# Supplementary material for: A multiwavelength photoplethysmography dataset with blood pressure and heart rate reference measurements
Source: Data Brief. 2025 Nov 14;63:112284. doi: 10.1016/j.dib.2025.112284 (PMC12682042; doi:10.1016/j.dib.2025.112284)
Supplement: Supplementary file 1 [file mmc1.zip]

Archive with 131 entries (130 files):
- ppg_csv/
- ppg_csv/ppg_subject_001.csv
- ppg_csv/ppg_subject_002.csv
- ppg_csv/ppg_subject_003.csv
- ppg_csv/ppg_subject_004.csv
- ppg_csv/ppg_subject_005.csv
- ppg_csv/ppg_subject_006.csv
- ppg_csv/ppg_subject_007.csv
- ppg_csv/ppg_subject_008.csv
- ppg_csv/ppg_subject_009.csv
- ppg_csv/ppg_subject_010.csv
- ppg_csv/ppg_subject_011.csv
- ppg_csv/ppg_subject_012.csv
- ppg_csv/ppg_subject_013.csv
- ppg_csv/ppg_subject_014.csv
- ppg_csv/ppg_subject_015.csv
- ppg_csv/ppg_subject_016.csv
- ppg_csv/ppg_subject_017.csv
- ppg_csv/ppg_subject_018.csv
- ppg_csv/ppg_subject_019.csv
- ppg_csv/ppg_subject_020.csv
- ppg_csv/ppg_subject_021.csv
- ppg_csv/ppg_subject_022.csv
- ppg_csv/ppg_subject_023.csv
- ppg_csv/ppg_subject_024.csv
- ppg_csv/ppg_subject_025.csv
- ppg_csv/ppg_subject_026.csv
- ppg_csv/ppg_subject_027.csv
- ppg_csv/ppg_subject_028.csv
- ppg_csv/ppg_subject_029.csv
- ppg_csv/ppg_subject_030.csv
- ppg_csv/ppg_subject_031.csv
- ppg_csv/ppg_subject_032.csv
- ppg_csv/ppg_subject_033.csv
- ppg_csv/ppg_subject_034.csv
- ppg_csv/ppg_subject_035.csv
- ppg_csv/ppg_subject_036.csv
- ppg_csv/ppg_subject_037.csv
- ppg_csv/ppg_subject_038.csv
- ppg_csv/ppg_subject_039.csv
- ppg_csv/ppg_subject_040.csv
- ppg_csv/ppg_subject_041.csv
- ppg_csv/ppg_subject_042.csv
- ppg_csv/ppg_subject_043.csv
- ppg_csv/ppg_subject_044.csv
- ppg_csv/ppg_subject_045.csv
- ppg_csv/ppg_subject_046.csv
- ppg_csv/ppg_subject_047.csv
- ppg_csv/ppg_subject_048.csv
- ppg_csv/ppg_subject_049.csv
- ppg_csv/ppg_subject_050.csv
- ppg_csv/ppg_subject_051.csv
- ppg_csv/ppg_subject_052.csv
- ppg_csv/ppg_subject_053.csv
- ppg_csv/ppg_subject_054.csv
- ppg_csv/ppg_subject_055.csv
- ppg_csv/ppg_subject_056.csv
- ppg_csv/ppg_subject_057.csv
- ppg_csv/ppg_subject_058.csv
- ppg_csv/ppg_subject_059.csv
- ppg_csv/ppg_subject_060.csv
- ppg_csv/ppg_subject_061.csv
- ppg_csv/ppg_subject_062.csv
- ppg_csv/ppg_subject_063.csv
- ppg_csv/ppg_subject_064.csv
- ppg_csv/ppg_subject_065.csv
- ppg_csv/ppg_subject_066.csv
- ppg_csv/ppg_subject_067.csv
- ppg_csv/ppg_subject_068.csv
- ppg_csv/ppg_subject_069.csv
- ppg_csv/ppg_subject_070.csv
- ppg_csv/ppg_subject_071.csv
- ppg_csv/ppg_subject_072.csv
- ppg_csv/ppg_subject_073.csv
- ppg_csv/ppg_subject_074.csv
- ppg_csv/ppg_subject_075.csv
- ppg_csv/ppg_subject_076.csv
- ppg_csv/ppg_subject_077.csv
- ppg_csv/ppg_subject_078.csv
- ppg_csv/ppg_subject_079.csv
- ppg_csv/ppg_subject_080.csv
- ppg_csv/ppg_subject_081.csv
- ppg_csv/ppg_subject_082.csv
- ppg_csv/ppg_subject_083.csv
- ppg_csv/ppg_subject_084.csv
- ppg_csv/ppg_subject_085.csv
- ppg_csv/ppg_subject_086.csv
- ppg_csv/ppg_subject_087.csv
- ppg_csv/ppg_subject_088.csv
- ppg_csv/ppg_subject_089.csv
- ppg_csv/ppg_subject_090.csv
- ppg_csv/ppg_subject_091.csv
- ppg_csv/ppg_subject_092.csv
- ppg_csv/ppg_subject_093.csv
- ppg_csv/ppg_subject_094.csv
- ppg_csv/ppg_subject_095.csv
- ppg_csv/ppg_subject_096.csv
- ppg_csv/ppg_subject_097.csv
- ppg_csv/ppg_subject_098.csv
- ppg_csv/ppg_subject_099.csv
- ppg_csv/ppg_subject_100.csv
- ppg_csv/ppg_subject_101.csv
- ppg_csv/ppg_subject_102.csv
- ppg_csv/ppg_subject_103.csv
- ppg_csv/ppg_subject_104.csv
- ppg_csv/ppg_subject_105.csv
- ppg_csv/ppg_subject_106.csv
- ppg_csv/ppg_subject_107.csv
- ppg_csv/ppg_subject_108.csv
- ppg_csv/ppg_subject_109.csv
- ppg_csv/ppg_subject_110.csv
- ppg_csv/ppg_subject_111.csv
- ppg_csv/ppg_subject_112.csv
- ppg_csv/ppg_subject_113.csv
- ppg_csv/ppg_subject_114.csv
- ppg_csv/ppg_subject_115.csv
- ppg_csv/ppg_subject_116.csv
- ppg_csv/ppg_subject_117.csv
- ppg_csv/ppg_subject_118.csv
- ppg_csv/ppg_subject_119.csv
- ppg_csv/ppg_subject_120.csv
- ppg_csv/ppg_subject_121.csv
- ppg_csv/ppg_subject_122.csv
- ppg_csv/ppg_subject_123.csv
- ppg_csv/ppg_subject_124.csv
- ppg_csv/ppg_subject_125.csv
- ppg_csv/ppg_subject_126.csv
- ppg_csv/ppg_subject_127.csv
- blood_pressure.csv
- physiological_data.csv
- README.txt
