# Supplementary material for: A multiwavelength photoplethysmography dataset with blood pressure and heart rate reference measurements
Source: Data Brief. 2025 Nov 14;63:112284. doi: 10.1016/j.dib.2025.112284 (PMC12682042; doi:10.1016/j.dib.2025.112284)
Supplement: Supplementary file 1 [file mmc1.zip › ppg_csv/ppg_subject_001.csv]

IR_PPG	Red_PPG
-1.6798745562436	-2.26314846581445
-1.62640538115773	-2.22292959679545
-1.55951656257114	-2.1630631483505
-1.48827110347664	-2.08693319135755
-1.41766659106039	-1.99956561422116
-1.35037815137748	-1.90957538642891
-1.28820810204392	-1.82842720719554
-1.2328514633431	-1.76696815254468
-1.18593967661988	-1.73078664568008
-1.14860424068532	-1.71691890369228
-1.12093415813801	-1.71394225512453
-1.10166293327155	-1.70568405308467
-1.08828040842583	-1.67688350074713
-1.07758288921911	-1.61840119656463
-1.06647378276747	-1.53009308346358
-1.05269737151005	-1.42057214199674
-1.03524492805333	-1.3042038893497
-1.0143716071195	-1.1965307648623
-0.991326145315657	-1.10964699372994
-0.967921283751321	-1.0488168255326
-0.946034544415832	-1.01115557602618
-0.927150939667149	-0.986734724021317
-0.912110276180396	-0.961965890351954
-0.90113459651995	-0.924415702368772
-0.893977241680693	-0.867443331600819
-0.889915869613493	-0.792741655103746
-0.887514888648654	-0.709485199448703
-0.884434743007494	-0.630281715074866
-0.877670068797783	-0.565762000885415
-0.864302165668522	-0.520374111546604
-0.842417891082472	-0.491146424885542
-0.811668577176166	-0.46941464784497
-0.773163367513904	-0.444174889731784
-0.728804091317051	-0.405599098918158
-0.680441859162277	-0.34781806060395
-0.629227529953284	-0.270509548584114
-0.575341792798503	-0.178971649210613
-0.518109993248171	-0.082566723377224
-0.456444196579961	0.00811932731632855
-0.389548881633421	0.0845236307675789
-0.31772660798212	0.142626496770132
-0.242938783016149	0.183873560712017
-0.168717369797795	0.214262998969994
-0.0992429243603783	0.242035065057836
-0.0378506508574201	0.274890238147136
0.0143583591314631	0.317762285407662
0.0590601225842029	0.371780809657854
0.100082590268901	0.434472516715684
0.141949025858531	0.500879205009669
0.188349105676958	0.565156506257146
0.241194922160727	0.622192916850156
0.300468581228519	0.668834344507921
0.364660411335783	0.704478669009509
0.431433064001774	0.731009931647429
0.498198045313364	0.75211374431951
0.562472106497322	0.772060954520195
0.622083586713184	0.794291846039703
0.67538546909941	0.820456152748667
0.721536284886036	0.850486704259193
0.760717541127481	0.883613081223191
0.794072840906866	0.919502192464367
0.82332895684854	0.958676141950761
0.850341745336929	1.00203628161077
0.876862284505215	1.05007928111966
0.904582046787252	1.1025876370272
0.935267299215113	1.15903007303142
0.970735869136012	1.21910772048188
1.01255449168301	1.28268368501257
1.06154730808351	1.34897096204143
1.11734023954425	1.41561438494747
1.17810816984415	1.47848013493408
1.2405833124678	1.53257444259405
1.30041820328858	1.5739009603733
1.35307324353096	1.60149820592782
1.3952703876626	1.61867133282296
1.42671251601373	1.63278483201143
1.45142174522405	1.65366743460346
1.47787629232155	1.69112558085182
1.51724277281709	1.75208922391319
1.59547885481278	1.83785517378654
1.70941061002363	1.94196502310332
1.82854442847554	2.04928138760272
1.92238670019438	2.13668647643257
1.96044381520602	2.08756773361712
1.89863381810132	1.94963543116342
1.72656815048554	1.73702545806044
1.46429329790615	1.46387370329715
1.13185574591062	1.14431605586253
0.749301980046414	0.792488404745537
0.336678485861003	0.422526638935153
-0.0859682510981412	0.0485666474203462
-0.498591745283552	-0.315255680809911
-0.881145511147758	-0.654804456766649
-1.21358306314329	-0.955943791460895
-1.47585791572268	-1.20453779590368
-1.64792358333846	-1.38645058110603
-1.70973358044316	-1.48754625807897
-1.6863261644891	-1.52662339912428
-1.62592468743925	-1.53436057081575
-1.52521226118163	-1.51788961613043
-1.40499077707228	-1.48267933455277
-1.28606212646727	-1.43282794991357
-1.18922820072263	-1.37120918992445
-1.1195485719366	-1.30012844216643
-1.07595703411129	-1.22261687697421
-1.05481491947778	-1.14356761264248
-1.04869818763874	-1.06958764135401
-1.04838100145514	-1.00721398341473
-1.0450177318208	-0.96038301838312
-1.03210351124242	-0.928617071949394
-1.00675574718849	-0.906941075163505
-0.970022330974102	-0.887625906874207
-0.926207449419028	-0.86303441728226
-0.881429745970614	-0.828324436329545
-0.841794485752001	-0.782788271033157
-0.811710612537776	-0.729329412379032
-0.792889593590939	-0.672584369865224
-0.784337066723537	-0.61683645683426
-0.78328128628351	-0.56479377913201
-0.786600872872333	-0.517582857642032
-0.792053681154468	-0.475457377785609
-0.798676060736373	-0.438427647869652
-0.806217892024964	-0.406385074090721
-0.814140912029483	-0.37880912339925
-0.820996538289211	-0.354449577017861
-0.824608146626381	-0.331447496443826
-0.822755651850066	-0.308112595574962
-0.813681056061413	-0.284037587885851
-0.796004623260352	-0.260818920897761
-0.768255662894787	-0.241784114406428
-0.728622853729195	-0.230679308606879
-0.675378790951022	-0.229817611784059
-0.607878933668795	-0.238525719033882
-0.527535409904094	-0.252749210586962
-0.438079861883489	-0.266170344360973
-0.344827447478344	-0.272302287875533
-0.253292822280404	-0.266431186101159
-0.167915683250637	-0.246495551563852
-0.0915132905304945	-0.212838588738067
-0.0255404276409312	-0.167523637106739
0.029269753925894	-0.113886168829075
0.0724635207107117	-0.056297429092757
0.103959124251487	0.000369724656561984
0.124571944572669	0.0517359777862261
0.136548110349032	0.094860491698549
0.143697889620877	0.128544080083457
0.151000815037195	0.152974180772848
0.163826981254888	0.169128312464691
0.187041595297008	0.178200167361593
0.224265553467612	0.181035168019249
0.277452066590231	0.177695926622409
0.346725092631068	0.167608198555543
0.430301003249701	0.150628964367128
0.524448259661982	0.128674822588003
0.623687715278404	0.106842038966996
0.721483614941612	0.0929332053267831
0.811423127274347	0.0951181380785503
0.888545690065584	0.11865215755993
0.950340151776738	0.163381738648031
0.997062179037416	0.223522121914286
1.03130457894566	0.289964656151863
1.05700392101168	0.354005227687293
1.07824057442134	0.41071159400328
1.09831706960337	0.460431628337508
1.11958903893561	0.507965741827927
1.14417835566927	0.560102971353898
1.17505107104545	0.622816750658045
1.21644223821536	0.699190380996291
1.27280998329728	0.78857520109211
1.34647849680272	0.88702763376404
1.43524312160326	0.988691417267979
1.53156352453442	1.08748462784257
1.62421027573476	1.17846403654904
1.70189320839848	1.25861748050288
1.75740662447003	1.32727488247097
1.79066329966961	1.38644688098297
1.80948436469209	1.44103098405727
1.82776087921754	1.49830185475932
1.86133104724666	1.56608112045053
1.82934744958549	1.64966669188685
1.73831721008831	1.74839456393793
1.59562115898463	1.85293860952864
1.40864012650395	1.94421508882961
1.18475494287576	1.88329506624175
0.931346438329576	1.71358793314758
0.655795443094885	1.45467309155126
0.365482787401193	1.12612994345694
0.0677893014780005	0.747537890868758
-0.229904184445192	0.338476335790868
-0.520216840138884	-0.0814753197725829
-0.795767835373574	-0.492737673817447
-1.04917633991976	-0.875731324339576
-1.27306152354795	-1.21087686933482
-1.46004255602863	-1.47859490679904
-1.60273860713231	-1.65930603472807
-1.69376884662949	-1.73343085111778
-1.72575244429066	-1.74279618131107
-1.70010303044038	-1.69460045062625
-1.63725025345618	-1.61125000599168
-1.55494352758653	-1.51257761825358
-1.4667849938897	-1.41413437568531
-1.38220577077909	-1.32617875837747
-1.30680659345797	-1.25356020711414
-1.24283522771818	-1.19667408927588
-1.18985628909114	-1.15320375113772
-1.14570828223982	-1.1199326164912
-1.1075821320822	-1.09393556847207
-1.07282486780815	-1.07291222460556
-1.03922230257889	-1.05493268418946
-1.00495576176123	-1.03808960852496
-0.968692083061522	-1.02041432266786
-0.930033729203056	-1.00012339110366
-0.890062709681149	-0.976095669291598
-0.851493659415579	-0.948445863356179
-0.818184240319743	-0.918917712014605
-0.794117920947605	-0.890623819481917
-0.782186112856863	-0.866867337528351
-0.783172848401824	-0.849486426656301
-0.795340660134785	-0.837714158035341
-0.81485718866081	-0.828317815680712
-0.836978833673986	-0.816966349926365
-0.857569200218503	-0.80011369215276
-0.874334851224774	-0.776581222777277
-0.887191884540913	-0.748232857628233
-0.89749520617218	-0.719371719342503
-0.906443748848527	-0.694881090535852
-0.913525286332083	-0.677823054366935
-0.915942240579219	-0.667791308029397
-0.909423636975031	-0.661097550045953
-0.890018472713016	-0.652725520121576
-0.855910042772173	-0.638764460911516
-0.808316539619065	-0.617788154562571
-0.751092524001859	-0.59048021503968
-0.689341155064363	-0.557944826125464
-0.627759311405508	-0.519907757342076
-0.569390208570337	-0.474106870807972
-0.515110826398945	-0.417437524525318
-0.463821889712231	-0.348161659409589
-0.413106147603087	-0.267682214892578
-0.360083649360599	-0.18075396594079
-0.302246715028637	-0.094098461451256
-0.238125016775016	-0.0142014508022976
-0.167689892499192	0.0547368103554949
-0.092466220240935	0.111855220024654
-0.0153476410350169	0.159200383523842
0.0599041705075034	0.200001339634436
0.12945675745406	0.236586283518389
0.190338301946675	0.269149516912014
0.241217837150099	0.296115452890223
0.282762169035114	0.315901982169904
0.317419589694961	0.329032848307538
0.348671703438933	0.339292504800984
0.380027897178531	0.353073863475747
0.414171048486502	0.377019202418404
0.452561884246509	0.415099088390945
0.495551660213199	0.466787578673636
0.542820021002138	0.527417884563172
0.593838138622527	0.590432415461223
0.648086655619697	0.650193795151183
0.704939565893489	0.704032972494221
0.763382984296356	0.752896915061655
0.821913369044049	0.800571700324088
0.878883788635206	0.85181091121556
0.933217109170833	0.910018852670898
0.985049041428491	0.975421666701981
1.03584994357988	1.04461977126102
1.08792204299449	1.1118479660339
1.14354900294934	1.17134020794296
1.20418284993049	1.21951951376168
1.26989172334623	1.25594182060703
1.33911914547928	1.28288529441646
1.40882646062067	1.3042879706919
1.47519331317363	1.32475727249593
1.53494423330376	1.34891566859736
1.58698537438602	1.38103047729173
1.63364732819259	1.42480955016026
1.68074525463945	1.48320949290426
1.73597047139423	1.55802179632932
1.80570389474522	1.64890442024397
1.89097871026746	1.75156983534228
1.98379238131256	1.85534027447145
2.06515684469077	1.94117998938673
2.00160233829185	1.88122347867643
1.82457417050688	1.71431751642883
1.55452536845351	1.4599074574689
1.21190895924939	1.13743865662159
0.817177970012202	0.766356468711883
0.390785427859587	0.366106248564726
-0.0468156400907904	-0.0438666489949118
-0.475172206721272	-0.444116869142068
-0.873831244914199	-0.81519905705178
-1.22233972755191	-1.13766785789908
-1.50024462751675	-1.39207791685902
-1.68709291769106	-1.55898387910662
-1.76243157095718	-1.61894038981692
-1.77076747166225	-1.61175620705099
-1.72854671441512	-1.55778095877824
-1.65961227657809	-1.47503292174766
-1.5816381672322	-1.37863448458162
-1.50494837643612	-1.28129645888592
-1.43354044710757	-1.19318052915484
-1.36745541608565	-1.12097230467858
-1.3053046442429	-1.06685805178925
-1.24593236441724	-1.02829984706218
-1.1888617150161	-0.999079553204722
-1.13391390262292	-0.971363332891475
-1.08070691562743	-0.938014005229139
-1.02853263567493	-0.894371316222382
-0.976669937416168	-0.839066964179535
-0.924853144202685	-0.773784954938797
-0.873547743575735	-0.702195108524123
-0.823875187034707	-0.628654326553425
-0.777306467578631	-0.557375044838784
-0.735367449608273	-0.492297954825053
-0.699474567474037	-0.437228140685285
-0.670824033731975	-0.395602971193709
-0.650211620432181	-0.369731548668715
-0.63777056077885	-0.359932906100213
-0.632739866557207	-0.364144051073178
-0.633404369901093	-0.378251392298955
-0.637271395027671	-0.396962227561676
-0.641451751298278	-0.414835589580849
-0.643176512375556	-0.427257477724255
-0.640367866122014	-0.431335075079018
-0.632101911539204	-0.426479604370104
-0.618693833501708	-0.414127336421804
-0.601199062269806	-0.396318399542015
-0.580467757642248	-0.373734676949859
-0.55628032939219	-0.344487394537682
-0.527137014277188	-0.304722770967385
-0.490880644264421	-0.250985890701905
-0.445783693701444	-0.182981361676322
-0.391421500642915	-0.104891876330739
-0.328835593774487	-0.0242254447705184
-0.260055495174551	0.0512806025310803
-0.187503051614529	0.116961393339702
-0.113728363114166	0.172903179484052
-0.041451557912446	0.223171266957067
0.0264736259897841	0.27318328176293
0.0874996558592688	0.326822685553063
0.140207628490554	0.384891902418586
0.185134917235503	0.445542170655021
0.225073962141874	0.506071494498251
0.264471299486674	0.564804191028343
0.307994667469919	0.621976964147316
0.358812689638393	0.679343217929449
0.417329252699067	0.738982680338036
0.480843263355899	0.802000434872024
0.544063233611897	0.867319771869049
0.600105870057454	0.930356930966866
0.641765022179296	0.981856489553597
0.663088819837927	1.00822194214834
0.661242529290751	0.994859930760481
0.638290905941663	0.934489672918863
0.602174597928736	0.816204686412102
0.56600986552092	0.673376766625487
0.545182978538929	0.539377708944308
0.552772051032269	0.447579308753853
0.59517826236712	0.40139806847978
0.664390072617473	0.419326601262753
0.757531299601811	0.492105595656538
0.866385217285868	0.599342789585916
0.982735099635383	0.717736659188218
1.09836422061609	0.828290702745146
1.20505585419373	0.920324954138591
1.3032543334804	0.991949905039438
1.39699856231938	1.04788639892566
1.485460348474	1.09591914834243
1.56587295266531	1.14328889944253
1.63436325728501	1.19427107555802
1.68778631744058	1.24981666092411
1.7258804197923	1.309128420214
1.75278198925749	1.37183676500721
1.77710172339024	1.43909514658613
1.81027429556458	1.51288437282596
1.86335056207749	1.59412069654749
1.95917658644591	1.68053240798337
2.08613981471406	1.76477807927973
2.1969772688779	1.83304868046724
2.24442597093341	1.86486996651356
2.17431041784802	1.80559498872097
1.97912387817788	1.63987485130633
1.68160653130203	1.38586674821433
1.30449855659952	1.06172787338963
0.870540133449401	0.685615420776932
0.40247144123071	0.275686584320912
-0.0769673406775033	-0.149901442033748
-0.545036032896195	-0.572991464342363
-0.978994456046316	-0.975426288660253
-1.35610243074882	-1.33904872104273
-1.65361977762467	-1.64570156754512
-1.84880631729482	-1.87722763422274
-1.91892187038021	-2.0154697271309
-1.90797247754097	-2.07673578462811
-1.85318950537109	-2.09774667938506
-1.77303717992489	-2.09139402176905
-1.68087551707	-2.06897824622658
-1.58643551927683	-2.03918471417915
-1.49735205202243	-2.00731679340517
-1.41958834034867	-1.97516329640047
-1.35669113527164	-1.9415095181423
-1.30876534270855	-1.90310885509115
-1.27224238902407	-1.85599350066491
-1.24094625473038	-1.79705365254584
-1.20812432388496	-1.72560561211986
-1.1685846866956	-1.64429441858195
-1.12014563164818	-1.55865446166335
-1.06406671470405	-1.47530654106081
-1.00456826558119	-1.39966332635065
-0.947710506274705	-1.33437421291312
-0.899899940719823	-1.27926670175247
-0.866354773942679	-1.23259963577794
-0.849983345956898	-1.19268712591412
-0.851028034636176	-1.15888150570301
-0.867419543288656	-1.13155093489447
-0.895447410160605	-1.11150165924693
-0.930406311180231	-1.09952492827766
-0.967131013809729	-1.09625648524264
-1.00044705157773	-1.102025437927
-1.0255481125684	-1.11645396966989
-1.0383401262801	-1.13799429311357
-1.03585100959487	-1.16376118986273
-1.0167564605564	-1.18983127645811
-0.981901864139554	-1.21192456384311
-0.934537860902909	-1.22625084085122
-0.879947941913324	-1.23025487753844
-0.824267395659512	-1.22295241686696
-0.772594663213424	-1.20457156722216
-0.726926779496984	-1.17540345034478
-0.684735975144857	-1.13407709769929
-0.638846752370281	-1.04382649958351
-0.558832473799727	-0.896525155555062
-0.444533498144897	-0.704541029991891
-0.304695481056246	-0.480242087271932
-0.14806407818423	-0.235996291773123
0.0166150548206944	0.0158283921265987
0.180596262308072	0.262864000049294
0.335133888627447	0.492742567617025
0.471482278128364	0.693096130451854
0.580895775160366	0.851556724175844
0.654628724072998	0.955756384411057
0.694241413419283	1.00986313342529
0.712737249286615	1.0234555331091
0.721572992367027	1.02043007891736
0.730532548774034	1.02132144783741
0.746794984409316	1.03943796231253
0.774595545131548	1.07972601498051
0.815086451562091	1.13956765601
0.866469681728931	1.21095996321476
0.924623641022785	1.28376703184147
0.984231432686886	1.34936604263159
1.04011723848795	1.40350984917922
1.08838228321722	1.44731207683053
1.12705609880828	1.48604315304785
1.15618455904842	1.52643824383519
1.17744356693711	1.5738453394841
1.19351248287329	1.63046014695999
1.20752681892223	1.69521195698707
1.22282633774897	1.76499111744108
1.24293671777572	1.83636681902727
1.27149613045497	1.90701984853306
1.31184877372449	1.97655330458936
1.36622977235852	2.04662657082909
1.43469259322425	2.12029623053667
1.51410208094211	2.20034961536928
1.59765280502753	2.2867255034598
1.67541421007652	2.37388578205201
1.73618713022699	2.44967222271775
1.77046725773285	2.49703973881875
1.77379114344748	2.49894753635731
1.7493822360989	2.46205746529805
1.7087871822537	2.35665735750793
1.66920719505056	2.19065237106845
1.64703692197083	1.97194766406112
1.64910349264381	1.70844839456744
1.66537159163837	1.4080597206689
1.60218119282364	1.07868680044702
1.42610640566726	0.728234791983298
1.15739184410098	0.364608853359228
0.816282122056512	-0.00428585734368428
0.423021853465601	-0.370544182043936
-0.00214434774002545	-0.726260962660026
-0.438971867628634	-1.06353104111045
-0.867216092268492	-1.37444925931371
-1.26663240772787	-1.6511104591883
-1.61697620007503	-1.88560948265273
-1.89800285537825	-2.07004117162548
-2.08946775970579	-2.19650036802505
-2.17112629912592	-2.25708191376995
-2.18430717902127	-2.27392586943971
-2.14586815343907	-2.2365122367356
-2.07644641563774	-2.16224215088035
-1.99207495438062	-2.06590057377018
-1.90340968214345	-1.95895538559876
-1.81646237165306	-1.85032068122359
-1.73418815154528	-1.74802028359269
-1.65818808082004	-1.66052875639256
-1.58989083333947	-1.59668754248173
-1.53079994954417	-1.56386184932015
-1.48176653456509	-1.56486940134244
-1.44172221999726	-1.59488383752982
-1.40661749419564	-1.63981617098006
-1.36924658616925	-1.67736872589379
-1.32029534246421	-1.63631666222546
-1.23841595660887	-1.52522091181083
-1.12560790355558	-1.36217213553545
-0.993574632685959	-1.16526099428487
-0.854019593381605	-0.95257814894465
-0.718646235024127	-0.742214260400338
-0.599158006995131	-0.552259989537485
-0.507258358676222	-0.400805997241644
-0.446268998930055	-0.305942944398365
-0.425550804724841	-0.261065374085546
-0.436703141952593	-0.268535674710378
-0.466335433368937	-0.310199395301335
-0.500250377491066	-0.366586767860389
-0.527025172616246	-0.420293784033698
-0.540047825195813	-0.458318381881712
-0.537652004047104	-0.473416078980004
-0.521650050707874	-0.464484474473069
-0.49512319392671	-0.435940864427985
-0.460508325752754	-0.395936391248708
-0.418696378863079	-0.353421067948524
-0.369230131115003	-0.314792189672516
-0.311166740362403	-0.281548207430995
-0.244045993899203	-0.250184638064182
-0.168597524026638	-0.214452951864619
-0.0870112494260508	-0.168815830659097
-0.00267126227099099	-0.111292614104815
0.0806042547908821	-0.0442782073205723
0.159500126382873	0.0268789228879701
0.231862896104241	0.0964593707398234
0.296850922760742	0.160450047982336
0.354711346684817	0.216968514119029
0.406419834366001	0.265200410577735
0.453276333814452	0.304169295893133
0.496512471148696	0.332688240920883
0.537056376059404	0.350687815340473
0.575546665315344	0.360803679510973
0.61250231898384	0.368766752995017
0.64848982669471	0.381941103195486
0.684202474394012	0.406592331057785
0.720425191696223	0.445305227132283
0.757886383585949	0.495951104094127
0.797053733617481	0.552826892800171
0.837972056355556	0.609526885098406
0.880198538940156	0.662245454316581
0.922809675851066	0.711861291954097
0.964461014483477	0.763555078808719
1.00358864842894	0.823894063767263
1.03886204517307	0.896779634814615
1.06979196665649	0.9804639418568
1.09717075302796	1.06734185849819
1.1230889683069	1.14668412256837
1.15054318430612	1.20890093216142
1.18275862082913	1.24922502993482
1.22226898879667	1.26918300294062
1.26985696882341	1.27553479995426
1.32374809261213	1.27763213465506
1.37962259477849	1.28459601067341
1.43179652162189	1.30338345803665
1.47543808515368	1.33825492936639
1.50914612672266	1.39154550923508
1.53679294437934	1.4649109901744
1.56749590548142	1.57900059122375
1.61314604717323	1.7309714851946
1.70061544692305	1.89468015488822
1.82598731829037	2.0439830831059
1.95632159463324	2.1527367526489
2.05867820930973	2.19479764631851
2.10011709567787	2.16316508070288
2.05010688163432	2.07291211210706
1.90957276997487	1.93100583290765
1.69275955640633	1.74441333548125
1.41391203663554	1.52010171220447
1.08727500636929	1.2650380554539
0.727093261314425	0.986189457606151
0.347611597177746	0.690523011037824
-0.0369251903339254	0.385005808125519
-0.412272305513772	0.0766049412458398
-0.764184952654975	-0.227712497224612
-1.07841833605072	-0.520979414909235
-1.34072765999418	-0.796228719431427
-1.53686812877855	-1.04649331841458
-1.65259494669701	-1.26480611948211
-1.70292845215509	-1.44420003025739
-1.72304931001683	-1.57770795836384
-1.70925893873125	-1.65836281142484
-1.66133445207209	-1.69518935200206
-1.5848351286541	-1.67519113189159
-1.49050999240762	-1.61589991980474
-1.39167305769729	-1.53915925937433
-1.3008714025694	-1.46346366641106
-1.2270701520825	-1.39969386091566
-1.1741437009886	-1.35057388162181
-1.14082699853595	-1.31263255409421
-1.12176514587945	-1.27932584809264
-1.10918086497955	-1.24441476308845
-1.09483623042854	-1.20478161005407
-1.07204895749269	-1.16172775395837
-1.03740245116208	-1.12016745190171
-0.991666787114302	-1.08612226252797
-0.939569860451646	-1.06378373706491
-0.888400447721284	-1.05352624149683
-0.845776640186356	-1.05167178263882
-0.817174328518671	-1.05194925658051
-0.803997065183591	-1.04791855780971
-0.80297297235369	-1.03542371382151
-0.807267180723386	-1.01421648073167
-0.808919823322386	-0.988010332743216
-0.801528267419046	-0.962654590356083
-0.782029702967412	-0.943061977274993
-0.751024059654191	-0.930359273859262
-0.711804035161255	-0.920695697712524
-0.668681968248182	-0.906286062779629
-0.625266943632403	-0.878194130808175
-0.583209344089838	-0.829611022291239
-0.541727003250118	-0.758287700271409
-0.498010029795719	-0.667380194181568
-0.44837106627852	-0.564775983032258
-0.389764678315999	-0.461314977595024
-0.321120072406697	-0.368208013549145
-0.243970661382492	-0.294058170606991
-0.162176664674615	-0.242344410041063
-0.0809033609477189	-0.210339539360142
-0.00518011200135322	-0.189885502901296
0.0615911174778705	-0.16977163069881
0.118687843944041	-0.139069991833132
0.168167953769985	-0.0905261055242826
0.213872269985138	-0.0228999017552556
0.259758321879446	0.0587263227825442
0.308332002131917	0.144970493329909
0.359855340186419	0.225726052359259
0.41260155193296	0.293683903688769
0.463915784016874	0.346270571875219
0.51150828751223	0.385443913821091
0.554419220050032	0.415900181130288
0.593326921008145	0.442760115463633
0.630164239245589	0.469691188475982
0.667300051227995	0.498093950431472
0.706691928980428	0.527547163100808
0.749306295517959	0.557093850239781
0.794890641080664	0.586502756986176
0.842081503248016	0.616834582410341
0.888826924839892	0.650264392662917
0.933064732669761	0.689467376562875
0.973494564885096	0.736794709936655
1.01018423081029	0.793407714023302
1.04474924514127	0.858699785849198
1.07997431042863	0.930342653094816
1.11895314384609	1.00493713106683
1.16398982718642	1.07889147306453
1.21556415061795	1.14912670534609
1.27166645443557	1.21342807259603
1.32780948015414	1.27054995210475
1.37796596217371	1.32037945587922
1.41644152317134	1.36433157536986
1.44025522466128	1.40574866946121
1.45116355488144	1.44988130925776
1.4563483240708	1.50323165574831
1.46714667826894	1.57227322434552
1.49584927483893	1.68023534425506
1.55120810666509	1.8213556992184
1.63373608180234	1.96280354315236
1.73219232085563	2.07174812997374
1.82276461133774	2.11535871359936
1.76386570915624	2.05799433121535
1.59978134301587	1.89813813011537
1.34943002352277	1.65414552937747
1.03173026128313	1.34437194807972
0.665600566903094	0.987172805300166
0.269959450988835	0.600903520116873
-0.136274575853483	0.203919511607898
-0.534183003017697	-0.185423801148701
-0.904847319897643	-0.548770999074865
-1.22934901588716	-0.867766663092537
-1.48876958038007	-1.12405537412366
-1.66419050277023	-1.29928171309017
-1.73669327245146	-1.37509026091401
-1.74635308712833	-1.38828602399153
-1.70180010473294	-1.34635171307408
-1.62225364306894	-1.27125500422299
-1.52481365886189	-1.18302159006445
-1.42360259500105	-1.09700185192124
-1.32934619402752	-1.02226566729324
-1.24904671942367	-0.961613932209687
-1.1857706184873	-0.913209601733676
-1.13883460674557	-0.87322287708527
-1.10460584319846	-0.838496281629838
-1.07783461167372	-0.808142203332054
-1.05317307960863	-0.783368637715337
-1.02644009869712	-0.765813683184131
-0.995297649168648	-0.755638121974739
-0.95927139041788	-0.750638295297989
-0.919331389145214	-0.746713902718598
-0.877389827952074	-0.739145908724449
-0.836010166737737	-0.724007117236261
-0.798388541968187	-0.699412167906922
-0.768374623536231	-0.666572258260658
-0.750139195833507	-0.630398512445216
-0.74724533124863	-0.598957899289432
-0.761321175822551	-0.5811992695299
-0.790990209170159	-0.583443092093732
-0.831814170566546	-0.606286235368521
-0.877549728767199	-0.643534458973981
-0.922222120127954	-0.68365181763143
-0.961928115638611	-0.713141314220103
-0.995366389426736	-0.720680489830149
-1.02283768616039	-0.700516152350726
-1.0443730391273	-0.653801757943826
-1.05814786806684	-0.587554075866468
-1.06012410346696	-0.512122877702007
-1.04510626595089	-0.438468546121452
-1.0086247284168	-0.375968218980507
-0.948746344746144	-0.330795008163761
-0.866749855837106	-0.304827356275206
-0.767858478019591	-0.295313295864795
-0.660462743112831	-0.295614636853815
-0.552953182936056	-0.297160978170377
-0.453720329308499	-0.292301120830445
-0.365237459417213	-0.277108678728388
-0.291340244640226	-0.252801356857707
-0.232200212727622	-0.224850115442314
-0.18631451531786	-0.200034331233675
-0.151165782647791	-0.182900140985409
-0.123681922802656	-0.173533173720444
-0.100420275108631	-0.167904377401903
-0.0776076642749791	-0.160547597605662
-0.0512913266760716	-0.147905157759463
-0.017748933406102	-0.130333072405637
0.0259031308571938	-0.111707755716349
0.0810599880727689	-0.0971083257959682
0.147099351800823	-0.0901171110933893
0.221184598098611	-0.0912525230432809
0.298623266542725	-0.0981409767383449
0.373826961354379	-0.107019976986159
0.441654746755816	-0.114599672949726
0.498793139923657	-0.119265459831748
0.544846941997364	-0.120997566913354
0.582862084334985	-0.120121350870147
0.619047273401448	-0.115754571472352
0.661580676107101	-0.105065340931757
0.718638692445896	-0.0839686847751044
0.802547331172805	-0.0489790693216944
0.909332342406448	0.000823054951435746
1.03051148137518	0.0628435375596053
1.15760250330737	0.131480151150518
1.28212316343136	0.199626365608775
1.39559121697552	0.260494938087714
1.4895244191682	0.309581688382028
1.55983487008843	0.346947532542867
1.60359923177929	0.37954947243974
1.62707785785396	0.465920992453347
1.64132714268579	0.62201393967725
1.65966215741154	0.833107298648488
1.69440732003849	1.0844800539041
1.67766079427478	1.36141118998112
1.62939367613989	1.64917969141659
1.55256465436814	1.93306454274756
1.45013241769387	2.19834472851104
1.3250556548514	2.4302992332441
1.18029305457507	2.61420704148375
1.01880330559921	2.73534713776705
0.843545096658139	2.77899850663103
0.657477116486202	2.71657980452853
0.463558053817725	2.54180743864152
0.264746597387037	2.27340701960076
0.064001435928472	1.930104158037
-0.135718741823641	1.53062446458098
-0.331455247134971	1.09369354986346
-0.520249391271186	0.638037024515195
-0.699142485497956	0.182380499166926
-0.865175841080951	-0.254550415550593
-1.01539076928584	-0.65403010900661
-1.14682858137829	-0.997332970570374
-1.25653058862397	-1.26573338961114
-1.34153810228855	-1.44050575549814
-1.3988924336377	-1.50292445760064
-1.42563489393709	-1.48536931738888
-1.43264410194134	-1.42609200222459
-1.40698184089713	-1.31293389539281
-1.35906257834916	-1.16522535887096
-1.29635734094166	-1.00229675463644
-1.22550433041266	-0.843478444666658
-1.1535607385551	-0.708100790939015
-1.08815798389352	-0.61549415543092
-1.03672819801603	-0.56517105502263
-1.00510570227138	-0.551327454903209
-0.995928024949142	-0.563026830691922
-1.00748421207678	-0.585702279358811
-1.03373186357662	-0.605576035864764
-1.0657996783341	-0.613261332644811
-1.09452245513644	-0.605336436190355
-1.11297100973554	-0.583827694213258
-1.11798059118687	-0.55442841238636
-1.1102950299767	-0.524365972355101
-1.09365781804077	-0.500391306934876
-1.07347618687242	-0.487132367250404
-1.05548024031205	-0.486207955448988
-1.04452154083162	-0.496452397503182
-1.04363173460647	-0.515026421438688
-1.0535313662846	-0.538650242808628
-1.07269348582177	-0.564308677879928
-1.09788822391796	-0.589328298736657
-1.12502611016291	-0.611105590359495
-1.15006588428716	-0.626805337144548
-1.16970102946949	-0.633268109948767
-1.18157566828422	-0.627297805310015
-1.18399588960772	-0.606420239299943
-1.17539959568747	-0.57002028287145
-1.15401431642384	-0.520406166183619
-1.11801198544351	-0.46302698257477
-1.06609628185095	-0.40525399932337
-0.998140733483536	-0.35398810826958
-0.915557942883277	-0.313316526584223
-0.821399302921536	-0.283591270029644
-0.720311322858358	-0.262319835579387
-0.618269544813814	-0.245988966955615
-0.52181918004675	-0.231553353791675
-0.436719182115762	-0.216950885731414
-0.366352033553148	-0.200795829881142
-0.3106295607409	-0.181740090102784
-0.266031047254855	-0.158036070204867
-0.226862104923402	-0.127786902563702
-0.187205801780045	-0.0900093763667418
-0.142747366409217	-0.0459130537738581
-0.0918050688212996	0.000644335894555628
-0.0353453033546886	0.0441066497878993
0.0237905942898894	0.0791470612791235
0.0820393338596648	0.102552611793702
0.136351200041536	0.114274865901482
0.185352547717717	0.117449209047684
0.23021622794653	0.117532870387688
0.274850346988269	0.120745148467847
0.325059001236922	0.132099700865491
0.386727353294421	0.15367250375255
0.463614477189193	0.183946760203953
0.556895819560807	0.218664875004729
0.660946312553214	0.252811970500712
0.765613966806293	0.282822472170986
0.860746792959924	0.308131328182114
0.941091473726516	0.331524818891721
0.997451890822565	0.358141889587984
1.02739184267737	0.393478288327109
1.03358275624172	0.441297963329964
1.02333039376701	0.502547306524037
1.00725672451389	0.57584684496218
0.997550680309245	0.65913066026668
1.00592314190168	0.751198540885767
1.04129564281201	0.851945839388509
1.1075362677097	0.960952931264589
1.20402918002407	1.07538568525203
1.31817989044216	1.18885226677768
1.43739390965104	1.29245092845212
1.54907674833775	1.37798993696244
1.64063391718935	1.4420107139791
1.70848574531588	1.48855024297877
1.7554112392006	1.52892750007106
1.79169170443281	1.57808223295904
1.83023933693774	1.64854233738332
1.88047502094406	1.74417081895737
1.94218069357014	1.85594245136424
2.00169635584366	1.96129634666811
1.94769028742979	2.02761029578283
1.79647329587097	1.96257374698344
1.56424720169134	1.78215186888891
1.26721382541507	1.50837631395474
0.921574987566321	1.16327873463641
0.543532508669253	0.76889078338939
0.149288209248025	0.34724411266917
-0.244956090173204	-0.0796296250687677
-0.622998569070273	-0.489698777368942
-0.96863740691902	-0.86093169177587
-1.26567078319529	-1.17129671583407
-1.49789687737492	-1.39876219708806
-1.64911386893374	-1.52129648308235
-1.70311993734761	-1.56481825988255
-1.69339262173917	-1.55872837758402
-1.65338170848993	-1.52039913814243
-1.59440788054605	-1.46362518252869
-1.5230485688588	-1.39797622244792
-1.44341568320936	-1.32959160452465
-1.35948896896025	-1.26273902043875
-1.27640330967787	-1.20108403007147
-1.20024101732571	-1.14796857904757
-1.13665997470509	-1.10590942391887
-1.0892113373263	-1.07602464971186
-1.05821537011071	-1.05779541039951
-1.04068753866185	-1.04906703874263
-1.03133004774331	-1.04608662406914
-1.02420586138437	-1.04365768242458
-1.014472395191	-1.03576460952612
-0.999536741062423	-1.01691634122789
-0.979235249391824	-0.983969788276468
-0.955097751889323	-0.937673567095828
-0.929230868996412	-0.883045367263587
-0.903499002928996	-0.828117313563415
-0.879333161206828	-0.781343918057954
-0.85793705607743	-0.748658886538033
-0.840369723653513	-0.731420153124909
-0.827179488127599	-0.72613540766986
-0.817720363363495	-0.726050698102991
-0.809620109143722	-0.723848729379752
-0.798900928461553	-0.714311283677939
-0.7809732004932	-0.695944618459432
-0.752216113570444	-0.671015206602208
-0.711399638217601	-0.644035093089606
-0.660171684249058	-0.619356561498721
-0.602344308413532	-0.598928040426902
-0.542403786220415	-0.581233754003352
-0.484015533755422	-0.5619646634718
-0.429110540089355	-0.53610920742379
-0.377703335187409	-0.500310540803025
-0.328277277270449	-0.4542038515626
-0.27849024256485	-0.400168028029859
-0.225982816231261	-0.341849198573567
-0.169099500637797	-0.282351726445622
-0.107342346566668	-0.223047418062967
-0.0414124843970482	-0.163540852637799
0.0271614345032298	-0.10260413091774
0.0965793027023869	-0.0393765000501618
0.165180694235969	0.0258457561435344
0.231571638995715	0.0915563712735637
0.294629029853976	0.155637024618801
0.353618554094773	0.216131259703481
0.408435552050704	0.271695980332493
0.459723733802513	0.321707219598077
0.508638655012207	0.366340426928282
0.556295423217434	0.406671596013923
0.603201329486623	0.444465707980677
0.64900967704071	0.481506941784259
0.692762503621742	0.518883839340316
0.73354321909043	0.556853300812476
0.771225579501342	0.595473329003413
0.806876779232465	0.635530972492724
0.842485691484533	0.67905559385736
0.880077117049246	0.729091335912983
0.920714121364846	0.788903661594155
0.964023993899394	0.860906372357655
1.0085546322649	0.945535136448395
1.05269874984663	1.04049051238257
1.09555332412233	1.14097024824889
1.13721613590897	1.24115822956249
1.1785316191202	1.33646778803728
1.22071737791821	1.42553633951773
1.26528309962092	1.51108189904532
1.31423368500076	1.59918606715272
1.37005319162689	1.70750559669516
1.43485538276678	1.83079400497096
1.50865119274917	1.95760485225685
1.58758688921062	2.07649169882959
1.66344551116474	2.1760081049659
1.72526907769749	2.25003889982038
1.76297840022519	2.26448853734421
1.77183265584042	2.22088901232475
1.75574929087393	2.10934219775621
1.72725882502119	1.95872573437337
1.70281630275024	1.79791726291102
1.6944829779279	1.65579442410392
1.70148343604811	1.56123485868686
1.70597409627928	1.51398827092098
1.63927633105527	1.39542161532835
1.45478897111191	1.18649629656566
1.17592092004221	0.906332693132745
0.826081081439199	0.574051183529486
0.428678358895874	0.208772146255744
0.00712165600525132	-0.170384040188616
-0.415180123639656	-0.544296997303729
-0.814818076445835	-0.893846346589731
-1.16838329882027	-1.19991170954676
-1.45246688716996	-1.44337270767494
-1.64365993790188	-1.60510896247442
-1.71855354742303	-1.66600009544532
-1.72435009932392	-1.66863981100354
-1.6801785459383	-1.64077070544367
-1.60817794278165	-1.59885587432642
-1.52501445486083	-1.54907274456536
-1.44098046626309	-1.4904903908701
-1.36102726356624	-1.42075541849347
-1.28680330510665	-1.34117574597741
-1.21867795859782	-1.25872780457049
-1.15701539031256	-1.18437704612097
-1.10251983945779	-1.12904836377782
-1.05594449564543	-1.09942596686264
-1.0175857340428	-1.09535225438766
-0.986873162144766	-1.10965100524264
-0.962242237839031	-1.13024627822205
-0.941380006181567	-1.14370338666826
-0.921761035495411	-1.13906773785304
-0.901197264378696	-1.11105520017297
-0.878142786432098	-1.0617511865712
-0.851746988268572	-0.999995112514854
-0.821861473843189	-0.938211949211817
-0.789164876425779	-0.887733845786266
-0.755334551878592	-0.854689254059515
-0.722986223506375	-0.838341936815519
-0.695141555966617	-0.832428137202047
-0.674303033715756	-0.8285407253067
-0.661558415697735	-0.819823512763157
-0.656176929449148	-0.803392564641284
