# Supplementary material for: A multiwavelength photoplethysmography dataset with blood pressure and heart rate reference measurements
Source: Data Brief. 2025 Nov 14;63:112284. doi: 10.1016/j.dib.2025.112284 (PMC12682042; doi:10.1016/j.dib.2025.112284)
Supplement: Supplementary file 1 [file mmc1.zip › ppg_csv/ppg_subject_002.csv]

IR_PPG	Red_PPG
-1.00696616508651	-1.14089456180142
-0.980181742271793	-1.10410871478281
-0.943709493150825	-1.05726977624674
-0.895498691891489	-0.997960180373393
-0.834766805167488	-0.925225290407121
-0.762414673314161	-0.839830783151431
-0.681030505213594	-0.744150630930648
-0.594527880784014	-0.641860295248277
-0.507535577064742	-0.537571745845086
-0.424688923641724	-0.436427890679563
-0.349961417422904	-0.343567897736219
-0.286152709425865	-0.263422386425927
-0.234626109953542	-0.198998578727552
-0.1953425838078	-0.151461567968469
-0.167158451160468	-0.120219569479822
-0.148273989836526	-0.103443943922589
-0.136689091132798	-0.0987421260274641
-0.130551987485939	-0.103698058189418
-0.128343305305729	-0.116129249737275
-0.128885704407136	-0.134044856362977
-0.131208383141125	-0.155384225085876
-0.134339811031733	-0.177697473056055
-0.137140471198569	-0.197987196120551
-0.138281489046659	-0.212898606779164
-0.136407585683605	-0.2192871587374
-0.130430790743689	-0.214972977718591
-0.119835705004161	-0.199350465919095
-0.104854197932356	-0.17355685734312
-0.086388758804582	-0.140093939895837
-0.0656518961542283	-0.102037616187693
-0.0436452497204784	-0.0621417868087637
-0.0207361314754981	-0.0221661187700566
0.00342956755172932	0.0173654027524908
0.0296296783393999	0.0569526967035982
0.0585584049770732	0.0975869430993699
0.0903792007632009	0.140118203091813
0.12453382619004	0.184763781828775
0.159848023475931	0.230932919019121
0.194850899666425	0.277397411762119
0.228183024020839	0.322682709343901
0.258976201524368	0.365486253656157
0.287094573124852	0.404974495536204
0.313134707066632	0.440903774750693
0.338145450427686	0.47357321241763
0.363157754349354	0.503633854868674
0.388724768856654	0.531799032055234
0.414670686026086	0.558553738411736
0.440143323378845	0.583992990947022
0.463939551632845	0.607874498705372
0.484976342720845	0.629864968969531
0.502727959959628	0.649842314861764
0.517457933767707	0.668044644057342
0.530155417122117	0.684915893285707
0.542215015295949	0.700722448972323
0.555012686363845	0.715247938640628
0.569558139328909	0.727849827427427
0.58632671572199	0.737845752747956
0.605255524955766	0.744909561748453
0.62583382287786	0.749216932092978
0.647260977216564	0.751405265098269
0.668701532131578	0.752601418535936
0.689621606827269	0.754577398463276
0.710039335679834	0.759722013049752
0.730401456094497	0.770393797826556
0.750875953068176	0.787527045972273
0.77015863779704	0.808874232056482
0.784262403625903	0.82763865745868
0.785949764048002	0.832303583388867
0.765349854266917	0.79721039000774
0.706945773193375	0.699533141292697
0.598538533207529	0.550675334386248
0.450376759076673	0.3620404664309
0.272709075568102	0.145032034569163
0.0757841074491104	-0.0889464640564561
-0.130149520513009	-0.328491532303448
-0.33484318355096	-0.562199673029303
-0.528048256897449	-0.778667389091515
-0.699516115785183	-0.966491183347573
-0.838998135446867	-1.11426755865497
-0.936245691115205	-1.2105930178712
-0.992199846204346	-1.26043289830388
-1.0221856417028	-1.28242102453267
-1.03430329426088	-1.28681778351306
-1.03558436471494	-1.28167394717106
-1.03084346508082	-1.27171395198558
-1.02213674692889	-1.25814099904868
-1.00885374221207	-1.23922868123632
-0.988414553311693	-1.21147051776062
-0.957414575660223	-1.17097818798608
-0.912920872901593	-1.11477890614174
-0.853567739694501	-1.04172356629098
-0.780159800781859	-0.952879029536207
-0.695654586010094	-0.851443439157221
-0.604606137605035	-0.742297539731367
-0.51231179158928	-0.631305231711455
-0.423936629673716	-0.524480070214372
-0.343808044194183	-0.427154283303837
-0.274968023923212	-0.34328874271993
-0.219005355046303	-0.275046126003978
-0.176149911929107	-0.222724151523815
-0.145566998672765	-0.185078450856982
-0.125746034149835	-0.15993825741517
-0.114859838739669	-0.144891080982495
-0.11099883568333	-0.137772867087661
-0.112257841392552	-0.136796046842534
-0.116735855331168	-0.140344647900531
-0.122547480004241	-0.146642170873858
-0.127915656420482	-0.153543830133333
-0.131345109494884	-0.158615705277633
-0.131805269339794	-0.159502906357737
-0.128816167712309	-0.154428119634559
-0.122361358212973	-0.142580238406483
-0.112647763852355	-0.124201374494894
-0.0998367807663765	-0.100327489571777
-0.0839011893358802	-0.0723011902138293
-0.0646827639126794	-0.041282091092234
-0.0420933455368945	-0.0079772579614305
-0.0163227765750995	0.0273083284057741
0.0120592078251147	0.0643769406370823
0.0421402330145883	0.10280019197015
0.0728170959365541	0.141748679388946
0.103020779932945	0.180091440959258
0.131955688757793	0.216704349183799
0.1592623828856	0.250808755943204
0.185020748637783	0.282160994141168
0.209590717294556	0.311024646307953
0.23338212478328	0.337999660109082
0.256672639516515	0.363842316871967
0.279544841676755	0.389338259573255
0.301939177624642	0.415176533031789
0.323756815349313	0.441762582465798
0.344919112507313	0.469019282141488
0.365324957837258	0.496314243950354
0.384739310774672	0.522607277313761
0.402728353937227	0.54678015450215
0.418744382440624	0.568003819846587
0.432351665408817	0.585979952242631
0.443469684585174	0.600968234881943
0.452488537071633	0.613627589366472
0.460186305157696	0.62477868224974
0.467488724886858	0.635196990286068
0.475192706544571	0.645492690290502
0.483781303675642	0.656066074237997
0.493391843979703	0.667095446942707
0.503920596805111	0.678556916962112
0.515205257754489	0.690338711774532
0.527216250300759	0.702484459246845
0.54018854812173	0.715472579092294
0.554622014863035	0.730324681920403
0.571065394433733	0.748318654262794
0.589617147348863	0.770184265266975
0.609185754630173	0.794896051706241
0.62673926516245	0.818491197351073
0.636926283688275	0.833533424676342
0.632435079498583	0.829732245433167
0.605220260775942	0.79538031103373
0.545202985723715	0.710137035837747
0.447166861118011	0.58318757681382
0.319473511305471	0.423717090930551
0.170484560632738	0.24091073515654
0.0085616334464533	0.0439536664603886
-0.157933645906741	-0.157968958189301
-0.320639653080202	-0.355671981823929
-0.471194763727288	-0.539970247474894
-0.601237353501357	-0.701678598173594
-0.702405798055767	-0.831611876951428
-0.772092417303345	-0.920584926839795
-0.816495135780349	-0.970578610720862
-0.840223628674192	-0.99730420088171
-0.84835731983813	-1.00672289500206
-0.845402133862361	-1.00387349441017
-0.834516197033092	-0.992251755077092
-0.817089605654403	-0.973435997076924
-0.792776238364155	-0.947050495251308
-0.760030847358051	-0.911206381835179
-0.717057144273112	-0.863419783276131
-0.662883148975571	-0.80178818101969
-0.59818332558365	-0.72608573397306
-0.525551846621849	-0.638459348541052
-0.449156648405064	-0.543509233517068
-0.373939869105494	-0.447684318539786
-0.304664398055105	-0.358105446228074
-0.245106767497301	-0.281120045192613
-0.197595922862061	-0.221030284760235
-0.162946477541886	-0.179426724574978
-0.140691307038122	-0.155334261723478
-0.12944465734035	-0.146009644442455
-0.127251611754332	-0.147938939692583
-0.131862425444556	-0.157578143347175
-0.140937627142631	-0.171660679324462
-0.152206956016555	-0.18722161503327
-0.163595730036015	-0.201604496807297
-0.173326699617647	-0.212595276261242
-0.180002530575375	-0.218639691072253
-0.182665258087788	-0.219002771307761
-0.180819175173453	-0.213753391963771
-0.174399030227899	-0.203548722379357
-0.163676435992197	-0.189288726241522
-0.149131196067264	-0.171771786002558
-0.13134174366267	-0.151482196107084
-0.110928316567001	-0.128561980305184
-0.0885284037039435	-0.102913310233332
-0.0647551291168183	-0.0743437687194183
-0.0401112142309232	-0.0427155951159527
-0.0148794200527155	-0.00808907508028832
0.0109516703671053	0.029185401903156
0.037668773441577	0.0684861773273706
0.0657118198571721	0.109040766516985
0.0954979083240137	0.150065006427817
0.127255797956817	0.19085980636637
0.160899116479049	0.230884960526926
0.195939353463927	0.269844533323816
0.231462975237443	0.307736480029223
0.266222002657071	0.344753264629123
0.298851312285443	0.38099232497953
0.328154871043825	0.416122421894478
0.35337040197841	0.449271999579507
0.374339950329471	0.47929247618892
0.391540609756899	0.505272231519803
0.405954557801635	0.526994963083855
0.418801374027979	0.545092002329451
0.431209271941346	0.560834288934981
0.443932181660364	0.575690530056683
0.45721054739291	0.590864154954857
0.470823267654521	0.606990836000338
0.484295509062269	0.624069468623413
0.497153474097911	0.641597771883693
0.509107807912254	0.658837712712356
0.520114292927575	0.675137649016143
0.530352941085092	0.690260813366619
0.540212893737847	0.704672749702867
0.550336922989582	0.719697369159489
0.561691457445355	0.737408072392578
0.575542486056901	0.760151996656704
0.593186953151414	0.78971397571839
0.615352641036597	0.826246988685755
0.641343342443496	0.867191110956358
0.668203778121036	0.906493066063997
0.690286740061576	0.934516107771287
0.699541199815381	0.938996302598131
0.68663645751408	0.906500193071607
0.642776464827963	0.815843906371969
0.555233804110625	0.677275505319116
0.43261465923917	0.50104305273295
0.283525214090699	0.29739461143337
0.116571652542315	0.0765782442402764
-0.0596398415288794	-0.15115798602643
-0.236503084245782	-0.375566016546849
-0.405411891731291	-0.586397784501081
-0.557760080108304	-0.773405227069224
-0.684941465499718	-0.92634028143138
-0.77834986402843	-1.03495488476765
-0.837148512627041	-1.09996526297579
-0.875144929995772	-1.1405507597684
-0.897668556909852	-1.16313995726545
-0.909003813883881	-1.17296111250055
-0.911855576518396	-1.17354056969365
-0.90735037099064	-1.16660255785158
-0.89538830497321	-1.15227800339466
-0.875138568521545	-1.12952902158763
-0.845551506231256	-1.09672198727348
-0.805852171703128	-1.05231570080852
-0.755992860573799	-0.995605491932328
-0.696994810036277	-0.927381013271531
-0.631085728434305	-0.850288865288668
-0.561569798114967	-0.768706439791919
-0.492421784938769	-0.688057112067841
-0.42766057444543	-0.613694419852998
-0.370632693238378	-0.549656419426471
-0.323398990981623	-0.497664466627816
-0.286415286669662	-0.456709455216458
-0.258610835116563	-0.42343930988167
-0.237843540256911	-0.39332595610265
-0.221605828088782	-0.362294784386253
-0.207779408631103	-0.328257619074857
-0.195186369458417	-0.291917722718821
-0.183707508837842	-0.256408972329023
-0.173904881618878	-0.225818434070692
-0.166348696433696	-0.203233264611132
-0.161018273097387	-0.189253911823183
-0.157077136198317	-0.181669084572377
-0.153082598602376	-0.17635610895343
-0.147463535392969	-0.168869637836219
-0.138999605476119	-0.15593527508263
-0.127079280519082	-0.136235749155171
-0.111664652022601	-0.110299822003938
-0.0930555916874784	-0.0797306684075181
-0.0716261112649196	-0.0462632958826882
-0.0476763950921806	-0.0111403191797747
-0.0214492677023682	0.0249563170218769
0.00674044239775513	0.0615507425967855
0.0363708869349214	0.0979726060504551
0.0666689721469739	0.133242594048853
0.0966973344494476	0.166319345326618
0.125548784704272	0.196534006020124
0.152574711038994	0.223954177279387
0.177552482004228	0.24949431033877
0.200714974836771	0.274713062688954
0.222620800156262	0.301332611994796
0.243916717759254	0.330601451759422
0.265097697032057	0.362722693497085
0.286365333769326	0.396618298894915
0.307619447548886	0.430206869348354
0.328544498562131	0.461139965143794
0.348726374264679	0.487688225335994
0.367750877335283	0.509362710584459
0.385258877569402	0.526988163286343
0.400958309065612	0.542228064483024
0.414620788688632	0.556813375288487
0.426097240129812	0.571830354359898
0.435361487439297	0.587361812873004
0.4425607862604	0.60258936347415
0.448045706383642	0.616249552863158
0.452362194311682	0.627213496431512
0.456192250584279	0.634961906053594
0.460228963281091	0.639800566613949
0.46500130690679	0.642765836870067
0.470730674487618	0.645306307326005
0.47734051194655	0.648952504904518
0.484682048705705	0.655190923597061
0.492900737579813	0.665586043130685
0.502746464727599	0.681961129392426
0.515608648863754	0.706350767249235
0.533148454136025	0.740531612732243
0.556559985116568	0.785117069468901
0.585647562830424	0.838386507650831
0.617996992675714	0.89521680972252
0.648536627577007	0.946640217081755
0.669745477858766	0.980510272771726
0.672652356410113	0.983430907094159
0.648546965996661	0.95213219471589
0.592290379531059	0.86488761407976
0.497550684538965	0.731674499933784
0.372695103688367	0.562470187025977
0.226090859647255	0.367252010104353
0.066105175083619	0.155997303916928
-0.0988947273345518	-0.0613165967882834
-0.260541624939268	-0.274712357263267
-0.410468295062539	-0.474212642760007
-0.540307515036376	-0.649840118530488
-0.641692062192789	-0.791617449826697
-0.712129500719863	-0.889567301900618
-0.760284350695076	-0.945535885327268
-0.790374407289618	-0.98103331059361
-0.806898004950216	-1.00180686069761
-0.813807113325445	-1.01209987503699
-0.813980581996982	-1.01443022352935
-0.80898157565234	-1.009803510464
-0.799037311670946	-0.998066074569147
-0.783210391003202	-0.978221971406619
-0.759784456332375	-0.948733876804091
-0.726881395942	-0.90793486068352
-0.683221168743137	-0.854612239432754
-0.628796082052656	-0.788652574931169
-0.565192756788478	-0.711504260811428
-0.495420100540915	-0.626227167317656
-0.423322946933492	-0.537067745440031
-0.352842873302171	-0.448730802800628
-0.287420615017698	-0.365664253481589
-0.229709949496875	-0.29163356399565
-0.181589273015763	-0.229666836717036
-0.144327357422909	-0.182210017603638
-0.118725499233758	-0.151187688369334
-0.10510486443896	-0.137738033606167
-0.103110132848049	-0.141652504567517
-0.111423281805916	-0.160812791279225
-0.127576433047213	-0.191018256613055
-0.148069475666849	-0.226491335683196
-0.168888637601513	-0.261036363241398
-0.186302207791796	-0.289427349876609
-0.197624549483592	-0.308419954246286
-0.201645494670982	-0.317009950387655
-0.198601102224848	-0.315983521286943
-0.189765956264592	-0.307077630699721
-0.176869575678391	-0.292095428959942
-0.161552345158835	-0.272231571841551
-0.144998265752901	-0.247770140437483
-0.12777650931311	-0.218227511306524
-0.109862088636609	-0.182893311567032
-0.0907971422016183	-0.14158230190446
-0.0699538858299488	-0.0952855576292086
-0.0468397997093719	-0.046373961422728
-0.0213583274082913	0.00183856437379938
0.00606680571872622	0.046040952865548
0.0345562709741694	0.0839645584248665
0.06300269268621	0.115045432195274
0.0903599238443194	0.140421130052853
0.115869892023828	0.162297249768566
0.13914750673959	0.183024039343433
0.160131299722344	0.204315492171165
0.178974935244954	0.22687355953671
0.195947833891329	0.250424488595941
0.211354117060168	0.274018186021782
0.225444612748658	0.296411353763817
0.238322231170224	0.316400554934118
0.249890846512742	0.33305428417392
0.259913211186099	0.345864335950881
0.268191705065539	0.354845725406988
0.274788599811156	0.360572319170953
0.280138185324833	0.364104332347566
0.284948440376228	0.366779087242202
0.28993259718478	0.369886913264349
0.295538980913611	0.374320173793034
0.301848659085432	0.380335607903041
0.308682611938707	0.38755904067915
0.315816102592109	0.395261620984179
0.323150529542248	0.402790739597479
0.33075313526322	0.409942213351605
0.338777554849098	0.417091411135154
0.347357092288227	0.425044779021056
0.356570531214687	0.434723063656808
0.366505633913703	0.446841297717066
0.377346523768006	0.461698222610343
0.389377872842762	0.479095759334946
0.402855394864576	0.498343614397263
0.41777342270214	0.518286727998785
0.43359486458784	0.537307965380576
0.448996572286905	0.553283912128538
0.461674959154513	0.563502397711099
0.468273308461131	0.564582098717968
0.464503114956287	0.552458586495789
0.445520317684867	0.522528678154328
0.406602774656951	0.470090990744558
0.339175782465648	0.385166962335594
0.244314267207034	0.269827554021088
0.129644485587922	0.1325156705338
0.00279269431512404	-0.0183257833935091
-0.128614849904547	-0.17425390302808
-0.25695189036428	-0.326825783637154
-0.374592170357262	-0.46759852048797
-0.473909433176681	-0.588129208847769
-0.552136932427015	-0.67997494398379
-0.606080019881387	-0.740180825843147
-0.638450809963021	-0.773553664909503
-0.653912638579627	-0.786041444506697
-0.657628874604776	-0.784447232579028
-0.653962361535744	-0.774723839050522
-0.645615205600256	-0.760668741371531
-0.633345622814985	-0.743362073192398
-0.616255428903479	-0.721483096128483
-0.592513607108726	-0.692320648589437
-0.560274875884571	-0.653053448773387
-0.518514933745462	-0.601863666390092
-0.46756602709748	-0.538617321932281
-0.409257476081823	-0.465050967283506
-0.346675275284384	-0.384551200906319
-0.283624973791735	-0.301673586099161
-0.223938325909342	-0.22152446322053
-0.17082071880982	-0.149078754169412
-0.12644303645958	-0.0884994703540262
-0.0918764804532119	-0.0425527796954457
-0.0672865755997134	-0.0122168830113478
-0.0521802271185346	0.00344054060158961
-0.0455392968874115	0.00706079754174977
-0.0458308461033967	0.00245465481922992
-0.0510196340498599	-0.00618509547325363
-0.0587226741882937	-0.0151178750917179
-0.0665424348719387	-0.0217074796044539
-0.072479983769644	-0.0247211633834414
-0.0752593739007024	-0.024204172767177
-0.0744308562068769	-0.0209911795313175
-0.0702300286530069	-0.0160592889702159
-0.0632814100593844	-0.00999973513211037
-0.0542875694255738	-0.00282451155128547
-0.0438178693056337	0.00585226006600444
-0.0322292214380247	0.0164288081783628
-0.0196770854521859	0.0290172275219215
-0.00616153467902753	0.0434493812147722
0.00841601140939908	0.0595678180458782
0.0241955059804301	0.077557639381833
0.0413174689603491	0.0980262015565226
0.0598927916482156	0.121688545706864
0.0799290555231989	0.148763449075044
0.101162292618425	0.178378316924341
0.122833339304	0.208310488099579
0.143560005962937	0.235250431190931
0.161483630993721	0.255554990638846
0.174757115022582	0.266282171242748
0.182241267193135	0.266209811972922
0.184110476065127	0.256514569370322
0.182042483027453	0.240803733391849
0.178814577740301	0.224312431862065
0.177411094618879	0.212397222342958
0.180030067529903	0.208881356681574
0.18746215773405	0.215000257656386
0.199111534037299	0.229422526435708
0.2135682063503	0.249250924594577
0.229367854400483	0.271428914431966
0.245549114260182	0.293857017761954
0.261819859135986	0.315790302058779
0.278400280915361	0.337552270707325
0.295734081782075	0.359930423931437
0.314208644935942	0.383609665878592
0.333917765679243	0.408775249054981
0.354462559154242	0.43486066730741
0.374833422449824	0.460445459186932
0.393472179587732	0.483403547231663
0.408597113652401	0.501401001394572
0.418767200785504	0.512700087456062
0.423519060321826	0.51701964436287
0.423807218138059	0.516057164073945
0.421978539169303	0.513308052567652
0.421147836642921	0.513044903108794
0.424076502509533	0.518654836551658
0.431880818116667	0.530842033060586
0.44300923794389	0.546365514854629
0.452886472483462	0.557900596128102
0.454435173013783	0.55525280102287
0.439414472507819	0.527636287402614
0.400262651270106	0.463201471074054
0.32975989889189	0.354713219497135
0.227647688229684	0.212094682049275
0.102317981801707	0.0452690081078899
-0.037837257873822	-0.135840652949603
-0.184426068278683	-0.321311151745787
-0.329056486894657	-0.501219338903244
-0.463336551203524	-0.665642065044559
-0.578874298687064	-0.804656180792314
-0.667277766827059	-0.908338536769091
-0.725973271948173	-0.974915702138958
-0.759318495402789	-1.00726308385127
-0.771462550908154	-1.01026283657182
-0.767745989419996	-0.990995018675016
-0.753679454498609	-0.957624113271923
-0.733921684116876	-0.917866678395468
-0.711391320547141	-0.87723274676859
-0.686784898976074	-0.837712221211954
-0.658762644234199	-0.797695582661903
-0.624822440912696	-0.753359382276339
-0.582568636087575	-0.700895143809257
-0.530911787560829	-0.638505827688804
-0.470785067238762	-0.567319656134823
-0.405178006376159	-0.491018296706891
-0.338552904391158	-0.414605565820272
-0.275896210271424	-0.34302956669998
-0.221703906284208	-0.280223205741725
-0.179146471499232	-0.228723293402865
-0.149576883973554	-0.189691620491013
-0.132458848799812	-0.163089777078466
-0.125695090806899	-0.147881967020327
-0.126239556166243	-0.142263041538547
-0.130816963231356	-0.143935194926779
-0.136566799693973	-0.150421386954949
-0.141463014407258	-0.159362904012114
-0.144424227947388	-0.1687275539614
-0.145129564011683	-0.176878157725788
-0.143666512321034	-0.182522949167687
-0.140188192141633	-0.184633420690375
-0.134712988337589	-0.182405088200216
-0.127104182728116	-0.175266234390506
-0.117182889466451	-0.162892554402133
-0.104882697117616	-0.145210786735154
-0.0903561698710533	-0.122421475465772
-0.0739827142065363	-0.0950605253465997
-0.0562741955847054	-0.0640568977486436
-0.0377113071077204	-0.0307062589280292
-0.0185782657982236	0.00349750870348323
0.00111917263367375	0.0371706926829602
0.0216089876780198	0.0694019024844387
0.0432215890219157	0.100010962085018
0.0662515618796166	0.129564888660442
0.0908548455308195	0.159118753240079
0.116975855632872	0.189757843893283
0.144296470317986	0.222086145306535
0.172221636182623	0.255852070454801
0.19992545470873	0.289894747384121
0.22646747075919	0.322482653014735
0.250961575865331	0.351926055472887
0.272751093389113	0.377175684996771
0.291526642033364	0.398098236813062
0.307337109544992	0.415305123948069
0.320493505873406	0.429694698904725
0.33142200760493	0.442027830506323
0.340546484712068	0.452770800718401
0.348256234259945	0.462208587158805
0.354955242927146	0.47066647641205
0.361131982908867	0.478678566268555
0.367374152911114	0.487022108281663
0.374286675958888	0.496582487053026
0.382320325392962	0.508037192569831
0.391556037350609	0.521417806352619
0.401520655949519	0.535715809087075
0.411139962563506	0.548769451862357
0.418941395121433	0.557652068048619
0.423559735977241	0.5596462609806
0.424458367387367	0.553628854573282
0.422603253010869	0.541379503810395
0.420713854151254	0.528120802733659
0.42276265294068	0.52167354030001
0.432652449590285	0.530057775935173
0.452417859263815	0.558116258407774
0.480671633838226	0.604457528833862
0.512058236256859	0.66019831772569
0.538065631371877	0.710333471679629
0.548920325993753	0.737390137049278
0.535868915310599	0.726048647566678
0.493138255734833	0.681090433908347
0.420415981330509	0.587315866334945
0.319230590397055	0.455313537445849
0.197524329742092	0.295672039840435
0.0632394461732411	0.11897996611808
-0.0756818135018785	-0.064174091121839
-0.211297202475646	-0.243201539279945
-0.335664473940441	-0.407513785756862
-0.440841381088643	-0.546522237953214
-0.523819688170226	-0.649638303269622
-0.588087547401159	-0.715887957837711
-0.636025963383047	-0.764342295194312
-0.670785280879371	-0.799415937794402
-0.695453962694643	-0.824386989652108
-0.712414770986576	-0.841165638109318
-0.722951529345686	-0.85042594821254
-0.727114142524985	-0.851849550130034
-0.723836260619492	-0.844342175956305
-0.711308379140455	-0.826269977680309
-0.68759445711819	-0.795873997709307
-0.651410495727266	-0.75195597197977
-0.602878571093109	-0.694720324478296
-0.543997204102816	-0.626451504087369
-0.478605289818956	-0.551652544873839
-0.411788145463198	-0.476430115309075
-0.348904410414975	-0.407227453108619
-0.294562487025337	-0.349335245866904
-0.251860573211139	-0.305768538863187
-0.222056283040035	-0.276948919255135
-0.204652322720098	-0.261218914105944
-0.197764563936831	-0.255798596495418
-0.198608829006072	-0.257650362380233
-0.203982030100194	-0.263902714834404
-0.210681566497964	-0.271830136283489
-0.215859986491957	-0.278669795733489
-0.217320804258844	-0.281620320756597
-0.213735397766311	-0.27819400307543
-0.204735939595815	-0.26681857064768
-0.190842603588078	-0.247392880271228
-0.173221594149281	-0.221478832353038
-0.153330414880933	-0.191938410996683
-0.132550319617305	-0.162056248811841
-0.111898106159847	-0.134454082199844
-0.0918653373121538	-0.110253712596227
-0.0723989793166955	-0.0888456667748151
-0.0530224672765575	-0.0683204685978562
-0.0330712281434924	-0.0463186686098427
-0.0119765702891946	-0.0209169899828531
0.010490754440334	0.00877453754836885
0.0340905440771342	0.0424375603936816
0.058135105639662	0.0787243010766336
0.0816693999306151	0.115633689949004
0.103774692108631	0.150963522610539
0.123897584380304	0.182782059026574
0.142058847073761	0.20987843335595
0.158831786585277	0.232117313694044
0.175099889296706	0.250576146069193
0.191720229411223	0.267333864999291
0.209247421704471	0.284867472354959
0.227810808252587	0.305201369887741
0.247143210100645	0.329135611693447
0.26669264480573	0.355907857288155
0.285741054871825	0.383472071120342
0.303498111199235	0.409290852721567
0.319192935217397	0.431291837087037
0.332210167583372	0.448568166275184
0.342284837265943	0.461554046708879
0.349691857169676	0.471692383986855
0.355307043923848	0.480846606433757
0.36045663486645	0.490745824050103
0.366592511092689	0.502621174025997
0.374914663928726	0.517046293386247
0.386051137069524	0.533930855846814
0.399864803262842	0.552616277132898
0.415452639651362	0.572053352629603
0.431399669224417	0.59107693586458
0.446276206402164	0.60877895117062
0.459230375807816	0.624891479631093
0.470415544256058	0.639997558617008
0.480998635692213	0.655392385240004
0.492648141134668	0.672537706439121
0.506631646783757	0.69220672708132
0.522836609638792	0.713531569338206
0.539072415259603	0.733239602914708
0.550921849755296	0.745409386734612
0.552258454843862	0.742033019964795
0.536381773465893	0.714466318214926
0.497547782089135	0.654814575446976
0.430957876208547	0.558413750308623
0.33786618566497	0.433175529305498
0.225671176009358	0.287011598943232
0.101771312792665	0.127833645727457
-0.0264349384341567	-0.036446643836196
-0.151549112120153	-0.197917583242095
-0.26617274271437	-0.34866748598461
-0.362907364665856	-0.480784665558108
-0.438981253958494	-0.586357435456959
-0.497491646041545	-0.662501176490579
-0.542128494882779	-0.72279173665562
-0.576992354963991	-0.771600330216464
-0.605178459436042	-0.811531220197174
-0.628048141655373	-0.842983924815297
-0.645358032541728	-0.864781994551561
-0.655969997449426	-0.87540397166833
-0.658639988060738	-0.874058877327899
-0.652512793793257	-0.861082042997543
-0.637258883180163	-0.837658034215068
-0.61301312487882	-0.805252803694483
-0.580307257462473	-0.765166250829853
-0.540093721280396	-0.718415788148003
-0.493843366088513	-0.66592536089409
-0.443629159435751	-0.608856457527325
-0.392098755830953	-0.548906809697966
-0.342275274979672	-0.488455966026195
-0.297184892429066	-0.430491533319864
-0.259377993455516	-0.378306512059899
-0.230476199311512	-0.33503462670836
-0.210906286825303	-0.303147401137545
-0.199928343799989	-0.284015114434619
-0.19593970208907	-0.27757347414044
-0.196921446240204	-0.282147199184116
-0.200860643876144	-0.294549107656171
-0.206024704406645	-0.310556441504393
-0.211045045812501	-0.325712562049489
-0.214853491322092	-0.336227518226348
-0.21657495544356	-0.33967925189428
-0.215482139012068	-0.33527600697174
-0.211055936924671	-0.323604766077799
-0.203104973096154	-0.306007073764129
-0.191840307477821	-0.283890639787804
-0.17782107172622	-0.258294694990918
-0.161771772267749	-0.229857803531946
-0.144356884873301	-0.199090399600264
-0.12602056574042	-0.16669220264798
-0.10695343717456	-0.133677066226596
-0.0871746879333298	-0.101231092081293
-0.0666595048548706	-0.070395428159365
-0.0454301684699917	-0.0417358837822556
-0.023569487960544	-0.0151384770484121
-0.00117385421583669	0.0102017077740338
0.0217003518123059	0.0356013554493604
0.0450400853468026	0.062554706082339
0.0688030427944397	0.0922968807543642
0.0928051980425822	0.125367928282696
0.116650878127222	0.161330382252801
0.139764045266226	0.198760586496257
0.16150867451631	0.235529730466516
0.181345470007836	0.26930001491338
0.198980877044293	0.298115789771288
0.214469906293498	0.320935850338082
0.228212727097219	0.337928479091865
0.240792564101265	0.350391031402345
0.252695265432571	0.360301298569462
0.264075164632781	0.369699601912245
0.27474886265721	0.380196654618823
0.284447340391967	0.392805170154499
0.293152034429623	0.408058730614552
0.301265702643251	0.426189638243246
0.309489890718553	0.447146446856416
0.318495716649819	0.470441519120774
0.328621517296167	0.495056693735946
0.339807053802138	0.519672420652302
0.351795100545164	0.543235104729871
0.364433412296011	0.56553495686114
0.377858635885353	0.587374790647903
0.392475794150877	0.610191740069362
0.408819307901977	0.635398242268213
0.427423692594127	0.66387723622781
0.448730815572546	0.695876673431894
0.47294694268905	0.731175532527136
0.499752346874715	0.769126512400304
0.527864010024827	0.808222619973547
0.554583186026825	0.845194355280227
0.57554644150974	0.874112643535171
0.58490721902968	0.886233960235458
0.576099885510208	0.871161368614401
0.543166215372452	0.823440183345725
0.481188464106219	0.730662456789183
0.389529314833198	0.601688284499855
0.276134993621948	0.445377762032823
0.148951726541028	0.270590984943167
0.0159257396589959	0.0861880487859668
-0.114996740955589	-0.0989709508836972
-0.235869489234168	-0.276025918510744
-0.338746279108181	-0.436116758540094
-0.421574882721781	-0.570383375416667
-0.484787605414146	-0.669965673585382
-0.53052864614453	-0.73363195121051
-0.561919485435174	-0.777069791750671
-0.582253158241756	-0.804193829054144
-0.594395752419521	-0.818735680204051
-0.6004068176529	-0.823851313650567
-0.601344869066476	-0.821731774561164
-0.597240428115459	-0.813334041487729
-0.587269667239144	-0.798373860356064
-0.570168936072378	-0.775632949743555
-0.544846988847383	-0.74352413920793
-0.511025108216659	-0.700808128665122
-0.469668834478515	-0.647324959660242
-0.423035643982433	-0.584546420643473
-0.374322356397266	-0.515737508960175
-0.327054353208904	-0.445612102414694
-0.284431392052013	-0.379546626587416
-0.248819058257001	-0.322576201510785
-0.221489578670193	-0.278468516919197
-0.202621434881824	-0.249133507000517
-0.191502337712819	-0.234499883538319
-0.186852663149164	-0.232814716932836
-0.187177499792824	-0.241181427963703
-0.191053308537415	-0.256139450511287
-0.197275097748288	-0.274193898744717
-0.204847744722992	-0.292281294306538
-0.212878533250084	-0.308116011936742
-0.22046293802148	-0.3202979462433
-0.22662555559545	-0.328117770264461
-0.230323150932403	-0.33115636292873
-0.230493640275225	-0.328892831804021
-0.226147218971145	-0.320519755808657
-0.216507654205787	-0.305054201618785
-0.201197524919815	-0.281706668136153
-0.180421831751519	-0.250361141384496
-0.15506329489872	-0.211951269766261
-0.126598769822349	-0.168537233645123
-0.0968114885250762	-0.123003748093007
-0.0673908485876862	-0.0784515387454386
-0.0395936506503087	-0.0374785779344881
-0.0141046909696992	-0.00160267823689509
0.00889410670740538	0.0289691123927369
0.0295444352616131	0.055155740828407
0.0481342777931455	0.0784912975287981
0.0649829676124517	0.100486175649781
0.0803987160841768	0.122089286002182
0.0946965846821047	0.143439874717041
0.108256321028377	0.164008568165358
0.121589211243808	0.183102408275006
0.135375333189647	0.20055196253246
0.150436769115402	0.217262066719749
0.167623248038315	0.235298057759628
0.187597007547773	0.257350073710636
0.210534685312549	0.285696637856152
0.235841784472224	0.321053392004774
0.26205999219733	0.361846306451309
0.28713141117872	0.404377720406189
0.309002938712124	0.443963819885798
0.326310099859301	0.476555653482505
0.338788942109159	0.50003748700911
0.347225006718029	0.514626276090271
0.353017788230301	0.522367110052192
0.357609417186386	0.526154587390704
0.362029699389516	0.528775271745765
0.366706493646857	0.532273288000396
0.371559252413827	0.537701916421378
0.376287049059047	0.545178789759824
0.380710663695429	0.55414178620169
0.385037410149461	0.563743643597049
0.389966649318136	0.573331896722853
0.396606113568425	0.582892322575452
0.40620028948068	0.593247151308062
0.419698534623424	0.605819701689082
0.437242523633791	0.621948160308159
0.457713945347028	0.641938530005708
0.478497103091119	0.66415544975222
0.495555848603454	0.68445212396389
0.503845716375762	0.696207302164882
0.498028740659056	0.691170630893049
0.473415609715339	0.661126164789766
0.426982465845752	0.599023253103324
0.357025647190473	0.501608933623889
0.267161546959362	0.377156242758703
0.163588519097183	0.23393821691501
0.0525049175487023	0.0802278925000538
-0.0598909037413163	-0.0757016940789224
-0.167400590828108	-0.225577506414675
-0.263825789766908	-0.361126508099961
-0.34761460136539	-0.474075662727536
-0.41676969227	-0.561976178063611
-0.471389921256561	-0.627729666657787
-0.512531121282092	-0.673920638244132
-0.541838954097689	-0.704227788031756
-0.561190972356599	-0.722643359409355
-0.572313443155101	-0.732623375319087
-0.576412606171419	-0.736339242642264
-0.57393009282983	-0.734263002203601
-0.564537914584564	-0.725263446421172
-0.547421040562173	-0.707234850645402
-0.52178822749202	-0.678090447289087
-0.487453542235764	-0.636816974390664
-0.445286189688205	-0.584254630829859
-0.397360079565085	-0.52333785254955
-0.346739474382777	-0.458689439614202
-0.296971682555183	-0.395678463674877
-0.251460896475699	-0.339262713051457
-0.212917245751903	-0.293018176176382
-0.183013968732817	-0.258638706161331
-0.162296469855135	-0.235956469792367
-0.150309186834234	-0.223353849515618
-0.145847683271283	-0.21837308355499
-0.147226771349052	-0.218339343851715
-0.152504539005227	-0.220868909898929
-0.159679954566686	-0.224216671117342
-0.166909967619636	-0.227456229686349
-0.172742867191855	-0.230450537766581
-0.176295132039412	-0.233555669491637
-0.177286176323199	-0.237103907185677
-0.175906091315151	-0.240880984655776
-0.172574495949601	-0.243882243030434
-0.167692848762698	-0.244505196055243
-0.161477585471362	-0.241078044320979
-0.153909071687874	-0.232416535301587
-0.144777676716069	-0.218109905358948
-0.133779808724435	-0.198465393634737
-0.120622093811664	-0.174285822540153
-0.10511660599613	-0.146687519693363
-0.0872635084553715	-0.11700115248903
-0.0673067505531564	-0.08665942478308
-0.0457373366917598	-0.0570000495319047
-0.0232336425091144	-0.0290247661017443
-0.000559868795546638	-0.0032160475406797
0.0215414457063498	0.0205193396087158
0.0424436257632433	0.0427723825199647
0.0617223194358821	0.0644369559990301
0.0792359303690254	0.0864181744052591
0.0951648466623067	0.109297859464654
0.109951062323122	0.133069309456975
0.124122051168381	0.15706758710813
0.13807052855567	0.18015780525288
0.151909354335458	0.201137260970909
0.165481122254532	0.21920358077704
0.17851189194944	0.234280017447236
0.190814025008159	0.247023280942588
0.202405309867499	0.258491885564506
0.213460964366755	0.269651331986999
0.224140847123078	0.280995373089256
0.234432860975561	0.29248567074219
0.244130288958357	0.303810334294851
0.252949577834522	0.314776701918094
0.260707335549418	0.325594386171618
0.267459584862352	0.336878097812285
0.273531399154034	0.349345702658907
0.279410041862565	0.363349535825579
0.285545442951635	0.378502881996818
0.292171252947435	0.393666648508523
0.299268947467323	0.407399085524247
0.306721155492428	0.418715288844584
0.314579573311384	0.427802926787208
0.323283408937039	0.436313921186978
0.333662575485483	0.447012096729527
0.346648647323343	0.46281192766753
0.362744195681626	0.485464520525927
0.381402354283269	0.514274758898049
0.400523033388579	0.545291979210501
0.416291152360293	0.571386509469484
0.423538152785089	0.583406273149959
0.416654732324386	0.572201944283082
0.390857110087385	0.53092319889409
0.343438195141756	0.458163673084607
0.274616643895293	0.354617643434658
0.187296420481661	0.229133576252924
0.0872355230195761	0.0905599378480899
-0.0169641767960754	-0.0522548054711606
-0.116700807270406	-0.190462187396144
-0.209324134302622	-0.315213741618177
-0.288830315677082	-0.417661001828576
-0.352989181580118	-0.494486174122418
-0.401429326377283	-0.54982797242269
-0.435134370942995	-0.585890253204566
-0.455871828848879	-0.605257993002909
-0.4656890150747	-0.610432453538471
-0.466553785170221	-0.603825331721357
-0.460164650960524	-0.587983740780637
-0.447910314252695	-0.56576031544522
-0.430930891432368	-0.540219653682239
-0.410214818308508	-0.514215285964531
-0.386654535491971	-0.489735605000332
-0.361011574269617	-0.467273732856474
-0.333831483460072	-0.445577573190539
-0.30544129562697	-0.422087995217009
-0.276135555556677	-0.394087020359034
-0.246490563908859	-0.360141414139782
-0.217598687140555	-0.321148749367029
-0.191041516332905	-0.280424168196292
-0.168585976029567	-0.242734305280896
-0.151737377600081	-0.212693704656009
-0.141329375453311	-0.193218004943862
-0.1372913739297	-0.184660384516368
-0.138659809743118	-0.184912926504764
-0.143819219030999	-0.190334237176251
-0.150885240109365	-0.197063141528677
-0.158095293055142	-0.202186898952639
-0.164079755671251	-0.204349848576467
-0.167954233671484	-0.20365647623307
-0.169266888039723	-0.201029240224077
-0.167889254442452	-0.197386620246581
-0.163920308344199	-0.193024245270571
-0.157617153992999	-0.187428207884922
-0.149329916690648	-0.179520816565046
-0.139419617301166	-0.168153121122399
-0.128161740773758	-0.15259259180624
-0.11567077981052	-0.132807108953998
-0.101898188142989	-0.10946044189608
-0.0867315742535198	-0.0836495906836798
-0.0701642996707781	-0.0565038507089531
-0.0524499351873545	-0.0288233075499672
-0.0341409923145236	-0.000928309550830274
