# Supplementary material for: A multiwavelength photoplethysmography dataset with blood pressure and heart rate reference measurements
Source: Data Brief. 2025 Nov 14;63:112284. doi: 10.1016/j.dib.2025.112284 (PMC12682042; doi:10.1016/j.dib.2025.112284)
Supplement: Supplementary file 1 [file mmc1.zip › ppg_csv/ppg_subject_003.csv]

IR_PPG	Red_PPG
-1.50892752095118	-1.54593976165007
-1.4692286042881	-1.51291153287477
-1.41825864043723	-1.46905580577278
-1.35643589969361	-1.41128805482591
-1.28295132735208	-1.33708424700859
-1.19681379394001	-1.24587324910161
-1.09797379243765	-1.13965715062445
-0.988231405163184	-1.02291372057466
-0.871634791929659	-0.901941860038095
-0.754241936340992	-0.783875114891059
-0.643316028506745	-0.675621595754381
-0.546142768822213	-0.582966681636273
-0.468708462589646	-0.509975729046465
-0.414529117373177	-0.458690189347375
-0.383957844581405	-0.429022540307131
-0.374213414917587	-0.418788712602524
-0.380126743335124	-0.423908000878444
-0.395323730406846	-0.438839529163377
-0.41343556863894	-0.457281119207945
-0.429006503184897	-0.473064454945154
-0.437955040744439	-0.481068375387943
-0.437611842544697	-0.477890441253612
-0.426457701648808	-0.4620559820733
-0.403727284389392	-0.433722320909085
-0.369037157077376	-0.394032647061402
-0.322153123936117	-0.344362810440221
-0.26296320099106	-0.285695715507947
-0.191676867358498	-0.218334429828721
-0.109200708873048	-0.142119116789375
-0.0175403272919591	-0.0571393802973876
0.0799973982479964	0.0353644689174997
0.179008608777094	0.132415689086918
0.274675137082292	0.229435000584304
0.362794109575151	0.321179698955013
0.440839977172651	0.403239561979069
0.508670898086311	0.473589534575451
0.568576527500566	0.533577292705325
0.624580982185764	0.58781039616999
0.681176176730485	0.642759174461953
0.741877045902691	0.704449464822268
0.808087434735272	0.776132677254466
0.878687917362817	0.856946001191209
0.950512476008634	0.942178829609938
1.01956395508973	1.02505491015743
1.0825552740951	1.0993039497469
1.13825557900858	1.16153819619547
1.18820792022301	1.21264207890641
1.23660679560658	1.25781957066525
1.28934065947448	1.30531884369802
1.35233301567918	1.36406103178186
1.42941423523425	1.44056988490138
1.52010850868095	1.53583331098354
1.61788632045104	1.64293711884968
1.7094948940242	1.74633676657366
1.77587060782944	1.82338872490553
1.73096507829567	1.77773876244553
1.60513179692734	1.64994834734437
1.41169572457391	1.45375668802026
1.16398182208484	1.20290299289145
0.875315050309601	0.911126470376144
0.559020370097654	0.592166328892582
0.228422742298463	0.25976177685899
-0.103152872238508	-0.0723479773064054
-0.422381512663797	-0.390423725185376
-0.715938218127939	-0.680726258359695
-0.970498027781472	-0.929516368411132
-1.17273598077493	-1.12305484692146
-1.30932711625885	-1.24760248547246
-1.38440121594396	-1.31070299115816
-1.41845421601409	-1.33731629549967
-1.42403959718455	-1.33876397846045
-1.41277765105456	-1.32480673599146
-1.39397040562412	-1.3032480280297
-1.37355895027039	-1.27964460354178
-1.35353673815223	-1.25691338454712
-1.33204406242544	-1.23497854346035
-1.30431489105074	-1.21080755525465
-1.26438319780254	-1.17913512536571
-1.20713802716086	-1.13395308390995
-1.13015240409708	-1.07054497891525
-1.03478648674028	-0.987518684111987
-0.926311967293054	-0.888086366343942
-0.813074297323206	-0.779981748190944
-0.704904934268305	-0.673918547591301
-0.611140343900939	-0.581086757621604
-0.538725954198525	-0.510508294086798
-0.490904316131769	-0.467037504902663
-0.466828539730658	-0.45051039855407
-0.462159912930359	-0.456161152223076
-0.470426897779291	-0.476068484458746
-0.484706010701421	-0.501167650798925
-0.499071872245302	-0.523269178885065
-0.509349097501269	-0.536543889824669
-0.513029616105153	-0.538107510415588
-0.50863529424873	-0.527657162115779
-0.495028679937421	-0.506437620125472
-0.471072230623605	-0.476013534747911
-0.435736285126492	-0.43734798247518
-0.38849260299856	-0.39051926861842
-0.329729400898531	-0.335085062779233
-0.260960603702688	-0.270799053505514
-0.184704667621096	-0.198284327465267
-0.1040298389295	-0.119361841808818
-0.0218756969334506	-0.0368780650101661
0.0596568619859454	0.0459845801845084
0.13981916559883	0.126739711009211
0.21932570367308	0.20456128450744
0.299953095607376	0.280661817770334
0.383696419323934	0.357768856935688
0.471755447777608	0.438848708503981
0.563730687058962	0.525650589615486
0.657346886396368	0.617736910463991
0.748829459359317	0.712394086231945
0.833820226766096	0.805388522024777
0.908506391790743	0.892180613539179
0.970543898410606	0.969064265665901
1.01946235038596	1.03380786655394
1.05650404272507	1.08571057071398
1.08411496268935	1.12536176854137
1.10541505317849	1.15450133039174
1.12388764524033	1.17613169368964
1.14332781146134	1.19468789874923
1.16790200413415	1.21593838503189
1.20207687756871	1.24640536106156
1.25019737634381	1.29229068964901
1.31561705562904	1.35804782334766
1.39945151548991	1.44484576830333
1.49917926347884	1.54924405528713
1.60743976465293	1.6624074606462
1.71147768573928	1.77011759843233
1.7937018125325	1.85375682634423
1.83366877985567	1.89238699060402
1.78593111554913	1.84312941711544
1.65219786137834	1.70521076470278
1.44668862546655	1.4934121354457
1.18362301593701	1.22251463142382
0.877220640912968	0.907299354716782
0.541701108517665	0.562547407404228
0.191284026874354	0.203039891565796
-0.159810995893719	-0.156442090718876
-0.497364351663305	-0.50111743737015
-0.807156432311158	-0.816205046308386
-1.07496762971403	-1.08692381545395
-1.28657833574867	-1.2984926427272
-1.42776894229184	-1.43613042604849
-1.50381170212784	-1.50716819178929
-1.54581856583825	-1.54528947700654
-1.56682272367705	-1.56420199139084
-1.57784095621131	-1.57530678687644
-1.58599140805454	-1.58573840475043
-1.59345916939757	-1.59739287158699
-1.59764946202172	-1.60720685979439
-1.59258454356608	-1.60861375420907
-1.57117547416636	-1.59378825894007
-1.5276620787714	-1.55611126256638
-1.45947757368509	-1.49224792067076
-1.36807351030882	-1.40331402231953
-1.25865210093394	-1.29483243259426
-1.13908258394174	-1.17554681231675
-1.0184180966309	-1.05553627640467
-0.905394138565656	-0.944257562411617
-0.807171691293457	-0.849023747640089
-0.728481760357021	-0.774140119180188
-0.671256853917189	-0.720701391495257
-0.634758891268605	-0.686979199986506
-0.616109793836815	-0.669262215868236
-0.611043384221537	-0.662892040448587
-0.614678805738752	-0.663181566373797
-0.622155553450922	-0.665993516889717
-0.629031540355961	-0.667929634012059
-0.63143734253791	-0.666234579309756
-0.626098528333192	-0.658596232483686
-0.610398200779238	-0.643008893420704
-0.582578353843592	-0.617797346738697
-0.542021283782908	-0.58182024819489
-0.489435447638043	-0.534765000115304
-0.42677332189216	-0.477336629966833
-0.356827702867265	-0.411153825324813
-0.282615470299079	-0.338349379114025
-0.206762150231519	-0.261074842965835
-0.131079781036174	-0.181131692756986
-0.056402483760679	-0.0998057822660902
0.0173832172400181	-0.0178552198219952
0.0911818584303007	0.0644071840005398
0.166376456668475	0.146958763905275
0.244298049799425	0.229856148040592
0.325549920167018	0.313008445698801
0.409444099293559	0.395999229407018
0.493858202070494	0.478024121301599
0.57567154628973	0.557962450048091
0.651665621779873	0.634533290353854
0.719529810322585	0.706476303928624
0.778554067306303	0.772755941302906
0.829759575222361	0.832817581838598
0.875498391714709	0.886848459326164
0.918760446004254	0.935898602851424
0.962463837835384	0.981758086568469
1.00891234862787	1.02664567865598
1.05948094541612	1.07284081192765
1.11450526718015	1.12231793880793
1.17332905935097	1.17637980909906
1.23449361561163	1.23535224715646
1.29608829030747	1.29849945325429
1.3562672198572	1.36429296926613
1.41386991063009	1.43101587054431
1.46900349290192	1.49751788083081
1.52337873887883	1.56382990149319
1.5801378296247	1.63129941973646
1.64290111772763	1.70193338158155
1.71390059994082	1.77680231045258
1.7914500038375	1.8537283525396
1.8675344554222	1.92496853244492
1.92668807656112	1.97596836961557
1.94723248884667	1.92693964313642
1.89557364071407	1.78973877409109
1.75126093337162	1.57919372806774
1.53029012240239	1.31013247065452
1.2486569633894	0.997382967439619
0.922357211915716	0.655773184011187
0.567386623564379	0.300131085957391
0.199740953918437	-0.0547153611336033
-0.164584041439062	-0.393938191673632
-0.509592606925072	-0.702709440074531
-0.819288986956544	-0.966201140748136
-1.07767742595043	-1.16958532810628
-1.26876216832369	-1.2980340365608
-1.37654745849326	-1.36103064696433
-1.41926357626265	-1.3912365526047
-1.4381738099484	-1.40412953346167
-1.44316616740631	-1.40975787365429
-1.44023325717073	-1.41239233527085
-1.43194435936685	-1.4118277553796
-1.41837143308993	-1.40536108878115
-1.39809766251113	-1.38960699132369
-1.36914193015941	-1.36176146272124
-1.32974310512555	-1.32031408213681
-1.27894840624077	-1.26534066995643
-1.21693914134977	-1.19845881475868
-1.1450744783171	-1.12249555138005
-1.06571419630321	-1.040979661749
-0.981936249820598	-0.957643964208366
-0.89726976209147	-0.876104876231831
-0.815516162409783	-0.799773751473511
-0.740634909040473	-0.731912426807498
-0.676572482669152	-0.675652629266722
-0.626898784483449	-0.63381141900637
-0.594223581340299	-0.608450954080908
-0.579534492284534	-0.600285645336076
-0.581703748937459	-0.608153048495098
-0.597375992996114	-0.628783064653249
-0.621311510785748	-0.657008843476138
-0.647125424354817	-0.686410742165128
-0.668288672034812	-0.710253440876374
-0.679201942620652	-0.722501867919016
-0.676094410641006	-0.718696533232985
-0.657506899951783	-0.696550273056938
-0.62424875524471	-0.656232089449507
-0.578893935340687	-0.600320007835073
-0.52499549058362	-0.533360900256299
-0.466225091575973	-0.461008980871744
-0.405615704790966	-0.38885602531064
-0.345029685070295	-0.321211420183315
-0.284919390883393	-0.26015955519866
-0.224409163322331	-0.205187590930682
-0.161692839461044	-0.153513465706683
-0.0946852962803428	-0.101006752140324
-0.0217886959617247	-0.0434266192900523
0.0574333492334183	0.02234192165656
0.141888109961103	0.0973661337018404
0.229024634093586	0.180334475302355
0.315335022476051	0.267932634337745
0.397155134583858	0.355768337442351
0.471562921926422	0.439495802624055
0.537133491614936	0.515817547782827
0.594306444518583	0.583175004337764
0.645200045643005	0.642012533048882
0.692887283961868	0.694522161292974
0.740372750587946	0.743877053284189
0.789658730115154	0.793172448021952
0.841259195766915	0.844479251038029
0.894315226874062	0.898407728281529
0.947204071930089	0.954337553908268
0.998345455356229	1.01112479892129
1.04685468837372	1.06785113017332
1.0927810030035	1.12418939379461
1.13687129710063	1.18022172028345
1.18003524346005	1.23589486894697
1.22284908995602	1.29052929180264
1.2654378211649	1.34280615818609
1.30789610526006	1.39143771437645
1.35110122076773	1.43635098694865
1.39746199336647	1.47983266077786
1.45099566604518	1.52688397499933
1.51625411501864	1.58414797771609
1.59605525702237	1.65722383401937
1.68858529969805	1.74690828385879
1.78494799990717	1.84567472446284
1.86835619848566	1.93607736157134
1.91576919806538	1.99235832600244
1.86594616592446	1.94054379487573
1.72646885906649	1.79565876640494
1.51232496183865	1.57354108795407
1.23850215858813	1.29002860688712
0.919988133662108	0.960959170568087
0.571770571407772	0.602170626360984
0.208837156172307	0.229500821629809
-0.153824427697103	-0.141212396261436
-0.501226495853274	-0.494131179948749
-0.818381363949022	-0.813417682068126
-1.09030134763716	-1.08323405525557
-1.30199876257051	-1.28774245214707
-1.43848592440188	-1.41110502537863
-1.5078562773703	-1.46682472043372
-1.54766111550911	-1.49751398988417
-1.56735329910716	-1.51343610248775
-1.57320325767851	-1.5207223144949
-1.56855953676347	-1.52202740075553
-1.55456077158862	-1.51749276702718
-1.53092115906526	-1.50559032610192
-1.49659990029397	-1.48381131885536
-1.45034162763779	-1.44931635710557
-1.39116691018417	-1.39963212729826
-1.31886388659386	-1.33342674537171
-1.23442125307659	-1.25129957844974
-1.14026792956811	-1.15633692622417
-1.04022999917299	-1.05406899038119
-0.939228725145281	-0.951638735932319
-0.84280927611397	-0.856420342920773
-0.756572542382047	-0.774656972114198
-0.685546568230431	-0.710627877712314
-0.633542654882586	-0.666480078994565
-0.602584570893156	-0.642495069991916
-0.592528998963567	-0.637438536386333
-0.600980038552718	-0.648769616945375
-0.623541781861964	-0.672719595278504
-0.654381511233071	-0.70440523930468
-0.687026853918853	-0.738141240077359
-0.715288904082628	-0.768015707726109
-0.734156071758908	-0.788669232347003
-0.740448811811057	-0.796109504010253
-0.733036572020026	-0.788330559913293
-0.71255250766908	-0.765517999548207
-0.680749365314944	-0.729724552866473
-0.639780222997908	-0.68408450862278
-0.591656848095908	-0.631831503901566
-0.537980092394748	-0.575474718276039
-0.479894300362954	-0.516410149979912
-0.418178365646006	-0.455043653213581
-0.353406537258847	-0.391277082703296
-0.286113622474502	-0.32505248530376
-0.216886326457789	-0.256652514983607
-0.146327861521576	-0.186642881954024
-0.0749063840333116	-0.115587335974457
-0.00276093948155207	-0.0437730393920555
0.070413021097004	0.0288902539923284
0.145266405448931	0.102766327061385
0.222439126505391	0.178251103556941
0.302057840021597	0.255513524404503
0.383315497399622	0.334314102485652
0.464319668156097	0.413889704070045
0.542271956262946	0.492824535401586
0.613956241595322	0.568928352421282
0.676473393871153	0.639343304007767
0.728081055155568	0.701137047356488
0.768887270102825	0.752350497724503
0.801123401876809	0.793050876360769
0.828838349923107	0.825790088624842
0.857042297536691	0.855148796300869
0.890504829174955	0.88652558608484
0.932531978926694	0.924647662161695
0.984060610395912	0.972288603867754
1.04332413295392	1.02951934015347
1.10623918633731	1.0936865390096
1.16755075814422	1.1602116204223
1.22257532284763	1.22411339937236
1.26910091117799	1.28188836514942
1.30878182301381	1.33316881581931
1.34734829789463	1.3814910430042
1.39319045946034	1.43357332102299
1.45434914657223	1.49682323450376
1.53456068778137	1.57542647449597
1.62956132282301	1.66615982509783
1.72508215764096	1.75563431089492
1.79765431690254	1.82057865975612
1.74788015174845	1.76947945309905
1.60886746241434	1.62686131350099
1.39608095809249	1.40874346152169
1.12498534797516	1.13114511772092
0.811045341254601	0.810085502658402
0.469725647123086	0.461583836893904
0.116490974772875	0.10165934098717
-0.233193966603768	-0.25366876450205
-0.56386446781458	-0.588381259014005
-0.860055819667299	-0.886458921988946
-1.10630331296966	-1.13188253286712
-1.2871422385294	-1.30863287108878
-1.38710788715427	-1.40069071609419
-1.42507202958347	-1.43116438707842
-1.4350421468641	-1.43236329768598
-1.42961054269935	-1.4164804855038
-1.41627567666678	-1.39175215269019
-1.39771574562924	-1.36260162688811
-1.37306972547294	-1.33018826917189
-1.33963035718478	-1.29314534850236
-1.2944882113694	-1.24860978265159
-1.23583814850397	-1.19361768158948
-1.16377626233709	-1.12656314576439
-1.08048801688417	-1.04812855473681
-0.989841374422559	-0.961282590412656
-0.896581889343502	-0.87048040022651
-0.805471526999385	-0.780605807023415
-0.720679110693258	-0.696173678388287
-0.645533755029255	-0.620997180610807
-0.582557796939606	-0.558225359341025
-0.533610617418617	-0.510506351164203
-0.499969723553361	-0.479995557555925
-0.482216831258847	-0.4680056722763
-0.479913560419911	-0.474327020014199
-0.491221477697355	-0.496538232439315
-0.512718597708517	-0.529749412193602
-0.539596912611211	-0.567054777272449
-0.566249701958152	-0.600657356762816
-0.587102979694301	-0.623367362437596
-0.597478326942558	-0.630024517563345
-0.594269685126648	-0.618364415232373
-0.576240458661981	-0.589022988525747
-0.543829386680703	-0.544735541956353
-0.498536142686888	-0.489122157154712
-0.442173666493581	-0.425562248511504
-0.376358823588874	-0.356540810510722
-0.302469252394018	-0.283600149371012
-0.222007491090708	-0.207765891117145
-0.137077528429784	-0.130138944594088
-0.050625508562887	-0.0523173826687379
0.0337847017343915	0.0235792978855917
0.112679467656723	0.0953334879776714
0.183647519153291	0.161368077856739
0.246164819844199	0.2214996243119
0.301835970109844	0.277288679853274
0.353842683451174	0.33164806413202
0.405778875753313	0.38773960099728
0.460367293413666	0.447661627340193
0.518601140526743	0.511626236293835
0.579628697463156	0.578056054802544
0.641349337703647	0.644482976264001
0.701394796169206	0.708694893865249
0.758048083217731	0.7695149263853
0.810735771000093	0.826891871665539
0.859959546913099	0.881407441849294
0.906791247370438	0.933595178901875
0.952229902180153	0.983474641247094
0.996746888055728	1.03051334222631
1.04021481065616	1.07400281250611
1.08218394106907	1.11364057937469
1.12227194961708	1.14998126673132
1.16040994428431	1.18446898663277
1.1968680550303	1.21903804242532
1.23222570916686	1.25558383077828
1.26753105810591	1.29568648486727
1.30469774410769	1.3407562144296
1.34683804296032	1.39243224858549
1.39799712127051	1.45278018297127
1.46184751020431	1.52372428529355
1.53935611114137	1.60538008214844
1.62606310817888	1.69355010721059
1.71009030954508	1.77734267713323
1.77205035225419	1.83826496111202
1.72432145468027	1.78867016816049
1.59060193334442	1.64987270715135
1.38509254532553	1.43685295485271
1.12199404770245	1.16459128803271
0.815507197554057	0.848068083459486
0.47983275195923	0.50226371790117
0.129171467996838	0.142158568125892
-0.222275897254248	-0.217266989098212
-0.560308586715156	-0.561032577003012
-0.870725843307015	-0.874157818820374
-1.13932690995095	-1.14166233778216
-1.35191102956809	-1.34856575712025
-1.49427744507957	-1.4798877000665
-1.57142907647826	-1.54485302779483
-1.60971099848206	-1.5739231960138
-1.61976430840032	-1.57828638717527
-1.61007567719051	-1.565875083328
-1.58693686078396	-1.54174774032564
-1.55468751720433	-1.50903782351097
-1.51584547172824	-1.46973099273804
-1.47109095330505	-1.42488919729451
-1.4193624448967	-1.37447032282316
-1.3583603166425	-1.31721780009257
-1.28554616182881	-1.25102924396367
-1.19941638643799	-1.17388923660647
-1.10061186239547	-1.08509861161295
-0.992440235508714	-0.986307580481603
-0.880617774144534	-0.881879333125678
-0.772330826417928	-0.778407255445915
-0.674920781423642	-0.683592300614423
-0.594555537015001	-0.604862555035153
-0.535196710367941	-0.548029568648
-0.498065399442318	-0.516153989065124
-0.481685861064864	-0.508811236937946
-0.482451743184033	-0.522022213473049
-0.495525919450569	-0.549039962499178
-0.51579004661238	-0.581872411272126
-0.538553731352978	-0.613031015896486
-0.559850125807174	-0.636843937951869
-0.576350939996989	-0.649932639530214
-0.585115052503776	-0.650919594282289
-0.583438498296247	-0.639735360061145
-0.568987292966451	-0.616899476459026
-0.540217676455152	-0.583033476854494
-0.49689655461283	-0.538751797278829
-0.440432816630696	-0.484921723539053
-0.373797327570062	-0.423078783306453
-0.301008953072992	-0.355656659599262
-0.226358767518055	-0.285770285064847
-0.153619761770606	-0.216564847847315
-0.0854337794418331	-0.15043057156058
-0.0229584725582713	-0.0884648154772341
0.0342109132139783	-0.0303987320314778
0.0878350311025555	0.0250304434555925
0.140533751111857	0.0794266166192626
0.195047352117813	0.134032445777618
0.253389258436629	0.189247511645274
0.316116388578462	0.244606057108793
0.382017819275011	0.299286679416602
0.448485084200594	0.352973895347556
0.512574007376117	0.406686870405799
0.572377732843336	0.463120669722426
0.628074439821021	0.526148747533265
0.682100545268452	0.599461329596383
0.738289739038464	0.684807060763641
0.800289674229175	0.780689862039146
0.869903602034326	0.882308448525813
0.946066526437475	0.98290142659197
1.02489328754061	1.07581893296214
1.10073441464191	1.15624164680918
1.16776632811199	1.22185659410711
1.22158769947946	1.27259790904277
1.26050037639062	1.31009804376855
1.28633029345894	1.3374591728659
1.30465369465606	1.35949474982274
1.32422037304675	1.38304252893672
1.35536382568321	1.41662065759145
1.40737625192458	1.46879072205825
1.48522261090171	1.54515181919798
1.58642482784011	1.64471877932449
1.69918800225291	1.7570887672299
1.80266712491092	1.86183964408888
1.86973921633884	1.93096387050024
1.81951965756111	1.87920951428141
1.6788965731267	1.73443405100932
1.46292335088381	1.5123688887606
1.18665337868061	1.22874543561188
0.865140044365296	0.899295099639781
0.51343673578605	0.539749288920924
0.146596840791059	0.165839411531937
-0.22032625277149	-0.206703124450557
-0.572279157053412	-0.562146910949934
-0.894208484206522	-0.884760539889569
-1.17106084638263	-1.15881260319284
-1.38778285573356	-1.36857169278311
-1.52932112441111	-1.49830640058378
-1.60285457984019	-1.55962777422802
-1.64256484316392	-1.58911073473315
-1.65639974590389	-1.59501453866792
-1.64973780720341	-1.58311853864869
-1.62595519457352	-1.55742603262427
-1.58726319793064	-1.52074251014837
-1.53540118221806	-1.47498746587101
-1.47201161457518	-1.42135319565458
-1.39875701649704	-1.3604544769711
-1.31732012362821	-1.29254434585876
-1.22936632799276	-1.21778227743368
-1.13648726449268	-1.13648165532085
-1.0401835032471	-1.04929580900466
-0.942007436646063	-0.957393145587124
-0.843932769054676	-0.862700529322703
-0.748831227516167	-0.768214363065969
-0.660763061974103	-0.678246769492804
-0.584781979592544	-0.598370809648069
-0.526145376551658	-0.5348410584044
-0.489084285188957	-0.493425123734518
-0.475480169283065	-0.47782442815801
-0.483876010866135	-0.488122495269961
-0.509221955818138	-0.519892795511217
-0.543586780737499	-0.564537452483851
-0.577744815142666	-0.610991563103816
-0.603178111904855	-0.648303046033423
-0.613816993902799	-0.668167333876022
-0.606940993830222	-0.666511220887871
-0.583034272949192	-0.643652266885672
-0.54480091563715	-0.603166163318972
-0.495792957693052	-0.550057984965743
-0.439151885935332	-0.488956753262699
-0.376855718000023	-0.422889823288325
-0.309635109205937	-0.352928946547794
-0.237448850377998	-0.278716464293717
-0.160211414153611	-0.199566600817988
-0.0784120548484391	-0.115580685887696
0.00664942758732945	-0.0282052379004159
0.0930874215706662	0.0600306336355942
0.17894794593842	0.146404728547135
0.262696947623006	0.228999830244801
0.343413651731711	0.307277599778817
0.420655229643503	0.381960360652998
0.494187560918843	0.454332429542092
0.563830362234697	0.525380386958387
0.629520680994536	0.595265335558638
0.691488585466271	0.663389427306827
0.750335984287291	0.728915577917629
0.806888623942718	0.791322089961005
0.861870951221661	0.850630689013609
0.915583668998143	0.907243525894021
0.967763966396306	0.961581867452027
1.01769819177645	1.01377143128832
1.06450671439201	1.06352432186559
1.10742858289089	1.1102461992399
1.14598104810794	1.15330419091014
1.18003154028636	1.19235464129112
1.20995295066124	1.22766999793419
1.23699303440033	1.26046407612171
1.26377066930102	1.2931945915712
1.29456542650278	1.3297036422962
1.33496810499512	1.37492032299575
1.39058387397263	1.43380235994823
1.46480023031992	1.50934608402226
1.55606417521305	1.59990958411909
1.65551245561791	1.69666269140036
1.74598431142034	1.78237498685951
1.80328483669053	1.83263604128811
1.74830607078461	1.77645032625334
1.59489881220053	1.61980363832786
1.36035661963885	1.38056166327991
1.06197305180014	1.07659008687773
0.717041667384938	0.725754594889562
0.342856025093813	0.34592087308364
-0.0432903163726829	-0.0450453927717916
-0.424103798313994	-0.429278516908494
-0.782290862029564	-0.788912813558228
-1.10055794881884	-1.10608259695275
-1.36161149998125	-1.36292218132383
-1.54815795681626	-1.54156588090321
-1.64290376062331	-1.62414800992267
-1.6723051343534	-1.64326548823312
-1.66121143290226	-1.62556994423347
-1.62451157530676	-1.58523469654263
-1.57438678935952	-1.5332678858174
-1.51923412336374	-1.47693415333633
-1.46331599238134	-1.41979341274931
-1.40702091302517	-1.36214185210429
-1.3476810802487	-1.3017344966528
-1.28091640474822	-1.23480282023356
-1.20235664455028	-1.15738742388187
-1.10939312698995	-1.06682625814916
-1.00247734806428	-0.963023161700253
-0.885533176373453	-0.849078117809632
-0.765321338310791	-0.731046007396115
-0.649993393460335	-0.616884872190808
-0.547373386970695	-0.514903026163993
-0.463527097196241	-0.432129251942415
-0.401944293608992	-0.373000349881904
-0.363359526448734	-0.338637711734435
-0.34605307753842	-0.326848327472183
-0.346443901684654	-0.332850695230591
-0.359827904302541	-0.350527463023741
-0.381140904652438	-0.373774724118211
-0.405620835067674	-0.397467120244321
-0.429247567139018	-0.417815706793879
-0.448881421328275	-0.432257622107924
-0.46210108986597	-0.439168513595156
-0.466847329209226	-0.437576126504824
-0.461074293676703	-0.426879649076682
-0.442621246517397	-0.406526643712424
-0.409412984989791	-0.37569339241387
-0.359949896970072	-0.333164543078072
-0.293941657912635	-0.277646807374502
-0.212880040692064	-0.208551337076269
-0.120319937428457	-0.126931362710642
-0.0216604756968279	-0.0360394978473971
0.0766798374200756	0.058924698111038
0.168604868875541	0.151918639291721
0.249861470617285	0.237638648991669
0.319219107231327	0.313008156540519
0.378812033120372	0.378057387537007
0.433410697958326	0.43587674653724
0.488784546413877	0.49158744927559
0.549674343944709	0.550580478059505
0.618067804829827	0.616552528734244
0.692400875908759	0.689998908337777
0.768008166893678	0.76774718729691
0.83870913619768	0.843819641134543
0.898972709181274	0.911426802034358
0.945831950295998	0.965377872954327
0.979797848473676	1.00393452058496
1.00445888749967	1.02934546913457
1.02504283307029	1.04690828799753
1.04665913083012	1.06307561214989
1.07300495129781	1.08348902534903
1.10598540462995	1.11173315983405
1.14619501663068	1.14917722367989
1.19381740770563	1.1957415480437
1.24934211908538	1.2509749142032
1.31354874948016	1.31462103674531
1.38645493196032	1.38604112061736
1.46536097715509	1.46241961548593
1.54264563678903	1.53638212566291
1.60435751919767	1.59421209322428
1.63067432408946	1.61598980742555
1.57538399970703	1.55673931522715
1.42137877093884	1.39217679868623
1.18645725435354	1.14208569788415
0.888418066519765	0.826249452902275
0.545059824006179	0.464451503821988
0.174181143381426	0.0764752907246569
-0.206419358785847	-0.317895746308344
-0.57894306592699	-0.698878167195643
-0.925591361473356	-1.04668853185587
-1.22856562885629	-1.34154340020764
-1.47006725150716	-1.5636593321696
-1.6322976128573	-1.69325288766037
-1.69745809633807	-1.7479028772504
-1.70443604467578	-1.74616727579797
-1.67167003732578	-1.70428890803274
-1.61463623763547	-1.63801338795682
-1.54555356265895	-1.56016664411284
-1.47188388359305	-1.47887034443007
-1.3960489024137	-1.39691376551459
-1.31635348630404	-1.31254303109733
-1.22882401492912	-1.22147194100442
-1.12943709829705	-1.1194642597813
-1.01242008918807	-1.00190966860068
-0.883301546930083	-0.873560940094284
-0.749065564610548	-0.741735697105415
-0.61669623531693	-0.613751562477384
-0.49317765213669	-0.496926159053501
-0.382230764892488	-0.396202166539443
-0.294141468373398	-0.319983506841813
-0.232414179767222	-0.270469147194131
-0.197170195329412	-0.245958685126377
-0.185521448562786	-0.241534966912068
-0.192496975273037	-0.25057433541025
-0.212197186594493	-0.266521700676891
-0.238826502761376	-0.284301893373245
-0.267349153175091	-0.300929827696925
-0.293680305863272	-0.315197340283692
-0.314500792775314	-0.326672979064561
-0.326917305072229	-0.334542687779315
-0.328233535448843	-0.336865094928536
-0.316022760039302	-0.330559556013854
-0.28853166142686	-0.312073717080781
-0.245275401816098	-0.278420105887831
-0.187568684509662	-0.228196970298304
-0.118715554061098	-0.162270733049205
-0.0436661558067836	-0.0839300730369839
0.031883564895509	0.00155204825798671
0.102769783085211	0.0879233875057027
0.165653187933512	0.169377453106667
0.219886200673147	0.242048299603078
0.26762046308031	0.305059885836614
0.313071216033799	0.360666054410808
0.36113041607998	0.413315791969513
0.415727816818638	0.467905003909351
0.478446416577651	0.527856944836759
0.547879361940033	0.593810149612181
0.620033493122594	0.663458633541618
0.689736249434247	0.73258219386266
0.752570334290124	0.796787936681988
0.806536095214105	0.853189712031533
0.852660147298693	0.90131330102136
0.894234919490741	0.942925601838188
0.93509322140292	0.981022359395273
0.977855947109215	1.01855961073275
1.02307914714139	1.05754009215885
1.06968135223144	1.09883371595247
1.11630591548805	1.14273154825831
1.16277925672602	1.18981525809759
1.21078231859157	1.24145324679208
1.26319983790291	1.29931659274216
1.32213445423967	1.36375996730319
1.38610295791716	1.43149624246917
1.44739294354725	1.49343584154121
1.49082384619911	1.53375296102205
1.44194068990057	1.4829808644155
1.30554085041831	1.34145015178235
1.09699877187234	1.1253391889024
0.831688898382709	0.85082634155542
0.524985674069439	0.534089975521197
0.192263543052563	0.191308456579513
-0.151103050547891	-0.161339849489851
-0.489739662611891	-0.507676576907113
-0.808271849019408	-0.831523359892489
-1.09132516565041	-1.1167018326662
-1.32352516838487	-1.34703362944846
-1.48949741310276	-1.50634038445949
-1.57386745568404	-1.57844373191951
-1.6001099239637	-1.59382985172303
-1.58934594901565	-1.57594235418905
-1.55598061745394	-1.53946479648111
-1.51032188671367	-1.49402735718843
-1.45794964647133	-1.44396563672933
-1.40038638994598	-1.38931407894102
-1.33655178815325	-1.32747228903241
-1.26437455434306	-1.25504115556645
-1.18209510680539	-1.16948550540072
-1.08909046296606	-1.07041116381265
-0.986270932128971	-0.960249183783813
-0.876142756001825	-0.84410935018319
-0.762589750681974	-0.728721522679769
-0.650419648804313	-0.620772464731602
-0.544763076758564	-0.525301102857909
-0.450450043220526	-0.444828800302585
-0.371485818088076	-0.379538371895826
-0.31070463752275	-0.328310737145154
-0.26960357769221	-0.290054025016142
-0.248278193054437	-0.264654578526778
-0.245357407459432	-0.253049361119453
-0.257910039816794	-0.256309746074365
-0.281426937026367	-0.274118561053765
-0.310063811704688	-0.303399113444483
-0.33727881742951	-0.337886037087426
-0.356826565582797	-0.36904072537656
-0.363869134655387	-0.388071903143252
-0.355837981533518	-0.388258750361715
-0.332695207003365	-0.366625005986163
-0.296436405328578	-0.324355731503709
-0.250019857250065	-0.265914814393919
-0.196212146105526	-0.197285443062859
-0.136864545354926	-0.124008897653372
-0.0728452666386415	-0.0497274417629666
-0.00447916524569083	0.0242975463245471
0.0678683391678371	0.0986519070994382
0.143408146092978	0.174590667313065
0.22090194323736	0.252798043040834
0.298917923635617	0.332616230373367
0.376145093515838	0.411999561131711
0.451551084747705	0.488102775039148
0.524303175159928	0.558168326941223
0.593551339800395	0.620322682103997
0.658289657812199	0.674009955008372
0.71747913765506	0.720005333143976
0.770437048237593	0.760136820738125
0.817294322217014	0.796898190114916
0.859235438606374	0.833057602769014
0.898327036162015	0.871248960605442
0.936952518007355	0.913485158021023
0.977064091144	0.960609936957214
1.01954741096472	1.01187470178069
1.06396594016441	1.0649544692839
1.10884055104674	1.11664047092433
1.15244629001746	1.16413290781227
1.19390242994417	1.20647597198593
1.23413705357986	1.24547338624566
1.27620234988196	1.28552880938132
1.32450645984154	1.33221635608238
1.38284373035942	1.38981449040969
1.45156569641758	1.45836439772405
1.52471619358543	1.53103120725526
1.58830198127884	1.59272241906668
1.62086383098899	1.620960664875
1.5630235628423	1.55988666732236
1.40257553427471	1.39081978272396
1.15912890909499	1.1349926731691
0.852292851111876	0.813638000747084
0.501676524134123	0.447988427547212
0.126889091970481	0.0592766156587819
-0.252460281570302	-0.331264772828908
-0.616762432679474	-0.702403075826557
-0.946408197548286	-1.03290563124487
-1.22178841236799	-1.30153977699454
-1.42329391332983	-1.48707285098627
-1.53131553662507	-1.56827219113077
-1.56924492378136	-1.58277595894686
-1.56021200546218	-1.55087052924604
-1.52333948904465	-1.49500421070601
-1.47475680249423	-1.43372596192778
-1.42540088026283	-1.37882102140328
-1.38020040819826	-1.33439182900979
-1.33857473490695	-1.29782250733992
-1.29600463740138	-1.26211532731603
-1.24626676111909	-1.2188421864327
-1.18376890360724	-1.16095746441535
-1.10537970936544	-1.08486012451519
-1.01129973640568	-0.991271470115273
-0.904840297908775	-0.884765170319426
-0.791347835755089	-0.772211575941897
-0.676796378445114	-0.660815836321636
-0.5666319309325	-0.556535580902488
-0.465238147941007	-0.463367551652525
-0.37602227910862	-0.383529827013411
-0.301810853849559	-0.318215453303253
-0.245137764721488	-0.268424568635567
-0.208117711465798	-0.235370227098033
-0.191861065140378	-0.220153207715011
-0.195674935264366	-0.222816790726177
-0.216453811438515	-0.241296735154734
-0.248610275928109	-0.270889023635514
-0.284683862509297	-0.304614502914516
-0.316524618781986	-0.33444497619135
-0.336776462553395	-0.352992185611654
-0.340296683531466	-0.355097599876474
-0.325125087453868	-0.338832165978652
-0.292681707252687	-0.30563192354133
-0.247059036618623	-0.259532039667192
-0.193561892004961	-0.205693249523263
-0.136943734692268	-0.148673248879847
-0.0799602581798329	-0.0910801418690392
-0.0227952082766823	-0.0331435081474026
0.0364055465742177	0.0266792230581433
0.10011071565962	0.090419028335548
0.169712057927976	0.159248008107461
0.244350213521369	0.232643065193859
0.320844436851851	0.308364939879506
0.39478559758557	0.383184562579094
0.462262636424011	0.453992207541237
0.521385506292137	0.518826231800102
0.572902587643302	0.577442997293723
0.619671846082284	0.631243179734588
0.665270860982738	0.682604175675168
0.712393420450179	0.733868217312022
0.761752580830433	0.78633704489873
0.81195918745371	0.839619665593898
0.860365325127197	0.891601481279448
0.904389844319055	0.939151812328612
0.942654042549199	0.979431278906999
0.975473204248354	1.01135168059557
1.00470122330917	1.03656358302243
1.03325730390732	1.05947828321113
1.06466528266723	1.08626074676666
1.10269643067803	1.12320671864311
1.15095508770755	1.17510380517614
1.21214479903636	1.24395895435156
1.28685250128655	1.32808709696896
1.37196857370337	1.4213624320036
1.45921119250531	1.51262582294708
1.53445502129684	1.58566130629872
1.57853315335536	1.62039186966002
1.53030848211086	1.57002554007451
1.39560566214185	1.42952669988334
1.18938148409503	1.21479557193456
0.926592738617135	0.9417323790762
0.622196216354879	0.626237344156303
0.291148707954981	0.284210690022909
-0.0515929959358398	-0.0684473604759408
-0.391072104670864	-0.415836584492208
-0.712331827603373	-0.742056759177851
-1.00041537408665	-1.03120766168483
-1.24036595347397	-1.26738906916511
-1.41722677511862	-1.43470075877064
-1.51604104837387	-1.51724250765339
-1.55442962145084	-1.54086901019409
-1.55885414236448	-1.53178041541584
-1.54148043142723	-1.50399749622265
-1.51139619843564	-1.46796738381152
-1.47418351669014	-1.42941284923249
-1.4321740734567	-1.38948673725182
-1.38509813556385	-1.34598360382383
-1.33096146948412	-1.29507549214986
-1.26708230916062	-1.23302357672656
-1.19121461721908	-1.15750268221196
-1.10257899936235	-1.06838472236298
-1.00251929973095	-0.967950512907616
-0.894546557806029	-0.860572487934903
-0.783767749636072	-0.751992927680639
-0.675975064076122	-0.6483824057918
-0.576778022772404	-0.555371563501448
-0.491034131823323	-0.477249299033749
-0.42259547778642	-0.416518696413593
-0.374203618111949	-0.373924177794658
-0.347331920224076	-0.348878717528957
-0.341893375248136	-0.340024921245686
-0.355913434582115	-0.345612389132828
-0.385389939764441	-0.363525176673099
-0.424543002699253	-0.391031397131495
-0.46649369604593	-0.424483116863406
-0.504197613002311	-0.459212368446676
-0.531345540118127	-0.489774828230725
-0.543000406523459	-0.510520659022061
-0.535905688129275	-0.516320421964704
-0.508556699894202	-0.503269318054553
-0.461176956801407	-0.469295483455055
-0.395663273223708	-0.414615896850783
-0.315441363481418	-0.34187281579204
-0.225133479087037	-0.2557532734488
-0.130006696857657	-0.162091452634392
-0.0352648871862889	-0.0667168386135472
0.054699708173808	0.0256009665447152
0.136963537823804	0.111841557143323
0.210496529593786	0.190900579112585
0.276223837911449	0.263226635241801
0.336660614117544	0.330149736923211
0.395169868638011	0.393275555254676
0.455006411560995	0.454191824789683
0.518388387740739	0.514394117799911
0.58585949434659	0.57512973692616
0.656148515780823	0.637031632829682
0.726599762783433	0.69978734893906
0.79406353432831	0.762204319160948
0.855950758598471	0.822728341224926
0.911056878652667	0.880086189262104
