# Supplementary material for: A multiwavelength photoplethysmography dataset with blood pressure and heart rate reference measurements
Source: Data Brief. 2025 Nov 14;63:112284. doi: 10.1016/j.dib.2025.112284 (PMC12682042; doi:10.1016/j.dib.2025.112284)
Supplement: Supplementary file 1 [file mmc1.zip › ppg_csv/ppg_subject_004.csv]

IR_PPG	Red_PPG
-0.895407083144112	-0.985983824404659
-0.884666215153113	-0.962863148224948
-0.862313777298821	-0.924590635935564
-0.828292720261919	-0.869612870939641
-0.784579314162171	-0.799576044452173
-0.734706503082255	-0.719442196048398
-0.682878543475142	-0.636622730897364
-0.633029138013998	-0.559283389997577
-0.588151481598226	-0.494353664040598
-0.550049840727352	-0.44599685918267
-0.519441736134988	-0.415107254381872
-0.496214245929702	-0.399859588526664
-0.479668291046344	-0.39683456652965
-0.468700696496176	-0.402113798866472
-0.461949159486994	-0.411973875583882
-0.457917537266557	-0.423152508946036
-0.455069154694145	-0.432860001803139
-0.451875234146526	-0.438716488037206
-0.446819287844699	-0.438718033432099
-0.438373273605956	-0.431265754167799
-0.424998356754681	-0.415233980274407
-0.405265345306315	-0.390006151068941
-0.378158114330735	-0.35543419157404
-0.34348374803754	-0.311785838576306
-0.302162794879959	-0.259787524588273
-0.256160330979041	-0.200739593048985
-0.207992863087652	-0.136528817736361
-0.159998931771936	-0.0694222858010939
-0.113704619487213	-0.00173014851074698
-0.0695481412928644	0.0645205360527939
-0.0270263601886505	0.12789035951674
0.0148629183984533	0.187837383729295
0.0571069300437731	0.244902631907989
0.100308355698515	0.300539365107511
0.144569308715008	0.356486865691342
0.189584095760431	0.413853918816173
0.234797529279228	0.472304099132219
0.279516157218787	0.529812630352316
0.322977090311448	0.583278547806307
0.364456232349781	0.629819677378913
0.403460838447958	0.668130776882787
0.439949425134611	0.69922042123094
0.474453915035323	0.726211571743806
0.508000044155212	0.753382713884258
0.541817261573866	0.78491531354392
0.576935013604905	0.823799042217503
0.613821009333447	0.871147100868697
0.652216626454782	0.926003849646057
0.691273573550148	0.985690644630399
0.729989090211779	1.0467152572995
0.767785805367832	1.10608325367949
0.804959001425381	1.16252020168048
0.842711768078194	1.21692970455797
0.882644336069138	1.27164417375436
0.925788055117182	1.32859126487864
0.971463433900685	1.38702842132153
1.01632914794417	1.44171488479146
1.05398846658041	1.48228970648325
1.07544435528382	1.49430642500563
1.07050256594394	1.45492416634761
1.03598260692214	1.34466161957141
0.953278846367825	1.17534512847381
0.830990359415388	0.958801036851608
0.677716221199214	0.706855688501577
0.502055506853691	0.431335427220508
0.312607291513203	0.144066596805186
0.117970650312138	-0.143124458947603
-0.0732553416151176	-0.418411396241074
-0.252471609134178	-0.669967871278441
-0.411079077110657	-0.885967540262917
-0.540478670410167	-1.05458405939772
-0.632071313898324	-1.16399108488606
-0.686433015216015	-1.22020653050335
-0.721451771508763	-1.25258128721992
-0.742582910700934	-1.27018788117603
-0.754572060277737	-1.27972655334954
-0.761092770672114	-1.28536399592829
-0.764548007198329	-1.28897693046153
-0.76595360932137	-1.29049150760698
-0.764940569477043	-1.28823257910275
-0.759956024586552	-1.27935503258803
-0.748702206449035	-1.26043423306854
-0.728777661355132	-1.22817944572315
-0.698403625588001	-1.18013656578581
-0.65705063890683	-1.11528971407999
-0.605774554705418	-1.03457117711686
-0.547169277005651	-0.941232837040268
-0.484999787658578	-0.840844666768764
-0.423662645233512	-0.740659453112178
-0.367573154013949	-0.648352187741622
-0.320510269193021	-0.570488572344213
-0.284991308653513	-0.511227763409655
-0.261854069754057	-0.471670058270749
-0.250231313779987	-0.450026332261041
-0.247944374512279	-0.442510579065702
-0.252135954909593	-0.444605778302403
-0.259875956677201	-0.452210366636861
-0.268547890302235	-0.462219898048546
-0.27596106632409	-0.472350148369899
-0.280246427961957	-0.480375715895551
-0.279670533634005	-0.483254794724375
-0.272540953969802	-0.47666349924669
-0.25733561189561	-0.455279565045189
-0.233056482339624	-0.413879590009496
-0.199659435457506	-0.34903222340681
-0.158345305561354	-0.260880695443449
-0.111545464774379	-0.154273679793351
-0.0625513640904962	-0.038523072922603
-0.0148530222421691	0.0744913985470156
0.0286558212872873	0.173410922421172
0.066370887576031	0.250588413569619
0.0983116090080924	0.304143224339884
0.125939870637991	0.338069167272406
0.151516539532915	0.360388056860829
0.17724821493531	0.380136287823012
0.204548878241803	0.404374205917219
0.233671247470183	0.436273695825905
0.263808017103146	0.474813054149356
0.293581060299832	0.515948420755884
0.321685068469961	0.554610075147845
0.347404658715733	0.586697930215883
0.37081313659933	0.610411649390543
0.392633382752734	0.626569365014776
0.413899867143428	0.637936361332508
0.435625993623834	0.647958770776161
0.458623008574184	0.659534449943001
0.48347942027098	0.674371710993487
0.510595383783308	0.693093217840236
0.540160976434992	0.715794077462602
0.572071137453343	0.742577751836874
0.60589161579022	0.773780072202387
0.64101529731072	0.809948249269848
0.677034714927584	0.851838608148551
0.714169173263278	0.900567199068458
0.753456433188725	0.957718265546443
0.796462805615312	1.02499835078756
0.844476046061119	1.10315084787655
0.897393079496914	1.19026655209202
0.952668256819013	1.28007226238479
1.00471164888794	1.36100657213768
1.04505147350807	1.41682375669021
1.06342304111967	1.42912842597605
1.04970849286724	1.39089265087538
1.0046744485599	1.28409323251931
0.915478748119823	1.12059203132673
0.790096660612358	0.912250907716545
0.636503455102857	0.67093172210765
0.46267440065667	0.408496334918945
0.276584766339148	0.136806606569328
0.0862098212156415	-0.132275602522302
-0.1004751656485	-0.386888431937046
-0.275494925187925	-0.615170021256006
-0.430874188337283	-0.805258510060283
-0.558637686031225	-0.945292037930979
-0.6508101492044	-1.03444007352893
-0.706990027691099	-1.09252458150714
-0.740298093384082	-1.123181830708
-0.7557625973928	-1.13208184415581
-0.759012753673803	-1.12614161785491
-0.755263987606495	-1.11213778812511
-0.748418781782043	-1.09522741781106
-0.740462845407777	-1.07782178782066
-0.731294689848975	-1.05914239679478
-0.719065593824188	-1.0356702861132
-0.700984590814598	-1.00249430969379
-0.67437911530654	-0.955244400377412
-0.637690399741081	-0.891978924996105
-0.591108427913848	-0.814296265711524
-0.536697975853188	-0.727210619827257
-0.478037207507286	-0.63788211947519
-0.419511498915447	-0.553808946474755
-0.365474794320842	-0.481244841998462
-0.319507418701497	-0.424312659645889
-0.283934291184682	-0.38480968594978
-0.259643452435668	-0.362428723807861
-0.246152254034401	-0.355167740667274
-0.241852291940057	-0.359848037272244
-0.24436969477445	-0.372677322480982
-0.25095733590284	-0.389729562204491
-0.258833369238829	-0.40724589038441
-0.265436902668431	-0.421789851355463
-0.268625843523122	-0.43036657871595
-0.266829445819528	-0.430574178656649
-0.259131121975942	-0.420772368443355
-0.245254716810609	-0.400223118397452
-0.225444734413107	-0.369176147130032
-0.200253931287158	-0.328867123113988
-0.170303382583382	-0.281370842293818
-0.136132258446731	-0.229278097154439
-0.0982230444896367	-0.175241018256272
-0.0571614945768556	-0.12147674410124
-0.0137802006280945	-0.069313526481972
0.0308511180413334	-0.0188764682251944
0.0756070328480845	0.0309296899481791
0.119564014924905	0.0819862262696343
0.162201371757889	0.136121919185451
0.203451089431758	0.194241023494075
0.243583937857206	0.25591855286961
0.282999483450189	0.319691859236094
0.322021149252655	0.383808972580094
0.360770942726286	0.446944019713508
0.39913871275306	0.508507663083119
0.436810105966592	0.568477492076961
0.473309020258913	0.626943932506506
0.508046012975888	0.683707167763934
0.540406551758029	0.738182222596049
0.569912776095753	0.789608145165774
0.596428526460299	0.837344167917507
0.620291546907083	0.881043743576555
0.64224407095696	0.920655020329908
0.663147346627371	0.956339402584555
0.683635260924607	0.988445904337665
0.703943652340589	1.01763148175364
0.724063183250065	1.04511473085435
0.744154274387481	1.07293572753527
0.764972045482751	1.10401204637125
0.787994081122783	1.14177025318439
0.815038848753072	1.18920925605123
0.84735719931573	1.24741628101329
0.884423761534291	1.3138180155146
0.922872933519994	1.38076982122537
0.956087783807169	1.43527356061471
0.974780379586359	1.4604122093633
0.968559659062797	1.42096242283512
0.932219960709729	1.31048921878993
0.847853071409117	1.14080683053677
0.724013597507505	0.923729491384653
0.569256145351437	0.671071434642614
0.392135321287457	0.394646893619677
0.201205731662111	0.106270101624871
0.00502198282194257	-0.182244708032777
-0.187861318886504	-0.459083302044241
-0.368889567116684	-0.712431447100492
-0.529508155522054	-0.930474909892504
-0.661162477756068	-1.10139945711125
-0.755297927472182	-1.2133908554477
-0.81207821760102	-1.27189428113998
-0.844438298004444	-1.29770591651045
-0.857740882643968	-1.298627514354
-0.857260847127738	-1.28188141488959
-0.847262617834332	-1.2532276296382
-0.83037962179769	-1.21624404991752
-0.807471537427048	-1.1720434153141
-0.778010299753329	-1.11964468074398
-0.740872060826069	-1.05698609244433
-0.695273092980428	-0.982317043790472
-0.641539333047591	-0.89558271959733
-0.581450097344316	-0.799395677255781
-0.518047646705273	-0.699207403437191
-0.455032747258745	-0.602449351913982
-0.396053904438913	-0.516812599775414
-0.344185848909081	-0.448295639038015
-0.301674002180218	-0.399804378245255
-0.269805992755504	-0.370792482021239
-0.248769850124932	-0.357904432945485
-0.23753606748429	-0.356172096968873
-0.23393097524911	-0.360218757483261
-0.235005654685659	-0.365115654768172
-0.237615628933978	-0.366820905615526
-0.23898935476741	-0.362313298030012
-0.237090329334737	-0.349576227793684
-0.23072256401825	-0.327575646639893
-0.21945295530574	-0.296333032202629
-0.203447365602539	-0.257054457039521
-0.183272153960325	-0.212083154031527
-0.159663713060938	-0.164406117221239
-0.133255022312883	-0.116693846871709
-0.104287944355976	-0.0702268071661211
-0.0724158989584938	-0.0242600183979797
-0.036753427077939	0.023754705642388
0.00371185519272321	0.0770493779140378
0.0493969056810145	0.137914211544893
0.0993862147713042	0.206235498915391
0.151126689559348	0.278849008082657
0.200872901716296	0.350036606073555
0.244811070728571	0.413036038293941
0.280404362521905	0.462090991595097
0.307378900765946	0.494431556108702
0.327929911892347	0.511528694450641
0.346038583648528	0.519012216098318
0.366147143502078	0.525059054829521
0.391728554555352	0.537867035276869
0.424327450921319	0.563389527821111
0.463380107795182	0.604230004556988
0.506739836622407	0.659758175612616
0.55158482046695	0.726873923685211
0.595331928910795	0.800819074439273
0.636262805414816	0.875861014562743
0.673735194092381	0.946090413868133
0.708046314296805	1.00660081804446
0.740143378989469	1.05494499938722
0.77137486877269	1.09234264210788
0.803359777180079	1.12398569977798
0.837891461881805	1.15801852926757
0.876690051041431	1.20321757150237
0.920857512661106	1.26587332780819
0.970060995083314	1.34674563535835
1.02167266679114	1.43911583286976
1.07022117594131	1.52875889991195
1.10749394399014	1.5960495915947
1.12346023974816	1.61966671162537
1.09627962818308	1.57503269817835
1.01999921216359	1.45007421881199
0.902511119703327	1.25820661498834
0.751707478815898	1.01284522816945
0.575480417514932	0.727405399817371
0.381722063814051	0.415302471394151
0.178324545726878	0.0899517843618405
-0.0268200087329649	-0.23523131981751
-0.225819471551854	-0.546831499681851
-0.410781714716166	-0.831433413769134
-0.57381461021228	-1.07562172061731
-0.70702603002657	-1.26598107876432
-0.802523846145417	-1.38909614674812
-0.860433736768402	-1.45200621516734
-0.894702937161619	-1.48241011844388
-0.911900955782696	-1.48961831753153
-0.918039340820361	-1.48135905660385
-0.917785594514576	-1.4632264823758
-0.914075114942432	-1.43878505863803
-0.908092638979365	-1.40999939523274
-0.899536850544923	-1.37765892307938
-0.887054280378628	-1.34161828937298
-0.868747385439649	-1.30087998134355
-0.8427059789392	-1.25371448427616
-0.807527934391867	-1.19806143756305
-0.762774735485076	-1.13231701662838
-0.709283590927058	-1.05631183120466
-0.649250053663564	-0.972012580270959
-0.586016548097458	-0.883506527687372
-0.523576767447557	-0.796198410735663
-0.465915358718956	-0.715565161947289
-0.416365594653171	-0.645949255607719
-0.37713384756873	-0.589735905934783
-0.349056129262837	-0.547070185228502
-0.331586493198688	-0.516121807611423
-0.322977545324295	-0.493764070070281
-0.320591181834513	-0.476420240430416
-0.32128367052324	-0.460816815105239
-0.321830883376761	-0.444465304888772
-0.319360142528021	-0.425808341200041
-0.311726915991635	-0.404077038325367
-0.297749379736844	-0.378988351647578
-0.277232527253267	-0.35042981778231
-0.250789148860284	-0.318252546204482
-0.219547860030442	-0.282236538007174
-0.184849711039605	-0.242170365383062
-0.147973919766283	-0.197877716991131
-0.109889586975692	-0.149111518051121
-0.0710554220666577	-0.0954807425290928
-0.0313343820135571	-0.0366555713322046
0.0099098131980132	0.0271612017305552
0.0535257607840494	0.0948652672816097
0.100180300760311	0.164599968050545
0.150011308454914	0.234454040676953
0.202471799967472	0.30326571415151
0.256416858243031	0.37099952062306
0.310377700518489	0.438523162680367
0.362916329762141	0.507034719951573
0.412959654503264	0.577500954743798
0.460026435082479	0.650296882173873
0.504271403053663	0.725064139993029
0.546318019037196	0.800769075046995
0.586949730040316	0.87594697149337
0.626809943765153	0.949049528918007
0.666236508362544	1.01871278248372
0.705249120771121	1.08380294231318
0.74363337231331	1.14332822457646
0.781077424064068	1.19649842836957
0.81735770406431	1.2431200656118
0.852572838831091	1.28420372932009
0.887381308254141	1.32242359245903
0.923124146302198	1.36205419272032
0.961647540558523	1.4081378318146
1.00466539221602	1.46483483012139
1.05268670469925	1.53322386099393
1.10381082401199	1.60921523640738
1.15287929557267	1.68246744370004
1.19143510019744	1.73701465924983
1.20869990575336	1.75375624095422
1.18018217896123	1.70856231859172
1.10016932833606	1.58191866830891
0.976971848504685	1.38723246531283
0.818900234093934	1.13791088481051
0.634264979730642	0.847361102008993
0.431376580041643	0.528990292115311
0.21854552965377	0.196205630336501
0.00408232319385559	-0.137585708120399
-0.203702544711267	-0.458976548048354
-0.396498579434764	-0.754559714240326
-0.565995286349805	-1.01092803148928
-0.703882170829553	-1.21467432458818
-0.801848738247177	-1.35239141832999
-0.860384926148958	-1.42818235459216
-0.892992720313602	-1.46663513649366
-0.906552489737518	-1.47832596077749
-0.907779871161361	-1.47305948166653
-0.902196361811671	-1.45815747354161
-0.893362545021372	-1.43744341286424
-0.882529023621473	-1.41128568425751
-0.868780686132132	-1.37765619050735
-0.849649738221313	-1.33367350641588
-0.822083483485604	-1.27692414718799
-0.783567150850893	-1.20616099743696
-0.733127415688475	-1.1214878658712
-0.671929866196043	-1.02440834203009
-0.603284029363777	-0.917989740599261
-0.532063900933245	-0.807068272430738
-0.463741126673498	-0.698166312698219
-0.403311975581538	-0.598774672745045
-0.354375739561269	-0.515930854490973
-0.318563290294991	-0.454473438636467
-0.295445712129837	-0.415678380432235
-0.282939106116876	-0.396948491624052
-0.278063884319172	-0.392811614223294
-0.277780903049014	-0.396849684304385
-0.279595801715979	-0.40366221960084
-0.281742584386204	-0.409955053589893
-0.282979208293272	-0.414407877597582
-0.282219116926884	-0.41667416830101
-0.278268149037942	-0.416199018478677
-0.269821323426214	-0.411437189951555
-0.255688006452284	-0.399766065889483
-0.235088795307278	-0.378082656605526
-0.207872395683148	-0.343797853510895
-0.174584528470186	-0.295790044652602
-0.136384106450723	-0.234938474406597
-0.0948164448449458	-0.164059021599216
-0.0514708391350347	-0.0872621697101701
-0.00760157989103569	-0.00888848097850685
0.0361623420056471	0.0676797942040953
0.0798998435452196	0.140873931214416
0.124215770965853	0.211019353649056
0.169840717392542	0.279554254569222
0.217171164619109	0.347814428845041
0.265957779529255	0.41607688016506
0.315283775742894	0.483358581864963
0.363831120152991	0.547994932956294
0.410303421564526	0.608602805685017
0.453827281388886	0.664860995898135
0.494188849370948	0.717673915617592
0.531839549547401	0.768675698256928
0.567691153460712	0.819450488565181
0.602790138375899	0.870965945923417
0.637986814125037	0.923452585759745
0.673693809991421	0.976591342273662
0.709793379359866	1.02974014069789
0.745727650345045	1.08208086926102
0.780775741427041	1.13276678362886
0.81445935185595	1.18119918019007
0.846937176700646	1.22745854979584
0.879211400050663	1.27274717420531
0.913021595364385	1.31954376680707
0.950402401699517	1.37111749799364
0.99295616152582	1.43021123855112
1.04093686266499	1.49710001155559
1.09230859142465	1.56767540710979
1.14203443482921	1.63240447401181
1.18191736004342	1.67681013626169
1.20128671576176	1.683632639667
1.17195768889963	1.63852647252267
1.08969502740158	1.51218072452494
0.963085359900079	1.31805452582674
0.800715315027628	1.06960700658097
0.61117152141671	0.78029729694056
0.403040607699811	0.463584527058417
0.184909202509418	0.132927827087459
-0.0346360655219816	-0.198213672819401
-0.247008567761901	-0.516380842509246
-0.443621675577854	-0.808114551829161
-0.615888760337353	-1.05995567062623
-0.755223193407911	-1.25844506874754
-0.853038346157041	-1.39012361604018
-0.91034285152142	-1.46036584050558
-0.938312317465078	-1.48664633842631
-0.944379336955285	-1.47935747154753
-0.936047438991199	-1.44936232352935
-0.91964592546734	-1.40610121773174
-0.899427101876287	-1.35636193538157
-0.877203008217653	-1.30389661880707
-0.85259550083031	-1.24972656631937
-0.823798217059902	-1.19285999150117
-0.788593160356726	-1.13121371427396
-0.745305898865518	-1.06259310652743
-0.693450897558817	-0.985571112326298
-0.633968599159643	-0.90010289384159
-0.569112480326914	-0.807796976141176
-0.502138676255688	-0.711886223074733
-0.436935815884794	-0.616990081466771
-0.377628719961479	-0.52869970117811
-0.328098250669549	-0.452936248148438
-0.291374042962737	-0.395041135023514
-0.268978185829418	-0.358681966447275
-0.260442856208601	-0.344833982993048
-0.263272590925141	-0.351206932412695
-0.273486627775663	-0.372419145133159
-0.286600732107424	-0.400971124619683
-0.298666278275231	-0.428776075650739
-0.306951504263405	-0.448807217910876
-0.310054180538051	-0.456380044375516
-0.30754207410392	-0.449713309667013
-0.299432436666316	-0.429675274787072
-0.285820590707978	-0.398914521748884
-0.26678537917318	-0.36074961358422
-0.242492845411053	-0.318165495401381
-0.213322162134554	-0.273102841122308
-0.179870405013049	-0.226096817386649
-0.142807428074591	-0.176313970590706
-0.102680034180865	-0.122054302303276
-0.0598198343440029	-0.0616667042640181
-0.0144380959967998	0.00543576779410716
0.0331586922452912	0.0781693225083871
0.0824042118148827	0.153981796711739
0.132501608330637	0.229822649859107
0.18264326393863	0.303325267947627
0.232261062711925	0.373469455712178
0.281108008418687	0.440372902667594
0.329102838866378	0.504540194176923
0.376070272674606	0.566277849216613
0.421592970562479	0.625715763061986
0.465081805957837	0.683254309092483
0.505988826713935	0.739875204715424
0.544000544981931	0.79689735141588
0.579105459150854	0.8552455999802
0.611544538263066	0.914713405763155
0.641717801151237	0.973708963670529
0.67010462397046	1.02962525761682
0.697214351304011	1.07963772139687
0.723573308837267	1.12166411802959
0.749772260360028	1.15530041533144
0.776596587320118	1.18252796993305
0.805198648700072	1.20786046483779
0.837169269599479	1.23758446103981
0.874307674550592	1.27799459691596
0.91795183242327	1.33294495627349
0.967925046016248	1.40142630537207
1.02141245074621	1.47604826503568
1.07225139518581	1.5431279457667
1.11105935696144	1.58458819219039
1.12635715109153	1.54391601040845
1.09652367513649	1.42956571213298
1.012991722962	1.25303666796947
0.884714008104018	1.02582824852343
0.720643244098492	0.759439824400355
0.529732144481375	0.465370766205751
0.320933422788619	0.15512044454512
0.103199792556177	-0.159811769976038
-0.114516032679999	-0.467926506752221
-0.323261339383958	-0.757724395177926
-0.514083414019747	-1.01770606464765
-0.678029543051413	-1.2363721445559
-0.806147012943006	-1.40222326429716
-0.889483110158571	-1.50376005326593
-0.932484330273515	-1.55099095193735
-0.950512477001096	-1.55501403156595
-0.950756784889751	-1.52643216535697
-0.939550752996081	-1.476846386902
-0.921468437986383	-1.41691400832114
-0.898844824833694	-1.3545214100285
-0.871813692879473	-1.29359520911004
-0.8388772622627	-1.23390339588084
-0.797895048138198	-1.17195219800957
-0.747236290110359	-1.10280189512462
-0.686744727323061	-1.02232146534052
-0.618192849076749	-0.9291697202369
-0.545087296699858	-0.825804630924385
-0.471949501550256	-0.718175708474013
-0.403382867858783	-0.614284793653202
-0.343253248536927	-0.522201933750992
-0.294179634302703	-0.448223256276136
-0.257360487270248	-0.395699059161614
-0.232652989289034	-0.364761488878
-0.218814898497111	-0.352847822528602
-0.21385330330203	-0.355662277489445
-0.215419756671167	-0.368159868150143
-0.22115088768506	-0.385294911143228
-0.228860472649651	-0.402523740800558
-0.236579085947636	-0.416169456499836
-0.242532423654024	-0.423657446582339
-0.245153625892967	-0.423486946996938
-0.243150108237358	-0.414870390121124
-0.235583361600078	-0.397243943874145
-0.221919677924889	-0.370016756150909
-0.202038820992113	-0.332747070438969
-0.176199930809172	-0.285566416290614
-0.144955477492989	-0.22947624738032
-0.109011889983015	-0.166278825645882
-0.0690843670119621	-0.0982105130594899
-0.0258339836213232	-0.0275223827250558
0.0200737067200668	0.0438052010372376
0.0678676051431982	0.114161622712033
0.116660620848034	0.182246273425569
0.165577425132048	0.246954049667909
0.213936946800292	0.307387764036632
0.261368991096028	0.363119712052499
0.307811440565714	0.414599212364726
0.353412488837993	0.463407691230574
0.398392243201981	0.512083005033254
0.442909624230533	0.563457866569804
0.486963020899214	0.619735957190157
0.530342014072033	0.681687731956533
0.572632677434467	0.748283767984738
0.613251769850673	0.816861239615406
0.651481530986675	0.883707071363174
0.686530824475731	0.944862388509454
0.717700904693428	0.997006297966002
0.744690808410004	1.03833749805616
0.767957451197287	1.06931857766162
0.78896074000426	1.09303681853327
0.810130331676914	1.11493126983314
0.834460616075029	1.14177340705288
0.864738871630732	1.17996636621992
0.902517133290487	1.23340456551926
0.947031888157041	1.30134002916027
0.994350144194197	1.37686993679815
1.03706690674762	1.44664836418539
1.0648483221242	1.49218916902718
1.06593758415301	1.44806585045433
1.03418045912277	1.32474204837076
0.9457357251941	1.13578699322891
0.810843344110089	0.894769915481242
0.639743277613822	0.615260045580196
0.442675487448383	0.310826613978226
0.229879935356858	-0.00496114887221584
0.0115965830823301	-0.31853401251868
-0.201934607632114	-0.616322746508716
-0.40047367504339	-0.884758120389873
-0.573780657408412	-1.1102709037097
-0.711615592984096	-1.27929186601575
-0.803738520027356	-1.37825177685556
-0.85350287652093	-1.42050121119361
-0.874364141493207	-1.42047701824841
-0.873285228687102	-1.38871378247841
-0.856984393607836	-1.33480261045795
-0.830984487009015	-1.26696098781441
-0.799033180045965	-1.19167494860176
-0.762950039580945	-1.11317574552885
-0.722912305512944	-1.0329925161511
-0.678111267935906	-0.950079403800667
-0.627604749072526	-0.861847800647155
-0.571106280741151	-0.765931532123398
-0.50946127008637	-0.66199195785072
-0.444695811033969	-0.552728620018621
-0.379718106441885	-0.443659702017562
-0.317873929411474	-0.341874546380632
-0.262523067520717	-0.254351636807074
-0.216668295390622	-0.186412327726525
-0.182576582646818	-0.14066700312576
-0.161372032975353	-0.11664132212715
-0.152703992929897	-0.111140684112332
-0.154670032437025	-0.119218014730554
-0.164106718845434	-0.135384133222515
-0.177192163620204	-0.154615453993957
-0.190168605482157	-0.172884895522687
-0.199962613677536	-0.187244842936647
-0.204527364919471	-0.195673263762463
-0.202838272395729	-0.196869662805321
-0.194629875516041	-0.190088884113282
-0.180076324209532	-0.175042816540683
-0.159589925435389	-0.151867496588966
-0.133775064883423	-0.121116467481113
-0.103452572637974	-0.0837272278169553
-0.0696389644012368	-0.0409314334261236
-0.0334193426752168	0.00589889698723697
0.00425495722199784	0.0554809675164209
0.0427437491435182	0.106911946725485
0.0817779207088955	0.159909379938932
0.121390365189578	0.214816943926196
0.161782216731684	0.272275926365899
0.203189606754199	0.332685892329245
0.245769544807939	0.39576916050741
0.289507168395017	0.460550216386109
0.334170310710326	0.525811687989432
0.379336096306254	0.59072377868663
0.424463557516615	0.655181292609829
0.468953915108114	0.719623389420031
0.512183016259557	0.78451634577667
0.553554639470376	0.849837184079764
0.592613429773811	0.914769747882553
0.629177557122576	0.977698495384439
0.663410783485133	1.03656301273837
0.695809018018046	1.08956863202771
0.727156679350246	1.13607651100657
0.758516996333644	1.1773360378708
0.791242061095747	1.21666772194963
0.826869607115247	1.25877947547017
0.866698101696277	1.30812304254913
0.910912433989543	1.36654966209929
0.957404867408355	1.43090031492952
1.00075822962113	1.49142580870025
1.0319994721628	1.53193513630393
1.03955693538654	1.4906342627552
1.00859576025715	1.37454133681744
0.922030128717612	1.19537090055324
0.789336881540903	0.964837496025211
0.619992859499992	0.694655665295956
0.42347490336785	0.396539950428081
0.209259853917448	0.0822048934841901
-0.0131754480782446	-0.23663496347311
-0.234354161846257	-0.548265078381216
-0.444799446613619	-0.840970909177521
-0.63503446160736	-1.10303791379942
-0.795582366054509	-1.32275155018431
-0.916966319182096	-1.48839727626958
-0.989709480217151	-1.58826054999263
-1.02216922155063	-1.63345059555162
-1.03049481157722	-1.64529405356491
-1.02221222243944	-1.63247315510585
-1.00392659818492	-1.60267574001232
-0.980517860805378	-1.56218054571049
-0.9546878299292	-1.51549338325335
-0.926906633944535	-1.46504142175759
-0.895775673868454	-1.41102579961051
-0.858781706758495	-1.35161209584065
-0.813332566056823	-1.28364714706921
-0.757835041635689	-1.20392785700352
-0.692486318077408	-1.11074003081469
-0.619511606565594	-1.00512559615467
-0.542792635349914	-0.891333470294191
-0.467072543728159	-0.776210948025103
-0.397051178178307	-0.667733761378902
-0.336639950197636	-0.573198063726922
-0.288486956939988	-0.49765711368339
-0.253744099033587	-0.443017222562635
-0.232012888759842	-0.407948598719087
-0.221442220283201	-0.38853054100358
-0.218983443462588	-0.379379243982795
-0.22080667308086	-0.374908092730149
-0.222854389168206	-0.370378083107987
-0.221462438904378	-0.362523856245199
-0.213932322821525	-0.349696716887205
-0.198915864027231	-0.331562251663514
-0.176491946978216	-0.308482416928954
-0.147890579641329	-0.28083849450269
-0.114938889141752	-0.248578381891564
-0.0794031817765492	-0.211105580219087
-0.0424274668456422	-0.167419091859615
-0.00423633376043504	-0.116372512125076
0.0357931839901465	-0.0570265211673261
0.0787007600846481	0.0108972362092565
0.125330105655591	0.0866046886692187
0.17582790283995	0.168156894071542
0.22949430249632	0.252915477793619
0.285023713571414	0.338333461783554
0.340966184040047	0.42266842288548
0.396147414446827	0.505252341691768
0.449858111182578	0.586228430877971
0.501808912294623	0.665980636407495
0.551987025006365	0.744666901856129
0.600528360765659	0.822157860797692
0.647613413041193	0.898307967690581
0.693365053144263	0.973182550232552
0.737781446195575	1.04693120838188
0.780756308868411	1.11933041991058
0.822177056011257	1.18930680398448
0.862032838955384	1.2548518328906
0.900476692121987	1.31361982012535
0.937843546893267	1.36413900184101
0.974675927868777	1.40710425000218
1.01180812653716	1.445990967705
1.05046506801471	1.48644348548246
1.09217589655427	1.53443388785116
1.13824326137939	1.59373918295486
1.18868687424514	1.66356530914797
1.24093107423727	1.7370857685944
1.28880636452068	1.80138407235589
1.32248483956271	1.8389393582266
1.32970622984064	1.79422995452069
1.29777077281185	1.66841521765631
1.20816648165408	1.47396535901353
1.07019647626018	1.22335058997238
0.893163876523007	0.929041121912906
0.686371802335436	0.603507166215162
0.459123373590325	0.259218934259192
0.220721710180537	-0.0913533625749581
-0.0195300680010641	-0.435739512907242
-0.252328841061616	-0.761469305357611
-0.468371489108256	-1.05607252854602
-0.65835489224812	-1.30707897109242
-0.812975930588346	-1.50201842161677
-0.922931484236071	-1.62842066873902
-0.988729261827082	-1.69331281234236
-1.02553851424051	-1.70875496172396
-1.0382331276191	-1.68268591068835
-1.03243046548911	-1.62536489046919
-1.01424709659002	-1.54934348967088
-0.989646109880221	-1.46820102869641
-0.963384980729877	-1.39388855437727
-0.937982979706617	-1.33358207356338
-0.913281243843003	-1.28762708265701
-0.886894059760428	-1.24981805149703
-0.855380683314162	-1.21007858320244
-0.815664463763239	-1.15840918789754
-0.766212784455751	-1.08846653987871
-0.707659484074337	-0.999498605785903
-0.642769924043883	-0.896246265095722
-0.575847933776796	-0.78727708952057
-0.511819827872182	-0.682613022617177
-0.455270564484551	-0.591411177635415
-0.409652641723309	-0.520152398024514
-0.37678489236057	-0.471581006106093
-0.356670480124941	-0.444552669704673
-0.347622345945608	-0.434799566809506
-0.346657819905462	-0.436306985361397
-0.350075679817288	-0.442728506618831
-0.354085035670698	-0.448369488469344
-0.355357928456021	-0.448685038960712
-0.351416737335051	-0.440534953697266
-0.340814831274457	-0.422353760282763
-0.32311635176918	-0.394137150387249
-0.298715537193072	-0.357066853949542
-0.268541667181376	-0.312788091251992
-0.233698744717637	-0.26263920127223
-0.195126707532388	-0.207258756862486
-0.153404301981702	-0.146806224373752
-0.108763772123055	-0.0816089960529466
-0.0612717155561981	-0.0127134159467441
-0.0110588172318212	0.0581222050398152
0.0414967804601576	0.129019793608659
0.0956758605181727	0.198732030444531
0.150441723365406	0.267017507112756
0.204606564130064	0.334420908884858
0.257120572201817	0.401708156694841
0.307381251137808	0.469435368558417
0.355417711713166	0.537931217867114
0.401855282503816	0.60755111195015
0.447676927846167	0.678819453359249
0.493893001460263	0.752229665318169
0.541259858054658	0.827859883953223
0.590134524924151	0.90517441608094
0.640445772787198	0.98317288822614
0.691700732902094	1.06067216281493
0.742997343282195	1.13641489585811
0.793096555593227	1.20896120276014
0.84061664807306	1.276605433588
0.884360958283548	1.33760471338159
0.923735069874152	1.39081564045284
0.959141099802706	1.43655183592363
0.992165686088961	1.47725110363818
1.02538716073869	1.51748435268229
1.06174851220165	1.56297753657096
1.10358922606152	1.61863653548157
1.15151998048227	1.68601190465533
1.20337886892132	1.76103653626775
1.2535600150459	1.83295143700614
1.29302106107504	1.88502316078325
1.31019282380439	1.89712587175068
1.27869174024982	1.84662009804319
1.19032525674665	1.70536342026636
1.05429852403573	1.48874680343866
0.879816692857902	1.21216121257857
0.676084913954012	0.890997612704547
0.452308338064901	0.540646968835075
0.217692115931412	0.176500245988622
-0.0185586017056126	-0.186051590816343
-0.24723866410533	-0.531617576561347
-0.459142920526897	-0.84480674622792
-0.645066220229472	-1.11022813479759
-0.795803412472211	-1.31249077725189
-0.902149346514271	-1.43620370857234
-0.964961553582837	-1.49351851610143
-1.00290680649383	-1.51548500643699
-1.02450397568806	-1.51773001498656
-1.03685916217089	-1.51295070548121
-1.04453341419325	-1.50877957674552
-1.04916437839789	-1.50713175804695
-1.04983718866284	-1.50503246250147
-1.04398588502129	-1.49652285089516
-1.02850068862745	-1.47498485786936
-1.00074809798018	-1.43516765915396
-0.95932281697661	-1.37438490241709
-0.90446039272469	-1.29276654833794
-0.838108744290351	-1.19289522620591
-0.763701459727793	-1.07933487512326
-0.685715867090857	-0.95834682189332
-0.60912392925846	-0.837685065440027
-0.538828404163583	-0.72611006444575
-0.479124056895721	-0.632336115627741
-0.433189527195479	-0.563450134281964
-0.402646529810649	-0.523212904891032
-0.387281060705301	-0.510879355453406
-0.385027555048125	-0.521094966522314
-0.392258005439015	-0.545037151861629
-0.404344136038671	-0.572471468555834
-0.41640249602866	-0.594041789330397
-0.424084148565281	-0.603066747365041
-0.4242383746185	-0.596365555797792
-0.415286141582156	-0.574043248298405
-0.397197772063161	-0.538529694484103
-0.371085447528419	-0.493337605707325
-0.338572593676626	-0.441962821382437
-0.301204288756244	-0.387177074871231
-0.260121176175186	-0.330749186522523
-0.216041530972994	-0.273460409501674
-0.169411963948491	-0.215232834195397
-0.120539301973242	-0.155270091449652
-0.0696258353593028	-0.0922286647944441
-0.01677397009193	-0.0245076720808273
0.0379365930384926	0.0492649705972237
0.0942815840233536	0.129574744030932
0.151720911205464	0.215400603341442
0.209335078042854	0.303991237373803
0.265928338626419	0.391332844882014
0.32028187619415	0.473292442110662
0.371475129022896	0.547037964218975
0.419155256429311	0.612125769804774
0.463646189034471	0.670737796741201
0.505846052912673	0.726897388883217
0.546923467608453	0.784909582176934
0.587865392430842	0.847556484753256
0.628974830683502	0.914651154947959
0.669483651752452	0.982464050755787
0.707492276016882	1.04434510520885
0.740399373062266	1.09256393251277
0.765805607855785	1.12096219026097
0.78261055622867	1.12755815586996
0.791804662446417	1.11601401177072
0.796481398424431	1.09512701285111
0.800967769485005	1.0763111974016
0.809509515630365	1.07008201124545
0.825215557337376	1.08313080568007
0.849714412980782	1.11717458057375
0.88344707969969	1.1697211316985
0.926159206101327	1.23598822641994
0.977134310156639	1.3108450939242
1.03491165903168	1.38973415613068
1.09651858634831	1.46802433863274
1.15654978978079	1.53911274041205
1.20664499920237	1.59248680725018
1.23589966166698	1.61328508046514
1.23241605064702	1.56648562919194
1.19328963202447	1.43552067982247
1.09390975985006	1.23454033903193
0.945156040564303	0.977694713495505
0.757908080607745	0.679133909888386
0.543045486420914	0.353008034885768
0.311447864444342	0.0134671951628423
0.0739948211185623	-0.325338502605199
-0.158434037115893	-0.649258951743164
-0.374959103818492	-0.944144045575861
-0.564700772548702	-1.1958436774281
-0.716779436865992	-1.39020774062468
-0.820315490329827	-1.51308612849042
-0.877949690191345	-1.57345916094287
-0.907334157783465	-1.59516130796983
-0.916318655718203	-1.59040739832869
-0.912166587984291	-1.56988195683156
-0.90041576019313	-1.54135789274286
-0.884233430292346	-1.50882460761132
-0.864333263035989	-1.47236272975796
-0.83942301998295	-1.42894234583843
-0.80707038359093	-1.37401377074919
-0.764809450919542	-1.30344320120644
-0.71124536184437	-1.21523273645187
-0.646873708644886	-1.11056727074218
-0.574374330581569	-0.993951991016734
-0.498283640051343	-0.872471629090949
-0.424143843832691	-0.754460483262217
-0.357392997536899	-0.648013823267861
-0.302331336241207	-0.559712458677522
-0.261447343575932	-0.493754201084436
-0.235238857812923	-0.451555641272394
-0.222491602919219	-0.431829334992612
-0.220847504842665	-0.431059879808411
-0.227439670401585	-0.444208804369481
-0.239391318247247	-0.465481102665332
-0.254058468461099	-0.489071661364418
-0.269018181748186	-0.509840989546882
-0.281932039406146	-0.523815159381292
-0.290489843384451	-0.528390957621614
-0.29258852406102	-0.522228664980016
-0.286719229477079	-0.504938382673942
-0.272341474293256	-0.476709759499613
-0.249981106450311	-0.43802956203057
-0.220951177356163	-0.389608288051487
-0.186844915682035	-0.332523328064211
-0.149091502172763	-0.268396173407224
-0.108783329941765	-0.199358998990213
-0.0667562243637166	-0.127746975166614
-0.0237391281886824	-0.0556912377170021
0.0195930072256795	0.0151736100912062
0.0627038636731838	0.0838323125939066
0.105350055485721	0.149917078576198
0.147683318634017	0.213687446849703
0.190180045138833	0.275922374084241
0.233355016893872	0.337675655217188
0.277356883134008	0.399916558460985
0.321661894773806	0.463169995098094
0.365078805768864	0.5273269599703
0.406120521891803	0.591743926551309
0.443571834082731	0.65557640012516
0.476949709902307	0.718122174245711
0.506620529080801	0.778944940971536
0.533549787763491	0.837729735825108
0.558849973338991	0.894034344806029
0.583352323707999	0.947162127678109
0.607367513242671	0.996257876199985
0.630684217458487	1.04054797584143
0.652746205189405	1.07955768410632
0.672901213449323	1.11320289844825
