# Supplementary material for: A multiwavelength photoplethysmography dataset with blood pressure and heart rate reference measurements
Source: Data Brief. 2025 Nov 14;63:112284. doi: 10.1016/j.dib.2025.112284 (PMC12682042; doi:10.1016/j.dib.2025.112284)
Supplement: Supplementary file 1 [file mmc1.zip › ppg_csv/ppg_subject_005.csv]

IR_PPG	Red_PPG
-1.70804986320029	-1.66505281458759
-1.63261888654615	-1.58640870861189
-1.53844067514407	-1.49122313278268
-1.4337000883225	-1.38647742456002
-1.32632772732584	-1.27674626704275
-1.22421404648743	-1.16591290218008
-1.13430102792257	-1.05912983858808
-1.06117984168463	-0.963150159797132
-1.00596890692903	-0.884156564547306
-0.966057584635443	-0.824380583515735
-0.935870428279543	-0.780027838757367
-0.908341915540064	-0.742124444863586
-0.876627930980488	-0.699914059571702
-0.835731603952514	-0.645062708220962
-0.783798693239195	-0.574774063880904
-0.722676045483086	-0.492630315044256
-0.657310541755868	-0.407076648174336
-0.594050682560185	-0.328444643587729
-0.538599137387767	-0.265721778171025
-0.494578392041692	-0.223969156159977
-0.463189091959153	-0.203004571380667
-0.443733467778262	-0.197857356995596
-0.434395534469348	-0.200992520029906
-0.432719691159925	-0.205292721998903
-0.435549457442195	-0.206161210432644
-0.438632588742722	-0.201651226001067
-0.436450416459898	-0.190912255464435
-0.422806880865938	-0.172362280414087
-0.392264994288755	-0.143012324528667
-0.341938443580182	-0.0993780434406643
-0.272814965266253	-0.039283591355356
-0.189875082826841	0.036528876374218
-0.10071702440119	0.123666426763244
-0.0130731584935576	0.214419688292558
0.0677441666423296	0.299230712420275
0.140240319736185	0.369204781977821
0.206329155637629	0.418921183209868
0.269501427789437	0.448126628234291
0.332665540670923	0.461201568182407
0.396648909866427	0.464653786486702
0.45971911166538	0.464159931581237
0.518000351397061	0.462743824291456
0.566585290128777	0.460629455724674
0.60115512107279	0.456135041167235
0.61970938838352	0.446637480795309
0.62374834659665	0.429267083148961
0.618306562526351	0.401768977889514
0.610667276762842	0.363957917351357
0.608177623500393	0.31935246131598
0.616036146570623	0.275727285423292
0.635967701873793	0.243434084300831
0.666288796220366	0.231660649440406
0.703202139162399	0.244337892874096
0.742571499287499	0.277814824843721
0.781290996046554	0.321475934966639
0.817790834442012	0.361047394244363
0.851805941710851	0.383283983487231
0.883793539268872	0.380372531906838
0.914328339628658	0.352603696096618
0.943703917171287	0.308378581564899
0.971883002638317	0.261390579480924
0.998774481755561	0.225870607160912
1.02463833943636	0.211695792733124
1.05039401919548	0.221324561299273
1.07771884615449	0.249772395791567
1.10893677927741	0.287639725607392
1.14678537277225	0.326161794119789
1.19421156726262	0.362583997254005
1.25424174553268	0.403773461717513
1.32961532115583	0.466027708166149
1.42157228639674	0.448286540925185
1.5274234402453	0.398148459592026
1.63735384722425	0.320241594751272
1.73185428879174	0.219194076987521
1.66645778984455	0.0996340368853737
1.48551573312365	-0.0338103949705718
1.21189927881004	-0.176511087995716
0.868479587084705	-0.323839911605459
0.478127818128653	-0.471168735215202
0.063715132122879	-0.613869428240347
-0.35188731075162	-0.747313860096292
-0.745808350313846	-0.86687390019844
-1.0951768263828	-0.96792141796219
-1.37712157877749	-1.04582828280294
-1.56877144731691	-1.0959663641361
-1.64725527182007	-1.11370753137707
-1.65657690556157	-1.10842054303886
-1.59937095127697	-1.04724006523546
-1.50473705257706	-0.959088597130469
-1.39852269432711	-0.86656010615496
-1.30066960518417	-0.785392692025971
-1.22429734814885	-0.726186303150727
-1.17601895543273	-0.696060513408094
-1.15697076781412	-0.698674850226914
-1.16402745770109	-0.732861564627697
-1.19083154223479	-0.791470823985203
-1.22862482085045	-0.861823426578926
-1.26717116080017	-0.927887381200788
-1.29607552671206	-0.973213081105634
-1.30651486019836	-0.983638716832662
-1.29296915943982	-0.949588472705876
-1.25430175488821	-0.868329698055825
-1.19374376277064	-0.74605919416667
-1.11784470575651	-0.59865281891657
-1.03483005943561	-0.449565966114346
-0.952850752652858	-0.324370173873859
-0.878515141826269	-0.243277502232439
-0.816045689039192	-0.214587386028865
-0.767261445180851	-0.232174701730652
-0.732237193350711	-0.278488430213437
-0.710174602407228	-0.331777484801273
-0.700004363016407	-0.374078152931252
-0.700460885951937	-0.396361409230775
-0.709664384546333	-0.399168005189448
-0.724529476399621	-0.389559608111365
-0.740476825467278	-0.376638466155345
-0.751791385325744	-0.367716680889091
-0.752565469280346	-0.366082868004494
-0.737794841522159	-0.37029005482976
-0.704191306793261	-0.374666227708491
-0.650576264452002	-0.371023953196436
-0.577946364368846	-0.351428218530209
-0.489283391299664	-0.311187598214992
-0.389114532662358	-0.250781539614161
-0.282899673622839	-0.175875056732193
-0.176435223504005	-0.0955887453363847
-0.0754113877612614	-0.0199812985492239
0.0149692017691873	0.0422588713140241
0.090554835417775	0.0855089505904933
0.149083191769844	0.108469433101587
0.19102521123134	0.11509354247375
0.219917591902035	0.11463695884056
0.241793430661908	0.119860439462106
0.263741592784921	0.143022614205482
0.292016469086672	0.190723157408827
0.330304383272776	0.259923894884702
0.378783216428151	0.33763118404918
0.434434802291817	0.405261754061352
0.492534673423013	0.446139894711826
0.548568869618095	0.45263101425277
0.599606848319825	0.42958307369793
0.644646702442637	0.392655816182407
0.684168368721266	0.362390945111079
0.719460690566821	0.356610799940309
0.752132108333947	0.384378321353954
0.783885517748578	0.443899718716763
0.816414230097426	0.524799364474996
0.851249800158883	0.61324256360763
0.889508299767757	0.69730570721008
0.931634036373415	0.770173665036573
0.977351332937585	0.830158262642154
1.02598497550557	0.878488465618535
1.07700888672889	0.917016504286796
1.13037882977163	0.947479768537595
1.18632553230413	0.972241192083343
1.24478638275709	0.995106235523961
1.30497700482548	1.02097540793316
1.36542146739799	1.0542589371533
1.42436110114609	1.09694211081242
1.48026694822147	1.1473924130932
1.53222771903497	1.20063559988583
1.58008591039153	1.25016994606879
1.62431703490211	1.29072769672428
1.66582861717593	1.32108542983054
1.70594383550663	1.34601480766199
1.74667740165953	1.37638121267201
1.79112465368953	1.42646421240275
1.84355257238591	1.50855957470013
1.90867482740924	1.62673726810676
1.98973241867824	1.77276672623817
2.08550776852427	1.92631905115749
2.18710234139726	2.05914788824925
2.27581385890408	2.14098495850105
2.21315881768525	2.08186417641412
2.03772470227252	1.91675927715837
1.76830802503154	1.66405643124134
1.42370529832797	1.34214180917057
1.02271303452745	0.96940158145361
0.584127745995632	0.564221918598004
0.126745945098164	0.144988991111294
-0.330635855799305	-0.269911030498974
-0.769221144331125	-0.662091975725258
-1.17021340813165	-1.01316767406001
-1.51481613483522	-1.30475195499569
-1.78423281207619	-1.51845864802476
-1.95966692748892	-1.63590158263966
-2.02232196870775	-1.67993914399977
-1.98507506141465	-1.66213843873226
-1.8997902051991	-1.59509836349227
-1.78987816387544	-1.49380379710711
-1.67490833064978	-1.37527193378596
-1.57014770138705	-1.25768701624657
-1.48672097554619	-1.1587184480839
-1.43168256416501	-1.09280117575027
-1.40763540955734	-1.06779610896539
-1.41218084790062	-1.08237987954062
-1.4379193899033	-1.12577342605167
-1.47359382968185	-1.18055862524954
-1.50639867880971	-1.22787813679238
-1.52484221977766	-1.25308966980631
-1.521212329717	-1.24954484202253
-1.49285874216957	-1.21889742767529
-1.44200560618995	-1.16802634747543
-1.37430408281776	-1.10443658076796
-1.2967011726422	-1.03281723263011
-1.21549120665764	-0.95463838352236
-1.13541816647151	-0.870551197021217
-1.06009781409824	-0.783419663431065
-0.993101316867699	-0.699643417036403
-0.938557125609011	-0.627930918204543
-0.900502127340947	-0.576332194007654
-0.881139173663096	-0.549101347374613
-0.878991326566645	-0.544874532539725
-0.888186598644747	-0.557010908146549
-0.899615917299729	-0.575964534658826
-0.903704353862062	-0.592637301737737
-0.893570334054475	-0.601242022802405
-0.867048658410493	-0.600419569334588
-0.826661571085278	-0.592160959764341
-0.777751534334031	-0.579269650342563
-0.725904063181405	-0.562961289834924
-0.674940158109051	-0.54197017385801
-0.626154245468129	-0.513406246764479
-0.578644107862059	-0.474610072845935
-0.530139328572089	-0.424972266359295
-0.477860219674273	-0.366888085364319
-0.419292769103053	-0.305430204522655
-0.35295183580746	-0.246896241920159
-0.279114733283343	-0.196933668275601
-0.200275013888671	-0.159117885495537
-0.120952760225385	-0.134480392265664
-0.0467074966095294	-0.121801838383596
0.0173609230419336	-0.118130155893578
0.0680230523065805	-0.11929861781354
0.104719378230597	-0.120693157042757
0.12958772575873	-0.118427454839319
0.146838632653621	-0.110521255571343
0.161653640126994	-0.0974123894539359
0.178819747412934	-0.0815420669608381
0.201465323336934	-0.0663549063205039
0.230353082932307	-0.0552222656720278
0.264005964535027	-0.0505516621505649
0.299544112712541	-0.0531419368145986
0.333821551907895	-0.0618685069567297
0.364503219182264	-0.0738285029278269
0.390901583830528	-0.0849378107844004
0.414372397124206	-0.0907271108832971
0.437990334411665	-0.0870042541995739
0.465453489815937	-0.0702495015154656
0.499635464441395	-0.0378291450700915
0.541456834509619	0.0119107119363423
0.589554305449999	0.079656669791875
0.640829057912043	0.164993021924871
0.691662538837371	0.265703672517639
0.739392704218417	0.376625842918232
0.783467153533295	0.489038733371049
0.825715302337872	0.591691782986637
0.869576255303969	0.673644344793628
0.918639607908954	0.727908842291038
0.975115653047793	0.754348476187903
1.03879962245621	0.760605776657863
1.10693309096812	0.760612268128493
1.17511762358888	0.770940088751659
1.23897424387642	0.805885619866272
1.29578113091076	0.872851681429334
1.34537575422495	0.969900285245238
1.39019527623998	1.0867217042908
1.43479020274558	1.20885237084736
1.48508192985639	1.32350970394266
1.54738562557331	1.42457410978847
1.6464602716459	1.51441692154669
1.77988601086077	1.60148600002405
1.92431103308101	1.69437933557232
2.05638352816973	1.79478032268381
2.15275168599002	1.89235512311218
2.19006369640498	1.96411496225361
2.12153467906285	1.90387192639987
1.93069041031709	1.73622184978606
1.63964506508867	1.48078327883326
1.27051281829853	1.15717475996259
0.845407844867634	0.785014839595131
0.386444319716932	0.383922064151984
-0.0842635822326173	-0.0264850199457537
-0.544601686060061	-0.426587866276985
-0.972455816844442	-0.796767928420614
-1.34571179966481	-1.11740665995554
-1.6422554596002	-1.36888551446067
-1.83997262172967	-1.53158594551491
-1.91674911113225	-1.61467928050575
-1.92255149607272	-1.63142309159815
-1.88193514522344	-1.59771260291808
-1.77700669526473	-1.52840805285696
-1.6331470500803	-1.43680045083806
-1.47573711355383	-1.33554153605355
-1.33015778956903	-1.23745519345088
-1.2217899820096	-1.15500969354245
-1.15329687353745	-1.0982780577654
-1.11896489222771	-1.07207819872358
-1.11022393799112	-1.07354713963379
-1.11369885205562	-1.09173829382101
-1.11514634526764	-1.11035418931382
-1.10335300822208	-1.11305311626529
-1.07264042241992	-1.08895313156547
-1.02336390807386	-1.03570290710818
-0.960777578707836	-0.9591395074783
-0.893131290791956	-0.870634850035189
-0.829672319339683	-0.784013210605831
-0.778791441249731	-0.713043506560871
-0.746396859009205	-0.66918026545194
-0.734791460412084	-0.658980426166294
-0.742485109339521	-0.68170474973927
-0.765085335272081	-0.728630236284957
-0.796771495341183	-0.785117238444948
-0.831501975802094	-0.834784787603262
-0.863486778581246	-0.863919685880508
-0.887220461694817	-0.864512069171796
-0.897731113990893	-0.83543117543467
-0.891362947539285	-0.781984309205934
-0.866768446190649	-0.714119467061641
-0.825388828048896	-0.643470178914285
-0.770841357133849	-0.579771630226826
-0.70729538880236	-0.527702431744198
-0.637721056934686	-0.485437606075299
-0.563160146974146	-0.445770107142023
-0.483498271265228	-0.399573155189929
-0.39904643711947	-0.340116044507606
-0.311600481620419	-0.266114028629069
-0.22415465293449	-0.181992501529959
-0.139584809039883	-0.0953942345760112
-0.05932059829011	-0.0133892202700335
0.0171273081329236	0.0606091404109546
0.0915228844406663	0.127619109369099
0.165492185911015	0.191190885354617
0.239131458241334	0.254113607167824
0.310474486536782	0.315944130742867
0.37617470485339	0.37292341143809
0.433027549102761	0.420123913981514
0.479490139364893	0.454264300763657
0.516430126291684	0.475509877146442
0.546830974314376	0.487609734509122
0.574707134539786	0.496861290876328
0.603750925852651	0.510719604156237
0.636249079069473	0.5364525840932
0.672658737067782	0.579775158235171
0.711933785625563	0.643332339394374
0.75232510708778	0.725261243567095
0.792177686077765	0.818529396680389
0.830386183310535	0.91182412742643
0.866506493953833	0.992247982237889
0.900722658611581	1.0492317693014
0.933822770481708	1.07833613114712
0.967204045360487	1.08339636736688
1.00280555038527	1.07602677634515
1.04279223011497	1.07256335488852
1.08895628214643	1.08949486115867
1.14216619309086	1.13894220849993
1.20236987596447	1.22565517649748
1.26931938739597	1.34631889994326
1.34355711192581	1.49106735424049
1.42682924135575	1.64646402657738
1.52130797845228	1.79888503610193
1.62766043028241	1.93706530568411
1.74261984346355	2.05273749027062
1.85694395330903	2.13910850005505
1.95455966427628	2.18815558232962
2.01353479835819	2.18866528455224
1.95502545996205	2.13283002847573
1.79214811253498	1.97824003920449
1.54387875771895	1.74426898517601
1.22919339715596	1.45029053482775
0.867068032488	1.11567835659716
0.476478665357053	0.759806118921735
0.076401297405112	0.402047490238924
-0.314188069725835	0.0617761389862001
-0.676313434393798	-0.24163426639897
-0.990998794956787	-0.488810057479119
-1.23926814977281	-0.66037756581678
-1.40214549719989	-0.759263133795783
-1.46065483559602	-0.797540445917861
-1.44643641981012	-0.78362570146619
-1.39299646209808	-0.73001915257382
-1.2904563435202	-0.65296429536146
-1.16112754268017	-0.570024911789083
-1.02732153818165	-0.496097878766971
-0.911349808628318	-0.439813651426079
-0.815931032735072	-0.402307972081557
-0.742611606433525	-0.378897146572299
-0.689877891765997	-0.362375120171325
-0.652248076264533	-0.34583555155434
-0.621737128393775	-0.323651629310628
-0.589697943477855	-0.29093020170577
-0.548789793423541	-0.243150163251401
-0.494979373770501	-0.177736796860751
-0.429508777293336	-0.0978489451248979
-0.360375832758884	-0.016595143676013
-0.302279598886633	0.0413783881816171
-0.273877240691539	-0.0177719350014517
-0.308040956451247	-0.176294801132076
-0.398889348027697	-0.405798055082383
-0.528958281866875	-0.677889541724499
-0.680783624414767	-0.964177105930553
-0.83690124211736	-1.23626859257267
-0.979847001420642	-1.46577184652298
-1.0921567687706	-1.6242947126536
-1.15636641061322	-1.68344503583667
-1.18080421137035	-1.66869407053007
-1.16374260041938	-1.6002633441504
-1.11426229591546	-1.51485137563612
-1.0431688066656	-1.44046695172127
-0.961005469727395	-1.38981623830073
-0.876445238364639	-1.36010690172929
-0.795209621996545	-1.3379005574579
-0.719602483845113	-1.3062260892184
-0.648723642616674	-1.25129232606094
-0.579368064637051	-1.16703444481668
-0.507404075161507	-1.05661644939346
-0.429222255550569	-0.93085927474814
-0.342861350911785	-0.804448417489231
-0.248596190012885	-0.69135000180584
-0.148951937886524	-0.600835806721666
-0.048233799865213	-0.535101225169405
0.0482690025666355	-0.489022259780338
0.135257635563205	-0.452162577767105
0.208478395153704	-0.412496395811182
0.265738295474925	-0.360530773809626
0.307666178438027	-0.292180012018175
0.337925451727064	-0.209367863605149
0.362605365471305	-0.118522581549287
0.388728462251928	-0.0279245755181613
0.422217305957107	0.055088104548131
0.466051687200897	0.126260533340803
0.519435581615977	0.185255503553825
0.578455147281338	0.234941791699538
0.638049960922552	0.279698062627695
0.69443613626124	0.323826321157897
0.746775970804339	0.370824763486319
0.797168674978094	0.423374424848412
0.848948650306289	0.483332298215366
0.904334545147894	0.551277227158469
0.962890956545066	0.625891770755264
1.0216869960612	0.7039313545671
1.07692607755014	0.781243939977633
1.12598701618605	0.854463450500597
1.16872996339044	0.922407402338701
1.20751620980301	0.986506680146249
1.24619909186108	1.05043618411217
1.28882172260052	1.1194887570509
1.33869869417097	1.1997800423448
1.3981409848797	1.29682299943855
1.46858226230135	1.41320967377057
1.5504956729909	1.54602157917097
1.6424443971825	1.68525237379899
1.73905951054413	1.81419873677924
1.82865526508865	1.91174564323572
1.89205722743196	1.95577050356239
1.83010602335698	1.89555391425409
1.65764726606719	1.72838197167103
1.39477323796528	1.47447141382598
1.06157622145393	1.1540389787317
0.678148498935855	0.787301404400959
0.264582352813735	0.394475428846516
-0.159029934509732	-0.00422220991886151
-0.572596080631852	-0.388574773882409
-0.956023803149931	-0.738365525031364
-1.28922081966127	-1.03337772535296
-1.55209484776319	-1.25339463683443
-1.72455360505298	-1.37819952146302
-1.78650480912795	-1.42788990211658
-1.77527732039152	-1.40060527510323
-1.71734931876965	-1.31641741774363
-1.60334180794406	-1.20001102377942
-1.47052500997058	-1.07733857267401
-1.35616914690501	-0.972112412510441
-1.27008130137361	-0.902384026620723
-1.21591782331828	-0.877577552806567
-1.19269105225191	-0.896835748000307
-1.19392735696736	-0.949707999377282
-1.2103264445559	-1.01944660546399
-1.23215900077612	-1.08793090523163
-1.25084097975949	-1.14046560825969
-1.2596959041036	-1.16886176227148
-1.25427711651416	-1.17202094422492
-1.23251244513757	-1.15412073263355
-1.19465658907995	-1.12120677915295
-1.14297572650878	-1.0776631999922
-1.08124329059732	-1.0243899903019
-1.01424224604158	-0.959823144427039
-0.947373268728036	-0.883177523584017
-0.886237386394253	-0.797725737334497
-0.835946915756633	-0.711856154005877
-0.800076325968926	-0.637117975221983
-0.779517984314584	-0.584274680885275
-0.771831699311472	-0.559312976958484
-0.77168202801446	-0.561137623029517
-0.77245200567504	-0.581836688465469
-0.768341043184753	-0.609381870314588
-0.755846901173207	-0.631678622298356
-0.733935008905795	-0.640309582576278
-0.7031096604619	-0.632437790042715
-0.664252893692167	-0.610184460873815
-0.61800762940055	-0.577967393181762
-0.564850240490395	-0.539195071229781
-0.50544250794428	-0.494013139147776
-0.440817964936439	-0.439369593618618
-0.372307760872927	-0.371459631933081
-0.301351274433235	-0.289093327806437
-0.229248712885782	-0.195792754734396
-0.156789239995605	-0.0991775471896034
-0.0838398569661175	-0.00791768098810292
-0.00925251157402611	0.07197701458625
0.0685536115121423	0.139386263178948
0.150350503595376	0.197630393957949
0.234704068821946	0.251820614752819
0.317223460715874	0.305673624130138
0.391163578407238	0.359387602609553
0.449497525671005	0.409364569650574
0.487688745275993	0.449881263271262
0.505818884959185	0.476248198719273
0.508997656187359	0.488205562774604
0.505894187917376	0.491690070463485
0.506081157756668	0.497491999340568
0.517247034739298	0.516898923160725
0.543230261005178	0.556330609413847
0.583401565680476	0.613824681652015
0.63336647364802	0.67934823744048
0.686591477285821	0.738914781045247
0.736521372626791	0.780596971408283
0.778780523096874	0.799660107377418
0.812823546835381	0.800521640985875
0.842187359844836	0.794754191799149
0.872901146020047	0.796163650654426
0.910642363645243	0.81528472201586
0.958097679087539	0.855767426080921
1.01392738087039	0.913984719284889
1.07374719350588	0.981545265326273
1.13237638867189	1.04918287998664
1.18603697389897	1.11010713403285
1.23344612713054	1.16139620640969
1.27551136277988	1.2032203535341
1.31410295300409	1.23692537478154
1.35072276617253	1.26349441768468
1.38574937125986	1.28341238870698
1.41856700464951	1.29782566489705
1.44848135817959	1.30986289434628
1.47594299425001	1.32488924934154
1.50338837389245	1.34937164666523
1.53517463740106	1.38897388220075
1.57655351309712	1.44670121129671
1.63202768801451	1.52166986329297
1.70349859853447	1.60885054318926
1.78847164815974	1.69973307184619
1.87855191134134	1.78325551496535
1.95868386411676	1.84622105873355
2.00782533226183	1.87317098870825
1.95156762877299	1.81677673075479
1.79404605900422	1.65955442532446
1.55213793400218	1.41944477506228
1.24272056481353	1.1143884826133
0.882671262484922	0.762326250622539
0.488867338063003	0.381198781735043
0.0781861025944307	-0.0110532214041541
-0.332495132874142	-0.396489056150017
-0.72629905729606	-0.75716801985751
-1.08634835962467	-1.0751494098816
-1.39576572881332	-1.33249252357724
-1.63767385381536	-1.51125665829941
-1.79519542358412	-1.59350111140306
-1.85145312707297	-1.61220544704248
-1.81822736758599	-1.56922663885081
-1.73216903941881	-1.48105859826425
-1.61370656801206	-1.36685844642158
-1.4832683788064	-1.24673383290728
-1.36128289724246	-1.13988959466966
-1.26817854876089	-1.06245167136623
-1.20626318829202	-1.02465583994724
-1.18336795925971	-1.02787388637969
-1.19447118884705	-1.06317469353718
-1.22827079190342	-1.11327205796711
-1.27024061828534	-1.15800692582006
-1.30580999089445	-1.18117695455123
-1.32308522732766	-1.1756055002026
-1.31493813232164	-1.14445223569298
-1.28028817743562	-1.09872569707716
-1.22418982485583	-1.05239904898867
-1.15637253013217	-1.01709740839168
-1.0883600657501	-0.998249356323828
-1.02998560152416	-0.99396675244629
-0.986597997754564	-0.996815774760315
-0.958115547181741	-0.997470622744454
-0.940233734944737	-0.988532711112882
-0.927012333547789	-0.966910511417092
-0.91347261785979	-0.934075745673384
-0.89706158407203	-0.894666173821652
-0.877609722373899	-0.854468086964267
-0.856146140321797	-0.818550942219754
-0.83332494061504	-0.789837017123244
-0.808320711233645	-0.768270131732602
-0.778846900881952	-0.750882817285795
-0.742312164528779	-0.732919490855856
-0.697361095178172	-0.709626559177393
-0.644797463798704	-0.677879722159184
-0.587377437616948	-0.636953327093884
-0.528704615973334	-0.588276230996492
-0.471879024024947	-0.534500617416918
-0.418519218475549	-0.478423359552234
-0.36848182378938	-0.42223851993855
-0.320241432376941	-0.367330544711065
-0.271625122865213	-0.314504672683467
-0.220547129934249	-0.264331269228517
-0.165550400701778	-0.217227432738925
-0.106163077383272	-0.17311144676244
-0.0431254231861216	-0.130872422291192
0.0215941716937447	-0.0881527333229329
0.0851926582442155	-0.0418081296714027
0.144887687539227	0.0110047213753072
0.198921466842573	0.0715870743141091
0.247172876763412	0.1388973898473
0.291015930663639	0.209473817584316
0.332493256248647	0.277961622248691
0.373205043741154	0.338096945664085
0.413401626489535	0.384206958043492
0.451679696060206	0.413123129469811
0.485483775224747	0.425742104658189
0.512331349807262	0.427129104561032
0.531349702008548	0.424853827795706
0.54442904199292	0.426644781387208
0.556274092071891	0.438914287027511
0.573085596054703	0.466632439003179
0.600389759093936	0.513572228580458
0.641084428190922	0.581632311361044
0.694590877901707	0.668985494280468
0.757292185751423	0.76818386273724
0.823864672522947	0.866013685728908
0.888943170444057	0.94634873831942
0.948576430348042	0.995591563908441
1.00100895821414	1.00836467573356
1.04659763863834	0.990370203791105
1.08708736000024	0.956656270820094
1.12471164517702	0.926120284277623
1.1614709150496	0.915060227301651
1.19869795070841	0.932685222751282
1.23694665480395	0.97996444581299
1.27626588975437	1.05131943341558
1.31680483998898	1.13769720029918
1.35947364648415	1.22973824067197
1.40626015414411	1.32028311313035
1.45986438853658	1.40568162260415
1.52255670602278	1.48551590435746
1.59454676768336	1.56084095593476
1.67244500696637	1.63166332458832
1.74833997347593	1.69460909611911
1.80967570068395	1.74150379007105
1.83989826544276	1.75929739036223
1.78215516813014	1.73163479470147
1.62130865171673	1.63400680204881
1.37593287948915	1.43699419612599
1.06460201473407	1.16128187528052
0.705890220738136	0.827554737859935
0.318371660787987	0.45649768221176
-0.0793795018297252	0.0687956066835201
-0.468789103828353	-0.314866590377259
-0.83128298192125	-0.673804010623051
-1.14828697282177	-0.987331755706331
-1.40122691324326	-1.23476492727957
-1.57152863989907	-1.39541862699525
-1.64061798950257	-1.4774300893815
-1.64865156787409	-1.48223139483648
-1.61577514748219	-1.42628073655933
-1.52972628563941	-1.33091653192453
-1.40937558134511	-1.2191286357253
-1.27359363359866	-1.11221870071341
-1.14125104139943	-1.02660903270872
-1.0312184037468	-0.971172223853194
-0.944011848851192	-0.945862074594245
-0.883913865968922	-0.942546852900696
-0.850125230904175	-0.94823458083834
-0.837078380206383	-0.9497024530078
-0.836106535434056	-0.937778993235467
-0.83804432736492	-0.909727217561103
-0.835744058516391	-0.869212246456696
-0.825491226336807	-0.824448466447288
-0.806891374537626	-0.785561036397906
-0.781658121501917	-0.761974832793495
-0.752331982641281	-0.760251492008499
-0.721786503707306	-0.782530274615172
-0.693486248275362	-0.825697482255198
-0.67166423185138	-0.881595861045534
-0.660665314107378	-0.938634266526133
-0.663523653839414	-0.984666329387024
-0.680545766503109	-1.01021028683855
-0.708664388219134	-1.01074423842763
-0.74183188388157	-0.987290603529245
-0.772276346029641	-0.945372779966849
-0.792258492669179	-0.893072675483286
-0.795931822219883	-0.839074290586656
-0.780878737404972	-0.791298943131053
-0.748842547433338	-0.756252088044803
-0.705261693964955	-0.738757552768474
-0.657589490506309	-0.7414277313223
-0.612846487042789	-0.763094208319065
-0.575057838605115	-0.79592314699928
-0.543178583421267	-0.822353821811561
-0.510058984579226	-0.752504861805264
-0.430955663470206	-0.562914827502458
-0.296066912496719	-0.28351898747727
-0.120493514422932	0.0557473896961733
0.0806637479869855	0.424949035443744
0.292304091968865	0.794150681191314
0.499326734758539	1.13341705836476
0.686630893591837	1.41281289838995
0.839115785704593	1.60240293269275
0.941680628332636	1.67225189269905
0.979224638711799	1.60247613516207
0.941379778742866	1.41852186529185
0.844904781920081	1.15844858719947
0.715389022869466	0.860315804996013
0.578421876217044	0.562183022792554
0.459592716588837	0.302109744700176
0.384490918610865	0.118155474829957
0.351072134583247	0.0483797172929774
0.371068896890606	0.0856634344560671
0.431052629114853	0.198361291604725
0.51120185919535	0.347770298521811
0.591415878330673	0.494691628552171
0.656408902275768	0.608590977833979
0.698674738048314	0.673272655560808
0.718846626027185	0.68822344054059
0.723787301544696	0.665942351510037
0.723475899429198	0.626548287159414
0.72789962022728	0.591467654605634
0.744683922863317	0.577980116601624
0.777675335653412	0.595985173254246
0.826575843761053	0.647568103408524
0.887807376031561	0.728893128175032
0.956494257053714	0.833092386556837
1.02870814980944	0.952575375951157
1.10261931789263	1.07963634888955
1.17761772993704	1.20525598303671
1.2516285655846	1.31718033635065
1.31795514834067	1.39903934377343
1.36342398041292	1.43190691575786
1.3170805943577	1.38653854166445
1.18779593131205	1.26007265128973
0.990188233955983	1.06696809249195
0.738875744969516	0.821683713129357
0.448476707032665	0.538678361060215
0.133609362825444	0.232410884142774
-0.19110804497213	-0.082659869764712
-0.511057273680042	-0.392075052803989
-0.811620080618277	-0.681375817116803
-1.07817822310682	-0.9361033148449
-1.29611345846565	-1.14179869813003
-1.45080754401476	-1.28400311911393
-1.52764223707413	-1.3653507605096
-1.55006682412369	-1.39656810819068
-1.52012224888991	-1.38095430633822
-1.45641439629468	-1.32588477134093
-1.35693593606453	-1.24253104021292
-1.23514309388757	-1.14358817750729
-1.10449209545191	-1.04027980255241
-0.978439166445656	-0.940234976394836
-0.870440532556928	-0.846995353233639
-0.782823297384077	-0.760894045628618
-0.714776167933288	-0.680671874391887
-0.662284026199779	-0.605324374648881
-0.619833549377424	-0.535702739101142
-0.582926976173115	-0.475230810308829
-0.549473294297955	-0.429241702593713
-0.519704930255823	-0.403116793769477
-0.495002831227505	-0.40008192708161
-0.476406094588872	-0.419540127445896
-0.463647862309941	-0.456361832801509
-0.455234412297717	-0.501256214445947
-0.449377123731497	-0.542372742526289
-0.444951981849769	-0.56817304107351
-0.441727707134152	-0.570983737631278
-0.439850027570079	-0.54979489712808
-0.439209972810862	-0.51069290861547
-0.439236608705122	-0.464390403807945
-0.439084562721031	-0.422057659641894
-0.437836957730488	-0.391651228050934
-0.434508335914469	-0.376329499511452
-0.427967695777607	-0.374985334322125
-0.416978703738359	-0.383813086525894
-0.40035986828459	-0.397834191341181
-0.377107824542843	-0.411931782502883
-0.346393838379563	-0.421392562949925
-0.307513033703056	-0.422028972080365
-0.259919296301097	-0.410007086552434
-0.203377600567193	-0.381718617450112
-0.138134835244521	-0.334117419814692
-0.0649962057608367	-0.265644389737413
0.0146678647770351	-0.177396926348273
0.0988434034773851	-0.0739132316555181
0.184704863593457	0.0369845187301688
0.268620995090803	0.145456009959441
0.346673718321574	0.241789730356289
0.415691278716892	0.319009077899337
0.474303541478913	0.375259181620689
0.52335886489866	0.414879279347526
0.5653986732868	0.447131232557744
0.603484275986455	0.482574057588982
0.640031711601074	0.528489171907958
0.676209868337597	0.585610755628937
0.712065120461383	0.64811862467658
0.747163791659075	0.707293301273963
0.781353735974714	0.756987786815709
0.815236656852415	0.797599737582779
0.850099552319108	0.835923480309091
0.887346789083261	0.880882144400219
0.927749558830051	0.937774971151028
0.970912657657873	1.00448780867614
1.01523792441957	1.07178866232191
1.05841991387518	1.12746299887715
1.09822874108531	1.16209250648673
1.13319779534178	1.17367000405396
1.16298350904152	1.16907527994052
1.18843683854735	1.16204387500736
1.21153694429092	1.16866525768889
1.23526533456339	1.20211675918218
1.2633828041789	1.26832272385328
1.29991384876664	1.36369197438977
1.34797064442142	1.47525567987993
1.40767314182369	1.58283284776993
1.4735558942007	1.66256528386696
1.5325895883242	1.69111436732842
1.56413850018678	1.63655542217838
1.50371250561818	1.48543762175445
1.33665240298734	1.25659951859588
1.08428501390672	0.968879665241927
0.767937159988755	0.64111661423186
0.408935662845897	0.292148918104933
0.0286073440905906	-0.059184870599592
-0.351720974664715	-0.394046199342457
-0.710722471807574	-0.693596515584402
-1.02707032572554	-0.938997266786167
-1.27943771480616	-1.11140990040849
-1.446497817437	-1.19199586391212
-1.5069238120056	-1.21100290241367
-1.49427549410047	-1.16703855622621
-1.43001915496976	-1.07652266984412
-1.3348636722904	-0.95819717860686
-1.22588627215543	-0.830732171752726
-1.11600277526425	-0.710733183316817
-1.01480696515831	-0.611148867465228
-0.929689424247272	-0.540323054038834
-0.866329332634385	-0.501895407422878
-0.828091222125555	-0.495336666070553
-0.814610541575242	-0.516598172805866
-0.820646306038802	-0.558535326704706
-0.836441960122438	-0.611311059004479
-0.850035297331699	-0.663375156442015
-0.85071949388643	-0.703337338055512
-0.832126630906435	-0.72227924331968
-0.793677842224399	-0.715634071214702
-0.740088872313168	-0.684115880210833
-0.679507195444825	-0.633721300866325
-0.62118922808308	-0.574909362677706
-0.573390664300667	-0.520810943761373
-0.541730748309236	-0.484313998606157
-0.528150348822555	-0.474445834830381
-0.530730407066301	-0.493294415291141
-0.544609692729578	-0.535007111955532
-0.563750191468524	-0.587671194479164
-0.582741332119434	-0.637392706998912
-0.597808555762187	-0.67264965537284
-0.606732417498645	-0.686977036119288
-0.608075464010583	-0.679259156613762
-0.60055662491451	-0.65236118684094
-0.583261064791546	-0.6114345513735
-0.556562736279971	-0.562702781372059
-0.522817641180301	-0.512631835013874
-0.485924165447712	-0.467106673553713
-0.449747495310166	-0.430633403494435
-0.416294306163437	-0.405858579055615
-0.384699541134554	-0.393445502216008
-0.351595361200637	-0.392040078877571
-0.312703959987579	-0.398158339549719
-0.264912555766761	-0.406183546681511
-0.207881416642178	-0.408904151601129
-0.144468949959436	-0.39896636822939
-0.079809250455949	-0.371180615277447
-0.0194573345544913	-0.324920260169547
0.0326554818374326	-0.265353592180313
0.0756754897989956	-0.202472423717058
0.112080202929266	-0.147850832425218
0.146566732289447	-0.110238482269003
0.184077485537577	-0.0917731936839613
0.227907367666644	-0.0864619175316953
0.278672980058723	-0.0817902149133581
0.334359599151479	-0.0631643382684065
0.391195362120651	-0.0196011663755276
0.444961407873085	0.0517750682899492
0.492386816655785	0.144500558127003
0.532278768293671	0.245275650064299
0.565991603033562	0.338937745679896
0.59694520527496	0.413797991518894
0.629290911655292	0.465394723899769
0.666297146943121	0.497479676123362
0.709216593346336	0.520101185057099
0.75713063962906	0.545645364918007
0.807717389540803	0.584314263832986
0.858409558407196	0.640622231102382
0.907278939848029	0.712044826941286
0.953259245400933	0.7901054045494
0.995830784370866	0.863387285075103
1.03469818733956	0.921531517673708
1.06993574803238	0.959023849281012
1.10254002076173	0.97736033858046
1.13480630569989	0.984536938945371
1.16998175681733	0.992110821128492
1.21125197629652	1.01148610762272
1.26071601443088	1.0512653825035
1.31901142227719	1.11632772890407
1.38566576621807	1.20790456431821
1.45960684227727	1.32350520912859
1.53904928866684	1.45624162656213
1.62030769129435	1.59407144806262
1.69581285516429	1.71978746344146
1.75237456180502	1.81211841208301
1.69814281619126	1.84779228566031
1.54682179253887	1.78047642764596
1.31547281063116	1.59492789011484
1.02115719025142	1.31574522783479
0.680936251182977	0.967526995573671
0.311871313209132	0.574871748099349
-0.0689763038868035	0.16237804017968
-0.444545280321521	-0.245355573417478
-0.797774296311712	-0.623730537924266
-1.11160203207407	-0.948148298572825
-1.36896716782528	-1.1940103005953
-1.55280838378203	-1.33671798922382
-1.64606436016103	-1.39581495481488
-1.67490785424067	-1.39292331901097
-1.64294927607192	-1.35022880519518
-1.57128637100925	-1.28830682682738
-1.47967958062273	-1.22311844619274
-1.38447250701809	-1.16458963342227
-1.29765539856027	-1.11672982492222
-1.22666683489968	-1.0791186045759
-1.17472093587584	-1.04931109187512
-1.14162473215859	-1.02529991630004
-1.12490830908503	-1.00702438907443
-1.12086264689328	-0.996252157076726
-1.12513697179223	-0.994812439755053
-1.13289041552889	-1.00194281627756
-1.13882242914594	-1.01218655352611
-1.1374527775988	-1.01537186810311
-1.12379198503157	-0.99938162065512
-1.09429828743686	-0.954941139156206
-1.04791181188165	-0.880340770923569
-0.986870932593964	-0.783767515723836
-0.916884771854862	-0.681959183669966
-0.846253119538837	-0.595503712182669
-0.783876869516417	-0.542390226777719
-0.736691083823711	-0.532042261168419
-0.707516723270338	-0.562045833771255
-0.694282130587416	-0.618956259341003
-0.690946399467231	-0.682882128661164
-0.68964271785408	-0.733809200902027
-0.683078843199561	-0.75707817510366
-0.666345790634935	-0.746408965716714
-0.637807119067438	-0.704405431828728
-0.599194476518883	-0.641314420674633
-0.555098340437827	-0.572604194324246
-0.511864336445158	-0.515423679716102
-0.475898344111288	-0.484124933658039
-0.451695094667899	-0.485867420098602
-0.440216481686873	-0.518033106927284
-0.438221642143163	-0.568800794291685
-0.438843588141973	-0.620727949493405
-0.433311476445427	-0.655722303180693
-0.413325388462483	-0.659527243493824
-0.373333994462432	-0.624655244924453
-0.311985603441772	-0.55151969355846
-0.232318985504396	-0.447846252150929
-0.140742422422786	-0.326612721728749
-0.0453195598781468	-0.202994351238629
0.0459714884682321	-0.0910008058188644
0.12659868650245	-0.000629931324666456
0.192366162434656	0.0636698938293797
0.241780774823343	0.102790534602209
0.275786034002813	0.121216188630887
0.296991966135951	0.124685075614225
0.308915029161226	0.118620596355981
0.315699922990623	0.108194944554214
0.322201172686297	0.0994989198331439
0.333772501214113	0.10012804913299
0.355260004081116	0.117791491176338
0.389428663046042	0.157208893658259
0.435700778372962	0.217186091825952
0.490062638352476	0.290025249055042
0.546326277095643	0.364131582549187
0.598181013884555	0.428754433981912
0.641167002399604	0.478501287305101
0.67391670701315	0.515326767140433
0.698415550810432	0.54705268694719
0.719302399720587	0.583352062802935
0.742374618101182	0.631418914919719
0.772704535385465	0.693485078461773
