# Supplementary material for: A multiwavelength photoplethysmography dataset with blood pressure and heart rate reference measurements
Source: Data Brief. 2025 Nov 14;63:112284. doi: 10.1016/j.dib.2025.112284 (PMC12682042; doi:10.1016/j.dib.2025.112284)
Supplement: Supplementary file 1 [file mmc1.zip › ppg_csv/ppg_subject_007.csv]

IR_PPG	Red_PPG
-1.29612190302327	-1.18234232748445
-1.27454218596224	-1.13895676760602
-1.24362279795495	-1.07872978479327
-1.21168519271443	-1.01519188534455
-1.18544759088531	-0.962825350032935
-1.16834690955547	-0.93255449194633
-1.15981483912007	-0.927829552838348
-1.15568650721462	-0.943345444046346
-1.14968238114907	-0.967102954274696
-1.13549117415827	-0.984750192497046
-1.10865303062694	-0.984259614141795
-1.06756713311495	-0.959281221509019
-1.01346690757481	-0.910285826830985
-0.949659926825275	-0.84338345740835
-0.880444481294397	-0.767474546438904
-0.810026136629445	-0.690982536400339
-0.74164358326898	-0.619404057196757
-0.676986916048404	-0.554306452564314
-0.615904159557413	-0.493717418702759
-0.556467332011223	-0.433501558975597
-0.495606872187257	-0.369272851491846
-0.430383902771172	-0.29838636713206
-0.359479704800518	-0.221452498257082
-0.284103238254272	-0.142760582134602
-0.207738608228489	-0.0692441026067131
-0.13484620259809	-0.00820781081836473
-0.0691947304165963	0.0353582442011592
-0.0125736104681272	0.060799752826371
0.0356646865499612	0.0722888746150636
0.0782189853346334	0.0775747318390883
0.118996679955783	0.0856685709924337
0.162316230539048	0.104654191056279
0.212346931882145	0.140466999040765
0.272557891632952	0.196584539549752
0.344930823968834	0.273949219743113
0.42911575013751	0.370586719030539
0.522096146030975	0.481108240294791
0.618866208360557	0.596949766247338
0.714101134206936	0.708106655859119
0.804148252088223	0.806149432294611
0.888348219162732	0.887244260950593
0.9690099771006	0.953703403375485
1.05013563951209	1.01332885171828
1.13565493628785	1.07677937957874
1.22802331841406	1.15386951352133
1.3276052456445	1.25007071035133
1.43274393182279	1.36452736676318
1.54021313686605	1.49045590311387
1.64588845356667	1.61782343328658
1.74567705156108	1.73712020075358
1.83672128587852	1.84259194364073
1.91860658675922	1.93379117526633
1.99396352121871	2.01517388046731
2.06776409691743	2.09398844175505
2.14500333187815	2.17687124849867
2.22728236020228	2.26588809666486
2.30966722632041	2.35536907327529
2.37951586963713	2.43116467416004
2.41835763022193	2.47324153985551
2.40654761941815	2.46102720176178
2.34267394493256	2.39013182571907
2.19921024342953	2.23034353309687
1.99418243781869	2.0046425567472
1.74561645100964	1.73600912952208
1.47153820591201	1.44742348427352
1.18997362543542	1.16186585385356
0.918948632489483	0.902316471114212
0.676489149983818	0.691755568907496
0.480621100828043	0.531564634790163
0.332999500326188	0.416352230224266
0.208641026956587	0.331823279254733
0.0965425980396443	0.259408157862038
-0.0115845179911541	0.181574538896409
-0.119954021254407	0.0866948211183348
-0.229002183359101	-0.0278549646347183
-0.336581003109894	-0.155382074565632
-0.439258469322933	-0.282582598442383
-0.533273373742481	-0.39434775058002
-0.615090551498721	-0.478816433534209
-0.681747432974289	-0.530730371845484
-0.731175603130605	-0.552047795185048
-0.762500742950396	-0.550140024423341
-0.776212430432197	-0.534911872932811
-0.774170430643929	-0.516291316277004
-0.759495458622401	-0.502752763607397
-0.736309273957755	-0.500497617529021
-0.709203451509858	-0.512526016853995
-0.68248850124794	-0.537527503551646
-0.659594433275198	-0.56958756153664
-0.643024569135247	-0.599840527335083
-0.634855014462002	-0.620008323692726
-0.637328903217097	-0.626330403799009
-0.653035358231378	-0.621980806355856
-0.684431346747909	-0.616813792345138
-0.732801781828536	-0.624434162456155
-0.79705839916167	-0.657546481699993
-0.872971929406251	-0.723149842112928
-0.953344187218441	-0.819348811650603
-1.0292352382361	-0.935142568672339
-1.09188939305867	-1.0534362514864
-1.13469637576188	-1.15610947938186
-1.15451619650434	-1.22912889248435
-1.15200426020228	-1.26593322979047
-1.13100340773312	-1.26829724620675
-1.09732972201033	-1.24480800090509
-1.05731148915117	-1.20762098811792
-1.01640307079506	-1.16851111274026
-0.978134238226746	-1.1354517816908
-0.943537062883815	-1.11072848050923
-0.911132528644143	-1.09092565011384
-0.877613636050987	-1.06856766703069
-0.839259226158622	-1.03499718561417
-0.793653180481242	-0.983826285024917
-0.740847361309111	-0.913793382071207
-0.683275488628534	-0.82966896126974
-0.624478213985933	-0.740582394054835
-0.567411638784831	-0.656499696262838
-0.513270494172552	-0.584537528194576
-0.4613541857892	-0.526671702618374
-0.409875916668164	-0.479540346074867
-0.357159024237387	-0.436223380604773
-0.302569683655988	-0.389310666326636
-0.246731729670387	-0.334047661568513
-0.190948254119192	-0.270101190582907
-0.136196329093692	-0.201058766727441
-0.0822921609468618	-0.132042544892324
-0.0276514903808751	-0.0668835079755962
0.0302988941103094	-0.00642360262464091
0.0942459071854085	0.0512757029929828
0.165942731071097	0.109172728667881
0.245364642693848	0.169097005184408
0.330430114918458	0.230462351346938
0.417425108505816	0.290535881402798
0.501972106504593	0.346115602816532
0.580249756319507	0.395686098269486
0.650180104870011	0.440815419182011
0.712294777672058	0.486047876160225
0.769978318298715	0.537539652782427
0.82888622437571	0.601362779503844
0.895569035874067	0.682240207458281
0.975644869821102	0.782768999290681
1.07212224908639	0.902764129662365
1.18450112667355	1.03867719876747
1.30900905465531	1.1836582672354
1.43985014376443	1.32886445673659
1.57082783835867	1.46581249764232
1.69644068310487	1.58856933624251
1.81182027288154	1.69430488756262
1.91161877331037	1.78165231967486
1.98870342291638	1.84794738478714
2.03375028583117	1.88740551090252
2.03636854129678	1.89163245760897
1.98755623689986	1.85218828876419
1.88633217586933	1.76384173735711
1.72795179478238	1.62722731054221
1.5282558820776	1.45008714576483
1.30308522619357	1.2466336531272
1.06828061556886	1.03509189165065
0.839682838642057	0.834182658585434
0.633132683851739	0.659602177866337
0.464470939636485	0.521251349323468
0.337989799038663	0.421596370256575
0.240123322490115	0.355448737369811
0.160210065693813	0.311344491823021
0.0869341985469909	0.274290995898527
0.0107812440652069	0.229171835085743
-0.0745159484992448	0.163994814063805
-0.171516976565726	0.0724261693666636
-0.279361161385939	-0.0448018108035487
-0.394576733353093	-0.180112722096496
-0.512215135367897	-0.321190373663301
-0.627000465864958	-0.454360219759734
-0.734097455428062	-0.567903492272032
-0.829319812309427	-0.654155650697312
-0.909051738054004	-0.710187432345406
-0.970401244270222	-0.737630576245159
-1.01184970791993	-0.742205039852565
-1.03410195123452	-0.733007844578676
-1.04047521780421	-0.721250333018468
-1.03635268077529	-0.718199549042363
-1.02784638688597	-0.732557784966928
-1.02034701620911	-0.76810092705999
-1.01765820381627	-0.822595704364139
-1.02195844390427	-0.888570606610746
-1.03427748616866	-0.955745911955659
-1.05489741513309	-1.01431202636672
-1.08328025206674	-1.05790542848948
-1.11764868183142	-1.08512833472499
-1.15475368239397	-1.09905283677139
-1.19027576428158	-1.10519587242109
-1.21983637750808	-1.10914076919965
-1.24017530136306	-1.11479110057405
-1.2499410094325	-1.12357091078439
-1.24972123358627	-1.13441127367605
-1.24131140331761	-1.14428763164028
-1.22663550354284	-1.14915208925485
-1.206915513452	-1.14509246810767
-1.18243895444761	-1.12944859633383
-1.15284983078874	-1.10157288240395
-1.11770476437353	-1.06302495086031
-1.07705391845833	-1.01720202360344
-1.03174345249245	-0.968565885028095
-0.983151335908275	-0.921613554023872
-0.932473089888144	-0.879723405581206
-0.880168707516503	-0.844210865323174
-0.826133717805067	-0.814109286436984
-0.770514967393822	-0.786912165170255
-0.714480182745342	-0.75990428237478
-0.660236105834419	-0.731408016392524
-0.610165637833161	-0.701503768729581
-0.565637675641454	-0.672085136515365
-0.526285380740827	-0.64613625555269
-0.490166450583291	-0.626198795456444
-0.454575603521782	-0.61250064919012
-0.416953851640628	-0.601790949107801
-0.375527232508214	-0.587835627676966
-0.329653334298932	-0.563627046157043
-0.279940282571573	-0.524294300047747
-0.228058823389079	-0.469243717123373
-0.176148721593693	-0.402485535297569
-0.125969193638045	-0.33106896972044
-0.0781857095616947	-0.262437836578096
-0.0321229328634332	-0.201890486961783
0.0139958811735596	-0.151103927052099
0.062567274751883	-0.108094867656418
0.116147418535774	-0.0683651424902786
0.177085921808914	-0.0265509887404826
0.247149054921079	0.022151964931387
0.327066541068412	0.0811438771339019
0.416139854769849	0.15203790642828
0.512166167461016	0.23445131364476
0.611794978421967	0.325848377333252
0.711156485946215	0.421580416198516
0.806466718385921	0.515458544230825
0.894465067426205	0.601136315667392
0.972784085669572	0.674100570210549
1.04039037517771	0.733395089098739
1.09805358846247	0.782033231232688
1.14864822318643	0.825803011659916
1.19708224526484	0.871261111271964
1.24965860311523	0.924080656719571
1.31271204064318	0.988214819075735
1.39061719811648	1.06538868566343
1.48370014289795	1.15425869860068
1.58682399190827	1.24926738764427
1.68922815168524	1.340014745499
1.77577525515906	1.41214459858407
1.82937761481101	1.45011681132797
1.83411836800907	1.44115166056207
1.77845452699462	1.37878609396461
1.66360762636926	1.26451210558096
1.48442055860232	1.1069482040809
1.25912978800722	0.919291569332846
1.00597177889735	0.716540759207837
0.743182995586124	0.513696976685585
0.488999902386937	0.32506623475059
0.261658963613196	0.163711079166954
0.0793966435783067	0.039934971985784
-0.052749163640516	-0.0413778145693233
-0.147451943497754	-0.0834388847712767
-0.215893425240359	-0.0984849236740915
-0.271172272504609	-0.105760136838835
-0.325260924464408	-0.126791379677753
-0.386987183323807	-0.179521031727299
-0.461273241516493	-0.273249510341594
-0.549218616112159	-0.405863585365832
-0.648438266268792	-0.564090596392042
-0.753407493820004	-0.726788082449697
-0.856039451815106	-0.870488807702955
-0.946892637552905	-0.975671364913503
-1.01710304607595	-1.03180487892071
-1.06057497591942	-1.03944226503043
-1.07560507124884	-1.00870755965636
-1.06526382523037	-0.955059055885241
-1.03638647688509	-0.89422806022067
-0.997550078011816	-0.838134623664345
-0.956740332854509	-0.792792506289875
-0.919561007537236	-0.758464784304539
-0.888700474776881	-0.731776678718251
-0.864771015888416	-0.708892765593711
-0.847826803604338	-0.688323819030348
-0.838484684311474	-0.672015158228063
-0.837953195814365	-0.664308473776836
-0.847075528573838	-0.669518172408056
-0.865093104096928	-0.689427164083853
-0.888915754838804	-0.721829166208038
-0.913338171895375	-0.760590605817822
-0.9321518036531	-0.796939892988719
-0.939710364316756	-0.821288685802616
-0.932339575242994	-0.825031823493473
-0.909063266027351	-0.802068619175907
-0.871427799956561	-0.749911533536504
-0.822630010661005	-0.670341632343328
-0.76642745272536	-0.569673269042493
-0.706260254080683	-0.458520866657449
-0.64480001153991	-0.350584750586955
-0.583977278886488	-0.260021515804128
-0.525366759978514	-0.197767471533642
-0.470566015454233	-0.168122307369281
-0.42112636996277	-0.167072745099156
-0.377900861490428	-0.183081636671953
-0.340168438574646	-0.200005704691786
-0.305162584793416	-0.201129120494246
-0.268467176497754	-0.173202856898659
-0.225254558493086	-0.109567939339029
-0.171847662667313	-0.0116521389802095
-0.106920910189043	0.111579726447385
-0.0319078302820787	0.24612706358523
0.0493786578456372	0.376597321492243
0.131629654868633	0.489627499628628
0.209157795312368	0.575924279802016
0.277092564545555	0.630817663918848
0.332460452535095	0.654169389890566
0.374825689508372	0.650308860697691
0.406208718242853	0.627679092489924
0.430276840201876	0.597329280571149
0.451113962803135	0.570031389738713
0.472054956968413	0.553100247599971
0.495062768481443	0.548702727408931
0.520876821883937	0.554725684390878
0.549706855679262	0.567601336200941
0.581905779417851	0.585260245993335
0.618187148922111	0.608549800276254
0.659451700569939	0.640688819760511
0.706606432120472	0.685539694071913
0.760563615178611	0.745864483369888
0.822189903848879	0.822275573176265
0.891890729170162	0.912877289457277
0.968891790738197	1.01325094790174
1.05068463537681	1.1166642508458
1.13310916655033	1.21484377705661
1.21120645957301	1.29972203948065
1.28061284483135	1.36595538364783
1.33903473993113	1.41314154487429
1.38723245292528	1.44638404501523
1.42903543264714	1.47455234364957
1.47030990598998	1.50684268934076
1.51728266389888	1.54919332646681
1.57475757115843	1.60211953574347
1.64446858100966	1.66066084057289
1.72357700590705	1.71604482583033
1.80357335110064	1.75804100640139
1.87031861884843	1.77696394018386
1.90595225829075	1.76473974717083
1.89263009076906	1.71520005205303
1.82701506687591	1.62434368157471
1.68284468019773	1.49111438222578
1.47825582943077	1.31632460565349
1.23138541327127	1.10985794521496
0.960370330415496	0.885552298651246
0.683347479559682	0.657245563703443
0.418453759400083	0.438775638112625
0.183826068632948	0.243980419619871
-0.00239869404547424	0.0799651351006517
-0.13802261730519	-0.0495708014291922
-0.237786813330802	-0.148605827894525
-0.313176650371778	-0.225590727509005
-0.376184919522248	-0.29066301063605
-0.436598511267428	-0.353200412027432
-0.500585250989662	-0.420406519750626
-0.570576341412053	-0.496702700784547
-0.645964845181213	-0.583313970362152
-0.723985135201941	-0.677806804935554
-0.800320765047796	-0.773959973527485
-0.869419512227228	-0.862561177558792
-0.924936422627638	-0.933334535647261
-0.960824919787205	-0.977586425268567
-0.973151429223247	-0.99079074750352
-0.961990981320824	-0.974355739196567
-0.932385372918728	-0.935990645882944
-0.893664110170523	-0.888284177815794
-0.857177145027821	-0.845548699284564
-0.833163091455076	-0.819788509223002
-0.827840951162941	-0.81731968132163
-0.841831922144279	-0.837430466198772
-0.87059066248624	-0.873493824832521
-0.906674843912612	-0.91581428325627
-0.942826661199323	-0.954947045409455
-0.974515705952292	-0.984423596283947
-1.00094087059345	-1.00229768949089
-1.02422756155076	-1.01123201749729
-1.04734794106328	-1.01707876012454
-1.07187277116147	-1.02639233057024
-1.09672945699861	-1.04388177202271
-1.1185405402853	-1.07087946324613
-1.13318532667474	-1.10525384144579
-1.13759530398616	-1.1423589215838
-1.13082722479637	-1.17631620531518
-1.11400826280582	-1.20122917932451
-1.08939625914029	-1.21227707316206
-1.05920738454305	-1.20665966840522
-1.02487113605444	-1.18419460716622
-0.98698554679253	-1.14725293241662
-0.945734885755473	-1.09985283877157
-0.901288978579804	-1.04615928489211
-0.8538591267358	-0.989058022964277
-0.803441207942127	-0.929479228089169
-0.749545738452962	-0.866724583774969
-0.691212104561745	-0.799556419636284
-0.627350770133119	-0.727472281459427
-0.557208292731532	-0.651449854335082
-0.480756959651041	-0.573687978703454
-0.398981942526162	-0.496582823150169
-0.31406161597715	-0.421818245138745
-0.229281637353058	-0.350287433744745
-0.148482945016676	-0.282687683555925
-0.0750442852758681	-0.219924217731489
-0.0106684107261527	-0.162628283194287
0.0455626090264632	-0.109988020135029
0.0973207995556263	-0.0588909686609553
0.150005601151612	-0.00436290069411626
0.208757429308218	0.0585584723105862
0.276326738619956	0.132425413016521
0.351837824294808	0.215879421973771
0.431154537142919	0.304081692733298
0.50882616359426	0.390995626884403
0.580751563513618	0.472219017449315
0.646180653826022	0.546593824432575
0.707932836799094	0.615665175759759
0.770740572190815	0.681693671288795
0.838764256294395	0.745944955186049
0.913755842989904	0.808523958533492
0.994747416498998	0.86961753679084
1.07901614680932	0.930903420311031
1.16341408206477	0.995876286860405
1.2453979873037	1.06877259718766
1.3237083998264	1.15282910835348
1.39887375958763	1.24902506152711
1.47343488181838	1.3559893135454
1.55142413416991	1.47071947678518
1.63663572524343	1.58896885437195
1.72975859023904	1.70445182040719
1.82532824361896	1.80731619904446
1.91015183678654	1.88343825578706
1.96472750399333	1.91597299428492
1.96796003491802	1.88936017846169
1.91982622884618	1.79450620436315
1.78840792734619	1.63832293432142
1.59317980549131	1.42671246818384
1.35361653835484	1.18380443951846
1.08919280101004	0.933728481893337
0.819383268530192	0.700614228876515
0.563662615988576	0.508591314036049
0.341505518458467	0.365992258147953
0.172386651013142	0.268344232110601
0.0574283326385188	0.206908344283926
-0.0242770754545706	0.168257979564847
-0.0848862233125323	0.137543477312165
-0.1363877282442	0.101961970876629
-0.18791083027911	0.0537528226695589
-0.244296091261184	-0.00818229709370739
-0.306182843162323	-0.0787566314051247
-0.371384677608484	-0.149321098810768
-0.436848251332007	-0.211539516458143
-0.500273071711984	-0.260943982628505
-0.560724603530602	-0.298630827358876
-0.618158043975146	-0.330379923010961
-0.672306218881999	-0.363747176621003
-0.721655798520289	-0.404669275313881
-0.763206417774791	-0.455191484062576
-0.793312434945806	-0.5131172225418
-0.809236977354174	-0.573297209425839
-0.810576873931837	-0.629569592302768
-0.799859722654658	-0.676357741845071
-0.782162200080895	-0.709519565088896
-0.764005274277797	-0.726718304106194
-0.751855544553834	-0.727814497504943
-0.750532946741611	-0.715441609628024
-0.761895193990091	-0.695369592033147
-0.784267841502637	-0.67596926829424
-0.812983057509117	-0.666357881762653
-0.841964435051118	-0.673549148448845
-0.865780201352246	-0.69974086283274
-0.881375321683671	-0.741213896299147
-0.888879483786555	-0.789745667582107
-0.891240881693575	-0.83603044911844
-0.89278888001134	-0.873288863012542
-0.897180668436163	-0.899176453167707
-0.905479992650945	-0.91530820857063
-0.915201270069553	-0.925132267873731
-0.920900704843031	-0.931586522127732
-0.916275085341055	-0.935784301532941
-0.896948467885477	-0.937143470204723
-0.862634979125559	-0.934369498725191
-0.8175199811704	-0.926211566545416
-0.768510963682399	-0.911381913547096
-0.722143419374116	-0.888066012577794
-0.681775297639783	-0.854002250316144
-0.646623961739181	-0.807599752712253
-0.613111831509939	-0.749563013307385
-0.577636810398301	-0.683977392596424
-0.539181216088686	-0.618107259568568
-0.500403824997857	-0.560881045841115
-0.466725547264551	-0.520661044493237
-0.443954087176227	-0.503127144275149
-0.435697463962691	-0.50991589797841
-0.441799713702657	-0.538236809420173
-0.45833127638507	-0.581381040145599
-0.478804645610775	-0.630050554090254
-0.495850601481779	-0.674457218520503
-0.502723913082921	-0.706730959654519
-0.494390514402599	-0.72262988593581
-0.468221218871806	-0.721671281271521
-0.42434994966535	-0.705726688788265
-0.365629073702805	-0.677038488423495
-0.297010451697639	-0.636793031389861
-0.224252937278133	-0.584849077195221
-0.152177529160629	-0.52045014105481
-0.083126625231907	-0.443260420303348
-0.0164174235885209	-0.354119908002274
0.0508764796097116	-0.255294673594483
0.12223501083295	-0.150270166862645
0.199981986459106	-0.0432153715130688
0.284350095561507	0.0616831308933994
0.373609954125483	0.160787051223251
0.464999856191253	0.251391602853399
0.555911966006567	0.332047898813915
0.644850393129662	0.402945772464121
0.73189004365293	0.466284104239701
0.818561351377921	0.526335278827296
0.907254519803098	0.588852534544497
1.00035949859101	0.65970995219231
1.09935344468421	0.743141292137226
1.20393297760095	0.840245721769195
1.31118464386136	0.948165902567496
1.41481130713693	1.05981487154427
1.50466048355312	1.16399240205319
1.56713046957659	1.24627452349892
1.58709142905746	1.29131089107174
1.55141876513655	1.28647824784199
1.45920288199023	1.22573677895002
1.29941322325528	1.11207154366755
1.09373496969062	0.957436843817142
0.86385330205515	0.78018286472585
0.631453401107791	0.600910322379813
0.418220447607451	0.438181238143001
0.245839622313042	0.305351745676514
0.11826227875514	0.209092237311358
0.0333902163585939	0.149347341150459
-0.0180625363819902	0.120105098919303
-0.0493897391919575	0.110587071290068
-0.0746037101275711	0.106975855773549
-0.105768734895946	0.0949664828040642
-0.151209302688402	0.062991064069038
-0.214532032912519	0.00530206290769004
-0.294356725282252	-0.0761424126299074
-0.384755472071957	-0.1717317715152
-0.476479142980706	-0.266419609062399
-0.55895827555375	-0.343748393958246
-0.622738651950673	-0.390594812403169
-0.661647465431989	-0.400989268842416
-0.673959356452765	-0.37757723017357
-0.662284692093821	-0.330330383638043
-0.632515520574071	-0.273282478561363
-0.592440938747518	-0.22062474756258
-0.550429454020891	-0.18336152198515
-0.514226104128949	-0.16733039761821
-0.489839900514924	-0.173027383905569
-0.480681578469117	-0.197195038762162
-0.487228796234365	-0.235390484279124
-0.50736748281956	-0.284150232451319
-0.537276350188261	-0.341553830679941
-0.572496740965549	-0.406045194199541
-0.608824901528499	-0.474580191210492
-0.642857600339846	-0.541602053218328
-0.672225830100961	-0.59970521167381
-0.695608807504401	-0.641717012551169
-0.712553901294451	-0.663124258647674
-0.72309200316981	-0.663642580521556
-0.727239638242893	-0.647171625806052
-0.724627044133687	-0.620159708239482
-0.714470853997504	-0.58915228536787
-0.695858631693742	-0.558600833984821
-0.668070551265242	-0.529734233318434
-0.630727928615937	-0.500724452882619
-0.583858641994291	-0.467889838602075
-0.528095593896486	-0.427410427621945
-0.464987938381165	-0.376912718279621
-0.397115724780923	-0.316319896027718
-0.327739831764971	-0.247668784197318
-0.260068004718522	-0.174127808141807
-0.196510712055085	-0.0988842695138823
-0.138273489440443	-0.0245390470764766
-0.085389381658701	0.0468129478588368
-0.037082402129483	0.113116647198939
0.00775610576499342	0.17202620497918
0.0502045272110127	0.221170252399586
0.0911442875316071	0.259096677303247
0.131186615227105	0.286397443764458
0.170615417929027	0.306193853400096
0.209463180379341	0.323492838085599
0.247852301836818	0.34365607097951
0.28647421407512	0.37072125415206
0.326847525349312	0.406300193982481
0.371055951510809	0.449461401562674
0.420982985732949	0.497600585743149
0.477425075810329	0.547887977212553
0.539605038263501	0.598606857473753
0.605345814607772	0.64972652459043
0.671705456074185	0.702398795240119
0.735691468304815	0.757618843094069
0.794902916808129	0.814826369254045
0.84815977807603	0.871399083297487
0.895990819350013	0.923549209772969
0.940536910097994	0.968225542487806
0.984576483797632	1.0048644433138
1.03007536928639	1.03588086262297
1.07725926830319	1.06568913464882
1.12500837006856	1.09904511776898
1.17242381791603	1.13976232563943
1.2204787883565	1.19028309838146
1.27246464524347	1.25181435420206
1.33260191269723	1.32436197823196
1.40330271747388	1.40613794117792
1.48244980043074	1.49233457338875
1.56207852559082	1.57393193912052
1.62905626162535	1.63757807683636
1.66744390915733	1.6672485046069
1.6617471081135	1.64753604064188
1.60022321344609	1.56768848872992
1.4793149501126	1.42987605096136
1.29579160967222	1.23698146996445
1.06735617819313	1.00726837330939
0.811711641743525	0.759000388566384
0.546560986391585	0.510441143305654
0.289607198205499	0.279854265097409
0.0585532632534529	0.0855033815118594
-0.128897832396367	-0.0667015552503429
-0.267391607261597	-0.183787006894284
-0.363319494068709	-0.269690526219298
-0.427788856158919	-0.330473746225355
-0.476013009920639	-0.374660007472157
-0.523158790929475	-0.413247521873372
-0.580263023752871	-0.458255940637406
-0.651453918908848	-0.519702855034894
-0.733335884216968	-0.60221722310097
-0.816717749024725	-0.703017306898999
-0.89010273830297	-0.812307885761112
-0.943749882754882	-0.915983888457092
-0.972889410816486	-0.999736452986084
-0.978982823908709	-1.05335686617502
-0.968705691381435	-1.07392605353004
-0.951253038512057	-1.06670916453473
-0.935158089298247	-1.04325764695428
-0.925832902446081	-1.01736897101486
-0.924605210865647	-1.00051528359731
-0.929400895832418	-0.998539539964682
-0.936587495961048	-1.01080843590649
-0.943036143301813	-1.03190454597866
-0.947436206445395	-1.05474565238734
-0.95039289845225	-1.07342659849871
-0.953553780800535	-1.08464210874884
-0.958456987950116	-1.08778966278255
-0.965705565325218	-1.08451529562445
-0.974650189925284	-1.07806405525143
-0.983462170830838	-1.07221319987966
-0.989477804867901	-1.0697087064109
-0.989754244470775	-1.07074510340528
-0.981703179245268	-1.07232013588842
-0.963601349706773	-1.06895993993343
-0.934878561470245	-1.0546350109352
-0.896247398352168	-1.02508686966176
-0.849744729932819	-0.979555070879091
-0.798574709739076	-0.921149505151988
-0.746534636905129	-0.855730055166542
-0.697037616409871	-0.789841796478649
-0.652156714431258	-0.728684610584736
-0.612211611093057	-0.674978975675827
-0.57603994313073	-0.628936036387985
-0.541621742924595	-0.588878494769918
-0.506582666673548	-0.5519217956983
-0.468365804385613	-0.514439226283589
-0.424284287742125	-0.472383239912654
-0.371881428266022	-0.421734850291836
-0.309806184878844	-0.359400169156778
-0.238869399129157	-0.284599814565087
-0.162504046107546	-0.200131781731238
-0.0859735076514237	-0.112406173805727
-0.0144268096687824	-0.0296128540233375
0.0492574869722611	0.0413992148270983
0.105687360334151	0.0980212116611904
0.158637820732511	0.143069165682824
0.213420121200642	0.183592401892369
0.274753694984883	0.227827498150402
0.345120222685039	0.281770019112154
0.424268722304229	0.347001586105003
0.509883205423242	0.420688290881864
0.598835266977082	0.497540146235405
0.688313489204633	0.572659560978558
0.776424875818291	0.643945654182218
0.862272686606266	0.712990148746933
0.94575425436969	0.784072528969225
1.02730166384316	0.86179698397183
1.10763231440227	0.948678196504783
1.1875257923073	1.04401779466424
1.26771628530413	1.14458500446336
1.34896576501781	1.24645684906501
1.43223244553602	1.34675963905782
1.51875817482582	1.44442313198427
1.60988679764667	1.53987803302789
1.70640333870586	1.63402070389339
1.80727535691009	1.72664973252502
1.90806697723027	1.81459777609805
1.99981415207943	1.89024706629708
2.06929892409822	1.94154094101485
2.1011463398737	1.95430061108491
2.08129708554164	1.91649709492197
2.00077892410683	1.82280074971773
1.86257425968796	1.67728541942904
1.66971189393026	1.49304213067148
1.44065756413326	1.289006943252
1.19387700759653	1.08545254577096
0.947835961619594	0.899771642226067
0.721000163502012	0.743577803904046
0.531835350543328	0.621382194053048
0.386624874433153	0.530714204387769
0.275739072354922	0.463562533019641
0.189282674694827	0.40900247367261
0.115535886879798	0.356543215094959
0.0443212844073563	0.299199975564264
-0.0307081499422914	0.235001126560119
-0.111472174167439	0.166083462007203
-0.196553463701071	0.0958047496409483
-0.283271125795099	0.0256303114199113
-0.369627529011432	-0.0462192337294234
-0.455204826830791	-0.123547675247491
-0.540748301021084	-0.209277127307323
-0.626870192162005	-0.302740168503258
-0.712668770896844	-0.398770342147598
-0.794973838903805	-0.489003598555524
-0.868540038647838	-0.564608846944316
-0.927114583432311	-0.619133614572638
-0.965108928311227	-0.650367051459773
-0.979499106501052	-0.66076981552007
-0.971406436165258	-0.656657854742144
-0.946683671346	-0.646615359411141
-0.915008194356423	-0.639563968669739
-0.887542421495197	-0.642860814032098
-0.873924647622725	-0.660882346552802
-0.879743997065284	-0.694493886507447
-0.905424571016766	-0.74143976975375
-0.94675656831019	-0.797334097536133
-0.996616395277027	-0.856856785280539
-1.04705922757118	-0.914802283693612
-1.09105231595098	-0.966688791959978
-1.12353681129492	-1.00891969801661
-1.1419501360957	-1.03891938519369
-1.14646388333807	-1.05569527932774
-1.13993665292427	-1.06069603863199
-1.12729841689247	-1.05822975862672
-1.11418163151683	-1.05474985667921
-1.10508362323416	-1.05698680472866
-1.1017649805712	-1.06962640846956
-1.1025996029558	-1.09351170677755
-1.10320126278759	-1.12510002681088
-1.09811153935197	-1.15738768889943
-1.08289327361194	-1.18200413455347
-1.05578781611669	-1.19180855494095
-1.01824602393357	-1.18312381156558
-0.974119843626669	-1.15676924498066
-0.927930030158207	-1.11740294580087
-0.883081928005557	-1.07135502267746
-0.84088958821924	-1.02389695904053
-0.800768235393635	-0.977315399761538
-0.761275602204605	-0.930827676186713
-0.721258154151538	-0.882312371969326
-0.680451796853899	-0.830725686050242
-0.639371771828743	-0.77777423834092
-0.598773627725841	-0.728013176914189
-0.559084203199839	-0.687369092202732
-0.520084778805658	-0.660653246921445
-0.480967591387001	-0.649024123163208
-0.440697377048169	-0.648585887925927
-0.398415443541014	-0.65095211114208
-0.353592530791236	-0.645617257484877
-0.305854352554032	-0.623090411342307
-0.254702619247155	-0.577575589125946
-0.199458014655402	-0.508404909303285
-0.139535880824405	-0.419993348107244
-0.074807760166287	-0.3205021285429
-0.0056629215347869	-0.219656514991324
0.0673523386331926	-0.126357552822096
0.144008451519603	-0.046761451119363
0.224528716235073	0.0167803023655637
0.309251004584676	0.0659173487214707
0.398098016804903	0.105785277695494
0.490263316939639	0.143880980662133
0.584359695635906	0.188442859647144
0.679028359455051	0.246616519196587
0.773745813696818	0.322894313985045
0.869377895726189	0.418355147091386
0.968081370906152	0.530910891931247
1.07245718327386	0.656199977326857
1.18421444071408	0.788441868362752
1.30278417519981	0.920849396324775
1.42427140816175	1.04581320470148
1.54100472931989	1.15533919946559
1.64189662096863	1.2418641714319
1.71378815427291	1.29906055823953
1.74370319731166	1.32219072892416
1.72151939732158	1.30806480721075
1.64230420319303	1.25515207254221
1.5096924510497	1.16427050028458
1.32740249202493	1.0395644996999
1.11224220356423	0.888967322780952
0.881019463113057	0.723598065787229
0.650542148116911	0.556154934524454
0.437618136021273	0.398700873249761
0.259055304271626	0.260364242176303
0.120830475849425	0.145684747449375
0.0226688173930759	0.0543105463515393
-0.0426820188346168	-0.0179110517959395
-0.0878734850523165	-0.0772247709088121
-0.127645632590785	-0.130475478363673
-0.174938937251187	-0.184014564457222
-0.237649237394008	-0.242752572706506
-0.317123816309662	-0.309266510199
-0.408769348229999	-0.383126187597801
-0.504242263945393	-0.460647114522793
-0.594204943643646	-0.535277733424162
-0.670668012324414	-0.598775111271746
-0.72826681530798	-0.643013341206108
-0.764348485983594	-0.661878032734386
-0.778387507833132	-0.652679058550164
-0.771560876913993	-0.616901856879861
-0.746911411017182	-0.560417722368964
-0.709732190087207	-0.493139240843686
-0.667396951450849	-0.427823596175601
-0.628213901741236	-0.377796953411135
-0.599640349156828	-0.353894090558362
-0.586705492684939	-0.361541439934847
-0.591340264762998	-0.399190161440756
-0.612662173561195	-0.458881148281119
-0.64770773499202	-0.528718813720232
-0.692090778134578	-0.596150587354014
-0.740450394951456	-0.650846835406864
-0.786881388761986	-0.68652578539335
-0.825560873523414	-0.701577397509124
-0.851582451999702	-0.698482731153763
-0.861806816649529	-0.682185168159392
-0.855465509334767	-0.658011937952557
-0.83426726825118	-0.629994693847812
-0.801804426305739	-0.600063905337129
-0.762272145551236	-0.568038623886584
-0.718962098193127	-0.532243501220088
-0.673330066526367	-0.490740294835178
-0.62521664989201	-0.442931630751172
-0.574085229496589	-0.390801671240867
-0.520472999500711	-0.338989232922669
-0.46669632644426	-0.293433630991971
-0.416295145231968	-0.25905543610136
-0.37247281866984	-0.237405521374693
-0.336405668124764	-0.225302340302267
-0.306356692755484	-0.215192766120755
-0.278017710881553	-0.197310552584155
-0.245814059677146	-0.162800821486759
-0.204520935791258	-0.106391434681545
-0.150647828843422	-0.0275306712872999
-0.0833784161376919	0.0700360179470085
-0.00497793469211562	0.179494133650775
0.0795624297258144	0.292359260279943
0.163859847620588	0.400010788170385
0.242185635176011	0.495483378540047
0.31136036735125	0.575103555765787
0.371563267898375	0.639075395518326
0.425690356105985	0.69052361870288
0.477662838263688	0.733594951875803
0.530579994326162	0.771915049395537
0.5856233205424	0.808284637570177
0.642174927533917	0.845362876161944
0.698919186461487	0.886252708125707
0.755117434135649	0.934103261987392
0.811176602539266	0.990844261091084
0.868188418042672	1.05595188341686
0.926894177471883	1.12604152344138
0.986902328567703	1.19547267768292
1.04670483351183	1.25775940355462
1.10441822931256	1.30748615335455
1.1587267717457	1.34224819277142
1.20951074103875	1.36385973602427
1.25798507011736	1.37814763065734
1.30647511283779	1.39324721717918
1.35795120454448	1.41704609223274
1.4152827756726	1.45480686867096
1.48025505921366	1.50786903334243
1.55273607929747	1.57375952130792
1.63047561447819	1.64730715199363
1.70957385856789	1.72189459763902
1.78509408553908	1.79012287308552
1.85119422248696	1.84382550018653
1.90064692702976	1.87406929770084
1.92435440915803	1.87195338495473
1.91183355239786	1.83043212528062
1.85319653901818	1.74644242786311
1.74049726287114	1.62216319026023
1.57168378363335	1.46472245988163
1.36211718627622	1.28460726321048
1.12715855577115	1.0936083421547
0.88216897708955	0.903027554571666
0.642509535202838	0.722354951408478
0.423541315082421	0.558229939631806
0.240625401699708	0.413615029898243
0.0982269842409795	0.287521411651275
-0.0103890002128244	0.175723495071758
-0.0954710117060956	0.0724144040962777
-0.169457687587589	-0.0278779321079468
-0.243691970932944	-0.128930264691276
-0.325931072142425	-0.232371111109705
-0.419175616212405	-0.337895640100144
-0.521842845417167	-0.443637366624912
-0.628888265547583	-0.54635185062263
-0.73333477585042	-0.641534968605457
-0.827775029818527	-0.723948235443876
-0.90564026370789	-0.788811328159077
-0.96223241353366	-0.833324662322047
-0.99555162441979	-0.857861094829277
-1.00682428321892	-0.866316231244028
-1.0005111678166	-0.865370983999866
-0.98356750590379	-0.862684263256891
-0.9639015226486	-0.864532227165161
-0.948391909277764	-0.87397777753108
-0.941289827673746	-0.89064260438779
-0.943860590015605	-0.912314035893009
-0.955451015345706	-0.937496769024792
-0.975219352736562	-0.967363985284208
-1.00329170910251	-1.00577909862558
-1.04049819395748	-1.05711305890559
-1.08685448151505	-1.12296148201061
-1.1399221831168	-1.19973376771161
-1.19439644094346	-1.27875847702128
-1.24348168087106	-1.34905908653415
-1.28132611215867	-1.40129851063843
-1.30498093922383	-1.43084356133695
-1.31471609804189	-1.4387355392886
-1.31273871035462	-1.43061787920848
-1.30136457390777	-1.41438797672012
-1.28176179680166	-1.39742575606274
-1.25373960542888	-1.38415116336953
-1.21639869145868	-1.3745906797126
-1.16917660539681	-1.36444960703113
-1.11279808459378	-1.34675323977832
-1.04969128625774	-1.31452395558942
-0.983595883235034	-1.26350002766546
-0.918467843047174	-1.1938905827886
-0.857234003441946	-1.11062208231262
-0.801085874986768	-1.02210807952361
-0.749628526513389	-0.937922120263378
-0.701594316470363	-0.865967886676733
-0.655496402256571	-0.810055604096412
-0.609811922657126	-0.768932211106925
-0.562840901086691	-0.737263980867956
-0.512713073800557	-0.708013597450789
-0.457765200242713	-0.674918319127137
-0.397012808910118	-0.633908321887149
-0.330289297543522	-0.583126806937655
-0.257947597971333	-0.522099449413259
-0.180427384836906	-0.450942238138089
-0.0981152894853909	-0.370153966531217
-0.0116906490551943	-0.280925993588857
0.0772983076712531	-0.185528393650182
0.1662294479878	-0.0873648331015767
0.252062470666416	0.00945211441307316
0.332713803372439	0.100928988524367
0.408329192146301	0.184236255759354
0.481552574310212	0.258687827409882
0.556521282146739	0.326277190140654
0.637105205868099	0.391424460409617
0.725283224145416	0.459801976585258
0.820395969636741	0.536449045081522
0.919506310235422	0.623806358049502
1.01853302886445	0.720598631608199
1.11355041820473	0.822302257933335
1.20180245257002	0.923167364194894
1.28232067758731	1.01887905528082
1.35620668820887	1.10851332604095
1.42653613791001	1.19471427455167
1.4976743926448	1.28190732801155
1.57384113621279	1.37341077880482
1.65706424570337	1.46876832320945
1.74505632966681	1.56221150372073
1.82982479561566	1.64249540581344
1.89779318320165	1.69413470010727
1.93182694068073	1.70017307388985
1.91501844614684	1.64647323474493
1.8419736159748	1.52691674839613
1.69118102494437	1.34791126790833
1.48886501165895	1.12533514879539
1.26124991472191	0.903193044427421
1.03456007273663	0.725489608174523
0.83501982430648	0.607958537979767
0.688853508034845	0.573825575576074
0.598135885678019	0.615344638261289
0.555604076089252	0.70404175988642
0.541392358784391	0.801082701822752
0.532522486534205	0.870540785840144
0.510010218457108	0.889435797998679
0.46289203193998	0.851166291508778
0.388594499083546	0.763038256118385
0.290626688537615	0.640816928041717
0.175205327597003	0.50292823973107
