# Supplementary material for: A multiwavelength photoplethysmography dataset with blood pressure and heart rate reference measurements
Source: Data Brief. 2025 Nov 14;63:112284. doi: 10.1016/j.dib.2025.112284 (PMC12682042; doi:10.1016/j.dib.2025.112284)
Supplement: Supplementary file 1 [file mmc1.zip › ppg_csv/ppg_subject_008.csv]

IR_PPG	Red_PPG
-1.15506738494302	-1.15219236794375
-1.16193229437909	-1.15745883204513
-1.17181877455324	-1.16733439821236
-1.17935997197256	-1.1732204161601
-1.17796603186952	-1.16593889438374
-1.16174020500271	-1.1386579893299
-1.12709216632971	-1.08897135965445
-1.07374951906597	-1.01958457009965
-1.00498407609341	-0.937537389462431
-0.927050871531475	-0.852387105094111
-0.848009627803151	-0.774028591017137
-0.776213043324359	-0.710769304966778
-0.718794825994339	-0.668021507419866
-0.680458036386624	-0.647686782104087
-0.66275844114524	-0.648156614088157
-0.66395643990105	-0.664865858535762
-0.679430245123109	-0.691343732845923
-0.702592880353628	-0.720568741155797
-0.726172169254603	-0.746245767423446
-0.743573108043107	-0.763604163935015
-0.749948539760887	-0.769554672026865
-0.742693236008056	-0.762390925700013
-0.721321988757243	-0.741405797686406
-0.686914458794808	-0.706681527821248
-0.641391835475819	-0.6590543432085
-0.586859493157986	-0.600101469217529
-0.525160232824945	-0.532023765437403
-0.457667578584441	-0.457381046971887
-0.385265815428577	-0.378692369183872
-0.308457367264532	-0.297971515072017
-0.227564829138959	-0.216348889632196
-0.14298273967397	-0.133972630500634
-0.0553967411345168	-0.0503088211274537
0.0341084375629978	0.0352310991228607
0.12407825776459	0.122616361076031
0.212827574220667	0.210824733756317
0.298636417612188	0.297969855788221
0.379950441072148	0.381847743575946
0.455556563274616	0.460603037997588
0.524729803777072	0.533179516840001
0.587350426799492	0.59936763895673
0.643965578200119	0.659512308427351
0.695747274324481	0.714154816095787
0.744324243897108	0.763901945896869
0.791540528204057	0.809623295218765
0.839254906571856	0.852836536083355
0.889281663850594	0.896023293744811
0.943484613226611	0.942654378077958
1.00389758757786	0.996803514233184
1.07260473103026	1.06229835256803
1.15109596739846	1.14140067164961
1.23902629843923	1.23314120067277
1.33267581400906	1.33171033157339
1.42370572618606	1.42556499813229
1.49887359718398	1.49792882293941
1.54118633552536	1.52904769101203
1.49884048085818	1.48261011613006
1.38048233683402	1.35342955116845
1.19913103341892	1.15670423565366
0.967805700578897	0.907632409112144
0.699525468280005	0.621412311070365
0.407309466488278	0.313242181054777
0.104176825169753	-0.00167974140816276
-0.196853325709532	-0.308155216791996
-0.482761856183539	-0.590986005570266
-0.740529636286232	-0.834973868216517
-0.957137536051569	-1.02492056520429
-1.11956642551352	-1.14562785700713
-1.21479717470604	-1.20535897584254
-1.25556223528661	-1.22260387232209
-1.26237480491132	-1.20790900044425
-1.24676245297539	-1.17230132488737
-1.21916035207719	-1.12629242816517
-1.18771909427492	-1.07870543213821
-1.15738169110132	-1.03544009874215
-1.12943715333382	-0.998609498421915
-1.10180746625853	-0.966497643839158
-1.07015225451347	-0.93448721285337
-1.02955045530863	-0.896727725045982
-0.976263534825578	-0.848089297976246
-0.909078198847881	-0.785914766085234
-0.829921554895661	-0.711146190900589
-0.743661378246761	-0.628503699859866
-0.657167941014138	-0.545587215667826
-0.57786682847338	-0.471093395301423
-0.512163186351298	-0.412674897296591
-0.464170409640273	-0.375104037780581
-0.435053049209392	-0.359241954592692
-0.423057223027845	-0.361990638288078
-0.424096154139578	-0.377135563166881
-0.43266407002588	-0.3968366990076
-0.442848717150999	-0.413403223553676
-0.449252755284671	-0.420863980832286
-0.447685901932423	-0.415853964600013
-0.435540161034969	-0.397596105249613
-0.411819439417213	-0.367174750942005
-0.376875240892884	-0.326591274663559
-0.331978089282903	-0.278045827742217
-0.278878032197193	-0.223582589666986
-0.219461334795176	-0.164964948630216
-0.155538079311554	-0.103608355369647
-0.088738221492269	-0.0405273783283734
-0.0204543301877213	0.0236461441765127
0.0482376389254541	0.0885532816666104
0.116691007734043	0.153987864999922
0.184758868647295	0.219862004031632
0.252722770226161	0.286233265319365
0.32104802298186	0.353251743156184
0.390034679221131	0.420942507348206
0.459513147560702	0.488944236207548
0.528756919812479	0.556441056011618
0.59669776942478	0.62239170083888
0.662344512433647	0.685911813874108
0.725163385166479	0.746554928906522
0.785199801605232	0.804332542577554
0.842886379910462	0.859491100358443
0.898671353410815	0.912206943251118
0.95269719523643	0.96241043010276
1.00470991917114	1.00987383177881
1.05423706376129	1.05453382424703
1.10095170779106	1.09688714777991
1.14510355131815	1.13828268839106
1.18790644256836	1.18100953976269
1.23176229868949	1.22815591695715
1.28017010489806	1.2832219296186
1.33715761642353	1.34942835149145
1.40613606921199	1.42865789445303
1.4882562892597	1.52006728666262
1.58061087926647	1.61861393506735
1.67486466142107	1.71397811176061
1.75697392866399	1.79051935100378
1.80849400642147	1.82883411379981
1.76841764317844	1.78614231598951
1.65592421854288	1.66653490101285
1.48261723015509	1.48271383655118
1.26010017565539	1.24738109028586
0.999976552684062	0.973238629898239
0.713849858881424	0.672988423069681
0.413323591887777	0.359332437481538
0.110001249343424	0.0449726408151659
-0.184513671111331	-0.257388999248081
-0.458617671836185	-0.535050515026846
-0.700707255190831	-0.775309938839775
-0.899178923534969	-0.965465303005511
-1.04242917922829	-1.0928146398427
-1.13027204951515	-1.16183118614377
-1.19383366453984	-1.20854219965889
-1.2423609030282	-1.24296462279652
-1.28291344174821	-1.27292467234923
-1.31989290690686	-1.30324345416575
-1.35486543319049	-1.33509886821778
-1.38659848752565	-1.3658191030552
-1.41142853654983	-1.38950989955805
-1.42412504746549	-1.39870679487401
-1.41927219292482	-1.38675638890273
-1.39293123131482	-1.35016335491557
-1.3441224358881	-1.29001488643382
-1.27562385512592	-1.21194376037777
-1.19378195841096	-1.12474603910914
-1.10737462466614	-1.03832967715307
-1.02587727053367	-0.961778499017518
-0.957623727450902	-0.901978227799269
-0.908314097361331	-0.862835731301302
-0.880167237319498	-0.844964699740452
-0.871818732457124	-0.845799294116401
-0.878888655578343	-0.860186481527124
-0.895024064199947	-0.881426300177406
-0.913160042199889	-0.902529744616951
-0.926732083369362	-0.917335724285677
-0.93061668650386	-0.921206446860025
-0.921673866881552	-0.91126528247025
-0.89887700560578	-0.886364863332079
-0.86308397578696	-0.846987771631616
-0.816510994643423	-0.795091570254987
-0.761973972709224	-0.733744824172436
-0.702034100557119	-0.666471523590234
-0.638304641312251	-0.596461160444513
-0.571209846719104	-0.525950541302237
-0.500321099091435	-0.455989590576438
-0.425094640755663	-0.386568133432506
-0.345619565729517	-0.316932874591668
-0.26301366168508	-0.245970770531706
-0.179319562610328	-0.172647139599682
-0.0969836535728931	-0.0964817690480281
-0.0181508656625556	-0.0179249111740934
0.0559363023418155	0.0615851168736466
0.125205033514647	0.140003138059311
0.190616216783345	0.215360597975085
0.253726138838112	0.286405982345704
0.316133842764974	0.352901301841983
0.378996535033896	0.415518067162958
0.442744985460716	0.475480127594291
0.507066417971813	0.534135189883244
0.571139149177627	0.592572247876178
0.634002065162898	0.651357641304652
0.694877992606232	0.710461959734643
0.753323941406878	0.769417644627224
0.809235459693352	0.82763976947068
0.862829113729505	0.884745035140528
0.91465371897331	0.940716290785242
0.965548506761974	0.995858190736244
1.01646803008651	1.05059468761556
1.06822685357713	1.10523641969624
1.12130329772837	1.15986812432354
1.17579460654746	1.21444103637527
1.23153029722927	1.26903825246459
1.28832215879155	1.32420079184438
1.34632639208519	1.38119231041816
1.40642996067147	1.44208815753497
1.47044722977182	1.50955578564855
1.54084309467287	1.58619254850956
1.61980754389632	1.67337777520444
1.70776976370356	1.76978512205747
1.80171045802694	1.86992511523902
1.89380264088331	1.96325437176938
1.97096385078027	2.03439330896979
2.01580519778229	2.06477285767269
1.97502911146686	2.0182567645445
1.86023283872539	1.88792293429607
1.68271435886512	1.68759304063161
1.45377165119331	1.43108875725533
1.18470269501719	1.13223175787146
0.886805469644001	0.804843716184204
0.571377954380998	0.462746305897774
0.249718128535419	0.119761200716387
-0.0668760285854917	-0.210289925655744
-0.367106537674491	-0.513585399514405
-0.639675419424335	-0.776303547155382
-0.87328469452778	-0.984622694874463
-1.05663638367758	-1.12472116896743
-1.1784325075665	-1.20117789419434
-1.24351050007945	-1.25313884411443
-1.29165829275795	-1.29134224778466
-1.33101318633621	-1.32322973056348
-1.36631394571221	-1.35264567547572
-1.39903108678876	-1.38019149749608
-1.42793110473146	-1.40392141705509
-1.44985517207965	-1.42019039744389
-1.46063562792563	-1.42461175858011
-1.45616135981475	-1.41313618762152
-1.43355367777318	-1.38319369755414
-1.39225330366679	-1.33469296927071
-1.33468226393562	-1.27057149413261
-1.26617293227848	-1.19665765031015
-1.19407402170498	-1.12081601414508
-1.12624845392028	-1.05155066282407
-1.06942187681213	-0.996353491367408
-1.02789480672834	-0.96014210414636
-1.00296010334836	-0.944175806665174
-0.993078878332717	-0.945817129968588
-0.994624931698703	-0.959312488641874
-1.0028821141869	-0.977386317237825
-1.01296488687674	-0.993071140518057
-1.02043540922212	-1.00111008219402
-1.02158733515123	-0.998548347049164
-1.0135449108607	-0.98455481642059
-0.994367203552449	-0.959791700007443
-0.963238591959991	-0.925681595985865
-0.920661178571132	-0.88380966634244
-0.868459312099486	-0.835571255417815
-0.809431359608824	-0.782069542324109
-0.746642708912347	-0.724173664328076
-0.682574194375995	-0.662597934511494
-0.618480739433783	-0.597909390524377
-0.554258493857229	-0.530485590534691
-0.488882921075289	-0.460529803835225
-0.421207455074626	-0.388245595270554
-0.350756525761724	-0.314173095270505
-0.278174247950893	-0.239528360626288
-0.205161331251455	-0.166279872017393
-0.133960077371032	-0.0967857987039563
-0.0666381656306003	-0.0330891102474757
-0.00448866235920009	0.0237833995147451
0.0522246751910103	0.0741514332232434
0.104129006723221	0.119489670638233
0.152340709942637	0.161845853662128
0.19802763622777	0.203170244561606
0.242131066575894	0.244846007926319
0.285304161619556	0.287554537541262
0.327986117293194	0.33141355173263
0.370491649001936	0.376205012907209
0.413048853345076	0.421535206150202
0.455794372136863	0.466907819673121
0.498776006255318	0.511810850420317
0.542004727042852	0.555906492703002
0.585556976826735	0.599286978098332
0.629682034304236	0.642634836809216
0.67483940622505	0.687115667918801
0.721594616332277	0.733962364436243
0.770361511354973	0.783896622946893
0.821094914040606	0.836660268486794
0.873135456013564	0.890935654097749
0.925373941524035	0.944790656301027
0.976709868038698	0.996507547360291
1.02656627425311	1.04540522875279
1.07517430734955	1.09223630440364
1.12348791469998	1.13895332834815
1.1727985897985	1.18795362158681
1.22426084062907	1.24117460986703
1.27857344134435	1.29949400951057
1.3359867638172	1.36273414737562
1.39662597523096	1.43023912424214
1.46089742653879	1.50162814752541
1.52959891643879	1.57711115226878
1.60337995366371	1.65685352043648
1.68143597777199	1.73931056046655
1.75972818410107	1.81905120733763
1.82942953100972	1.88509844276661
1.87647681230797	1.92092645461269
1.88291451830683	1.87284476044352
1.83130326555416	1.73851643826214
1.68777008894802	1.53281662855775
1.4692658609662	1.27062047181954
1.19274145408648	0.966803108536703
0.875147740786644	0.63623967919843
0.533435593544487	0.293805324293915
0.184555884837794	-0.0456248156876487
-0.154540512855648	-0.367175600257067
-0.466902727058053	-0.655971888925148
-0.735579885291632	-0.897138541202697
-0.943621115078599	-1.07580041660052
-1.07407554394117	-1.17708237462943
-1.13710861003648	-1.21763523510838
-1.15929643950023	-1.21776087857912
-1.15548973765571	-1.19199069063303
-1.14006888008222	-1.15475089304554
-1.12476903699368	-1.11859434209785
-1.1169926456828	-1.0923295683137
-1.11906127591254	-1.0796665402833
-1.12864094842067	-1.07902823098326
-1.1401965701623	-1.08474011680389
-1.14704172834287	-1.08924980786615
-1.1434330140274	-1.08564658937527
-1.12618215726606	-1.06968275040866
-1.09542103898647	-1.04075572286554
-1.05442685178646	-1.00175075094521
-1.00868742718129	-0.958023319521182
-0.964556631254091	-0.915960001032672
-0.927886519301808	-0.881530691566995
-0.902944574280968	-0.859146952850574
-0.891785596480524	-0.851010265451786
-0.894117062237556	-0.856969109036478
-0.90759908739979	-0.874766317247828
-0.928448170590829	-0.900531795021815
-0.952179037199208	-0.929439318552925
-0.974334814359742	-0.95648214468598
-0.991096556354812	-0.977266372527184
-0.999686972171929	-0.988638364781327
-0.998501650369281	-0.988958344715595
-0.98697335857088	-0.977940275034697
-0.965288784707356	-0.95614848400804
-0.934115003399454	-0.924390250862696
-0.89440035291208	-0.883284204314492
-0.847203798260018	-0.833167920513093
-0.793505799753306	-0.774306979472769
-0.734043362348112	-0.707248981436262
-0.669281250623221	-0.633178772616404
-0.599602286245095	-0.554143615198596
-0.525668179481131	-0.472972443390407
-0.448747121338322	-0.392761812256403
-0.370764317360333	-0.316050372715086
-0.293980457240278	-0.244094636528556
-0.220440073147281	-0.176702415760138
-0.151471513951	-0.11276952972999
-0.0874763194455754	-0.0512104028809067
-0.0280745310250136	0.00828015151444177
0.0275131368578483	0.0650719869643065
0.0800690361517159	0.118096254107249
0.130165474596881	0.166650795792058
0.178199658568416	0.211035342288141
0.224587163147672	0.252704962605714
0.269942061667069	0.293924261838628
0.315101357571364	0.337103615670861
0.360958227692944	0.3840550427874
0.4081805719666	0.435411034362408
0.456955110585692	0.490429720657962
0.506898022783168	0.547289483616401
0.557204306502122	0.603754108158541
0.606977612034617	0.657905645464234
0.655571163162208	0.708638410362246
0.702780843721848	0.755788768549542
0.748841451372076	0.799997031846529
0.794269567909776	0.842481639893296
0.839631702292806	0.884815854796989
0.885332832770877	0.928673414666828
0.931514163674378	0.975492645231876
0.978090515327498	1.02609233819614
1.02487779206361	1.08035525620857
1.07172153343043	1.13711559584546
1.11856146212676	1.19436689348281
1.16544055839594	1.249859374609
1.21255094185234	1.30202364397268
1.26041903358097	1.35092857134577
1.31020321267145	1.39879821168412
1.36386438973842	1.44964854298825
1.42383224619159	1.5078749881583
1.49187734500372	1.57601111204899
1.56725731871034	1.65226687895162
1.64470270409959	1.72871190515466
1.71315880379036	1.79093943891957
1.7561485227582	1.81967342450386
1.71249376372334	1.76978022195375
1.59040960507464	1.63084077657281
1.40321622449589	1.41896533176516
1.16423379967088	1.1502641309349
0.886782508283407	0.840847417486133
0.584182528017262	0.506825434822965
0.269754036556238	0.164308426349502
-0.0431827884158707	-0.17059336453015
-0.34130776921527	-0.481769694411886
-0.611300728158166	-0.753110319891601
-0.839841487560767	-0.968504997565189
-1.01360986973928	-1.11184348402855
-1.11928569700991	-1.18870303709759
-1.16773514296453	-1.22386540489961
-1.18346200014493	-1.23137141571631
-1.17997560462423	-1.22338893371796
-1.16839265813496	-1.20891661927249
-1.156221850224	-1.19351748344887
-1.14703164608924	-1.1797322087412
-1.14089185794149	-1.16778977765345
-1.13538050490502	-1.15635000447856
-1.12687487338957	-1.14316253182929
-1.11181918937533	-1.12564898222541
-1.08772370581531	-1.10147319965996
-1.05378552987094	-1.06913809333728
-1.01113564163824	-1.02855752758209
-0.96274019516718	-0.981455977180231
-0.912961305724971	-0.931417894601061
-0.866813711737478	-0.883477795615451
-0.829062417308034	-0.84327297980351
-0.803390005150559	-0.81590993349071
-0.791810984810365	-0.804795932147414
-0.794368444994153	-0.810735621586982
-0.809073331785437	-0.831536600260859
-0.832094244567401	-0.862219136123874
-0.858258662953846	-0.895791514524324
-0.881868168007334	-0.924480235130783
-0.897687697339704	-0.941210659866865
-0.901855658383782	-0.940994558953129
-0.892451654691937	-0.921820659251108
-0.86955395267606	-0.884767967328959
-0.834786056843643	-0.833330203223827
-0.790529414671799	-0.772212452642904
-0.739088165132401	-0.70599588037816
-0.682092525610826	-0.638035807086432
-0.620333937662675	-0.56985979011617
-0.554056261963613	-0.501220018367725
-0.483520224744311	-0.430771474532598
-0.409515668432383	-0.357096652560395
-0.333524656864687	-0.27962896080492
-0.257438929030303	-0.199077875844457
-0.182993839438202	-0.117216728878449
-0.11124510872316	-0.0362179633276356
-0.0423805787954739	0.0420731150535442
0.0240505762774367	0.116557072276466
0.0886464378787576	0.186836616355607
0.151668662658038	0.252836739320917
0.212792417343779	0.314415423591849
0.271182480590785	0.371270573287469
0.325846943875979	0.423198402299391
0.37610980528106	0.470482266129781
0.421985174722802	0.514111359975306
0.464265318492473	0.555653581220798
0.50427125964632	0.596797703439766
0.543395413764465	0.638753664927499
0.582666995582478	0.681812020554513
0.622525458735442	0.725312721858118
0.662849982418967	0.768031512619648
0.703167773948881	0.808740737849542
0.742912389641173	0.846647702617104
0.781631309097178	0.881558989644718
0.819108867120984	0.91380885928565
0.855414992111767	0.944094966901182
0.890892908747365	0.973359602133746
0.926097444028234	1.00278011429956
0.961723901671472	1.03383863402238
0.998609780763201	1.06838124586111
1.03788027105308	1.10858512251526
1.0811761732045	1.15678877889426
1.13069617811193	1.21512247124947
1.188690817695	1.28480298519988
1.25621339065599	1.36496034848801
1.33131850071921	1.45109004549235
1.40732310448892	1.53364824844144
1.4720063838877	1.5976547781974
1.508522513951	1.62409554436645
1.46595881020347	1.57726983437088
1.34752439705878	1.44712918887669
1.16710432166379	1.24917833462264
0.938583631165381	0.998921998347478
0.67584737271041	0.711864906789979
0.392780593445744	0.403511786688901
0.10326834051825	0.0893673647830036
-0.178804338925207	-0.21506363218895
-0.439552397737761	-0.4942764774882
-0.665090788772546	-0.732766444375984
-0.841534464882696	-0.91502880611354
-0.954998378921345	-1.02555883596211
-1.01233326035551	-1.07578163062553
-1.03267472373959	-1.09146697343724
-1.02937687515099	-1.08532284647584
-1.0139060075942	-1.06790604343796
-0.994053396983054	-1.04603881415999
-0.973321737289279	-1.02224259411309
-0.951521714764616	-0.995454026574794
-0.926291577200169	-0.962904700151063
-0.894984662405129	-0.92251726284718
-0.856292059008658	-0.874810771955441
-0.811102152161037	-0.823430558021765
-0.762394333285481	-0.774060970394145
-0.714327530870913	-0.732301110850788
-0.670981039254641	-0.701601747088687
-0.635316870080266	-0.682309133640749
-0.608795363886075	-0.672278212218574
-0.591697642014293	-0.66864911885397
-0.583771973532831	-0.669676863593874
-0.584659238604599	-0.675482957744402
-0.5938166621448	-0.68734231953599
-0.610098647365208	-0.706063211365612
-0.631388488052769	-0.730500192171801
-0.654578463898856	-0.757061936863408
-0.675928858964355	-0.780454894699029
-0.691630416580556	-0.795219939715479
-0.698365494668481	-0.797257162619133
-0.693755913053533	-0.78467126080973
-0.67666206385173	-0.757732641680576
-0.647288557223414	-0.718187227324736
-0.607020297576227	-0.668347627869408
-0.557970749869	-0.610372391993913
-0.502377937194618	-0.545974185057452
-0.44209411435297	-0.476544609332441
-0.37836060022962	-0.403436143581107
-0.311895912096343	-0.328068662838844
-0.243189871865475	-0.251717017365529
-0.172830837933005	-0.175150435439783
-0.101679976074127	-0.0984574389970114
-0.0307757287512209	-0.0212470640146853
0.0389795107707503	0.0568896849435307
0.107135018843947	0.135952514155943
0.17378385959749	0.215356081057257
0.239358201518168	0.294022483293505
0.304237047785226	0.370622446022002
0.368372598922885	0.443829765782527
0.431124732216522	0.512501664197582
0.491381419180503	0.575759421833623
0.54789556549083	0.633007427427389
0.599675656651708	0.683967212028982
0.646274476675801	0.728768752923358
0.687895223636649	0.768047545791563
0.725320805045694	0.802943410652118
0.759730509338723	0.834959124970656
0.792484784418875	0.865747984352845
0.824948568044467	0.89693542708554
0.85840491409833	0.930024536520566
0.894080192700411	0.966370231257482
0.933254372979261	1.00718346509139
0.977371546219344	1.05353562966149
1.02801498152049	1.10634058966301
1.0866037694617	1.16625065099371
1.15372807539581	1.23330305840441
1.22815029824284	1.30610049141564
1.30564545043716	1.3804836697896
1.37803258255558	1.44809518694602
1.43289787764818	1.49567292645924
1.45450140285014	1.50595450583037
1.40871400879364	1.45676611536221
1.28131084876896	1.32019633427529
1.08723045599333	1.11273824804594
0.841411363683993	0.8508849421505
0.558792105058186	0.551129502065316
0.254311213333142	0.229965013266725
-0.057092778273901	-0.0961154387689343
-0.360481336545708	-0.410618768565324
-0.640915928265043	-0.697051890646105
-0.883458020214669	-0.938921719534937
-1.07316907917735	-1.11973516975548
-1.19511057193585	-1.2229991558314
-1.25668125830695	-1.26469713225898
-1.27603993327076	-1.27099511991188
-1.26542015019936	-1.25379407869036
-1.23622548308755	-1.22237873826626
-1.19777682871305	-1.18308036592893
-1.15664041048433	-1.13966963965582
-1.11640170980496	-1.09401991570468
-1.07782970152935	-1.04671428908641
-1.03943101911691	-0.997467039280719
-0.998359504593315	-0.945412553501527
-0.9515555971568	-0.889409004687108
-0.896901477303505	-0.82848888123751
-0.834127826494347	-0.762485144028476
-0.765233185427443	-0.692692439722902
-0.69429540991948	-0.622254839415477
-0.626716775661603	-0.555952591284643
-0.568084469587268	-0.499294141775596
-0.52293339348301	-0.457185091549484
-0.493748884840008	-0.432648999894063
-0.4804800419438	-0.425977212388911
-0.480649924990881	-0.434466711639095
-0.4899562645641	-0.452784108451558
-0.503149573166512	-0.473939263480872
-0.514952423303187	-0.490719729336774
-0.520813272735641	-0.497229311835476
-0.517367534619424	-0.490043319495785
-0.502593174369729	-0.468582875801243
-0.475746171844433	-0.43461787362234
-0.437193099134659	-0.391160759850153
-0.388210408184975	-0.341210878671816
-0.330729567700554	-0.286787571350443
-0.266962558300591	-0.228520131627571
-0.198913762581174	-0.165838726476528
-0.127926758829419	-0.0976070136036487
-0.0544907183326686	-0.0229208133572147
0.0215493638709233	0.0582054381967291
0.100429202690875	0.144461846517142
0.181791694119332	0.233250798739484
0.26424159644311	0.321044250375577
0.345405627241119	0.404021377815194
0.422545468858878	0.478923438128316
0.49347085354213	0.543977792708963
0.557315684453453	0.599564436290693
0.614797125135376	0.648233916942604
0.667840179251889	0.693905342812663
0.718761742163103	0.740482412237593
0.76939403416771	0.790455084237797
0.820500914892091	0.8440954364371
0.871656552824719	0.899575754458293
0.92155313295785	0.953880426005619
0.968580859855443	1.00402111050735
1.01148634773157	1.04803462738812
1.04993814252311	1.08553268484942
1.08489022773415	1.11789021198884
1.11869294601598	1.14821572169183
1.15489688476335	1.18104626079977
1.19763534848444	1.22151127982717
1.25046727657094	1.27377744481897
1.31472860819919	1.33895807063409
1.38773938115119	1.41309973042154
1.4614701932712	1.48603834073786
1.52233283685155	1.54176808253477
1.55257690751773	1.56059807892524
1.51211402505685	1.51358627617052
1.39889396173348	1.38267547996702
1.22516959363658	1.18305260840576
1.00319379685508	0.929904579577762
0.745219447477908	0.638418311574048
0.46349942159401	0.323780722485633
0.17028659529232	0.00117873040353642
-0.122166155338222	-0.314200746581223
-0.40160595420868	-0.607170790377627
-0.655779925230117	-0.862544482894657
-0.872435192313596	-1.06513490604129
-1.03931887937018	-1.19975514172652
-1.14417811031093	-1.27175892802914
-1.19514730864088	-1.30939215995461
-1.22281674502306	-1.32422257979687
-1.23734039073988	-1.32625593328812
-1.24629822877164	-1.32298868916873
-1.25405021183521	-1.31890646725513
-1.26167378911928	-1.31524991516179
-1.26736243541642	-1.31008284234621
-1.26722641571716	-1.29888934988861
-1.25646263392093	-1.27588456352488
-1.23076434596906	-1.23589871859894
-1.18767964270441	-1.17629244454165
-1.1275406976378	-1.09819300786414
-1.05367016931223	-1.00655689011966
-0.971804243729088	-0.909051094625373
-0.888929050497011	-0.814227186621015
-0.811887502802469	-0.729677103102088
-0.746139104082893	-0.660731883620021
-0.694960072949636	-0.609934647839506
-0.659195627808387	-0.577205411541251
-0.637501202660167	-0.560439884476534
-0.626907949485033	-0.556234701983645
-0.623525389168085	-0.560474644923574
-0.623214334121775	-0.568666815900919
-0.622104959736085	-0.576114687629458
-0.616896508867281	-0.578136985080406
-0.604950258637297	-0.570465149287534
-0.584257127527661	-0.549785644556546
-0.553394232341403	-0.514260371728265
-0.511553213621028	-0.463817206247557
-0.458648285152682	-0.400067351013931
-0.395447757853689	-0.325859678494813
-0.323629617998569	-0.244637780683525
-0.245639745295307	-0.159820125297921
-0.164295918889015	-0.0743639462167798
-0.0822501844064176	0.00943382367000186
-0.0015495372076223	0.0899413625672872
0.0765263647855595	0.16610155134029
0.151357772767773	0.237346191777299
0.222744551155275	0.303571886604625
0.290675474997205	0.365173770104988
0.355197430652919	0.423064596338753
0.416411003654081	0.478561818329031
0.474535592636654	0.533068822708099
0.529923639840552	0.587613905675929
0.582936635115085	0.64243888415825
0.633716456250187	0.696835034951759
0.68199361358524	0.749311960595353
0.727094203700059	0.798062756736389
0.768232158442691	0.841613074830504
0.805015297805124	0.87946245605398
0.837913324161146	0.912440336400052
0.868384458645316	0.942539422147326
0.898541867649015	0.972251583165372
0.930553404991796	1.00377396872388
0.966157080416697	1.03857980230774
1.00657796257485	1.07760962282506
1.05280865627766	1.12188168071699
1.10588843184067	1.1729414090852
1.16671205508497	1.2325164961055
1.23510612724474	1.3011084944986
1.308328768984	1.37587464283094
1.37955813615218	1.44867914437412
1.43714165790638	1.50536336517294
1.46529376907025	1.52705201549232
1.42254153786451	1.48053539014061
1.30356405518634	1.35131018429476
1.12228013744433	1.15486340326871
0.892608601047083	0.906682052376368
0.628468262403188	0.622253136931675
0.343777937921237	0.317063662248555
0.0524564440098226	0.00660063364093486
-0.231577402922462	-0.293648943577257
-0.494404786467024	-0.568198064092095
-0.722106890215271	-0.801559722589651
-0.90076489775861	-0.978246913755997
-1.01645999268845	-1.08277263227721
-1.07564341778117	-1.12806982768019
-1.09875984895234	-1.14199028807519
-1.09877489538373	-1.13634439573173
-1.08731793667035	-1.12067076361808
-1.07312917524448	-1.10186116730275
-1.06133162224668	-1.08424693754673
-1.05348069233507	-1.06983640433064
-1.04820860458672	-1.05855507607206
-1.0421981390693	-1.04847523231279
-1.03123586724445	-1.0361423651274
-1.01120139681617	-1.017164249542
-0.978952869724178	-0.987159140771782
-0.933081287499938	-0.942982911941848
-0.874440286138938	-0.883951317109113
-0.806294000419418	-0.81263000988733
-0.733936818408464	-0.734781227335483
-0.663764624496181	-0.658303066490506
-0.601986727212533	-0.591406193209606
-0.553342717433898	-0.540618546741483
-0.520207669045942	-0.509274852593843
-0.502317216474797	-0.496917640044295
-0.497115443773368	-0.499687536351602
-0.500536950106074	-0.511492991228203
-0.5079437910143	-0.525572827097786
-0.514956152673798	-0.535985708156214
-0.518009875514253	-0.538608320525845
-0.514593637046395	-0.53142561310983
-0.503219167597905	-0.514176693396494
-0.483230794951776	-0.487642350604657
-0.454565660140153	-0.452935852370313
-0.417556289098888	-0.411065353163174
-0.37282829453367	-0.362818809249634
-0.321277892125996	-0.308823883070377
-0.264049042278842	-0.249612099206782
-0.202432080782052	-0.185659059621376
-0.137684210545137	-0.11749359642102
-0.0708582190983167	-0.0459166634763359
-0.00274110336052642	0.0277986311330783
0.0660654408666229	0.101942548619784
0.134987732389839	0.174725682961729
0.203360432662605	0.244778650650222
0.27042877254155	0.311478886934477
0.335471528048759	0.374925551870502
0.39795853120029	0.435633875004821
0.457624242893824	0.494139772407861
0.514376486857277	0.550665579376276
0.56805083245132	0.60492730094807
0.618139421019472	0.6561230429852
0.663706733466397	0.703106942009873
0.703650276490324	0.744717952534298
0.737244144156047	0.780200151208411
0.764671843849869	0.809598624068105
0.787225033500726	0.833961710901447
0.807053480180236	0.855205200840669
0.826613924935523	0.875635548904422
0.848086788931505	0.897316746034104
0.872991719192408	0.92158248816273
0.902127312800523	0.948974252218249
0.935833384953127	0.979708936867123
0.974432061466065	1.01446888745593
1.01858879475463	1.05500084747739
1.06930126665165	1.10393873110546
1.12729621423521	1.16354245417708
1.19180566253636	1.2335653134683
1.25899873309819	1.30899570476449
1.32066350931798	1.37871077603298
1.36388657030904	1.42593918700576
1.3723246843144	1.43085975659594
1.32824749085322	1.38035393028765
1.20579230727826	1.24064656911456
1.01962372880237	1.02945284970429
0.784406350638409	0.764487948684472
0.514804767999239	0.46346704268274
0.225483576097715	0.144105308326726
-0.068892629853305	-0.17588207775594
-0.353659254640962	-0.478779938937623
-0.614151703052399	-0.746873098590694
-0.835705379874757	-0.962446380087519
-1.00365568989518	-1.10778460680047
-1.10333803790081	-1.18743079206616
-1.1468113548875	-1.22436591772296
-1.15859528451481	-1.2298904623792
-1.14934198945225	-1.21375895076976
-1.12739770674572	-1.18300777530367
-1.0983411638765	-1.14205123882151
-1.06535934180105	-1.09360764317581
-1.02995219275958	-1.03975523689503
-0.992501375502971	-0.982496363924199
-0.95254857985766	-0.923624774768035
-0.90899770364489	-0.864240973061711
-0.860556618028393	-0.804528856794451
-0.806469270723268	-0.744149741677921
-0.747244629144714	-0.68308459019445
-0.68500563121314	-0.622427430729872
-0.623289628599073	-0.564691021748792
-0.566408902593754	-0.513480397852028
-0.51862312162009	-0.472679735267015
-0.483355368646429	-0.445454237121519
-0.46259475657976	-0.433393394210522
-0.456555238622784	-0.436044965629148
-0.46361152321173	-0.450933389387433
-0.480492508213857	-0.473990418836388
-0.50269192485778	-0.500240625562559
-0.525069963694195	-0.524589218957709
-0.542626491362325	-0.542577588204817
-0.551352559793164	-0.550967213113777
-0.548928806809161	-0.548036052218161
-0.534983591463602	-0.533550920793033
-0.510768697244566	-0.508461665299232
-0.47838176596802	-0.474404738196763
-0.43986937962842	-0.433133092723469
-0.396568079395442	-0.386036911884425
-0.348905515981	-0.333941853831813
-0.296679803273238	-0.277283719844513
-0.239643883268015	-0.216552720923376
-0.17809716838326	-0.152706081424667
-0.113180555940179	-0.0872342406868476
-0.0467142555225614	-0.0217792002200251
0.0193471485537611	0.0424915151415678
0.0835725259415626	0.105367668618907
0.145501514319274	0.167611556525921
0.205658761458934	0.230450078835907
0.265106590590657	0.294787359226603
0.324711240664931	0.360525322728543
0.38444022233751	0.42630866860421
0.443028071357631	0.489802839088421
0.498204687477783	0.548373681893207
0.54741728384893	0.599866600789509
0.588736369056818	0.643177567564494
0.621559617128786	0.678451229043264
0.646843687033851	0.706899959939897
0.666815873876682	0.7303538616777
0.684320530844968	0.750761151437101
0.702057455020985	0.769899215420811
0.72196075200616	0.789399632006171
0.744886894587483	0.810902757990978
0.770680342336786	0.836020959793596
0.798589891548112	0.865982695777397
0.827912348866494	0.901195638127429
0.858647565421176	0.941152306093084
0.891913423858734	0.984906280403431
0.929940894023638	1.03191935457635
0.975616099725544	1.0827621619405
1.03166289970814	1.13916307516767
1.09960424916964	1.20318808703691
1.17863024684113	1.27568206071852
1.2645136722711	1.35436426213979
1.34880505843687	1.43215893119541
1.41867749716206	1.4964590780296
1.45784662658843	1.52995066745113
1.41419077339294	1.48305870025062
1.29273687100721	1.35270732501568
1.1077554052323	1.15438333129622
0.873516861869312	0.90357350864216
0.604291726719323	0.615764646603395
0.314350485583418	0.306443534729837
0.0179636242626822	-0.00890303742860703
-0.270598371441802	-0.31478828032203
-0.53706501572895	-0.595725404400523
-0.767165822797679	-0.83622762011418
-0.946630306846903	-1.02080813791309
-1.06118798207554	-1.13398016824735
-1.11832742546957	-1.18646664357895
-1.13709057396704	-1.20103494889804
-1.13224913276327	-1.19209207584788
-1.11648941090617	-1.17180660620571
-1.09860177729062	-1.14901619240564
-1.08300134737415	-1.12892917053693
-1.07028434074518	-1.11323056256642
-1.05833967421559	-1.1004489890207
-1.04360298125923	-1.08665909139039
-1.0222196568459	-1.06662532012001
-0.991030987471699	-1.03534595745448
-0.948354793406083	-0.989702281201055
-0.894511585256718	-0.929706122434719
-0.832003717533632	-0.858872001082658
-0.765262543300802	-0.783560533883562
-0.699968681836401	-0.711549399160688
-0.642074354503909	-0.65034454878037
-0.596739172313838	-0.605735991184731
-0.567405023294135	-0.580882700997839
-0.555203838421713	-0.575968264030164
-0.558826585313932	-0.588362465766679
-0.574869961094116	-0.613218479364344
-0.598541458735631	-0.644399851587465
-0.624518366924553	-0.67554483872301
-0.647757572163234	-0.701019688282554
-0.664099800538617	-0.716545973594028
-0.67057640504417	-0.719411709890441
-0.6654240153146	-0.708346788478176
-0.647913666690567	-0.683253189546205
-0.618130529831088	-0.64493749341594
-0.576783242510372	-0.594865419516905
-0.525048594816762	-0.534907499645934
-0.464429502752162	-0.467089204143001
-0.396617867016096	-0.393373026392578
-0.323374410198966	-0.315463131004879
-0.24644381157652	-0.234649185172032
-0.167517168155424	-0.151801689960137
-0.0882427000624078	-0.0676313699624468
-0.0102593246052361	0.016856545250185
0.0648189590638429	0.0999906312411738
0.135550765377373	0.179438244800287
0.200933287279605	0.252665783471699
0.260620566874617	0.317631033502301
0.314890318409952	0.373312918389362
0.364311913026368	0.419798561368947
0.409290615632042	0.457972683915382
0.449760422195558	0.489100129936201
0.485209945774547	0.514562217105347
0.515041024798653	0.535795678852128
0.539094417979151	0.554313659687122
0.558089114482155	0.571676802624284
0.57373554564941	0.589380475682708
0.588417527779084	0.608712832130436
0.604553055921694	0.63064351693407
0.623921408824494	0.655751260040629
0.647272798337662	0.684178622689018
0.674397270342339	0.715655064279203
0.70460547471353	0.74968904838883
0.737395205294401	0.785994890386774
0.773025163195697	0.825065154835849
0.812782325361348	0.868606923769243
0.858839294567205	0.919475780701457
0.913670025673617	0.980865495564756
0.979015857722757	1.05479580361187
1.0544621453013	1.1402324393534
1.13588493136068	1.23136744500726
1.21429430131037	1.3166776762965
1.27573633551363	1.37935557975582
1.30275345710008	1.39947883062151
1.25667143967076	1.34743903786262
1.12922834386585	1.20394696456143
0.936628604409994	0.987943568181121
0.695076656027807	0.718369806184871
0.420776933443916	0.414166636035872
0.129933871382941	0.0942750151973073
-0.161248095430492	-0.222364098867635
-0.436564532271762	-0.516809748695771
-0.679811004416243	-0.770120976823914
-0.874783077139314	-0.963356825788877
-1.00527631571635	-1.07757633812748
-1.07588158119348	-1.12665832231432
-1.09968092484076	-1.1304488175758
-1.09048094594472	-1.10581593877366
-1.06209115313861	-1.06834291914984
-1.02609044548308	-1.02993490721723
-0.990495700238287	-0.997565791786546
-0.959327388412279	-0.973062930190283
-0.932894252177023	-0.953754084668518
-0.908586878254503	-0.933842873150076
-0.882035419028572	-0.906348448034006
-0.848513160261753	-0.865278112485198
-0.80438875786859	-0.807520449409326
-0.748323701545707	-0.733925789418105
-0.681908023228352	-0.649255245387587
-0.609562978135239	-0.561062400004525
-0.537730562620855	-0.477947523364868
-0.473533475556779	-0.407782483452853
-0.423218369276848	-0.356353761074332
-0.390780917552227	-0.326555703936331
-0.377146961033321	-0.31805283766755
-0.380114497355843	-0.327354083779616
-0.395021499777328	-0.348392875907722
-0.415917175585199	-0.37374060204782
-0.436934717682606	-0.396350943935499
-0.453545310949938	-0.411359990026055
-0.463357909438624	-0.417240789456382
-0.466168076254503	-0.415729315650691
-0.463169218536271	-0.410396174830909
