# Supplementary material for: A multiwavelength photoplethysmography dataset with blood pressure and heart rate reference measurements
Source: Data Brief. 2025 Nov 14;63:112284. doi: 10.1016/j.dib.2025.112284 (PMC12682042; doi:10.1016/j.dib.2025.112284)
Supplement: Supplementary file 1 [file mmc1.zip › ppg_csv/ppg_subject_009.csv]

IR_PPG	Red_PPG
-1.29534628409898	-0.811396981890712
-1.26552689145122	-0.804995954825045
-1.20341307850938	-0.761827358256317
-1.12460575665688	-0.7001047129378
-1.04426867721715	-0.641115594321148
-0.975339236967161	-0.604292363742958
-0.926457965476839	-0.602037899581027
-0.900369519279981	-0.636045306489705
-0.893605159714754	-0.696611382607922
-0.897939926770002	-0.765715675515957
-0.903386337645501	-0.823218437040831
-0.901649086848369	-0.853888210511569
-0.88862037034577	-0.852256572852331
-0.864955354706329	-0.82330346500446
-0.834731338849496	-0.779172163695325
-0.803055185077753	-0.733978383796196
-0.773802937888854	-0.699128659735515
-0.748408561673893	-0.680574324980749
-0.726032442374398	-0.678250133008812
-0.704818554774687	-0.687339438786206
-0.683484843533609	-0.700764502950818
-0.662401051427833	-0.712000225455297
-0.643663934345386	-0.717048630375514
-0.630213672344167	-0.714705805341163
-0.624439756468799	-0.705316638669823
-0.626911279814101	-0.689275072820326
-0.635813735180278	-0.666464970426858
-0.647374193931116	-0.636730629390427
-0.657112962082612	-0.600595597640736
-0.661343881921681	-0.559566625479455
-0.658160975757391	-0.515925476012178
-0.647386162197689	-0.472133374502331
-0.629560885150903	-0.42989211819115
-0.60465401818198	-0.389087957559839
-0.571295920318906	-0.347268699526885
-0.526969205028732	-0.300270579566734
-0.469043178806819	-0.243892679627423
-0.396177934713693	-0.175787069076133
-0.309479481205842	-0.0966328688295721
-0.212820373100391	-0.0101262874121538
-0.112055606423013	0.0781191549979653
-0.0134185560919137	0.162340068046056
0.078201091308629	0.23849581491436
0.160417286690054	0.305531149243954
0.233583704041563	0.365305269949018
0.300070722956927	0.421030982999577
0.362857551893846	0.475084591039507
0.424060354860959	0.527589738336091
0.484158391939328	0.576600515111377
0.542289419414146	0.61956738614299
0.597249148540562	0.655119774622918
0.648422987654031	0.684307359661273
0.696148566480217	0.710818380901131
0.741545377366448	0.740053802239476
0.786094294608435	0.777360797604302
0.831155970743019	0.826111065449164
0.877504267317165	0.88636924215281
0.924993739309429	0.95459177394173
0.972527680186079	1.02434177579978
1.01836829159647	1.0876762855351
1.06064598986689	1.13682052191661
1.0979062335756	1.1658949104743
1.12962955174518	1.17259997477489
1.15665539635612	1.15977105758518
1.18136798550207	1.13646309057747
1.20756345828916	1.11773385760832
1.24004886373729	1.12210429733491
1.283999282162	1.16644897050035
1.34397559333068	1.25964226504629
1.42255512104304	1.39759666272261
1.51879563876373	1.56232561608416
1.62698556956146	1.72604942832094
1.73614682868846	1.85885476753839
1.83059928167131	1.93652690808963
1.89162648578869	1.94520586920356
1.83922297491219	1.89725310331719
1.69306728783174	1.76343736532489
1.46974169287095	1.55882249472683
1.18582845835339	1.2984723310232
0.857909852602662	0.997450713714199
0.502568143942358	0.6708214823
0.136385600696067	0.333648476280796
-0.22405550881262	0.000995535156770618
-0.56217291626011	-0.312073501571888
-0.861384353322813	-0.590494794404994
-1.10510755167714	-0.81920450384236
-1.27676024299949	-0.983138790383799
-1.35976015896629	-1.08279260776136
-1.38212702436961	-1.13416115815994
-1.35171704759576	-1.15017290826622
-1.29095340884466	-1.142980991217
-1.21875898221633	-1.11997952024852
-1.14642388331725	-1.08179449446782
-1.07645719135139	-1.02371897300236
-1.0049100564222	-0.940537730510267
-0.926174401722684	-0.832806967969105
-0.838249473544003	-0.711671667895365
-0.74636876661041	-0.599814733765182
-0.66342270762175	-0.527601339620314
-0.606561496644063	-0.575088211059871
-0.590878297742151	-0.704392407031147
-0.62283029411514	-0.895779300013052
-0.696809152084267	-1.12951426248449
-0.796992049569857	-1.38586266692438
-0.903693103393492	-1.64508988581162
-1.00070113037622	-1.88746129162512
-1.07955639793945	-2.09324225684379
-1.13890950590871	-2.24269815394654
-1.18034231287525	-2.33592926402899
-1.20393206187161	-2.36646289617572
-1.20643872797283	-2.31243275001211
-1.18306867773656	-2.16934484774563
-1.13159824354168	-1.96570299371274
-1.05617084109003	-1.73001099224994
-0.968031828245532	-1.49077264769372
-0.882203561840894	-1.27649176438055
-0.811774289876414	-1.11567214664692
-0.763066061523498	-1.01023675942218
-0.734173630902565	-0.965046705849183
-0.717077339195645	-0.960132745556572
-0.701644226869011	-0.972847800677267
-0.679391162686882	-0.985118951452931
-0.645608638543268	-0.986173989036008
-0.59953770764699	-0.971464303200263
-0.543143736963577	-0.940152047159207
-0.479393364729081	-0.893201735675054
-0.410885551875204	-0.832727025047472
-0.3393692624138	-0.762126175611228
-0.266146624357369	-0.68619352691126
-0.192767325701171	-0.610552080221724
-0.121208762247923	-0.540132098554585
-0.053182544328318	-0.47701260543691
0.0110331884373411	-0.418627488091607
0.0734089095592384	-0.357592137354764
0.137981400192515	-0.283781600783963
0.209559794677815	-0.188087866555893
0.291723137180601	-0.0663824020330553
0.384890931654608	0.0778407869858825
0.485381165069095	0.233127467897957
0.586026661008362	0.382364478958769
0.678138144003507	0.507303454053395
0.753909775010144	0.593953608774233
0.808306705615369	0.63684262176464
0.840037991788534	0.640500578552532
0.85183221193282	0.617876630695983
0.850343052225946	0.586822062104103
0.845633716542499	0.566250524322985
0.849850177074896	0.572938223737593
0.874835633264574	0.618954770772338
0.929043699771972	0.709420721238242
1.01477915939884	0.840834954365691
1.12693984639227	1.00077165764007
1.2537117784937	1.16951983335065
1.37855306851729	1.32338875882221
1.4822696757587	1.43866355474386
1.54451064989676	1.49504272375833
1.4917342952225	1.44592738500228
1.3450721414993	1.31022370917201
1.12202455417653	1.10539520692432
0.840091898703524	0.848905388916008
0.516774540529657	0.558217765803886
0.169572845104283	0.250795848244756
-0.184012822123241	-0.0558968531045768
-0.526482095703555	-0.34439682758731
-0.840334610187302	-0.597240564546638
-1.10807000012512	-0.796964553325756
-1.31218790006766	-0.926105283267861
-1.43518794456556	-0.991838684566971
-1.49041143267998	-1.01505221633648
-1.49316824840503	-1.01376706601516
-1.45693729009296	-1.00201602592905
-1.39351083475542	-0.985889044225846
-1.31215729411989	-0.96276795662887
-1.21950321985552	-0.923980161478124
-1.11986404934748	-0.85974289661422
-1.01589823621885	-0.764518872939317
-0.909440263046176	-0.640841076261808
-0.802276388372953	-0.50004802725927
-0.696636519529523	-0.359380518227608
-0.595297825080474	-0.236532452870414
-0.501330820616124	-0.144104315946656
-0.417629315145988	-0.0864534304987856
-0.346441494365171	-0.0600873992098293
-0.28909270896314	-0.0568318796944101
-0.245956764845213	-0.0677033717026457
-0.216608277008422	-0.0855165376328706
-0.200031773983573	-0.105493780686846
-0.194742976193009	-0.124481888341797
-0.198742147265932	-0.139964169589344
-0.209418286137168	-0.149784524364708
-0.22370447276715	-0.152772330254292
-0.238711814217911	-0.14972586339721
-0.252689147270336	-0.143833682600516
-0.265705138185664	-0.13981522314505
-0.279369016351074	-0.141802884364841
-0.295439029393665	-0.150874111504805
-0.313949833185358	-0.163579742623451
-0.331869228958677	-0.172409209635809
-0.343033060018363	-0.168063643647608
-0.339464103841866	-0.14237951627061
-0.313529579995212	-0.0904863641989031
-0.260038964264061	-0.0114544741589557
-0.177516725640794	0.092307834137295
-0.0677712427681825	0.216123148248399
0.0629717241090316	0.353959870404467
0.205506839358572	0.499000077989604
0.350628767348161	0.643960222705259
0.489132172445521	0.781374369063275
0.611811719018376	0.904068193243483
0.714017969045258	1.00598034066108
0.792913985395942	1.08321770200135
0.850763786889165	1.13484632238469
0.893152691194645	1.16290619819748
0.926882520637984	1.17175328474675
0.957686416375319	1.16739514887877
0.988870798214466	1.15715407115195
1.02137382056588	1.14913887938321
1.05484097141467	1.15084873354158
1.08882634775006	1.167087372422
1.1233680238513	1.19824739778777
1.15875561368823	1.23998882815015
1.19490504550774	1.28453927958708
1.23099825753409	1.32311846635239
1.26580609052313	1.34877053307416
1.29859833457273	1.35891109798962
1.33014448048355	1.35689575342215
1.3632814289515	1.35199907219095
1.40276584592615	1.3574965014837
1.45436409595433	1.3870502569382
1.52328690600867	1.45018746346276
1.61222460269187	1.54813186871412
1.71935193016178	1.67144434771075
1.83667870895321	1.80060501210896
1.94911246794332	1.90964032935996
2.03472569074934	1.97159308580149
1.97546069633392	1.92132948005617
1.81031453657152	1.78115329710221
1.5582604466879	1.5669864883626
1.2382716619088	1.29475100526034
0.869321417460003	0.980368799218398
0.470382948567255	0.639761821659784
0.0604294904563182	0.288852024007484
-0.341565721647047	-0.0564386423155094
-0.71662945251708	-0.380188225886207
-1.04578846692802	-0.666474775281616
-1.31006952965411	-0.899376339078745
-1.4904994054696	-1.0629709658546
-1.56810485914871	-1.15909321765232
-1.58121331245189	-1.19612414580199
-1.53602833746408	-1.18472688076081
-1.45606079206774	-1.1381583155724
-1.3631478763917	-1.07139525882079
-1.27436222925486	-0.999829587079645
-1.20038736860379	-0.937128837670654
-1.14537949961268	-0.892831371586413
-1.10805554857349	-0.870809681371576
-1.08355597092063	-0.869211898220838
-1.06542803466124	-0.881611953662127
-1.04713367424078	-0.898847446005099
-1.02297213135926	-0.911266439541101
-0.988801950768546	-0.911091072536257
-0.942891986462273	-0.894288994528135
-0.886683649690973	-0.861317739796621
-0.824819361577785	-0.816547490546495
-0.763962453483807	-0.766670791574867
-0.710627969656946	-0.718691203599166
-0.668950263509044	-0.678167492381312
-0.639469397622978	-0.648243513134715
-0.619464696537977	-0.629554367242404
-0.604506168532251	-0.620631640327352
-0.59032481832212	-0.618369195474067
-0.574112661214212	-0.618466339582848
-0.554843072113974	-0.616075434537761
-0.532798449274963	-0.60679218775194
-0.508827547915715	-0.587758566487902
-0.483791338505689	-0.558398139753108
-0.458360679693752	-0.520413454503781
-0.433041464107346	-0.477029080734369
-0.408165818836455	-0.431800859470854
-0.383662900638876	-0.387475862082975
-0.358653489477776	-0.345329733666447
-0.331113096330066	-0.305148287057261
-0.297876190498582	-0.26565105043582
-0.255112951357451	-0.224856515783517
-0.199174564723647	-0.179959223327526
-0.127493465562222	-0.126866652534992
-0.0392044156469056	-0.0602027419439995
0.0646095815533861	0.0253919427432082
0.180826264187193	0.132641493171827
0.304053682388557	0.258676686643201
0.426237012505272	0.393058152787417
0.536494338371264	0.517671981524304
0.621902072384845	0.608901379031724
0.669948499640505	0.642354521288294
0.672679639177505	0.586569275720025
0.631175533986414	0.444307920413471
0.5578102305928	0.253212027466012
0.474088493625817	0.0509231689750309
0.404134648773472	-0.124917082962093
0.366722642353737	-0.236667156247978
0.369772043399119	-0.287037136267777
0.409616563359266	-0.259346867005682
0.474555200789955	-0.176410764205954
0.550324640111315	-0.0706271325938807
0.624973552733337	0.0277235186200043
0.691613946244202	0.099197719381585
0.748807673293915	0.138989701346069
0.799326812590697	0.15590679156134
0.848377766612019	0.167866596705233
0.902094904673389	0.195755293030629
0.966552204113176	0.257348175391328
1.04708568234718	0.368598370297809
1.16672389504903	0.527434463913513
1.32253906860274	0.713111079160405
1.48869783835532	0.904882838960451
1.63936683965374	1.08200436623562
1.748712707845	1.22373028390787
1.79090207827609	1.32400471049995
1.73916186930941	1.3549351009684
1.59464793953024	1.29928899415501
1.3734203346199	1.14651569628882
1.09153910025968	0.917862741230752
0.76506428213091	0.634577662841767
0.410055925914886	0.317907994982805
0.0425740772929197	-0.0108987284851923
-0.32132121805368	-0.330594973701278
-0.665569914443604	-0.61993320680451
-0.974111966195543	-0.857665893933943
-1.23088732762819	-1.02254550122863
-1.41983595306023	-1.11738744876689
-1.52489779681036	-1.16154997689643
-1.56530043323037	-1.17016860148406
-1.55811660356422	-1.15853610110827
-1.51602092345945	-1.14010440768403
-1.45275179811055	-1.12563612707081
-1.38294653706825	-1.1230092002503
-1.3207951499375	-1.13682572972478
-1.27749078290113	-1.16722338575091
-1.25837780426771	-1.20839440844517
-1.26130075072893	-1.24850505212534
-1.27735699795656	-1.27256836640542
-1.29407295823212	-1.26802182460427
-1.29976671446366	-1.23062919050505
-1.28731531406565	-1.16750839238933
-1.25586291382348	-1.09524514257364
-1.20992401625047	-1.03361432001781
-1.15649951042791	-0.997850157858319
-1.10176222662631	-0.993053753129139
-1.04901255150501	-1.01286591040027
-0.998700172336214	-1.04226036937208
-0.949929234717504	-1.0627915332133
-0.902105367426339	-1.05827205073102
-0.855728005779394	-1.01916723707905
-0.812193945936039	-0.944644556285375
-0.773053242301475	-0.842096605521674
-0.739242421575132	-0.724704421659718
-0.710639288684311	-0.60792440183525
-0.686045967382384	-0.505854781117789
-0.66353338917878	-0.428468151168225
-0.641013627947847	-0.38041063598958
-0.616870330471286	-0.361296811986037
-0.590416454218039	-0.366735397670318
-0.561927801433237	-0.389341245363029
-0.532118142908456	-0.419548573893479
-0.50121396564265	-0.446494354330627
-0.468123850708135	-0.45929820629881
-0.4302723563556	-0.448850359205241
-0.384296298837241	-0.409845768395667
-0.327225244170981	-0.342348949457923
-0.257498699746156	-0.251990593860605
-0.175440723817586	-0.148395453141076
-0.0832782764236986	-0.042430746010254
0.0150573489141601	0.0564733266211559
0.114340238803938	0.141918922905602
0.208876495232188	0.210890755176066
0.29377046339834	0.263421732166121
0.366212747639933	0.302228765406064
0.426197680757563	0.332429678675802
0.476406447512106	0.360817933473777
0.521422141296227	0.394233988959335
0.56653338748406	0.437414620859134
0.616322441321001	0.491449161844496
0.673408152503211	0.553834659004056
0.737903305731576	0.620198409059934
0.807849353421498	0.68675464369191
0.880264011071547	0.752181523949157
0.95214758012941	0.818038641067844
1.02104957785805	0.887651113027135
1.0851904346718	0.963969190938295
1.14334625600707	1.04713749235665
1.19474256874294	1.1326621868196
1.23908717028402	1.21119998445013
1.27665404851067	1.27067739395667
1.30825188496135	1.30045858951595
1.33513153443715	1.29614737195022
1.359135075221	1.26309698170221
1.38324118801123	1.21705960686626
1.41217361627481	1.18136384593909
1.45242957438104	1.18116310901314
1.51128502970246	1.2363055232644
1.60697882196184	1.35615899181256
1.73581558910696	1.54349548596943
1.88223079623356	1.76272932393519
2.03065990843739	1.97827482391004
2.1655383908142	2.15454630409416
2.27130170845974	2.25595808268775
2.34313297021946	2.29249123014228
2.2737592445842	2.2310527226546
2.081312557662	2.06042684385104
1.78930464442829	1.80114805922079
1.42124723985848	1.47375083425306
1.00065207892798	1.09876963443705
0.551030896612208	0.696738925261951
0.0958954278865767	0.288193172216977
-0.341242592273502	-0.106333159208676
-0.736871428892613	-0.466305603525806
-1.06747934699534	-0.771189695245213
-1.30955461160628	-1.0004509688777
-1.43958548775001	-1.13355495893405
-1.48545993792461	-1.18913406336933
-1.47233933204548	-1.18221104555125
-1.41934412072043	-1.12998610733349
-1.34400797973768	-1.05282754938777
-1.26142808569334	-0.971360153034218
-1.18384351892066	-0.902931803104525
-1.12009449668799	-0.858205379076286
-1.07480434620252	-0.839031040025638
-1.04761216306893	-0.838600722295867
-1.03318450381388	-0.844129933801683
-1.02265151222049	-0.841249337621331
-1.00638679363854	-0.818578263688522
-0.97718529565585	-0.771093707578963
-0.932570555068115	-0.701568767293554
-0.875343542498748	-0.619844064748509
-0.812262352980601	-0.539987447452922
-0.75152072336045	-0.475971647862734
-0.700133784203622	-0.437302799748391
-0.662237084708522	-0.426272662056711
-0.638714518634063	-0.437715544172511
-0.627837899486836	-0.460974260710121
-0.626216472442546	-0.483193042367926
-0.629574573359578	-0.493123489499646
-0.63340994930529	-0.48467101956535
-0.633836819744455	-0.459114250720694
-0.628610080449681	-0.424790821177162
-0.617821438052877	-0.393784179917185
-0.603674225181774	-0.376790799547266
-0.589261001665736	-0.378744566535343
-0.576929642895948	-0.397479142115171
-0.567077732566132	-0.425706403375051
-0.557945324037727	-0.454584523883826
-0.546423457557878	-0.476695568006904
-0.529356466154321	-0.487259266943897
-0.504579248826631	-0.483803641342556
-0.47120552525059	-0.465403572977409
-0.429297144457754	-0.432495819364794
-0.379439147841924	-0.387254456099555
-0.322583197930807	-0.333524404587999
-0.260100376417742	-0.275525696447386
-0.193781653401615	-0.215897165729556
-0.125618480765252	-0.154676402832379
-0.0573971658154924	-0.0903111020927145
0.00966180623863782	-0.022240714391493
0.0749103597263911	0.0466103959256532
0.137831427281715	0.109156562810553
0.197475457017633	0.156121412945201
0.252316450880307	0.180085928838826
0.300816737085382	0.179728201449319
0.342458797860543	0.16191473155084
0.378605342554369	0.140226942082888
0.412549106855727	0.130402532347788
0.44852107823463	0.14484311651551
0.490048895159029	0.18873352818938
0.538524199286765	0.259256891808128
0.592758490299241	0.347634213141139
0.649658429442105	0.442472132628927
0.705452117020136	0.532840289439587
0.756763592271322	0.610196961535574
0.801267767490158	0.66901066608783
0.838064560268256	0.706551112613506
0.867932503301446	0.722794564359418
0.893476629909092	0.721152303228906
0.919062604947815	0.709588108428498
0.950294671633229	0.700660777135642
0.992846331403157	0.709380139145558
1.05093867260584	0.749321876668686
1.12630029622241	0.828670260580114
1.21828246607294	0.947738736575158
1.32486995425166	1.0985835540193
1.44345275981485	1.26656570674795
1.57023650368612	1.43330033668277
1.69813231472756	1.57997301883466
1.81423923810633	1.68968034817745
1.8987663051294	1.74804000961851
1.8487457893137	1.74279323910439
1.70922712317781	1.68073817912076
1.49602462868853	1.52469844675542
1.22495262781266	1.29543796298992
0.91182544251702	1.0137206488058
0.572457394768405	0.700310425184595
0.222662806533622	0.375971213107847
-0.121744000220523	0.0614669335570963
-0.444948703527226	-0.222438492486116
-0.731136981419681	-0.454981144040248
-0.964494511931083	-0.615397100123761
-1.12920697309463	-0.706650311538787
-1.20946004294351	-0.760975492823826
-1.23159789908405	-0.793326597338974
-1.22445140482472	-0.815065514725641
-1.20087180831979	-0.832213963174643
-1.16811923609115	-0.845566024659876
-1.1283291015361	-0.852125772664738
-1.08057235027151	-0.847364326140883
-1.0236541762393	-0.827749584318828
-0.958442747653081	-0.792767612745317
-0.888687330963735	-0.745676022647605
-0.820065433819197	-0.692810435897945
-0.758167077280177	-0.64199476282664
-0.706626053211979	-0.600830021398912
-0.66635113112417	-0.575312760639416
-0.636102560918001	-0.568895843167427
-0.613967723457943	-0.582089955354721
-0.598867211543717	-0.61280375190317
-0.59123990314563	-0.657413502273295
-0.592595219036937	-0.712029677248789
-0.604367245442034	-0.773184148319887
-0.62686565207197	-0.837636784503534
-0.658846122812614	-0.901762874742302
-0.697687754619399	-0.961260910147303
-0.739880788809635	-1.0115459052078
-0.781586989619545	-1.04863701965679
-0.819153790143833	-1.07008155506154
-0.849475361948652	-1.07556007179933
-0.870125086745898	-1.06704226560396
-0.879321164406758	-1.04843659362991
-0.875877008126649	-1.02460979438534
-0.859209603860326	-0.999758221568934
-0.829360466161635	-0.975605374739209
-0.786973937840488	-0.950428020301727
-0.733215409097278	-0.919742360690042
-0.66959994099751	-0.878476265199438
-0.597715208968501	-0.823497727511306
-0.518949849454364	-0.755287455512797
-0.434445005816175	-0.678121344647012
-0.345367812193927	-0.5987253967147
-0.253322895712086	-0.523831084719937
-0.16056408434379	-0.457505664030219
-0.0697989209065782	-0.39938530120245
0.0163289503267058	-0.34472182905671
0.0957795249894421	-0.286437678407533
0.167414540995529	-0.218387790314588
0.23102889723924	-0.138264947751466
0.287283809170751	-0.0487014392813493
0.337673024873689	0.0438196682067373
0.384415040724842	0.131394468178434
0.429960360954658	0.207078008199068
0.475963187295408	0.266226074697158
0.522110640960416	0.306685491046726
0.565625735385521	0.328296480995699
0.602078341854111	0.332202603536566
0.627443102308295	0.320420600593271
0.640598386109032	0.296198824153326
0.64505916174784	0.265294887691371
0.648906835252857	0.237253000083352
0.662670344365757	0.225151116533946
0.696004859922126	0.243126068367903
0.75470956577982	0.302625961005238
0.839376971749248	0.413859525446627
0.945961776264584	0.575789122666838
1.06755917247846	0.767918964673837
1.19626653388777	0.96975326347559
1.3241814825441	1.16079623108006
1.44312782196092	1.32055207949522
1.54341659958154	1.44340576870402
1.61259948476219	1.50427993787129
1.63538934460108	1.49799467160826
1.58039077188026	1.44656516469934
1.42806032073274	1.32140582889614
1.19739589168086	1.13721303658525
0.907395385246999	0.908683160153292
0.577056701953523	0.650512571986861
0.225377742322799	0.377397644472563
-0.128643593122809	0.104034749997003
-0.466009403860934	-0.154879739053215
-0.767721789369209	-0.384649450291487
-1.01478284912527	-0.570578011331209
-1.18819468260674	-0.697969049785777
-1.26895938929127	-0.769609135865893
-1.28776152932718	-0.790905122967124
-1.25270686792043	-0.774847816481643
-1.18292448460181	-0.737183777350315
-1.09767447808454	-0.692088524628755
-1.01235743833583	-0.648375476121525
-0.935643108832106	-0.607680380828591
-0.868873556454274	-0.56554469945854
-0.807972175987122	-0.515016630048169
-0.746940764147756	-0.45102232898222
-0.681365080121562	-0.373436850383096
-0.610532248678501	-0.287758386376589
-0.537590540989103	-0.203612774667219
-0.468090476217923	-0.131962357388669
-0.407791847858875	-0.0819041698698778
-0.360721291254645	-0.0579614864420814
-0.328210573413122	-0.05885356757788
-0.309152436417002	-0.0783473013763007
-0.301141137777438	-0.107835217593299
-0.30174722597316	-0.139378449978142
-0.309184167959655	-0.167835993455777
-0.322155475357173	-0.191450387914192
-0.339347242939476	-0.211166060994488
-0.359207507066766	-0.229268185119947
-0.380134703011552	-0.247733898126063
-0.4006048785816	-0.266667434482233
-0.418885026495831	-0.283521146733235
-0.432670917059323	-0.293832004932911
-0.439258349002046	-0.293377756766984
-0.4362646428468	-0.280478955791696
-0.42225355985592	-0.256856886903869
-0.396742916620639	-0.226518301118239
-0.359749039399286	-0.193643222616661
-0.311395138416322	-0.160965379790636
-0.25187983579835	-0.129283777472934
-0.181702182587119	-0.0976388298459852
-0.101915643872185	-0.0635683400142098
-0.0143050846289885	-0.023541376912135
0.0785095039948249	0.0260323451259217
0.173040836770615	0.0873369597001338
0.265047102568795	0.159955223987583
0.349966625296445	0.240672818232983
0.423861193090917	0.324490523807387
0.484781374508438	0.406406933148654
0.533947134725063	0.48303663264811
0.575831230597176	0.553145812935175
0.616673256800129	0.616999503780918
0.662015038376515	0.675419518038235
0.714631801479481	0.729534104196726
0.773997412753571	0.781260165596276
0.837383188841748	0.833668344617411
0.901674709821336	0.890342688005234
0.96467794352055	0.953562914043681
1.02522147859914	1.02213352942764
1.08229400202596	1.09029711020374
1.13408694109381	1.14873447790854
1.17780643114946	1.18739592247741
1.2106277099929	1.19898478889774
1.23147859524862	1.18196391509609
1.24274448607912	1.1424045532383
1.25083492126039	1.09418150724183
1.26507912703024	1.05708387372445
1.29536682645537	1.0528133095817
1.34958604657126	1.09959287012556
1.43832722155237	1.20808763374109
1.55816024096155	1.38384057931562
1.69537147044777	1.59753593581048
1.83624727565999	1.819857932187
1.96707402224717	2.02149079740651
2.07413807585827	2.17311876043032
2.15268277901608	2.26941534733548
2.09530622704615	2.21252074857804
1.9353320513214	2.05444813998045
1.6909934721194	1.81411430305478
1.38052370971768	1.51043601931313
1.02215598439382	1.16233007026758
0.634123516425355	0.788713237430196
0.234659526089854	0.408502302313076
-0.158002766335132	0.0406140464283012
-0.525630140572048	-0.296034748712047
-0.849989376343337	-0.582527301595886
-1.11284725337144	-0.799946830711132
-1.29597055137881	-0.929376554545701
-1.38112605008789	-0.986150241860702
-1.4012685046507	-1.00487362679844
-1.38040013438776	-1.00408215360794
-1.33884345564634	-0.997166708251258
-1.29269728168334	-0.992016709604815
-1.2525685601256	-0.992589576000201
-1.22381702990114	-1.00118732480099
-1.20786736909626	-1.02008330895686
-1.20397421216107	-1.0517103246726
-1.21077226226169	-1.09764193789801
-1.22704038210789	-1.15729958896861
-1.2514808049251	-1.2272660068621
-1.28190545097022	-1.30165007531585
-1.31464883193961	-1.37351839785266
-1.34487192487856	-1.4369022603529
-1.3677307834789	-1.48842067670874
-1.37972997358539	-1.52763369689199
-1.37949257886729	-1.5559915775469
-1.36765584282511	-1.57519012103976
-1.34621398655825	-1.58616355555851
-1.31790444659813	-1.58937815357103
-1.28598100073621	-1.58594116406778
-1.2541981295606	-1.57844209975645
-1.22658063540445	-1.57088456243341
-1.20679940566093	-1.56781367403461
-1.19735626567377	-1.57304357026008
-1.1988909065781	-1.58836788131896
-1.20981172176135	-1.61266543279794
-1.22634641966378	-1.64182674598662
-1.2430572440305	-1.66971365296979
-1.25382805308606	-1.68997078681001
-1.25324596020689	-1.69813518964879
-1.23808610753323	-1.69330079733229
-1.20834507071334	-1.67864349414931
-1.16723798829371	-1.66037749150119
-1.11993460569666	-1.64521423374865
-1.07141066356952	-1.63711161897136
-1.0242916526599	-1.63467279834077
-0.977569266389759	-1.63036520182529
-0.926483253387464	-1.61165337576199
-0.863251330710066	-1.5630746169451
-0.758723559590978	-1.4447116120698
-0.615126913681228	-1.24225052013103
-0.442995464490005	-0.978458235233228
-0.252863283526499	-0.676101651480795
-0.0552644422999004	-0.357947662978145
0.139266987680601	-0.046763163829692
0.320196934905814	0.234684951860152
0.47699132786655	0.463629789986973
0.599116095053619	0.617304456446359
0.682261916590962	0.699477757527342
0.731916092105735	0.720837806412266
0.760722825986753	0.712412527508077
0.781262255362695	0.704113759189899
0.803501850370524	0.717048594039521
0.834035268836423	0.76038831590476
0.876492275916688	0.832551766410697
0.932229975914343	0.925070900720328
1.000733056053	1.02710143910765
1.07963873280696	1.12887203754191
1.16465283182375	1.22316558935465
1.24979602584554	1.30500156672613
1.32836757556643	1.37061820178691
1.39462437169517	1.41707688800226
1.44560652881595	1.44313894379351
1.48228245028128	1.45099717198139
1.509520700105	1.44779373569
1.5350423388516	1.44593393537163
1.56791818107287	1.46165034484473
1.61708365372087	1.51175615330516
1.68997106715175	1.61915282543617
1.80622733865249	1.78866719694889
1.96472802819121	1.99643714287723
2.14355659434281	2.21860053825513
2.32079649568219	2.43129525811651
2.47453119078426	2.61065917749527
2.5828441382239	2.73283017142534
2.62381879657603	2.79841460385764
2.56702573464103	2.74114215042736
2.4084326559112	2.58259064821879
2.16571872099934	2.3426588843553
1.85656309051821	2.04124564596025
1.49864492508061	1.69824972015702
1.10964338529929	1.33356989406898
0.707237631787057	0.967104954819506
0.309106825156675	0.618753689531968
-0.0670698739790734	0.30841488532974
-0.403613305007409	0.0559873293361939
-0.682844307315554	-0.118630191325298
-0.887083720290727	-0.218684345535955
-0.99865238332015	-0.278502414155338
-1.03993980533996	-0.316061233268498
-1.04893621344987	-0.34470136490206
-1.03978687475426	-0.371642946878931
-1.02218060361429	-0.399079238065888
-1.00220782578758	-0.42671784851234
-0.983871999351775	-0.454226166695367
-0.970373109356378	-0.482544923479967
-0.964730263665166	-0.514002002729524
-0.969710201745818	-0.551736869914154
-0.987207910054645	-0.598908537096698
-1.01732424292849	-0.657867709367942
-1.05755304671879	-0.729262848028067
-1.10261752598542	-0.811084445525888
-1.14533628505175	-0.897926571225782
-1.17838361726206	-0.981001945161919
-1.19621763145937	-1.04938492401027
-1.19628846257443	-1.09252508679221
-1.17914152689796	-1.10343829139804
-1.14777351837212	-1.08144905711084
-1.10688347159952	-1.03332771157022
-1.06229307543236	-0.972236536218985
-1.02027710627829	-0.914646988042784
-0.986459224363291	-0.875958626530815
-0.964407001609868	-0.866078585948233
-0.954618801011226	-0.886649259855077
-0.954623915411143	-0.931241082984759
-0.960281195529865	-0.988397214299408
-0.967552642822023	-1.04592468724934
-0.973720292024184	-1.09446104532575
-0.977445928669892	-1.12919361733049
-0.977863291991415	-1.14976959378766
-0.973466816554593	-1.15901182137445
-0.96165210220303	-1.16100736470225
-0.939381338946914	-1.15907184187964
-0.904701592725862	-1.15421346273585
-0.858148185584676	-1.1446620296687
-0.803040956085891	-1.12667243019134
-0.744419415500399	-1.09636245112797
-0.687208542946314	-1.0518637578376
-0.634526508618726	-0.994705829656227
-0.586807308945442	-0.92959842975446
-0.541941080441795	-0.862755181085378
-0.496225500438059	-0.799823064032919
-0.445728784466649	-0.744462043869928
-0.387655020321262	-0.697822445774546
-0.321318536056052	-0.658553606597896
-0.248372219421459	-0.623065887138456
-0.172165854949073	-0.586196726552307
-0.0965195549343654	-0.542557887257605
-0.0244838982315532	-0.488427848535903
0.042394069850807	-0.423468247841593
0.104076010390649	-0.351389573424986
0.161418384352776	-0.279150423445405
0.215304012236063	-0.214925574693444
0.265997310653674	-0.165457663381748
0.313092945761882	-0.133513545860681
0.356088482448916	-0.116241527600319
0.395228888457824	-0.105223799774449
0.432110918310447	-0.0885850385594347
0.46967185430008	-0.0546082685694602
0.511482404862342	0.00446835539490464
0.560578087285809	0.0898523241058155
0.618305026180013	0.195651275507908
0.68370927116328	0.310587487093549
0.753790441878971	0.421470100098125
0.824549140010494	0.517215116515451
0.89237855024298	0.591910542424048
0.955185250467501	0.645804491043279
1.01278870876458	0.684002321105649
1.06658031337581	0.713807688723749
1.11885430439679	0.742448872111908
1.17235731775553	0.776585672189106
1.23035014712046	0.823447233004899
1.29699115948567	0.891904674178205
1.37743083365927	1.00980891222823
1.49773964997724	1.17594440516593
1.65705735554479	1.37460372315638
1.83841646464865	1.59007943636464
2.02484949157554	1.8066641149558
2.19938895061217	2.00865032909492
2.34506735604525	2.18033064894709
2.44491722216151	2.30599764467737
2.48197106324766	2.38307269305238
2.42337477862794	2.33795422973062
2.25994243575884	2.21245289884444
2.01020880112548	2.02134978901247
1.69270864121295	1.77942598885336
1.32597672250635	1.50146258698576
0.928547811490796	1.20224067202831
0.518956674651383	0.896541332599646
0.115738078473215	0.599145657318419
-0.262573210558604	0.32483473480327
-0.59744242595897	0.0883896536728439
-0.870334801242782	-0.095408497454217
-1.06271556992494	-0.224408043743668
-1.15604996552033	-0.319399483473081
-1.18146310362668	-0.38428555469633
-1.17112885437304	-0.420407014293981
-1.13922049317591	-0.429536142393907
-1.09516256437626	-0.417430706162124
-1.04557045667256	-0.395408965427867
-0.996310665438658	-0.37850635168822
-0.953317961785443	-0.380687305989798
-0.921888387640146	-0.409373887144193
-0.905197084537711	-0.462272706241804
-0.903099540163851	-0.528471743209154
-0.911873214994123	-0.593363410263039
-0.925025974747815	-0.644670374012881
-0.935001541937843	-0.676364257692332
-0.93537871437717	-0.688873554671695
-0.922849413414579	-0.686416994879848
-0.8981410927503	-0.673826543354887
-0.865408749449065	-0.654839927599075
-0.830330258583771	-0.632071330143984
-0.79777086470635	-0.607458553261623
-0.770094141864101	-0.582239239532125
-0.746877275292269	-0.556795658532556
-0.726055990236365	-0.531176122846981
-0.705752661804424	-0.506103265369202
-0.68569391986619	-0.483302542869403
-0.667407203354217	-0.46452584679736
-0.653128267745193	-0.450067750407418
-0.644125080827777	-0.438110866567503
-0.639465974312894	-0.425412024471114
-0.6359283348449	-0.4087521129748
-0.629034926069715	-0.386213037142833
-0.614612067781023	-0.357662484557568
-0.590076352534433	-0.324351871423268
-0.554883522314388	-0.288002939837091
-0.510068881014102	-0.24994706894427
-0.457291417438677	-0.21061636674888
-0.397984217778834	-0.169291671242256
-0.333052419333244	-0.124027527921274
-0.263169422503208	-0.0720144870554359
-0.189339154563075	-0.0106858269779385
-0.113301930424337	0.0606385669344742
-0.0375775458670566	0.139437863987459
0.0348380364395975	0.220001258480794
0.101041060264319	0.295008793395986
0.15895927646403	0.35777003861328
0.208105710518713	0.403772505667326
0.250069051272162	0.430987407970642
0.288356670613919	0.439505275763844
0.327334200865885	0.431348842696272
0.370529426355018	0.410729584352126
0.419201183430378	0.38444529619315
0.472165894737823	0.362031172043362
0.527127662595363	0.355321374017008
0.582682399322995	0.376872395431472
0.639595282664551	0.436683530506052
0.70027463851655	0.537534409250239
0.766375900527209	0.67070193148116
0.835647341135909	0.814493709987902
0.899873503801177	0.937196067673803
0.945613973715705	1.00429892733047
0.958297764134856	0.948231434943124
0.928478148639109	0.801496793514652
0.857428573904754	0.596296756645375
0.758896789832947	0.36483307793562
0.655555525365423	0.139307510985716
0.571719878898169	-0.0480781906040124
0.52598038049474	-0.165122273233237
0.526965463575669	-0.21803359545614
0.573229257121101	-0.182418494365665
0.656197457932491	-0.090357653650138
0.764298387451563	0.0672953227315923
0.886625970150347	0.266085983522953
1.01508024949623	0.481559877467369
1.14458688777998	0.689262553308269
1.27160541056049	0.864739559789079
1.39154122578739	1.00446608768275
1.49585976169902	1.09983849033303
1.56992014849298	1.13926130707359
1.51393010820822	1.09196246806585
1.35806594201011	0.960718598798466
1.12048658188288	0.761508670905228
0.819350959810793	0.510311656019915
0.472818007778088	0.223106525776308
0.0990466577690122	-0.0841277481918115
-0.283804158232186	-0.395412194250663
-0.657575508241261	-0.694767840766464
-1.00410846027397	-0.966215716105435
-1.30524408234606	-1.19377684863379
-1.54282344247328	-1.36147226671776
-1.6986876086714	-1.46862558723064
-1.75467764895616	-1.53366464440015
-1.74679980269332	-1.56831951605892
-1.69568549519412	-1.58282036733144
-1.62310649221318	-1.58346855417329
-1.54491059953391	-1.57216262799613
-1.46900477066504	-1.54771465587919
-1.39600137130389	-1.50801351089897
-1.32205864323113	-1.45196490571679
-1.2426404233087	-1.38055048159804
-1.15562238696045	-1.29694041071065
-1.06263940768166	-1.2059514149268
-0.968541794401815	-1.11317235741607
-0.879678061141613	-1.02400648655426
-0.801971601913979	-0.9428343858268
-0.739473613565694	-0.872477239389104
-0.693703290732075	-0.814137739674044
-0.663852786987458	-0.767945906862554
-0.647645920941039	-0.734036481766018
-0.642316815158672	-0.713727951080007
-0.645252043179296	-0.71000099904749
-0.654324991372454	-0.726491974077268
-0.668187143484148	-0.765000825235027
-0.686462977238291	-0.822700291332605
-0.709461223911912	-0.890837945256752
-0.737226216476834	-0.956136052726525
-0.768344564253001	-1.00462099923556
-0.79927234365022	-1.02615765435269
-0.824687588609525	-1.01745042002621
-0.838714180616584	-0.982102101783572
-0.836356338431432	-0.927995503488465
-0.814509452126372	-0.863629183966757
-0.772349635292925	-0.795236621014432
-0.711280694617781	-0.725690440720542
-0.634640375456842	-0.655125733237197
-0.547181436311204	-0.582483022211865
-0.454235132137662	-0.506892716150192
-0.360567844752231	-0.428035539091493
-0.269240380927489	-0.345400503778145
-0.181054226777369	-0.257387005661702
-0.095026188172089	-0.161551513115782
-0.0097108989042573	-0.0564522984792296
0.0753852654221237	0.0558366763416632
0.159082432571173	0.168236180213022
0.238835902294009	0.269537326209681
0.311898397141957	0.347797460233426
0.37681916849361	0.395058858254321
0.434609368938575	0.411415150387255
0.488946681039666	0.406627808813435
0.545138137945595	0.398397457825497
0.608169149062083	0.407564902506657
0.680706780887766	0.451634808376294
0.762011136752113	0.538770538910941
0.848235256885479	0.664473237636901
0.933869103252141	0.812408315256497
