# Supplementary material for: A multiwavelength photoplethysmography dataset with blood pressure and heart rate reference measurements
Source: Data Brief. 2025 Nov 14;63:112284. doi: 10.1016/j.dib.2025.112284 (PMC12682042; doi:10.1016/j.dib.2025.112284)
Supplement: Supplementary file 1 [file mmc1.zip › ppg_csv/ppg_subject_010.csv]

IR_PPG	Red_PPG
-1.01839793661589	-1.03838938106156
-1.03483117738643	-1.05961499461808
-1.04124162913271	-1.0639542717038
-1.03813256355445	-1.05318455934615
-1.02686073816509	-1.03022180149852
-1.00901851783583	-0.998287337383433
-0.986012905117439	-0.960430738858157
-0.958915303496841	-0.919282134943865
-0.928498765525367	-0.876886147449015
-0.895332893988546	-0.834585600310248
-0.85985630575803	-0.793013702454281
-0.822419335083581	-0.752234696262651
-0.783331770243713	-0.71199453508191
-0.742942747371854	-0.671995806528241
-0.70173320124165	-0.632121360848191
-0.660356526293953	-0.592568488985611
-0.619567895881633	-0.553888861087881
-0.580043834753572	-0.516933797228288
-0.542170823214576	-0.482673660234178
-0.505924756272723	-0.451863539134049
-0.470933929597677	-0.424643440264835
-0.436715056507118	-0.400305447954463
-0.402957466427341	-0.377441838810377
-0.369690089848604	-0.354469374305679
-0.337230824609866	-0.330277431198946
-0.305952633748247	-0.304662450835194
-0.276022058507988	-0.278337941600467
-0.247285519107835	-0.252538621395038
-0.219378002222455	-0.228417611085842
-0.191977433125454	-0.206503409988804
-0.165026879620393	-0.186445097870634
-0.138763085767776	-0.167137842117321
-0.11351186254233	-0.147135938417509
-0.0893521219949394	-0.125136873627238
-0.0658236413496939	-0.100324045512843
-0.0418326382919198	-0.0724526560281145
-0.0158206189996336	-0.041687300867326
0.0138480785018057	-0.00831467273261775
0.0484120536012076	0.0274813560594984
0.0883224850795227	0.0656452911899422
0.133089028997149	0.106102504261878
0.18143402836189	0.148613175496721
0.231695236242103	0.192789378764365
0.282300077050144	0.238278639744847
0.332123703669993	0.284978824242318
0.380649704600312	0.333145723217676
0.427972398315046	0.383345895004972
0.474708324329522	0.436287851925479
0.52183625116023	0.492589859321855
0.570457318082663	0.552546330544708
0.621506675239417	0.615961620938516
0.675506065301698	0.682101867245821
0.732454997372999	0.7497682675378
0.79190472529935	0.817473843508416
0.853185357216876	0.883736155001962
0.915702983176857	0.947519085718885
0.979199593840509	1.00878154233796
1.04387355159352	1.06892418328178
1.1103060346814	1.13081060197929
1.17922436602573	1.19813972668576
1.25120042901133	1.27425645400211
1.32637134685569	1.36081689633989
1.40419056403014	1.45684159866857
1.48314229372815	1.55847639125646
1.56035068366382	1.6593657548059
1.63112075918716	1.75127422874673
1.68862863309086	1.82469341490259
1.72410540293738	1.86947860641424
1.72778198796417	1.87572769744363
1.69689636040967	1.84209451361656
1.61023410984547	1.74782202805363
1.47678718442056	1.60285083963224
1.3055475322839	1.41712154722977
1.10550710158446	1.20057474972363
0.885657840471232	0.963151045991226
0.654991697093177	0.714791034909944
0.422500619599272	0.465435315357187
0.19717655613849	0.225024486210352
-0.0119885451401941	0.00349914634683802
-0.196002736087807	-0.189200105355957
-0.345874068555377	-0.343132670020634
-0.452610594393927	-0.448357948769794
-0.516638553724885	-0.507358153980211
-0.56020639844341	-0.544428512927262
-0.589989850706517	-0.567321173535145
-0.61175825751467	-0.58248109335238
-0.629988613812126	-0.594684782029496
-0.64784569923069	-0.607241860134581
-0.667322467016793	-0.622392205471528
-0.689351725773577	-0.64151264415491
-0.713812138106651	-0.664953518895213
-0.739500179916198	-0.6916600114991
-0.764243774168194	-0.718996559019932
-0.785314565709808	-0.743172381343108
-0.800147531534263	-0.760322038941039
-0.807189572673837	-0.767863902143386
-0.806586635019651	-0.765559402515751
-0.800432316793299	-0.755825944075434
-0.792424404295282	-0.743171167600217
-0.786967061059516	-0.732933322115271
-0.787958972762361	-0.72973505544401
-0.79765168141809	-0.736148325466676
-0.815982344252092	-0.752011660110256
-0.840645418939806	-0.774640001758164
-0.867890518772369	-0.799856015805745
-0.893731013561436	-0.823462006075905
-0.915090444985562	-0.842620229092704
-0.930494771402054	-0.856669447763261
-0.94015791184005	-0.867097386401
-0.945540266582415	-0.876654023925861
-0.948589924784276	-0.887923870630916
-0.950922570397479	-0.901963418794345
-0.953203617500171	-0.917630086149715
-0.95493880794019	-0.931899516476239
-0.954709173761061	-0.940980806657541
-0.950678420078039	-0.941682186355069
-0.941118228442397	-0.932411379250454
-0.924780765436531	-0.913405795941604
-0.901080252793404	-0.886171866133768
-0.870122042304685	-0.852502659590475
-0.832630766558253	-0.813634994688567
-0.789808365723438	-0.769969935927458
-0.743127386199223	-0.721391023100465
-0.694065884587142	-0.667855339260062
-0.643825826481376	-0.609860404024997
-0.593120126854115	-0.548580636714935
-0.542125431350439	-0.485688994715121
-0.490645825570501	-0.422990457195319
-0.438416727393056	-0.362008894539288
-0.385371638437745	-0.303629366008968
-0.331709615636418	-0.24786449536748
-0.277758474038424	-0.193849459896515
-0.223796084037151	-0.140193014384858
-0.170009357181409	-0.0856501985648508
-0.116618943861518	-0.0297957791683946
-0.0640233007711151	0.0267121953075642
-0.0127859148744615	0.0824318913495336
0.0365697048692235	0.135797947745486
0.0838202789826278	0.185787244354124
0.12917815959004	0.232299910149771
0.173223888290165	0.276112961773212
0.216688070905995	0.318436294495608
0.260201666120791	0.360278796236894
0.304132909892816	0.401939298896288
0.348574844704078	0.442893186680063
0.393457700414615	0.48216092520874
0.438688466497361	0.519008212003138
0.484224294695237	0.553637320006192
0.530064010968969	0.587477733700693
0.576212554381029	0.622846683898036
0.622664793175041	0.662088015385722
0.66940093462182	0.706599467004594
0.716364121085048	0.756200885733705
0.763410203431987	0.809087455457117
0.810244295418333	0.862356121882228
0.856379955354386	0.912915761665298
0.901174392670992	0.958478827390325
0.943984347740212	0.998293266763048
0.9844333091556	1.03335594167875
1.02270306898102	1.06604325951016
1.05971557593464	1.09933051743715
1.09708897807471	1.13593614345272
1.1368192053381	1.1777040862134
1.18071609260116	1.22531905226233
1.22967779069526	1.27818404028741
1.28290798942202	1.3341832275747
1.33719856383897	1.38921480975448
1.38646768082403	1.4367054151618
1.42183975624456	1.46754624084174
1.43254726359113	1.47084419465884
1.40376498447901	1.43779546958944
1.32298537478175	1.34547007439204
1.19855927595796	1.20409917908275
1.03883752946625	1.02391395367775
0.852170976765249	0.815145568193152
0.646910459313565	0.588025192645122
0.431406818569818	0.352783997049799
0.214010895992625	0.119653151423327
0.00307353304060344	-0.101136174218147
-0.193054428827631	-0.299352809858479
-0.36602214815346	-0.464765585481525
-0.507478783478268	-0.587143331071138
-0.609073493343435	-0.665618344260966
-0.670866717699911	-0.718133170276955
-0.712544387553129	-0.751390410909463
-0.739254336918894	-0.771147503410782
-0.755098362392429	-0.78164324068581
-0.762935967131242	-0.785578511525461
-0.764460541037694	-0.784415332805511
-0.760507829378397	-0.778785747013771
-0.751528243146916	-0.768899174377388
-0.738054076652449	-0.754923954293407
-0.720961410062405	-0.73733742564262
-0.701456674641835	-0.717166471825782
-0.680896083096804	-0.695964474651873
-0.660592502463558	-0.675451966027735
-0.641680725166935	-0.656997006149093
-0.625046410616706	-0.641283879513409
-0.611333123243356	-0.628394931817792
-0.601051091712985	-0.618221731796821
-0.594767728712506	-0.610933818109525
-0.593286994546133	-0.607276633558454
-0.597671242650821	-0.608587245541048
-0.608987309144357	-0.616482976859014
-0.627809093709635	-0.63227315209801
-0.653707649022879	-0.656324720794102
-0.685032329171048	-0.687713175501337
-0.719136464189557	-0.724341740558352
-0.752934945113036	-0.763415105757521
-0.783508028673347	-0.801951802051288
-0.808492642466584	-0.837033431514045
-0.82616130221942	-0.865696681373119
-0.835250745389183	-0.884669436743754
-0.834705294893153	-0.890344225776849
-0.823532705286349	-0.879290584142347
-0.800912206567178	-0.849253576265483
-0.766548379446475	-0.80021902740445
-0.721106085646316	-0.735014980885591
-0.666492960615982	-0.659118804725584
-0.605813973749676	-0.579681739053147
-0.542956666384588	-0.504061500761671
-0.481902212192543	-0.438277722378196
-0.425955536937108	-0.385788131687187
-0.377122225848272	-0.346872566512643
-0.335806553023648	-0.318758092985074
-0.300882477444835	-0.296457215649306
-0.270069971159376	-0.274130079371682
-0.240492398265789	-0.246635938465083
-0.20929603561256	-0.210858910709373
-0.174236995210767	-0.166433088301545
-0.134147887153552	-0.115667620352238
-0.0891943790753234	-0.0627199742348894
-0.0408464651851302	-0.0122673148137387
0.00847660597050412	0.0319721460373114
0.0560652470896062	0.0684683927332437
0.0997407088773671	0.0984551818825815
0.138572523976513	0.125577758056301
0.173221832001918	0.154666415698973
0.205786814740915	0.190093083026544
0.239208412433538	0.234378138472773
0.276412878188708	0.287556489722926
0.319428867429512	0.347398041496679
0.36873693734259	0.410206284620348
0.423057388382625	0.471798601901565
0.479648121493766	0.528384904913747
0.535024025708347	0.577240832069464
0.58589019416569	0.617165389975829
0.630025406670513	0.648697840558638
0.666866066379325	0.674036686980227
0.69763808110408	0.696640729920982
0.725041497870427	0.720595110517886
0.752632922975907	0.749917003546629
0.784104115532613	0.787965636849021
0.822614310640638	0.837001626466296
0.870254776836255	0.897841704801641
0.927675418502988	0.969599028432314
0.993893902679473	1.04960642465769
1.06628600597875	1.13360899858629
1.14070174199302	1.21616221057493
1.21162128187683	1.29103913709831
1.27231070284449	1.35148054912792
1.31504497748415	1.39031815401306
1.33156728726139	1.40022038796199
1.31395360466416	1.37435035042953
1.2606916636807	1.3108005832743
1.15859070300935	1.20009151248478
1.01658995552093	1.05102514510214
0.843628654086248	0.872403488167553
0.64864603157611	0.673028548722203
0.440581320861324	0.461702333807268
0.228373754812697	0.247226850463925
0.0209625663010379	0.0384041057333524
-0.172713011802846	-0.155963893343271
-0.343713746628148	-0.327075139724768
-0.48310040530406	-0.466127626369959
-0.581933754959773	-0.564319346237667
-0.640424576836884	-0.621851111360252
-0.673361561838009	-0.649365489938348
-0.685697320387582	-0.651532198940064
-0.682416412971144	-0.634318193365461
-0.668295934153522	-0.604596537143576
-0.647780984693432	-0.569475846020375
-0.62479490734368	-0.535307832520099
-0.60243870317184	-0.506579104846481
-0.582674103789025	-0.485091468171967
-0.566157239077056	-0.469843607420943
-0.55237739109606	-0.457790186932816
-0.54015382016732	-0.445274758272381
-0.528374109053336	-0.429638907104396
-0.516705103913384	-0.410459859892274
-0.505988034583249	-0.390024046041462
-0.498171674952022	-0.372886052464555
-0.495833751285226	-0.364634631756122
-0.501463344513538	-0.370247580833875
-0.516708988772473	-0.392557058957614
-0.541799026996405	-0.43128610763238
-0.575323022547054	-0.482917123373381
-0.614472660540314	-0.54143114464124
-0.655676336410306	-0.599752694525847
-0.695414117215943	-0.651537398992532
-0.730950204417729	-0.692771091587745
-0.76076827989686	-0.722599811375165
-0.784597896037121	-0.743014767308298
-0.803043720598377	-0.757492649592713
-0.816954532277036	-0.769194172748214
-0.826764916346467	-0.779515186792814
-0.832061277274601	-0.787549077582951
-0.831541610110375	-0.790538227309686
-0.823387888766079	-0.784977991717532
-0.805907329665254	-0.767887545726847
-0.778184386532799	-0.737833373630541
-0.740486055485845	-0.69543063061158
-0.694291238314876	-0.643202010467105
-0.641984503622312	-0.584873317368632
-0.586368218308957	-0.524392987246238
-0.530172379885243	-0.465052837711936
-0.475685097027319	-0.408984685641672
-0.424532150338698	-0.357100568345613
-0.37758270599184	-0.309386118911978
-0.334974836738316	-0.265384134602637
-0.296265882329235	-0.224657465616295
-0.260663451015666	-0.187008499652622
-0.227238449519743	-0.152351095637664
-0.195049912264264	-0.120365368783101
-0.163205108947238	-0.0902199079412679
-0.130920838528327	-0.0605548737638609
-0.0975859227565527	-0.0296744092391673
-0.0627406944515192	0.00424202190085176
-0.0259127034967547	0.0430118227449711
0.0136133399616629	0.0883410381631183
0.0568888585413491	0.14162905380211
0.105092163216052	0.203670465758981
0.159055051174395	0.274328798299425
0.21876758587497	0.352276934290355
0.283132085512964	0.434893759333532
0.350086912303881	0.518413306528338
0.417034087958613	0.598407453644686
0.481402554953168	0.670601906139834
0.541170166794112	0.731878570626173
0.595214938532011	0.781158065684998
0.643447809553227	0.81979547561867
0.6867560470999	0.851268535153816
0.726807502876237	0.880252937096528
0.765751492724349	0.911458300752371
0.805869731699589	0.948649922803178
0.849264050174865	0.994113653720984
0.897632967757368	1.04859503235921
0.952087479661013	1.11156837524204
1.01288331187686	1.18155816099507
1.07897450130287	1.25617231476344
1.14742094490968	1.33164512099851
1.21285142567904	1.40206057133022
1.26729816661437	1.45881889902259
1.30070184428373	1.49099674589148
1.30222160923549	1.48689043525701
1.27022370036993	1.4446146223354
1.18103587080267	1.33861587633035
1.04486696607779	1.18110396396732
0.871925831739388	0.984288651971747
0.672421313331572	0.760379707069094
0.456562256398435	0.521586895984814
0.234557506484074	0.28011998544436
0.0166159091325886	0.0481887421731854
-0.187053690111925	-0.161997067103255
-0.366242445705369	-0.338227675659508
-0.510741512103645	-0.46829331677012
-0.610342043762656	-0.551424746519306
-0.66703326014066	-0.605059434490641
-0.699851627438535	-0.637478546502954
-0.715970744721298	-0.656048967662085
-0.721742342445276	-0.666089519047034
-0.722042192531901	-0.670670292382517
-0.720011534470123	-0.671064890736015
-0.717106085427047	-0.667456324331848
-0.713419303352893	-0.659609356800193
-0.708231488711669	-0.647396325383125
-0.700639591452058	-0.631155547528941
-0.690073629863036	-0.611865137888738
-0.676575150585927	-0.591120519734909
-0.660823410673719	-0.570945632257324
-0.643958521810589	-0.553484966950169
-0.627279956990134	-0.540602591503938
-0.611932613323205	-0.533436218440166
-0.598702690682708	-0.532037818390048
-0.587985809023173	-0.535275798175813
-0.579890364570669	-0.541104226979797
-0.574379600227089	-0.547162356563884
-0.571369578258286	-0.551529943062139
-0.570749665344806	-0.553376342136346
-0.57232733763526	-0.553236794819992
-0.57572062287316	-0.55276876920681
-0.580258222574205	-0.554075551969324
-0.584973747836577	-0.558900362966219
-0.588731871655483	-0.568021548324723
-0.590419790822544	-0.581014316114937
-0.589089739337984	-0.596354000476243
-0.583996568256798	-0.611734112838033
-0.574556447012162	-0.624447141935171
-0.560278040147749	-0.63172298443949
-0.540711495057316	-0.6310453743238
-0.51547058927537	-0.620560154877154
-0.484374610576822	-0.599601210820673
-0.447674767993028	-0.569132364215388
-0.406220490291658	-0.531768956797292
-0.361399128906775	-0.491173699122215
-0.314801733328068	-0.450961765269276
-0.267758705356027	-0.413574395087331
-0.221006424176277	-0.379666328778634
-0.174678186093123	-0.348314221360785
-0.128596798106054	-0.317890994086921
-0.0826496092987409	-0.287050921479885
-0.036991986567264	-0.255245229563969
0.00803972609775182	-0.222570327948978
0.0522218275333869	-0.189219784236964
0.0957281032572289	-0.155011381564182
0.139216789753374	-0.11931236862261
0.18366770955725	-0.0813693224357735
0.230039937743215	-0.0407946723446813
0.278873020203588	0.00209264844959781
0.329976295057199	0.0462279236515254
0.382354022380719	0.0900155555420803
0.434448908221695	0.131681503521683
0.484643573662412	0.16971696787028
0.531823593108283	0.203377900825605
0.57576888608519	0.233057380771327
0.617216450333279	0.260245219285251
0.657582080828337	0.286971196542636
0.698474384996406	0.314995233008433
0.741204035196731	0.34520731855804
0.786451636786964	0.37754410126733
0.834163606221595	0.411368257666119
0.883673357640039	0.445992469598005
0.933997818804252	0.481040768836332
0.984201426769391	0.516548617911489
1.03367766901158	0.552881530084883
1.08223757159364	0.590563591044643
1.13000953444326	0.630028254702454
1.17725420846588	0.671298421448939
1.22420736060906	0.713703052401332
1.27100253239449	0.755820081010136
1.31767045803029	0.795795227087267
1.36420711432137	0.832022221705787
1.41071901946786	0.863955015990986
1.45763124355605	0.892685784014937
1.50585443244213	0.920959902956473
1.5567063849141	0.95247323853892
1.61137918040845	0.990518137037585
1.6699078735593	1.03627768796299
1.7298915867324	1.0872753151632
1.78548264920433	1.13657066898425
1.82720884544438	1.17316181449586
1.84296865041844	1.18370693908209
1.80831671536931	1.14705461481163
1.71316069755585	1.04553770846011
1.570700277979	0.891816319717347
1.39413513763969	0.698550548273155
1.19666495753886	0.478400493817344
0.991489418677437	0.244026256039725
0.791808202056357	0.00808793463010987
0.610820988676549	-0.216754370721689
0.461727459538948	-0.417840560325861
0.357727295644486	-0.582510534492593
0.297291888827503	-0.698104193532075
0.275393021614714	-0.751961437754495
0.254730010892978	-0.764517297031861
0.235252694086719	-0.725704591658559
0.21691090862036	-0.654574871580209
0.199654491918325	-0.583296468214493
0.183433281405038	-0.585136173461866
0.168197114504923	-0.590445037175713
0.153895828642403	-0.598907681313627
0.140479261241901	-0.610208727833202
0.127897249727843	-0.62403279869203
0.116099631524651	-0.640064515847706
0.10503624405675	-0.657988501257823
0.0946569247485618	-0.677489376879973
0.0849115110245117	-0.69825176467175
0.0757498403090231	-0.719960286590747
0.0671217500265195	-0.742299564594558
0.0589770776014249	-0.764954220640775
0.0512656604581628	-0.787608876686993
0.0439373360211571	-0.809948154690804
0.0369419417148314	-0.831656676609801
0.0302293149636094	-0.852419064401578
0.023749293191915	-0.871919940023728
0.0174517138241718	-0.889843925433844
0.0112864142848035	-0.90587564258952
0.00520323199823397	-0.919699713448349
-0.000847995611113209	-0.931000759967924
-0.00691743111881415	-0.939463404105838
-0.0130552371004454	-0.944772267819685
-0.0193115761315827	-0.946611973067058
-0.025736610787803	-0.908746142254856
-0.0323805036446822	-0.926175767459512
-0.0392934172777965	-0.970598816504901
-0.0465255142627223	-1.0147554461646
-0.0541269571750358	-1.04066864528831
-0.0621479085903135	-1.04175226944567
-0.0706385310841313	-1.02043737867591
-0.0787686403336261	-0.983808114746252
-0.109302935936146	-0.93947444152807
-0.135034777848663	-0.893005766015096
-0.139270452484323	-0.847197241965106
-0.117449999115167	-0.802651381170501
-0.0744298218651009	-0.758867561193252
-0.0198284591573095	-0.715198578509679
0.0364350049377192	-0.671388785007115
0.0871115225599454	-0.627694062724183
0.128738808166743	-0.584719375371848
0.161243683928256	-0.543145283664663
0.186703846537595	-0.503496463940733
0.207957327098961	-0.466031480120357
0.227560357315062	-0.430731950335684
0.247304806065326	-0.397327026014423
0.268213641188268	-0.365336937853609
0.290760138799648	-0.334167749188732
0.315074437934441	-0.303248790797466
0.341046697196679	-0.272118746759687
0.368371365644628	-0.240360479947459
0.396615898917701	-0.207399327129307
0.42535135152183	-0.172320591240496
0.454312639340526	-0.133900732584147
0.483513501266458	-0.0909390146717726
0.513246767333265	-0.0427913257337726
0.543955521544739	0.0101456602974056
0.57603916137924	0.0662935754758269
0.609698279034827	0.123269909459608
0.644879893923202	0.178703347241855
0.681308787967073	0.231147478166848
0.71857282577607	0.280656039923202
0.756265054366997	0.32872063057353
0.794178382226917	0.377583967608509
0.832475316168634	0.429255696655598
0.871704305749604	0.484692907771046
0.912582589280687	0.543502537196218
0.955600609986661	0.604251430856971
1.00064447064162	0.665172308942317
1.04687086759605	0.72488354895992
1.0929435144757	0.782793854984044
1.13752238374993	0.83908845969652
1.17974512529315	0.894417952278043
1.21946041876903	0.9494987718211
1.25714229866724	1.00479279435653
1.29360926488111	1.06035137397327
1.32975316153731	1.11584692957837
1.36638643060538	1.17075572946744
1.40411720518011	1.22455376133839
1.44303787462132	1.27669094809775
1.4820984025239	1.32615932039559
1.51829861630403	1.37070533584243
1.54609319185242	1.40599931461081
1.55746281294004	1.42520366350325
1.54290599967804	1.41934712742645
1.49292560607329	1.37810796064664
1.39267825380015	1.27972413706039
1.25174129094832	1.13524941352142
1.07969206560752	0.955737546883452
0.886107925867471	0.752242294000198
0.68056621981788	0.535817411725381
0.472644295548462	0.317516656912719
0.271919501148933	0.108393786415931
0.0879691847090063	-0.0804974429112646
-0.0696293056816041	-0.238103274215149
-0.191298621933184	-0.353369950642003
-0.274720624047353	-0.425809106412631
-0.332987219650469	-0.467126790831251
-0.371845956698055	-0.485535690565841
-0.39655768483107	-0.488918158839493
-0.411293942242234	-0.483441537452121
-0.419139147535827	-0.472949544656483
-0.422461480186996	-0.459144273847233
-0.423319740500135	-0.442343678327708
-0.423648292749146	-0.422452236014572
-0.42513663857298	-0.399778141004376
-0.428893415788775	-0.375441086054162
-0.435098994469684	-0.351295695974158
-0.442880834246643	-0.329501557176019
-0.450572802077759	-0.31200246437792
-0.456351104880436	-0.300142842957805
-0.459035090786799	-0.29449358866468
-0.458704135194114	-0.294837665181309
-0.456815875964625	-0.300273158694271
-0.455741737872165	-0.309461381668194
-0.457943181070737	-0.321026589481278
-0.465189825796918	-0.333972276779912
-0.47814805200966	-0.34789872785583
-0.496416602868688	-0.362935969897565
-0.518843239412033	-0.379506563010666
-0.543874654520057	-0.398064002033246
-0.569791455520541	-0.418842394980857
-0.594855014006554	-0.441629299390381
-0.617486216896202	-0.465663463433704
-0.63653248546414	-0.489751625440967
-0.651538993234913	-0.512535226115969
-0.662859914055475	-0.53273413097315
-0.671481202338054	-0.549282366791206
-0.678548239021688	-0.561400621624941
-0.684747115132846	-0.568658009789217
-0.689806192659317	-0.571003638563093
-0.692380799908144	-0.568704822103241
-0.690433532806334	-0.562154772730786
-0.681998305918306	-0.551615690864761
-0.66602670177934	-0.537076737484606
-0.642943964886182	-0.518381089960992
-0.614637363265392	-0.495572327266529
-0.58384387514814	-0.469196106215807
-0.553183264005209	-0.440263283546264
-0.524242893067632	-0.409764729538558
-0.497081086864051	-0.377915325445577
-0.470327917346157	-0.343569278786428
-0.441850414403278	-0.3043565250192
-0.409783162375678	-0.257863181503352
-0.373588642231978	-0.203567339361006
-0.334710962864432	-0.144538626699921
-0.29641976136395	-0.0876482839524563
-0.262713764830532	-0.0416072524072915
-0.23663812041286	-0.0134300982390491
-0.218819005434457	-0.00513641947298415
-0.207053814671988	-0.0126378225546971
-0.197242511524426	-0.0274942812457055
-0.185134376923178	-0.0404347568251234
-0.167911727309778	-0.0446028972256119
-0.144855588817934	-0.0370062473269335
-0.116978463836955	-0.0179975977133336
-0.0860560427955778	0.0102757850640108
-0.0536533815997576	0.0452824636904341
-0.0205712536936182	0.0847392728706045
0.0131655884651619	0.126570960515857
0.0479268421243651	0.168714922498717
0.0839930328023434	0.209215485609936
0.121243589807494	0.246680339166933
0.159152908795634	0.280811848093104
0.197066946492285	0.312621707905878
0.234610028253849	0.344129875599201
0.27200643507037	0.377669130596329
0.310120991032177	0.41513298891257
0.350158429685775	0.457496160970624
0.393157781346846	0.504750904571671
0.439535196015393	0.556172492169707
0.488877697094885	0.61067815712328
0.540031358537541	0.667051225944878
0.591400157408338	0.723952593392867
0.641350931078031	0.779839176465046
0.688658640541539	0.8330234166992
0.732925852927346	0.882028374732081
0.774829449662285	0.926125396707088
0.815956951891712	0.965673892455215
0.858036188542609	1.00184922266872
0.901621177777411	1.03560627704037
0.944679746595316	1.06615954813755
0.981773515608512	1.08967029745543
1.00439596611842	1.09896138744528
1.00255828698743	1.08472085081585
0.972554339972277	1.03843178133058
0.894298436026114	0.947404424148707
0.776861164988409	0.820087220031456
0.629313116698632	0.664928609740035
0.460724880996249	0.490377034035654
0.280167047720728	0.304880933679525
0.0967102067115358	0.116888749432858
-0.0805750521918593	-0.0651510779431351
-0.24261813914999	-0.232790107687243
-0.380348464323389	-0.377579899038254
-0.484695437872589	-0.491072011234959
-0.554557151560232	-0.570907832904635
-0.600876967661788	-0.627509044831567
-0.62920729030887	-0.666221946963604
-0.645141853518786	-0.692499639806921
-0.65334057344725	-0.710691955112169
-0.657012537958025	-0.723346130356254
-0.657891941920136	-0.731217044427631
-0.656568272587098	-0.733908202830514
-0.652939675146289	-0.730795383184753
-0.646609601735782	-0.721787110748682
-0.637169799637319	-0.707616287075433
-0.624398669106793	-0.689643504696672
-0.608416230586886	-0.669403568063663
-0.589800867494578	-0.648204450379899
-0.569635487979485	-0.6269780119311
-0.549445353204075	-0.606379814123161
-0.531014203683348	-0.586979662628127
-0.516100965107918	-0.5693734680949
-0.506117251114674	-0.554175604157675
-0.501859645173454	-0.541997015465978
-0.503398158714003	-0.533518583367439
-0.510171023536649	-0.529606360115999
-0.521227726178144	-0.531263963242121
-0.535469443706555	-0.539272105486256
-0.551754189047779	-0.553608070186236
-0.568866886343285	-0.572970450469314
-0.585477817392993	-0.594769981245331
-0.600201386604627	-0.61572932846553
-0.611744873059325	-0.632874772875442
-0.619042676425794	-0.644430945066565
-0.621293245303904	-0.650133229897312
-0.617912049603567	-0.65077249071178
-0.608481116362574	-0.647231497461178
-0.592755786271798	-0.639588444688383
-0.570721872268284	-0.626815800048089
-0.542662318413241	-0.607219626057649
-0.509209712729974	-0.579338258197385
-0.471375454383443	-0.54282741517633
-0.430524842527195	-0.498937522486692
-0.388241145620332	-0.450395100509562
-0.346034272525546	-0.400697552877465
-0.304915609995126	-0.352987537720915
-0.26496529953464	-0.308820512802858
-0.225108248555517	-0.267260925022659
-0.18331019780516	-0.224756405942328
-0.137259281695916	-0.176081969226294
-0.0853571346174291	-0.116294469689217
-0.0276346674542317	-0.0431098088542389
0.0338466884000442	0.0413872396109531
0.0953985669023316	0.130806689801669
0.152864850805047	0.216582012038739
0.203075462127462	0.291197856943372
0.244922308586129	0.350857914508328
0.279584669301376	0.396376081344007
0.309907816537234	0.432166705948193
0.339323112227198	0.464092024328609
0.370768528639142	0.497209689659941
0.405912994826661	0.534254496006914
0.444822696001819	0.575235207754771
0.486122456643554	0.618058871384967
0.527617842020388	0.659773608855011
0.567179919929429	0.697906375144414
0.603538929570152	0.73142247851289
0.636649040687413	0.760994018610115
0.667518969647342	0.788537214630329
0.697694919790595	0.816314784234581
0.728713913239332	0.846104448876965
0.761756909343105	0.878840254639411
0.797550532842908	0.914804829712988
0.836440779299532	0.954122096378527
0.878532618954249	0.997162194265351
0.923803587341838	1.04455508148789
0.972091884025947	1.09672214475913
1.02284371730215	1.15305992934982
1.07457323698906	1.2110710823999
1.12417703227835	1.26579676388022
1.16643833936669	1.30985046759125
1.19408876154753	1.33419452402236
1.1986233629892	1.32957404651759
1.17178771077619	1.2962935999197
1.1096470283741	1.21579553650714
1.0050472613047	1.09583573783697
0.86630620130905	0.94417008546627
0.701741640128202	0.768554460952091
0.519671369503204	0.576744745851504
0.328413181175109	0.376496821721572
0.136284866884969	0.175566570119361
-0.0483957816261656	-0.0182901273980648
-0.217310972617243	-0.19731738927364
-0.362142914347211	-0.353759333950299
-0.474573815075018	-0.479860079870979
-0.55166642804908	-0.573452721117115
-0.607309531728613	-0.645840611801699
-0.646155133774953	-0.699171564969372
-0.672493884639719	-0.735529960888557
-0.689683950438039	-0.756905970018735
-0.70003735105026	-0.76547357689136
-0.705041169730046	-0.76393887422584
-0.70570711944256	-0.755674064794312
-0.702882432991037	-0.74447841390312
-0.69745183968365	-0.734000032459528
-0.690426336785075	-0.727013713099896
-0.682927877575852	-0.724837955481086
-0.676087502450079	-0.727166594612901
-0.670904737386502	-0.732452833185879
-0.668137592738676	-0.738721115082058
-0.668277789141534	-0.744434596590581
-0.671620078964662	-0.749026253754026
-0.678375646854072	-0.752947578323067
-0.688744546853096	-0.757374723121306
-0.702888936370881	-0.763806650270067
-0.720815491540835	-0.773691467436321
-0.742213826005392	-0.788076284132141
-0.76628537339564	-0.80722085683898
-0.791586635046825	-0.830189483789436
-0.815953148698282	-0.854583632446404
-0.836626734211329	-0.876663880015293
-0.850674195693193	-0.892017345723211
-0.855632477167647	-0.896661477253695
-0.850153001385507	-0.888189702800919
-0.834376230357596	-0.866474486135074
-0.809871690772323	-0.833635017883882
-0.779155075625602	-0.793311329552781
-0.744948998982061	-0.749556853554649
-0.709439006495994	-0.705762681252791
-0.673780254034859	-0.663951335013296
-0.638020399635289	-0.624584326704978
-0.601434270323	-0.586825586159326
-0.563089840896828	-0.549078023849317
-0.52237266875483	-0.509582081865656
-0.479237570786229	-0.466909365702051
-0.434119211669438	-0.420259589935379
-0.387624165918913	-0.369541046034539
-0.340219713065186	-0.31526955370484
-0.292083523061793	-0.258349925578669
-0.243153600649145	-0.199811332310462
-0.193312264245628	-0.14057656943449
-0.142587752152223	-0.0813510817246136
-0.0912633361532233	-0.0226682206201243
-0.0398433973462014	0.0349909807434128
0.0110872684219495	0.0911656189032274
0.0610138305443092	0.145550217931444
0.109565603318391	0.198185670976177
0.156506239124161	0.249503723647145
0.201703903097044	0.300137867905538
0.245137620673884	0.350603273242179
0.286930628284571	0.401032514135336
0.327365144779887	0.451093349776487
0.366860367896753	0.500102292477189
0.405940347646363	0.547292748284992
0.445222781084307	0.592204345823611
0.485418198308609	0.635122887556827
0.527286895129164	0.677373284039269
0.5714983145857	0.721186578239099
0.618376992997139	0.768981209846118
0.667591084838824	0.822186212148606
0.717919729986763	0.880025262944338
0.76726008197889	0.938842409300531
0.812960530222898	0.992492848713702
0.852443667346653	1.03397500833427
0.883984090357851	1.05791033529589
0.90742656161143	1.06294846752983
0.924550883562217	1.05299287257612
0.938810429160429	1.03649268390103
0.954425272379048	1.0239080957052
0.975204336656882	1.02443630439466
1.003665694317	1.04349081951912
1.0408088175669	1.08189144883957
1.08643981119235	1.136683682532
1.13960924467661	1.20275973684433
1.19869677915121	1.27435099586355
1.2609486418881	1.34578656041777
1.32167467065966	1.41135213192097
1.37361896840818	1.4645212854067
1.40706095717741	1.49719931062773
1.41094966548856	1.4997345410456
1.38042269376865	1.4675932164456
1.29511497918431	1.37779165784436
1.16443632259869	1.24026348803999
0.997796524874919	1.06494232983062
0.804605386876128	0.861761806014356
0.59427270946545	0.640655539389332
0.376208293506017	0.411557152753665
0.159821939860961	0.184400268905477
-0.0454765506065846	-0.0308814893571137
-0.230277377033489	-0.224354499235985
-0.385170738556619	-0.386085137933016
-0.500746834312843	-0.506139782650087
-0.575942663768287	-0.583563960931463
-0.63054522992099	-0.640558609352865
-0.66971099462534	-0.682621175400891
-0.697870247670244	-0.714151146439314
-0.718754399432161	-0.738702329687146
-0.735585072526994	-0.759348854812406
-0.751128340233232	-0.778761119298903
-0.767497491418553	-0.798897270975272
-0.785791848865016	-0.820507917634987
-0.80580143019263	-0.842799277693374
-0.826023702599972	-0.863573649067758
-0.844102928032466	-0.87996213899765
-0.857590181641255	-0.889532739208434
-0.864769753619016	-0.891291495507303
-0.865267908745768	-0.886117242347041
-0.860225687345351	-0.876470666852617
-0.851960888445533	-0.865557443402063
-0.843250036037848	-0.856309324353479
-0.836531686955874	-0.85056699218392
-0.833345804890206	-0.848754535641996
-0.834173065054876	-0.850134505719532
-0.838633032174232	-0.853469850567208
-0.845856050004322	-0.857739094978492
-0.854816860816724	-0.862571475934518
-0.86450520910274	-0.86824333006917
-0.873946848909529	-0.875271173239159
-0.882183206867184	-0.883796714211051
-0.888312844789559	-0.893080308097169
-0.891607344195582	-0.90140833623988
-0.89160798818069	-0.906497828638818
-0.888083029946099	-0.906178173672505
-0.880822379722817	-0.898972370577295
-0.869384030671097	-0.884282317007029
-0.852955923525749	-0.862144882358004
-0.830437855177188	-0.832814369563481
-0.800749148872345	-0.796527859798768
-0.763271692675801	-0.753618259978552
-0.718264813457458	-0.704827290977962
-0.667075625139472	-0.651526072062341
-0.612030872960817	-0.595659640048366
-0.556004817682195	-0.539427493672515
-0.501773759754546	-0.484824813092591
-0.451359070134102	-0.433192796503153
-0.405589150944779	-0.384922194350031
-0.364041694280516	-0.33942172185267
-0.325373271750827	-0.295387266833798
-0.287882053098417	-0.251311503035791
-0.250074203591389	-0.206081697213762
-0.211053798436384	-0.159456751454057
-0.170679651086314	-0.112234965793608
-0.129521915512268	-0.0660201587208479
-0.0886506904118548	-0.0226356721497212
-0.0492675401267146	0.0165989219975249
-0.0122491310853838	0.051407707910619
0.0222178250691313	0.0826687965063036
0.0547175888259506	0.112082457568459
0.0863645570245454	0.141592804405198
0.118400887906457	0.172814705301511
0.151853238202038	0.206659937367088
0.187368158199272	0.243265966797113
0.225211634473518	0.282225951334273
0.265356183780502	0.32300221446915
0.307584968551262	0.365313985457774
0.351568539226013	0.409281191869726
0.396892793646549	0.455217102035448
0.443040220067247	0.503161527305095
0.489358979227555	0.552431188843904
0.53508830694111	0.601515529638041
0.579504610998792	0.648487343734006
0.622174499256934	0.691779806671277
0.663190447915573	0.730916863401821
0.703226781041498	0.766782752445787
0.743337558483164	0.801282057559829
0.784561085529462	0.836578353431969
0.82749627569249	0.874299186020375
0.872026138236808	0.915075228344863
0.917303953348495	0.95857294977327
0.96202359303471	1.00388641151672
1.00488601436982	1.04995546337
1.04508381237933	1.09573563595139
1.0826081928352	1.14011674511865
1.118258396995	1.18183924994291
1.15337450880271	1.21968863775546
1.18945245145923	1.25304404009045
1.22782827342277	1.28255766018422
1.26947562116789	1.31051392954636
1.31474389507596	1.34038767547824
1.36278635104408	1.37537320190379
1.41061806867432	1.41615328678551
1.45211989972055	1.45868374576295
1.47761322634032	1.49300646997156
1.47462986222967	1.50395216561327
1.43664908510692	1.46774521094764
1.33849200314846	1.36617157748423
1.19004000891432	1.20980211102328
1.00117449496451	1.00920765736503
0.781776853859046	0.774959062309722
0.541728478157954	0.517627171657586
0.290910760421251	0.247782831208862
0.0392050932089546	-0.0240031132362134
-0.203507130918917	-0.287159815877402
-0.427344519402343	-0.531116430914465
-0.622425679681309	-0.745302112547167
-0.778869219195792	-0.91914601497527
-0.886793745385775	-1.04207729239854
-0.948157688335608	-1.11496161541889
-0.989382449957658	-1.16037501014964
-1.01645791501962	-1.18453308503449
-1.03471515174139	-1.19441821272541
-1.04865692485453	-1.19709110088441
-1.06160749127357	-1.19844021427554
-1.07524334170586	-1.20180597850431
-1.08930959074176	-1.20717205199203
-1.10181787185858	-1.21148028943832
-1.10978857591141	-1.21010951148665
-1.11032905214084	-1.19894267750561
-1.10168091406056	-1.17610963474052
-1.08386893769982	-1.14263941857239
-1.05872576209416	-1.10181795032965
-1.02930010644757	-1.05771405694003
-0.99889364038171	-1.01369873902934
-0.970115203187885	-0.971632322695386
-0.944323416119781	-0.931913699330433
-0.921643976593086	-0.894135366237586
-0.901476745246916	-0.857893984285703
-0.883193494074683	-0.823383250193174
-0.866679768917517	-0.791606792661733
-0.852492218305791	-0.76421608809925
-0.841599436545044	-0.743044226726242
-0.834855003617727	-0.729457908384344
-0.832451435295373	-0.723745969533383
-0.83359582296795	-0.724817151234334
-0.836542511847519	-0.730372283556052
-0.838959537963465	-0.737471724841055
-0.838470813758265	-0.743215896482048
-0.833176868859602	-0.745248058017577
-0.82200411225098	-0.741966839142873
-0.80480001958902	-0.73255210302435
-0.782168530378522	-0.716972200956454
-0.755148409970518	-0.696000866720332
-0.724912898408226	-0.671108970352842
-0.692611497689099	-0.644112300648476
-0.65931559826436	-0.616618127746049
-0.625928890684762	-0.589448219523764
-0.592985304702072	-0.562245355546769
-0.560409965415439	-0.53342286271879
-0.527407206817542	-0.500528769085673
-0.492601011038906	-0.460979389104181
