# Supplementary material for: A multiwavelength photoplethysmography dataset with blood pressure and heart rate reference measurements
Source: Data Brief. 2025 Nov 14;63:112284. doi: 10.1016/j.dib.2025.112284 (PMC12682042; doi:10.1016/j.dib.2025.112284)
Supplement: Supplementary file 1 [file mmc1.zip › ppg_csv/ppg_subject_011.csv]

IR_PPG	Red_PPG
-1.25101506015022	-0.87664730826903
-1.23220490478668	-0.858488562873949
-1.20998686831374	-0.837511029897573
-1.18894476279034	-0.817038547908425
-1.17373468358135	-0.801906566467296
-1.16742501807518	-0.796862323701776
-1.16975494948627	-0.804240248259699
-1.17614946917921	-0.821803994291384
-1.17817750780334	-0.841785961576376
-1.16557662556073	-0.851940092208452
-1.12927923698509	-0.83875610865961
-1.06441910883402	-0.792002101719746
-0.972246794915592	-0.708919348847425
-0.860191616720918	-0.596168091784147
-0.739875009028873	-0.468319366133766
-0.623642211569505	-0.343243618259513
-0.520908476401272	-0.236388491143283
-0.435808614733956	-0.156471670759786
-0.366986595557258	-0.104120128631529
-0.309260122955217	-0.0733519867080053
-0.256116696550064	-0.0546922397597938
-0.201934590699707	-0.0385115019577517
-0.143268407149268	-0.017551461371567
-0.0790740092769675	0.0118706766854664
-0.0101237503063099	0.0500215538482838
0.0619573064592915	0.0949359872367168
0.135597832271357	0.143989383827952
0.209832661395652	0.195134942710906
0.284422537132896	0.247328684440245
0.359654644709541	0.30014545716155
0.436007351469273	0.35304302335321
0.513813438140303	0.404913787138135
0.59299919630072	0.45433705271707
0.672979637263145	0.500411600605179
0.752797670260674	0.543580418486034
0.831527655386204	0.585808192086294
0.908808697597101	0.629869878323536
0.98521036626799	0.678074935885958
1.06211257737864	0.731112570102583
1.14100412022808	0.787638799769842
1.22249219925927	0.844811564141269
1.30561608345218	0.899513245256326
1.38801081386548	0.949741997104185
1.46702151361207	0.99563849121701
1.54128257284352	1.03975762447337
1.61194545548873	1.08645802018056
1.68287767007025	1.14060132708654
1.75962636501585	1.20596364096099
1.84740659847127	1.28375890397272
1.9486271613477	1.3715313336634
2.06057063279306	1.46254906483406
2.17393965132762	1.54584737935388
2.27302049375591	1.60720251363598
2.33796247705937	1.63132401019107
2.34898349519454	1.60517144214692
2.30069694889037	1.52760838618765
2.16891744666687	1.38516315537366
1.97326519355757	1.19827704134199
1.733360394596	0.987391335729651
1.4688232548157	0.772947330173654
1.19927397925018	0.57538631631102
0.944332772932979	0.415149585778765
0.723619840897627	0.295296377790465
0.556755388177651	0.216068657899152
0.444759316827151	0.168318223213567
0.36605742331521	0.138316080937402
0.304831229423961	0.111460223806476
0.244696527463182	0.0755411138189408
0.172079772548198	0.0228566980026065
0.0785503131678067	-0.0490892165459946
-0.0383067038867951	-0.138160928359638
-0.175553035226064	-0.239025062782392
-0.32667682221679	-0.344929430926821
-0.483693223080322	-0.449317310747056
-0.638800759440882	-0.546858981114091
-0.785244415613832	-0.633722772522318
-0.917517140103525	-0.707288945070585
-1.03127478049292	-0.765793127801491
-1.12330801893397	-0.808307618205862
-1.19174709359706	-0.835090302122438
-1.23648712432103	-0.847995484206782
-1.25966328733797	-0.850573016990967
-1.26590161459243	-0.847635319111257
-1.26204586601129	-0.84433235651627
-1.25616439127259	-0.845051482963427
-1.25592915218526	-0.852592107566812
-1.26685344770629	-0.867911665639783
-1.29109567102479	-0.890392108503874
-1.32732711701647	-0.918321270933317
-1.37162119220868	-0.949308664235015
-1.41886076765728	-0.980571899660983
-1.46406036552299	-1.00919335856973
-1.50319484491182	-1.03243682597754
-1.53343938905025	-1.0481282162835
-1.55303413258435	-1.05504708759949
-1.56114245303553	-1.05322026910741
-1.55793934505623	-1.04394883456335
-1.54482564107498	-1.02944132202304
-1.52441686373712	-1.0121243987968
-1.50002581970239	-0.993921331295937
-1.47467835503639	-0.975823611284952
-1.4500457057854	-0.957877364250591
-1.42583995227816	-0.939429775199755
-1.40006308285716	-0.919390814077533
-1.37005868474888	-0.896452850479205
-1.33386498821541	-0.869433915453244
-1.29121008493848	-0.837847821396225
-1.24369140947633	-0.802486850954811
-1.19410255502738	-0.765587954002978
-1.14529455170552	-0.730290028750071
-1.09915359602182	-0.699500201370722
-1.05613325218368	-0.674698037429235
-1.01542115870493	-0.65531552245175
-0.975493652993125	-0.638990631162964
-0.934703442707198	-0.622441433679216
-0.891673033343374	-0.602431121201181
-0.845462527784059	-0.576473448040707
-0.795574927943268	-0.543248043213223
-0.741863426730099	-0.50280771990066
-0.684406639414318	-0.456569318586634
-0.623436007284839	-0.406999881798778
-0.559376951498825	-0.356979192676985
-0.492961558930254	-0.309005751326932
-0.425257181962975	-0.264551924958189
-0.357480870549045	-0.223806468525993
-0.290646457119013	-0.185809518274817
-0.225235968181728	-0.148808671903388
-0.161059944655332	-0.110680363485593
-0.0973350845077019	-0.069380146026923
-0.0329129946289484	-0.023438867553882
0.033407637369327	0.0275657981219223
0.102550483430996	0.0827806337084749
0.174928482262222	0.140328960479772
0.250425838513364	0.198047299042613
0.328582029885397	0.254347422210484
0.408827026768645	0.308683538708716
0.490641315013874	0.361354806424819
0.573646162485584	0.412867675418353
0.657668244698074	0.463398772261261
0.742747765137006	0.512759585667549
0.829053436123336	0.560809427769789
0.916763010199378	0.607899250152219
1.00597365648288	0.654937548880708
1.09658716983102	0.70300665295037
1.18809406002317	0.752827641293615
1.27935340576523	0.804460383505579
1.36862179766312	0.857396248812922
1.45401840063828	0.910939187377016
1.53437202469219	0.964705936176336
1.61015553414386	1.01911576508325
1.68408198321471	1.07570115977474
1.76095067195463	1.13699050489124
1.84650652511727	1.20576283114929
1.94538670483023	1.28367538096675
2.05858284877348	1.36950634531269
2.18115459330193	1.45752038454969
2.30110822815154	1.53674981618008
2.40024284372138	1.59202258047293
2.45722444569271	1.60701236554635
2.4523199266866	1.56856919218193
2.3936161671255	1.47931947996605
2.24679652581687	1.331200461066
2.03286922062979	1.14159897628844
1.77284246943337	0.927901866440068
1.48772449009668	0.707495972327554
1.19852350048882	0.49776813475758
0.926247718478889	0.316105194536825
0.691905361935968	0.179893992471971
0.51650464872915	0.0918619251563565
0.401212873076496	0.0356176375973627
0.320464908947474	-0.00110964739726281
0.260080031679853	-0.0312818631576825
0.20536252334729	-0.0655112695824081
0.143398942865894	-0.11026779783186
0.0646473742402505	-0.167628256308275
-0.036137549290769	-0.236303677835473
-0.159615906737008	-0.313282469733961
-0.302187487016421	-0.395292737260861
-0.456841616642124	-0.479474355084104
-0.614345901447862	-0.563112974034772
-0.764538515526869	-0.642816089438243
-0.897528457319271	-0.71383023943974
-1.00471765951056	-0.770143396862371
-1.07968922872561	-0.805623306980745
-1.11907068360986	-0.815899358265879
-1.12337581765664	-0.80026525034592
-1.09758680920114	-0.762791638181751
-1.05107283843555	-0.712113068170505
-0.996512500295871	-0.659803317459437
-0.947760601819216	-0.617716122667114
-0.916998852256332	-0.595067545528335
-0.911946687787431	-0.596209020931623
-0.934121795730799	-0.619811216108687
-0.978843522813031	-0.65963929329334
-1.03695581027854	-0.70656223784349
-1.09756950975806	-0.751110469058234
-1.15085973476046	-0.785796606324378
-1.19011128954358	-0.806547490682036
-1.21258280064148	-0.812956660607863
-1.21917524437286	-0.807509630028832
-1.21323120458045	-0.794244066528405
-1.19898949235486	-0.777380447583993
-1.18024910554491	-0.76032430651801
-1.15965483687192	-0.745199723120251
-1.13870955405886	-0.732859109496258
-1.1182423818701	-0.72320256238062
-1.09886288397664	-0.715610337147395
-1.08108265313319	-0.709315022398059
-1.06513821936998	-0.703610692941847
-1.05077819025429	-0.69787608303639
-1.03723067193775	-0.691431051094516
-1.02335685652258	-0.683284107091162
-1.00783969658885	-0.671930849984406
-0.989281358133346	-0.655458946558663
-0.966234258577714	-0.632115926291568
-0.93730004682415	-0.601172099920839
-0.901393601279139	-0.563606083363805
-0.858126433902342	-0.522127322350684
-0.808123225466118	-0.480375762615049
-0.753030658939173	-0.441607257969447
-0.695073202200978	-0.407486490132818
-0.63626247412616	-0.377568531715942
-0.577638070026772	-0.349696317296046
-0.518988514979081	-0.321094683651941
-0.459260384897064	-0.289623078378351
-0.397436182330369	-0.254583675084988
-0.333348013458872	-0.216708193058127
-0.267927786065501	-0.177385529489054
-0.202748838561926	-0.137600372328675
-0.139152812537764	-0.0971824192203791
-0.0774942517652666	-0.0547818711911813
-0.0169137138609731	-0.00860910298852662
0.044315618019497	0.0424483035217105
0.108131548420048	0.0979716220741392
0.176045103056613	0.155937351130072
0.248727011379493	0.213492969337659
0.325878086716959	0.268180715880685
0.406369983535112	0.318989217107926
0.488608904108863	0.366712745841627
0.571006639588858	0.413437666936296
0.652371018885828	0.461426783861444
0.732062475388515	0.512018945592456
0.809915608799267	0.565134448724247
0.886060379339949	0.619549475160781
0.960782600466945	0.673631505880256
1.03446388390333	0.726087471059819
1.10755695968678	0.776457047373657
1.18057215381578	0.825295715274757
1.2541386940446	0.874074955656849
1.32922726370677	0.92486994314689
1.40748884136436	0.979975687285835
1.49143486924102	1.04157020551507
1.58403230303535	1.11134911895669
1.68741266211066	1.18986906689731
1.80084902576804	1.27542250437466
1.91871440086222	1.36266896643322
2.02942205236767	1.4417245506163
2.11614539245324	1.49858827793469
2.15952178256374	1.51741128243655
2.14184042761476	1.48431018174327
2.06756471643099	1.39654302243661
1.91146509092146	1.2431082308475
1.69371460453318	1.0462257998282
1.43448631071317	0.828115722230995
1.15395326290844	0.610997990908133
0.872288514565993	0.417092598711882
0.609665119132856	0.268619538494505
0.386256130056036	0.169259122325915
0.222234600782548	0.114320187209361
0.11870944760905	0.090397029045191
0.0477108048729158	0.0802203682175932
-0.00555379963330955	0.0676521030957167
-0.054531570046373	0.0413490595113703
-0.108991906130537	-0.00375089955927679
-0.174434678668975	-0.0670297173074834
-0.252881874357959	-0.14418398930651
-0.344242501197597	-0.229714656662142
-0.447427847550348	-0.319041540396227
-0.560775446397696	-0.409585359082692
-0.681839685260313	-0.500574239969518
-0.806921614285018	-0.591824170035547
-0.930752623682402	-0.682120651714483
-1.04664448645548	-0.768015040439346
-1.14730239066186	-0.843813776833814
-1.22632883232952	-0.903155938927381
-1.28009578232073	-0.94175859753112
-1.30923394456012	-0.959989881761276
-1.31891832746353	-0.963678048916905
-1.31766948291212	-0.962440688147147
-1.31513835012368	-0.966280173935308
-1.3196977475628	-0.982153825483906
-1.33653491584447	-1.01206629838759
-1.3666454302731	-1.05318189708817
-1.4068638468452	-1.09933030163571
-1.45082900988531	-1.14286032094742
-1.49059193795607	-1.17618490874621
-1.51846199037062	-1.19295958397648
-1.52863730534878	-1.18906456584881
-1.51822326935839	-1.16339405496479
-1.48747225931672	-1.11822386125985
-1.43936935840575	-1.0588913361957
-1.37882713664677	-0.992729774582634
-1.3116944510675	-0.927514619900758
-1.24370052367305	-0.869872853574011
-1.17948000101158	-0.824067004993486
-1.1218746182307	-0.791365389357431
-1.07164507282217	-0.769999610588352
-1.02761004502157	-0.755634506894348
-0.987189543722596	-0.742351492113847
-0.947294789411585	-0.724139508894375
-0.905347623221053	-0.696587668051389
-0.860052576610392	-0.65811029938667
-0.811604593885117	-0.610096643614496
-0.761281108854113	-0.55596427995386
-0.710642260432327	-0.499729712657684
-0.660700030090783	-0.444854422882982
-0.611381884212631	-0.393722686319979
-0.561451717937863	-0.347580726072489
-0.508854785911643	-0.306573939849311
-0.451320920440059	-0.269721763123113
-0.38703076638462	-0.234955452104572
-0.315185150238406	-0.199426318818696
-0.236354399388212	-0.160151501836178
-0.152500967412394	-0.114846271299797
-0.0666042908352851	-0.0626401976028273
0.0180778530722852	-0.00436506816010889
0.0989202516583068	0.0577608589466972
0.174714063881402	0.120976647251184
0.246044449502325	0.182991866719464
0.315103239981236	0.242684217734492
0.384941103134946	0.300170159479142
0.45837228699488	0.356281009306539
0.536945920950834	0.41175040918676
0.620416873317861	0.466555505020522
0.706914671060114	0.519832446802624
0.793689528435039	0.570491630042096
0.878107818063115	0.618172114828701
0.958518122060172	0.663886964070148
1.03468006629682	0.709881511550202
1.10761987207685	0.758717766390877
1.17900613042648	0.812081986997267
1.25034375703163	0.869967862026523
1.32236977907465	0.930583576888318
1.39493732204847	0.990867415516736
1.46742205255323	1.04734013620777
1.53942891402695	1.09717351505021
1.6114850140951	1.13939312986627
1.68548037356797	1.17589323954058
1.76469042405518	1.21170501164515
1.85319440302271	1.25402493485816
1.95454472915435	1.30991164958371
2.06979806124185	1.38315029712445
2.19538141536732	1.47131508034981
2.321514782062	1.56422639412887
2.43196381076976	1.64464701795194
2.50573216692035	1.69135382470471
2.52082672187715	1.68396139197139
2.46798895477533	1.62549173893936
2.32238716789751	1.486252292251
2.10338863288516	1.28623264955575
1.83036062137977	1.04542240850304
1.5226704050228	0.783811166742321
1.19968525545573	0.521388521923013
0.880772444320024	0.278144071694555
0.585299243257167	0.0740674137063799
0.332632923908629	-0.0708518543920764
0.142140757915883	-0.157360920317132
0.015106473381572	-0.211352218998953
-0.0780612096443039	-0.245757708420503
-0.150013150558505	-0.272677356835609
-0.212422567498504	-0.301754455938907
-0.274726947363646	-0.339416369379534
-0.343742495902369	-0.38872514463188
-0.423684601036315	-0.449609047201338
-0.51620707483466	-0.519288483820589
-0.620391930311818	-0.59282270155141
-0.732847310875977	-0.663857492419301
-0.848035091111371	-0.72567265008506
-0.958828120555559	-0.772459248219304
-1.05730785456565	-0.800565352703416
-1.13588488301527	-0.809348765406
-1.18873625490766	-0.801292407999174
-1.21329543023267	-0.781276599444742
-1.21132672453169	-0.755340836814807
-1.18914766895831	-0.729549543139776
-1.15681143624078	-0.709384213506142
-1.12636206749356	-0.699568588418549
-1.10948238838378	-0.703864894228684
-1.11497687933531	-0.724484114633585
-1.14665166192636	-0.761227951614911
-1.20223246740285	-0.810884460694095
-1.27382329865327	-0.867381408816303
-1.34995473690615	-0.922834856212661
-1.41866212050579	-0.969242563604845
-1.47059147038832	-1.00035959651554
-1.50108702381873	-1.01323411604197
-1.51060500637003	-1.00889300222093
-1.5034745013427	-0.991797954927355
-1.48567795363405	-0.968114334182281
-1.4626283479139	-0.943484994650439
-1.43775565149242	-0.921381374975168
-1.41222554959996	-0.902760673881957
-1.38559208068449	-0.886888215358768
-1.35686985150353	-0.872508687135707
-1.32546191213524	-0.858579850159876
-1.29155728357407	-0.844341162064762
-1.25594896997469	-0.829005444224439
-1.21955086900687	-0.811492481005888
-1.18299171617896	-0.790451530167797
-1.14649800362022	-0.764583098951931
-1.1100277751393	-0.733125003928152
-1.07346442188393	-0.696329176554562
-1.03668542363182	-0.655751777360161
-0.999462412946636	-0.614183914967607
-0.961316155363702	-0.57511184815536
-0.921490488448041	-0.541745137798337
-0.879080965569774	-0.515879944628151
-0.833194501482324	-0.49706969921693
-0.783017923059391	-0.482532638488606
-0.727849984340009	-0.467868563471364
-0.667257744781454	-0.448260053274623
-0.601358011983119	-0.419685873403572
-0.530989364658592	-0.37978670674257
-0.457572340302858	-0.328250372918277
-0.382735025977733	-0.266781888548922
-0.307956996546902	-0.198772788710833
-0.234375697190528	-0.128678226737049
-0.162691604265235	-0.0610413175228383
-0.0930414384048459	0.000727334961465851
-0.024804391993025	0.0554074241897774
0.0435505204227416	0.104375391538224
0.114379550635886	0.15114476501631
0.190383692486377	0.200215392164048
0.273765197038315	0.255646211049135
0.365312590902141	0.319801072470847
0.463844196237799	0.392598949554819
0.566312363945531	0.471413338031491
0.668554482709491	0.551608488035003
0.766416848216549	0.627586032738793
0.856893962030649	0.694105370836529
0.938933979456882	0.74757750284175
1.01360460498085	0.787069026210529
1.0834840193264	0.814804249417971
1.15150117180292	0.835928999702416
1.2198160656175	0.857336448118153
1.28934713868592	0.885666941827288
1.36010381836488	0.925123778648991
1.43193172329743	0.976117707225563
1.50510165395072	1.03554073003303
1.58045472626904	1.09862511391482
1.65923185280288	1.16141554137675
1.74288671830543	1.22257063819806
1.83298712308348	1.28366084833795
1.93098454362196	1.34791589626592
2.03752736683153	1.41802109864696
2.15121583350298	1.49384817583514
2.26707825780756	1.57093941678048
2.37538405202946	1.64025285228538
2.46155151041933	1.68925221279562
2.50773338985326	1.70405130955682
2.49613162246984	1.67213778118901
2.42971381553986	1.58876589012668
2.27818278382854	1.44124869549044
2.05997198778267	1.24580250453433
1.79351488784902	1.0186436245124
1.49724494447436	0.775988362678695
1.18959561810548	0.534053026287259
0.889000369189157	0.309053922592138
0.613892658172158	0.117207358847377
0.382705945501265	-0.0252703576929771
0.213873691623255	-0.116350044219333
0.108000744727304	-0.170413886524111
0.035310053164487	-0.200465186367815
-0.0185934132298963	-0.220302877210642
-0.0679135589205428	-0.241583498929148
-0.124684835712385	-0.272375662193442
-0.197606018388456	-0.317152524609235
-0.291506522188776	-0.377551180438872
-0.407183414611085	-0.453141306177827
-0.541470383903111	-0.541771257739014
-0.687590995363512	-0.639514970087305
-0.83596440233944	-0.740577547938077
-0.97557241966256	-0.837578571199277
-1.09578174743816	-0.922423717177113
-1.18829833273971	-0.987666323121928
-1.24884557619113	-1.02805170302236
-1.27818322187527	-1.04188921431195
-1.28214623721016	-1.03191823118323
-1.27052070425827	-1.00534529069552
-1.2548704084499	-0.972785171613575
-1.24582504804273	-0.946062292418208
-1.25063260117203	-0.935267312856396
-1.27177774882959	-0.945958787985721
-1.30711957931657	-0.977595989341982
-1.35139959044301	-1.02391217531238
-1.39838055638879	-1.07510814125967
-1.44265614732401	-1.12094235160917
-1.48050031471299	-1.15350272909537
-1.50979247531819	-1.16879944124001
-1.5295721576197	-1.16698484787104
-1.53976991262593	-1.15150341052961
-1.54122004984346	-1.12764819627318
-1.53566225157168	-1.10103394936492
-1.52543599237247	-1.07646735954504
-1.51286793542992	-1.05746217923193
-1.4996091295453	-1.04621372782269
-1.4861809370467	-1.04353035294476
-1.47180373856558	-1.04834170535441
-1.45443088731991	-1.0569297377726
-1.43091382540393	-1.06254598589142
-1.39734870133684	-1.05614868494682
-1.34978934821476	-1.02852338555624
-1.28546909474166	-0.973316701901444
-1.20430869474263	-0.889883648489232
-1.10996926288879	-0.784603333563879
-1.00954860632128	-0.669684210451378
-0.911629967974585	-0.559556515385063
-0.82349735258651	-0.466299070592548
-0.748990950880193	-0.396180134815888
-0.688032953467359	-0.348712478248033
-0.63770887129209	-0.318196617204789
-0.593937845093097	-0.296631818006455
-0.552769765636813	-0.276614356628066
-0.510965823766226	-0.253218202682849
-0.466116513235837	-0.224484077549734
-0.416692324713733	-0.190748843095621
-0.362171813694069	-0.153439413767295
-0.303119779410842	-0.114011312997131
-0.241033516005665	-0.0734281588248589
-0.177885351770607	-0.0321476522775159
-0.115431443801152	0.00968920302444696
-0.0544890547159692	0.052121199448235
0.00550991302638053	0.0953171413746496
0.0664030813338799	0.13952182704211
0.130564005126062	0.184967949605116
0.199824892164977	0.231800326060943
0.274545744111109	0.279994423608877
0.353299897149189	0.329193309452275
0.433372381406456	0.378540995119682
0.511852654613441	0.426789809814932
0.58680576537682	0.472843004506587
0.658010414206452	0.516477647225006
0.726993811671654	0.55872929938533
0.796391553964181	0.601621153316973
0.868901776423786	0.647379527896996
0.946249704193304	0.697567078633528
1.02858408867387	0.752518698674042
1.11452464113441	0.811236637659702
1.2017381626606	0.871698504762015
1.28769549160434	0.931449925361374
1.37033233865135	0.988370328384822
1.44857487576055	1.041497340618
1.52279285995067	1.09166970998217
1.59508404117691	1.14160040818615
1.66908164843084	1.19508343103209
1.74901360174449	1.25544595573186
1.8380591572764	1.32377460823928
1.936386552304	1.39752104485291
2.03941747868368	1.46988789113934
2.13691546468993	1.53022562994655
2.21349647301832	1.56557554082881
2.25094049059573	1.56323479136486
2.2320932150145	1.51377142790749
2.15813701788005	1.41698754643097
2.00540807912149	1.27040085618351
1.79267255689442	1.08859451851586
1.53869660935441	0.886151694778734
1.26224639465708	0.677655546322875
0.98208807095802	0.477689234499011
0.716987796412818	0.300835920657872
0.485711729177071	0.161678766150191
0.307026027406376	0.0643712877954316
0.183539281224813	0.00452441776142394
0.0994671251333432	-0.0238848865101034
0.0456425680391463	-0.0301990522374247
0.0114288354882982	-0.025365068777435
-0.0139875882174351	-0.0201032241941851
-0.0407982423687488	-0.0233968262493932
-0.0780711386877391	-0.0416987858053789
-0.133284975224622	-0.0789953242501289
-0.21172447763114	-0.137417467827407
-0.315690147341657	-0.217711115675962
-0.443560222556453	-0.318912340996552
-0.588898260952231	-0.437131624741007
-0.74012657187056	-0.564192994719594
-0.881574692924302	-0.687481955866151
-0.996512811319867	-0.79210309659432
-1.07181827444582	-0.865128734257033
-1.10260631797332	-0.900113473395481
-1.09455065705608	-0.899525827388858
-1.06247544088163	-0.873869202209963
-1.02563957440109	-0.838103524947842
-1.00169717582584	-0.807147157054224
-1.00173063932437	-0.792179806027202
-1.02801378859594	-0.798600806142556
-1.07483722220699	-0.825609714974576
-1.13151514513487	-0.867007049100116
-1.1861113135914	-0.91291467818493
-1.22858017024445	-0.952215730199474
-1.25261497831992	-0.975289681294168
-1.2561176543817	-0.97627731868699
-1.2406243716451	-0.954131716489564
-1.21018263873481	-0.912235053215619
-1.1701082648882	-0.856988197515937
-1.12586313255229	-0.796040402323914
-1.08213124514693	-0.736672600944181
-1.04212089603688	-0.684584654300286
-1.00718788105865	-0.64319266204405
-0.976931523712817	-0.613462470093622
-0.949775686651986	-0.594182616132923
-0.923765013173724	-0.582492676590479
-0.897202811771507	-0.574537304549549
-0.868951433817421	-0.566222592409078
-0.838451241803599	-0.554052494264708
-0.805585538749156	-0.535911102871881
-0.770503630751902	-0.511541659310518
-0.733501266296736	-0.482461514184281
-0.695006304921319	-0.451221042841123
-0.655614143409547	-0.420253993753383
-0.616043612700976	-0.390875255517346
-0.57692435191846	-0.362967968719928
-0.53846941248632	-0.335481941138296
-0.500210971826161	-0.307315798706913
-0.460968955688961	-0.277917701690702
-0.419083874763245	-0.247217404706931
-0.372773071999926	-0.215058642917571
-0.320403575035988	-0.180689591714753
-0.260602140163472	-0.142804039559954
-0.192332489439728	-0.10016349751129
-0.115132924438621	-0.0523488346997229
-0.029562283627463	-0.000103533169610716
0.0623172706713531	0.0549180307001331
0.156755317423858	0.110755747227148
0.248769486974423	0.165707522892399
0.333333891263998	0.218602996098764
0.406929456635671	0.268773890601963
0.46873946774288	0.315857157561341
0.520861350056435	0.359597878448821
0.567400031788687	0.399757349138807
0.612881960486764	0.436135220456973
0.660747351511434	0.468685453848307
0.71257789685516	0.497747033611889
0.768271850058865	0.524362603785308
0.826883882894221	0.550475038632121
0.887606981388418	0.57871187176483
0.950449413532766	0.61170967973787
1.01640202784757	0.651344819298945
1.08715222372703	0.698412457374944
1.16459288606038	0.75299866176396
1.25039810922879	0.81522807711305
1.34574241096366	0.885697443231748
1.45096394445527	0.965010284873031
1.56487669024811	1.05234228721866
1.68365712342958	1.14360669457992
1.79964314521431	1.23023164952562
1.90071709876636	1.29950319870856
1.9709809813739	1.33676585300141
1.99309660938451	1.32886031790248
1.95203383298903	1.26761258245316
1.847156891385	1.15613846874376
1.6647394698409	0.995067483651489
1.42644704966875	0.801421642398968
1.15394511218057	0.592222960208819
0.868899138688379	0.384493452303664
0.59297461050419	0.195255133906125
0.347837008940023	0.0415300202388231
0.155151815307898	-0.07140908697361
0.0191918899194514	-0.14623823658144
-0.0729840715821255	-0.189927264932825
-0.133902038623524	-0.213663758137192
-0.178338179846193	-0.23020996142309
-0.220124576885195	-0.251124361623037
-0.269945769156722	-0.28459687193521
-0.33433648656867	-0.334386633271484
-0.415657036903407	-0.399857779153134
-0.512599321073555	-0.476755517507877
-0.620848136670855	-0.558343809771805
-0.733775842260214	-0.636685616336561
-0.843251058897428	-0.703963015708984
-0.940667956277391	-0.753730091993975
-1.01819198311113	-0.781932414948743
-1.07007679187739	-0.787529969777756
-1.09383067135469	-0.772649993091028
-1.09099884191561	-0.74227002867118
-1.06730907126105	-0.703437408190533
-1.03194956653353	-0.664064213732304
-0.995949940010071	-0.631470832818416
-0.969976050452516	-0.611003610399875
-0.962102283049794	-0.605106653272988
-0.976155315538306	-0.613153318443943
-1.0110652038362	-0.632121651097292
-1.06139673277229	-0.657857000839636
-1.1189245371121	-0.686402300762385
-1.17479511237932	-0.714892096215173
-1.22159226087867	-0.741759062253967
-1.25467775666826	-0.766318908722365
-1.27254734441959	-0.78805566370182
-1.27635480459092	-0.806022689805149
-1.26893501999048	-0.818650576230696
-1.25363289164358	-0.824007884234402
-1.23322390413325	-0.820377992925014
-1.20923164011141	-0.806966691560769
-1.18186782617139	-0.784546935527587
-1.15058567478274	-0.755783513135131
-1.11496118804388	-0.724929619579087
-1.07545756639085	-0.696743206523845
-1.03368714530174	-0.6748973731964
-0.992038540417646	-0.660577047016073
-0.952818905804517	-0.65195594139851
-0.917237388715733	-0.644795946131796
-0.88464501957672	-0.633896578158208
-0.852455471228536	-0.614856814156628
-0.816968045543859	-0.585559600426976
-0.774856279735416	-0.546855390242036
-0.724636904635634	-0.502152775847939
-0.667360807170286	-0.456029122038928
-0.606167353336743	-0.412402217382988
-0.544948627648796	-0.373048237256238
-0.486782474590376	-0.337137958344615
-0.432810133775548	-0.301981622928462
-0.381960574712457	-0.264583490702572
-0.331563527190309	-0.22324161837703
-0.27854836158425	-0.178420017862049
-0.220674796490334	-0.132449860615015
-0.157233006106106	-0.088206034496949
-0.0889519226158569	-0.0474836684166463
-0.0173019299321537	-0.00995022256527394
0.056314327168661	0.0268356577394001
0.131013581863556	0.0664093230016736
0.206376203104285	0.111854868668396
0.282096301178898	0.164381611780543
0.357693868214469	0.2226476891581
0.432518483746352	0.283138908620231
0.506025847914758	0.341406402537343
0.578123899024091	0.393590960183
0.64937394567424	0.43763504457205
0.720939870743036	0.473817277865392
0.794257140879865	0.504512564260249
0.870449175647009	0.53330824486877
0.949681718109808	0.563819977238573
1.0308369174895	0.59866097058175
1.11183423635955	0.638914351760094
1.19056117780038	0.684221620417324
1.2659712725167	0.733380832233319
1.33877148878163	0.785175765224798
1.41135549247791	0.839050680629331
1.48708409995418	0.895316312193523
1.56935036076991	0.954842775734974
1.66084939447662	1.0184661685034
1.76315393141133	1.08639952950225
1.87636763399136	1.15781276417004
1.9985684442354	1.23059354537966
2.12502814739636	1.30123090688838
2.24758312327701	1.36480548658571
2.35470768229073	1.41521409728601
2.43269637801534	1.44587707106549
2.46800081138865	1.4510400918983
2.45025106879733	1.42731115546473
2.37493965261053	1.37462607928266
2.25095485123085	1.29599556855428
2.08183624047067	1.19624968175017
1.87866525232857	1.08079022072562
1.65252331880315	0.955180063941994
1.41449187189301	0.825389540916042
1.17565234359673	0.697840826097368
0.94708616591293	0.57872202411959
0.739874770840189	0.472798963177387
0.565099590377108	0.382301062236347
0.428426951946267	0.306323999548918
0.318546669115729	0.240927495737433
0.227228948710984	0.179890445293312
0.143168299989455	0.115941618379879
0.0541593322464817	0.0422218332659283
-0.0503541241181332	-0.046276082528213
-0.176972954600298	-0.151535444886442
-0.326914727734423	-0.271818034519355
-0.495818579619683	-0.401583652862683
-0.67470087378571	-0.532143597953398
-0.851680106787185	-0.653124281712557
-1.01406193099582	-0.75459340241993
-1.1505024976114	-0.829316557632566
-1.2530343549186	-0.87439719582581
-1.31863154346437	-0.89176845913871
-1.34986558504868	-0.887497338554834
-1.35434954696291	-0.870262704923429
-1.34308732443719	-0.849520933606409
-1.3282045922031	-0.833839454064172
-1.32062013490392	-0.82971163224442
-1.32814327669285	-0.840924558823661
-1.35438688405061	-0.868370999498512
-1.3986957609003	-0.910159925195156
-1.45697346846611	-0.961966367863628
-1.52301185884649	-1.01770491028713
-1.58986701367278	-1.0706468841545
-1.65099741886178	-1.11486652278209
-1.70112523190781	-1.14654833457547
-1.73687344251609	-1.16461071964017
-1.75711865518907	-1.17043185394208
-1.76290209344225	-1.16691260062845
-1.7568528005064	-1.1573413750497
-1.74229439601261	-1.14447587748171
-1.72231683272409	-1.13007004187865
-1.69905072612444	-1.11487125251244
-1.67328890652109	-1.09893164591813
-1.64453868327493	-1.08197549417492
-1.61151688995227	-1.06360748524024
-1.57294485493127	-1.04331162221465
-1.5283284993446	-1.02037606841853
-1.4783800033588	-0.993955421274978
-1.42489165609185	-0.963359399424337
-1.37010533008423	-0.92842021368349
-1.31583229902938	-0.889667264753483
-1.2627029145818	-0.848149632498711
-1.2098842734573	-0.804998671260338
-1.15537514049786	-0.76100639998679
-1.09671337480506	-0.716433276736583
-1.03181259089441	-0.671008462921484
-0.959704635543001	-0.623972457436523
-0.881034289466125	-0.574201601720063
-0.798132665820753	-0.520638981058933
-0.714505514487314	-0.463068189224748
-0.633768802320527	-0.402815578477776
-0.558389406404171	-0.342750791500022
-0.488791978873388	-0.286321667904
-0.423277982037808	-0.236082561044034
-0.358798147739271	-0.192590787604249
-0.292153091340122	-0.154248620915545
-0.22098660085731	-0.117980176405698
-0.144168250120168	-0.0802042715802987
-0.0616364836505446	-0.0376576646436061
0.0259516107086621	0.0120381286760473
0.117519725698327	0.069975749293687
0.211812197874611	0.135695490282481
0.307647310524207	0.20718513274943
0.404161029624425	0.281321092565541
0.500899714902717	0.354747121685802
0.597631691543337	0.42491134973442
0.693942192433813	0.490844409593852
0.788924794907233	0.553354219226884
0.88131559264859	0.6145569188351
0.970107472142561	0.676945946742353
1.05525227384154	0.742401892074893
1.13790257936737	0.811540233245155
1.21994916031984	0.883585547007686
1.30313330615092	0.956711736944868
1.3882830652275	1.02863282895813
1.47503399861261	1.09717589062088
1.56202321928616	1.16062381975721
1.64737201332944	1.21781171570339
1.72934611847661	1.26819088482424
1.80715933994863	1.31212304494588
1.88177783386436	1.35144887467111
1.95636397777292	1.39001629678017
2.03592134811139	1.43357157329637
2.12593363570208	1.48844963643389
2.23022196824781	1.55902969579248
2.34860140518483	1.64479063561711
2.47504766432595	1.7383935365901
2.59703798646174	1.82595369548229
2.69655475065243	1.8896378623005
2.75288227542941	1.9116678716797
2.74677633794319	1.87840210626707
2.68265745259528	1.79099734749269
2.52414941603606	1.63714416278042
2.29353323727927	1.43595849152184
2.01308992533868	1.20655627310852
1.70510048922802	0.96805344693204
1.39184593796105	0.73956595238398
1.09560728055151	0.540209728855915
0.838665526013155	0.389100715739425
0.643301683359733	0.289182537571758
0.511208635071079	0.233249667688372
0.425352565135891	0.210167548654086
0.369375675467332	0.203897774531538
0.32262317228661	0.195744083198838
0.263792016824687	0.166916134594363
0.174729591796893	0.101605945804287
0.0343049408401696	-0.012991753719995
-0.151840586741906	-0.17536326055791
-0.367953245753554	-0.367412808376823
-0.598279290998995	-0.571044630844098
-0.827064977282449	-0.768162961627101
-1.03855655940814	-0.940672034393195
-1.21700029218028	-1.07047608280974
-1.35598926140604	-1.15354193891052
-1.44810074129583	-1.1931361521206
-1.4972383541851	-1.19840276990992
-1.51203362115792	-1.18073051649419
-1.50382827414881	-1.15130231744424
-1.48463534371805	-1.11986318459508
-1.465310943222	-1.09425523810839
-1.45409041885809	-1.08000820362204
-1.45564757490046	-1.07973432823414
-1.47088568365957	-1.09269471613436
-1.4975748236456	-1.11504538863434
-1.53163451951769	-1.14091187727764
-1.5685510594056	-1.16400119167645
-1.60440064629946	-1.17922857066215
-1.63621948201339	-1.18383618988916
-1.66179243243132	-1.17767843413862
-1.67917338816434	-1.16269511100227
-1.68636342806886	-1.14191939785259
-1.6814834744325	-1.11845974634819
-1.66345685246229	-1.09474773655844
-1.63283271170576	-1.07217049424886
-1.59219474927768	-1.05113095824105
-1.545753265732	-1.03147819021747
-1.49816067910845	-1.01303734686533
-1.45307483473869	-0.995846692906503
-1.41217205448534	-0.97990756526322
-1.37502630970451	-0.96466952486306
-1.33976120069601	-0.948758543105237
-1.30404320182469	-0.930347342068176
-1.26597205994658	-0.908078537019984
-1.22459496109456	-0.88192387117353
-1.1799454782568	-0.853266171965693
-1.13265683514758	-0.823974390122206
-1.08335948153675	-0.794960351411741
-1.03218067871128	-0.765140597467493
-0.978598107557389	-0.731564747557078
-0.921681881425335	-0.690782525303034
-0.860552457017285	-0.640735571315745
-0.794798533507098	-0.582082450785477
-0.724644676844613	-0.518146800778717
-0.650804754126874	-0.453484259691794
-0.574142814536324	-0.391879598403578
-0.495384603263463	-0.334839084677132
-0.415092259110828	-0.28125459802765
-0.333917414567145	-0.228294368584196
-0.252898495112909	-0.173055348911054
-0.173473889848285	-0.114182400347176
-0.0970538407090153	-0.052638660670299
-0.02431715689707	0.00877090001181276
0.0453610830543598	0.066827406581787
0.113945505092356	0.119450803571027
0.184077691248948	0.166525684000999
0.257944697587474	0.209631391366502
0.336260377334787	0.250991888163078
0.417966923691462	0.292409200639637
0.500854456279637	0.334856067478284
0.582743875285652	0.378861340859899
0.662613813637555	0.425242628182833
0.741188063906063	0.475526752191122
0.820796926912416	0.53164755836871
0.904580500542675	0.595013864529056
0.995315407182909	0.665471575333381
1.0943146438668	0.740814646077056
1.20086997596859	0.817286200822379
1.31251369550773	0.891030240159094
1.42603144424509	0.959899659271222
1.53882599160778	1.02471911236084
1.65005676321056	1.08925583003987
1.76096247274268	1.15867484982978
1.87391914896319	1.236895654199
1.99021505345086	1.32377670357498
2.10719967016989	1.41320754657571
2.21601739578398	1.49291428527017
2.30119442108881	1.54625868959071
2.34283113092111	1.55576110736317
2.32120558536121	1.5108632992425
2.23731178590919	1.38942195548963
2.06495729394368	1.21131519701828
1.82588034809748	0.996421144742138
1.54181918700335	0.764617919574926
1.23451204929409	0.535783642430352
0.925697173602463	0.329796434222123
0.637112798561257	0.166534415863948
0.390497162803251	0.0468243781515463
0.207588504961222	-0.0284388353981569
0.0901383585890887	-0.0687001133463537
0.0130265705344171	-0.0874728006281419
-0.0381441035166879	-0.0991568991475952
-0.0783478061273909	-0.116195586060318
-0.120804874107425	-0.147154733867953
-0.175534144881096	-0.196013322102226
-0.248611519561024	-0.262513719234006
-0.341848011884278	-0.343063007704979
-0.452725413403371	-0.43162194757057
-0.574645666568082	-0.520346310367601
-0.697727705856144	-0.600234399059013
-0.810369351932578	-0.662253657619828
-0.901497879810687	-0.699144005082064
-0.963039940749819	-0.707523731947344
-0.991946863743678	-0.689465459199761
-0.991198610529577	-0.652699126459118
-0.969445355290867	-0.609093196768445
-0.939231430289653	-0.571779149678033
-0.914103060823552	-0.551818594954448
-0.905308024894335	-0.555459326112055
-0.919066333652302	-0.582803166253821
-0.955299174155495	-0.628228451642453
-1.00820245696853	-0.682334011471654
-1.06835428979747	-0.734699142640803
-1.12551219713164	-0.776562882805318
-1.17114315832924	-0.802656940570686
-1.20000210391278	-0.811762258794832
-1.21050633635838	-0.805983196521969
-1.20406170118649	-0.789175359468997
-1.18379103565216	-0.765243880343269
-1.15323222207935	-0.736972101919239
