# Supplementary material for: A multiwavelength photoplethysmography dataset with blood pressure and heart rate reference measurements
Source: Data Brief. 2025 Nov 14;63:112284. doi: 10.1016/j.dib.2025.112284 (PMC12682042; doi:10.1016/j.dib.2025.112284)
Supplement: Supplementary file 1 [file mmc1.zip › ppg_csv/ppg_subject_012.csv]

IR_PPG	Red_PPG
-1.19650743207467	-0.70740957252694
-1.17333715009585	-0.713023550607268
-1.13373840602281	-0.70098336889019
-1.0790961384606	-0.671108077577655
-1.01422250914431	-0.628031153835902
-0.946440548971635	-0.57911817637514
-0.88364335433291	-0.531938707109864
-0.831957880648797	-0.492107020959006
-0.793730692004443	-0.462080346531717
-0.76645116761359	-0.441136976164546
-0.74311680958489	-0.426229133877434
-0.714271263677652	-0.413158529167327
-0.6713191691252	-0.397758822880865
-0.609923641038362	-0.377026563842048
-0.53189564364449	-0.350021701627501
-0.444501032182212	-0.318090320134058
-0.357379892526925	-0.284016267009104
-0.278457940008937	-0.250249917718924
-0.21061907932307	-0.217090504050676
-0.150515931164267	-0.181997413310942
-0.0900902892821801	-0.140627490522292
-0.0203198999912592	-0.089058230584679
0.0644174825037769	-0.0259063135217355
0.163558881021288	0.0467693724395935
0.270745971578057	0.124143545698194
0.377285540754427	0.200513856708204
0.476780269764497	0.271555351886162
0.568356617300887	0.335919360156264
0.656777002772203	0.395397616110776
0.749467929858634	0.453524039451775
0.852112630007631	0.513307000575844
0.965188683305891	0.575336052490376
1.0833193617391	0.63737677212261
1.19778306588447	0.695703566248374
1.30084394403942	0.747305623358053
1.38967271219098	0.791525340610168
1.46793722038967	0.830143450545891
1.54436019751616	0.866088520711852
1.62894481044055	0.901885625650277
1.72854651004655	0.938951497018226
1.84368774422518	0.977975719196592
1.96780079369232	1.01962131356246
2.08875218407398	1.06442542214644
2.19148506488052	1.11141495045601
2.26063076085784	1.15615126785161
2.28267077824166	1.18973166307047
2.24775912695403	1.19997174323011
2.16350118089796	1.17470459698833
2.01804069260701	1.10579679086865
1.8214541093258	0.992672792587339
1.58381787829893	0.839831883011954
1.315208446771	0.662313142983088
1.02570226198662	0.475155653341332
0.725375771190397	0.293398494927276
0.424305421626933	0.132080748581511
0.132567660540833	-0.00554914092796529
-0.139761064823299	-0.119854106276281
-0.382604307220858	-0.217617659715186
-0.585885619407239	-0.307691841003962
-0.7449097583321	-0.397187778950192
-0.879554502270598	-0.488883021729464
-0.992746494138215	-0.580648553539929
-1.08595994884696	-0.666779385453418
-1.15954397245845	-0.740468076546214
-1.213805361152	-0.796330018259571
-1.25016402645979	-0.831955349691828
-1.271707774948	-0.848059334886678
-1.28284866479943	-0.847599886909426
-1.28830753286577	-0.834641378596598
-1.29191540638179	-0.813611579464766
-1.29562098811428	-0.789138274819694
-1.2989987445119	-0.766081311669173
-1.29962100601101	-0.749062872258108
-1.29448589270982	-0.741231419990799
-1.28204991360311	-0.743002040921206
-1.26377834760669	-0.751977908731258
-1.24412642178587	-0.764396101096634
-1.22865446964985	-0.777076158287758
-1.22116567028574	-0.788460605542972
-1.2215252872734	-0.798201748618828
-1.22548178118064	-0.805868804848005
-1.22654369037881	-0.809819735233526
-1.21875355964612	-0.807034820837386
-1.19886856697097	-0.794120244439535
-1.1670364747883	-0.769027145276412
-1.12598974387975	-0.732514144601813
-1.07947565071455	-0.6884115385739
-1.03078063636253	-0.642476666266763
-0.981815047346982	-0.600482130596479
-0.932695450138145	-0.566402361514729
-0.881641408238011	-0.541161894454611
-0.825319502199901	-0.5220243967642
-0.759881390171371	-0.502734609570391
-0.682475281343779	-0.474720642013735
-0.592483285462059	-0.429523391260533
-0.491875103286777	-0.36197851670601
-0.384778514533961	-0.272907813781219
-0.276827215132299	-0.169857093550084
-0.174551454123274	-0.0651377477756075
-0.0844831261792774	0.0282310806955691
-0.0116171754832006	0.100916753886364
0.0424020705717228	0.149974027681101
0.0802836499492894	0.178700572952066
0.108374842069085	0.194049447072371
0.13441798693549	0.20325891082578
0.165054127506936	0.211517193640411
0.204453939482868	0.221490514086457
0.254543728121603	0.234177955614017
0.316178070272131	0.249877088458671
0.390090349051539	0.26854186726478
0.476793039995148	0.289842965285963
0.575514873663804	0.313575823108522
0.68307338272082	0.340376427083492
0.793714228630479	0.372013432087146
0.900386635632916	0.410760100550766
0.997057217098491	0.458173082647811
1.08096875875344	0.514045587483408
1.15365964289007	0.5760202745216
1.22020122397893	0.63987906402888
1.28708360404687	0.700400761940285
1.35984909475884	0.752709173941853
1.44155974484627	0.793821106148349
1.53254657973994	0.82377861292594
1.63104877685175	0.845744280450083
1.73389112284777	0.864826662189422
1.83655989317323	0.885923533169971
1.93264009525822	0.911323190883098
2.01306049425871	0.939052929053162
2.06577486375058	0.962800533952732
2.07651392311949	0.973583658504492
2.03104364095217	0.962489752528925
1.92719839613248	0.923281621479774
1.75431062505323	0.853821442822707
1.5270779790173	0.755973513712141
1.26019810932755	0.634440769661304
0.968368667286866	0.495468403389588
0.666287304198104	0.346223165315252
0.36865167136414	0.194907636891807
0.0901594200878438	0.0508757811687371
-0.154491798327915	-0.0760788628252374
-0.350604332580265	-0.177487383759146
-0.493184244944414	-0.248539082338202
-0.61217382842447	-0.290048667915518
-0.714522751203068	-0.308996028934765
-0.80612739794141	-0.316938858161449
-0.891303494653939	-0.326507287480546
-0.971948648896891	-0.347261663123791
-1.04684256992192	-0.382739972227388
-1.11182016521521	-0.430043513172127
-1.16114791634154	-0.481979278153407
-1.18966297573726	-0.530439185406826
-1.19469524817444	-0.569235775479871
-1.17694572571653	-0.595251727598238
-1.14018273236331	-0.607916662345972
-1.09019464726442	-0.607851481619785
-1.03354933778406	-0.595634161600312
-0.976565338849464	-0.571309731856736
-0.924685158006438	-0.534874779746857
-0.882114814251372	-0.487544161264834
-0.851360628442559	-0.433113912739168
-0.832564621390055	-0.378470058371981
-0.823170963504181	-0.332584545978496
-0.818651903697866	-0.304084464036063
-0.814361827455757	-0.298295743116113
-0.807654176253221	-0.315108663334535
-0.799010753104932	-0.348711255853355
-0.791319516760225	-0.389273676579332
-0.787374337932977	-0.425712168781451
-0.786784480654178	-0.448353525479764
-0.784145107721645	-0.450696597356772
-0.769910052370379	-0.430058364844376
-0.733975473683095	-0.387271782147795
-0.670377229765867	-0.325782160833806
-0.580738134021614	-0.250634841337072
-0.474659928594222	-0.167814982678222
-0.366789086718473	-0.084004480942998
-0.271828585866706	-0.00632282021170311
-0.199506691161698	0.0585185802761746
-0.151358019564249	0.10583153028256
-0.120434003371873	0.13481835043092
-0.0939542219873305	0.149636215106359
-0.057716487601455	0.158736588588492
-0.000417415209027905	0.172425497027138
0.0836181363222642	0.199626329448462
0.193764519581511	0.245279763612979
0.324074193709119	0.309346360175024
0.465237767951276	0.387389414324433
0.606978356833353	0.472083650441558
0.740474318083433	0.555118694755436
0.8603890775395	0.629312626737892
0.965983599035265	0.690692794512812
1.06084782815489	0.739935780910082
1.15122093322058	0.782416030561637
1.24356430458017	0.826514944358067
1.34251899823105	0.880654192817059
1.45011180930035	0.95023879785315
1.56614168432653	1.03581860321611
1.68885043944528	1.13314443080522
1.81497485846847	1.23474172572671
1.93901391999632	1.33190351857678
2.05235965372981	1.41618937051356
2.14323742823822	1.48023944170135
2.19798140490189	1.51810973573793
2.20335462008649	1.52529029024411
2.14912538642789	1.49865098556505
2.03928387570328	1.43681085065169
1.86846150849853	1.34121634673034
1.64975337246006	1.2173830249564
1.39625455523432	1.07510691396236
1.12106014446771	0.926824676407345
0.837265227806671	0.784510799202737
0.557964892897626	0.656511580664084
0.296254227387001	0.545762401492299
0.0652283189212232	0.450038558091397
-0.122017744853282	0.363880258303462
-0.260045392967128	0.281204001960741
-0.371471233421454	0.197628169640275
-0.460829183671433	0.111971521426161
-0.532546993772429	0.0267846618458792
-0.590635343076719	-0.052044981559665
-0.637895586956291	-0.116592286899663
-0.675265510864978	-0.159221955218118
-0.702410031324467	-0.176006958088705
-0.720065699284612	-0.17057686839117
-0.733143190449032	-0.156584573743934
-0.752328742153497	-0.15653961733602
-0.792213135314237	-0.195972445235146
-0.865893489827554	-0.29867373798682
-0.97822343011532	-0.473617588382456
-1.12109157370754	-0.689249296237854
-1.27371471243768	-0.914014161368814
-1.40880639727519	-1.11635748359113
-1.50228438008087	-1.26472456272062
-1.54192752105978	-1.35468082284312
-1.53092974277432	-1.37658259973098
-1.48516302361453	-1.34555473248028
-1.42598260923031	-1.28429396244633
-1.3720017259844	-1.21539968241497
-1.33319236583923	-1.15553197728032
-1.30930831535656	-1.11274596418169
-1.29257686950086	-1.08701083449609
-1.27276704209466	-1.07276682826248
-1.24199464753416	-1.06198669327132
-1.19724580543283	-1.04673733036875
-1.14011390870949	-1.02107174508282
-1.0747275931521	-0.982430672341065
-1.00544263548546	-0.932393392711021
-0.935398627187921	-0.876171717888365
-0.866128050356576	-0.820504849042316
-0.797811253986632	-0.770640709153396
-0.729735592412973	-0.727927434811941
-0.660786998178161	-0.689314440196329
-0.589987258392278	-0.648979135462086
-0.516988062090989	-0.601222137122107
-0.44222844823644	-0.543280982678409
-0.366532740735679	-0.476839829032885
-0.290327573427659	-0.407597405388594
-0.212995892969894	-0.343080131246743
-0.132810988806281	-0.289625964515577
-0.0475092608607216	-0.249772753509826
0.0447574144445971	-0.221072090294112
0.144429899525557	-0.196841017288909
0.249862669717687	-0.168733109145566
0.357376309993535	-0.130219218580205
0.462359398871945	-0.0793388636136556
0.561211144938921	-0.0191199671869729
0.653206203893164	0.0447112733858148
0.741135470403447	0.107373589021156
0.830189600067035	0.167766865285202
0.925597036533941	0.228694695343143
1.03026121417384	0.294661287860567
1.14365525074029	0.368859347225447
1.2625563740384	0.451333885299627
1.38312132687595	0.539305315760072
1.50290930438367	0.629016913390498
1.62147633912164	0.717507545191195
1.7391849888269	0.803059251975742
1.85501306496608	0.884170191731567
1.96451454214302	0.957804562534927
2.0587678149891	1.0180304435209
2.12472654378149	1.05606553982201
2.14704168025766	1.06218741841513
2.11102417243037	1.02900465122325
2.01431762078536	0.954723620735214
1.83977674307062	0.844799019826589
1.60398834551909	0.71088211828859
1.32353923436372	0.56720921850503
1.01501621583746	0.426059600263587
0.695006096173231	0.294629898107607
0.380095681603993	0.174814719216757
0.0868717783626826	0.065464626870695
-0.168078807317756	-0.0347678892443795
-0.368169269204382	-0.125836478722769
-0.509064879557201	-0.206530281208472
-0.622477142018798	-0.275731071360036
-0.720129088762266	-0.333451210570983
-0.811320086695916	-0.380968935720458
-0.901726678640296	-0.420198528922602
-0.993136884725361	-0.452786614048705
-1.08370314439026	-0.479382393959232
-1.1685831447102	-0.499475203469593
-1.24110260373296	-0.512058667803699
-1.29451981529314	-0.516910624604429
-1.32404953350541	-0.515654566360769
-1.32837311308397	-0.511564821995956
-1.30991310024677	-0.50776736185157
-1.27376614384346	-0.504887677804205
-1.22595375542731	-0.500149157381243
-1.17202740382244	-0.489141172304214
-1.11672071554102	-0.469289181582219
-1.06445779718856	-0.442539385067031
-1.01984486234189	-0.415358653527549
-0.987393459285908	-0.396055005912638
-0.970425904514538	-0.39091664843166
-0.969718656266673	-0.400985883064952
-0.982591739285002	-0.420786972596443
-1.00294254144946	-0.439573398327309
-1.0223570916005	-0.444856026510995
-1.03204929316709	-0.427107552585342
-1.02503738404424	-0.383795535700409
-0.997781151089108	-0.320819410566796
-0.950703124905582	-0.250451539925756
-0.887578856436448	-0.186621823863798
-0.814251893115215	-0.139716241245422
-0.737182337694413	-0.113116561714166
-0.662146957042704	-0.102619818903252
-0.593276567608809	-0.0985491290126186
-0.532589197660054	-0.0895788503784226
-0.48009485395694	-0.0670074395967589
-0.434339206586411	-0.0280656300646591
-0.393082794546847	0.0230145722648674
-0.353819221137843	0.0767369864071364
-0.313964406240764	0.122349107617292
-0.270775552165204	0.152503882015545
-0.221352787681424	0.166386808244434
-0.163124087511554	0.16966885379206
-0.0947825645695348	0.171391676764342
-0.0171080230960571	0.179732103877434
0.0669683469191172	0.199048062725958
0.153244586085181	0.2293670110625
0.237659400632428	0.267718458234729
0.317469346685236	0.3098725804913
0.391600313689289	0.351517159621679
0.460208187500291	0.388884289872265
0.524026315296221	0.419319993910952
0.584045855875603	0.442030693441921
0.64161108436452	0.45871651288947
0.698643648591887	0.473546809645427
0.75767969604893	0.492145761224756
0.821558805134484	0.519798924795376
0.892787920509778	0.559622199476203
0.972788511417579	0.611535940284107
1.06133566129895	0.672376128966109
1.15642130668526	0.736772000139925
1.25461296584538	0.798233107602488
1.35184668486337	0.850306847016639
1.44444603624011	0.888016021534997
1.53005091780666	0.909541692583635
1.60824053139071	0.917524606218454
1.68080889330141	0.919066618954145
1.75157545161114	0.923917897675274
1.82540935477222	0.941255046942808
1.90630806772481	0.976274127198456
1.99500112698614	1.02803110632202
2.08711912342286	1.0894936060824
2.17291587056078	1.14981756903491
2.23883200174111	1.19779340888242
2.27030464718105	1.22480817006389
2.25470596470152	1.22599428662268
2.18341723827607	1.19934851805869
2.05630551527492	1.14387718396558
1.87373030468731	1.05845366367833
1.64629155430496	0.942493679125779
1.38458921191958	0.79647704710689
1.09922322532286	0.628892712555327
0.800793542306537	0.451218605937631
0.499900110662304	0.274932657720345
0.207142878181877	0.111512798370008
-0.0668782073430341	-0.0343668661854044
-0.311563198120719	-0.158216948977261
-0.516312146359468	-0.260293182493806
-0.674219491496785	-0.342644142775646
-0.804943544192901	-0.408465818188133
-0.911986204143628	-0.462067761172073
-1.00038302521968	-0.508599457544572
-1.07638471254729	-0.553009010632446
-1.14585543827678	-0.598634213651563
-1.21209417010522	-0.646365855971422
-1.27440265360212	-0.694956926703186
-1.3284210981516	-0.742141703004676
-1.36833756692895	-0.785666929682831
-1.39005900721931	-0.823593542202038
-1.39371029872021	-0.853945925432134
-1.38391876989638	-0.874362743334001
-1.36754445090152	-0.882419687717263
-1.35014926442678	-0.87667097908189
-1.33331360162818	-0.857753872912648
-1.31437981791504	-0.828877886462581
-1.28880215312783	-0.795562295303209
-1.25379226738634	-0.764776417785246
-1.21112635914862	-0.74350726232446
-1.16741427813591	-0.736876376765222
-1.1316617100811	-0.746446607246279
-1.11150026397071	-0.769580130558355
-1.10996638164236	-0.800118032648591
-1.12411610221766	-0.829833811627678
-1.14578389715586	-0.850007770590092
-1.16406508391389	-0.853065423526536
-1.16870221761815	-0.834554387934785
-1.15323299049343	-0.795116395585449
-1.11660257489343	-0.741110214512378
-1.06251938183459	-0.682594605021775
-0.99711700753721	-0.62910192429423
-0.926365917741406	-0.585593372439059
-0.854379787780365	-0.551091318475274
-0.782927754175091	-0.520544282567526
-0.712005677677953	-0.488351914624024
-0.641143695368673	-0.451311438929748
-0.57078254749557	-0.40962705730993
-0.502809682270902	-0.366093921354712
-0.439822850471417	-0.324542727266769
-0.383702767929139	-0.288513639850805
-0.334603895155532	-0.260278419130728
-0.290927740814223	-0.239842195519003
-0.249901252300221	-0.224061098958355
-0.208067872525568	-0.206752628509627
-0.161429497210663	-0.18039925177702
-0.105558122730497	-0.138825680917987
-0.0362385918243768	-0.0794858213541186
0.0491187354325333	-0.00445100476194418
0.149837793548053	0.0800112924750669
0.261218569039502	0.165080789094321
0.375465783006454	0.24194141484924
0.484154066715302	0.304559962158723
0.581237235495497	0.351676443349346
0.665313323977088	0.387139801501921
0.740134326202201	0.418282993899302
0.813061291524379	0.452872643751528
0.892000549643977	0.495980655499864
0.982004620675263	0.548269126334242
1.0830280300964	0.60640263350904
1.19005284588973	0.665163180442616
1.29569224028552	0.720078816834509
1.39390602020245	0.769323978857739
1.48278169143528	0.814199032612809
1.56501831035692	0.858198206196633
1.64609249686361	0.90513170414689
1.73106676418674	0.957005375201894
1.82128514048219	1.01248914744711
1.91202610237162	1.06663621257755
1.99187447613249	1.11195679786563
2.04425458622749	1.14030338034889
2.05104449351262	1.1446555336799
1.99734774364802	1.12007218931703
1.8875847392528	1.06383997882791
1.71602693703031	0.975570881394792
1.49555162404438	0.857842337783759
1.23903608735886	0.717013373935585
0.959357614037586	0.563145183296747
0.669393491144404	0.408298415281551
0.382021005743154	0.263636348036254
0.110117444897676	0.136762915330716
-0.133439904328188	0.0306573172311265
-0.335773754870595	-0.0555581495771931
-0.491842669131932	-0.12492550733239
-0.621627048241777	-0.181175516262647
-0.727903924305378	-0.22804048867859
-0.813058014988153	-0.269207577496725
-0.879636848367439	-0.308331588327878
-0.931006346928873	-0.34856226068412
-0.97137344327773	-0.391531049751768
-1.00491720564944	-0.436336731582445
-1.03443118978271	-0.479253842369541
-1.06022446679553	-0.514482123610016
-1.07988961616201	-0.535654263935117
-1.08913182774618	-0.537550324574864
-1.08340684272371	-0.517572790998527
-1.05976639536107	-0.476697648899039
-1.01818328453334	-0.419704275289165
-0.961856064836037	-0.354622265566774
-0.896507409603437	-0.291531585420194
-0.829140970817878	-0.240890816996679
-0.766788694663386	-0.211406941778277
-0.715493362179975	-0.207574737542003
-0.679436016124297	-0.227701384779143
-0.66005196280375	-0.263775118489421
-0.655291252424039	-0.303907397619494
-0.659606454433744	-0.336426938384661
-0.665243939118881	-0.35347714988459
-0.664679255182084	-0.352392971104147
-0.653075786331991	-0.334841745581172
-0.629447761798424	-0.305106150154636
-0.596095917025987	-0.268837553532821
-0.556990198354795	-0.23248717804213
-0.516089389433538	-0.202670199142237
-0.476154349480361	-0.184785842137427
-0.438167322206006	-0.181114585101477
-0.401331148529413	-0.189435993113574
-0.363559239238304	-0.203229187966814
-0.322258619560892	-0.213736597702189
-0.275177397299941	-0.213126059855817
-0.221140748075527	-0.197289038463284
-0.160495264370648	-0.166912270067867
-0.0950241086026963	-0.126407856343797
-0.0272040178084263	-0.0815127245861638
0.0409310189923209	-0.0370125154418741
0.108671564884543	0.00431326957180877
0.176691269568576	0.0414264191075734
0.246253238247604	0.0741663617898647
0.318078191989912	0.102631473463273
0.391601564777356	0.127271070799809
0.465191899535718	0.149671197437216
0.537376318626685	0.173497873983427
0.608376034348891	0.204582598822385
0.680843993540618	0.249210451834732
0.759096483296659	0.310788715937698
0.847125266604914	0.386719515225475
0.946516911478208	0.467941761269399
1.05549558515053	0.542248290615434
1.1696406374069	0.599963662431129
1.28386755563275	0.638830690616425
1.394496130014	0.665263876816922
1.50002439829388	0.691169901386794
1.59982159618581	0.727912439306548
1.69122087065523	0.780365551842484
1.76671221676581	0.843790854086767
1.81320738446523	0.904766173578856
1.81438539475438	0.945474067108044
1.75550711857418	0.949355290973464
1.6408236239589	0.905979264483995
1.46665636966458	0.813730688073603
1.24573331806377	0.679898796533212
0.990782431529011	0.518518709416382
0.714531672432851	0.346775509791363
0.429709003147836	0.181014717090797
0.149042386046512	0.0334013858583014
-0.114740216498576	-0.0900066918328383
-0.348910842114882	-0.189437935392024
-0.540741528429859	-0.269908136820526
-0.684541063023956	-0.338536412678713
-0.801279255098232	-0.401660824488298
-0.896434815784181	-0.462913489875991
-0.976710477727075	-0.522835632835203
-1.04822333292268	-0.579612904305527
-1.11425420950048	-0.630022712874898
-1.17380218583997	-0.670110218596899
-1.22202670280965	-0.695830159425101
-1.25260749797134	-0.704090203591633
-1.26094567143142	-0.694190050131247
-1.24670085496984	-0.669058943115853
-1.21449589261201	-0.635447538786236
-1.17251137776823	-0.602517254971769
-1.12973809751001	-0.578999876559839
-1.09320251951673	-0.569962658886474
-1.06623573629307	-0.574712323012926
-1.04821814011762	-0.587027882452888
-1.03563221481605	-0.597738928800175
-1.02381779265011	-0.598415801103032
-1.00868494604209	-0.584537100720012
-0.98787826277472	-0.557054979383935
-0.961251993380799	-0.52201045710233
-0.930705539913931	-0.488271338797119
-0.899452004259647	-0.463986526669821
-0.870844471430313	-0.453190495763818
-0.847048286142831	-0.454305924345016
-0.828007438106812	-0.461286710799258
-0.811124584101701	-0.466490683503632
-0.791814579547834	-0.463574843152737
-0.764770190256859	-0.449211869281702
-0.725596194903039	-0.423332360129906
-0.672408236803089	-0.388204835301997
-0.606869005780472	-0.347056206607423
-0.534034728638364	-0.303048236912063
-0.460760632426672	-0.258990656115857
-0.393283294412922	-0.217485835403249
-0.335152073746533	-0.180903064299788
-0.286327618360043	-0.150863575345039
-0.243510688938486	-0.127460295237676
-0.201398611237895	-0.108786115403452
-0.154517791956802	-0.0912181767749006
-0.0990490431162673	-0.0704324175364054
-0.0338335641356802	-0.0427207151247964
0.0398786392006725	-0.00608687081919359
0.119552195789802	0.0392724240948256
0.202536511351104	0.0912874298571502
0.28675888590615	0.147088039986264
0.370985391390254	0.204454771024733
0.45492952325978	0.262905488426252
0.53929073959299	0.32367664907909
0.625548959262451	0.388521817141225
0.715378260343013	0.458139240959432
0.809837220149427	0.531337556613765
0.908747632412162	0.605432714611106
1.01063649385919	0.677389597296781
1.11328383695563	0.744787482218182
1.21455104037786	0.806093431720132
1.31303626694973	0.860422007699184
1.4082431936406	0.907315627615223
1.50021271686263	0.946924348589859
1.58887826496377	0.980501220840573
1.6736867374172	1.0107690921324
1.75396825499148	1.04171896196339
1.82989689441267	1.07763917373267
1.9031122133749	1.12148957394971
1.97602442588758	1.1731281422382
2.04970236567849	1.22819321981607
2.12131964071694	1.27832932424062
2.18255186372139	1.31288854581184
2.21984537574784	1.32157011012591
2.21662698178041	1.29709232149318
2.16557551487302	1.23703526326196
2.0324672752035	1.14421578807594
1.83237501038907	1.02532968673935
1.58037146804695	0.888358654231176
1.29152939579434	0.740096402909755
0.980921541248455	0.585206118414616
0.663620652026505	0.427152146881735
0.354699475745701	0.270018256714531
0.069230760023256	0.119769575282256
-0.17771274752362	-0.0159149900817835
-0.371058299277715	-0.129268205664728
-0.508275341033892	-0.214959070766001
-0.618130755977684	-0.272574941031568
-0.712908957031152	-0.307888106183456
-0.802732999352269	-0.331914888701524
-0.893718694765624	-0.357648381785451
-0.987660378519452	-0.395654559749044
-1.08266497923871	-0.450514448675162
-1.17401338774605	-0.519635747291115
-1.25507405185419	-0.594666613967964
-1.31856540683398	-0.664650544644918
-1.35831303197756	-0.719647496813637
-1.37106630012177	-0.753614084983141
-1.35761064125553	-0.765636365059042
-1.32274641783618	-0.759210517574481
-1.2743351035081	-0.740190733207957
-1.2218600874674	-0.71469411278896
-1.17470458732677	-0.687961789798244
-1.14014343983521	-0.664162043278855
-1.12132975415723	-0.646419942054662
-1.11614858711501	-0.636548273980092
-1.11796443147156	-0.634602785156951
-1.11842109999588	-0.6386909906219
-1.11102584115648	-0.645224486192688
-1.09358569685123	-0.649549247824774
-1.06834159885983	-0.646946741379724
-1.04006749602255	-0.633987908302446
-1.01329075154884	-0.609855213426742
-0.989917268553574	-0.576961547537176
-0.968306843856847	-0.540463015595339
-0.944284216772743	-0.506813052028998
-0.913590183955355	-0.481769653282965
-0.874374264656092	-0.468295593303636
-0.828269329867176	-0.465010988342433
-0.77950003547753	-0.466105386088962
-0.73270097583715	-0.463238929901265
-0.690776320908379	-0.448858852572447
-0.653834885517286	-0.41933223174315
-0.619407975317346	-0.376269370741741
-0.583525543979483	-0.32546745095541
-0.542059894335678	-0.274233744370382
-0.491854313898975	-0.228571464970889
-0.431367065116646	-0.191508571413387
-0.360829934515599	-0.16298825028944
-0.282105690800788	-0.140866026892361
-0.198391781706713	-0.122222531269103
-0.113757268973463	-0.104368787938998
-0.0324095047962127	-0.0852305504471634
0.0423759827142747	-0.0631306485639753
0.109513730634264	-0.0363537185249175
0.170992699215971	-0.00306359095098484
0.231597877942801	0.0380784928934062
0.297164474975097	0.0867885988227288
0.372053624066995	0.140250592253356
0.45716567211526	0.193301672927117
0.549534650495584	0.2401493622112
0.643664573100912	0.277131869769966
0.733944579213771	0.305174216972397
0.817125951546014	0.330470528210341
0.893863843407914	0.36278343593156
0.968522246918435	0.412046771922248
1.0469935594814	0.484724171693087
1.13337017134812	0.581222480120711
1.22732913533939	0.695070204483781
1.32399774215811	0.814075448968259
1.41660737866391	0.923302722849181
1.5004456441837	1.00931510622736
1.57581811557241	1.06461435497175
1.64835586094554	1.09059947728979
1.72640062853768	1.09723473008042
1.81647938702616	1.09881359222508
1.91863599474556	1.10747290713897
2.02354068237722	1.12772060420333
2.11274743477664	1.1546928677065
2.16232397676329	1.17657719146969
2.14886143379234	1.17943925831911
2.08582682803286	1.15195803677004
1.94664706106661	1.08833763800272
1.74493937466279	0.988988830495751
1.49432101059064	0.859484397025084
1.20840921061937	0.708533986471369
0.900821216518195	0.54566965433195
0.585174270056336	0.379280994380543
0.275085613003012	0.215502533409176
-0.0158275128725602	0.0581222740063826
-0.273947865801162	-0.0907074133425369
-0.485658204013574	-0.229426285904653
-0.648307293635308	-0.356240786687728
-0.794148333748858	-0.468941078073725
-0.92208121383098	-0.565404984870792
-1.03032372949568	-0.644421306396828
-1.11789584414783	-0.706338852934199
-1.18540370935468	-0.75317364819048
-1.23500351357341	-0.787991625646838
-1.26975096823587	-0.813693543702495
-1.29271402398664	-0.831815778684393
-1.30629504625058	-0.842236060071975
-1.31212064408041	-0.84424059036117
-1.31148938842165	-0.838390397496264
-1.30588000305814	-0.82784037028162
-1.29695833195508	-0.817948890425777
-1.28607410182717	-0.814091589357855
-1.27380253825803	-0.818830533725891
-1.26003977001794	-0.830226109625218
-1.24463236317787	-0.842626553514336
-1.22807505535638	-0.849769345200448
-1.21178852248672	-0.84838285072314
-1.19776709033717	-0.840029495177392
-1.18766177692614	-0.830165207383682
-1.18161873248753	-0.82526048610864
-1.17753017963827	-0.829810212716641
-1.17144222254859	-0.844678765999682
-1.1592529783094	-0.867191768811853
-1.13883682513227	-0.892518546164844
-1.11127355372817	-0.915502947936906
-1.08041192780994	-0.932164254482171
-1.05106894785675	-0.9404133011659
-1.02689566088899	-0.939852192321265
-1.00888550367203	-0.930792600776434
-0.994921335066084	-0.913002055092272
-0.980274643139607	-0.885049425829287
-0.958873066943289	-0.844945526928194
-0.925110674939262	-0.791910877367902
-0.875686012093572	-0.728231181591126
-0.810724358504453	-0.660053090146242
-0.733707770465546	-0.596599750680614
-0.650349210436034	-0.547974960778793
-0.566953413492611	-0.522038134591591
-0.488743718439653	-0.520997106471863
-0.418361028585963	-0.538695891361765
-0.354628622828367	-0.559790404649674
-0.291799497135403	-0.561652657360843
-0.219727087023567	-0.511631692540748
-0.125548162387669	-0.37541263354436
0.0145184961539321	-0.173761233567531
0.193900166210488	0.0725567541938895
0.40076592332955	0.342775576544052
0.623284843058675	0.616129480287106
0.849626000945415	0.871852712227202
1.06795847253732	1.08917951916849
1.26645133338195	1.24734414791512
1.43327365902686	1.34637515453013
1.56177103021959	1.40678731274304
1.65784528631516	1.44543608415109
1.72581300470482	1.47520192131721
1.77167852081418	1.50323505995322
1.80344679559192	1.53183004848235
1.83055031843535	1.5606824138801
1.86198996945842	1.58931065378657
1.90412979996203	1.61862737753547
1.95951128345586	1.65112761092037
2.02721985060366	1.68976477018586
2.10407176767209	1.73598711689779
2.18536720733256	1.78773292701787
2.26460893542593	1.83849150997519
2.33273016917099	1.87834251907814
2.37796562863683	1.89691239444859
2.38717785598294	1.88703014319321
2.34865196357927	1.84740828156777
2.25557117831093	1.78315128858069
2.11102801681536	1.70380091008266
1.92037444200578	1.61947103480752
1.69152197482646	1.53629910874644
1.43238213622161	1.45279728139039
1.15086644713549	1.35850747615757
0.85488642851233	1.19881106174806
0.552353601296368	0.974612163174644
0.251179486431843	0.705299777435015
-0.0407243951370053	0.410262901526872
-0.315446522465939	0.108890532447913
-0.56507537461072	-0.179428332804164
-0.781699430627109	-0.43530469723166
-0.957407169570868	-0.639349563836878
-1.08428707049776	-0.772173935622118
-1.1598663657641	-0.83904934646064
-1.18995074611375	-0.85257641156674
-1.19432563584659	-0.839187819445161
-1.19045186718425	-0.821744601853755
-1.18975011680679	-0.814301443427496
-1.19682797988077	-0.82099293676896
-1.21085700538297	-0.838272472652823
-1.22784099929261	-0.858805932863727
-1.24281607574125	-0.875265615459754
-1.25156721832742	-0.882909230027656
-1.25171977098613	-0.88061613186831
-1.24304377041827	-0.870587281813243
-1.22690508830656	-0.857185351649127
-1.2052203812175	-0.84545700071852
-1.17962591490877	-0.83972375275404
-1.1513395697218	-0.842373845572987
-1.12153599108567	-0.852892591781766
-1.09167289634127	-0.8673657728977
-1.06341394842399	-0.878973523823471
-1.03818063713924	-0.879859430266092
-1.01652005761857	-0.863975140429017
-0.997473939453628	-0.829613201180573
-0.978205978234553	-0.780225875413475
-0.954283158045523	-0.723049429571132
-0.920945385341911	-0.666374123495327
-0.875158794205745	-0.616976844515215
-0.817435730561303	-0.578733355896587
-0.752098355057916	-0.552367491403103
-0.685419040972277	-0.535784576871359
-0.622491333493783	-0.524709857980295
-0.564704636106599	-0.513680817194355
-0.509451565030593	-0.497338287102301
-0.452234010854265	-0.471708818566978
-0.38968761945437	-0.435118919923678
-0.321465169231081	-0.388436879216484
-0.249827165489799	-0.334421585310913
-0.177481829227961	-0.276308283477781
-0.105448655956545	-0.216327398449593
-0.0325599711009863	-0.155038854142354
0.0431925889737813	-0.0918605951279047
0.122702876216285	-0.0264157513204194
0.204749200590894	0.0401390246553606
0.286660091787662	0.104652812599538
0.366138544770682	0.162822869241744
0.443006286033126	0.211060637575445
0.519773240231485	0.248432090455652
0.600693360051059	0.277543366379048
0.689757083579292	0.303755057771346
0.788527388714838	0.333047253287884
0.894801459564933	0.369622786854133
1.00283117071068	0.414453129744476
1.10529591459067	0.465426367698724
1.1964202087863	0.518920094395777
1.27482468704208	0.571912536588181
1.34447678023604	0.623413719928266
1.41286824422394	0.674239608452545
1.48696004931641	0.725104847578027
1.56865074074804	0.774288659678403
1.65182468618453	0.81667519668794
1.72228700711123	0.845036356051972
1.76062255230595	0.852694482231152
1.74699933430356	0.835761849057846
1.68315435234767	0.793752875712464
1.54337019697914	0.728760268712471
1.34326175680801	0.644313826763614
1.09844392044433	0.544828866648702
0.824531576498143	0.435542669582928
0.5371396135795	0.322104695664748
0.251882920298445	0.2093603472653
-0.015623614734977	0.099997411823604
-0.249765102910719	-0.00567093938516714
-0.434926655618734	-0.108243159418999
-0.568457589881439	-0.206986377885173
-0.680762785554891	-0.298477199803291
-0.776788973383528	-0.377196245327398
-0.8586641038925	-0.437793777154587
-0.926758396471683	-0.47772006312152
-0.981170382689383	-0.498807294738468
-1.02274056708892	-0.507050730897594
-1.0531191632221	-0.510763769635821
-1.0740882013432	-0.517995705233125
-1.08689465268045	-0.534260809014001
-1.09221159902175	-0.561196892887727
-1.09060443878992	-0.59619830618309
-1.08290600906817	-0.632910943521633
-1.07021592372466	-0.662687238278461
-1.05377043355457	-0.677042938557409
-1.03491760864115	-0.67054857740712
-1.0150480277581	-0.643000742058299
-0.995273932786582	-0.599841140055557
-0.976044148112702	-0.550568899692966
-0.957151583925335	-0.505758514053276
-0.938267810141368	-0.473821879358936
-0.919508192957337	-0.458647817005933
-0.90134933739832	-0.458771291211937
-0.883792745748142	-0.468152116928452
-0.865441710606576	-0.478290378181032
-0.843361410286698	-0.481116021334729
-0.814026768669395	-0.471689496062592
-0.774822456245167	-0.449587957642676
-0.725161665558335	-0.418370423607846
-0.66664700163433	-0.383488327273265
-0.602441403979236	-0.349713115464213
-0.536448337976125	-0.319230064759204
-0.472637596776976	-0.291164200258667
-0.41429486816737	-0.262614950872349
-0.362950446344091	-0.230451609791046
-0.317403425306249	-0.192742246137623
-0.273723761221977	-0.149211571518677
-0.226647911687182	-0.101017782616983
-0.171755662434274	-0.0503910713539449
-0.107202249869457	-0.000182077386039695
-0.0341267511515017	0.0469498034686852
0.044166401346649	0.0895717275273899
0.123439442712853	0.128054808987121
0.199487147709277	0.164125288890941
0.268806108903393	0.199563927604493
0.32928177139308	0.234925807363421
0.380951515679064	0.269228234077243
0.426503933717137	0.300935939309503
0.471131174161646	0.329693864477156
0.521617286198562	0.357733375219639
0.584784606090781	0.390002189303287
0.665566031734447	0.432656366119282
0.765195024786937	0.490314608759885
0.880234413784765	0.563231677887261
1.00304148335897	0.645928669742593
1.12366680897257	0.728305430115396
1.23251739644568	0.798942031337012
1.32288517776167	0.849098853295963
1.3926552153925	0.87569722383018
1.44481784690292	0.8822573080563
1.4866671816797	0.877713596579138
1.52786174365983	0.873679306909747
1.57784446964476	0.881020653944386
1.64329332164068	0.906707694235929
1.72616065934047	0.951874675583225
1.82255546872708	1.01169163839367
1.92251911835043	1.07695919942354
2.0108004086139	1.13659198851259
2.06883470325661	1.1798814119836
2.07793824510024	1.19788990509965
2.02323603889524	1.18413296354845
1.91224100978174	1.13510251209558
1.73948959604078	1.05089212735038
1.51802164602187	0.935620057489756
1.2608770080745	0.79708489574056
0.981095530548185	0.645388357329762
0.691717061792428	0.490886013999423
0.405781450156732	0.342230164183245
0.136328543990602	0.205180914093042
-0.103601808356456	0.082473067958958
-0.300969758534938	-0.025461045431114
-0.450414425137119	-0.119527369444881
-0.584572192593692	-0.201373332768377
-0.709666177377567	-0.273236880730778
-0.830117705544552	-0.337768276295129
-0.947962978867867	-0.397388910221758
-1.06231815755701	-0.453379052492267
-1.16931700942005	-0.50543664694693
-1.26300816626053	-0.552251027215956
-1.33718434770151	-0.592773837079859
-1.3874843757426	-0.627178101607795
-1.41280108180279	-0.656712889022362
-1.41529460907045	-0.682636855853037
-1.39916491148946	-0.705218635265741
-1.36921645275993	-0.723658457771857
-1.33026959971699	-0.736916008601699
-1.28753064339694	-0.744724045697037
-1.24706599599109	-0.748099002755785
-1.21540036366878	-0.749149141964571
-1.19792556782336	-0.750325389636688
-1.19669186740206	-0.753331023285586
-1.20878353856106	-0.758043367874843
-1.2265023766718	-0.76208313814263
-1.23973777957647	-0.761597192664182
-1.23954566022806	-0.753038326418881
-1.22117034797037	-0.734822681261315
-1.18521736190878	-0.707755775379192
-1.13687607490626	-0.67414088347686
-1.08394079070796	-0.636477095893214
-1.03443999093652	-0.59671840163438
-0.994340717038998	-0.556344287213876
-0.965684739434433	-0.516774469573046
-0.945728864177415	-0.479515826777025
-0.927637924979087	-0.445797569407319
-0.902673311999302	-0.41589775610515
-0.863079701807586	-0.388629971860821
-0.804609011660989	-0.361532379434988
-0.72788715836172	-0.33203767541531
-0.638281793574271	-0.299167856255194
-0.544327408299441	-0.264606381313262
-0.455106482684033	-0.232205437528642
-0.377338351658686	-0.206064318590368
-0.313214965986052	-0.188259780010031
-0.259951981934944	-0.177414915508009
-0.21137251947611	-0.168760338349193
-0.160842602739419	-0.155649305268039
-0.10410963933437	-0.131938565984879
-0.0405767336590598	-0.0944088369290222
0.0275388993416539	-0.0444367978410883
0.0973242413636076	0.011759301161361
0.16692975635781	0.0647381423164262
0.235863203157772	0.105053627182487
0.304070076538445	0.126823576457886
0.370973566898695	0.130023738169158
