# Supplementary material for: A multiwavelength photoplethysmography dataset with blood pressure and heart rate reference measurements
Source: Data Brief. 2025 Nov 14;63:112284. doi: 10.1016/j.dib.2025.112284 (PMC12682042; doi:10.1016/j.dib.2025.112284)
Supplement: Supplementary file 1 [file mmc1.zip › ppg_csv/ppg_subject_013.csv]

IR_PPG	Red_PPG
-0.773039088011191	-0.440818163807908
-0.788803630249295	-0.448474276327907
-0.795143981950754	-0.450637823284247
-0.793828076340614	-0.44761556927049
-0.78728313511495	-0.440301324443648
-0.778075278443026	-0.430190538624261
-0.768498052742732	-0.419355255100866
-0.760314424504198	-0.410239074526607
-0.75464137597684	-0.405184980316236
-0.751938453129822	-0.405768724395485
-0.75205153760833	-0.412173706176324
-0.754269218243697	-0.42289249378648
-0.75739045727407	-0.434941984062296
-0.759848849168588	-0.444569728104052
-0.759930198590423	-0.448197132469966
-0.756052952529238	-0.443243577624697
-0.747009662993675	-0.428589127343697
-0.732055729328328	-0.404636375282401
-0.710819208062621	-0.373047048091459
-0.683154081587677	-0.336260471303563
-0.649125777468136	-0.296931698922562
-0.609187098869821	-0.257435603431696
-0.564376665974805	-0.219528920559534
-0.516296603358499	-0.184193683751217
-0.466785941298084	-0.15165349985852
-0.417423789720689	-0.121536755171636
-0.369082356595346	-0.0931220028804062
-0.321708547170253	-0.0655589417082887
-0.27443880258048	-0.0379763866180524
-0.226050415900473	-0.00948616716278268
-0.175583941649369	0.0208169019562023
-0.122821864478351	0.0537697217111016
-0.0683519593362375	0.0899698027547552
-0.0131916576631922	0.129597589873893
0.0417986164462238	0.17234624121181
0.0963972324332413	0.217549124750858
0.151155623805852	0.264491218383773
0.207120834837009	0.312749410436188
0.265304230731693	0.362346926585716
0.326187028817786	0.413603785266392
0.389492458816962	0.466754904263568
0.454278416607643	0.521544163471016
0.519264323296444	0.577007992808914
0.583238242308657	0.631577818668247
0.645372138307008	0.683509034942356
0.705331745004355	0.731488013643222
0.763209160035568	0.775144568561469
0.819437524329456	0.815245938031522
0.874847811719625	0.85355572299975
0.930857940308597	0.892480151537489
0.989542625182693	0.934562572808788
1.05323610673829	0.981773590090048
1.12352018865042	1.03458826154116
1.19983712891137	1.09106000548824
1.27826757993151	1.1463065487371
1.35105702834931	1.19279051643961
1.4072715045729	1.22147041568752
1.43460528147538	1.22353764167801
1.42195749392151	1.19227535853997
1.36208668923115	1.12459619749193
1.25359283523302	1.02192878520223
1.10469965579292	0.890256517813893
0.923942297680836	0.739246679030872
0.725002453809475	0.580555352656936
0.521561817091541	0.425603038635873
0.327302080439737	0.283375466225999
0.155904936766767	0.158928403708242
0.0136765135043974	0.0530693262197578
-0.104303211566719	-0.0367775008900421
-0.202776896641325	-0.114956598160325
-0.287743080442968	-0.185850987896173
-0.36466465575908	-0.252609782889347
-0.437418418601019	-0.316678990121001
-0.508078047852129	-0.378164403146902
-0.577341017950412	-0.436711412372791
-0.645223238309387	-0.492352405327136
-0.711617228133143	-0.545838300721996
-0.776482020350882	-0.598333374666025
-0.839694694963269	-0.650734888199396
-0.900756855703218	-0.703028035884845
-0.958561089277203	-0.754001609533612
-1.01137435758979	-0.801456846666552
-1.05713303277098	-0.842828256614762
-1.09400936904703	-0.875955798927446
-1.12101139955508	-0.899671483044966
-1.13828561888567	-0.913951718840862
-1.14694639940857	-0.919623441471572
-1.14856612317859	-0.91786225196612
-1.14466449452013	-0.909812581845473
-1.1364722382453	-0.896533252076277
-1.12500264704752	-0.879225311439668
-1.11125572668747	-0.859501400584385
-1.09632959223248	-0.839425075760989
-1.08132133468406	-0.82118783502672
-1.06708238935933	-0.806514217554335
-1.05400711196905	-0.796072239218305
-1.04197727915356	-0.789207855651137
-1.030436532333	-0.784170185099173
-1.01849532511368	-0.778715174174336
-1.00501148298648	-0.770745900762546
-0.988657659973762	-0.75864963437564
-0.968009390647582	-0.741238652933023
-0.941683015597056	-0.717493183933683
-0.908533014802019	-0.686412194790489
-0.867877330729435	-0.647150187886916
-0.819682089255469	-0.59938912388635
-0.764635588602165	-0.543730567371218
-0.704070505339749	-0.481865691720849
-0.639730001146963	-0.416376111428715
-0.573416422956262	-0.350199800823536
-0.506621642360406	-0.285983281614494
-0.44028639544231	-0.225598413086076
-0.374800946367736	-0.169969139239938
-0.31022592041166	-0.119145980017074
-0.246578839519758	-0.0724622971249159
-0.184005625286855	-0.0286711024994809
-0.122739922714887	0.0138997696547104
-0.0628851608040687	0.057078842609464
-0.0041724180694762	0.10245371827139
0.0541197464955188	0.150949993515781
0.112995756238498	0.202539586553194
0.173410140474772	0.256213532373053
0.235965245001872	0.310293215899544
0.300783048702851	0.363008776263192
0.367551488807355	0.413081784216421
0.435651883144864	0.460003076608565
0.504284637274991	0.50390743592553
0.572571320442364	0.545250086008503
0.639657623565405	0.584604963673488
0.704847382913913	0.622728206144364
0.767761817099541	0.660726064474096
0.828463649071069	0.700010422639631
0.887460394502277	0.741872311606769
0.945547213269946	0.786855920779087
1.00356023792897	0.83438504073516
1.06220397321945	0.883026746753931
1.1220845611121	0.931373763779487
1.18391347621663	0.979070138228896
1.24866636742945	1.02733733277208
1.31742481226054	1.07859147704787
1.39073340335316	1.13519222097998
1.4675392737694	1.19776416639005
1.54407288342345	1.26374161722903
1.61322747309339	1.3267649587834
1.66492965554478	1.37729311646015
1.68764466636677	1.40437124931315
1.67071082432036	1.3980959376384
1.6068777902665	1.35211380588423
1.49484136015188	1.26548522498409
1.33659858328658	1.143369926767
1.14616431114187	0.996234114555976
0.937553395189016	0.837673483525066
0.724780686899294	0.681424994256751
0.521861037743969	0.538485640756039
0.342809299194313	0.41523725844043
0.189595143007576	0.313041908613726
0.0639266535044477	0.229157964145489
-0.0378168064946604	0.158400475298094
-0.12187135524335	0.0949021285830255
-0.195343038827381	0.0335047608696404
-0.264585311465105	-0.0294469032778151
-0.334096846095833	-0.0959015295810326
-0.406196306306235	-0.166303990008887
-0.481400957933677	-0.239968475103591
-0.559132091838664	-0.315442515627239
-0.638316418776672	-0.390780673903016
-0.717642800583995	-0.463744952784418
-0.79549768287001	-0.532014936245383
-0.86980427656158	-0.593483287884305
-0.938055233254476	-0.646633915402711
-0.997703791699939	-0.690894965279836
-1.04682071641641	-0.726795090451886
-1.08472332394639	-0.755819131820671
-1.11227890975529	-0.780039945105933
-1.13174278726268	-0.801701593062613
-1.1461885431802	-0.822838904106706
-1.15873513430444	-0.84491403638396
-1.17183429825731	-0.868504859068389
-1.18683832593777	-0.893180586529753
-1.20393033874802	-0.917657236987386
-1.22233403614451	-0.940176038986452
-1.24064070394499	-0.958959479466626
-1.25713974458759	-0.972612756116646
-1.27012193149737	-0.980377414198124
-1.27813863355207	-0.982178156947013
-1.28017078923975	-0.978456623867308
-1.27567914057192	-0.969863728096204
-1.26457361678016	-0.956962188995294
-1.24716914706232	-0.940111056499197
-1.22415005185064	-0.919592792802753
-1.19650406369328	-0.895846524969199
-1.16537417257432	-0.869564391643574
-1.13181440776226	-0.841500729968359
-1.09650157457331	-0.812063175477671
-1.05952401790367	-0.780949751753201
-1.02038211895837	-0.747132948050267
-0.978238921987969	-0.709290310987016
-0.932301072668275	-0.666439275769965
-0.882128494204603	-0.618354104654556
-0.82774379051486	-0.565527159445133
-0.769561274730451	-0.508811008288123
-0.70824325636793	-0.44907984095971
-0.644568561190794	-0.387130972394086
-0.579325294212482	-0.323787784206368
-0.513208456708978	-0.260023355744924
-0.446742109175156	-0.196964924344269
-0.380281716833737	-0.135746366931985
-0.314105265120328	-0.0772601404104483
-0.248511722563557	-0.0219120032956631
-0.183828045402462	0.0305169431940893
-0.120313209847757	0.0808419464107939
-0.0580419579035656	0.130258166466885
0.00315062164755546	0.179943887963477
0.0636535111623478	0.230571523505758
0.124009094307918	0.281922594496519
0.184761303472548	0.332836000428241
0.24620221714324	0.38161053461934
0.308116225659502	0.426751641320859
0.369727570236481	0.467720880768016
0.42998354051227	0.505297894974417
0.488081741031991	0.541374301683009
0.543975421278506	0.578323041562886
0.598600194930638	0.618281341111414
0.653715867584079	0.662632391475874
0.711425510323552	0.711776045049275
0.773542415374902	0.765140959062003
0.841014370434252	0.82137935073635
0.913587876412607	0.878704536585877
0.989806587585358	0.935298839943985
1.06733178895934	0.989679372183306
1.14349743375933	1.04092968688735
1.21595947400493	1.08876984340675
1.2832612090396	1.13349163243874
1.34516351655722	1.17581407778309
1.40268704305176	1.21671981930257
1.45789071308397	1.25730127268018
1.51341596007026	1.29858069055698
1.57181471447737	1.34122381979405
1.63469845469422	1.38509771257933
1.7017905560879	1.42872661501046
1.77004808123444	1.46882137353783
1.83314784619352	1.50014020171741
1.88170922591749	1.51593076546654
1.90449800737743	1.50903528522768
1.89049458784294	1.47341037287092
1.83131007467628	1.40552764198732
1.72516712891619	1.30515123208966
1.57242225393147	1.17435935108477
1.38403208192121	1.02068740872065
1.17095324508453	0.851959641070668
0.944142375620522	0.676000284208171
0.714556105728304	0.500633574206514
0.493151067606978	0.333683747139049
0.290883893455651	0.182975039079129
0.118711215473428	0.052893244850026
-0.0193030168555701	-0.0549572678112446
-0.133248005674249	-0.14132859470117
-0.227789163582011	-0.209411639107998
-0.308258794062421	-0.264235632019361
-0.380093059413139	-0.311762602254011
-0.448513194084558	-0.35781796988717
-0.518144951908585	-0.407049751537413
-0.592423480821537	-0.46217254341389
-0.672921935393003	-0.523730260683461
-0.75894287420211	-0.590407295502266
-0.847659336777609	-0.659655591870993
-0.934823402449461	-0.728316208659129
-1.01579061360078	-0.79306236833683
-1.08652563118934	-0.850717273787715
-1.14434383577813	-0.898592240979898
-1.18827787129597	-0.93488732420994
-1.21906929753512	-0.959029930007337
-1.23886519674456	-0.971775819243439
-1.25072824556236	-0.975012844981788
-1.25804842324088	-0.971368546327649
-1.26392803908907	-0.963764432789573
-1.27063468916437	-0.954975051960007
-1.27925024385404	-0.947189820477182
-1.28962819826467	-0.94163044633955
-1.30067170928168	-0.938354647619362
-1.31080129513612	-0.936346899827499
-1.31840082536758	-0.933869472895564
-1.3220791908056	-0.928939281471789
-1.32072335438031	-0.919779976337872
-1.31345395683751	-0.905157129935776
-1.29964052772476	-0.88457949579748
-1.27904596970528	-0.858381947653814
-1.25201011187178	-0.827679040128196
-1.21949592702219	-0.794146324771799
-1.18289530024256	-0.759624634826851
-1.14365394814955	-0.725650718377014
-1.10288335876395	-0.693098342736804
-1.06112024513618	-0.66207628941206
-1.01832611248995	-0.632095334528814
-0.974140593084652	-0.60239063187161
-0.928292742342554	-0.572246947200572
-0.880958816161708	-0.541215180641331
-0.832858753308201	-0.509181680711827
-0.785058985273179	-0.476328356888547
-0.73863848130013	-0.443065597081202
-0.694397076913966	-0.409980834954031
-0.652678476970698	-0.377764697560908
-0.613306075090595	-0.34708024501416
-0.575628386637133	-0.31843450047165
-0.538669448491628	-0.292136500106299
-0.501346385826036	-0.268311603154544
-0.462683139797983	-0.246843119663036
-0.421954379630487	-0.227188202371804
-0.378749451392256	-0.208193931214059
-0.33300320289919	-0.188123370413034
-0.285023333579968	-0.165003579379701
-0.235471191823795	-0.137199180423173
-0.185230872582245	-0.103936839552255
-0.135169280422649	-0.0654975553645033
-0.0858732137968855	-0.0229909545432256
-0.037476759265508	0.0221168109357898
0.0103455711391139	0.0684373394994494
0.0582313598373117	0.114865576419934
0.106925236085254	0.160559513428383
0.157116537300578	0.204842132626353
0.209343669761018	0.247186138689392
0.263933388061739	0.287340354661308
0.320951992773321	0.325525666433877
0.380171576149442	0.362545834351221
0.441074636508078	0.399673900232495
0.502934020724005	0.438300492567906
0.564975983617458	0.479488700603692
0.626557592516703	0.523635084901924
0.687245365913469	0.570348014613604
0.746741909625727	0.618528103229715
0.804735876406684	0.666579151019084
0.860834056737859	0.712705685602029
0.914694800350169	0.755313082993137
0.966340888247881	0.793528420293351
1.01648095422613	0.827743404387745
1.06661734699341	0.859921876208779
1.11880793306741	0.893379656337069
1.17509932880597	0.931900037474942
1.23673053265239	0.978303592485547
1.30321709694326	1.03283441633104
1.37148840155305	1.09191408027009
1.43538648035453	1.14788091771284
1.48589278348684	1.1901199377926
1.51229908338583	1.20744735173746
1.5042122525844	1.19099406829796
1.45392330762009	1.1365406242786
1.3584486102313	1.04550372011774
1.22063719471709	0.924395637600789
1.04849975076943	0.783168663389866
0.855069885274609	0.633114384530983
0.653381205118912	0.484915519997673
0.456467317188617	0.34723120558087
0.277361828370005	0.225966261526753
0.119240828076487	0.124161616887062
-0.0145518592441047	0.0422904728223804
-0.124997111007889	-0.0212700030405913
-0.214890241978035	-0.0697063830023328
-0.287522223814583	-0.107167414564348
-0.345935220023024	-0.138056963616866
-0.392884342550138	-0.166259649013857
-0.431224315561858	-0.194462904807981
-0.464229567665288	-0.223826258741825
-0.495455095200016	-0.25417099656218
-0.528050095905741	-0.284587632279174
-0.563777141046938	-0.314085162442903
-0.602239668333232	-0.341922216396991
-0.640850903046639	-0.367582571096915
-0.675776018077749	-0.390660775307791
-0.703533825468543	-0.410914999541083
-0.722506552636565	-0.428495120568186
-0.733626376145994	-0.444159071778891
-0.739985520792684	-0.459292033685667
-0.745683924717466	-0.475652164073232
-0.754496383401165	-0.494889815956093
-0.768844009879558	-0.518005107208657
-0.789311652669337	-0.544964252251918
-0.814748384586723	-0.5746304646286
-0.842833814492088	-0.605027883522248
-0.87087482448909	-0.633829857888982
-0.896558795772883	-0.658886040248528
-0.918440428750387	-0.678606472693859
-0.936032414608055	-0.692107897136275
-0.94948649037067	-0.699136605392294
-0.959009305557991	-0.69985670201222
-0.964311841278031	-0.694626450218928
-0.964407339377499	-0.683875877601114
-0.957883338194835	-0.668133859640348
-0.943505982087707	-0.648146258882329
-0.920859125554147	-0.624934894320849
-0.890726225916551	-0.59965329857706
-0.855025597409913	-0.573233993226909
-0.816269962938648	-0.546003274984122
-0.776726338304803	-0.517511325639521
-0.737634014279809	-0.486720376266354
-0.698870884721211	-0.452484389107424
-0.659262613996292	-0.414091985713984
-0.617383871179336	-0.371635594429658
-0.572419201698949	-0.326082025422889
-0.524625036107205	-0.279048332929271
-0.475188509350157	-0.232376456525673
-0.425642628180396	-0.187643394838488
-0.37722418257211	-0.145742273171875
-0.330516171711578	-0.106649996340591
-0.285473581258169	-0.0694762953391766
-0.24168940733689	-0.0328245843741109
-0.198671126643746	0.0046428705353041
-0.155977166443685	0.0436720622028351
-0.113209817625511	0.0841414922127337
-0.0699640139929952	0.125119586441846
-0.0258407001060084	0.165200970755485
0.0194350270787599	0.203027340998942
0.0658562445957604	0.237856700421634
0.113081952183063	0.269976879361195
0.160604013568073	0.300778102212341
0.208086895304988	0.332427421273988
0.25567313397628	0.367219929830694
0.30405042304407	0.406783422078365
0.354242819223149	0.451415697761557
0.407250271359326	0.499867232656722
0.463688578363175	0.54973604427593
0.523521516600469	0.598353819923567
0.585942708892473	0.643784312639815
0.649471213133011	0.685481214007557
0.712299039165042	0.724313534391036
0.772846043542069	0.761987113465731
0.830382848380381	0.800199140886986
0.885509211830251	0.839979989366983
0.940242320169943	0.881522857650538
0.997529073662107	0.924463710039956
1.06018330232271	0.968279869649169
1.12948945174985	1.01241559813767
1.20388210883223	1.05591340912498
1.27815620868951	1.09661913346025
1.34359474523946	1.13034865988193
1.3891912856889	1.15062128094822
1.40378155148431	1.14946215347985
1.37850766474323	1.11927721539871
1.30884701647164	1.05517744735117
1.19559316865666	0.956817733366975
1.04557370147563	0.829015728449599
0.867545941205462	0.6809362322637
0.673152998811401	0.524154694185867
0.47403798525871	0.370263879150353
0.281844011512652	0.228776455841495
0.108214188538488	0.105873179949073
-0.04168418913733	0.00414868721291974
-0.16546889141188	-0.0768637485697277
-0.263789073790296	-0.139776841411604
-0.339926136224005	-0.18839728415754
-0.398709223468466	-0.226951420002252
-0.445372074724219	-0.259548478051115
-0.484690758805204	-0.28982597181845
-0.520552930986479	-0.320670123793064
-0.555835105424271	-0.353933169537642
-0.592345445063236	-0.390183550521135
-0.630724228839144	-0.428647368696639
-0.67041233237764	-0.46749230625564
-0.709857703744499	-0.50443209218099
-0.746987028949644	-0.537427221872941
-0.779791434758026	-0.56519764932676
-0.806824679095743	-0.587380509381575
-0.827492372959281	-0.604354720552894
-0.842112612938449	-0.616900013821085
-0.85177906446304	-0.625906740584198
-0.858076821752804	-0.632279726937993
-0.862729615949236	-0.637011239202219
-0.867284272262948	-0.641266798190698
-0.872926148370671	-0.646356664467676
-0.880453473770364	-0.653595358973805
-0.890344234531955	-0.664104479537758
-0.902776683074853	-0.678530497446271
-0.917462795368987	-0.696568157509858
-0.933246961768692	-0.716284870586127
-0.947603240727829	-0.73353538263096
-0.956378460002456	-0.742006088917518
-0.954234009554585	-0.734363633548013
-0.936057737543284	-0.704532484570835
-0.899107945562643	-0.65047522857946
-0.845035752160847	-0.576324707445563
-0.780610041576364	-0.492631040047568
-0.716289041285438	-0.414021309745366
-0.66278270321262	-0.354682863323961
-0.626969216069296	-0.323340829494542
-0.609148147779396	-0.320002257596252
-0.603061670278855	-0.33607122311273
-0.598641870286197	-0.357762220962728
-0.586010547669055	-0.3711224204228
-0.558801939462825	-0.366432921878144
-0.515549481639886	-0.340433677509589
-0.459020123661925	-0.296018042291091
-0.394247000049206	-0.240037730693163
-0.326321606805704	-0.180358276438299
-0.258840544711074	-0.123303833646339
-0.193430631750192	-0.0722293238057733
-0.130217633079264	-0.0273926269164901
-0.0687137681056011	0.0131652374916003
-0.00855123173343126	0.0522695012359437
0.0502447837119824	0.092357799531071
0.107396660479103	0.134734659405614
0.162690907646425	0.179474288480522
0.216261491951036	0.22583397145519
0.268741778771952	0.272858773762614
0.321251190421861	0.319844838403752
0.375197992200875	0.366481618937224
0.431912018041239	0.412706225655144
0.492200308634651	0.458451772797122
0.555997525642275	0.503497500164741
0.622284286809741	0.547529580280255
0.689345389141607	0.590362532897067
0.75529571892283	0.632167206020109
0.818706789729567	0.673565891462591
0.879154853074335	0.715557370208804
0.937534082507467	0.759342731777472
0.995996983469446	0.806142387011076
1.05742824230367	0.856993595082079
1.12446436540463	0.912399433933862
1.19823273102726	0.971724169176409
1.27714671753493	1.03244117715979
1.35616494418336	1.08959794080526
1.4268412926262	1.13594369934989
1.47829841874896	1.16295440002476
1.49902538284556	1.16258600492088
1.47916087694857	1.12921729008087
1.41271396783804	1.06111086686651
1.30129846857871	0.960908928051582
1.14782150711831	0.835083613531575
0.96375445042796	0.692630157710483
0.76056866547881	0.543436087737074
0.549735519241988	0.396714203967164
0.342726378688629	0.259797636730956
0.151012610789869	0.137509378897215
-0.0139344174831599	0.0321655951884591
-0.148132764510548	-0.0559540481889136
-0.255243410064633	-0.12799099316997
-0.338671074941161	-0.186021729965984
-0.403961855655366	-0.232775207472489
-0.457696519153213	-0.271452295895826
-0.506261059303132	-0.305510109119913
-0.554747613015632	-0.338340348845157
-0.606253673022213	-0.372846960756631
-0.661720445485293	-0.410991018448836
-0.720248219647304	-0.453426859470484
-0.779679827935223	-0.499360525363738
-0.837236770188821	-0.546696060885624
-0.890098171645348	-0.592461469929624
-0.935918162866345	-0.633472001176078
-0.973280087295857	-0.66712766319519
-1.00199487454467	-0.692104384975115
-1.02309355916941	-0.708625423337322
-1.03845238814177	-0.718174366684265
-1.0501819137115	-0.722844522345312
-1.06004619771008	-0.724708641090626
-1.0691406501106	-0.725484357008262
-1.07789119245569	-0.726499550037916
-1.08627718406894	-0.728770671939266
-1.09411573762841	-0.733018287789574
-1.10127296758455	-0.739574007676846
-1.10772738492436	-0.748220416888542
-1.11346052265088	-0.758019056612778
-1.11821576050892	-0.76721956661041
-1.12126170245743	-0.773420747797813
-1.12133788670762	-0.774111089830584
-1.1168683232143	-0.767451897443797
-1.10636565001127	-0.752892595875991
-1.08885354479559	-0.731252562259282
-1.06415503821194	-0.704265757864882
-1.03296938968951	-0.673911573644147
-0.996722184507321	-0.641871807849381
-0.957209705859839	-0.60923384489915
-0.916102075204455	-0.576378232746722
-0.874439316253927	-0.542997711911074
-0.832309695058274	-0.508288547758183
-0.788872201483951	-0.471342558511823
-0.742754146585793	-0.431622365322706
-0.692678473199394	-0.389291802560251
-0.63805368079641	-0.345251453707311
-0.579269644783824	-0.300918258817879
-0.517590598985607	-0.257872212048081
-0.454739190447922	-0.217434958019239
-0.392393987987653	-0.180222824602769
-0.331807526114887	-0.145819780362145
-0.273640827869805	-0.112802181974821
-0.218001372494897	-0.0792369712524688
-0.164611286540727	-0.0434778078186354
-0.113002070554503	-0.00483312698587834
-0.0626246969972549	0.0362719886519673
-0.0128257943171283	0.0786843768302455
0.0372277873698113	0.121169349253117
0.0885141864525304	0.162939384438063
0.141932957307488	0.203861717519477
0.197996258001322	0.244374401620563
0.256639704136809	0.285259026286187
0.317284815810841	0.327403643376008
0.37911732740135	0.371609484471897
0.441423355711055	0.418423793665403
0.50381344339489	0.467990449785479
0.566248745117477	0.519985412004366
0.628903808219748	0.573711099466768
0.691968846728045	0.62830214685835
0.755481471531173	0.682884671266279
0.819244627811098	0.736587349603951
0.882868149921169	0.788479292172864
0.945929443230636	0.837614502499821
1.00818318510021	0.883280782673022
1.06971693594713	0.925366803231174
1.13098122916355	0.964652202286549
1.19270020929816	1.00286234942091
1.25573754259656	1.04242930048758
1.32098942838008	1.0859721059614
1.3892890395608	1.13556113442305
1.46118571916813	1.19189976335586
1.53639976713181	1.25361064581047
1.61287701313397	1.31680675492637
1.68572294178321	1.37509095877429
1.7466552201815	1.42009692069254
1.78459902354207	1.44260730690908
1.787571201478	1.43412697190623
1.7453752933864	1.38861402795122
1.65565413406426	1.30395612913022
1.51262760856862	1.18268033018029
1.32842509304275	1.03187149770163
1.1151759636299	0.862884219259003
0.885009596473342	0.687073082417154
0.650055367716328	0.515792674740834
0.422442653502121	0.360397583794797
0.214300829973982	0.223985574690002
0.0377592732751732	0.109269490835263
-0.104589326954204	0.0152393162824817
-0.219154258946814	-0.060754747700374
-0.309532566833707	-0.122039918852391
-0.380465942781107	-0.172160583318634
-0.437285868015493	-0.21476350822861
-0.485498757344662	-0.253509578062694
-0.530373569678255	-0.291806768973077
-0.576466367907595	-0.332368513734529
-0.627088713256413	-0.376746628770659
-0.683789329133412	-0.425019739844373
-0.746003773168013	-0.475766196851101
-0.811100097814377	-0.52636581437029
-0.874998156048207	-0.573587667759258
-0.933304230057777	-0.614344521597479
-0.982592163326966	-0.64645123743503
-1.02132116475583	-0.669226147594927
-1.05005205590416	-0.683787371656932
-1.07097364918504	-0.692895854289926
-1.08701719676835	-0.700244615232186
-1.10091202136781	-0.709286359246263
-1.11449274315308	-0.722005113226462
-1.12847448019123	-0.738241802916411
-1.14274079712238	-0.755997533520762
-1.15692429362299	-0.772568670219432
-1.17084070819124	-0.785833794648385
-1.18441691936394	-0.794967994347506
-1.1971820237209	-0.800312188794566
-1.2078126664857	-0.802665670949749
-1.21421300210718	-0.802526121482975
-1.21417534818918	-0.799712753541076
-1.20622402191287	-0.793519795736975
-1.19014252104917	-0.783224012077814
-1.1669291584177	-0.768562869787131
-1.13827791231419	-0.749850150282004
-1.10589350817014	-0.727703750780582
-1.07094422370667	-0.702676486652973
-1.03381825865526	-0.675108354533237
-0.994197670047143	-0.645257594128474
-0.951361394561037	-0.613504709025017
-0.904588102181534	-0.580392099688788
-0.853533961774804	-0.546443147286997
-0.798484974628411	-0.511914594271631
-0.740417104940706	-0.476699607605805
-0.680847417464255	-0.440477028101884
-0.621526920767371	-0.403012098625659
-0.564075729537091	-0.36440914638325
-0.509650844101275	-0.325152552874098
-0.458690051430352	-0.285901107719211
-0.410764291123487	-0.24714949863327
-0.364600759290751	-0.208969960516608
-0.318340251909873	-0.171022464096895
-0.270029151016187	-0.132847869795374
-0.218241884445214	-0.0942419368010656
-0.162619643183038	-0.0554350479939377
-0.104063502641733	-0.0169469467556886
-0.0444273386358089	0.0207797028290186
0.0141898574556891	0.0577249328798074
0.070223883206972	0.0944026867444455
0.123146450822459	0.131668544010646
0.173518626129606	0.17032637715237
0.222661887830677	0.210742579797847
0.272162320794942	0.252659493845309
0.323440616535855	0.295290378391548
0.377517837649042	0.33765625754292
0.434956885535749	0.379027597131499
0.495874453595419	0.419271806848401
0.559950404590389	0.458927383611924
0.626446342019853	0.498957208047511
0.694286910018461	0.540302314406242
0.76223145651885	0.583447372446697
0.829109750383461	0.628197568075623
0.894067426804037	0.67379606225688
0.956795159670244	0.719380905380141
1.01774964265733	0.76459059082343
1.07830379083752	0.809975104960721
1.14059716067716	0.856886871954801
1.20680524551381	0.906739504204207
1.27779053671114	0.959817288503577
1.35153825925498	1.01405373396691
1.42209199993165	1.0643065895716
1.47963613302886	1.10259925289372
1.51194853305573	1.11950700170847
1.50691401072914	1.10636753966148
1.45539285204795	1.05754448207702
1.35572955287287	0.971908654600448
1.20592567992139	0.853103572197558
1.01908273421592	0.708731451918448
0.808302216778897	0.548944562934017
0.586685628632728	0.384909214020323
0.367334470799838	0.227380972502949
0.163350244302648	0.0854430187307905
-0.0121655498364227	-0.0345536673251982
-0.156777461145934	-0.129706593130438
-0.271519609276038	-0.200722202488128
-0.359222760392845	-0.251369440575965
-0.424430938561547	-0.287267835299314
-0.47244132064662	-0.314308307964958
-0.508678394910417	-0.337210359144572
-0.538301553531672	-0.358722918697769
-0.565836088580122	-0.379696773725559
-0.594690018758459	-0.399817089347039
-0.626636735058316	-0.41848724537112
-0.661532215283532	-0.435415178896649
-0.697515395117873	-0.450758859317072
-0.731708115144114	-0.464944622892261
-0.761172553950026	-0.478349973201951
-0.783790661367336	-0.491024281044412
-0.798823451187699	-0.502586128974336
-0.807060167628069	-0.512367288513903
-0.81057224152323	-0.519756789535588
-0.812155329002622	-0.524590202127177
-0.814615934935032	-0.527395821579665
-0.820103033959537	-0.529364735286669
-0.829640855435038	-0.532023067673474
-0.842928339337539	-0.536708194019097
-0.858435983877578	-0.544046028739752
-0.873828665630072	-0.553645008823041
-0.886643315998808	-0.564133082153164
-0.894971572237773	-0.57351381671718
-0.897836716097414	-0.579693411085997
-0.895110520203638	-0.580969589391717
-0.887068409399545	-0.57629553478653
-0.873855412797886	-0.565263361244016
-0.855157356925505	-0.547924018573737
-0.830258574850692	-0.524623387211135
-0.798458190751233	-0.495941216056384
-0.75959438837361	-0.462682815488145
-0.714344106150539	-0.425818141126269
-0.664116936496401	-0.386320832587152
-0.610634598838058	-0.344979370396834
-0.555460847833484	-0.302327301316247
-0.499711270692199	-0.258770180182796
-0.444003944080947	-0.214805815423942
-0.388568087127176	-0.171119551035102
-0.333399091593475	-0.128422083633495
-0.278398825156939	-0.0871170976446672
-0.22348163650797	-0.0470420991854313
-0.168624926322797	-0.00748134342776632
-0.113838265184469	0.0325431312064001
-0.0590622522749757	0.0738535987722162
-0.00406797249931218	0.116739251736022
0.0515537148873607	0.160725777167657
0.108260187365831	0.204548245423342
0.166286980519584	0.24635854576303
0.225334630580691	0.284192203850962
0.284427063312111	0.316691101385834
0.342168759203626	0.343948955732932
0.397417757726595	0.36815398355149
0.450088209320843	0.393644056707238
0.501659311759423	0.426178533465441
0.555096970105176	0.471541530012017
0.614172058446801	0.533834405035778
0.682402801362439	0.613963822090419
0.761953245786813	0.708918780843231
0.852803094953733	0.812304752270618
0.952420963914204	0.916067689432496
1.0559959163414	1.01260101987992
1.15701973518301	1.09611500484496
1.24788247802851	1.16264829167737
1.32033302397264	1.20904900129567
1.36597718180391	1.23189037999939
1.3770746186307	1.22720425579604
1.34766832034824	1.19129595787676
1.27478150298523	1.12222070766038
1.15930455677749	1.02114689528343
1.00636493276452	0.892940484427209
0.824724182602547	0.745742382033978
0.626729070397217	0.589774603012039
0.42472636025419	0.43583436414694
0.231062816279125	0.293863049187464
0.0580852025776779	0.171759633568239
-0.0881660354677956	0.0744530349465741
-0.204691334881776	0.00326078153910164
-0.292733964784951	-0.0443349418328378
-0.356896996881636	-0.0743404980879166
-0.404070366780366	-0.0952970493956783
-0.442233242492851	-0.116819009966708
-0.479197804886797	-0.147770921511724
-0.521287442672937	-0.194279303626808
-0.572069923378497	-0.257986429063504
-0.631527050483463	-0.335232374876117
-0.696151182899509	-0.417820972361249
-0.760150455241113	-0.495416766980486
-0.817332152807308	-0.558718072619385
-0.862828475390341	-0.60206502774784
-0.89401250530513	-0.624487986875912
-0.910530143097494	-0.629068163237402
-0.913831478478502	-0.621232635744882
-0.906638176471651	-0.606872180627683
-0.892527051883122	-0.590971254015412
-0.875517339168509	-0.577005873769703
-0.859471977098213	-0.566961557838269
-0.847329209851806	-0.561619929670866
-0.840462609608177	-0.560803045321418
-0.838517340775302	-0.563479065077373
-0.839813396281565	-0.567856261977786
-0.842080074883529	-0.571656025651211
-0.843161648462727	-0.572618982642613
-0.841449207178446	-0.569087435884963
-0.83598754559879	-0.560404733799362
-0.826337422669232	-0.546949455942315
-0.812323783402324	-0.529795702630271
-0.793796831760982	-0.5101442428233
-0.770483852957435	-0.488757328549649
-0.741942063615259	-0.465643175875375
-0.707592275571562	-0.440146097324651
-0.666842371580452	-0.411400381000788
-0.619338622561437	-0.378894554128447
-0.565315438360929	-0.342822398688653
-0.505864112951823	-0.304029405701712
-0.442878075751311	-0.263594855324635
-0.378585544247613	-0.222270958174488
-0.314858673895711	-0.180066932978526
-0.252656147416077	-0.13621644849365
-0.191866696243226	-0.0896028875848872
-0.131566445945856	-0.0394718367001332
-0.0705102411848643	0.0139520632934333
-0.00765187964080643	0.0693394490363255
0.0574539346586092	0.124738530658254
0.124473601790057	0.178361953279197
0.192409771890088	0.229168177406669
0.2599876348775	0.27694182800195
0.326154498634295	0.321996269896581
0.390457620764441	0.364830255708441
0.453134910611514	0.40594043336831
0.51491976858172	0.445768462149541
0.576680947417235	0.484685405432273
0.639030661429012	0.522975610902634
0.702023935466869	0.560857904152721
0.765101148205161	0.598603124563344
0.827391043287811	0.6367415005857
0.888293530708925	0.676231570680717
0.948037497222943	0.7184188658377
1.0078891157261	0.764729227400917
1.06986992602325	0.816191776615778
1.13602187199689	0.872915436905285
1.20732894804784	0.933595824102049
1.28248891562437	0.995126273942274
1.35690525019029	1.05242205945731
1.42239257968735	1.09857860970064
1.46795528313651	1.12547672008437
1.48161240953607	1.12491428134386
1.4528201968802	1.09019724663321
1.37482303056377	1.01784952415491
1.24716254893982	0.908889207934771
1.07371699602124	0.77021337936983
0.867584187302402	0.609894134525752
0.641861938277713	0.440302058069492
0.409648064441563	0.273807734668008
0.184040381288348	0.122781748988256
-0.0218632956875392	-0.00690979101191322
-0.194965150991704	-0.111948941198843
-0.329588063467311	-0.19301361906231
-0.432721054746098	-0.253953218660351
-0.510353191270511	-0.300726214448871
-0.570197615731947	-0.340088068694008
-0.619955505540738	-0.378192844597751
-0.666067312928983	-0.419404767278966
-0.713101135203653	-0.465641397247809
-0.763651937340717	-0.51642536990672
-0.818492490530591	-0.569592845002349
-0.876780528347911	-0.622373373469042
-0.936295993629032	-0.672405784030963
-0.993808401298427	-0.718305036001103
-1.04567375732061	-0.759642890506189
-1.08864712294755	-0.796488715753633
-1.12073712679314	-0.828824722329978
-1.14181245366912	-0.856159717890071
-1.15369082323432	-0.877546989433235
-1.15962619724597	-0.892027162283969
-1.16335919638986	-0.89931209871975
-1.16804441035618	-0.900339622843126
-1.17535181238682	-0.897281750105835
-1.18494164751326	-0.892810137525569
-1.19442708548078	-0.888829250999947
-1.19986541931834	-0.885228444083608
-1.19671985072577	-0.879313778804049
-1.18111309006179	-0.866415365501642
-1.15107944151658	-0.841697571902943
-1.10743606929898	-0.802518544911385
-1.05387699140589	-0.750162492298556
-0.996054288468209	-0.689881859202315
-0.939841149269905	-0.629058598443507
-0.889482936753079	-0.574407322986373
-0.846482009323258	-0.529680931654114
-0.809627293233753	-0.494920301182924
-0.775927632236797	-0.467302606017572
-0.741845004996321	-0.442828228139791
-0.704307172079531	-0.417897410461539
-0.661304604225986	-0.390183676984608
-0.612130927305183	-0.358724034745295
-0.557353124312878	-0.323494379648609
-0.498523421270628	-0.284835291750088
-0.437673108600585	-0.243017251935477
-0.37674072369325	-0.198096041319895
-0.317105521895806	-0.150065771605776
-0.259295467010209	-0.0991764051471709
-0.202880427332093	-0.0461825500950235
-0.146610285035159	0.00767734596819231
-0.0888553334331917	0.0609862590320057
-0.0282404479622493	0.112561580991603
0.0358114658520723	0.161770145317495
0.102883705911863	0.208646523840379
0.171763577339073	0.253809482534622
0.240884398451209	0.2982120540182
0.308806452798443	0.342807994815493
0.37457895713267	0.388257036979586
0.437900802498641	0.434759301609596
0.499081998123258	0.482038290636699
0.558888573586987	0.529465681412335
0.6183754570106	0.576319599389377
0.678740535724415	0.62211034227304
0.74113637986774	0.666823626881093
0.806373052200794	0.71093704462587
0.874567007289955	0.755188141688837
0.944924027579463	0.800224970851146
1.0158500999193	0.846348673564963
1.08545053499046	0.893509512499833
1.15229717674437	0.94157271762317
1.21619576194229	0.990715295511617
1.27861518730529	1.04171616378405
1.34248452986384	1.09589418434864
1.41122785512175	1.15455331734082
1.48716213461854	1.21798822606555
1.56968046611775	1.28432526835938
1.65387474613561	1.34865733670476
1.73025455664796	1.40297208321926
1.78589690551185	1.43715734602053
1.80682857369627	1.44094234922215
1.78097452300602	1.40623424821077
1.70645993172811	1.32914464312394
1.56826129421912	1.21226850090468
1.38059587926302	1.06123245790663
1.1576809556438	0.887433370923585
0.913733792145421	0.702268096749367
0.662971657551879	0.517133492177785
0.419611820647151	0.343426414002649
0.197871550215215	0.19254371901777
0.0119681150400536	0.0690558101170799
-0.136692150664583	-0.0278895492360306
-0.252529467031328	-0.100689155551003
-0.341968113080101	-0.154156393875948
-0.413110592332534	-0.194611745671571
-0.473815310135938	-0.228824089294333
-0.530394007987748	-0.262881823819783
-0.587119465453237	-0.301201768966853
-0.646399829963316	-0.345933211065088
-0.709234774241035	-0.39690164381147
-0.775559067558904	-0.452033815062323
-0.844317763673807	-0.508061418115038
-0.913423636972966	-0.561301096835918
-0.979887395252649	-0.608401113351235
-1.0402906555232	-0.646998350854756
-1.09150967962497	-0.676179413497597
-1.13142000106093	-0.696586915180809
-1.15933502038912	-0.710100364004731
-1.17607866125695	-0.719214692366384
-1.18373487565833	-0.726362937013773
-1.18520216877602	-0.73340951576098
-1.18369656382232	-0.741442394262728
-1.18228983979214	-0.750869959895009
-1.18349025388642	-0.76169593170697
-1.18884546045464	-0.773757751830486
-1.1986037687839	-0.786752251850598
-1.2115651266975	-0.800045552098477
-1.22527642905253	-0.812458289038693
-1.23660298664735	-0.822265842776434
-1.24251175257007	-0.827498606634154
-1.24078435498975	-0.826412498021136
-1.23041997690211	-0.817919024658575
-1.21165254586233	-0.801836668985192
-1.1856731863117	-0.778921342341048
-1.15420539899064	-0.7506770094686
