# Supplementary material for: A multiwavelength photoplethysmography dataset with blood pressure and heart rate reference measurements
Source: Data Brief. 2025 Nov 14;63:112284. doi: 10.1016/j.dib.2025.112284 (PMC12682042; doi:10.1016/j.dib.2025.112284)
Supplement: Supplementary file 1 [file mmc1.zip › ppg_csv/ppg_subject_014.csv]

IR_PPG	Red_PPG
-1.46592044402577	-1.93039621305715
-1.48149027768138	-1.94427343309112
-1.43553192050866	-1.87297117791217
-1.35753970309645	-1.74020404930215
-1.2500735828734	-1.57006357532155
-1.12392170823865	-1.3847783967418
-0.989872227591352	-1.20271651031861
-0.858713289330639	-1.03642464447981
-0.741233041855656	-0.891211549295541
-0.638907058500294	-0.765217109383295
-0.542606325032453	-0.65159108264738
-0.448747305768398	-0.542363048362441
-0.355624070697048	-0.432516845474436
-0.264747604949313	-0.322522893886977
-0.180653848438311	-0.218352530681833
-0.109342706681719	-0.129237126240811
-0.0561426720358409	-0.0643386405797429
-0.0239637204160248	-0.0297021719856452
-0.0126151127697458	-0.0265475971414038
-0.0193265826763517	-0.0513899895479144
-0.040068145505303	-0.0977309926745677
-0.0709350484613296	-0.158326991783241
-0.10890919543392	-0.226800119177888
-0.151726249497599	-0.297912505952385
-0.197121149672226	-0.366803234152333
-0.242043843042332	-0.42812871635366
-0.282365104988839	-0.47591808095857
-0.313251058210494	-0.504302159474796
-0.330032450204673	-0.508689785573404
-0.329214269815134	-0.486809113068849
-0.309278425267464	-0.439228179587904
-0.271043465955019	-0.369246330340476
-0.217501104749327	-0.282244346786474
-0.153215615966403	-0.184709339782577
-0.0834770085318998	-0.0832282072334485
-0.0133969871154436	0.0163178975298068
0.0529148181687374	0.109349532883901
0.112987551688509	0.193142836033817
0.166341080048879	0.267393213213673
0.21446605342836	0.334505307502127
0.260366131427635	0.399141934220478
0.30766101417536	0.466815692313563
0.359407533958703	0.541887475705241
0.417000904346613	0.625812816962995
0.479589861950153	0.71644883963389
0.544264223395247	0.808707433744167
0.606955945009897	0.89620659387608
0.663726162625938	0.973221449874153
0.711983493883653	1.036272966857
0.751196364828286	1.0849454213804
0.782827693050662	1.12176737728323
0.80952718045629	1.15121162423989
0.833978732802204	1.17820183193329
0.858035606898164	1.20684728115075
0.882670006541403	1.24007531493024
0.908749717371168	1.2802156958576
0.937990924945819	1.32975825811477
0.973100905860378	1.39109827036995
1.01643189565681	1.46453290751046
1.06730692258388	1.54492872900083
1.11908740580144	1.61866555069178
1.1575197022435	1.66287834874905
1.10418729769848	1.58949899938547
0.95673888513284	1.38662668055676
0.733997666150696	1.08015998615593
0.454786842356177	0.695997510076019
0.137929615353409	0.260037846210053
-0.197750813253484	-0.201820411548941
-0.533431241860376	-0.663678669307935
-0.850288468863145	-1.0996383331739
-1.12949929265766	-1.48380080925381
-1.35224051163981	-1.79026750365464
-1.49968892420545	-1.99313982248336
-1.55302132875047	-2.06651917184693
-1.52619684518931	-2.05161700102532
-1.45323022250134	-1.98211887776793
-1.34538170267984	-1.83661236373599
-1.21391152771807	-1.64099250215558
-1.07007993960931	-1.42115433625278
-0.925147180346837	-1.20299290925366
-0.790373491923914	-1.01240326438432
-0.677019116333816	-0.847184034244874
-0.583459880703755	-0.702421543523311
-0.498094165940948	-0.57762260794205
-0.41873196704311	-0.471681854344945
-0.345280737328743	-0.383100711271672
-0.278967460869956	-0.309488178558633
-0.221011323190488	-0.24707463703086
-0.171651449480692	-0.191044566554787
-0.13011377406395	-0.137028659516975
-0.0954877817127239	-0.0832924678160919
-0.067887875714285	-0.0324463237317491
-0.0490485643242164	0.00858083783494966
-0.0418372959315887	0.0307498788768997
-0.048858234629029	0.0264796932455716
-0.0708759351841358	-0.00706952652454072
-0.105862047083907	-0.0664783917916879
-0.149103171866966	-0.142876038310205
-0.194288969519792	-0.224558890067489
-0.235085541366914	-0.300165618579937
-0.266530179157963	-0.361041715713368
-0.285723882008415	-0.402029786231915
-0.29169782696089	-0.420919875842027
-0.284755583562121	-0.417487804360419
-0.265771916206344	-0.392942305379262
-0.235800171954939	-0.349920539260248
-0.196055774155076	-0.292564761448656
-0.148083094281062	-0.226088824223581
-0.0938096637892798	-0.155607397173618
-0.0353220181436713	-0.0846336260395908
0.0255177166192804	-0.0141312041037722
0.0873142296909683	0.0571498890133891
0.149064188098767	0.131164195569791
0.209900622094744	0.208878638347912
0.268959999785142	0.289521984361311
0.325527963876022	0.371152965720976
0.379319584171881	0.451941601470494
0.430582253349914	0.531133231439203
0.479828936267731	0.609042418969418
0.527331272944692	0.686184358507357
0.572745659093974	0.762193258545155
0.615178047413638	0.835242961335714
0.653674063922847	0.902380686835392
0.687832954769716	0.960699764683551
0.718195401800137	1.00880541197597
0.746209432226428	1.04779180603097
0.773763477510604	1.08109389617614
0.802407494283775	1.11307327453304
0.83250913610824	1.14685229672641
0.862718631201755	1.18244005449692
0.890124185082818	1.21629189899128
0.911262014485531	1.24289466519565
0.923748991304444	1.25790188738508
0.92791625242375	1.26135292000891
0.927640804517917	1.25923650205387
0.929711995662562	1.26223958712681
0.941523476823072	1.28161961880849
0.967538375053662	1.3233334303228
1.00562670406773	1.38248405544845
1.0447262472563	1.44043626696647
1.06508411756806	1.46633767916929
1.0046132168743	1.38125931000868
0.838493343059611	1.14797991069735
0.589663738523893	0.799433043491011
0.281063645667035	0.368552270645375
-0.0643676931110712	-0.111728845583836
-0.423691035410532	-0.608476742940906
-0.773967138831455	-1.08875785917012
-1.09225676097395	-1.51963863201575
-1.35562065943812	-1.86818549922209
-1.54111959182407	-2.10146489853342
-1.62581431573192	-2.18654326769403
-1.64353532412671	-2.18160002731886
-1.60644436455988	-2.1210908582449
-1.50797279191384	-1.97584005267018
-1.36732256527024	-1.77672949668623
-1.20369564371075	-1.55464107638454
-1.03629398631703	-1.34045667785664
-0.88431955217075	-1.16505818719402
-0.766974300353558	-1.0309012210625
-0.685654226299404	-0.924151502248921
-0.625324748001627	-0.840395702261462
-0.578580782401441	-0.772763069093646
-0.537051221028011	-0.713040378196609
-0.493641922490404	-0.653307248402836
-0.444377913409607	-0.587989792866457
-0.389284674526372	-0.515695669512795
-0.332064476706101	-0.439953320109247
-0.278745359877007	-0.368308830758339
-0.235801609591851	-0.310000027386093
-0.208371688692136	-0.273124803008171
-0.199092691169869	-0.262389946591585
-0.207757641029194	-0.278096063513488
-0.231659297038093	-0.316348288368493
-0.26630938439287	-0.370071246488112
-0.306244125130703	-0.430390133245799
-0.345745925612451	-0.488067497008827
-0.379440116068883	-0.534768211483293
-0.402811579540373	-0.564028225257572
-0.412687388024783	-0.571951695269816
-0.407649114982338	-0.557677234068988
-0.388231656389069	-0.523432792053917
-0.35672033435386	-0.473808783705438
-0.316454129312076	-0.41413248785978
-0.270786409269793	-0.348486492369144
-0.222102519603857	-0.278389425359845
-0.171337337474014	-0.202933049823042
-0.118205945637815	-0.120345402587186
-0.0619870862520896	-0.0301015972721356
-0.00240198983708542	0.0656118225286263
0.0599001291951683	0.161892048862056
0.123468282510524	0.25258699175126
0.186620735302342	0.332509633712192
0.248057347025029	0.399375470221889
0.307142628305415	0.454641621402218
0.363734160559042	0.502935202770206
0.417725505566419	0.550339869736318
0.46863659208633	0.60228888377946
0.515551359294269	0.661975284170192
0.557520618370671	0.729861943399895
0.594265428024279	0.804223743312321
0.626734539767535	0.882150282664924
0.657027702252497	0.960388711481673
0.687543258270512	1.03571706376601
0.719732134620767	1.10493046768775
0.753126613294729	1.16476509174882
0.785159553515938	1.2120607263116
0.811868240930143	1.24423509199133
0.829209150854567	1.25991857489836
0.834569697401891	1.25953648565775
0.828086114601709	1.24571555179043
0.813408554286014	1.22348627541049
0.797543163021913	1.20018373567913
0.789459462781349	1.18468997520461
0.797450146180117	1.18547952647806
0.825765338362711	1.20725168140831
0.871525591845347	1.24684224675332
0.923030561647914	1.29006542097905
0.960301173370847	1.31142053596803
0.904792620612975	1.23501250775596
0.752415658771372	1.0255066239487
0.524393332494056	0.712480185789604
0.241948686429047	0.325510494522064
-0.0736952347756376	-0.105825148610545
-0.401315386471978	-0.551949442364843
-0.719688724011956	-0.983285085497451
-1.00759220274755	-1.37025477676499
-1.24380277803075	-1.68328121492409
-1.40709740521352	-1.89278709873135
-1.47625303964786	-1.96919512694341
-1.48608451252627	-1.96070097989467
-1.44903844771788	-1.86769712375478
-1.3521438214029	-1.72018772593765
-1.21676598574663	-1.54680324742625
-1.06427029291438	-1.37128738609581
-0.91602209507143	-1.21064866072619
-0.793386744383093	-1.07425359361388
-0.69721195190702	-0.963694739028794
-0.618149557993636	-0.873834203538534
-0.551006527406426	-0.79530066251859
-0.489210572553349	-0.717973193054372
-0.426782552912295	-0.634312574096627
-0.360020667856456	-0.541390787777763
-0.288471460999934	-0.441119417076227
-0.214935243986169	-0.339009091907676
-0.144530262012619	-0.242295397525364
-0.0831732513792837	-0.158253634833425
-0.0360666336510828	-0.0931501550222218
-0.00671453669256228	-0.0518106725960319
0.00336467671127107	-0.037450782668633
-0.00555509446681998	-0.0513627473755774
-0.0317005040528998	-0.092291302742336
-0.0719089037441792	-0.155700056203222
-0.121536776993177	-0.233428058266215
-0.174419947071935	-0.31428059099235
-0.223249198181298	-0.385754749129734
-0.260559396496364	-0.4364827568655
-0.280171019250988	-0.45852548705598
-0.278617241112063	-0.448744639219449
-0.256020325146961	-0.408990516486231
-0.21604696814952	-0.345274195950488
-0.164885110993313	-0.266200462008766
-0.109543562406771	-0.180929604438345
-0.0560405639446598	-0.0970689407644998
-0.00807513325321959	-0.0190822368236572
0.0334634248582278	0.0522378056693806
0.0701584901925944	0.119063060654908
0.10518128864828	0.184936841017202
0.14217737797196	0.252997382869091
0.184137749886999	0.324710922183838
0.232421552479043	0.399482872035928
0.286184988060304	0.475118964966874
0.342522275871604	0.548836989334833
0.397422201934758	0.61841630461428
0.447227965142827	0.683061350968672
0.489969331985811	0.743632664638213
0.525978095048533	0.802121117495118
0.55757533153148	0.860610186963207
0.588073369332152	0.92028956591091
0.620587595740336	0.981059295423533
0.657107903908961	1.04185390702223
0.698060248341919	1.10134611916283
0.742365407611649	1.15851326692608
0.787850949016181	1.2127138374987
0.831798971606104	1.26324165529438
0.871406019693908	1.30863016277289
0.90400827465051	1.34617447097176
0.927122325688348	1.37213268873369
0.938594742139122	1.38279868923493
0.937198552470515	1.37620842076363
0.923701538676806	1.35388696249317
0.901941369172871	1.32189969111656
0.879147171235602	1.29051513349591
0.864848833180261	1.27203796392105
0.868169158097053	1.27691185494443
0.893969736913163	1.30893611404943
0.939027423603068	1.36107637886504
0.989830472891903	1.41356136306038
1.02337673795296	1.43558652289691
0.9657146173865	1.35338279126973
0.807111297733564	1.12753928189581
0.569141342063822	0.789207523036604
0.273379313446941	0.369539042953557
-0.0586002250474084	-0.100314630091882
-0.405222710349559	-0.589201967838268
-0.744913579389843	-1.06597144202415
-1.05609826909859	-1.49947152438809
-1.31720221640613	-1.85855068666863
-1.5066508582428	-2.11205740060433
-1.60286963153893	-2.22884013793374
-1.63182377011071	-2.25418657488685
-1.60239558546891	-2.18353598106258
-1.52262038454927	-2.05988810699281
-1.40526219686044	-1.88642547265729
-1.26308505191108	-1.68308999567807
-1.10885297920986	-1.46982359367724
-0.955330008265406	-1.26656818427689
-0.815280168586392	-1.09326568509909
-0.701467489681468	-0.95558990081413
-0.613829558715274	-0.844442808389438
-0.53881457904535	-0.753265481186436
-0.471866376935611	-0.673106405467658
-0.409554992839692	-0.595879324110346
-0.350757725217394	-0.517308133189277
-0.296812558393528	-0.438397004739403
-0.250730784634045	-0.364884302822725
-0.215922330808501	-0.304994702609601
-0.19497616936889	-0.26645664084198
-0.188880259419306	-0.253920487053268
-0.196802334850651	-0.267596815516195
-0.21632626616657	-0.303344367935389
-0.243929440127026	-0.353856978153693
-0.27551139168661	-0.410299642601154
-0.306889410512064	-0.463838708376582
-0.334253030704348	-0.506824549402985
-0.354557168531183	-0.533616461327081
-0.36579779077052	-0.541085385977913
-0.367130311744685	-0.528824415216647
-0.358830550572657	-0.499113825712317
-0.342104472718717	-0.456600657200902
-0.318739019717454	-0.407451399559762
-0.290591645580022	-0.357748705474165
-0.258971702664414	-0.311375570935953
-0.224097067428797	-0.268247611200511
-0.184939813306274	-0.223934075365993
-0.139708695609917	-0.171226062075637
-0.086872634481582	-0.103286107327153
-0.0262409629041845	-0.0170833657371302
0.0404710915975722	0.0845704257717219
0.109871664282775	0.193524311670257
0.177780496333778	0.299175216535468
0.240381102438098	0.39231165425685
0.295204873035802	0.468075222253168
0.341629357218406	0.526875619791229
0.380774603419355	0.573278252839562
0.41490717794376	0.613767881826962
0.446626530435334	0.654508978367452
0.478149062228539	0.699874553888468
0.510897915020931	0.751902815346337
0.545395733581617	0.810349600873635
0.581295372005091	0.872922491608879
0.61742133967218	0.935573290088372
0.651891176844618	0.993067183826295
0.682514213201561	1.04010024135157
0.707541314844605	1.07290175092985
0.726511152642202	1.09075789214132
0.740674013876841	1.09661269910802
0.752554297811213	1.09612459472946
0.764679293747468	1.09528983366354
0.77808532030644	1.09764986987174
0.79150680926593	1.10261947946218
0.801904618669008	1.1061613368935
0.806291599248264	1.10385457759469
0.804048264939649	1.09487925482645
0.798500162734412	1.08452003281214
0.796679607307799	1.08324596748276
0.806886239041355	1.10211835015718
0.83461784864118	1.14623138223048
0.878267210574259	1.20900826323128
0.926323762588504	1.26993303293247
0.957501045398429	1.2969434370547
0.893285141541967	1.20889493229606
0.717209276129089	0.967471612796565
0.454131218394555	0.606756770720851
0.128908737573121	0.160833698233552
-0.233600397100451	-0.336214312500698
-0.608538416391402	-0.850303969317266
-0.971047551064974	-1.34735198005152
-1.29627003188641	-1.79327505253881
-1.55934808962094	-2.15398989461453
-1.73542395503382	-2.39541321411402
-1.79963985889028	-2.48346171887266
-1.77373310346778	-2.48116066284788
-1.70313223544991	-2.41605970874669
-1.59851635221107	-2.25612599869588
-1.47056455112571	-2.04321304430704
-1.32995592956824	-1.81917435719175
-1.18736958491308	-1.62586344896162
-1.05348461453466	-1.46606666098604
-0.9389801158074	-1.32670349233809
-0.841111745908253	-1.20208902158379
-0.751310438760469	-1.08704273065499
-0.666222689398441	-0.978959139884879
-0.584111464391036	-0.877676479696397
-0.504617688679143	-0.783833531978102
-0.428153398087442	-0.696959771436388
-0.355339401068799	-0.614513431809374
-0.286738155173742	-0.532517538359533
-0.222991046071343	-0.447587517394632
-0.165321607874805	-0.359396662065741
-0.116111907291275	-0.272314909860968
-0.0789949701085675	-0.195136455579068
-0.0579682832603917	-0.138468099814044
-0.0556161133075942	-0.110502533670756
-0.0712993680897832	-0.113094561424632
-0.100439576633793	-0.140263052844914
-0.135447396322289	-0.179978245064784
-0.167867525760335	-0.218253066355491
-0.190691422227526	-0.243487431154996
-0.199861729343132	-0.249210300094587
-0.194532332867027	-0.234396505075364
-0.176255370914719	-0.201748886336523
-0.147673427801943	-0.155202684185711
-0.111386384748832	-0.0980486180268372
-0.0694274988053555	-0.0324365583567261
-0.0233519552685282	0.0399540775545521
0.0254340462960478	0.116986695584582
0.0755659319641327	0.195827084786288
0.126038114814094	0.273729892874053
0.176710552771555	0.349348701608601
0.228500705921343	0.423584114357799
0.282913067805866	0.499234530656366
0.341034122095818	0.579508638578483
0.402532583554237	0.666187001132165
0.465228272152025	0.758345971741361
0.525431226682578	0.852069399354858
0.57882144802473	0.940997675631998
0.621467089581785	1.01742014203128
0.65070749902302	1.07384483950533
0.6658236717903	1.1050382871073
0.668441254829151	1.11010937613048
0.662465523078444	1.09368090983982
0.653306525651974	1.06521608277775
0.64646028001416	1.03639454832978
0.646001743112	1.01756109047636
0.653710800336159	1.0148227841286
0.669161437909673	1.02894551437531
0.690531192918403	1.05624340234211
0.715622705247873	1.09085484325831
0.742673888711571	1.12741145653858
0.770713092291058	1.16303282373932
0.799373976451873	1.19779513303667
0.82828244271271	1.23343589437445
0.856365725042788	1.27097287014783
0.881564100744869	1.30864248125959
0.90128957327694	1.3415568942942
0.913581237010086	1.36361775787638
0.918463776216339	1.3709189657175
0.918777786001917	1.36482229548378
0.919828968255149	1.3527096877433
0.927557732822182	1.3453049665388
0.94547931177188	1.35107964650222
0.971266095058095	1.36984320383041
0.994310505668889	1.38834843265743
0.995636983498571	1.38023884378768
0.931052806064152	1.28280395844619
0.7539671582601	1.03760736107598
0.489380366835223	0.677738005422384
0.162292758538328	0.236284845230756
-0.202295339881779	-0.25366316575356
-0.579383601676289	-0.759017073785216
-0.943971700096395	-1.24668792511886
-1.27105930839329	-1.68358676600916
-1.53564609981817	-2.03662464271075
-1.71273174762222	-2.27271260147829
-1.77731592505664	-2.35876168856644
-1.75015615344611	-2.35852703824539
-1.67569123293033	-2.30762063750788
-1.56444275498305	-2.17252067890388
-1.42693231107798	-1.97853060164946
-1.27368149268887	-1.75095384496068
-1.11521189128944	-1.51509384805359
-0.962045098353417	-1.29625405014426
-0.824702705354544	-1.11973789044875
-0.713706303766548	-0.986402481586028
-0.629261739190456	-0.876158321714079
-0.557186367009173	-0.784075452180746
-0.492920252642485	-0.705457644886453
-0.433518785003076	-0.636885653861883
-0.377991642784039	-0.57641317638439
-0.326808219052661	-0.523080822205455
-0.280996066485312	-0.47625975308175
-0.241376507395422	-0.43540894711424
-0.208318872547131	-0.400483616599407
-0.182073063566142	-0.372689684315301
-0.16337750806982	-0.354936814931573
-0.153810718644065	-0.35141971170131
-0.155471471691189	-0.366212977980246
-0.170031335449532	-0.401392188454024
-0.197666203254145	-0.455624690313624
-0.236463611851254	-0.524014133202801
-0.282581122268947	-0.599240099719422
-0.330991910643465	-0.673259141615278
-0.376400160381194	-0.73861768987171
-0.413938263876025	-0.788879673394449
-0.439493724873916	-0.818418431485691
-0.449788695946361	-0.822306171349595
-0.442467630076806	-0.796878327727694
-0.416366896363674	-0.740889854540385
-0.371932780418802	-0.656584678159363
-0.311568647827235	-0.54993478785332
-0.239629708077441	-0.42974873666348
-0.161879681345115	-0.305919831425007
-0.0844458427698281	-0.187419504234799
-0.0125531761262678	-0.0806368329808123
0.0505512651936443	0.0115527484764189
0.104130788076776	0.0898588708039822
0.149798749693956	0.157859168828557
0.190758138625211	0.220743370762301
0.230732203791711	0.283934038693355
0.27297290994827	0.352038947700501
0.319661358986004	0.428376465352493
0.37177818212352	0.514928852243027
0.429266232035625	0.612307939637308
0.491204166865672	0.719405459803285
0.555806824252588	0.832812714184132
0.620298350718481	0.946524495181701
0.680937369923299	1.05253415293602
0.733531716317412	1.1425564613719
0.774534505388504	1.21047446781089
0.802359931485146	1.25453816518741
0.818219863289384	1.27817258050147
0.825870560009851	1.28870709196071
0.830205034419957	1.29435920906095
0.835309989634761	1.30086572557452
0.842952230962124	1.30949139842353
0.852219255965554	1.31742223508827
0.860402630548061	1.32021817794414
0.864618865205499	1.31492951510697
0.863421254472196	1.30228235869502
0.85778142955639	1.28699674648245
0.851141125128444	1.27630164158002
0.848564593299665	1.27744400481863
0.855226701265557	1.29512942634614
0.874505781977916	1.32947520892175
0.905903862905469	1.37458518058366
0.943092528077521	1.41767007260173
0.972688510853217	1.43889831223981
0.918688660114825	1.36559542563366
0.769394955132213	1.16293450384019
0.543866166754224	0.856787153896871
0.261161065829703	0.473024982841157
-0.0596615767925069	0.037519597710517
-0.399542990263561	-0.423857394457588
-0.739424403734615	-0.885234386625692
-1.06024704635682	-1.32073977175633
-1.34295214728135	-1.70450194281205
-1.56848093565933	-2.01064929275537
-1.71777464064195	-2.21331021454883
-1.77177449138034	-2.28661310115498
-1.74205086630029	-2.26637284864337
-1.66124964281452	-2.16470756551086
-1.5419252985546	-2.01131756881784
-1.39663231115213	-1.83234142106939
-1.23792515823866	-1.64745840668503
-1.07835831744578	-1.46942691800993
-0.930486266405068	-1.30501186547133
-0.806863482748096	-1.15623014107641
-0.706087208098319	-1.02139015239467
-0.619493435228233	-0.896095811524059
-0.540439465968698	-0.774720340443885
-0.462558067477102	-0.652572181135918
-0.38209611086711	-0.528274365084873
-0.299476810312521	-0.405329076529417
-0.21936334948111	-0.29192046466341
-0.149069540596005	-0.198701859839505
-0.095885002737922	-0.135209216903173
-0.0644064270289392	-0.106226705097469
-0.0549972859664812	-0.109628271119846
-0.0639380870372424	-0.136742021016195
-0.0849741446540385	-0.175178062390713
-0.111379938556871	-0.212853447838822
-0.137653249649911	-0.241408722782274
-0.160345768116114	-0.257667853790379
-0.177974201989983	-0.262870659914089
-0.190272091986458	-0.260437989650265
-0.19722922162729	-0.253528918359029
-0.198390190705941	-0.243479194001403
-0.192703768926401	-0.229574530905641
-0.178906982670054	-0.209912946571217
-0.156175567986757	-0.182687620940427
-0.124692623686093	-0.147173621259312
-0.0858510431005898	-0.103945432568267
-0.0419497268446181	-0.0542795297383466
0.00454192977583177	0.00084051025164909
0.0518328806349289	0.0614458594695596
0.099330720320145	0.1285016727071
0.147532565386791	0.202962615666894
0.197340314718683	0.284437565090711
0.249184070791874	0.370244695125
0.302425522919813	0.455529039361712
0.355328282670706	0.534589523416277
0.405567904398073	0.602860228653621
0.451002207928454	0.658540051950131
0.49035090332695	0.703031482208517
0.523538175171469	0.740056435881686
0.551634391031178	0.774036194365175
0.576483839843526	0.808569501213226
0.600175120928491	0.84557886068759
0.624509355077778	0.885228822841741
0.650587222879747	0.92638975928765
0.678611116064102	0.967366429844942
0.70797384753077	1.00670352205337
0.737613134993212	1.04388034809508
0.766451864275794	1.07957714487736
0.79365590585854	1.11519122415699
0.818548429575003	1.1516255832696
0.840267275369474	1.18791022577377
0.857468231989395	1.22052545160497
0.868439103649341	1.24411007444553
0.87185017277155	1.25362622630698
0.868011183514249	1.24727946372007
0.860036709426332	1.22887871762186
0.854041758369135	1.2081754244181
0.857689685097215	1.1982368339914
0.877077404669066	1.2100423254213
0.91276653961059	1.24588509552225
0.956411586956668	1.29418524056222
0.989613957599619	1.32834279860521
0.936238525549014	1.24602915756282
0.788671154585576	1.02016904247103
0.565750232491873	0.682383665382922
0.28631414705047	0.264294238351583
-0.0307987139560655	-0.202478026569904
-0.366749962745168	-0.686311917328459
-0.70270121153427	-1.155586221871
-1.01981407254081	-1.57867972814444
-1.29925015798221	-1.92397122409569
-1.52217108007591	-2.15983949767168
-1.66973845103935	-2.25466333681933
-1.72311388308995	-2.26359143377319
-1.69090489492087	-2.20659135639481
-1.60373224118819	-2.05727670462798
-1.47577738805372	-1.8481758490252
-1.32122180167931	-1.61181716013894
-1.15424694822678	-1.3807290085217
-0.989034293857973	-1.18743976472596
-0.839765304734708	-1.03230864387907
-0.720621447018819	-0.905427341389529
-0.632058592720849	-0.801420183410027
-0.551939752784083	-0.712777913976347
-0.476638329641259	-0.632353976510866
-0.405048718387825	-0.555199211790233
-0.33827702189435	-0.479269931068496
-0.278329367202579	-0.405012498977825
-0.226659536164935	-0.334290963132566
-0.183428779009163	-0.269367290361862
-0.147818722247435	-0.2124992520368
-0.119073070682672	-0.166215565732317
-0.0975292984675984	-0.133770221838057
-0.0849414310977675	-0.119049736492323
-0.0838349270457424	-0.125507391316824
-0.0961999156645956	-0.154404761653324
-0.122169104375234	-0.203281010515652
-0.159272836917553	-0.26560082456905
-0.202543163775694	-0.331867400386546
-0.24539988043306	-0.391674364402534
-0.281031465415166	-0.435843087755104
-0.303870426769092	-0.458020259225169
-0.310723837916913	-0.455489374518336
-0.301195245779844	-0.429193280753073
-0.277271527441726	-0.383106850732767
-0.242290356460456	-0.323189703173438
-0.199777661783766	-0.256134629473014
-0.152664396204035	-0.188060730021783
-0.10310498055233	-0.123338670739106
-0.0527082182937768	-0.063850655675643
-0.00278283820490183	-0.00895777135019004
0.0456471532563506	0.0437970335687609
0.09198673883525	0.0974954778882195
0.136147274932556	0.154543614305212
0.178427391090881	0.215665845248064
0.219259586881793	0.279546474692923
0.258986157445245	0.343324141942005
0.297790604067433	0.403833486144094
0.335805991576469	0.459086354683366
0.373314007201887	0.509251851746321
0.410862785835181	0.556586132101996
0.449138653706209	0.604342593843836
0.488584417832013	0.655268192972152
0.52896235249303	0.71043572723374
0.569140428747076	0.768839541269268
0.607286418543056	0.827747493838739
0.641452147066544	0.883565595308
0.670310248217525	0.932919194460944
0.693680340317804	0.973625853002194
0.712552182928724	1.00521452254612
0.728571284864404	1.02876616245487
0.743247408674777	1.0461740082698
0.757300898180611	1.0592890848875
0.770511085449401	1.06953257241889
0.782211437698203	1.07825716690216
0.792248343476712	1.0875944438491
0.801917122775061	1.10112391403157
0.814313070442711	1.12372242082225
0.833753202607282	1.16035126632332
0.864268882484382	1.21400082534495
0.907454916719865	1.28326983557466
0.960170171557551	1.36015061631624
1.01277062069209	1.42871450351431
1.04866631988464	1.4654803154111
0.99266434742325	1.38959190331123
0.837835364735877	1.17978276397631
0.603944773867719	0.862837042853343
0.310757976863971	0.465538885389341
-0.0219596242301701	0.0146724370313167
-0.374442627369508	-0.462978156773719
-0.726925630508845	-0.940628750578755
-1.05964323160299	-1.39149519893678
-1.35283002860673	-1.78879335640078
-1.58672061947489	-2.10573907752375
-1.74154960216226	-2.31554821685867
-1.79755157462366	-2.39143662895854
-1.76324993789455	-2.3430702591605
-1.67054523140157	-2.2135927802316
-1.53473776068621	-2.02643663786963
-1.37112783128997	-1.80503427777241
-1.19501574875434	-1.57281814563773
-1.02170181862082	-1.3532206871634
-0.866486346430899	-1.16967434804722
-0.744669637726082	-1.02058857725123
-0.657027928958718	-0.894144762263522
-0.582869885253355	-0.787944029737727
-0.517484139141518	-0.698316186453763
-0.457187327913272	-0.620247025694141
-0.399580416864002	-0.548241934544678
-0.343599143114387	-0.477968419384633
-0.289462310304536	-0.407810039362869
-0.238520116126737	-0.339474765381454
-0.192978307676581	-0.277365082963879
-0.155500372385466	-0.227043958662415
-0.128707422687567	-0.193439948658766
-0.114613017385032	-0.179384952990714
-0.114080249027816	-0.184852387828342
-0.126434791294992	-0.207004578261194
-0.149360108578393	-0.240908754148659
-0.179137899225545	-0.280584880389372
-0.211198128583486	-0.319983120182884
-0.240836712187173	-0.353621541385821
-0.263897578615751	-0.376894973527344
-0.277250258523181	-0.386277063203276
-0.279010473808398	-0.379606874856102
-0.268562612796889	-0.356440076057945
-0.246464247393618	-0.318226227118019
-0.214242044533965	-0.268005300516693
-0.174026360581117	-0.209520471551939
-0.12803505235301	-0.146044447658495
-0.0780801828127784	-0.0794764674225449
-0.0253484961943923	-0.0101308743655849
0.0294288260040621	0.0627634314057788
0.0855449176691812	0.140164625144459
0.141903791439486	0.222322984886839
0.196892318039615	0.308205847664301
0.248673173337923	0.395407393776692
0.295815078848067	0.480540135011074
0.33793500893145	0.559957932905404
0.375937660197124	0.630588037398471
0.411641241314311	0.690666355430846
0.446965640745331	0.740215397034154
0.483129607201978	0.78112491013812
0.520267719997155	0.816745979135023
0.557606525459031	0.851061911500098
0.594034707441701	0.88767533945311
0.628724213692021	0.928912115301193
0.661465738070816	0.975282509539548
0.692549744973401	1.02542468198316
0.722289285296871	1.07651129624145
0.750530252448143	1.1249831192029
0.776549034892453	1.16744899064611
0.799482467161346	1.2016025121001
0.81901324094231	1.22695069832214
0.835784269339108	1.24506830440269
0.851159369321909	1.25912675708421
0.866382155513227	1.27267117234387
0.881600594565065	1.28797290094226
0.895375277953878	1.30463351361737
0.905117369594268	1.31928776065005
0.908479066136082	1.32702310928654
0.905189732416041	1.32433765519026
0.898413999837043	1.31232111266745
0.894650966500579	1.29800329497017
0.901636640968233	1.29223561230499
0.924561839215545	1.30412692139645
0.961836581694949	1.33410595096023
1.00216849690189	1.36886968240492
1.02454396841063	1.3810079016435
0.960048072679679	1.29669434351391
0.783204487610942	1.06517641543342
0.518979366390594	0.718588236864419
0.19233886220481	0.289063927269321
-0.171750871760236	-0.191262393889473
-0.54832368231837	-0.690256607149559
-0.912413416283417	-1.17578459304853
-1.2390539204692	-1.615712232124
-1.50327904168955	-1.97790540491354
-1.68012262675828	-2.23022999195476
-1.74461852248924	-2.34055187378526
-1.71886336865369	-2.35940566705672
-1.64821563066037	-2.30619115635689
-1.54260189377926	-2.16664120419777
-1.41194874328034	-1.97089618048998
-1.26618276443359	-1.74909645514408
-1.11523054250898	-1.53138239807067
-0.969018662776501	-1.34789437918034
-0.837473710506132	-1.19826100584873
-0.730522270967851	-1.07532114705697
-0.648199335568199	-0.971983492097873
-0.578744897279764	-0.878436794656207
-0.516083510821642	-0.785712936437603
-0.455178716954271	-0.688729218469336
-0.393216609510657	-0.587848856354968
-0.330280844265288	-0.488503394252012
-0.26933967201664	-0.399144587496736
-0.215432303646019	-0.328403837130621
-0.174206198227493	-0.28253426073537
-0.150255692684518	-0.263947186591986
-0.145814601127235	-0.271131834683009
-0.160196601435827	-0.299700416893287
-0.190059018036755	-0.343900091619867
-0.230251216575936	-0.397834219545776
-0.274844987499992	-0.455925866063341
-0.317999827194832	-0.512699600756001
-0.354539493080629	-0.562425509822965
-0.380345441035943	-0.599252804144869
-0.392722189414471	-0.618067642741105
-0.390713948709054	-0.615703511724801
-0.37514852445586	-0.591793880109269
-0.348219161630157	-0.548733799568817
-0.312693618670642	-0.490721032560331
-0.27108883935215	-0.422329783570537
-0.225152962296427	-0.347277111940714
-0.175798262622513	-0.267871711111596
-0.123400241217848	-0.185214062773358
-0.068240397509449	-0.0998517646066131
-0.0108578475872761	-0.0124823613242659
0.0478359331152012	0.0756240669129954
0.106686797869046	0.162669722689989
0.164549948312621	0.246832990716846
0.220485663836171	0.326970822760914
0.273795558619257	0.403104754333565
0.323968338290839	0.476380708389229
0.370703346594168	0.54849218169091
0.414080545312384	0.620852212767061
0.454756007551849	0.693970137980272
0.493995160099327	0.767435220420725
0.533446762596453	0.840520092693931
0.574672726014358	0.912859308195979
0.618522453282287	0.984459342957869
0.664549645291453	1.05481850027569
0.710802249103763	1.12185180990683
0.754273185326012	1.18177981928567
0.791949663736803	1.2305503444112
0.821949963550145	1.26606518350227
0.844099504927147	1.28961937939862
0.859659199311045	1.3053902381841
0.870510802411983	1.31823271643599
0.878444214631949	1.33127794865957
0.885033104259064	1.34495970091054
0.89208962613407	1.35811090772055
0.902212471673642	1.37036974252341
0.918758991630286	1.38411911826122
0.944776442763632	1.40418334477758
0.980942873736741	1.43468006062695
1.02316574145825	1.4741574753123
1.06087064594541	1.51137394173101
1.07698873551232	1.52410951563247
1.02279351136035	1.44974590880712
0.872959656351961	1.24415240758411
0.646614896658442	0.933574990842954
0.362886958451074	0.544259637463198
0.0409035679011395	0.102452326324373
-0.300207548820078	-0.365600963693985
-0.641318665541297	-0.833654253712343
-0.963302056091231	-1.27546156485117
-1.2470299942986	-1.66477691823092
-1.47337475399212	-1.97535433497208
-1.6232086090005	-2.18094783619509
-1.67740383315247	-2.25531144302044
-1.64352473737067	-2.21005706476464
-1.55307723233211	-2.08896347446578
-1.42284599149707	-1.91403498882671
-1.26961568832582	-1.70727592455026
-1.11017099627864	-1.49069059833927
-0.961296588815804	-1.28628332689657
-0.839777139397591	-1.116058426925
-0.745740933486086	-0.978835092890685
-0.663849840335083	-0.861702117399799
-0.587416678628596	-0.757277961457565
-0.511112498761121	-0.658832418364306
-0.432120790880031	-0.562120238947703
-0.350425328751678	-0.466188785962339
-0.268553973185846	-0.373318858745787
-0.191008799174915	-0.288411174335053
-0.123443045859995	-0.21799812896487
-0.0716074929872969	-0.16888536518387
-0.0401860963915845	-0.146538457314858
-0.0317564638537861	-0.153633718104884
-0.0461395214683027	-0.189281421320177
-0.0803083371328891	-0.249152966704101
-0.128859970512968	-0.326345856854986
-0.184909735537916	-0.412586274686306
-0.241192941853822	-0.499361006132475
-0.291138915464615	-0.578696309019909
-0.329694932561601	-0.643504991698006
-0.353740621897768	-0.687690073398112
-0.362062318557191	-0.706377429265504
-0.354999949242029	-0.696527455767063
-0.333945194812316	-0.657774828533493
-0.300841869507664	-0.593013996923377
-0.25779112734231	-0.508275874454495
-0.206837892917211	-0.411742359785799
-0.14996558630465	-0.312056791891574
-0.0892230887562592	-0.216341632358398
-0.0268273154229795	-0.128567855348188
0.0348756960196049	-0.0489671473450456
0.0935898493630902	0.0251878194759043
0.147332431716959	0.09777024501647
0.194767802086465	0.171813564725056
0.235612161305031	0.248277860343385
0.271011623102507	0.326086133573939
0.303659622972912	0.403274958503383
0.337401365836994	0.478498859771634
0.376248696760662	0.551963599931672
0.423033020483457	0.625264747491068
0.478206676454006	0.700294429293946
0.539395438998748	0.777927082033545
0.602074661361224	0.857325284650372
0.661218932418681	0.936324671216442
0.713227449321341	1.01262646708615
0.757201472293769	1.08493858011702
0.794913382270766	1.15323763844064
0.829444994468619	1.217950551795
0.863164933875559	1.27858571101009
0.896095953368764	1.33271344322178
0.925577012396475	1.37606907493647
0.947504191214082	1.40404546173938
0.958639272457019	1.41415778952308
0.958909346740879	1.40846797496999
0.952572620987715	1.39473234796763
0.947589597457691	1.38532509256287
0.953234111802817	1.39371354986408
0.976565204416315	1.42919837876605
1.01870371613129	1.4914744890386
1.07198515403373	1.56696909136462
1.11906198467815	1.62863868816727
1.06553095333682	1.55515766675676
0.917533396099021	1.35200425462184
0.693962618144051	1.04511292990738
0.4137119246512	0.660418170758267
0.0956746207997625	0.223854455319388
-0.241255988230968	-0.238643738264375
-0.578186597261699	-0.701141931848138
-0.896223901113136	-1.13770564728702
-1.17647459460599	-1.52240040643613
-1.40004537256096	-1.82929173115059
-1.54804292979876	-2.03244514328551
-1.60157396114009	-2.10592616469602
-1.56955349416104	-2.06137344193242
-1.48406887204212	-1.95275841132387
-1.36098526301066	-1.7748300849934
-1.21616783529397	-1.56023665613602
-1.0654817571194	-1.34162631794678
-0.924792196714269	-1.15164726362069
-0.809964322305901	-0.996198775086752
-0.72112297350614	-0.86874061615462
-0.644489881340796	-0.762790599391479
-0.573928715940847	-0.668849556927029
-0.504587036716268	-0.577732252916394
-0.434198395025921	-0.483392636295121
-0.363406744822738	-0.38462664655923
-0.295181777713598	-0.285226829244441
-0.233649075824743	-0.19254925808318
-0.182780773656221	-0.114970612389785
-0.145345495697208	-0.0591486196261775
-0.122351468942971	-0.0281135161188296
-0.113036113142986	-0.0208704061196134
-0.115325398472256	-0.033467134523147
-0.126576607766924	-0.0607659602537234
-0.144299540774016	-0.0979347900242356
-0.166514312932473	-0.141062132205692
-0.191580540726262	-0.186914176034015
-0.217686062136323	-0.232282665574148
-0.2424479882485	-0.273525731038774
-0.263002736579424	-0.306775811860673
-0.276591819639774	-0.328832347069523
-0.281286897895344	-0.338167822691416
-0.276401415016569	-0.335242481839003
-0.262343596462358	-0.32173984503609
-0.240021123506474	-0.299123175428631
-0.210190744324812	-0.267463276700241
