# Supplementary material for: A multiwavelength photoplethysmography dataset with blood pressure and heart rate reference measurements
Source: Data Brief. 2025 Nov 14;63:112284. doi: 10.1016/j.dib.2025.112284 (PMC12682042; doi:10.1016/j.dib.2025.112284)
Supplement: Supplementary file 1 [file mmc1.zip › ppg_csv/ppg_subject_015.csv]

IR_PPG	Red_PPG
-1.80668446176246	-1.83367216081531
-1.79154385956668	-1.81532995135428
-1.76712039945819	-1.78859949888931
-1.73691140213361	-1.75633613261303
-1.70080587855787	-1.71830336362952
-1.64071812714726	-1.65647661675517
-1.55782666261343	-1.57253828983999
-1.45591995515638	-1.47017380282986
-1.33878647497611	-1.35306857567065
-1.2102146922726	-1.22490802830824
-1.07399307724585	-1.08937758068851
-0.933910100095848	-0.950162652757321
-0.793754231022596	-0.810948664460559
-0.657313940226086	-0.675421035744097
-0.52837769790631	-0.547265186553811
-0.410733974263262	-0.430166536835577
-0.308171239496936	-0.32781050653527
-0.224477963807326	-0.243882515598766
-0.163442617394426	-0.182067983971941
-0.126415608275335	-0.144047244272008
-0.0997037887050648	-0.116401489937622
-0.0789235944862457	-0.0950993976311574
-0.0609044415421517	-0.0773260796563477
-0.0436094079605279	-0.0612400321624783
-0.0258160018355867	-0.0455211529957625
-0.00677237077312611	-0.0289852847324364
0.0140431347649446	-0.0104241862492695
0.0370304779025488	0.0113124426590628
0.0624777131689429	0.0370913843077855
0.090524413611463	0.0672748622938773
0.121123816480473	0.101617654618389
0.154035281687864	0.139320187568081
0.188867986307957	0.179224977340523
0.225178084350477	0.220122890464744
0.262590611211397	0.261100319685216
0.300897832385716	0.301809011553599
0.340097936947368	0.342538185430615
0.380366295675989	0.3840484431159
0.42196861159662	0.427238698928643
0.465129641295287	0.472779681867127
0.509880915840213	0.520834595526139
0.555933890591325	0.57093934224806
0.602640223144824	0.622071856657016
0.649076233022599	0.67289768055839
0.694230491833484	0.72212347622485
0.737230893354005	0.768844024118867
0.777544652964073	0.812760907630497
0.815096886894594	0.854186984710008
0.850266778350813	0.893827653642932
0.883753656980798	0.932434683540412
0.916355743416328	0.970502488349784
0.948731745389864	1.00814602448145
0.981203582774284	1.04516629455885
1.01363951729412	1.08118492139998
1.04545328588576	1.11573020453081
1.07574426001843	1.14826971689924
1.10356688256908	1.17828009720562
1.12827473313956	1.2054317484746
1.14985870422353	1.22987138810989
1.16918321198879	1.2524861903155
1.18800654555891	1.27497046004949
1.20866204734991	1.29949851921743
1.2333068722046	1.32786617644129
1.26274630765925	1.36013851161068
1.29501993720079	1.39310887780722
1.3241491861086	1.41911547120449
1.33959795303525	1.38272343273032
1.30052591403512	1.27974282465932
1.19034293508143	1.11946690801878
1.01959872324423	0.911188943835972
0.798842985593551	0.664202193138169
0.538625429199449	0.387799916952649
0.249495761131966	0.0912753763066904
-0.057996311538853	-0.21607816777243
-0.373301081742962	-0.524967454257436
-0.685868842410316	-0.82609922212105
-0.985149886470871	-1.11018021033599
-1.26059450685458	-1.36791715787499
-1.5016529964914	-1.59001680371077
-1.69777564831128	-1.76718588681605
-1.83841275524419	-1.89013114616355
-1.91301461022007	-1.94955932072599
-1.93922993822675	-1.96614182006472
-1.94436446193332	-1.96358086773268
-1.93712829192309	-1.94964314802061
-1.9221272835204	-1.92823457240095
-1.90022269593059	-1.89999181882652
-1.86948077858229	-1.86318438678399
-1.8140938988941	-1.80122614509881
-1.73342770001767	-1.715226830635
-1.63140301337808	-1.60910158361276
-1.51194067040037	-1.48676554425228
-1.37896150250962	-1.35213385277374
-1.23638634113087	-1.20912164939733
-1.08813601768921	-1.06164407434324
-0.938131363609677	-0.913616267831655
-0.790293210317346	-0.768953370082765
-0.648542389237276	-0.631570521316756
-0.516799731794528	-0.505382861753815
-0.398986069414164	-0.39430553161413
-0.299022233521247	-0.302253671117889
-0.220829055540837	-0.233142420485279
-0.168327366897997	-0.189293409576161
-0.140190671311978	-0.16256454698017
-0.123039623088529	-0.147938916522426
-0.112093086439331	-0.140376422917113
-0.103347632770383	-0.135296119725427
-0.0936839275431977	-0.128878913761151
-0.0808527437266836	-0.118228475821339
-0.0634265995996248	-0.101438473264349
-0.0407378791567553	-0.0776064637792131
-0.0127929675382162	-0.0467968100482087
0.0198428728567636	-0.00991948860025853
0.0561891508113562	0.0314931890795878
0.0950215280120302	0.0755797697200487
0.135058196422458	0.120453798368118
0.175130470230035	0.164472707981402
0.214311961996283	0.206448288741089
0.252012930945464	0.24578685059483
0.288060171882173	0.282544315175638
0.322741912347077	0.317375042062412
0.356746598400077	0.351362420762429
0.390946700952466	0.385747483611448
0.426079323355693	0.421604918169888
0.462464855545131	0.45954982318451
0.499899148812022	0.499581179498886
0.53775972998682	0.541135689687667
0.575255779446283	0.5833236733164
0.611691921957234	0.625215425676237
0.646633023179954	0.666032238582098
0.679931261884331	0.705185383680815
0.711650334716966	0.742220972812734
0.741949053901631	0.776775795990263
0.770977536919166	0.808610167516507
0.798824533526573	0.837714621429356
0.82553446158373	0.864435268630244
0.851174427562528	0.889527243785989
0.875891810907985	0.914036540552697
0.899899689446825	0.938975025177144
0.923373345761914	0.964893876303293
0.946307967909238	0.991576092975004
0.968436110905323	1.01805108814397
0.989309102455612	1.04299514406985
1.00859090931397	1.0654167202874
1.02649125098942	1.08539619702106
1.044127339871	1.10456621281758
1.06354515845866	1.12600511718764
1.08720640789456	1.15332200255679
1.11692357401184	1.18896451762264
1.15243272868266	1.23213403338451
1.18998810732387	1.27701540868295
1.22150725527936	1.31214620749821
1.1906708972606	1.27975806611732
1.1033473226615	1.18806012196179
0.967314780667831	1.04525209501233
0.790351520465363	0.859533705249647
0.58023579123987	0.639104672654446
0.344745842177123	0.392164717207437
0.0916599224628947	0.126913558889328
-0.171243718717045	-0.148449082319173
-0.436186832176922	-0.425723486437358
-0.695391168730967	-0.696709933484519
-0.941078479193408	-0.953208703479949
-1.16547051437847	-1.18702007644294
-1.36078902510039	-1.38994433239278
-1.51925576217338	-1.55378175134877
-1.63309247641169	-1.67033261333019
-1.69452091862953	-1.73139719835634
-1.71705974959167	-1.75238045183154
-1.71994962877534	-1.75452319113719
-1.7101781933639	-1.74309927515318
-1.69123501505092	-1.72079023515439
-1.66325530230392	-1.68792592068511
-1.61361720136873	-1.63340417976544
-1.54227505273532	-1.55862975139072
-1.4524814137712	-1.466638420415
-1.34748884184387	-1.36046597169235
-1.23054989432082	-1.24314819007681
-1.10491712856957	-1.11772086042244
-0.973843101957619	-0.987219767583293
-0.840580371852462	-0.854680696413418
-0.708381495621605	-0.723139431766869
-0.58049903063255	-0.595631758497701
-0.460185534252801	-0.475193461459967
-0.350693563849858	-0.364860325507721
-0.255275676791225	-0.267668135495014
-0.177184430444403	-0.186652676275902
-0.119672382176896	-0.124849732704437
-0.0842499310713269	-0.0848311094210814
-0.059693947460057	-0.0561668944304994
-0.0427181397840006	-0.0359701674002115
-0.0304320553110135	-0.0215591922090225
-0.0204710728920031	-0.010470785885915
-0.0110327425330334	-0.000475407270891158
-0.000837635741540237	0.0103306412381629
0.0109547894603184	0.023349567736393
0.0248361052834807	0.0393054403870606
0.0410270478586898	0.0581948597698194
0.059557788710508	0.0794482814880487
0.080367880767175	0.102272985238114
0.103412726012676	0.126046598827073
0.128725783914144	0.150600538278067
0.156382821715211	0.176281599121582
0.186368019207023	0.203772314540485
0.218416596982671	0.233748144674555
0.251939669263623	0.266523443465213
0.286097800561799	0.301854177533795
0.320006339438347	0.338991119742108
0.352976091086372	0.376935042229359
0.384669698280163	0.414733134492501
0.415111195366485	0.451665970771639
0.444578044933797	0.487286360213187
0.47345389607333	0.521367805506521
0.502104659684936	0.553829313037703
0.53080135645419	0.584670747118194
0.559684016246152	0.613939485082222
0.588744107118949	0.64173919546009
0.61780475971017	0.668258864058811
0.646507298129508	0.69377725318239
0.67434606410563	0.718623411631184
0.700791679723059	0.743128561537772
0.725497852318111	0.767625897348037
0.748524300865406	0.792499824969078
0.770461996350202	0.818201075090526
0.792350878226679	0.845141162050354
0.815355948735933	0.873490223245606
0.840292683573578	0.903006214126236
0.867198895267185	0.933002207127458
0.895169542253379	0.962458140931042
0.922582800092822	0.99023329894191
0.947685371486097	1.01536036706276
0.969340999248002	1.03741141764212
0.987647463143107	1.05686054182958
1.00413518380211	1.07526530583224
1.02137190305643	1.09503147209464
1.041970918559	1.11857551363213
1.06718309653321	1.14688344222733
1.09540873836022	1.17775960155074
1.12107241266686	1.20437342672992
1.13433471410501	1.17192795389167
1.0994726425125	1.0801929222977
1.00127619101037	0.937570412329187
0.849330004511723	0.752462504367298
0.653218727929648	0.53327127879321
0.422527006177246	0.288398815988095
0.166839484167614	0.0262471963331257
-0.104259193186149	-0.244781499790525
-0.381184380970946	-0.516285192001684
-0.654351434273678	-0.779861799919178
-0.914175708181251	-1.02710924316183
-1.15107255778056	-1.24962544134848
-1.35545733815852	-1.43900831409794
-1.51774540440202	-1.58685578102905
-1.62835211159797	-1.68476576176063
-1.67769281483327	-1.7243361759115
-1.68801399272836	-1.7293269167519
-1.67482179161666	-1.7145173764854
-1.64770043826071	-1.6879599920295
-1.6132998927182	-1.65487754689677
-1.57479652481841	-1.61752070608117
-1.53207542613106	-1.57545719534364
-1.47073352256034	-1.51463553523429
-1.39406340021926	-1.43825858290075
-1.30488625130735	-1.34918594115348
-1.20602326802413	-1.25027721280294
-1.10029564256914	-1.14439200065959
-0.990524567141884	-1.0343899075339
-0.879531233941902	-0.923130536236322
-0.770136835168716	-0.813473489577327
-0.665162563021851	-0.708278370367374
-0.56742960970083	-0.610404781416925
-0.479759167405182	-0.522712325536442
-0.404972428334429	-0.448060605536388
-0.345890584688097	-0.389309224227224
-0.305638945434856	-0.349495816328615
-0.275388048849338	-0.319799236059772
-0.252273636441447	-0.296995533206472
-0.233924643874912	-0.278582228402301
-0.218462841983409	-0.262793592438751
-0.204387980900384	-0.248347834324735
-0.190469358453577	-0.234147060513149
-0.175698906658686	-0.219104728223019
-0.159295864005837	-0.202146790358547
-0.140722774212352	-0.182330101629869
-0.119679233210933	-0.159000967832933
-0.0960650405674298	-0.131930995475349
-0.0699253130418884	-0.101370960519999
-0.0413941377056335	-0.0679779928011988
-0.0106479754625657	-0.032619455976399
0.022121031289813	0.00389124417281265
0.0567031404427506	0.0410514059437701
0.0928454988209721	0.0788416827912821
0.130222594893042	0.117729194510739
0.168419330739346	0.158431550460339
0.206934134469017	0.201478272121651
0.245212600997381	0.246767923509679
0.282723456285156	0.29338359107176
0.319063694672353	0.339803809609312
0.354042400640666	0.384414755061725
0.387688732132069	0.42605612769793
0.42017564740269	0.464329349370387
0.451703829319474	0.499559104111402
0.482402043590024	0.532500278391519
0.512280435835501	0.56397676592996
0.541253006125519	0.594607132634429
0.569220715677066	0.624695326921308
0.59617141216838	0.654287300396135
0.622236535138714	0.683316740107208
0.647668916644084	0.711725299365149
0.672751416121707	0.739494730366214
0.69768316260572	0.766627415731234
0.722501876604127	0.793150736806508
0.747079217936196	0.819159613403289
0.77118057428476	0.844825447227001
0.794540552311775	0.870293913082908
0.81689962361924	0.895488679711678
0.837982493865701	0.919942518411097
0.857453083111273	0.942789026238837
0.874917453964477	0.962964221462378
0.890037489300445	0.979572264079922
0.90276385918669	0.992326302162564
0.913620530068316	1.00195914825951
0.923909755642493	1.0104558009433
0.935679216481866	1.02090415213586
0.951303898343864	1.0367689566732
0.972597857098626	1.0605333296195
0.99952550189668	1.09192404548463
1.02882955276883	1.12625251200765
1.05312396545833	1.15359476178956
1.02492689168129	1.12161403467694
0.945194317603208	1.03140593959167
0.82121421410365	0.891571605912645
0.660274552062183	0.71071216301875
0.469663302358374	0.497428740288877
0.256668435871789	0.260322467101917
0.0285779234819938	0.00799447283675881
-0.207320263931444	-0.250954113127707
-0.44373815548896	-0.507922161412589
-0.673387780310986	-0.754308542638999
-0.888981167517958	-0.981512127428045
-1.08323034623031	-1.18093178640084
-1.24884734556847	-1.34396639017849
-1.37854419465288	-1.4620148093821
-1.46503292260396	-1.5264759146328
-1.50102555854217	-1.55061644286577
-1.50650679484103	-1.54936738690132
-1.49061515899236	-1.53046537968964
-1.46048938529937	-1.49997597416322
-1.42105817949118	-1.46153827393501
-1.36501846028895	-1.41618696813508
-1.29590391600562	-1.3532851283162
-1.21584460853628	-1.27671291793927
-1.12697059977601	-1.18892139695102
-1.03141195161991	-1.09236162529816
-0.931298725963072	-0.98948466292741
-0.828760984700579	-0.882741569785499
-0.725928789727523	-0.774583405819145
-0.624932202938994	-0.667461230975068
-0.52790128623008	-0.563826105199991
-0.436966101495873	-0.466129088440633
-0.354256710631461	-0.376821240643716
-0.281903175531934	-0.298353621755962
-0.222035558092382	-0.233177291724091
-0.178335025745467	-0.185211125955392
-0.14609263600735	-0.150846966067774
-0.123452730103326	-0.128088772857321
-0.108414042915953	-0.114230549920646
-0.0988504666259402	-0.106118383253073
-0.0925422681628318	-0.100532927095517
-0.0872763167212877	-0.0946339992650732
-0.0810295544567877	-0.0863511012939398
-0.0722051488567743	-0.0746011732131488
-0.0598491522620445	-0.0592645530045109
-0.0437500450415897	-0.0409275027778811
-0.0243478112832162	-0.0204811523711602
-0.00246475638639276	0.00128211552367938
0.0210341205152519	0.0239400087276464
0.0455140021241914	0.0475040087910324
0.0706926971439354	0.0722904355282535
0.096607637583741	0.0986980407350938
0.123470963310945	0.127012806227902
0.151475405956395	0.157298316154181
0.180624820262014	0.189349363550256
0.210659233869826	0.222673530889344
0.241104717062015	0.256514558602181
0.271414048866617	0.289958275702711
0.301119549792019	0.32212513750364
0.329929585588323	0.352395991012047
0.357752695233952	0.380591161551738
0.384679064388324	0.407035774091287
0.410953764979019	0.432482505658824
0.436947428957355	0.457908654338871
0.463098988679213	0.484240996070971
0.489804875376915	0.512086533044808
0.517271485963277	0.541559221729314
0.545397498534714	0.572275682440213
0.573757435218791	0.603532393122963
0.601712463736333	0.634589502745562
0.628615178616783	0.664924821951398
0.654029254490111	0.694341515977507
0.677867453079104	0.722908641587925
0.700378921554876	0.750803169860517
0.721983916781819	0.778136514818372
0.74302531115415	0.804809469388801
0.763547034180123	0.830415595011139
0.783205703361015	0.854229547527535
0.801373221189098	0.875337751602806
0.817413752378514	0.892951354442185
0.831054455625057	0.9068727032812
0.842736992733596	0.917976049121706
0.853819662125427	0.928448493748274
0.866476721383361	0.941500311449688
0.883138983385465	0.96037089582842
0.905408470744748	0.986721298759666
0.932599658142418	1.01882215765803
0.960346262814689	1.05018304682057
0.979902977411704	1.0693017414621
0.948558831561499	1.03558278189633
0.860239423426612	0.940643757315519
0.72351429713063	0.793811448894433
0.546952996797142	0.604412637807833
0.339125066549737	0.38177410523048
0.108600050512003	0.135222632337137
-0.136052507192471	-0.125914999697435
-0.386263062440096	-0.392312009698475
-0.633462071107285	-0.65464161649122
-0.869079989070448	-0.903577038900909
-1.084547272206	-1.12979149575278
-1.27129437639034	-1.32395820587207
-1.4207517574999	-1.47675038808402
-1.52434987141107	-1.57884126121387
-1.57351917400028	-1.62090404408686
-1.5863639319371	-1.62678143088347
-1.57481326815724	-1.61147899507712
-1.54727162272485	-1.58273583384009
-1.5097230399982	-1.54582253005699
-1.46521286760674	-1.50321647885818
-1.40464994641623	-1.45486461638347
-1.3317167697849	-1.38991671477603
-1.24854365979633	-1.31208378919426
-1.15726093853408	-1.22381254708334
-1.05999892808174	-1.12754969588843
-0.958887950522868	-1.02574194305468
-0.856058327941037	-0.920835996027267
-0.75364038241982	-0.815278562251349
-0.653764436042786	-0.71151634917209
-0.558560810893507	-0.611996064234654
-0.470159829055554	-0.519164414884203
-0.390691812612499	-0.435468108565901
-0.322287083647912	-0.363353852724912
-0.267075964245365	-0.305268354806398
-0.228533546046519	-0.264734133320997
-0.201763128703493	-0.236234044813584
-0.184670538103976	-0.217592947599607
-0.174783815027746	-0.206321711746416
-0.169426256566701	-0.199770082299248
-0.165945581521222	-0.195305978940412
-0.161953323252294	-0.190502125072214
-0.155518447725313	-0.183299634590452
-0.145279890235833	-0.17212732761512
-0.130467187075212	-0.155960283942546
-0.11084049078416	-0.13431506857671
-0.0865797183734399	-0.107208913825207
-0.0581577803563142	-0.0751160195314707
-0.0262195910545	-0.0389111308005104
0.00852993512100633	0.000253699637327843
0.0454255361467494	0.0411723661101938
0.0839054014031822	0.0828561515572217
0.123511816461838	0.124728123538892
0.163838214229747	0.166632723322167
0.204473902825954	0.208663067207263
0.244994459603257	0.250922536501843
0.28500509384816	0.293358319032041
0.324209263350796	0.335727824577582
0.362460784125053	0.377666511039568
0.399758211452868	0.418790691335438
0.436164131043244	0.458792871991747
0.471684007665707	0.497519147461282
0.506183728435097	0.535012942277812
0.539412545821034	0.571483064569772
0.571128006241761	0.607172274185849
0.601245721235796	0.642181332703506
0.629913535489997	0.676360790753257
0.657451798636043	0.709342115564733
0.684185573683143	0.740679357559629
0.710268057862727	0.770013151924366
0.735600568071981	0.797185230183881
0.759885024849918	0.822274544261907
0.782762074779359	0.845553315659867
0.803959558772327	0.867382451040351
0.82339782679183	0.888093705842106
0.84122059933724	0.90791766904348
0.857731297634475	0.926982632606329
0.873244406970205	0.945344220040752
0.887913480594579	0.96297607003815
0.90163673162432	0.979712307441949
0.914134964095648	0.995240202393197
0.925234427996207	1.00927602750481
0.935278024972099	1.02194709523184
0.945463458483326	1.03420244039309
0.957825642740031	1.04791456714398
0.974618476335833	1.06532954229847
0.997050174143766	1.08772054200677
1.02364157903144	1.11347694120992
1.04878170118935	1.13630572522705
1.06219646261376	1.10512259939463
1.03103594888316	1.01718362316688
0.943234626785613	0.880904398448014
0.807312824962529	0.704700527142282
0.63179087205531	0.496987611153917
0.425189096705356	0.266181252387157
0.19602782755407	0.0206970527462373
-0.0471726067571451	-0.231049385864605
-0.295891877586888	-0.480642461541134
-0.541609656293755	-0.719666572379114
-0.775805614236346	-0.939706116474307
-0.989959422773257	-1.13234549192248
-1.17555075326309	-1.28916909681939
-1.32405927706443	-1.4017613292608
-1.42696466553589	-1.46170658734249
-1.47574659003606	-1.48294744225573
-1.48844169204239	-1.48351492751946
-1.48281416422899	-1.4701836793941
-1.46437017257316	-1.4479560622534
-1.43706328413922	-1.42038949981588
-1.40338104173378	-1.38978814438191
-1.36441554242698	-1.35710202973394
-1.31988927905638	-1.32166054229554
-1.25944380536714	-1.281070494522
-1.18636697007946	-1.22160933732331
-1.10309106547424	-1.14629573972129
-1.0120483838324	-1.05850181839856
-0.915671217434827	-0.96159969003779
-0.816391858562441	-0.858961471321616
-0.716642599496147	-0.753959278932685
-0.61885573251685	-0.649965229553646
-0.525463549905457	-0.550351439867145
-0.438898343942876	-0.458490026555828
-0.361592406910013	-0.377753106302342
-0.295978031087776	-0.311512795789333
-0.24448750875707	-0.263052557284007
-0.209942160985726	-0.229116244859438
-0.186420581240277	-0.206602321776655
-0.170985053761792	-0.191969877427839
-0.160590957139078	-0.18182610559701
-0.15245258627457	-0.173327852439026
-0.144312724135237	-0.164330718121307
-0.134556245273686	-0.153333075384751
-0.122153986388806	-0.139328201482109
-0.106500794600564	-0.121669020905897
-0.0872618461197768	-0.100002588009129
-0.064311141806787	-0.0742748909287539
-0.0377527708502521	-0.0447563637240693
-0.00794170509941587	-0.0120199686301113
0.0245670670461479	0.0231682067666943
0.0591340864538703	0.0600280151152293
0.0951475351797144	0.0979412103568157
0.1320735079961	0.13653550918533
0.169441245750686	0.175634613797161
0.206803724628603	0.215116480810127
0.243719696166715	0.254778444756026
0.279780158944736	0.294293445779961
0.314670508263461	0.333271198045606
0.348237295890817	0.371363731124206
0.380526017545599	0.408330564226281
0.411770440217853	0.444021569266293
0.442329326147713	0.478306670131551
0.472573279182052	0.511020670220084
0.50273436767587	0.541971827256216
0.532759519600543	0.5710105337134
0.562240207946749	0.598113670491127
0.590482152376596	0.62343000597102
0.616709734722004	0.647252558068966
0.640316944926729	0.669931070503702
0.66105584098752	0.691783101094891
0.679109660205765	0.713061271896868
0.695064367794179	0.733983300317178
0.709808614370133	0.754777744564773
0.724371516458193	0.775683515121685
0.739702369776472	0.796867574257696
0.756426586486315	0.818278313110414
0.774651191762442	0.839513482426133
0.793900922769301	0.859811954708841
0.813228812665646	0.878239032095501
0.83149107132027	0.894044268648887
0.847739589346282	0.907089164889381
0.861659857069731	0.918195733331766
0.873934474812919	0.929250307795235
0.886347759370477	0.942924019243608
0.901430454092057	0.961953354385373
0.921542019756327	0.988034566285454
0.947495746438032	1.02049789707868
0.977068980062714	1.05505160145854
1.00391328089099	1.08302763083136
1.01741517694463	1.05300939241506
0.986889523826576	0.968237587226669
0.900839167446749	0.836636580356967
0.76755401226665	0.666130736896723
0.59532396274778	0.464644421936709
0.39243892335164	0.240102000567697
0.167188798539729	0.000427837880459369
-0.0721365072264493	-0.246453701034232
-0.317247089485396	-0.492618251085605
-0.559853043775609	-0.730141447182887
-0.791664465635587	-0.951098924235307
-1.00439145060383	-1.14756631715209
-1.18974409421884	-1.31161926084247
-1.33943249201911	-1.43533339021567
-1.44516673954314	-1.51078434018091
-1.49865693232944	-1.54570357949167
-1.5154183519753	-1.55738252909721
-1.51114014618997	-1.55194622807311
-1.4916805080815	-1.53403477829618
-1.46141542696524	-1.50655970418309
-1.42288754126008	-1.47076448677398
-1.36884018867265	-1.426557402295
-1.30285709997701	-1.36600553846123
-1.2268593533072	-1.29285339401096
-1.14276802679726	-1.20938033128234
-1.0525041985812	-1.11786571261354
-0.957988946793058	-1.02058890034272
-0.861143349566869	-0.919829256808042
-0.763888485036659	-0.81786614434767
-0.668145431336459	-0.716978925299766
-0.575835266600299	-0.619446962002494
-0.488879068962209	-0.527549616794016
-0.40919791655622	-0.443566252012494
-0.338712887516362	-0.369776229996091
-0.279345059976665	-0.308458913082971
-0.234762420677179	-0.263366916660607
-0.202291032079782	-0.231037944858225
-0.180437251563813	-0.209522799551322
-0.167400375843578	-0.196502021228896
-0.161009067973059	-0.189487802926682
-0.15866502365853	-0.185947939122786
-0.157477374883854	-0.183423887028248
-0.154627357130242	-0.179682228181381
-0.14782370692359	-0.172864702089109
-0.135637159216345	-0.161569204114962
-0.117576303271293	-0.144841909047201
-0.0939149723521924	-0.122144024400522
-0.0654006240480812	-0.0933800751166843
-0.0329976583827572	-0.058996220934156
0.00225057755767411	-0.0200570300051894
0.0392564870571192	0.021801629443817
0.0768868366904059	0.0645682723578162
0.11398545510494	0.106153712232746
0.149456294672329	0.14473298515165
0.182419264895133	0.179085710063168
0.21241408320367	0.20888469650627
0.239589841996406	0.234866944447796
0.264806105623967	0.258816514316813
0.289577757271354	0.283301442814543
0.315810924517042	0.311144179166818
0.345328091686384	0.344683489088276
0.379280672532497	0.385001217364331
0.417652201482137	0.431391587724431
0.45909564895114	0.481367166864232
0.50126289194686	0.531347270070603
0.541556616068018	0.577847133774595
0.577980468348481	0.61864466011467
0.609692635542549	0.65335025341646
0.637055244228472	0.683158409748265
0.661255617495759	0.710040903680186
0.683751845600364	0.735875661947273
0.705798820376409	0.761899046485808
0.728193363271069	0.78859521713743
0.751230611974225	0.815897416418159
0.774775800315912	0.843476397889813
0.798358387299215	0.87092850660386
0.821251051962807	0.897787172238465
0.842549124511975	0.923406456431754
0.861290110461248	0.946859757879414
0.876641016212663	0.967012815970897
0.888138209798392	0.982840689544618
0.895921332930232	0.993906217950718
0.900893436713009	1.00080272840809
0.904752998301077	1.0053539596518
0.909836471161587	1.01042824927938
0.91867954314812	1.01929070974101
0.933211107444445	1.03447963389013
0.953598895839812	1.05630959671837
0.976972147307743	1.08130917206304
0.996474379322948	1.10114583025942
0.968843675313021	1.06980270811577
0.890702112939205	0.981375651964079
0.769175516685454	0.844268127223249
0.611389711035718	0.666883599312181
0.424470520473951	0.457625533649775
0.215543769484103	0.224897395654931
-0.00826471744987349	-0.0228973492534512
-0.239829115844026	-0.277355235656471
-0.472023601214403	-0.530072798135229
-0.697722349077054	-0.772646571270824
-0.909799534948025	-0.996673089644357
-1.10112933434336	-1.19374888783693
-1.26458592277912	-1.35547050042963
-1.39304347577135	-1.47343446200358
-1.47937616883608	-1.53923730713986
-1.51645817748938	-1.56499569224812
-1.523132640109	-1.56864173798058
-1.51091169704266	-1.5561575468377
-1.48539465721661	-1.53189693812637
-1.45055112246243	-1.4986003557742
-1.40851769600623	-1.45758076597585
-1.35063900886555	-1.4089872970131
-1.28055613065248	-1.3433729253085
-1.20032141364783	-1.26457780268559
-1.11198721013239	-1.1750721033975
-1.01760587238698	-1.0773260016974
-0.9192297526924	-0.973809671838423
-0.818911203329448	-0.866993288073731
-0.718702576578931	-0.759347024656471
-0.620656224721654	-0.653341055839793
-0.52682450003842	-0.551445555876847
-0.439259754810034	-0.456130699020784
-0.360014341317299	-0.369866659524755
-0.29114061184102	-0.295123611641909
-0.234690918662001	-0.234371729625397
-0.194260376518244	-0.191340103789946
-0.166806469644294	-0.161947035757155
-0.149312297053344	-0.142515568893128
-0.138200998960048	-0.129124751362644
-0.129957267195848	-0.118304967859263
-0.121665846858699	-0.107426135195774
-0.111319617991932	-0.0947448493343579
-0.0978547921100034	-0.0792266246578119
-0.080976179512156	-0.0603241254318952
-0.0608761351001453	-0.0378390892847114
-0.0379370992836296	-0.011868921214262
-0.0124902531656902	0.0172501667195064
0.0153008026980464	0.0490600298537901
0.0453839319578971	0.0831031667289694
0.0776090497311923	0.11893169581522
0.111468089431017	0.155937935270881
0.14592775851287	0.193080958843385
0.179472078764991	0.228715254437154
0.210401249233126	0.260754102377209
0.237338991896164	0.287255237867668
0.259785642521382	0.307237631790774
0.278459236110908	0.321302740311819
0.295190980198723	0.331651711602451
0.312347225129023	0.341414859930831
0.332031242800156	0.353629545032776
0.35544506679548	0.370380139974942
0.382656238283399	0.392420985189069
0.412758156235913	0.419261758339614
0.444249778262168	0.449505674329896
0.475460015363144	0.481263849501761
0.504924323425508	0.512581490906163
0.531676754705166	0.541860060884467
0.555414832577213	0.568219225026353
0.576485974658412	0.591683390661749
0.595695423385571	0.613086201467148
0.614018988200084	0.633691871812543
0.632338993249974	0.654676871835473
0.651278034079103	0.676694461256433
0.6711271247915	0.699696397483114
0.69181934769144	0.723045088760819
0.712917040271942	0.74580575205677
0.733632889171358	0.767040107506956
0.752937728929151	0.785969490865803
0.769785173775345	0.802014586592337
0.783421696235265	0.814849821732503
0.79370386529407	0.824607226571089
0.801341270416332	0.832204913341377
0.807992875862231	0.839588005848648
0.816126830756539	0.849607133186553
0.828529404053689	0.865350155719283
0.847384049287882	0.8889196811851
0.872983153863449	0.919863389388976
0.902360033486263	0.953693264767419
0.928336992451518	0.981102280097013
0.939548340153692	0.95080125432067
0.906674052210831	0.865486493864083
0.814497085188431	0.733540474035916
0.672686284295766	0.56334567014483
0.490910494742111	0.363284557499487
0.278838561736741	0.14173961140855
0.0461393304889297	-0.092906692819318
-0.197518353792047	-0.332271879875455
-0.442465645896917	-0.567973474451199
-0.679033700616404	-0.791629001237886
-0.897553672741232	-0.994855984926856
-1.08835671706213	-1.16927195020944
-1.24177398836982	-1.30649442177699
-1.34813664145503	-1.39814092432083
-1.39777583110848	-1.4358289825323
-1.40987622598427	-1.44103104406686
-1.4001392910868	-1.4264393055183
-1.3763515853872	-1.39896628258255
-1.34397005784525	-1.36335828410285
-1.30578402372262	-1.32209497300779
-1.26215688705186	-1.27565036421616
-1.20233736566224	-1.21357241251485
-1.12989508645499	-1.13954239761814
-1.04731481302908	-1.05595747088625
-0.957081308983465	-0.965214783679382
-0.8616793379171	-0.869711487357756
-0.763593663428945	-0.771844733281585
-0.665309049117959	-0.674011672811082
-0.569310258583101	-0.57860945730646
-0.478082055423328	-0.488035238127934
-0.394109203237599	-0.404686166635717
-0.319876465624874	-0.330959394190022
-0.257868606184109	-0.269252072151063
-0.211653048529437	-0.22325132236951
-0.179519600507466	-0.191147390195998
-0.15902892539631	-0.17023391073574
-0.147119721140653	-0.15743650755654
-0.140609365412035	-0.149826222454984
-0.136614464846626	-0.144914084631814
-0.132818783532528	-0.14072928781829
-0.127566325217801	-0.135744851549673
-0.119796671122035	-0.128738775796174
-0.108872000626951	-0.118682152432257
-0.0943829138607378	-0.10472412316354
-0.0760358333371948	-0.0862865429483446
-0.0536778754298825	-0.063207271835158
-0.0274212124975566	-0.0358261061302086
0.0022433512665024	-0.0049310701399417
0.0344526284995769	0.0284335626863149
0.0681357979844555	0.0632174476242135
0.10228349820068	0.0985761321485494
0.136207388687438	0.133983281745322
0.169681717092686	0.169227871016847
0.202920879815596	0.204327884548832
0.236425560778751	0.239427922150017
0.270776102807094	0.27473952644953
0.306442972350052	0.310530359627923
0.343643719142589	0.347117987441643
0.382250052870775	0.384809239377541
0.421757390049242	0.423752565237994
0.46134557748488	0.463739748692605
0.50004760745138	0.504073528264024
0.53699813011566	0.543632043995911
0.571678707140015	0.581168831519649
0.604052125967189	0.615744169742731
0.634519881787227	0.64708654077335
0.663727512126917	0.675694142837874
0.692311743011471	0.702608608668551
0.720690485824476	0.72896470681717
0.748964262852246	0.755538719122529
0.77695369556776	0.782509163807246
0.804345280792984	0.809518029313635
0.830869712603331	0.835965159657774
0.85642316313045	0.861368100194514
0.881073915717293	0.885604621466009
0.904958620372161	0.908919539663171
0.928132434226187	0.931702777619476
0.950459215233235	0.95417625783001
0.971602818978848	0.976180767135081
0.991141501016183	0.997200387317629
1.00879972636891	1.01665364328796
1.02475457021689	1.03437392218141
1.03990539800448	1.05109424754672
1.05592561481979	1.06863944196948
1.07490529531456	1.08949499671418
1.09847854021031	1.11558293287277
1.12649946532966	1.14643326665621
1.15555140211126	1.17734316758421
1.17778777623766	1.19834885894286
1.14140929450339	1.15890102199915
1.0386005417761	1.04779541632251
0.878851556769081	0.875888899644639
0.671652378195621	0.654038329697275
0.426493044769008	0.393100564212135
0.15286359520253	0.103932460920939
-0.139745931790524	-0.202609122444591
-0.441845497496866	-0.515667328152735
-0.743945063203209	-0.824385298471771
-1.03655459019626	-1.11790617566998
-1.31018403976274	-1.38537310201564
-1.55534337318935	-1.61592921977703
-1.76254255176281	-1.79871767122243
-1.92229153676983	-1.92288159862012
-2.02510028949712	-1.97756414423837
-2.06147877123139	-1.98840193455765
-2.05029528522925	-1.96822110104514
-2.01512726825224	-1.92735437248025
-1.96042010495231	-1.87401595456284
-1.8890082905425	-1.80315667403875
-1.80298362315321	-1.71929421769118
-1.70443790091486	-1.62431581622741
-1.59546292195785	-1.52010870035475
-1.47815048441258	-1.40856010078048
-1.35459238640947	-1.29155724821191
-1.22688042607892	-1.17098737335632
-1.09710640155133	-1.04873770692103
-0.967362110957129	-0.926695479613324
-0.839739352426706	-0.806747922140497
-0.716329924090476	-0.690782265209849
-0.599225624078844	-0.580685739528676
-0.490518250522218	-0.478345575804274
-0.392299601551005	-0.38564900474394
-0.306661475295614	-0.304483257054972
-0.23569566988645	-0.236735563444665
-0.181493983453922	-0.184293154620317
-0.146814078111829	-0.150366965304337
-0.123622292372979	-0.128596445956841
-0.107776299172856	-0.114869995405514
-0.0957633297016853	-0.105280079864883
-0.0850241431839561	-0.0966322046125544
-0.0739975877968661	-0.0867677705558818
-0.0619213437570519	-0.0746253359429732
-0.0484991522276275	-0.0600433767202548
-0.0335743249859341	-0.0433851974915813
-0.0169118622868939	-0.0251104123022264
0.00187564106017277	-0.00542603842544199
0.0232671295841437	0.0158738406508677
0.0476674447827254	0.0393320068571747
0.0751978744041163	0.0655568430453703
0.105535072366308	0.0948795156814536
0.137883182826775	0.127095838992054
0.171114846619035	0.161409215464126
0.20405526125378	0.196598679770208
0.235824815311103	0.231346311690352
0.266110734542978	0.264612760410635
0.295243682254808	0.295940848742842
0.324035983464126	0.325579231153477
0.35345220535608	0.354368878417371
0.384252708631093	0.383428692365894
0.416738944814594	0.413759499090706
0.450663613360306	0.445906388223293
0.485304805050317	0.479784982198573
0.519668663909263	0.514718813605585
0.552764111687023	0.549665853229818
0.5838682699096	0.583546939787898
0.61269141082978	0.615556831121603
0.639385030820341	0.645353623153942
0.664405941761974	0.673071968955638
0.688309338120368	0.699173650365598
0.711561568654574	0.72421444520051
0.734434789700127	0.748634635138201
0.756994211568405	0.772653030236536
0.779154367626821	0.796281822503654
0.800778208968218	0.819422540186451
0.821790782634498	0.841980229556237
0.84225861164292	0.86394451335169
0.862380468461965	0.885409799002254
0.882375947184858	0.906523453140348
0.902321811015495	0.927368726498758
0.922031632454506	0.947829072775749
0.941080698430874	0.967533553076078
0.959030381924821	0.985999641981819
0.97580328791722	1.00301787544229
0.992047393199429	1.01916090142613
1.00927023814935	1.03611947252008
1.02955203677286	1.05648861535638
1.05474522749154	1.08275010288358
1.08522336357495	1.11553627443683
1.11845159494897	1.15169593095902
1.14786722431324	1.18298763417938
1.16265451070811	1.1500297200014
1.12792554977942	1.05700345344752
1.03006834127616	0.912680048487842
0.878577396622563	0.725830719092452
0.682947227242835	0.505226679231448
0.452672344561197	0.259639142874924
0.197247260001869	-0.00216067600702583
-0.0738335150109311	-0.271401563444307
-0.351075469052985	-0.539312305466826
-0.624984090700073	-0.797121688104487
-0.886064868527978	-1.0360584973872
-1.12482329111248	-1.24735151934486
-1.33176484702936	-1.42222954000738
-1.49739502485441	-1.55192134540467
-1.61221931316339	-1.62765572156663
-1.6667432005321	-1.66006289339512
-1.68100866049606	-1.6679781151014
-1.677762563059	-1.66049718119606
-1.66420689275979	-1.64369242419179
-1.64378369832604	-1.62042592016168
-1.61659687539736	-1.59087418545346
-1.57001280470087	-1.55339872637952
-1.5046741067487	-1.49560159400817
-1.42338282723019	-1.42017891782472
-1.32894101183467	-1.33016694927583
-1.22415070625148	-1.22860193980818
-1.11181395616997	-1.11852014086845
-0.994732807279478	-1.0029578039033
-0.875709305269333	-0.884951180359416
-0.75754549582888	-0.767536521683461
-0.643043424647459	-0.653750079322111
-0.535005137414407	-0.546628104722039
-0.436232679819065	-0.449206849329919
-0.349528097550771	-0.364522564592424
-0.277693436298866	-0.295611501956226
-0.223530741752687	-0.246053992496216
-0.189017635264363	-0.211225677358848
-0.166054734611062	-0.188032838421849
-0.151211081206724	-0.1731549931427
-0.141167143335577	-0.163470450296426
-0.133033179612733	-0.156289744156317
-0.124550471396685	-0.149377667555859
-0.114168617097955	-0.140849913579856
-0.101016001381131	-0.129110387478411
-0.0847795699723049	-0.112954043296356
-0.0655128384316204	-0.0917987443446227
-0.0434204168395598	-0.0658609678511764
