# Supplementary material for: A multiwavelength photoplethysmography dataset with blood pressure and heart rate reference measurements
Source: Data Brief. 2025 Nov 14;63:112284. doi: 10.1016/j.dib.2025.112284 (PMC12682042; doi:10.1016/j.dib.2025.112284)
Supplement: Supplementary file 1 [file mmc1.zip › ppg_csv/ppg_subject_016.csv]

IR_PPG	Red_PPG
-1.19800274028992	-1.20050115696593
-1.14124098989242	-1.13908772916488
-1.08181772766497	-1.07234948734783
-1.02778089942018	-1.00849418782953
-0.983698424519773	-0.953475592898952
-0.951567124044543	-0.91128091180107
-0.931458984270862	-0.883750257814154
-0.92172545060025	-0.870110105242451
-0.918978020033958	-0.866672743096414
-0.918252677021502	-0.867175690570852
-0.913687055813838	-0.863984688693254
-0.899744571687774	-0.84995332225209
-0.872654888043355	-0.820355152503724
-0.831530789715798	-0.774218250096849
-0.778722098482307	-0.714626032384359
-0.719297186025661	-0.647927112803176
-0.659864402551104	-0.582136396563169
-0.607100205449093	-0.525016553493699
-0.566349247751301	-0.482370308641077
-0.540587525864857	-0.456957698645749
-0.529944226064992	-0.448232006433318
-0.531863910712282	-0.452843560884825
-0.5418473243302	-0.465659465475607
-0.554551642550477	-0.480937032417911
-0.564915122573121	-0.493315217801419
-0.568970713652536	-0.498449245600694
-0.564165804973595	-0.4933085950813
-0.549249559222794	-0.476272462473423
-0.523971340009812	-0.447154059980459
-0.488831471890088	-0.407188502359683
-0.444971757829775	-0.358887962510007
-0.394137294177474	-0.30561379174206
-0.338592560979871	-0.250835955844219
-0.280917855566528	-0.197293661442969
-0.223677055672926	-0.146421800227951
-0.169008302475474	-0.0982984350499254
-0.118244676720817	-0.0520845727750658
-0.0716916852725287	-0.00669697118008804
-0.0286456682431269	0.038609567077263
0.0123423370171527	0.0840014107453166
0.0530238793943965	0.12924653154328
0.0949451158302289	0.174162807083947
0.139009242919213	0.218996490471183
0.185228001592543	0.264407521011123
0.232726345315484	0.310998060861657
0.280003507493761	0.358674681166401
0.325392772494935	0.406314848190769
0.367585187744093	0.452043486431878
0.406028836226181	0.494009222108893
0.441053992293502	0.531202771919443
0.47369266958995	0.563861930709611
0.505275718819906	0.593323624974309
0.53695532013131	0.621509972744221
0.569319996606194	0.650334403956649
0.602240168445641	0.681212056319608
0.634994594627722	0.714727760832092
0.666606056356821	0.750478575290476
0.696219284358105	0.787157072580434
0.723346133420597	0.822948690450902
0.747897169579355	0.856171942271065
0.770057848740146	0.885885518970814
0.790152844042299	0.912156114734035
0.808610151717838	0.935900000303624
0.826012967208589	0.958470888960565
0.843117869758206	0.98122584793881
0.860726341700831	1.0051684684183
0.879417588616059	1.03065440046734
0.899270371132368	1.05717964981339
0.919726516786929	1.08336494354905
0.939689093300221	1.10724453200287
0.957870812930451	1.12685692147459
0.973351833443305	1.14102194045098
0.986250811136443	1.15011623790075
0.998329479669313	1.15660199550557
1.01326580687527	1.16504304732074
1.03630038469858	1.18140325123122
1.07300901978472	1.21152519133483
1.12711429445575	1.25880452076565
1.19759788073493	1.32133085810684
1.27589836129024	1.38925076342962
1.34443609925941	1.44358624903695
1.29089068866869	1.38442747279105
1.14250379669479	1.22060565526074
0.917649433035126	0.97260256325707
0.634701607387087	0.660899963591117
0.312034329448078	0.305979623073943
-0.0319783910844989	-0.0716766914833835
-0.378962544513243	-0.451587213269797
-0.710544121140753	-0.813270175474233
-1.00834911126963	-1.13624381128562
-1.25400350520246	-1.4000263538929
-1.42913329324186	-1.58413603648501
-1.51536446569042	-1.66809109225087
-1.53951898381451	-1.68610575565158
-1.50583061341731	-1.64544590236763
-1.43544674445823	-1.56897286693289
-1.34719083295744	-1.47624281058671
-1.25589269680382	-1.3818521519548
-1.17208588309847	-1.29550624768894
-1.10242021162142	-1.2229291851597
-1.05022763982229	-1.16676586551953
-1.01593845020239	-1.12703955588451
-0.997336014184151	-1.10124816883489
-0.989857309344011	-1.08451579171248
-0.987203803266548	-1.0702205609744
-0.982390863087721	-1.05124047494078
-0.969111389390397	-1.02156967032
-0.943077945470727	-0.97778870599424
-0.902961077949214	-0.919885732508683
-0.850664499429064	-0.851191268638599
-0.790876758297514	-0.777517145539182
-0.730020589619524	-0.705808023374877
-0.674853929260363	-0.64268028184899
-0.631054936933738	-0.593176460161094
-0.602126196945204	-0.559948910621456
-0.588867926717642	-0.542961853858666
-0.589508665025703	-0.539722177095395
-0.600378861423993	-0.545989626321368
-0.616848811592846	-0.556799941569015
-0.634223690765136	-0.567500101735017
-0.64840230168655	-0.574497023607441
-0.656261071638312	-0.575588908733804
-0.655811119984154	-0.569914379843393
-0.646168026731474	-0.557604096334906
-0.627342839094815	-0.539243042467143
-0.599898425773092	-0.515336915936036
-0.564600997221772	-0.486019329959627
-0.522213730641345	-0.451114006641563
-0.473473049302585	-0.410448679968319
-0.419154250813112	-0.364176686727366
-0.360100323795077	-0.312884999044262
-0.297172741617794	-0.257428365024986
-0.231188621585444	-0.198625412799541
-0.162929666379918	-0.137046280319947
-0.0932342051985043	-0.0730450559447463
-0.0231034616648204	-0.00701472046396581
0.0462540741238624	0.0603021050779996
0.11347366284997	0.127650431096477
0.177185502806215	0.193376440850913
0.236248782598331	0.255794320597734
0.289993260661097	0.313635932035048
0.338337117866625	0.366364842218826
0.381687669711495	0.414224098507109
0.420664755423772	0.458041391291293
0.455799194793974	0.498909071305098
0.487354193279338	0.537836361175318
0.515322590712061	0.575424009414039
0.539561399073239	0.611635163573521
0.559991662944407	0.645783210267909
0.576802925727946	0.676810263175977
0.590615292676379	0.703780674889233
0.602545627180272	0.726378048272982
0.614121809433483	0.74518304706241
0.627032989141473	0.761626679929942
0.642788752607879	0.777662242534202
0.662419282935869	0.795287360145084
0.686323797196348	0.816066765335677
0.714283400796692	0.840784508996294
0.745578139316402	0.869306063584883
0.779145617877875	0.900675155045956
0.813762312093118	0.933424093907352
0.848245666422421	0.966026047517106
0.881640810174226	0.997343301811851
0.913317548210924	1.02686517226111
0.942917097852997	1.05458643209968
0.970161792222877	1.08059439643037
0.994640974440685	1.10466505173893
1.01575839441433	1.12620465446441
1.03300318379845	1.14468031031297
1.04655174969389	1.16040179795984
1.05798060336222	1.17527503955018
1.07069566462307	1.19302860767878
1.08964752614708	1.21850529901328
1.12002317149162	1.25592167856849
1.16489362115872	1.30639818051395
1.22224845247255	1.36538196728697
1.28235688436931	1.42077109416933
1.32673273255737	1.45264394556125
1.26895461728093	1.39181269776264
1.10921512210488	1.22363218914294
0.867906523009148	0.969572271866371
0.565421095973655	0.651102798097155
0.22215111697832	0.289693619999504
-0.141511137996936	-0.0931854102623628
-0.505173392972192	-0.47606444052423
-0.848443371967527	-0.83747361862188
-1.15092879900302	-1.1559430923911
-1.39223739809875	-1.41000300966766
-1.5519768932748	-1.57818351828736
-1.60975500855124	-1.63901476608598
-1.6094729508416	-1.62220318143591
-1.55704977397168	-1.55376074964352
-1.4745857857583	-1.45702638791996
-1.38076832905342	-1.35141512816673
-1.28941459571544	-1.25101225206344
-1.20943523557799	-1.16469670133296
-1.14549200280732	-1.09698865042722
-1.09875640319434	-1.0489237544324
-1.06750687876663	-1.01863791648315
-1.04762642433384	-1.00175490911014
-1.03322963190494	-0.991891451638198
-1.01760804764536	-0.981566342377698
-0.994486829750969	-0.963572493488532
-0.959357654143421	-0.932556435594309
-0.910526313564368	-0.886329632462679
-0.849554396478371	-0.826459797712434
-0.780946837545587	-0.757927353396074
-0.711152837798091	-0.687929427221739
-0.647140429631322	-0.62416777618589
-0.594930992366417	-0.573114216935889
-0.558479655354694	-0.538737198637993
-0.53913163203069	-0.521975227016325
-0.535659614406892	-0.520960922600166
-0.544740377512228	-0.531784966796258
-0.56170584611149	-0.549504324163187
-0.581421883419481	-0.569106064607915
-0.599136576018853	-0.586207576388232
-0.611129046873133	-0.597413882804677
-0.615037251648113	-0.60041252697328
-0.609842035868813	-0.593949973100011
-0.595580072694788	-0.577761406118705
-0.572915954289503	-0.552422493878265
-0.542724328803399	-0.519081401370701
-0.505815181121877	-0.479115044840032
-0.462868706296943	-0.433834602163366
-0.414545474721793	-0.384358514617056
-0.361656656481282	-0.331676921184081
-0.305272595903825	-0.276814811540499
-0.246716582320014	-0.220948200828583
-0.187473044083372	-0.165383591219816
-0.129068051535251	-0.11142573458652
-0.0729485277165665	-0.0602235986878252
-0.0203536764410626	-0.0126488414025716
0.0278158068307713	0.03080964486786
0.0710944408802732	0.0701551769161984
0.109479788927212	0.105942375117031
0.143386233434138	0.139176471949985
0.173534111730782	0.170991979051639
0.200778168869896	0.202182695203453
0.22589367120484	0.232789610390533
0.249385831740766	0.262001490613238
0.27141639620929	0.288509393298867
0.29189381890333	0.311192222709718
0.310675195827024	0.329761529742848
0.327766554123392	0.344975213253908
0.343429870155898	0.358298753597156
0.358172470611035	0.37126243155552
0.372642491231742	0.384940038014806
0.387467031660959	0.399820121986583
0.403082832552865	0.416008513980822
0.419630586754457	0.433487545708807
0.436965919469547	0.452211199538037
0.454770228741829	0.472020310573147
0.472692121175999	0.49251270046661
0.490464380419181	0.513017135517469
0.507977327265712	0.53274071930445
0.525292220540295	0.551049349654468
0.54257266578681	0.567744230932413
0.559949109014995	0.583161677065465
0.577391968465694	0.597997545207317
0.594679234456528	0.612934340756086
0.611484606357834	0.628317381640612
0.627546101049501	0.64414200810984
0.642855181896499	0.660434932661933
0.657816811411364	0.677845446860522
0.673338404674732	0.698084598498079
0.69080255555403	0.723876500170242
0.711875298643057	0.75828324784005
0.73813114111366	0.803539997655313
0.770561341829336	0.85981329626417
0.809098624103706	0.924409120665611
0.852205788576006	0.991697483405428
0.896379772554992	1.05351304149646
0.935405819940308	1.09955735376084
0.959545068650033	1.1176596305988
0.955315228213245	1.0664827110703
0.892655597081246	0.924993580609131
0.732334372896328	0.711254681401839
0.496186465856236	0.443328455634952
0.206046786158717	0.139277345495002
-0.116249755998484	-0.18283620683148
-0.448868250417622	-0.504949759157963
-0.769973786900952	-0.809000869297913
-1.05773145525073	-1.0769270950648
-1.29030634526921	-1.29066599427209
-1.44586354675864	-1.43215512473326
-1.50256814952128	-1.48333204426176
-1.47301973968421	-1.45076716839914
-1.39399704675258	-1.36400070126637
-1.27993387559579	-1.23942488354616
-1.14526403108324	-1.09343195592119
-1.00442131808432	-0.942414159074142
-0.871839541468431	-0.802763733687698
-0.761952506104967	-0.690872920444547
-0.674230458162927	-0.60746012671627
-0.603839797337771	-0.54299878236821
-0.545120748348744	-0.49079793571627
-0.492538092958533	-0.444178233515626
-0.442269202155575	-0.398192028289008
-0.392990663912081	-0.350607414547492
-0.345756927003942	-0.302064806024321
-0.303134147902148	-0.255466948416535
-0.26797279591558	-0.214776338265415
-0.242275038082149	-0.183533027780981
-0.226524440741561	-0.163569813222491
-0.219651530644966	-0.154442710774254
-0.219574271138096	-0.153852334486984
-0.224033512319139	-0.158856944479583
-0.231317810424261	-0.167251499226632
-0.240523009379407	-0.178384962520927
-0.251228751074399	-0.192969597570073
-0.262791053379713	-0.211950255708836
-0.273679669338166	-0.235008227418698
-0.281300626592023	-0.25953609933371
-0.28250431680458	-0.280756286859805
-0.274567772101706	-0.293040561063503
-0.25608675564894	-0.29172670543123
-0.227223364124415	-0.274394288558171
-0.189195337949697	-0.240973525401521
-0.14342568229746	-0.192894559326996
-0.0909706811681712	-0.132078972620715
-0.0326003418372135	-0.0605278036467956
0.0305744536140702	0.0193283744144374
0.0964379512433116	0.104021410111736
0.161745843980096	0.188928965827716
0.222773357784571	0.269015643500519
0.276431124761251	0.340097351570555
0.321228889704083	0.399886799525505
0.357597831106043	0.448277164323956
0.387488823397697	0.486854361027701
0.41351116544978	0.51802522686098
0.438004736956779	0.544209700150512
0.462389848053931	0.567364254971778
0.486992137646448	0.588863069770293
0.51134023650584	0.609598905323533
0.53473203800958	0.630124964399236
0.556754346808915	0.65071379602657
0.577502403136956	0.671305570664185
0.597442269021548	0.691417121583849
0.617051280078491	0.710157499744107
0.636464458234799	0.726489117199068
0.655335901534093	0.739727758055475
0.673003549043913	0.750055247101432
0.688871723802958	0.758723868746221
0.702805107282237	0.767781759212744
0.715333211247862	0.779429775672611
0.72756737035655	0.795305685426339
0.740856057325367	0.815970291412236
0.756295411731243	0.840725851076534
0.774258212915731	0.867774071448237
0.794118152341271	0.894658932015315
0.814324459732172	0.918895478568987
0.832901249225136	0.938659525721134
0.848309540330207	0.953433943876697
0.860453738639295	0.964532569355134
0.871468598146836	0.975363369449718
0.88582716889762	0.991139977257317
0.909347046336793	1.01765161345739
0.946926445818077	1.05887712577399
0.999324503466552	1.11376534542765
1.05989796802417	1.17320258234806
1.11267022860709	1.21864872815268
1.05679066253007	1.15898471640589
0.902181136974268	0.99403127216478
0.668385410952571	0.744846281928207
0.374947243477871	0.432487632195038
0.0414103935630572	0.0780132094641386
-0.312681379778982	-0.297519099765626
-0.667784317535357	-0.673051408995391
-1.00435466069318	-1.02752583172629
-1.30284865023956	-1.33988448145946
-1.5437225271616	-1.58906947169603
-1.70743253244643	-1.75402291593714
-1.77443490708115	-1.81368692768393
-1.7823565110891	-1.81065315311516
-1.73323205528375	-1.74941387739424
-1.6496057529082	-1.65216454611777
-1.55028899695351	-1.5380744292912
-1.44875621000554	-1.42189144896265
-1.3534082034396	-1.31388829523808
-1.26875951550726	-1.22037287905053
-1.19667075168852	-1.14420991004272
-1.13713776746004	-1.08519365213894
-1.08859558015443	-1.04042331393358
-1.04801321403034	-1.00493356985847
-1.01115898262763	-0.97271314495193
-0.973290910467583	-0.938005533850381
-0.930251103199916	-0.89659361336723
-0.879658856225106	-0.846725967823169
-0.821747436073012	-0.789435557259105
-0.759463569938834	-0.728176134886491
-0.697734576681594	-0.66790489443889
-0.642161546801039	-0.613903919733207
-0.597613347842906	-0.570679885895267
-0.567162137344673	-0.541174907608579
-0.551581786434865	-0.526334639471456
-0.549396424717665	-0.524967968380956
-0.557332265026583	-0.533876548014183
-0.570985877313534	-0.548323276512835
-0.585528317276512	-0.562858232274395
-0.59630485589399	-0.572313406897344
-0.599266479184109	-0.572626172738957
-0.591253580690169	-0.561229994121677
-0.570196812821237	-0.536991163847839
-0.535278534124019	-0.499879982658622
-0.487028307507815	-0.45062719424999
-0.427266883511439	-0.39053881840067
-0.358830361642056	-0.321493321635033
-0.285101180286825	-0.245999809680052
-0.209463518762317	-0.167130934873291
-0.134814793873294	-0.088206451591949
-0.0632209121409581	-0.0122559989637828
0.00423880439251514	0.0585641149086358
0.0674158479796242	0.123367904262701
0.126837791457554	0.182576131286165
0.183322515730562	0.23755738097096
0.237592261256302	0.28999817401907
0.29003706647464	0.34124512565234
0.340700996229002	0.391877872272715
0.389425590244643	0.44165433506092
0.435999686290342	0.48978443993804
0.480211184570675	0.535350339874769
0.5218238064434	0.577660602331184
0.560585109446172	0.616400875431312
0.596336035992785	0.651595326772637
0.629181124019932	0.683528691883174
0.659605750767993	0.712769071334745
0.688457017831985	0.740269681649722
0.716793961831158	0.767380594538066
0.745673455842229	0.795632978792868
0.775939714079635	0.826339990681055
0.808057828568455	0.860204146373028
0.842001130202777	0.897103555807131
0.877181101004698	0.936110716748466
0.912426114045425	0.975707557650824
0.94607183387188	1.01412437674071
0.976251310474479	1.04971426275671
1.00141395136252	1.0813054281607
1.0210015871683	1.10856701882598
1.03612359778709	1.13246573789882
1.04999320286274	1.15573859499365
1.06780026042595	1.18299795454206
1.09567168284313	1.21987362977443
1.13853585418289	1.27077351321956
1.19711827164507	1.33549040328222
1.26484054546729	1.40573717790619
1.32584090524751	1.46326114831234
1.26908881550651	1.40274654084812
1.1118612734872	1.23533601215737
0.873701369995137	0.982229502792992
0.574152195835877	0.664626953307863
0.232756841814972	0.303728304254874
-0.130941601262024	-0.0792665038130868
-0.497400042589557	-0.463157530343132
-0.847075391362074	-0.826744834782373
-1.16042455677402	-1.14882847657792
-1.41790444801984	-1.40820851517689
-1.59997197429399	-1.5836850100264
-1.68708404479091	-1.65405802057354
-1.70937010997289	-1.66105600835485
-1.67296756491356	-1.61844111953577
-1.60218432047971	-1.55125556075589
-1.51659230720803	-1.4769839777099
-1.42903084122664	-1.40424866607293
-1.34621533543796	-1.33497455468467
-1.27082900487671	-1.2682380017886
-1.2037240308915	-1.20355814610062
-1.14523722035556	-1.14215707318455
-1.09535581338512	-1.08616184191391
-1.0531419190732	-1.03686771351196
-1.01613736879653	-0.993400848665671
-0.980353113645298	-0.952541058746949
-0.941046196592529	-0.909694048109493
-0.894046830719928	-0.860506977406794
-0.837120001725459	-0.802465539743099
-0.770827482712668	-0.735887141049561
-0.698574706869906	-0.663985949558453
-0.625847640145037	-0.592066453274363
-0.558899748888843	-0.526213792815603
-0.503261226894817	-0.47191466678272
-0.462448855149146	-0.432898597140982
-0.43719828502796	-0.410342421627149
-0.425407140189932	-0.402554787026537
-0.422767252836083	-0.405264467969867
-0.423849100072347	-0.41252471396113
-0.423275973417231	-0.418010526623451
-0.416645364362714	-0.416289163175084
-0.401007681545093	-0.403658486591983
-0.374907521655395	-0.378397259553127
-0.338121449662035	-0.340577475228874
-0.291259509102282	-0.291693734572207
-0.235384643284019	-0.234218944927714
-0.171774167598859	-0.17105136922319
-0.101876556384706	-0.104892308069878
-0.0274010593371714	-0.0377582541799982
0.0496160644966469	0.0291841173715876
0.126912535429691	0.0954804286575553
0.202287145291945	0.161129103025155
0.273948630247679	0.226343808631831
0.340754194503732	0.291350304260585
0.402241655990588	0.356174742684901
0.458483243666046	0.420445556936849
0.509863359666254	0.483319267952937
0.556880903085482	0.543628393795199
0.600040658927307	0.600229365934909
0.639855948176773	0.652406423489665
0.676929290232738	0.700143340536303
0.712025559710659	0.744118417497812
0.746047309988844	0.785404734388894
0.779875522756241	0.825015328590003
0.814118347933947	0.863503796324144
0.848875809767368	0.900764699282313
0.883646535493397	0.93607152814001
0.917455186980845	0.968341763819099
0.949181573775591	0.996591336972995
0.977969286571839	1.02045512446035
1.00354105570556	1.04054897331476
1.02629136467647	1.05846095176636
1.04714056609774	1.07632404896699
1.06723247244159	1.09613461316971
1.08757727538771	1.11909811396858
1.10871282263992	1.14524437701988
1.13045516214563	1.17342137304257
1.15185580372349	1.20166645413476
1.1715095798152	1.22790258488474
1.18826936845894	1.25085029137079
1.20220413296827	1.27092829569248
1.21538492440083	1.29077027326583
1.23195580452311	1.31491640120252
1.25704333305903	1.34834633269243
1.29438546009412	1.39384321746809
1.34306811601209	1.44868792793346
1.39433607148197	1.50174981669839
1.42987992388648	1.53239695787348
1.36400314889175	1.46415494739798
1.18187324155337	1.27548585961278
0.906740828340075	0.990475109979829
0.561856535720589	0.633208113961054
0.170470990163646	0.227770287018399
-0.244165181862028	-0.201752955386197
-0.658801353887701	-0.631276197790792
-1.05018689944464	-1.03671402473345
-1.39507119206413	-1.39398102075222
-1.67020360527743	-1.67899177038518
-1.85233351261581	-1.86766085817037
-1.91821028761054	-1.93590286864587
-1.90718159517824	-1.90577270143643
-1.85582120640851	-1.82534381276409
-1.75158625130182	-1.70955862206279
-1.61837130060824	-1.57335954876648
-1.48007092507782	-1.43168901230912
-1.36057969546063	-1.29948943212465
-1.26256505931313	-1.19170322764702
-1.18391586123147	-1.10848534990952
-1.1246039476742	-1.04619711901645
-1.08188563953437	-1.00095756701302
-1.0506389106097	-0.966809919546411
-1.02420938147537	-0.936795791653345
-0.995812793150481	-0.904301401040584
-0.960174759728187	-0.864451677902199
-0.914865592026712	-0.815179260891857
-0.860837138829682	-0.757606237334802
-0.801961346017945	-0.695605496471559
-0.743761465237424	-0.634721815103858
-0.691821916150888	-0.580814002745882
-0.650418520723283	-0.538762415508227
-0.621730881190386	-0.511472204703678
-0.605714599548815	-0.499307059548886
-0.60047500093012	-0.500040549156293
-0.602887165956781	-0.509358667920487
-0.609245211352389	-0.521826803942365
-0.615811601086563	-0.532061408876327
-0.61919966408621	-0.535722462440391
-0.616567683991852	-0.529993187354331
-0.605664827373375	-0.513471421692506
-0.584822237690506	-0.485715779832327
-0.552974350031173	-0.446829668427222
-0.509730640462201	-0.39732004550964
-0.455455753968112	-0.338179915008874
-0.391296774492751	-0.270970216802887
-0.319113710984867	-0.197732608868676
-0.2413036460745	-0.120742484623032
-0.160546838281888	-0.0422316828028838
-0.0795233418037999	0.0358081098699089
-0.000638276154131871	0.111727319334733
0.0742228076885357	0.184270732095237
0.143877562476641	0.252599005583425
0.207914308727273	0.316251971297661
0.266593768607363	0.375043860077492
0.320596983824895	0.428956396477932
0.370717877812403	0.478130269352732
0.417633632839956	0.522971169081199
0.46182388438783	0.564241134132804
0.503603009888782	0.602955771920942
0.543174161829959	0.640039406525235
0.580642638174043	0.67590912520982
0.615995145116187	0.710268329712155
0.649098001609495	0.742280420280019
0.679759164410139	0.771044735388013
0.707845485821423	0.796103975129683
0.733386898999302	0.817708264201678
0.756585878962376	0.836721485523933
0.777713935827569	0.854255749609043
0.796974048918688	0.871244046170657
0.814444298362373	0.888157257146331
0.830148799559668	0.904961764507993
0.844184618916777	0.921273147297719
0.856772912909223	0.93657416177368
0.868164930772192	0.950382444092217
0.878488728267789	0.962354806404352
0.887740780540887	0.972413744659398
0.896074590947377	0.980990918018232
0.904324153192116	0.98936545139923
0.914465416775533	0.999872116646538
0.929590267619512	1.0156038974132
0.953014308702661	1.03929588585052
0.986410901610961	1.07138605979661
1.02732618098957	1.10767887011176
1.06690731921267	1.13741951911303
1.0889295878765	1.14277755173278
1.07504632957522	1.12840498842196
1.03531148685087	1.08726972101513
0.972597457972679	1.02234538330075
0.889776641209877	0.936605609067246
0.789721434831693	0.833024032103072
0.675304237107358	0.714574286196672
0.549397446306103	0.584230005136492
0.414873460697158	0.444964822710975
0.274604678549752	0.299752372708569
0.131463498133116	0.151566288917717
-0.0116776822835204	0.00338020512686601
-0.151946464430926	-0.14183224487554
-0.286470450039872	-0.281097427301057
-0.412377240841127	-0.411441708361237
-0.526794438565462	-0.529891454267637
-0.626849644943645	-0.63347303123181
-0.709670461706448	-0.719212805465313
-0.772384490584639	-0.7841371431797
-0.81211933330899	-0.825272410586525
-0.826002591610269	-0.839644973897343
-0.740423640847689	-0.760188903592297
-0.666372306519324	-0.694922848880911
-0.597959164354898	-0.636321376723225
-0.531179252643158	-0.578576455329925
-0.464731137379198	-0.518843326828838
-0.399928459631073	-0.457667565336783
-0.339834878013671	-0.398461923742673
-0.287991935167523	-0.346146998261962
-0.247193620863192	-0.305382534200625
-0.218674983820024	-0.279008214136647
-0.201877313658874	-0.267211226399628
-0.194716821201477	-0.267581384316444
-0.194137100005387	-0.275842566016889
-0.196732283095017	-0.286884862731834
-0.199311683158794	-0.295781478450946
-0.199330558928871	-0.298608165331152
-0.195131526383538	-0.292960380450035
-0.185968326905395	-0.278086918218508
-0.171825457750678	-0.25462573949284
-0.153104338599974	-0.224072598872752
-0.130307641266796	-0.188219124532089
-0.103862286885035	-0.148754860400607
-0.07414234363404	-0.107099684932558
-0.041638593704317	-0.0644348633659785
-0.0071511635259415	-0.021839555808193
0.028130917016979	0.0196108846920418
0.0627672118563942	0.0589193142879457
0.0954275453652558	0.0954464094267403
0.125344885788178	0.12930186814387
0.152652761614591	0.161677805171524
0.178456844698158	0.194925793714367
0.204598508122039	0.232186129288166
0.233131331632474	0.276478420179658
0.265579667294639	0.329417573944371
0.302171109852575	0.390055793477534
0.341392958893522	0.454524423469514
0.380216984183626	0.516901039035405
0.415028784871755	0.57106088652877
0.442850224961755	0.612615512506765
0.462233562770218	0.639977243533908
0.473437815357122	0.654227627391719
0.477974729199919	0.658239550031382
0.477947469851521	0.655755109560126
0.475584508290692	0.650785543218124
0.473083107596933	0.647228485110368
0.472583808384166	0.648423889246806
0.476011753044218	0.656548879585406
0.484670158247088	0.672039567716623
0.498728455933676	0.693373615762095
0.516937454515882	0.717474862960793
0.536886961047409	0.74076156582299
0.555868836400517	0.760538151067355
0.572050641004126	0.776168678487635
0.585418394274734	0.789454082147131
0.597961614498779	0.803925908380116
0.612848515453966	0.823201007648516
0.632740254798098	0.848878000281357
0.657742651204723	0.878603783666234
0.683682142251847	0.904942733809182
0.701398617334366	0.915573986682918
0.697552301334732	0.871322501022385
0.646829943620349	0.748793000717631
0.517710737634528	0.563322920783919
0.326907724144259	0.330249696236514
0.0911339439165337	0.0649107620906809
-0.172897562281656	-0.217356446638317
-0.448473753683319	-0.501214494935213
-0.718881589521464	-0.771325947784745
-0.967408029029099	-1.01235337017165
-1.17734003143923	-1.20895932708066
-1.33196455598487	-1.34580638349651
-1.41456856189903	-1.40755710440393
-1.44296861133059	-1.42024340124324
-1.41243228051777	-1.38704988782421
-1.33062817923391	-1.29842536707018
-1.21226364421085	-1.17080386823572
-1.07204601218046	-1.02061942057538
-0.924682619874607	-0.864306053343731
-0.784880804025143	-0.718297795795341
-0.667347901363933	-0.599028677184774
-0.570721609374532	-0.506594095373513
-0.487333618697409	-0.426825130452986
-0.412295740552911	-0.353901661503869
-0.341193670657239	-0.282923349791589
-0.271542612426406	-0.211291233613347
-0.203368806726174	-0.139259631440234
-0.138916136599486	-0.0697107344321178
-0.0817699555403513	-0.00736596732909023
-0.0358106573442955	0.0422852305729907
-0.00430272156810692	0.0740992075128851
0.0107882192881947	0.0843109510707097
0.00929120828769881	0.0714650421747203
-0.00684555356948541	0.0372023268983294
-0.033496998001184	-0.013298238687115
-0.0647388054563518	-0.0715803005353281
-0.093766156890826	-0.127178425812277
-0.114220027745957	-0.169809374026959
-0.121490007833614	-0.191828856697958
-0.113482211509618	-0.189980753399139
-0.0906057437375466	-0.165724569389458
-0.0551259640873976	-0.124095651902679
-0.0102630316117736	-0.0716864691004976
0.0405932424722186	-0.0146135473466448
0.0943400590864613	0.0428133700341637
0.148295519734531	0.0984300411308031
0.200188027833284	0.151726753156651
0.248198210510966	0.202970952800546
0.291120718888761	0.252431309217215
0.328572731536581	0.300026232459645
0.361128268690326	0.345434666899843
0.390273508129295	0.388441178133445
0.418105546464092	0.429183754374788
0.446764694320981	0.468093019593141
0.477737639448588	0.505566643470857
0.511321523539527	0.541621939289863
0.54653576159168	0.57578008605463
0.581546196024505	0.60727506769513
0.614380348781726	0.635470907577691
0.643591930968207	0.6602486361264
0.668634237356754	0.682165662859046
0.68988797429886	0.702346290071916
0.708411723442539	0.722187953953575
0.725516579545524	0.742976451898071
0.742275687588939	0.765465588844202
0.759107199170043	0.789510066730034
0.77558429591755	0.81393363641078
0.79059055900734	0.83683006483561
0.802861649806151	0.856345209044691
0.811838741160705	0.871743717394614
0.818583135968935	0.884356128595883
0.826299941646186	0.897899685948831
0.839924669282887	0.91769413533116
0.864388216877281	0.948519448772445
0.901648070865779	0.991355844526541
0.947253442970167	1.03993035594281
0.98781555832861	1.07856227675906
0.934567664102116	1.01519745109509
0.786337039633766	0.840012344847639
0.560393272240263	0.575371014133404
0.274005949238307	0.24363751506908
-0.055555342055401	-0.132824096228635
-0.411021014324161	-0.531649763643047
-0.775121480251271	-0.930475431057458
-1.13058715252003	-1.30693704235517
-1.46014844381374	-1.6386705414195
-1.74653576681569	-1.90331187213373
-1.9724795342092	-2.07849697838118
-2.12071015867755	-2.14186180404516
-2.17395805290404	-2.11704346384558
-2.1431752570322	-2.04872805240358
-2.05961803124799	-1.94612498345429
-1.93647311829845	-1.81844367073281
-1.78692726093056	-1.67489352797426
-1.62416720189134	-1.52468396891375
-1.4613796839278	-1.3770244072864
-1.31175144978694	-1.24112425682732
-1.18846924221578	-1.12619293127163
-1.09089653023389	-1.03045193519527
-0.999441878467467	-0.941409929373126
-0.908775827556536	-0.853400610003418
-0.814918029544445	-0.762364137838976
-0.71642402712729	-0.666936175803449
-0.614863346835725	-0.568669690454213
-0.514414944387127	-0.471449405629719
-0.420700686712039	-0.380409616321048
-0.339262781456965	-0.30071183918289
-0.274196862104345	-0.236456823735965
-0.22731657446028	-0.189898206283588
-0.197953722888195	-0.161030356200695
-0.183266198988719	-0.147552928647908
-0.178837264307886	-0.145175900199516
-0.179387663692841	-0.148214254230271
-0.179504580216017	-0.150416087927785
-0.174336794706179	-0.145942383584827
-0.160181795613946	-0.130338768858588
-0.1348536697544	-0.101243949562928
-0.0977609769280386	-0.058587918644198
-0.0497334156796895	-0.00421757608027314
0.00730134345197521	0.0588618902116631
0.0707278065119602	0.127318486938079
0.137724665189392	0.198154589879726
0.205764248667636	0.269098556608776
0.272991039594407	0.33871752975625
0.338340129283956	0.406286959426156
0.401385646205733	0.471516907198962
0.462061381107388	0.534281689384682
0.520429651195814	0.594457870633606
0.576575037331628	0.651888973587567
0.630577719954209	0.706443921523239
0.682486029682729	0.758113947103578
0.732271717972308	0.807067886035061
0.779824210345052	0.853593143646297
0.82502274224417	0.897929485073005
0.867835681712944	0.940105054076527
0.908353641696076	0.979913464645729
0.946722114241242	1.01709557165158
0.983019739965472	1.05164562675288
1.01714074810627	1.08402217345657
1.04870703314204	1.11503381480269
1.07703612746308	1.1453734808658
1.10123443898309	1.1750738305636
1.1204948008429	1.20329759416746
1.13460405351827	1.22873419422858
1.14455248614371	1.2505485591229
1.1530422618603	1.26950803566646
1.16461189044943	1.28871821494804
1.18502446734812	1.31335484825008
1.21960923697501	1.34892710145302
1.270538279316	1.39806063733462
1.33355915738553	1.456558967667
1.39528629551513	1.51028547581822
1.4324903536723	1.45080799106538
1.36468662228914	1.28523553351019
1.17722924728866	1.03285809820761
0.894048957394309	0.712965680212615
0.539076481329562	0.344848274580186
0.136242547817882	-0.0522041236347026
-0.290522114417263	-0.458901519377079
-0.717286776652408	-0.855953917591968
-1.12012071016409	-1.2240713232244
-1.47509318622883	-1.54396374121939
-1.75827347612318	-1.79634117652197
-1.94573085112367	-1.96191363407717
-2.01353458250682	-2.02139111883
-1.98251595019098	-1.99059547713274
-1.90102684086159	-1.90852345337923
-1.78641743594588	-1.79064739957687
-1.65603791687107	-1.65243966773307
-1.52723846506438	-1.50937260985523
-1.41736926195304	-1.37691857795076
-1.325447233486	-1.27054992402706
-1.25042405411419	-1.19088985974157
-1.18926535805881	-1.12999764236034
-1.13641339004507	-1.08130641601132
-1.08474860140271	-1.03584033213497
-1.02709639687473	-0.984317617711217
-0.958054277698846	-0.919585090904751
-0.875611946765576	-0.838698936258773
-0.7819842479833	-0.743954826687023
-0.683289850880092	-0.642475283173475
-0.588091523459344	-0.544416782685305
-0.505220269627826	-0.460287525719421
-0.441569347260552	-0.398166746110343
-0.400533795861231	-0.361692349260626
-0.381484680500537	-0.349445728905354
-0.380267337123711	-0.355835047926536
-0.390411010801198	-0.372980019901612
-0.404625741009699	-0.392761460815358
-0.416192513457479	-0.40831270513281
-0.419952008801049	-0.414673326749382
-0.412733036710218	-0.408759682652671
-0.393217239174571	-0.388993065642921
-0.361397539208986	-0.354888019600743
-0.31791888278785	-0.306780925268376
-0.263606030403441	-0.245749027687544
-0.199330662809113	-0.173642862704018
-0.126143450932893	-0.0930586760414609
-0.0454729065760435	-0.00708981622801503
0.0407677497509772	0.0811466252014217
0.130227752370012	0.169026319724699
0.220332916649971	0.254755523445674
0.308652292323617	0.337427104416191
0.393331672758241	0.41682982654303
0.473422490404322	0.493114654744764
0.548924756392262	0.566447073005637
0.620472863846046	0.63677694186194
0.688783835142398	0.703803062144116
0.754146379359449	0.767097227996832
0.816227856643669	0.82626331375636
0.874286695555647	0.881019942504577
0.927624196602386	0.931189813744835
0.975975094863024	0.976665029205911
1.01961039236236	1.01743398676254
1.05913132030796	1.05369513791619
1.09510583486263	1.08598177886621
1.12774815517771	1.11516200786705
1.15679893436533	1.14224320200885
1.1816877191487	1.16808810419437
1.20196736007026	1.19330008068216
1.21790666932631	1.21849720039985
1.23104912998157	1.24494405326671
1.24453547997466	1.2752037085747
1.26302810781311	1.31331415545629
1.29209898588255	1.3640881250443
1.33695221752928	1.431456188896
1.40043566873189	1.51615572268042
1.48050741716743	1.61328201215918
1.5676481394962	1.71024821118191
1.64311850628378	1.78582480578481
1.58047088383465	1.72112526902877
1.40607344836815	1.54101574778897
1.14024434770562	1.26647987560792
0.803301729668405	0.918501286028127
0.415563742077839	0.518063612592079
-0.00265146724473727	0.08615048884228
-0.431025750477984	-0.356254451678769
-0.84924095980056	-0.788167575428568
-1.23697894739113	-1.18860524886462
-1.57392156542834	-1.53658383844441
-1.83975066609087	-1.81111971062546
-2.01414810155737	-1.99122923186525
-2.0767957240065	-2.0559287686213
-2.04682370931892	-2.01293197778764
-1.96741930686877	-1.92230609245643
-1.86341744325707	-1.80903661227486
-1.75378377004806	-1.69180590931586
-1.65137915335028	-1.58307577084465
-1.56391156552654	-1.49034397862959
-1.49500657064457	-1.41731778580039
-1.44481230509311	-1.36435477752109
-1.41017345226464	-1.32832055533863
-1.38485150716158	-1.30258873894396
-1.36033644893927	-1.27794296016913
-1.3274869118997	-1.24460924074962
-1.27873963497808	-1.19491054118744
-1.21022216698145	-1.12557940624089
-1.1230118063419	-1.03883292307631
-1.02305188310741	-0.94180353124212
-0.919717168957121	-0.844545039237671
-0.823495788654471	-0.75732717497471
-0.743534873386889	-0.688126191944354
-0.685771444034904	-0.641059785800106
-0.652070226335122	-0.616080755036292
-0.640385749972457	-0.609734071024798
-0.64565340837162	-0.616437413281513
-0.660999142792851	-0.629725940954933
-0.678926484683332	-0.643159629227988
-0.692298771768193	-0.650888401891806
-0.695072863856473	-0.648006980756101
-0.682805773701615	-0.630815959621053
-0.652968303596787	-0.597055546917718
-0.605085471895678	-0.546138397865817
-0.540681939966359	-0.479333784431641
-0.462968049141203	-0.399741813435618
-0.37622085579662	-0.311857282146001
-0.284924191456181	-0.220677434676518
-0.192876132433026	-0.13058468219644
-0.102541241488239	-0.0444066118101692
-0.0148520974861388	0.0370029218827918
0.0705085408571446	0.114533600282464
0.15448405128388	0.190060357536696
0.237917763285256	0.265471861911888
0.320986805371778	0.341864968896633
0.403003863591109	0.419182172151043
0.48264208139193	0.496348905304067
0.558429734373608	0.571747583885167
0.629234356746406	0.643758188521881
0.694512369292797	0.711138656607526
0.754281764743929	0.773164449254807
0.808931959653506	0.829597155354054
0.859025393589972	0.880611655717168
0.90518463578433	0.926752884280788
0.948061395236956	0.968884785710163
0.988312374363188	1.00804683585983
1.02650914641125	1.04520664477215
1.06299368403447	1.08102608000782
1.09778801351131	1.11579175802129
1.130669961249	1.14953854242832
1.16141681219033	1.18225042915402
1.19009316566655	1.21400726162843
