# Supplementary material for: A multiwavelength photoplethysmography dataset with blood pressure and heart rate reference measurements
Source: Data Brief. 2025 Nov 14;63:112284. doi: 10.1016/j.dib.2025.112284 (PMC12682042; doi:10.1016/j.dib.2025.112284)
Supplement: Supplementary file 1 [file mmc1.zip › ppg_csv/ppg_subject_017.csv]

IR_PPG	Red_PPG
-0.962856288285612	-1.3645430275058
-0.98584240042493	-1.37303247326982
-1.01158695372794	-1.38206972570763
-1.03407087949098	-1.38652792392851
-1.0467559850688	-1.38102638843125
-1.04355621985796	-1.36050085215157
-1.01997651814154	-1.32112521217778
-0.974239938798471	-1.26142027155191
-0.908079860387843	-1.1831549977631
-0.826844542319649	-1.09158217075262
-0.738718241035575	-0.994701649139986
-0.653178668824933	-0.901613293172266
-0.579112290858361	-0.820455467549218
-0.523121881294507	-0.756641226527783
-0.488450134068387	-0.711961603689383
-0.474703763951191	-0.684757186689677
-0.47832047767689	-0.670964529676207
-0.493547377833469	-0.665538084040133
-0.513615517041771	-0.663645943000348
-0.531826495484441	-0.661240996330128
-0.542402488382777	-0.655029499350063
-0.541091635234168	-0.642202447197819
-0.525565103529934	-0.62032346417512
-0.495592991135631	-0.587528102581987
-0.452926624676715	-0.54292603169483
-0.400828820054491	-0.486978437143716
-0.343302927358024	-0.421646656016129
-0.284205491506197	-0.350205954839803
-0.226484875409518	-0.276733836261279
-0.171741302591368	-0.205369662601416
-0.120203661565823	-0.139483303446801
-0.0711066659080613	-0.0809253027644208
-0.0233252688600873	-0.0295931853829802
0.0239927736163529	0.0164461059708555
0.0710668983154805	0.0602085227740904
0.117520007118705	0.104644508068769
0.16271406518424	0.151530586693068
0.206140620723144	0.200855079894963
0.247628090470801	0.25097223995119
0.287275846067861	0.299479593917527
0.325222700416924	0.344416650529608
0.361460076622694	0.385189197077362
0.395830119762817	0.422771373898434
0.428186438087307	0.459169748586514
0.458588213694141	0.496538019671844
0.487403275602985	0.536418362411512
0.515259999393028	0.579364027890723
0.542860675937914	0.624922688004797
0.570738031700592	0.671837271687593
0.599070603391086	0.718340869827954
0.627639853771631	0.762476210028585
0.655947685810466	0.802413168402988
0.683467547375436	0.836769885089102
0.709959089750831	0.86493998723761
0.735716223419209	0.887382168145844
0.761605414693858	0.905780320259329
0.788852647022591	0.922971467369237
0.818693359629896	0.942573869248846
0.852066313831098	0.968322414148847
0.889458253400155	1.00321477351173
0.930886605494979	1.04866814882745
0.975955537932825	1.10395902934494
1.02395211035736	1.16622335579133
1.07400380969116	1.23117588837846
1.12533223045908	1.29445265545496
1.17758141797939	1.35317570300009
1.23110168408548	1.4071399953874
1.28699251370252	1.45903235114006
1.34668040321428	1.51330819163451
1.41084323325086	1.57373341043737
1.47767183127759	1.64011273275666
1.54084464836193	1.70525859878331
1.58804321570325	1.75355005273237
1.543842308729	1.70518574968826
1.4199267275264	1.57019936881489
1.22932718167569	1.36375070250071
0.985074380757112	1.10099954313418
0.700199034350893	0.797105683103758
0.387731852037272	0.467228914797885
0.0607035433964853	0.12652903060502
-0.267855181991232	-0.209834177086385
-0.584913614545643	-0.526700915887876
-0.877441044686512	-0.808911393411001
-1.1324067628336	-1.04130581726731
-1.33678005940668	-1.20872439506834
-1.47753022482551	-1.29600733442565
-1.54162654950985	-1.32497053630647
-1.55592145189084	-1.33040582169916
-1.55157560480425	-1.32700868876435
-1.54160550739045	-1.3243523918531
-1.53479045748572	-1.32715682960772
-1.53584463781178	-1.33640653506224
-1.54594674779369	-1.35066629318274
-1.56328960177851	-1.36712811042105
-1.5835730123919	-1.38215594112678
-1.60056007807132	-1.39138662219551
-1.60688938687058	-1.38973349813002
-1.59527062677387	-1.37175742834214
-1.56001311141902	-1.33269710779816
-1.49686682853394	-1.27003630800595
-1.40711657248108	-1.18369446133528
-1.30167154289693	-1.08017261377802
-1.19144093941799	-0.972029997959294
-1.08733396168075	-0.871825846504198
-1.0002598093217	-0.784181651750432
-0.933436162208868	-0.719783812874859
-0.894431861092467	-0.681228867763295
-0.881706396631264	-0.66617031245489
-0.889325324475905	-0.668566032143917
-0.908704051680433	-0.680669636245936
-0.930694776991497	-0.695027008162234
-0.94735192198169	-0.70582580152057
-0.952945918183734	-0.709297663737073
-0.944187030333091	-0.70333155393037
-0.919925551857815	-0.68677827170294
-0.880661374793918	-0.658967100247792
-0.828079654205503	-0.619714817701294
-0.764683923613271	-0.569710697574823
-0.693508270132467	-0.510857993326884
-0.617854571981343	-0.446170015298158
-0.541006159781688	-0.379135884979828
-0.465899343336643	-0.31282848901175
-0.394761449461234	-0.24918160477965
-0.328754246470021	-0.188760322945732
-0.267728629468109	-0.131083120787929
-0.21026544771305	-0.0752712048311433
-0.154130488840716	-0.0206539722619425
-0.0970618588447636	0.0329554072942731
-0.0375722860186407	0.0853445902882293
0.0246080023902589	0.136163645756641
0.0886384459438617	0.185177157669961
0.153125711594301	0.232450897551898
0.216825381327243	0.278469427822667
0.279157647317698	0.324126875209773
0.340342831017629	0.370540750746028
0.401153969813839	0.41875687408
0.462424098498073	0.469499191580652
0.524508503771637	0.523075787963773
0.586916468926063	0.579428143334803
0.648285204547442	0.638203704252705
0.706736950383213	0.69873221680445
0.760475709093753	0.759904264089625
0.808360670869796	0.820075047188173
0.850225648074501	0.877142489378735
0.886857520367806	0.928893473457661
0.919685534284887	0.973617134692773
0.950312624282051	1.0108273090638
0.980069824820377	1.04176517476959
1.00979288485621	1.06935585280301
1.03993657796039	1.09755555602726
1.07094350815144	1.13033779966743
1.10358946368588	1.17065347983763
1.13899965277167	1.21958106960834
1.1782303358562	1.27581641395518
1.22162237265139	1.33572962040837
1.2683323906824	1.39422414539222
1.31638243074493	1.44636085849215
1.36329272362698	1.48926758804239
1.40707022597106	1.52357493297269
1.44716656622514	1.55371234515406
1.48499000408909	1.58678239051281
1.52359287612776	1.63016688481361
1.56627507862921	1.68833629515764
1.61413309425703	1.75952548137922
1.66307362067819	1.83309892707281
1.70137414740378	1.88860641618598
1.6491045980747	1.83039077700444
1.50328443813598	1.66833102468826
1.28039639966039	1.42130790708009
0.996923214720709	1.1082021720226
0.669347615389725	0.747894567358463
0.314152333740215	0.35926584093033
-0.0521798981550433	-0.038803259419136
-0.413166348223271	-0.42743198584727
-0.752324284391687	-0.787739590511411
-1.05317097458751	-1.1008453255689
-1.29922368673797	-1.34786844317706
-1.47399968877028	-1.50992819549325
-1.56101624861166	-1.56814383467479
-1.58658478923809	-1.56114361432233
-1.57873255817839	-1.5313814032528
-1.55690874650052	-1.49696146671657
-1.53500406448193	-1.46885873658432
-1.52082623711563	-1.45186785637307
-1.51687101244176	-1.44641149419228
-1.52159874504731	-1.45013282945459
-1.53064027055329	-1.45874556032892
-1.53774214503514	-1.46630279295252
-1.5356107443454	-1.46546187352871
-1.51693886659678	-1.44827329351759
-1.4757587396924	-1.40764869358093
-1.40671555579016	-1.335731694653
-1.31142671325934	-1.23331238533305
-1.19994142129883	-1.11194682558011
-1.08230888910753	-0.983191075353241
-0.96857832588432	-0.858601194611496
-0.868798940828109	-0.749733243313926
-0.793019943137789	-0.668143281419583
-0.7438209765978	-0.616281271358003
-0.722007098736886	-0.596820177465331
-0.721652819282548	-0.60201455984239
-0.733366266669162	-0.619137018454743
-0.746446278430886	-0.633561025037807
-0.751210217489435	-0.632339792290099
-0.740970235423433	-0.607324130719493
-0.713166905315351	-0.556926399189917
-0.669347735403315	-0.486021476662305
-0.614062247090967	-0.40412738380218
-0.553177073810476	-0.322616875589428
-0.49227508452904	-0.251883113562523
-0.435564257269136	-0.199087688177459
-0.385329102303764	-0.166743350023296
-0.341761269137778	-0.152246209568055
-0.303104789856577	-0.148518129340666
-0.266217640116337	-0.145860518436489
-0.227578686319848	-0.134718959695104
-0.184446354455302	-0.108459807345449
-0.135658149203491	-0.0650376979631191
-0.0817343953372278	-0.00695569926454835
-0.0243651456343239	0.0601963106484448
0.0343411070191774	0.129789947032261
0.0924536673229747	0.19598832247934
0.148476002840833	0.254909095282022
0.201342379335252	0.305029822411642
0.250365139380045	0.346949638132443
0.295256276986313	0.382687289694285
0.336171977577688	0.414729609791745
0.373664637968505	0.445111901168691
0.408516029209181	0.474845080341526
0.441541741162846	0.503895080102875
0.473475584114406	0.531669368841621
0.50495785253805	0.55770438660006
0.536559957411047	0.582150704939675
0.568770131989462	0.605807658182129
0.601926402001608	0.629755911267144
0.636127738117399	0.654852233395578
0.671149566275238	0.681376645465409
0.706384922038081	0.709005260221587
0.74086027997775	0.737100191111135
0.773395899540965	0.765142789305188
0.802943860230934	0.793079567751649
0.829043389472446	0.821422995892621
0.852224993798718	0.851093180188039
0.874140040277033	0.883119032117217
0.897259877263096	0.918344704809666
0.924171719976077	0.957181885667194
0.956694251696267	0.99935935429833
0.995145196259234	1.04372075146914
1.03808470199357	1.08831412001951
1.08273118938394	1.13100296856032
1.12601376712961	1.17051015043776
1.16593888429409	1.20742605645656
1.20270069741157	1.24455178242057
1.23887519023051	1.28607666299962
1.27821867622991	1.33545309800581
1.32307045220438	1.39236398116478
1.37102271629254	1.44974213026722
1.4121135728922	1.4921510629294
1.36186033825863	1.44021665588453
1.22188279747322	1.2956424957326
1.00835419520892	1.07527217394761
0.737447776138662	0.795949282003578
0.425336784935405	0.474517411374518
0.0881944662720894	0.127820153534441
-0.257805935178337	-0.227298900042643
-0.59649117474293	-0.573996157882721
-0.911688007748744	-0.89542802851178
-1.18722318952283	-1.17475092045581
-1.40692347539225	-1.3951212422408
-1.55461562068405	-1.53969540239273
-1.61412638072529	-1.5916298094376
-1.62067433583118	-1.5793139815471
-1.59092726070773	-1.53707088606273
-1.54522940819838	-1.48279057288314
-1.49872895256342	-1.42956168628855
-1.46051211952964	-1.38563130866977
-1.4340933806229	-1.35480578350827
-1.41853338158763	-1.33678421057969
-1.4096352437073	-1.32743544441261
-1.40101158125324	-1.31932748558805
-1.38512108468418	-1.30283222228839
-1.35449003228704	-1.26798028172763
-1.30322228510945	-1.20100091154753
-1.22559359462896	-1.10114301652938
-1.12532254894167	-0.980611775740503
-1.0130854426198	-0.851612368248228
-0.899558570235569	-0.726349973119884
-0.795418226361177	-0.617029769422801
-0.711340705568838	-0.535856936224307
-0.651385492588102	-0.484960381038003
-0.622137328605513	-0.470537730060374
-0.621170160670161	-0.486573365645541
-0.641482929075269	-0.522638669462311
-0.673316402570779	-0.56649388697347
-0.706341039966178	-0.606608967349699
-0.731595823721155	-0.634041077255112
-0.742734289712203	-0.643369471141363
-0.736451563687547	-0.632696427573836
-0.71223542585806	-0.602975702616726
-0.671691364562102	-0.557036211324041
-0.617679556556905	-0.498615763978421
-0.553466418431217	-0.43157873727455
-0.482061605750381	-0.359368001109306
-0.405859003341481	-0.284702572880005
-0.326623387094733	-0.209537198590707
-0.245769510663587	-0.13524903934603
-0.164771950677106	-0.0629105695055922
-0.0854690835552817	0.00653287396447884
-0.0100565295587526	0.0722742620047574
0.0592832239194471	0.133808406203423
0.120974104504535	0.191135870219511
0.174589825847549	0.244860998017329
0.221072760472145	0.296047022594699
0.262487105997026	0.345827803527426
0.30137438789631	0.394992245089146
0.339965489709958	0.443809473036059
0.379579154231313	0.492147107353708
0.420456972035858	0.539688851963675
0.462059864114101	0.586048374047946
0.503590753134537	0.630761365630484
0.544403563515834	0.673282304908699
0.584109803648135	0.713105979166557
0.622466953682298	0.750028995782776
0.659278317062311	0.784428616351578
0.694444499432489	0.817338194368066
0.728104968565792	0.850154797083287
0.760694112100129	0.884039188140201
0.792797935862652	0.919297632542297
0.824866276499798	0.955097480724752
0.856965847214883	0.989725965281894
0.888746443783322	1.02132816727409
0.919659890816388	1.04880612746303
0.949336342891671	1.07248028086667
0.977951065227614	1.09423422236348
1.00638723197889	1.11708097642464
1.03603722833204	1.14429835293608
1.06825328810124	1.17843048554615
1.10370139768393	1.22049125979584
1.14198654086501	1.26960508207723
1.18178247949665	1.32317302529685
1.22143492506161	1.37758420577779
1.25981254719303	1.42944011665171
1.2970996213815	1.47703392431972
1.3351795848524	1.52146157995143
1.37725314851867	1.56657122239327
1.42647610542846	1.61724690417998
1.48373386712795	1.67618356141898
1.54507800276579	1.74004456576343
1.59966872119252	1.79643913006984
1.62920437952452	1.74013919288756
1.573529168184	1.58316429502956
1.41854141769553	1.34340180702908
1.18229795335873	1.03873909941939
0.882855600473234	0.687063542733744
0.53827118433867	0.306262507505385
0.166601530254664	-0.0857766357324246
-0.214096536479156	-0.471166516446433
-0.585766190563162	-0.832019764103385
-0.930350606697726	-1.15044900817003
-1.22979295958322	-1.4085668781131
-1.46603642392002	-1.58848600339936
-1.62102417440849	-1.67231901349554
-1.67669938574901	-1.69229119038918
-1.67305980145639	-1.67463359528458
-1.64813467362648	-1.64061543468614
-1.61869958662789	-1.60484026750516
-1.59526577932975	-1.57551053128353
-1.58270679178047	-1.55609748519664
-1.58171042545357	-1.5470243152491
-1.59012443077133	-1.54656388830958
-1.60371957353625	-1.55097519057571
-1.61649382830409	-1.5544479371256
-1.62103313348083	-1.5495069634171
-1.60942068617241	-1.52823712795341
-1.57483036888504	-1.48419782224824
-1.5111075914479	-1.41197360553366
-1.41910801179196	-1.31436101668056
-1.31052320893115	-1.20223468079543
-1.19704476187939	-1.08646922298478
-1.09036424965063	-0.977939268355093
-1.00217325125878	-0.887519442012871
-0.935845777930567	-0.818985217942739
-0.899332106990039	-0.779945236217921
-0.890324600792096	-0.76933518252489
-0.901820135072975	-0.781767125820108
-0.924117233060326	-0.808917313041275
-0.947038153612126	-0.841192312894965
-0.96177876490924	-0.869251802935158
-0.962054996859745	-0.885189885993409
-0.944492282252943	-0.883370371321126
-0.90839333709352	-0.860956116416407
-0.85511943410537	-0.818096415588654
-0.7873444653144	-0.75765651813701
-0.708384983733202	-0.684405694204504
-0.621703201930195	-0.603760122917282
-0.530590780250868	-0.520423058127013
-0.437999789795969	-0.437409622744167
-0.346470043286944	-0.355828454817407
-0.258097304152839	-0.275427154622337
-0.174508127373397	-0.195537021566399
-0.0968364058323098	-0.115935845215862
-0.0256967220234366	-0.0372904903936769
0.0388636721609884	0.0389387586942205
0.0974246008855981	0.111051951518935
0.151187556870408	0.17786086097487
0.201801127994879	0.239277883637363
0.250986751318634	0.296457896612384
0.300063536254075	0.351423261911806
0.34955687725187	0.406330085569123
0.399067973157355	0.462689061134251
0.447484713694027	0.520883184322284
0.493463853224764	0.580180597486502
0.535988866755336	0.63916293175608
0.574783821153561	0.696266047189968
0.61043842849479	0.750165631245056
0.644215347034469	0.799985417346477
0.677622449258759	0.845451307635166
0.711913497579257	0.886986992605277
0.747703688895221	0.925564177854779
0.784834239162447	0.96219559674024
0.822511230933304	0.997271534185626
0.859635800417463	1.03017006125228
0.895188449302916	1.0594822729019
0.928547561754039	1.08385701257753
0.959693870433587	1.10311962811492
0.989315302186854	1.11912737055674
1.01881214457657	1.13586506940098
1.05014014017341	1.15858066836682
1.08542421706031	1.19220299146153
1.12636648647272	1.23962735724019
1.17360282434822	1.3005244558513
1.22626292418577	1.37115589363186
1.28199804227073	1.44537510995811
1.33761745643427	1.51660885730652
1.39023936214847	1.58020770092763
1.43858671250749	1.63527874038224
1.48384406312373	1.68515543443811
1.52946538806377	1.7360564081248
1.57957665923236	1.79408005010876
1.63612213365198	1.86125523968661
1.69550786960237	1.93177577032055
1.74597629697553	1.98972922484044
1.68925267916922	1.92554776146881
1.53107975900054	1.74688044451536
1.28945443634485	1.47454288372223
0.982373611077502	1.12935068883158
0.62783418307387	0.732119469585555
0.243833052209311	0.303664835726304
-0.151632881640814	-0.135197603004022
-0.540566718601141	-0.563652236863272
-0.90497155879631	-0.960883456109298
-1.22685050235096	-1.30607565099995
-1.48820664938973	-1.57841321179308
-1.67104310003725	-1.75708052874653
-1.75736295441817	-1.82126199211816
-1.77888930540216	-1.81840506587254
-1.75674482031436	-1.77441328850112
-1.71624994298078	-1.71566609090067
-1.67684499980499	-1.66120989803547
-1.65029793945009	-1.62179934078389
-1.64079019018443	-1.60079638716305
-1.64615336039772	-1.59592185802836
-1.65958584069735	-1.60103122509906
-1.67143453313383	-1.6075279556148
-1.6709325947742	-1.60551503942943
-1.64799221322904	-1.58505396729402
-1.59254645345368	-1.53250194482127
-1.49868629052957	-1.44039528478838
-1.37764814840861	-1.31963757914432
-1.24066845104272	-1.18113241983807
-1.0989836223838	-1.03578339881863
-0.963830086383761	-0.894494108034951
-0.846444266994512	-0.768168139436032
-0.758062588167961	-0.667709084970849
-0.700451453284227	-0.604020536588382
-0.674263247828064	-0.573328334832209
-0.672968123291147	-0.576344818907934
-0.687177598145269	-0.602651843069948
-0.70668161722612	-0.638953576607818
-0.7222690281296	-0.672337528987947
-0.727051047334437	-0.693022042145422
-0.717125511934877	-0.695760915999727
-0.691532380090513	-0.679695700660221
-0.651610476705835	-0.647055228470119
-0.600033992768405	-0.601421147687316
-0.53987825747011	-0.546233439923934
-0.473982084285168	-0.483932428428849
-0.404689966058602	-0.415824556179228
-0.333884372866424	-0.342529307869659
-0.263142177083378	-0.264728821523099
-0.193874196583844	-0.183888017362587
-0.127376384487421	-0.102626782274769
-0.0647778930103379	-0.0245222075354069
-0.00690239710296257	0.0466643388078861
0.0459071412615039	0.108058466343155
0.0939053686763089	0.158593768270217
0.137902654021776	0.199392090788083
0.179037638266521	0.233433195460396
0.218437834019836	0.264595686488473
0.256880623073073	0.2963817428979
0.294543974729965	0.330793460949175
0.330924257487531	0.367792853157499
0.365006242874046	0.405536611991437
0.395718789153912	0.441284346738875
0.42256967750394	0.472676814206865
0.446218496534415	0.498990300300859
0.468729491316203	0.521970235418933
0.493353719353409	0.545913418230076
0.523839300691988	0.576795294602745
0.563396803133192	0.620467260926646
0.613558717337974	0.680339991856534
0.673286100255327	0.75542845786261
0.738747318535445	0.839828414800518
0.804091723596532	0.92427190022437
0.863153547202673	0.999388729035844
0.911483189167993	1.05925348169071
0.947816383312175	1.10350965062385
0.974341058007719	1.13711744169759
0.995743535388338	1.16803038632384
1.01757077668216	1.20402904362366
1.04461723194559	1.25009787293187
1.07983046914015	1.30725180888625
1.1238719358956	1.37298046868861
1.17523621627118	1.44282959135855
1.23079944097585	1.51230689371419
1.28670270927575	1.57834499649329
1.33942909000552	1.63986763328778
1.38679680182393	1.69740174749853
1.42848082039315	1.75199671374839
1.46569952670872	1.80383633844979
1.49989579230774	1.85084090450245
1.53057182971087	1.88740470839208
1.55282665672361	1.90340594760901
1.5554797822143	1.84025402933013
1.49749029614451	1.66434726316133
1.33606010519349	1.39600913210434
1.08999661024873	1.05556311916092
0.778107212197718	0.66333270733281
0.419199311927966	0.239641379621756
0.0320803103269668	-0.195187380970495
-0.364442391717782	-0.620830091442197
-0.751561393318781	-1.0169632687916
-1.11046929358853	-1.36326343001697
-1.42235869163954	-1.63940709211655
-1.66842218658431	-1.8250707720886
-1.82985237753533	-1.89993098693137
-1.88784186360511	-1.90821321925203
-1.86748665704869	-1.86256615566619
-1.81505491526441	-1.79329340944466
-1.75411828395456	-1.7250412942231
-1.70119571159688	-1.67379125442547
-1.66471418489828	-1.6461050579326
-1.6455365540424	-1.64000575344497
-1.63835352397791	-1.64685519058934
-1.63352167995096	-1.65377744239715
-1.61924238854486	-1.64641749264592
-1.57560240419353	-1.60730779089702
-1.49308394394248	-1.52049474715486
-1.38146382329975	-1.39811849122941
-1.25051885777342	-1.25231915293062
-1.11002586287153	-1.09523686206845
-0.969761654102149	-0.939011748452858
-0.839503046973332	-0.79578394189381
-0.729026856993139	-0.677693572201263
-0.648109899669627	-0.596880769185177
-0.597465991972136	-0.55183371532919
-0.579888314410345	-0.544683957554914
-0.587638575804096	-0.565926457825768
-0.610164182173889	-0.603117817191928
-0.636363142612763	-0.643560692277855
-0.656515778033944	-0.676412253397735
-0.663560310116084	-0.693870430631138
-0.653620153993706	-0.691437887307142
-0.625863829155743	-0.667562101490622
-0.581908829219831	-0.623060438619957
-0.525034290057839	-0.560575042090239
-0.459386352220335	-0.48403730244732
-0.389228921259484	-0.398047023023612
-0.318273093655585	-0.307222599325355
-0.249203171883509	-0.215706868871579
-0.183533322978278	-0.12695421864018
-0.121797460837531	-0.0437621118649617
-0.0639090916069121	0.0316357998910029
-0.00947800510039034	0.0976679178600341
0.0420319688748142	0.153851860487363
0.091270205443757	0.201349228799291
0.138972886080993	0.243145068467804
0.1858471489536	0.283436070906683
0.232361614807725	0.326292492815899
0.278530280282417	0.374171505750122
0.323809094044413	0.427031400839769
0.367184168523179	0.48250560945062
0.407459201086863	0.537016530271557
0.443685992843213	0.587220696985805
0.475612567754688	0.631104040754482
0.503952382341848	0.668376427415092
0.530291731570623	0.700239689920743
0.556618933861297	0.728831156442127
0.584691789371495	0.756602222105422
0.615561087654788	0.785720454701269
0.64943614581866	0.817505609995932
0.685838724658623	0.852001512230178
0.723856154903595	0.887890394614591
0.762343722670557	0.922893530051783
0.800056549576547	0.95459337501954
0.835799402067423	0.981419320329383
0.868684691727006	1.00346624252565
0.898470396712167	1.0228563016544
0.925812979046637	1.04346276449647
0.952251236708732	1.06996954270196
0.979857712695673	1.10645654393866
1.01065890580844	1.15494689318682
1.04603625098153	1.2144833197351
1.08633707346133	1.28117715652802
1.13084963701183	1.3493261913311
1.17816846632169	1.41329640966188
1.22685796090805	1.46956024237445
1.27622723262147	1.51816526987328
1.326915314525	1.56300083334993
1.38087511285712	1.61050029799984
1.44037525452207	1.66681117929888
1.50593175298522	1.73395893738725
1.57358911255036	1.80604911557345
1.6324945425297	1.8669059871793
1.58218883653585	1.80331296187293
1.44133285975307	1.62628372926329
1.22501832397952	1.35644305431462
0.948336941013349	1.01441570199115
0.626380422652716	0.620826437257107
0.274240480695772	0.196300025076717
-0.0929911730593247	-0.238538769585787
-0.460222826814422	-0.663065181766177
-0.812362768771365	-1.05665444650022
-1.134319287132	-1.39868179882369
-1.41100067009817	-1.66852247377236
-1.62731520587172	-1.845551706382
-1.76817118265449	-1.90914473168837
-1.81847688864834	-1.90446596264336
-1.80406479495318	-1.86188785518115
-1.7651753895353	-1.80778956022451
-1.72176856603927	-1.75983353250403
-1.68690396245102	-1.7265903480428
-1.66670852994963	-1.7094081545038
-1.66146675490144	-1.70495669911651
-1.66703137869177	-1.7072439821121
-1.67613122093632	-1.7087005661788
-1.67956243732834	-1.70064774931295
-1.66747110356751	-1.67381770168568
-1.62573853856147	-1.61067714388076
-1.54324314487383	-1.5044921580307
-1.43020943605584	-1.36698396783489
-1.2968619256587	-1.20987379699271
-1.15342512723366	-1.04488286920354
-1.01012355433193	-0.88373240816676
-0.877181720504738	-0.73814363758175
-0.76482413930332	-0.619837781147892
-0.683275324278899	-0.540536062564567
-0.632957875221203	-0.498256245542182
-0.616242227355843	-0.493822099643256
-0.624866059284435	-0.51650066776081
-0.647635062964285	-0.55295911356383
-0.673020295006025	-0.590115370560184
-0.691308146348706	-0.617287978723466
-0.695883649535871	-0.6274247426078
-0.683616278899886	-0.617468959889474
-0.654555514456912	-0.587949336894451
-0.611183683008833	-0.541924587553483
-0.557417474059751	-0.483612608628161
-0.497524463916864	-0.417194965885243
-0.43515846917292	-0.346182809567254
-0.372737746454072	-0.273380516791591
-0.311306859077423	-0.201130402226841
-0.250844499801431	-0.131419014663317
-0.190806539088969	-0.0656453791486887
-0.13063921812864	-0.00422251921333477
-0.0700901508693382	0.0536038531893543
-0.00929716375217322	0.109465995152568
0.0512664562855375	0.165198716534735
0.110893267965216	0.22210579931504
0.168717487695057	0.280498062551416
0.223753828472245	0.339664786920429
0.274968441207798	0.398218720723251
0.321465771885337	0.454576573763327
0.362775937842892	0.507318041244004
0.39911015266567	0.555343750335502
0.431440368388293	0.597957787083847
0.461343977853399	0.635017310536835
0.490644792739765	0.667129216470264
0.520949240183313	0.695733948630352
0.553233390141019	0.722931152129881
0.587636162651028	0.751023448836547
0.623513714657898	0.781874591416011
0.659684228945212	0.81626087372551
0.694756010480095	0.85345752890073
0.727476172146539	0.891308298832975
0.757063014803523	0.926896650784841
0.783464075703038	0.957677089562337
0.807470897160251	0.982668211962932
0.830652888411223	1.00321168271915
0.855121898942386	1.02292696354636
0.883175324887049	1.04679058628735
0.916872092629685	1.07961207779597
0.957576565331346	1.12441329296922
1.00550636462567	1.18125721378961
1.05939306748801	1.2469390417725
1.11646907654637	1.31571434466587
1.17299338270606	1.38095047175098
1.22533790823643	1.43729592953864
1.27135144151301	1.48271856376701
1.31147320735555	1.5196375041619
1.34901441313426	1.55447375958119
1.38919551912619	1.59535052553261
1.43687293582028	1.64830858776362
1.49333360762663	1.7130189509906
1.55300943909402	1.77934668677616
1.60135679757065	1.82616821352423
1.54483857763196	1.75478378243178
1.38750407347833	1.55730174756255
1.14768351860337	1.25872899652866
0.843707146500715	0.884072416942274
0.493905190663991	0.458338896415534
0.116607884586826	0.0065353225605845
-0.269854538237153	-0.446331417010427
-0.647151844314318	-0.875254434685355
-0.996953800151041	-1.25522684285205
-1.3009301722537	-1.56124175389837
-1.54075072712866	-1.76829228021217
-1.69808523128229	-1.85137153418131
-1.75460345122098	-1.85967380184213
-1.73705674406618	-1.80921518354573
-1.68533827334502	-1.73070471909494
-1.62467249761334	-1.64893631712993
-1.57288824307209	-1.58010148190866
-1.53913186271602	-1.53161064336293
-1.52449246828959	-1.50341136954887
-1.52368101341524	-1.48980262840121
-1.52709989121293	-1.48117405511347
-1.52301437183116	-1.46567193616559
-1.49979748106998	-1.4311460447929
-1.44320561344193	-1.35954958004808
-1.3470467605076	-1.24745787143032
-1.22306445543807	-1.10809537555006
-1.08300223140438	-0.954686549017742
-0.938603621577595	-0.800455848443802
-0.801612159128765	-0.658627730438676
-0.683771377228951	-0.542426651612804
-0.596824809049207	-0.465077068576621
-0.542145017470531	-0.42476550086702
-0.523145854098626	-0.42463204407154
-0.532696396202998	-0.454266067356929
-0.560300796378075	-0.499785565928736
-0.594590287106521	-0.547375929013351
-0.625381170584471	-0.586016973602596
-0.644938686150324	-0.608752729373377
-0.64844764762612	-0.612590817979746
-0.633900912743468	-0.597594999465366
-0.601638980214103	-0.565771446372202
-0.553705487933039	-0.52008976160448
-0.493154408128578	-0.463729858849461
-0.423461153459294	-0.399579067224025
-0.348140171820233	-0.330030587063842
-0.270529170935521	-0.257097620116956
-0.193604856882474	-0.182741157953286
-0.119760481852162	-0.10919102175532
-0.0506181466162262	-0.0389983432646489
0.0130004098858666	0.025333621501407
0.0709093595354988	0.0820424930112314
0.123296000477111	0.130776627739832
0.170511219588639	0.172824291925427
0.213008299038154	0.210680388291187
0.251407719787119	0.247115385072429
0.286578610644082	0.284231485360023
0.319626130782892	0.322995275785305
0.35174325371193	0.363428411394951
0.383969267868653	0.405243388694599
0.416949407090961	0.448459283165286
0.450795390179443	0.493558235196311
0.485108816250843	0.541059899538709
0.519164360008007	0.590807373203038
0.552187469253871	0.641453449477102
0.583619853077171	0.690472700596192
0.613248544071343	0.734698141607782
0.64111249233026	0.771160816662658
0.667229286897401	0.79796715687213
0.691339990261838	0.814994853602727
0.712905831181658	0.824236781263745
0.731439908802873	0.829655054328974
0.747021125601008	0.836478765989986
0.760693898334242	0.850060832088804
0.774508259895782	0.874644863467119
0.791148851148285	0.912471927353733
0.813286605903749	0.963462070060859
0.842863987516204	1.0254085245778
0.880520265325918	1.09448947896933
0.925335332945825	1.1659730960254
0.975014118228734	1.23508725399823
1.02652710960532	1.29800892824087
1.07708273162488	1.35282277591837
1.12516825652606	1.40019079766085
1.17129739428923	1.44343155622418
1.21808463474516	1.48775970814914
1.2693449337944	1.53856965848613
1.32811556726017	1.59885297460871
1.39386292485379	1.66615955272869
1.45963323967381	1.72993471685504
1.51031633573985	1.77041452595519
1.45485033128762	1.70888077615811
1.30044496754222	1.53758412131758
1.06508921892059	1.27648145325968
0.766772059839665	0.945529663810505
0.423482464716393	0.564685644796124
0.0532094079677117	0.153906288042622
-0.32605813598944	-0.26685151462392
-0.696331192738122	-0.677630871377423
-1.03962078786139	-1.0584748903918
-1.33793794694231	-1.38942667984098
-1.57329369556395	-1.65052934789887
-1.72769905930935	-1.8218260027394
-1.78316506376158	-1.88335975253649
-1.77669800624346	-1.86301930711225
-1.7394767134022	-1.81330723609713
-1.69402029350548	-1.75394281818591
-1.6558908931979	-1.69828428052328
-1.63297356502172	-1.65375072379604
-1.62629398035333	-1.6229376692548
-1.63152958016116	-1.60461080796064
-1.64065861389115	-1.59422959781119
-1.64358078053393	-1.58421269931975
-1.62978700133126	-1.564548965161
-1.58590991701415	-1.52431776420976
-1.50171027405303	-1.44527610084978
-1.38743764554102	-1.3250841144207
-1.25334160457127	-1.17721791513619
-1.10967172423691	-1.01515361320995
-0.96667757763106	-0.852367318855647
-0.834608737846863	-0.702335142286977
-0.723714777977448	-0.57853319371762
-0.644245271115949	-0.494437583361259
-0.596353037947595	-0.449007434950919
-0.579003358917883	-0.445836110348278
-0.58349138904358	-0.473389841355164
-0.598974234418854	-0.515527374689388
-0.614952004598542	-0.555562048310243
-0.623144186513814	-0.580087004772379
-0.618396310491667	-0.58150705781708
-0.5986602004105	-0.558669165981285
-0.564365289260568	-0.515617706652747
-0.517564905023613	-0.45911202488664
-0.461150069359306	-0.395901680275336
-0.398264250876173	-0.330722063734639
-0.331907292570505	-0.26558114727003
-0.264649112394675	-0.200333919652884
-0.198409580499249	-0.134020407731656
-0.13434891771495	-0.0661840732768787
-0.0729457531720601	0.00249303503488396
-0.0142624391035768	0.0704390648539609
0.0417239408978536	0.135969031759618
0.0948908131632831	0.197963751942521
0.144929947393113	0.256029528457145
0.191465986020996	0.310166164515776
0.234232149720496	0.36028374766988
0.273217003472381	0.405938110113789
0.308758857408501	0.44647614276893
0.341604931849351	0.481509615427575
0.37292708464408	0.511422908342001
0.404237024086688	0.537623134645582
0.437157301973713	0.562430221045575
0.47309032354917	0.588677783388824
0.512906795361116	0.619152781103038
0.556772457873604	0.656009797230982
0.604147156681081	0.700291291139176
0.653902862667559	0.751640010564424
0.704498307028167	0.808237597490714
0.754192243508829	0.867002765799259
0.801287239225302	0.924092826353692
0.844369506643366	0.975683102711113
0.882514210389051	1.01885768104134
0.915457749131961	1.05235924769442
0.943740849006123	1.07700677216848
0.968789159094833	1.09571617822793
0.992853610142241	1.11310740319863
1.01871576467818	1.1346696250673
1.04912157586299	1.16553145177318
1.08605309537115	1.20907962898674
1.13008829960374	1.26585761058505
1.18011092404205	1.33320282515622
1.23350934501957	1.40588304368717
1.28685411538954	1.47763770519566
1.33693929726449	1.54319631260778
1.38196888697179	1.60015971754077
1.42251139363331	1.65008481221397
1.46170875305057	1.69817963935691
1.50427540533483	1.75124053781023
1.5541397310137	1.81392799830079
1.6111008667657	1.88419201265978
1.66746722862636	1.94942706114172
1.70610949894205	1.88470323634843
1.64661412505129	1.70451587341222
1.48099186800403	1.42984113949856
1.22853852473782	1.08165520177293
0.908549892190203	0.680934227400781
0.540321767298723	0.248654383547604
0.143149947000927	-0.194208162621133
-0.263669771765643	-0.626677243939958
-0.66084159206344	-1.0277766932434
-1.02906971695492	-1.37653034336598
-1.34905834950254	-1.65196202714224
-1.60151169276875	-1.83309557740669
-1.76713394981601	-1.89895482699386
-1.82662932370677	-1.8997467444496
-1.81448408188492	-1.85560676744987
-1.78034928728679	-1.79739987692545
-1.74608886929723	-1.74852251343982
-1.72485003032045	-1.72258764765856
-1.72140721151531	-1.72338937746267
-1.73411495826793	-1.74657027957244
-1.7572705315081	-1.78225461155221
-1.78306231085232	-1.81787598835192
-1.80285183631394	-1.84061435191959
-1.80802606918019	-1.83922167469161
-1.79086367976526	-1.80924787643494
-1.74479385300016	-1.73142925342077
-1.66288074756182	-1.6173697881287
-1.55525038236813	-1.47867346303833
-1.43202877633698	-1.32694426062925
-1.30334194838627	-1.17378616338106
-1.17931591743389	-1.03080315377335
-1.07007670239774	-0.909599214285719
-0.985750322195705	-0.821778327397764
-0.928089317638034	-0.767293127838825
-0.897839829742397	-0.744663271576513
-0.88892319917208	-0.746880975751618
-0.892414264067872	-0.764760565643421
-0.898663656340143	-0.788675576094503
-0.899258441801296	-0.809920173051606
-0.888326956872829	-0.821547245928011
-0.862955550676579	-0.818633582566406
-0.822821449152661	-0.798092297798406
-0.769396330233737	-0.758370188602175
-0.705116004632549	-0.69937733433126
-0.632753539768983	-0.622693978141718
-0.555022359242298	-0.531748419308147
-0.474330460032617	-0.431584838894963
-0.39263850651006	-0.328081598876822
-0.31144262670732	-0.226824629720652
-0.23189999325435	-0.132051014699654
-0.155034020372301	-0.0460495682501621
-0.0818794389380961	0.0308097290751695
-0.013444450958659	0.0995157217360193
0.0495113668601719	0.161630221719736
0.106745511084183	0.218636005382813
0.158667255866521	0.271645504174191
0.206248296015412	0.321449767859629
0.250757581363244	0.368697417656029
0.293442012023047	0.41399712293515
0.335258513621726	0.457891324551081
0.376719317795528	0.500775361009354
0.417883852939969	0.542841710770256
0.458498951739583	0.584081469376555
0.498231562084142	0.624343220455807
0.536886929803123	0.663422161450592
0.574523294702866	0.701129475462667
0.611456681376189	0.73730395175552
0.648200450492168	0.771764449329502
0.685350766405801	0.804225058070478
0.72339267838288	0.834210606088786
0.76245861529564	0.861053459233251
0.802177134826927	0.884094971553711
0.841765041842837	0.903151174193796
0.880381346978377	0.919099581543415
0.917574240552804	0.934262232451416
0.953573530008532	0.952290668998525
0.989279430635865	0.97747304356192
1.02598212514278	1.01360589702037
1.06495851004096	1.06273631271748
1.10707559685845	1.12421056968213
1.15247161546012	1.19449207369311
1.20038614391162	1.26800322604579
1.24924841589695	1.33882294688443
1.29711226101189	1.40265352262442
1.34240349026561	1.45830562161926
1.38475950410727	1.50811850938895
1.42557196712778	1.55709885077953
1.46778579960418	1.61092242479972
1.51463492005669	1.67319595236234
1.56732150502279	1.74253369578188
1.62212503209694	1.81012740761891
1.6679468210985	1.85862976111233
1.61591726966486	1.79568215919642
1.47100586169935	1.62140551478577
1.24997846670502	1.35764906988598
0.969600954184959	1.02626206650266
0.646639193642243	0.649093746641427
0.297859054579946	0.247993352307883
-0.0599735934988545	-0.155189874492365
-0.410092881091083	-0.538606691753707
-0.735732938693664	-0.880407857470534
-1.02012789680352	-1.15874412963724
-1.24651188591758	-1.35176626624821
-1.39811903653276	-1.43762502529785
