# Supplementary material for: A multiwavelength photoplethysmography dataset with blood pressure and heart rate reference measurements
Source: Data Brief. 2025 Nov 14;63:112284. doi: 10.1016/j.dib.2025.112284 (PMC12682042; doi:10.1016/j.dib.2025.112284)
Supplement: Supplementary file 1 [file mmc1.zip › ppg_csv/ppg_subject_018.csv]

IR_PPG	Red_PPG
-1.06617767624527	-1.09686578538434
-1.07927459736698	-1.09983514777099
-1.07762862353181	-1.08073016627019
-1.0604885924735	-1.04336889334353
-1.0278007868476	-0.992808608205807
-0.98051667088839	-0.933833991218986
-0.921186484906177	-0.870345815517095
-0.85428790627912	-0.805565005041227
-0.785895638293437	-0.742635350412486
-0.72264950573486	-0.685085931804037
-0.670309120163362	-0.636708222858422
-0.632402490276244	-0.600766897262531
-0.609495726076698	-0.578937616797949
-0.599353330447398	-0.570580634961657
-0.597857889398307	-0.572754516223819
-0.600284600928177	-0.580960911644486
-0.602477486246668	-0.590278311249611
-0.601559801197596	-0.596421035657979
-0.595986805917265	-0.596356702667493
-0.585029848418821	-0.58836526101345
-0.568067524669249	-0.571689296529994
-0.544151417163922	-0.546078457892746
-0.51211116862069	-0.511520536236595
-0.471092744550272	-0.46829246501925
-0.421154126412988	-0.417239546506183
-0.36355840353798	-0.360046959275765
-0.300634377864239	-0.299276062494336
-0.235297729506085	-0.238040857817727
-0.170424891902481	-0.179361055031184
-0.108289304570151	-0.125441053157385
-0.0502455765157819	-0.0772355204970213
0.00325009496131211	-0.0344867235757558
0.0523645119570594	0.00392934938174098
0.0975812520910494	0.0396770158656799
0.139587384337595	0.0748156441955669
0.179411289188927	0.111721564383893
0.218637563785728	0.152865489308028
0.25939064974216	0.200329801415572
0.303869815814914	0.255112874135307
0.353512297291344	0.316446755949006
0.408172063263101	0.381506366626144
0.465812195273147	0.445860185100999
0.523026533904412	0.504702404937079
0.576303138852546	0.554469134158474
0.623512928246146	0.594177744849815
0.664892224653318	0.625891517340226
0.702953389708394	0.654027041666458
0.741275519190469	0.683661907918277
0.782747428560831	0.718469913367806
0.828195593082698	0.759229276978892
0.876181855282347	0.803736389436304
0.924155117668992	0.848313496841255
0.970407804722619	0.890217848607811
1.01577233118602	0.929639135603331
1.06391442261567	0.969966059954894
1.11952704563235	1.01567484981132
1.18463467548273	1.06830985215418
1.25428012367219	1.12212429679514
1.31360709981011	1.1615318975201
1.33833272254745	1.16227909238194
1.27182120498623	1.09310801307833
1.09097627070764	0.906449877546572
0.823832347319275	0.633587339355304
0.498423862428753	0.305803052073157
0.142785243643675	-0.0456203307312369
-0.215049081428354	-0.389400155489246
-0.547044685179729	-0.694253768632237
-0.825167140002844	-0.92889851659158
-1.02138201829009	-1.06205174579864
-1.10765489243387	-1.11308926563912
-1.12209906699124	-1.08990323620652
-1.07701325430865	-1.01891757105262
-1.00134444331322	-0.928143424991628
-0.920940236611695	-0.84154028487678
-0.854151169337167	-0.775241779092528
-0.810176151678098	-0.736061156265697
-0.789888488371051	-0.722284221606666
-0.788337098594719	-0.726319297053669
-0.797882346247585	-0.738344087360969
-0.810997244975076	-0.749760836598129
-0.822026652791648	-0.755276301695384
-0.827599394096525	-0.753003792931236
-0.825924484456708	-0.742984606829613
-0.815686661860009	-0.725311818032344
-0.795358810787327	-0.699056781565764
-0.763356148352681	-0.662513955642842
-0.718863636057153	-0.614455854737515
-0.662803681117878	-0.55562198864918
-0.598424668680441	-0.489650169258915
-0.531212103424036	-0.422942978229854
-0.468066416840079	-0.363391195368428
-0.415898105811408	-0.318319241345019
-0.379951799718655	-0.292315755582714
-0.362281245350977	-0.285638374124617
-0.360840160373205	-0.293662794337346
-0.369573946880855	-0.307563659022429
-0.379666717572074	-0.316207973240683
-0.381759724166169	-0.309023558961076
-0.368578435603752	-0.279217609746758
-0.33711005026359	-0.226289118657168
-0.289476576336996	-0.156703421662406
-0.232079551962798	-0.0821351646043075
-0.173282859365571	-0.0156683260759994
-0.120481072638787	0.0327303388724525
-0.0776059792142211	0.0597730520161078
-0.0439329957490305	0.0701034063490519
-0.0145945973666263	0.0747428026749987
0.0173620369268298	0.0872119898787094
0.0580937018164918	0.118626901424132
0.110354398195833	0.173520380531482
0.172243137670383	0.248016850688382
0.237874160257167	0.331178176615384
0.299720772416398	0.409079981280367
0.351665290903684	0.470032648828299
0.391515587845154	0.508896719353861
0.42201324513747	0.52887020805783
0.449978566935242	0.540181808198028
0.48391705815073	0.556295012897819
0.530930502385559	0.589082262772988
0.594029913102001	0.64471594157177
0.670847312488565	0.721664681932037
0.754236800532795	0.811341033554469
0.834506564899398	0.900991724252824
0.90240554877176	0.977722242605928
0.951808792342494	1.03230585843996
0.981320431714357	1.06166088886247
0.994515620159999	1.06944801479844
0.999004296133776	1.06488260949825
1.00474531334972	1.06029393781929
1.02201830634871	1.06807124019686
1.05927075896594	1.0975525775458
1.12090421325891	1.15233005696086
1.20511888828783	1.22838001272803
1.30223076109799	1.31333789452987
1.3942443570829	1.38720663343498
1.45656729151624	1.4248365579682
1.40608339359958	1.36710159904441
1.26715922528225	1.20929467519324
1.05858607471323	0.974512715794969
0.79915523004149	0.685852650229893
0.507657979416012	0.366411407878297
0.20288561098577	0.0392859181204674
-0.0963705871002583	-0.272426889663306
-0.371319326693097	-0.545630086092738
-0.603169319643771	-0.757226741787539
-0.773129277803302	-0.884119927367422
-0.862407913022714	-0.939752240176872
-0.891822097678099	-0.935786808369254
-0.878606305129603	-0.893814304211701
-0.841028711524706	-0.834098928518738
-0.793881776878268	-0.772218858616184
-0.747290408366328	-0.718070058711785
-0.707270277709987	-0.676740455527571
-0.6771403471287	-0.650304974243605
-0.658858710570704	-0.639454316546186
-0.653616308199786	-0.644105794060394
-0.661470557509647	-0.66278056950604
-0.680336682998733	-0.691339009854155
-0.705093156662846	-0.722192647473821
-0.727634573762279	-0.744982975584571
-0.738283885292525	-0.748929820479261
-0.728252517105444	-0.726047086661127
-0.69226381611517	-0.673847667583172
-0.630378409617112	-0.596396478406423
-0.548438294006783	-0.50340586526714
-0.457048727255752	-0.407861716691066
-0.369366572961268	-0.322977538739569
-0.298150122865647	-0.25922115054892
-0.252687945564146	-0.222073740440037
-0.236395330405764	-0.211070809313021
-0.245879305585809	-0.220333392176828
-0.271924019502624	-0.240302251436369
-0.30216561597444	-0.26009587671427
-0.324551325736386	-0.26994628117244
-0.330413298467818	-0.26327210825423
-0.316253171505754	-0.237961278780064
-0.283896015959923	-0.196500275851767
-0.239185913035709	-0.144859185636274
-0.189698375468397	-0.0904569791612068
-0.142125391708917	-0.0398785274082388
-0.100133073861498	0.00291267685781971
-0.0634620523075101	0.0373626449584614
-0.0286450903603692	0.0659854821140424
0.00896446868868714	0.0930704032382508
0.0527615415496328	0.12285018093638
0.103138263902145	0.157761026794764
0.157159555446449	0.19749632274144
0.209755391747022	0.23927896843179
0.255864391398091	0.279213176201732
0.292584517899414	0.314086335355563
0.3204123616583	0.342855894147596
0.343057529893231	0.367238254509117
0.365939102233694	0.391142609394496
0.394026420338358	0.419085486467581
0.429912145001868	0.454141956495593
0.472841130433148	0.496281991369936
0.519013420482086	0.541899237886476
0.563015074101668	0.584908082866355
0.599839689823218	0.619123183144975
0.626771749917016	0.641021666057236
0.644486671354948	0.651719055073832
0.657038940116167	0.657264321684739
0.670827731494316	0.66709194289488
0.692981947090882	0.691278483862652
0.729740013553071	0.737715314273793
0.785270710363975	0.81019876552809
0.861085315720492	0.907823615252365
0.9558649753288	1.02532343163727
1.06529818188435	1.15360950299132
1.18154886083079	1.27994209223881
1.29236871636988	1.38776229640956
1.38049733408197	1.4568633108207
1.42443039549142	1.39820703555041
1.36405255900637	1.23651415444601
1.19827017801605	0.99319858456719
0.9501099452177	0.68967424297366
0.64259855330856	0.347355046725116
0.298762694985871	-0.0123450871187419
-0.0583709370531262	-0.368012241498214
-0.40577565011119	-0.698232499353601
-0.720424751491082	-0.981591943625203
-0.979291548495557	-1.19667665725332
-1.15934934842738	-1.32207272317825
-1.23757145858931	-1.37447494596614
-1.25049041142886	-1.35477988064706
-1.21261568984667	-1.28935527263076
-1.15047510841392	-1.20524057856571
-1.08662237695859	-1.12440360114922
-1.03550993019034	-1.06022485169265
-1.00235953566648	-1.01685508985994
-0.984961508289624	-0.991231820798061
-0.977338014855254	-0.976779632053018
-0.973619272358607	-0.967331194089694
-0.970622529136393	-0.959812413533637
-0.968399129794336	-0.954825045521439
-0.968974793738162	-0.95519283083276
-0.974197997616011	-0.963364722307291
-0.983816519721881	-0.978951994079024
-0.994644539761735	-0.99754589038323
-1.0011365494234	-1.01142121735824
-0.997092692120477	-1.01192919668476
-0.977799147650427	-0.992590700050135
-0.941775383010605	-0.951536001249372
-0.891457917748267	-0.892247056350467
-0.832524073088313	-0.822355659876208
-0.772058873521474	-0.751092838373885
-0.716247556738726	-0.686465519656579
-0.668497825066771	-0.633161035328444
-0.628697524026192	-0.591702008211779
-0.593796953619064	-0.558871002119443
-0.559356287371203	-0.529117285452672
-0.521363481761609	-0.496496745476879
-0.47760584022445	-0.45658023838505
-0.428129682575118	-0.40770842814331
-0.37473095763061	-0.351111482731661
-0.319837523492526	-0.289877296039773
-0.265374540881678	-0.227361039593304
-0.21210044083661	-0.165903357905153
-0.159567152583028	-0.10641105610747
-0.106569112707245	-0.0487337210078141
-0.0518256873845278	0.00766608987914558
0.00537530082550342	0.0632395288696222
0.064796872726021	0.11821745395917
0.125227548715636	0.172638909958337
0.184760697932272	0.226349963055496
0.241286524169508	0.278985244981882
0.293146056556782	0.330095712632398
0.339891271013677	0.379556534823379
0.382974679621766	0.428211260553617
0.426020023062222	0.478445118248474
0.474269909052581	0.534175100867636
0.533046585808774	0.599838064575457
0.605601798507085	0.678464291582465
0.691259125297593	0.769614107128091
0.784829154122734	0.868320587822176
0.877750258774012	0.965813132823229
0.960578924237419	1.05185105693916
1.02583214519735	1.11768177118204
1.0701015224428	1.1585126390049
1.09478207459004	1.17480528036353
1.10537294880181	1.17218065447141
1.10977153645716	1.16006326783779
1.11616725904912	1.14945340677285
1.13112626977612	1.1503871070254
1.15835233303227	1.16969338688289
1.1984411971811	1.20965763630945
1.2496775191435	1.26809944591429
1.30951392446088	1.33991325997117
1.37591770426787	1.4192697980511
1.44758541309524	1.50099460554008
1.52242617778281	1.5798840935991
1.59467635557896	1.64802743795374
1.65207650177576	1.69180117718631
1.67506735739207	1.6909824438972
1.60916974291922	1.61543031524242
1.4293551623823	1.41258029570343
1.1624410101037	1.11428896607498
0.835244680405845	0.752412907151806
0.474583567611146	0.358808699728664
0.107275066042015	-0.0346670753997026
-0.239863429979138	-0.396157837438547
-0.540014526129897	-0.693807005593121
-0.766360828087853	-0.89575799906868
-0.892084941530591	-0.970154237070477
-0.938783660927744	-0.96889375675529
-0.908436752546575	-0.896438630941441
-0.832518875133077	-0.789250311014632
-0.74470042575305	-0.68378605563352
-0.673237013999637	-0.60867250110705
-0.635625229107916	-0.57944948872597
-0.636793525844477	-0.597245574276508
-0.67102666528344	-0.651585972257023
-0.726530024306546	-0.726048859300987
-0.790601323015059	-0.804442861946002
-0.853355530490448	-0.875211573321981
-0.908901050650851	-0.932802610908814
-0.954237445722815	-0.976164673466404
-0.987166150358833	-1.0057384783002
-1.00470439851823	-1.02080090299263
-1.00293004826946	-1.01855955026588
-0.978297520994087	-0.995273034080055
-0.929719887142882	-0.948617545760723
-0.860371965791559	-0.880058660261363
-0.778276155861513	-0.796113514721935
-0.695195892754754	-0.707863431444694
-0.624014977130818	-0.628720499883624
-0.575398376340373	-0.571081442562478
-0.554863123521942	-0.542901040050428
-0.561267354185743	-0.545264089975845
-0.587186245127705	-0.571746197707353
-0.620952806085923	-0.609839438232369
-0.649641114588302	-0.644133312637446
-0.662132266851057	-0.66040461719798
-0.651540375216026	-0.649384075733598
-0.616492703624793	-0.608935110815644
-0.560970597058093	-0.543898453258345
-0.49270736679601	-0.463784996240287
-0.420585871484041	-0.379335832076727
-0.351924406116675	-0.299278033119127
-0.290637503344066	-0.22834365199448
-0.236865813778585	-0.167030323989499
-0.18802826390023	-0.112923629915261
-0.140702421703497	-0.0628364866117458
-0.0924814981577693	-0.014723404191834
-0.0430510721221371	0.0314963232133454
0.00589213604387478	0.07445470125414
0.0517802862103953	0.112758091073751
0.0928693965381952	0.146516203637702
0.129742437226974	0.178206474696223
0.165882166181439	0.212436807034934
0.206908973343894	0.254651102922935
0.258659407042942	0.309258998293346
0.3248508715251	0.377911824577779
0.405327353524676	0.458604392329544
0.495639455099714	0.545931424024009
0.58811220722737	0.632333121138231
0.673961190017447	0.709855294121408
0.745713930132654	0.771964451851718
0.799188994610584	0.815080057393328
0.834453356675397	0.839483577379566
0.855470987136549	0.849240147375315
0.868588159588695	0.850994564578159
0.88046910864413	0.851994460175703
0.896342687097261	0.858131679547033
0.919255052177795	0.872842952489527
0.950512904664867	0.897308050749495
0.990921354899872	0.931740997105345
1.04203211377478	0.976986463623817
1.10653080185235	1.0353356005339
1.18712882159235	1.1096147570259
1.28389430609523	1.20026227911546
1.39075704494693	1.30119528557661
1.49266102078709	1.39636599759591
1.56513570721532	1.45935254381811
1.50369396667605	1.39317160340252
1.33478976605367	1.21222726906985
1.08155463684132	0.942917271191263
0.767120110532172	0.611639340137926
0.414617718619372	0.244791206280999
0.047178992596073	-0.131229400008355
-0.312064536044571	-0.490024748358974
-0.639981335809406	-0.805197108399696
-0.913439875205278	-1.05034874975936
-1.10930862273904	-1.1990819420668
-1.20445604691752	-1.26582641629805
-1.22947400076362	-1.26297272582065
-1.2023141516152	-1.2174625224905
-1.14823791821861	-1.15248755117104
-1.0868969057304	-1.08335746913692
-1.03011669312627	-1.01745807545235
-0.98285370431639	-0.957215260110662
-0.946076708151141	-0.903929412582547
-0.919778015505461	-0.86036313396332
-0.904606932833469	-0.830946631927044
-0.901555614850724	-0.819821340881729
-0.910233989833024	-0.827963723824591
-0.926998323610118	-0.850931301599067
-0.944242536754231	-0.878430644144286
-0.951590401524547	-0.896209968284247
-0.938822478650504	-0.889941271406369
-0.899490580908167	-0.849933049202795
-0.833715987622096	-0.774972882467594
-0.748907425595995	-0.673685554198363
-0.657974703734594	-0.562619398810163
-0.575625673696046	-0.461529343081385
-0.514046280209668	-0.387448442310751
-0.479423530417832	-0.349636595643664
-0.470424507812164	-0.347161813374701
-0.479091368980011	-0.369860923678281
-0.493813746762757	-0.402163397989391
-0.503271589918789	-0.42825376544619
-0.499844000951852	-0.436689574332135
-0.481256309810149	-0.422970371433294
-0.450074519358761	-0.389431076404305
-0.41156331359458	-0.342839229599838
-0.370960805518312	-0.290872943641121
-0.331260685753544	-0.238979842263513
-0.292238076002811	-0.188822427810667
-0.250907898792921	-0.138692669924911
-0.203076058562859	-0.0853217479709983
-0.145297121085996	-0.0259685844939343
-0.0764682151173424	0.0401746219252873
0.00151845432771887	0.111636991181155
0.0842433608314866	0.185242607986581
0.166096245002077	0.257221207554849
0.241953255937962	0.324418093534895
0.308622611549111	0.385196502399979
0.365633509055694	0.439734220130785
0.415164069768686	0.489624136952543
0.461118849811777	0.53698391175656
0.507605832911495	0.583515491246305
0.557328933917705	0.629915198088404
0.610528758471495	0.675735379279273
0.664896415776151	0.719541003380973
0.716446502327944	0.759211795265978
0.760957597660921	0.792410652634526
0.795468526955451	0.81733262532717
0.819424039669585	0.833740682288527
0.835232922840849	0.84401240661854
0.84812355963456	0.853637350192068
0.865288532625925	0.870610361171326
0.894474476120214	0.903631111020491
0.942340508000927	0.959683779447544
1.01293437672394	1.04187998588555
1.1064994753349	1.14815207400849
1.21866302470802	1.27082431321783
1.33997156676726	1.39677258284825
1.45576619066273	1.50798793685314
1.54659115073078	1.58272820456716
1.58966734850279	1.59776541952519
1.52837700961875	1.53099771667856
1.36008032699531	1.34849949896319
1.10813880167553	1.07697810261582
0.795913934702469	0.74314086387321
0.446767227119166	0.373695118972104
0.0840601799686776	-0.00465179585074038
-0.268845705705947	-0.365192544358574
-0.588588928861655	-0.681219790314643
-0.851807988455397	-0.926026197482196
-1.03514138344412	-1.07290442962448
-1.11522761278477	-1.13736011583298
-1.12885057524655	-1.12953711506841
-1.0795382994938	-1.06523731819062
-0.988049063089016	-0.962892756528747
-0.876492990143716	-0.842186029447957
-0.765890992262955	-0.722656019979261
-0.673872927570016	-0.621796007228178
-0.612605837037631	-0.552722646353334
-0.587280373646337	-0.521989093896122
-0.595551264633115	-0.528253503905757
-0.62821236275375	-0.562353486060339
-0.671143442824677	-0.609050182496642
-0.70828102534448	-0.650342501423818
-0.725106378512737	-0.669773933599351
-0.711936230272913	-0.65663860094147
-0.666203918037803	-0.608743521940508
-0.593036673588148	-0.532727434362397
-0.503817012952458	-0.441823470172128
-0.413000381419318	-0.351872094771973
-0.334090493612404	-0.276852920916616
-0.276083961274771	-0.225211327690475
-0.241593331026155	-0.198053647588397
-0.227184702125879	-0.189837332183925
-0.225554441710936	-0.191322613679736
-0.22850252138101	-0.193531842117152
-0.229508796457072	-0.190927627518156
-0.225049873128816	-0.18242025461636
-0.214402826341319	-0.169980025352882
-0.198322870663639	-0.155882426436866
-0.177429960158008	-0.140239092344911
-0.151206681245718	-0.120169306196646
-0.118126225613071	-0.0910032170731144
-0.0767725195246978	-0.0488583917569195
-0.0272646391523893	0.00671100384094058
0.0278431282237407	0.0713329546408687
0.0837305776358985	0.136500129936083
0.134586837895661	0.192167137080503
0.175528987104548	0.230203843735763
0.204404581427518	0.247283292664253
0.222746756397726	0.246112795094996
0.235486989392715	0.234633217027679
0.249509990203252	0.223538750707834
0.271545556829046	0.223000975418829
0.306092097532564	0.239697756604259
0.354030146293229	0.275087728311189
0.412361996121381	0.325392216803609
0.475168920980912	0.383126824528469
0.535483499560697	0.439534081430426
0.587451626692112	0.487130424313056
0.62805674860119	0.521743719066186
0.65787196912147	0.543621221839242
0.680700435364263	0.557332603545848
0.702360014421475	0.570427483262685
0.729110431321325	0.591213067506481
0.766244675148838	0.626403866785455
0.81715876890052	0.67945941258861
0.882871629022003	0.750046959436517
0.961719731177086	0.834442141431807
1.04896594868779	0.926196702916264
1.13627398485979	1.01636615468746
1.21125933963903	1.09306341552708
1.2575874047781	1.14088611359825
1.25629113531336	1.14142878017371
1.19240922895196	1.07943535020505
1.02192827147088	0.911014324745525
0.770503564113495	0.662504600464831
0.463790408123219	0.360245074032661
0.127444104743449	0.0305746421187064
-0.212880044782417	-0.300167798607339
-0.531526739210979	-0.605643351475784
-0.802840677298838	-0.859513119816935
-1.0011665578026	-1.0354382069611
-1.10084907947885	-1.10707971623858
-1.12928921248841	-1.11402194717337
-1.09367762071718	-1.06009124810174
-1.01706950291364	-0.969813255372376
-0.924401284167376	-0.869015454322473
-0.838111200141074	-0.780253463467446
-0.774755172323921	-0.719308593275441
-0.743081804213283	-0.693261919077731
-0.743708726115675	-0.700392258144302
-0.770234109935699	-0.731800306178218
-0.811397709522081	-0.774269571432303
-0.853802130509352	-0.813585308842687
-0.884698947840343	-0.837509386833925
-0.894378894360943	-0.837863329264479
-0.877761289133532	-0.811517164287842
-0.834922181986938	-0.760331955314823
-0.770562966774905	-0.690247205337453
-0.692673918302079	-0.609806120293579
-0.610744255233588	-0.528443912062316
-0.533852855997436	-0.454780027515757
-0.468973905345872	-0.395073677322485
-0.419841560611012	-0.352092677054861
-0.386631247100605	-0.324797874963299
-0.366509442547228	-0.309109060254263
-0.354840494053861	-0.299504041916353
-0.346610297737265	-0.290721436342146
-0.337561843839632	-0.278850071835189
-0.324719367839939	-0.261573598672118
-0.306317096090363	-0.237866813683561
-0.281427383270952	-0.207622858058089
-0.249637392063511	-0.171474055142513
-0.210966504028611	-0.130711520434603
-0.16598967585233	-0.0870441588951419
-0.115967607887041	-0.0420889088504346
-0.0627534248197167	0.00322931451006312
-0.00838061320143734	0.0490391911198512
0.0455089772580753	0.09639534043447
0.0980541002028417	0.146620975538482
0.149126735423303	0.20032717546665
0.198922388613674	0.256544065624379
0.24752883268902	0.312487340289038
0.294777959368668	0.364280894719912
0.340417176609471	0.408468544241561
0.384394326847174	0.443616368291068
0.42699773672518	0.471107678200221
0.468712453879651	0.494600339347986
0.509842840149828	0.518370464109307
0.550118770704441	0.545398157265583
0.588568317956881	0.576161150648915
0.623832703043842	0.608693138823677
0.654841334952965	0.63982936961258
0.681521506386464	0.667021640297148
0.705171739165562	0.689864284477537
0.728319153385342	0.710623225501089
0.754179951073949	0.733558282266431
0.786041263188913	0.763455527177752
0.826848322448196	0.804196141697451
0.87905014759636	0.858069125391722
0.94449001298299	0.925873993101628
1.02399336054245	1.00712197242296
1.11639171444621	1.09948396907136
1.21700432720652	1.19724773668403
1.31599952730293	1.28944654303996
1.39744195685252	1.35886067715707
1.43997328791353	1.38304250202517
1.37675550229924	1.31333972715643
1.20341641271166	1.12345419176058
0.944427420033754	0.842220079653173
0.624259925148468	0.498471574649748
0.267385328938753	0.121042860565858
-0.101724967712437	-0.261231878782947
-0.458599563922152	-0.619518459581119
-0.778767058807439	-0.924982698013109
-1.03775605148535	-1.14879041026337
-1.21109514107292	-1.26210741251635
-1.27431292668721	-1.29514683136803
-1.26438220439469	-1.24512918760097
-1.19462607072422	-1.14314963867825
-1.09817617499759	-1.02395106858384
-1.00585517477411	-0.918509469310629
-0.939981266969061	-0.848172891426461
-0.910979071198786	-0.821627082349685
-0.91734095091647	-0.835156778817562
-0.948524035538083	-0.875763961680622
-0.989600724056739	-0.926020121121093
-1.02609577210446	-0.969204621482177
-1.04754606635301	-0.993314334084541
-1.04892822494147	-0.992925421432711
-1.03000734862757	-0.968627640573755
-0.993438926942783	-0.924648565693256
-0.942741907412543	-0.865953770926354
-0.881000161632421	-0.79618615911933
-0.810582086922417	-0.717244519174717
-0.73364164610325	-0.630399168475694
-0.652897662773285	-0.538064182185067
-0.572172382393074	-0.445078104749599
-0.496311151811929	-0.358667150417538
-0.430363936316807	-0.286921036430665
-0.378236667618228	-0.23626716637374
-0.341290074483591	-0.208884062306959
-0.317461308325166	-0.201142532225163
-0.301370937810099	-0.203897424544901
-0.285566841676255	-0.204772320286969
-0.262619661988261	-0.19174582283554
-0.227382521132022	-0.156779855336948
-0.178563911388923	-0.0981984461325554
-0.118970541696467	-0.0210112273498301
-0.0542985383868324	0.0648630143436837
0.00906870623851119	0.147823153234194
0.0664295946841876	0.218226713895439
0.116426635627414	0.271331763591867
0.161380031530874	0.308595324042808
0.20616193143425	0.336860148765894
0.256083470887286	0.365726686756991
0.31471796648922	0.404122194438653
0.382593385325134	0.457332574036186
0.457211417569177	0.525481858663011
0.534202487136171	0.603872054850701
0.608993775169872	0.684953792092231
0.678275372802753	0.761098076716287
0.740707817826291	0.82699042482279
0.796651818676393	0.880657096936693
0.847152767848808	0.922865173850568
0.892782194171787	0.955495284391995
0.932992558189366	0.979952814939602
0.966336606431911	0.996540223899916
0.991425281315677	1.00509392782188
1.0081087007069	1.00640621163459
1.01823544875321	1.00338709413062
1.02551995939792	1.00095409581359
1.03446197644995	1.00438947149114
1.04874843124278	1.01696766693467
1.0698840999494	1.03827330203633
1.09675506169593	1.06431754734269
1.12643755508289	1.08956281773116
1.15600343991332	1.10996859396363
1.18455920271066	1.12564934618471
1.21449850123927	1.1417862780779
1.25110563838714	1.16701230406911
1.30020617156376	1.20943738525781
1.36434149229451	1.27147658024543
1.43870243051668	1.34533302140487
1.50850970833577	1.41112076247438
1.54941060323898	1.43906264123802
1.48540369345573	1.36698992210838
1.30971992688997	1.17044057760077
1.04686474771763	0.878917827037138
0.721343600114661	0.521924889739452
0.357661928257014	0.128964985029666
-0.019674823679367	-0.270458667770262
-0.386161211518534	-0.646842849338374
-0.71729179108454	-0.970684340352712
-0.988561118201439	-1.21247992149132
-1.17546374869328	-1.34272637343224
-1.25349423838412	-1.38765557869572
-1.26356996764247	-1.36408467870507
-1.22517427325281	-1.30243533786069
-1.16720219927882	-1.23152179025456
-1.11311765981976	-1.17300555559933
-1.07752560300823	-1.13853082613287
-1.06573375556426	-1.12981401066145
-1.07569458395158	-1.14122134181004
-1.10114313252288	-1.16370037561937
-1.1346137157551	-1.18857629062204
-1.16936559975106	-1.20988790274868
-1.19991659977434	-1.22462469175011
-1.22157126158334	-1.23121471084704
-1.22974488684535	-1.22749705377062
-1.21986491876209	-1.20966310287308
-1.18819014883712	-1.17297240582133
-1.13324601313695	-1.11384847998288
-1.05711181920525	-1.03214074962701
-0.965808376432524	-0.932396127059981
-0.868472584408736	-0.823590661384558
-0.775539741522058	-0.717396879141254
-0.696504135230487	-0.625542453286429
-0.637927049038643	-0.557125821928807
-0.60223448663157	-0.516729228246234
-0.587533262617086	-0.503754026737001
-0.588308703571672	-0.512863351433027
-0.596662384264042	-0.535110054300889
-0.603791983519628	-0.559391427655904
-0.601556589762132	-0.574146392508213
-0.583980396618296	-0.569361755422404
-0.548400725568551	-0.538758721319155
-0.495890058902639	-0.481613637303772
-0.430757802501177	-0.40339286116865
-0.359260692433698	-0.31454321643753
-0.287890212390964	-0.227427502428216
-0.22168223150064	-0.152298966016196
-0.162983103055985	-0.0938830857871915
-0.111051766474793	-0.0500843136485481
-0.0627095643243623	-0.0134527109962254
-0.0138980559149699	0.0252333091664422
0.0384256834839517	0.0728818610222784
0.0948565852788728	0.131268222927034
0.153196866248812	0.196576682712157
0.209346176013539	0.261330036352566
0.259085451575173	0.317801259282742
0.300094177798079	0.361509414145201
0.33341664879896	0.39340690625065
0.363710384005724	0.419866994783395
0.398027701556583	0.450484633031541
0.443491255942277	0.494632154784467
0.504731515372952	0.558153521079569
0.582077823807486	0.641345175043388
0.671173039491939	0.73873607182482
0.764108060514714	0.840570325323001
0.851645994868541	0.935518823814319
0.925823803227889	1.01392883096858
0.982193773116249	1.07075261114327
1.0211194203003	1.10725976338971
1.04781528924863	1.13092021993574
1.07116843650629	1.15344251139525
1.10169131124892	1.18758464127416
1.14909465453605	1.24368775457588
1.2198948245085	1.32677252529015
1.31530556848495	1.43462002779599
1.42958782660682	1.55686966751002
1.54910989573348	1.67509960412153
1.65254264224638	1.76409819777173
1.71274975271999	1.79477313152031
1.64566177139142	1.72041867576686
1.46124623141412	1.51654355515257
1.18477573880075	1.2119301396465
0.84152289956393	0.83536079921774
0.456760319716304	0.415617903835364
0.0557606052705105	-0.0185161765315504
-0.336203637760814	-0.438259071913926
-0.69385980336503	-0.814828412342687
-0.991935285529501	-1.11944182784875
-1.20515747824159	-1.32331694846305
-1.30825377548866	-1.3976714042165
-1.33494997990377	-1.39124567506198
-1.30262923528858	-1.33117130587265
-1.23876305554777	-1.24600646763404
-1.16670610897313	-1.15853728363431
-1.10265434198158	-1.08338489740967
-1.05532994313172	-1.02755966015179
-1.02741470484873	-0.992626176926259
-1.01747393176573	-0.97690817147842
-1.02144373533517	-0.976727040891368
-1.0333927185214	-0.986591991835725
-1.04586952666605	-0.99899911411158
-1.05043529324788	-1.00471226362628
-1.0388434423567	-0.994084499254861
-1.0048669098954	-0.959351082790957
-0.946244963412997	-0.897171719828404
-0.86592858235776	-0.810322996302278
-0.771921684417551	-0.707579168642421
-0.675495024923714	-0.601496132869624
-0.588179867019981	-0.5047619017664
-0.518498956708954	-0.426516613939142
-0.469640368271849	-0.370124087755597
-0.43902447508699	-0.333197072526085
-0.419948262129618	-0.309623076323849
-0.404545466666544	-0.292492641801777
-0.386701003730814	-0.276582330175253
-0.36366946032581	-0.259419720854559
-0.335895079552179	-0.240712862999206
-0.305440593813777	-0.220718337885739
-0.274001932351197	-0.198631592023157
-0.241525333230085	-0.172042528967765
-0.206065167238305	-0.137839383316668
-0.164919476611957	-0.0940232087380312
-0.116449721898733	-0.0413343001721665
-0.0615896403699523	0.016269098471488
-0.00412633280580853	0.0726022728324801
0.0505792236605532	0.121360823195557
0.0979457790811482	0.158563632392186
0.136485421901822	0.184408147353592
0.168888774333049	0.203720552998879
0.201247375821963	0.224594897759033
0.240679205552819	0.255522444653451
0.292405150373502	0.302069347803443
0.357592660690242	0.364537774472729
0.432901668745065	0.43770618358271
0.511858200829452	0.512790981387589
0.587397268254046	0.580777138694305
0.654509778016626	0.635781824895566
0.711966938561026	0.677222749359595
0.762488307464841	0.71002297048052
0.811324370962961	0.742727165762464
0.863835448675128	0.784148352391833
0.923045187342115	0.839793705815382
0.988187831864115	0.909516578284324
1.05492079883735	0.987440590751305
1.11722168852126	1.06429625691952
1.17025207780466	1.13124855624799
1.21298212964835	1.18361400965176
1.24942803291017	1.22298281955357
1.2879652844215	1.25704667434786
1.33897328462827	1.29730295239603
1.41158690250377	1.35532776906194
1.51042197926774	1.43851867106186
1.63296847032684	1.54629575515168
1.76812760210081	1.66773149126435
1.89621636722931	1.78139093046527
1.99068886234376	1.85783595587714
1.93075660619039	1.79367556271461
1.76440549392032	1.61626141118185
1.51180400981857	1.34819404321112
1.19312063817017	1.01207400073465
0.828523863260167	0.630501825684697
0.438182169373585	0.226078059993512
0.0422640407954601	-0.178596754406658
-0.339062038189176	-0.560922075583565
-0.685627583295288	-0.898297361604961
-0.977264110237846	-1.1681220705386
-1.19380313473181	-1.34779566045222
-1.31507617249216	-1.41471758941359
-1.36206959444826	-1.41665642175431
-1.3606017640143	-1.37490089139378
-1.33690803993208	-1.31954416486885
-1.31348165528046	-1.27644755268866
-1.30617034018126	-1.26305028224921
-1.32301181065472	-1.28624331864433
-1.3644642318045	-1.34251438976441
-1.42472866039062	-1.42014391350561
-1.49393798469699	-1.50286631112936
-1.5608384299123	-1.57409125277694
-1.61530858486281	-1.62060554754694
-1.65002473905219	-1.63486424966312
-1.66099509105017	-1.61555642855739
-1.64725583047097	-1.56674763237653
-1.6102489857193	-1.49616066243271
-1.55316292778669	-1.4130475914344
-1.48017687962323	-1.32593885957057
-1.39550427817083	-1.24058012706727
-1.30240120329353	-1.15855782230276
-1.20260219065845	-1.07721186525267
-1.09662453302972	-0.991145326161752
-0.984896405628538	-0.894903170889788
-0.868991015006992	-0.7856103643904
-0.752023044415467	-0.664247121991819
-0.637819722081487	-0.535053710155299
-0.529350265400988	-0.403634650626979
-0.42733470719545	-0.274818362476315
-0.329750402381905	-0.151109226524769
-0.23245140986224	-0.0321184331985343
-0.130662888379976	0.0849508775216615
-0.0208390932707455	0.203861606451292
0.0977115080327565	0.327271476834536
0.221954582048321	0.454695661065622
0.345340984693995	0.581370123012101
0.459162594702716	0.698701105091506
0.554803938418111	0.796434471330578
0.626332776773284	0.865987454941443
0.672645686053538	0.903821966231162
0.698357958532344	0.913539443309909
0.712915268832981	0.905691969109967
0.727985510763776	0.895074638501468
0.753856052411823	0.896200435552958
0.796035708289927	0.918409096151406
0.8533179051298	0.962378925462382
0.918122441379208	1.01955061494293
0.979140894141978	1.0750690840383
1.02546997496337	1.11346405314343
1.05081598465708	1.12496444164975
1.05619275007254	1.10982318485457
1.04994067435153	1.07873329698433
1.044832890883	1.04903158781135
1.05322403583521	1.03812590278695
1.08215729471992	1.05673896233588
1.1305693252568	1.10472809055721
1.18996690347504	1.17131608934924
1.24845647833252	1.23986103819416
1.29649254437907	1.29542972642069
1.3318863048815	1.33209209362446
1.36181997700311	1.3566006898698
1.4007159059828	1.38630010742101
1.46435294516615	1.44145740798176
1.56204770080538	1.53471152897842
1.68958207423894	1.66181476660038
1.82562479407646	1.7976427867272
1.93361042157542	1.89972893715461
1.86820601793489	1.832124394587
1.68772138371218	1.64578058133605
1.41574938395564	1.36540221907955
1.07588288371361	1.0156940294953
0.691714748034429	0.621360734261111
0.28683784196643	0.207107055054777
-0.115154969442047	-0.2023622864459
-0.490670821142659	-0.582342568563121
-0.81611684808707	-0.908129069619084
-1.06790018522694	-1.15501706793599
-1.22242796751393	-1.29830184183603
-1.29387803211675	-1.35762200958389
-1.31814185342049	-1.38171859195841
-1.31742524650543	-1.38929239082324
-1.30773170375501	-1.39114032902634
-1.29890212843048	-1.39238248753763
-1.29697171027722	-1.39648556621649
-1.30686531563274	-1.40851165661789
-1.33364940097456	-1.43570301013644
-1.38160461408474	-1.48506416514503
-1.45170677014337	-1.55922857826697
-1.53903258476123	-1.6527911356884
-1.63173348851645	-1.75114538483298
-1.71254808453566	-1.83286992241264
-1.76271655095365	-1.87526922085988
-1.76712519056804	-1.86130244675614
-1.71893765227126	-1.78538052270094
-1.6220340277794	-1.66016822490304
-1.49025564126461	-1.4952723497816
-1.34354591682277	-1.32081594848857
-1.2022257491189	-1.16692207217588
-1.08138878494498	-1.04446169614053
-0.987389224557093	-0.957839434263694
-0.917571133567076	-0.899669239290097
-0.863078246107863	-0.855901597771406
-0.813374898564262	-0.811950294732631
-0.760564094383319	-0.758036343843743
-0.701898011441028	-0.691835979343732
-0.639778946539282	-0.617830753700005
-0.579590051691771	-0.544137048766006
-0.526470291637451	-0.478368138724788
-0.482399623733064	-0.424111302127786
-0.444682753107497	-0.379160097301079
-0.406346773029193	-0.336005557935217
-0.358331844772546	-0.284399751563553
-0.2927500950825	-0.215145694381434
-0.206032308400821	-0.123776439159282
-0.10070579669907	-0.0126971290268261
0.0149973605448258	0.109145046430958
0.129642066214516	0.229030990029172
0.232265355758021	0.334623598382941
0.315843293097727	0.417894799032475
0.379355381639542	0.477417647824962
0.427860080350684	0.51838575890581
0.470644498782663	0.550572629890504
0.51802003841191	0.585008819751813
0.577719281033749	0.630392818625472
0.652076874595589	0.690289246249241
0.73708111160556	0.762042158897875
0.823817026527684	0.837912556021239
0.90189561579373	0.908174733761618
0.963592208313733	0.965052274869974
1.00704708906963	1.00593097534022
1.03717202088979	1.03451411210022
1.06373273414343	1.05934766665879
1.09720229705495	1.09013657091893
1.1440337711654	1.13320770021306
1.20346060312668	1.18803217345381
1.26742200142623	1.24655459423227
1.32385105004969	1.29603429752695
1.36199840482288	1.32450708974134
1.37751466123145	1.32662103988993
1.37515810974625	1.3072403421788
1.36802581055763	1.28100659805631
1.3734601090869	1.26757020299725
1.40674459958451	1.28384632985217
1.47430233760419	1.33587676859577
1.56843702026365	1.41329183584042
1.66561496844424	1.48878438102716
1.72963094329133	1.52353833735365
1.65809087614572	1.45482649911015
1.46116184975315	1.26592675363413
1.16538062667998	0.982692754807341
0.797283969492577	0.630978156511504
0.383408640757295	0.236636612628358
-0.0497085969594992	-0.174478222960361
-0.47553098109144	-0.576512696372919
-0.867521749072165	-0.943613153727582
-1.19914413833531	-1.24992594114261
-1.44386138631451	-1.46959740473628
-1.57513673044341	-1.57677389062684
-1.62071730117904	-1.60535540533753
