# Supplementary material for: A multiwavelength photoplethysmography dataset with blood pressure and heart rate reference measurements
Source: Data Brief. 2025 Nov 14;63:112284. doi: 10.1016/j.dib.2025.112284 (PMC12682042; doi:10.1016/j.dib.2025.112284)
Supplement: Supplementary file 1 [file mmc1.zip › ppg_csv/ppg_subject_019.csv]

IR_PPG	Red_PPG
-1.21832504573098	-1.11225538050062
-1.20516138444754	-1.11078318330571
-1.17372546010689	-1.09209010856749
-1.12922008826577	-1.0581879195106
-1.0781570410131	-1.01310620743183
-1.02667936274536	-0.961889133613254
-0.979236063479907	-0.909403400955881
-0.938074997591921	-0.859407708716566
-0.903549819769216	-0.81419500100399
-0.874822636403721	-0.774776153102371
-0.850434491712333	-0.741251415215684
-0.828461769305169	-0.712966840441402
-0.806385949258705	-0.688326467122096
-0.781065688754222	-0.664517911165633
-0.749143820972301	-0.637605813403913
-0.707932990785609	-0.60330557200504
-0.65649545585097	-0.558356909675888
-0.5964036087279	-0.501978413761512
-0.531635645016797	-0.436629588596918
-0.467340291018322	-0.367453093016448
-0.407799446915623	-0.30036999181287
-0.354514338091375	-0.239576147794941
-0.305448338410618	-0.185642444647009
-0.255897697777436	-0.13521056187804
-0.200579085975208	-0.0824705717938183
-0.13587985865365	-0.0216702186942161
-0.0611759441361211	0.0505842652441139
0.0213185402393235	0.134247818431625
0.107896352762344	0.226277042648099
0.195047856734341	0.322165030133678
0.280594988647639	0.417723327197383
0.363795258051375	0.510258372527487
0.44458132958041	0.598686097233927
0.522568298632797	0.68275319359387
0.596477095808099	0.762021385609719
0.664248039410508	0.835291277261509
0.723682125622236	0.900728296147384
0.773230949464684	0.956488390385096
0.812600903004856	1.00145353488533
0.843004111816952	1.03576615652972
0.867035736168589	1.06101481605479
0.888239709991975	1.08007549022442
0.910455884686001	1.09672080706002
0.937049755557923	1.11510713364844
0.970142981762565	1.13913267028116
1.00999782394034	1.17159062243994
1.05475167457991	1.21319729781109
1.10071095943452	1.26188874853629
1.14330605052437	1.31294372982778
1.17853547316488	1.36024822300293
1.20441636144517	1.39841707720778
1.22183425249268	1.42490210353775
1.23437152147385	1.44108160535114
1.2471110858493	1.45177141742293
1.26484269948035	1.46332457647227
1.29033011829482	1.48107178255831
1.32323274842342	1.50706382764787
1.35996324714104	1.53889538064117
1.39436374125258	1.56992356403791
1.41880879566024	1.59064537117872
1.4253354949973	1.5906371560784
1.40660347002206	1.56046597834463
1.35668777146848	1.49324979766172
1.27364285453545	1.39027243091208
1.16068374750823	1.25788035526239
1.02189571135992	1.10047930104977
0.861364007063618	0.922474998611292
0.683173895592422	0.728273178284069
0.491410637919429	0.522279570405194
0.290159495017735	0.308899905311767
0.0835057278604367	0.0925399133408846
-0.124465402579369	-0.122394675170355
-0.329668635328585	-0.331498129884853
-0.528018709414114	-0.530364720465513
-0.715430363862859	-0.714588716575236
-0.887818337701724	-0.879764387876925
-1.04109736995761	-1.02169804515312
-1.17133245703162	-1.1563503533854
-1.29434482880678	-1.28158471417744
-1.40666117054696	-1.39344844773708
-1.50311052735099	-1.48693778827334
-1.57827048072038	-1.55719923849577
-1.6281489926951	-1.60089662105053
-1.65150723443316	-1.61734187700797
-1.65036198085408	-1.60894808292029
-1.62953713375156	-1.58079583888485
-1.59548685961212	-1.53953840924528
-1.55484225036743	-1.49216337953071
-1.51317096023006	-1.44505081222573
-1.47429518379462	-1.40344370773361
-1.44025716005276	-1.37117595079652
-1.41174417397955	-1.35045565514371
-1.38860237438159	-1.34161446739186
-1.37010801629131	-1.34287043797223
-1.35493246427573	-1.35026748096118
-1.3410295883393	-1.35801916047236
-1.32574282420896	-1.35940399645087
-1.3062367245881	-1.34811404294566
-1.28009542873829	-1.31970043090067
-1.24580952000865	-1.2726633346251
-1.20296052016336	-1.20883861772204
-1.15211604860476	-1.13295757646227
-1.09459458942968	-1.05149005458736
-1.03223675422366	-0.971058656356285
-0.967181975697421	-0.896826228793588
-0.901547254253365	-0.831303258895548
-0.836954738552318	-0.773935399479838
-0.774041748597545	-0.721579623393453
-0.712241150915773	-0.669670893281382
-0.650056730608152	-0.61370233963896
-0.585780836763118	-0.55062950012397
-0.518314069431793	-0.479827176404572
-0.447665533244746	-0.403236305670005
-0.374898812425326	-0.324530901174432
-0.301613066417532	-0.247592234834771
-0.229283982092421	-0.174986044843039
-0.158794817930723	-0.107132518526399
-0.0903120434747916	-0.0424599750524877
-0.0234603838135739	0.0216416257113632
0.0423530657497769	0.0875476908229911
0.107618102576577	0.156356287432242
0.172519705463455	0.22751045699545
0.236922592578367	0.299228396688577
0.300516794557711	0.369482087250533
0.362995270472975	0.436993754050784
0.424133520645815	0.501777307057465
0.483754765712508	0.56502959800648
0.541661050593845	0.628436154880639
0.597613777459949	0.693153042558534
0.651411614317082	0.75891817860774
0.703076171423122	0.823810393430741
0.753079880851693	0.884916883312324
0.802454825908149	0.939666224963473
0.852617454250676	0.987182536526764
0.904894435200362	1.02899009663821
0.959944265514937	1.0687305267139
1.01737001599751	1.11101577308857
1.07574571029751	1.15987895476433
1.133098627632	1.21738114136796
1.18766948841338	1.28281449645334
1.23855717557283	1.35269813471637
1.28578803695071	1.42146966527044
1.32960087740113	1.48253485141756
1.36922255131049	1.52928791941014
1.4017751715251	1.55588322561543
1.42194130669135	1.55775080245386
1.42266838508205	1.53192945084784
1.39674285172182	1.47725448233201
1.33869892773742	1.39437377166476
1.24601371908565	1.28553995005606
1.12261656895126	1.15155656747602
0.974704238390752	0.999842362023336
0.808473488460645	0.835590836609798
0.630121080217451	0.66399549414718
0.445843774717679	0.490249837547256
0.261838333017842	0.319547369721802
0.0843015161744516	0.157081593582595
-0.0805699147559809	0.00804601204141
-0.226579198716944	-0.123303048302866
-0.351085292986479	-0.236204730773265
-0.460056076027222	-0.333538051226454
-0.55674725696046	-0.420857664055319
-0.645122426245764	-0.504556449972186
-0.728678614337179	-0.589537939424238
-0.809399711879144	-0.677292360664748
-0.887194208349847	-0.765134188564819
-0.959975029875197	-0.846916465121635
-1.02426890108568	-0.914963408061058
-1.07608216054791	-0.962469540307504
-1.11178658975721	-0.985470048490047
-1.12892574727512	-0.983806032937918
-1.12691282283552	-0.961033196467907
-1.10752787665574	-0.923553065235365
-1.07500391627961	-0.879281688078873
-1.03547364693033	-0.836132983067859
-0.995750189930141	-0.800621329082132
-0.961779170543138	-0.776882215926536
-0.937370045623802	-0.766302529503137
-0.923740911137176	-0.767818140850466
-0.919996227668102	-0.778796535812533
-0.924167269143595	-0.796223012508889
-0.93419516909594	-0.817722886109817
-0.948364599742935	-0.841959828904211
-0.965086745086709	-0.868218336716298
-0.982318789660183	-0.895380974152631
-0.997080630826016	-0.920837796949096
-1.00544236806346	-0.939954583422225
-1.00309819104678	-0.946548948283241
-0.986356841353441	-0.934443847064461
-0.95318994068973	-0.899659650893669
-0.903946918823223	-0.842332528064465
-0.841467856576302	-0.767350947320069
-0.770543943763769	-0.683220164956849
-0.696873527898023	-0.59954218125713
-0.625753111603583	-0.524146491268196
-0.560763775751212	-0.46095831782278
-0.502755594213012	-0.409251282574469
-0.449484389347996	-0.364349410863097
-0.396186236606101	-0.319399504529172
-0.337087369925019	-0.267614714273796
-0.267421504225786	-0.20433460797552
-0.185211686912376	-0.128297807118804
-0.0921010255720519	-0.0417284476449349
0.00709869127080501	0.0507457731695931
0.105934070407487	0.143838936762383
0.198274699913856	0.233249301081018
0.279937437519204	0.316559929712283
0.349406194878332	0.393174645650991
0.407537805517169	0.463537592946281
0.456600776880799	0.528185418558629
0.499222102954977	0.587173126305412
0.537711997040278	0.64012198001853
0.573889559750109	0.686745231924208
0.609200323315453	0.727443081453313
0.644814239212701	0.763555813391027
0.681528024917603	0.797100033483739
0.719519111560718	0.830131614177034
0.758152211408124	0.86407826889255
0.796056186939249	0.899352970014537
0.831583659454872	0.935375078127853
0.863574398416983	0.970959452477856
0.892123521152589	1.00494372718611
0.918934005526865	1.03684911135233
0.946948065378586	1.06730547252156
0.979299788254728	1.09801361569633
1.01802140938363	1.13121244433719
1.06312496552996	1.16886796686126
1.11254280766162	1.21195463299613
1.16300404774163	1.26017146682372
1.21145857160493	1.31221914689523
1.25637558369422	1.36643791589573
1.29827430130216	1.42135956607907
1.33916445852035	1.47575426671052
1.3810446966489	1.52806501959943
1.42404452284774	1.57552211241529
1.46501083818203	1.61347281433949
1.49720501593286	1.63541610552863
1.51133088280088	1.6339218995784
1.49757110113147	1.6021740056329
1.44792108558098	1.53553108309293
1.36021233097532	1.43088009557473
1.23516242005967	1.29304112502719
1.07912196704715	1.12786179663704
0.898441586150883	0.941189735591029
0.699471891584014	0.738872567075891
0.488563497559669	0.526757916278367
0.27206701829098	0.310693408385198
0.0563330679910764	0.0965266685831233
-0.152287739126909	-0.109894677941118
-0.347444788849845	-0.302723006000784
-0.5227874669646	-0.476110690409136
-0.671965159258044	-0.624210105979434
-0.789977462302548	-0.740850247521207
-0.898315196539721	-0.843865416660966
-1.00123383202027	-0.9390158260579
-1.09979793388961	-1.0299287720873
-1.19167514932685	-1.11706074838241
-1.27238640260528	-1.19787607612418
-1.33736575259309	-1.26806653965367
-1.3838829352673	-1.32327718752506
-1.41208206842102	-1.36070148445444
-1.42490055813585	-1.38005208446573
-1.42712116681521	-1.38370718473155
-1.42405749865093	-1.3761490085692
-1.42035269331464	-1.36299473344464
-1.4191660704223	-1.34989441635474
-1.42178135595711	-1.34145050224618
-1.4275504872132	-1.34026878934377
-1.43411773261198	-1.34629169635683
-1.43794144241122	-1.35660522980061
-1.43513991550604	-1.36591557782719
-1.42258733499526	-1.36780499339048
-1.39898564560751	-1.35659374193517
-1.36546584811174	-1.32922486256603
-1.32532625085513	-1.28638442646228
-1.28285387646257	-1.2323258769247
-1.241628524145	-1.17343725208365
-1.20302512919822	-1.11609603650034
-1.1656261832489	-1.06456858707219
-1.12588339782815	-1.01965621854511
-1.07977055976693	-0.978569245307475
-1.02465886075168	-0.936141506764075
-0.960512832521933	-0.886979909092255
-0.889839161832011	-0.827651910554543
-0.816473753875117	-0.757909718858166
-0.743921939809914	-0.680438707060782
-0.674182181421772	-0.5994400317767
-0.607627848962762	-0.518953728614691
-0.543831510803835	-0.441803645301108
-0.482650429871872	-0.369476681165897
-0.424797117413313	-0.302602200685429
-0.371508544939744	-0.241428586047708
-0.323519571436089	-0.18589960221145
-0.279995984464407	-0.135362727670811
-0.238163344345481	-0.0882553144766844
-0.194020206779573	-0.0421372585303972
-0.143915363350582	0.00576189612557168
-0.0862594831247665	0.0575875071215633
-0.0225305073907738	0.113864131602611
0.0429557051695074	0.172966633494613
0.104483941626564	0.231423544977122
0.157003148626267	0.285024086250758
0.197913827382051	0.330312438885878
0.227799214808155	0.365878209405081
0.249863220279151	0.392905743733909
0.268497058209203	0.414700531309756
0.287763680788281	0.435360464021612
0.310469922389869	0.458244725576678
0.338039241552202	0.485070310048586
0.370943301903892	0.516107559822153
0.409253004057038	0.55121811054385
0.452939772213233	0.590868359384247
0.501766361631974	0.636235813791473
0.554867707934006	0.688203915005637
0.610372383730935	0.74595563677881
0.665488925214844	0.806293668203665
0.717222986206284	0.864366458158999
0.763424614126548	0.915515289657571
0.803582776006803	0.957220306961504
0.83895682937517	0.990118913520801
0.872102489605603	1.0177122183022
0.906193480090855	1.04512095103716
0.944511034756117	1.07759006214668
0.990187647899056	1.11930469682212
1.04602984007268	1.17276394034992
1.11418501817174	1.23870074181478
1.19557792697567	1.31636184599344
1.2893087870549	1.40387746488393
1.39235365121508	1.49850860523541
1.49977354970832	1.59670587814516
1.60531993163609	1.69401121248912
1.70209828354699	1.78486519059085
1.78299887569884	1.86244335112533
1.84086039156568	1.91873085513218
1.86859191126597	1.94503240477438
1.85956790773749	1.93297951027865
1.80847893949526	1.87594208817329
1.72330039264764	1.77775753169819
1.6072494941842	1.64023499525422
1.46454956816685	1.47061852274239
1.29942393865752	1.27615215806372
1.11609592971812	1.06407994511923
0.918788865410587	0.841645927809937
0.711726069796833	0.616094150036851
0.49913086693878	0.394668655700991
0.285226580898349	0.184613488703373
0.0742365357374621	-0.00682730705498706
-0.129615944481961	-0.172409687673073
-0.322107535697999	-0.307857744803083
-0.49901491384873	-0.440100824086196
-0.656114754872234	-0.570220172828655
-0.789276931828504	-0.695752624751019
-0.910781646880389	-0.811884492526075
-1.01623319615443	-0.913328996630962
-1.10169247733955	-0.996130291968446
-1.1647847018329	-1.05877230508402
-1.20557424874206	-1.10231847081375
-1.22687948307785	-1.12971297383762
-1.23374931757267	-1.14466994938641
-1.23209612172224	-1.1506262203789
-1.22688650342951	-1.15006560345989
-1.22060892035786	-1.14431713584753
-1.21275649043048	-1.13378750279915
-1.20069783690805	-1.11848751547819
-1.18166153988596	-1.09866259814669
-1.1549474257489	-1.07537080666096
-1.12327612928606	-1.05089351555727
-1.09255373199098	-1.02881461762798
-1.20069783690805	-1.01355367543803
-1.06193193770144	-1.00928536568774
-1.07072524395484	-1.0185249800273
-1.09456344009533	-1.04097095800967
-1.12770290264096	-1.0732185137963
-1.16254667251825	-1.10960724235063
-1.19215271047553	-1.14390722610056
-1.21220798079067	-1.17111577370466
-1.22166374640774	-1.18855898495798
-1.22186619901471	-1.1958015635775
-1.21476931261407	-1.19348866890472
-1.20124441114727	-1.1818946248928
-1.18034239351587	-1.1601472220879
-1.14976462320801	-1.12660109134157
-1.10715231030914	-1.08002458754658
-1.05144479093734	-1.02076455851086
-0.98360817815421	-0.951140924612225
-0.906423474484194	-0.874827820582216
-0.823527244191749	-0.79555858416512
-0.738247087695676	-0.715840694699611
-0.652794542180267	-0.636316906270741
-0.568099884059595	-0.556031221046084
-0.484195576770469	-0.473388061046891
-0.400799110291393	-0.387250790935311
-0.317726191485997	-0.297584533781991
-0.234956625286223	-0.205376935102574
-0.152450142620087	-0.112061512649026
-0.0700017623827937	-0.0189439894100701
0.0125823247063517	0.0729780844317919
0.0949290629681206	0.162758026587859
0.175443332819146	0.249083032559379
0.251085210257792	0.330087408133765
0.318024410777129	0.403639916720352
0.373126379385532	0.468056111161236
0.415613051935862	0.522933880449417
0.447959731627059	0.569711140740437
0.475395904615875	0.61160439943218
0.504113007576008	0.652800569525197
0.538981953627001	0.697118860272802
0.581845497247588	0.7466796930674
0.631171357674794	0.801182389191871
0.68317850716077	0.858122418916066
0.733805605510179	0.913835016620248
0.780489161800524	0.964894165240886
0.822893301839886	1.00928210896304
0.862356981752596	1.04688086330673
0.900537783460458	1.07915370037306
0.938148695177589	1.10826526367926
0.974569365188643	1.13615002231187
1.00854338103315	1.16401219919362
1.0395044878269	1.19243675862144
1.06868581191966	1.2219141014685
1.09926082213318	1.25335512319717
1.13530524984841	1.28819692551015
1.18004544062538	1.32792479715361
1.23422870073758	1.37312937336358
1.29529495806239	1.42245845718462
1.3575371595539	1.47193176513131
1.41299086368799	1.5149907455897
1.45262202753348	1.54334953168374
1.46746690692124	1.54835107494748
1.44958354097032	1.52234765926538
1.39287461945029	1.45973355361151
1.29557938073648	1.35606576621262
1.15937522613726	1.2141453841615
0.991701129079999	1.04152436501773
0.799996062992081	0.845754666340921
0.591699001300891	0.634388245690647
0.37424891743381	0.414977060626505
0.155084784818223	0.195073068708083
-0.0583544231184888	-0.0177717725050256
-0.258629732948942	-0.216005505453232
-0.438302171245753	-0.392076172576945
-0.589932764581541	-0.538431816316573
-0.708312425516488	-0.649250818434686
-0.814435190853334	-0.744722313457696
-0.91311387462885	-0.830428148860819
-1.00762791775226	-0.910384010342816
-1.09879432087148	-0.986250814796976
-1.18458556761289	-1.05709387628173
-1.26054341241924	-1.11968852988923
-1.32095782697643	-1.169350395887
-1.36047519915212	-1.20120685426352
-1.37565239531301	-1.2116885803367
-1.36602396574419	-1.19984706981044
-1.33441886482501	-1.16800976903621
-1.28646159914767	-1.12141978856594
-1.22939890603747	-1.066929403776
-1.17060735523695	-1.01131735641634
-1.11628134656353	-0.959992579714489
-1.07073006173232	-0.916545236826059
-1.03638668126535	-0.883037687701509
-1.01424150471959	-0.860528639664858
-1.00423021686032	-0.849359050035922
-1.00525310903341	-0.849070192793959
-1.01485459790805	-0.858109841618053
-1.02893524527251	-0.873554864641181
-1.04199104420116	-0.891092486020436
-1.04815690849909	-0.905514586169706
-1.04284557517133	-0.911801837416765
-1.02430215885645	-0.906491048673218
-0.994264504338076	-0.888742363627856
-0.957261997218275	-0.860581165400771
-0.91873294728451	-0.826098828686516
-0.882736559643657	-0.789801613160892
-0.850263895403029	-0.754703436215871
-0.818905183136577	-0.720995080302465
-0.784020126432176	-0.685967542741361
-0.740853478973751	-0.645294563894535
-0.6865912054654	-0.595083811267172
-0.621421459544732	-0.533725811606366
-0.548217232241156	-0.462722366069444
-0.471169942591469	-0.386190653896522
-0.394167410322469	-0.30929854236553
-0.319689251893258	-0.23630697642887
-0.248571345624192	-0.169076836712567
-0.180482115638146	-0.106711265755516
-0.114649268230388	-0.0464418000098533
-0.0503857486780904	0.0147811185959049
0.0127870322965464	0.0788459727433985
0.0753143238401781	0.145840628587422
0.137788066262423	0.214348019703746
0.200857117750206	0.282319310220995
0.264812753960172	0.347966085589669
0.329084631993144	0.410237564130331
0.392025566723039	0.468762823870618
0.451242353239764	0.52345890516667
0.504437513422566	0.574172537091836
0.550440704192732	0.620646302447813
0.589952161124843	0.662830307991165
0.625565991231877	0.701278456678804
0.660912971039705	0.737267900134862
0.699182838394127	0.77244548599655
0.741660689032729	0.808134802327395
0.787008484350458	0.844690136361163
0.831719802137935	0.881278721094589
0.871597465075695	0.916241558533826
0.90357705706462	0.947897477595469
0.927050449729932	0.975453179748881
0.944113286977785	0.999599381902826
0.958700675161139	1.02243513111775
0.975098451593063	1.04664146980098
0.99657750096608	1.07427653419724
1.02477466675793	1.10589070285302
1.05997612709215	1.14053967895519
1.10189558393265	1.17671129328725
1.15025858506525	1.21355135186963
1.20472347055447	1.25152278031761
1.26421327025102	1.29196377661133
1.32618012184942	1.33572487161981
1.38638588207822	1.38168456503076
1.43948092077163	1.42608149073454
1.48020525823107	1.46318337057703
1.50465039922835	1.48703708441044
1.51089787232111	1.49333637216639
1.49860516922708	1.48029869170984
1.46767410067451	1.44801840350925
1.41671999259695	1.39670528584551
1.34230653667542	1.32495626786247
1.2305735109123	1.22929112284922
1.087606469456	1.09669904129672
0.919477514392594	0.934484066446687
0.732258747808149	0.749746578764184
0.532022271788741	0.549586958714255
0.324840188420443	0.341105586761944
0.116784599789326	0.131402843372298
-0.0860723920185356	-0.0724208909896355
-0.27765868491707	-0.263265235858811
-0.451902176820203	-0.434029810770183
-0.602730765641864	-0.577614235258704
-0.724380657114857	-0.686902168432118
-0.832749343155575	-0.774917542813119
-0.930379974421994	-0.84777132297208
-1.01877851594065	-0.911633579095956
-1.09866271798046	-0.97136196501918
-1.17006556103831	-1.02938827110865
-1.23217917494923	-1.0851246866373
-1.28318574634866	-1.13513218360302
-1.32045015915702	-1.17415912461405
-1.34130212239793	-1.19688206411979
-1.34429339041791	-1.19984729508502
-1.33043317266982	-1.18294644469012
-1.30372124293024	-1.14991219084445
-1.27051877709283	-1.10766375356293
-1.23787842353651	-1.06466555954973
-1.21154748434563	-1.02876259836059
-1.19454480013407	-1.00520941526292
-1.18686664783215	-0.995622356784797
-1.18626587490012	-0.998205917060437
-1.18956811093124	-1.0090043318904
-1.19385451386998	-1.02348604039446
-1.19703378459439	-1.03774252495256
-1.19771450110295	-1.04894041431635
-1.19468689012298	-1.05512580248809
-1.18652125777885	-1.05476197282981
-1.17166200641281	-1.04642188971498
-1.14900903706273	-1.02890796327692
-1.11857990571796	-1.00175417852112
-1.08171510215406	-0.965711851947696
-1.04054579082221	-0.922734638744738
-0.996944485706035	-0.875304950562232
-0.951573552840435	-0.825431153326412
-0.903616127232752	-0.77388835610505
-0.851322437841486	-0.720095941119075
-0.792987703118646	-0.662592082549055
-0.727776448397928	-0.599739001296433
-0.655996656190403	-0.530303741439878
-0.578796181666824	-0.453798828230449
-0.497564360735906	-0.370642652700922
-0.413453428152869	-0.282187245334259
-0.327352123091216	-0.190604446783975
-0.240357657715494	-0.0986660963777296
-0.1544149312806	-0.00951694807928501
-0.0725691401862192	0.0735375898179695
0.00156807913357459	0.147373211732552
0.0650473655720462	0.209694731504523
0.116910814361833	0.259936849150483
0.158865320727269	0.299998098287565
0.194826457195781	0.334205362244107
0.229412859702696	0.368162847495347
0.266013060143727	0.40675910392043
0.30533145951733	0.452183541717664
0.345187775305294	0.502932335632917
0.381785558846309	0.554372443325294
0.411911654005003	0.600716158299377
0.434992707619999	0.637581725728471
0.453952956227171	0.66398452411337
0.474399337667977	0.682821638503512
0.502485860246216	0.699640382994657
0.542454611014197	0.720345502711982
0.595005318494667	0.748995556851454
0.657222185400768	0.786689685949304
0.723986423417574	0.831882254738425
0.790066177490638	0.881705684321243
0.851827856979106	0.933459964537588
0.907863045381057	0.985519063210059
0.958495588843723	1.0373619471857
1.00469072483345	1.08894052536929
1.04705941473043	1.13988667008904
1.08545576324407	1.1890457282372
1.11929119418291	1.23458605696846
1.14830906565336	1.27463746812238
1.17331183164602	1.30816892560403
1.19634291381312	1.33567205006233
1.22013309219822	1.35923712371321
1.24705169972399	1.38184372642324
1.27805805654379	1.40604384465225
1.3120576975746	1.43248509069114
1.34575469165711	1.45878985505918
1.37385109815816	1.4792104463155
1.38944888623247	1.48527328108905
1.38466802834814	1.46731792888445
1.35158648656703	1.41649830054167
1.28074516228533	1.32300658876248
1.16647061991234	1.18574225416079
1.01604933576654	1.0125125750158
0.83676778616645	0.811124829606689
0.635912447430561	0.589386296212668
0.420769795877375	0.355104253112933
0.198626307825392	0.116085978586681
-0.0232315404068891	-0.11986124908689
-0.237517272500969	-0.344930151628581
-0.436944412138346	-0.551313450759195
-0.614226483000521	-0.731203868199533
-0.762077008768995	-0.876794125670398
-0.876286035365963	-0.982428327526688
-0.971376782313375	-1.06413646307436
-1.05243757894811	-1.12875141513723
-1.12412090096605	-1.18286181643189
-1.18982813365458	-1.23143819368983
-1.25117551929998	-1.27704500684871
-1.30785562092237	-1.31974672618189
-1.35801048976134	-1.35763484341561
-1.39909361596872	-1.38781236493853
-1.42895738187668	-1.40761502172886
-1.44671914341544	-1.41574681415261
-1.45299460557636	-1.41289091490573
-1.44939609387997	-1.40143582808954
-1.4376358284019	-1.38438018213331
-1.41884409990995	-1.36400861950885
-1.39356998518461	-1.3411132163508
-1.36245318395065	-1.31520169983118
-1.32708864419283	-1.28554052778568
-1.29047262552236	-1.25242101048842
-1.25666806359057	-1.21794592545662
-1.22976157802206	-1.18590299623243
-1.21256642932035	-1.16074688593389
-1.20568626677461	-1.14612177688412
-1.20739048912345	-1.14352600367798
-1.21430919266977	-1.15161241836468
-1.22250574656964	-1.1663600318219
-1.22835485696697	-1.18206033333844
-1.22893052415956	-1.19278326714248
-1.22203984679468	-1.19381043538518
-1.20624636836036	-1.18256240849323
-1.18105913435852	-1.15879814490412
-1.14713766488171	-1.12415737242862
-1.10621759317142	-1.08128218026463
-1.06061803501794	-1.03280796695033
-1.01249015918061	-0.980560810091231
-0.963161403179226	-0.92528230342359
-0.912886909383601	-0.866972136779244
-0.8610808266791	-0.805565663618103
-0.806835114176369	-0.741453072082563
-0.749412642920819	-0.675481434389002
-0.688470871763014	-0.60844773208016
-0.623956627157455	-0.540440276175543
-0.55580681916697	-0.4705018948069
-0.483702483597325	-0.396879514875136
-0.407081456352296	-0.317727167607279
-0.325425830776815	-0.231861450376133
-0.238636475115389	-0.139225686371292
-0.147247161731546	-0.0409579515538247
-0.0523504488091277	0.060881725007034
0.0446999244737872	0.163824447430125
0.142623115527888	0.265602063454392
0.240420426715771	0.364679534344407
0.337434304975972	0.460580482939144
0.433348004835582	0.553932273914454
0.528199636154478	0.646185031765627
0.622357367226363	0.739037669354075
0.716321714362951	0.833739829725364
0.810303762054038	0.930514222666265
0.903717352847209	1.02829579775366
0.994862015804476	1.12487096325663
1.08106133084487	1.21739870612222
1.15935269685709	1.30321096062145
1.22755896132122	1.38068373248815
1.28532881115842	1.44986408703622
1.33465068248725	1.51254117486967
1.37950737290232	1.57165943329491
1.42471566329068	1.63032715964238
1.47441244222446	1.69091952581307
1.53083816635608	1.75466786044018
1.59387708284991	1.82172444332497
1.6613748170687	1.89135302579049
1.7298715379596	1.96190894205083
1.79528231114078	2.0305603252959
1.85324249048939	2.09296974611839
1.89915147331049	2.14324201673663
1.92816096218063	2.17437427797971
1.93534687015057	2.17925834740156
1.91614777958502	2.15202114958337
1.86698765124407	2.08927542348017
1.78591367966041	1.9901356514811
1.67022760540764	1.85894520947359
1.5267332832482	1.70231993913265
1.36158512924918	1.52687568213332
1.18093755947767	1.3392282801506
0.990944990000745	1.14599357485952
0.797761836885502	0.953787407935101
0.607542516199024	0.76922562105236
0.426441444008399	0.598924055886316
0.260613036380711	0.44949855411199
0.116211709383049	0.324557151839744
-0.00122377625302121	0.22327395022735
-0.0979349058448905	0.143939601561522
-0.178558820552114	0.0815070350969475
-0.249988314297495	0.0278671339966056
-0.319649846485031	-0.0265604912507446
-0.393033794392371	-0.0900800772449969
-0.471356853902508	-0.166677943895566
-0.55047593649454	-0.253971488889456
-0.621882711779623	-0.343343399687608
-0.675809329359068	-0.422749425591531
-0.705414911720837	-0.481454657811579
-0.71022886473363	-0.514724547978777
-0.697107618274292	-0.526168591334444
-0.678068067133997	-0.526478046245945
-0.665916107032145	-0.529139863530896
-0.66968391113585	-0.545191554730109
-0.691923773645261	-0.57941775411258
-0.728904476799815	-0.629541331443723
-0.773300961191052	-0.688447814697147
-0.817845006411151	-0.748060003721296
-0.858146345228365	-0.802823679344292
-0.89352583013056	-0.851160918737821
-0.925803862419035	-0.894456731988383
-0.956966381492789	-0.934499573564255
-0.987050440510036	-0.971040918069173
-1.01333750647328	-1.00089494578097
-1.03118911424046	-1.01899918258236
-1.03598541625372	-1.02074860879747
-1.02509706658314	-1.00431510525837
-0.998928363092814	-0.971802618460335
-0.96069245867457	-0.928768474455071
-0.915252633647713	-0.882439662277082
-0.867669229235926	-0.839471718755029
-0.821979004087331	-0.804132887789089
-0.78045471823254	-0.77742779778169
-0.743386078376024	-0.757215274710038
-0.709325257653706	-0.739098778371608
-0.675688206574936	-0.717802045219412
-0.63958447158408	-0.688741474572859
-0.598747406533756	-0.649429876604562
-0.552365125827223	-0.600226567299506
-0.501473629804679	-0.544036837524549
-0.448582988283194	-0.485008978867381
-0.396540957861615	-0.4268252299533
-0.347126819582045	-0.371414369288621
-0.300120746602235	-0.318657906771934
-0.253392616090872	-0.267084991515766
-0.204019728998318	-0.215014865973519
-0.149881067974892	-0.16144714241169
-0.0908848950686804	-0.106291219735259
-0.0291441803296318	-0.0500096521434608
0.0320223385606087	0.00693994225311821
0.0897062898119806	0.0644875564099108
0.142695701828161	0.122952799544781
0.191665912106509	0.182630808960898
0.238197833146905	0.243108952590439
0.283298774733177	0.30267296319164
0.326412798505866	0.358262740217027
0.365597185302041	0.406275684886965
0.398845898484474	0.444104708057474
0.425884582294247	0.471829034297717
0.449474934663668	0.493222225494229
0.475445241594075	0.51540763583547
0.511191619717318	0.547032183776912
0.563049893425221	0.595464875452162
0.633480047856709	0.663957620148466
0.719200903820442	0.74976363820991
0.811108051172329	0.843884167387369
0.896085232949287	0.93257111456388
0.960049661252824	1.00020002514739
0.99116731454278	1.03277550022828
0.982250611879331	1.0211252810881
0.931731042113312	0.96282209959515
0.848343558508424	0.86219669014248
0.734857088089686	0.733448399687368
0.597282734825751	0.58405677745858
0.44163160268527	0.420903261301138
0.273914795636896	0.250869289060063
0.100143417649279	0.0808362985803745
-0.0736714273089278	-0.082314272292906
-0.241518635269073	-0.231700985714758
-0.397387102262505	-0.363768347196296
-0.535265724320572	-0.480528411497594
-0.653052342384657	-0.582145082050669
-0.75215266304938	-0.670219679779058
-0.833713407538868	-0.747179220784783
-0.900387772237041	-0.81538679690096
-0.955759125676052	-0.876400451025159
-1.00372650421335	-0.930710002356725
-1.04785959663126	-0.978027408731349
-1.09065178301267	-1.0178896557498
-1.13270768291517	-1.050102252701
-1.17211812547422	-1.07462266303062
-1.20442534474986	-1.09090684225019
-1.22351188062015	-1.09724034971703
-1.2234085947383	-1.0907337400383
-1.20053051227172	-1.06830301836658
-1.15548524143135	-1.02832127890466
-1.09361663740358	-0.972162032133574
-1.02390197823005	-0.904821019356567
-0.956512427923991	-0.834180869958889
-0.899930196349352	-0.769102498348412
-0.858706658600047	-0.717084512811009
-0.832662644572819	-0.682383363367569
-0.817707056753271	-0.66518486119102
-0.80776962654203	-0.661947800686274
-0.796948298746958	-0.666657792730617
-0.781051262324609	-0.672501915916962
-0.758151469278593	-0.673417001407718
-0.728262246641133	-0.665086002566036
-0.692546782488687	-0.645218833487509
-0.652520963370828	-0.613258483946119
-0.609547167711696	-0.569858896334802
-0.564662261596791	-0.516472976385912
-0.518582891456793	-0.455175393741389
-0.471696826394478	-0.3885802738132
-0.423978582106516	-0.319601411536375
-0.374931085415043	-0.250918218510862
-0.323698727956397	-0.184252107272695
-0.269387754343589	-0.119776838187044
-0.21147426862193	-0.0560493690970317
-0.150099760786723	0.00935852932423683
-0.0860940826404025	0.0787477514673299
-0.0207027450552147	0.153202747659216
0.0448432404474626	0.23199704683639
0.109684684479197	0.312724599696518
0.173430207829372	0.392101846946324
0.235973455629446	0.467095156330181
0.297209556212111	0.535849512279811
0.356887660258837	0.598018751069317
0.414698043471552	0.654479452430553
0.470481539245493	0.706729910780639
0.52435175132732	0.756301547208205
0.576597769470926	0.804330952824899
0.627401808999448	0.851310772997795
0.676557924596372	0.897073282060402
0.723437065158967	0.941105728736933
0.76732637028146	0.983141559219027
0.807991790065657	1.02369876901771
0.846083910690468	1.06417105249895
0.883045296965837	1.10634261827555
0.920469666142299	1.1515458440218
0.95920951494797	1.19984627144589
0.998729513923236	1.24962614117945
1.03715084967396	1.29785448109391
1.07214168809089	1.34114160209495
1.1023984262408	1.37730066756254
1.12908722750562	1.40673814772723
1.15645791499392	1.43291549550626
1.19107486810556	1.46151066776452
1.23971082695531	1.49850304115177
1.30661317058011	1.54783256905444
1.39120929729669	1.60941557460147
1.48720491251292	1.67821523243523
1.5835115119496	1.7447941914392
1.66671705439037	1.79730115163966
1.72418289842985	1.82427750715233
1.74661928545092	1.81727920753454
1.72929336440464	1.77234890710441
1.67170254960938	1.68989906312454
1.5809167065167	1.57227949078364
1.46209759442494	1.42808615901338
1.31893932525113	1.26143828256149
1.15513601091229	1.07645507617568
0.974381763325429	0.877255754603688
0.780370694407577	0.667959532593246
0.576796916075752	0.452685624892079
0.367354540246975	0.235553246247916
0.155737678838265	0.0206816114084855
-0.0543595562333557	-0.187810064878483
-0.259243053050868	-0.385802567865262
-0.455218699697251	-0.569176682804122
-0.638592384255484	-0.733813194947336
-0.805669994808547	-0.874102891683545
-0.952757419439419	-1.0008939708162
-1.07378520577871	-1.11457605596197
-1.17723248186655	-1.21496214508476
-1.26283505580808	-1.30105935435532
-1.33100466943811	-1.37110254999462
-1.3821820500765	-1.42312275810485
-1.41649920802514	-1.45596759495884
-1.43407516797468	-1.4702963676677
-1.43583227141998	-1.46901329934035
-1.42432938570474	-1.45691317247386
-1.40399768109571	-1.4396962927415
-1.38043924054485	-1.42268944228432
-1.35897010810142	-1.40961064234396
-1.34304149090344	-1.40171452848287
-1.33328930939164	-1.39765051896287
-1.3276858924464	-1.39419628631734
-1.32274983351416	-1.38766673178065
-1.31527269296315	-1.37543910914101
-1.30378032327522	-1.35693429022188
-1.28907018327539	-1.33367191805747
-1.27360602047802	-1.30851214153586
-1.26011483564564	-1.2845470863965
-1.25013039420545	-1.26410312648509
-1.243219407929	-1.24810601640736
-1.23720355964635	-1.2359006776123
-1.22912901521013	-1.22554817102295
-1.21638072893888	-1.21449645659038
-1.19735503498277	-1.20030168826058
-1.17143083688332	-1.18097723795245
-1.13840984457965	-1.15475720186101
-1.09786437084544	-1.1194553272688
-1.04879431014592	-1.07190260419678
-0.989755946932303	-1.00800750180318
-0.919381796813534	-0.923764565876529
-0.837054496604508	-0.817047303131533
-0.743433731754904	-0.689412717237996
-0.640573857252403	-0.546797860010927
-0.531536945601005	-0.398346437789334
-0.419691272550585	-0.253697025069752
-0.308129615630874	-0.120155244440959
-0.199562031672982	-0.00126887900823392
-0.0965886737125205	0.102716695564767
-0.0018493555682967	0.193304574650776
0.0823815483049685	0.272372666120543
0.155086973243688	0.341790175361606
0.217332695984267	0.403879178236394
0.272356986468898	0.461850908054611
0.324577299211572	0.51937699832014
0.377786064049543	0.579202674730907
0.433386627923607	0.641567207102253
0.489639890147418	0.703514480070839
0.542409871380938	0.759769886487161
0.587112941800944	0.805020661581545
0.620958202339109	0.836622638048682
0.644426916648983	0.85639805172407
0.661328465875376	0.870546780888357
0.677488148605803	0.887628204440093
0.698784440362707	0.915540218499023
0.729485215407187	0.958859269480188
0.771522254835379	1.0176219671195
0.824741425805459	1.0878804411002
0.887690574663324	1.16359937676514
0.958411328850926	1.23901620583364
1.03491760581575	1.3105471442247
1.11533595607882	1.37760804808176
1.19786926099485	1.44217879626698
1.28076327418273	1.50740225996998
1.36233284026189	1.57581592208044
1.44094634480565	1.64786865544605
1.51481025629657	1.72118051209007
1.58151129517258	1.7906548515103
1.6374938728911	1.84922229710352
1.67780591583562	1.88888019575752
1.6963994237498	1.90181263184905
1.6870226934714	1.88151331796996
1.64443040832482	1.82380660395209
1.56511396480983	1.72758302495106
1.44795717670741	1.59587325813879
1.29885052843007	1.43459209329258
1.12368450439032	1.24965432018971
0.928349589000672	1.0469747286075
0.718736266673638	0.832468108323231
0.500735021821729	0.6120492491142
0.280236338857456	0.391632940757704
0.0631307021933299	0.177133973031038
-0.144691403758139	-0.0255328642885011
-0.337339494584439	-0.210452781423619
-0.508923085873058	-0.37171098859702
-0.653551693211487	-0.504713359721636
-0.765933929635119	-0.616914292481981
-0.862100015163497	-0.71344265293948
-0.947117402783508	-0.800793159561294
-1.02459072414896	-0.88438653805008
-1.09540693654747	-0.966209073060103
-1.15748025747441	-1.04377983958468
-1.20672818106852	-1.11124402160645
-1.23898025596983	-1.16226160156119
-1.25201335929965	-1.19316668003187
-1.24678331995178	-1.20461794898508
-1.22734308167963	-1.20098394606376
-1.19962887240919	-1.18816197913185
-1.16978642289264	-1.17128336794974
-1.14275026544066	-1.1534643780849
