# Supplementary material for: A multiwavelength photoplethysmography dataset with blood pressure and heart rate reference measurements
Source: Data Brief. 2025 Nov 14;63:112284. doi: 10.1016/j.dib.2025.112284 (PMC12682042; doi:10.1016/j.dib.2025.112284)
Supplement: Supplementary file 1 [file mmc1.zip › ppg_csv/ppg_subject_020.csv]

IR_PPG	Red_PPG
-1.1664847628291	-1.10509174916314
-1.1979225686334	-1.10324321377151
-1.2094898907841	-1.08720893342764
-1.19959448225884	-1.06141159516864
-1.17021638221783	-1.02987577948223
-1.12695072573892	-0.996035845310522
-1.07804789279363	-0.962939037531298
-1.03265754368754	-0.933582345102349
-0.998731646028317	-0.910904005634897
-0.981186514555978	-0.897091778234908
-0.980837637091463	-0.892418834061585
-0.994304774885431	-0.894322383742424
-1.01478536859644	-0.897435691037244
-1.03350229478904	-0.894774918489742
-1.04162686340399	-0.879680704379204
-1.03234692195574	-0.847801317713624
-1.00252141500782	-0.798436180659467
-0.953306662423353	-0.734771480745163
-0.889466190213177	-0.66284190788533
-0.817651760460398	-0.5894883332991
-0.744373430236674	-0.520062069527445
-0.67439740616543	-0.456833079692226
-0.609995031725824	-0.398771618037018
-0.551057748497511	-0.342716409871123
-0.49579875800389	-0.285279693146272
-0.441683357636256	-0.224555320963151
-0.38631397876001	-0.160946432515767
-0.328081859157388	-0.0969627353553598
-0.266436097771469	-0.0362376933837891
-0.201738740226177	0.017858851104849
-0.134887629093529	0.0636116434596798
-0.0669748915312113	0.101887706536309
0.000908826594374595	0.136159700210009
0.0678061674037198	0.171508663942287
0.13304508810734	0.213015816993197
0.196365013672726	0.264277536649432
0.257904551061076	0.326615214749497
0.318030834651888	0.399051029257861
0.377157227788908	0.478744491254829
0.435741886792878	0.561648334201492
0.494500829603474	0.643444744032393
0.55465633477854	0.720863490504149
0.617962000801118	0.793071745128886
0.686331169068152	0.8623387212106
0.761098396811534	0.93322792332094
0.842198105038739	1.01039515391337
0.92770621168393	1.09611742836695
1.01411822995752	1.18897187913345
1.09742455446896	1.2843110134908
1.17460577784626	1.37610486463978
1.24484140163165	1.45920551678922
1.30979510482836	1.5311497413929
1.37283936151448	1.59283533376934
1.437631013469	1.64776144358902
1.50664563118064	1.7001726749057
1.58010300681234	1.75305325113469
1.65542185342873	1.80685176785515
1.72713938014292	1.85907065740208
1.78719371902946	1.90421460240136
1.82555623919988	1.93368680694195
1.83128445033115	1.93582271377993
1.79402415206542	1.89673463610519
1.70790164174382	1.79766472629164
1.56307445200531	1.62385656220138
1.37110990479503	1.3925407786013
1.14357532205809	1.12094801025832
0.892038025739629	0.826308891939346
0.628065337784761	0.525854058411287
0.363224580138615	0.23681414444105
0.109083074746314	-0.0235802152044541
-0.122791856447015	-0.238098385758317
-0.320832891496249	-0.389509732453632
-0.473472708456263	-0.478231248699521
-0.576862044002627	-0.539179534529409
-0.661933232188799	-0.593740310940772
-0.741425438718224	-0.659516173927737
-0.825157336927928	-0.745912298901269
-0.917687754007065	-0.852225423077007
-1.01748294786644	-0.968717536396135
-1.11774543771203	-1.08022863576358
-1.2086141343474	-1.17115545863126
-1.28013220142911	-1.23025717811009
-1.32519573854788	-1.25373705819639
-1.34162441918692	-1.24560721083008
-1.33268923651971	-1.21551674039351
-1.30598740152626	-1.17535677777179
-1.27122541698942	-1.13621456975691
-1.23783405968645	-1.10654772602772
-1.21317196257906	-1.09150927768877
-1.20156748322989	-1.09291590200812
-1.20404206784529	-1.10953307320859
-1.21850168388542	-1.1376998410216
-1.24032692426325	-1.17234742429193
-1.26336811582613	-1.20816581422889
-1.28125651939788	-1.24045962975183
-1.2887365599387	-1.26540659694411
-1.28257537187133	-1.27984597430812
-1.26171972998047	-1.2810318430969
-1.22677294321506	-1.2667711039038
-1.17926898579481	-1.23607219687517
-1.12125305537271	-1.19005500224375
-1.05529200749756	-1.13257487904982
-0.984613523022325	-1.06994104547916
-0.912990597246012	-1.00943355326249
-0.844238648268011	-0.956976700696856
-0.781483838646015	-0.914889856247584
-0.726464870672743	-0.880731006826145
-0.679065858062343	-0.847869930723442
-0.637215936436741	-0.807781702081231
-0.597284701326486	-0.753333935079044
-0.555006626195061	-0.68182582037109
-0.506706436869063	-0.596543036460021
-0.45035047506321	-0.506149361016586
-0.385972475735001	-0.422022437642992
-0.315360814364854	-0.354359550056949
-0.241292812218121	-0.308403603973857
-0.166731657605706	-0.282276932634552
-0.0942150071589502	-0.267389452413684
-0.0254141233789143	-0.251266720027141
0.0392583185255101	-0.221500054454452
0.101060588388851	-0.169039306005341
0.163265255419354	-0.0895137094669603
0.23111467310068	0.0175683750275496
0.310931318034448	0.150656963745314
0.40816284368789	0.307388795620147
0.524826516056085	0.4856142831466
0.657542518095778	0.677396154294998
0.797463916499332	0.870063917194164
0.932610707535093	1.05094707997292
1.05177402029359	1.21292954466646
1.14818133609896	1.34725484180023
1.22125329245148	1.45431158837689
1.275910424088	1.53940831420227
1.32013795278826	1.60911495597486
1.36214498752055	1.6678889875128
1.40830323776323	1.71674824538795
1.46236779558313	1.7544747500439
1.52570626798261	1.78044383942319
1.59784177240863	1.79730192172762
1.67672745466371	1.81173179113544
1.7586003277148	1.83246348840042
1.83763668296798	1.86612908719152
1.90576194764015	1.91281945034764
1.9529250411574	1.963541661624
1.96803159195932	2.0009381727281
1.94053864601073	2.00317932647557
1.87048007074901	1.95447707582802
1.74611113902007	1.82108502142802
1.57680559510176	1.62207520958949
1.37193718327194	1.37651968662638
1.14087964780847	1.1034904988526
0.893006732989218	0.822059692582105
0.637692183092034	0.551299314128821
0.384309742394783	0.310281409806685
0.142233155175323	0.11807802592963
-0.079163834288485	-0.0244448946618925
-0.270507481718781	-0.134026808659561
-0.422424042837705	-0.224299552209101
-0.530628221479314	-0.307543520579848
-0.62710516362459	-0.391921315243917
-0.71989972832679	-0.480568346523433
-0.814252961692188	-0.572255258566171
-0.911306219715201	-0.662913070205217
-1.00790930135258	-0.747206549323903
-1.09764024599957	-0.81968875878
-1.17273069624732	-0.875641885449844
-1.22634624861935	-0.911964223382588
-1.25466345246117	-0.92816207763013
-1.25825688981955	-0.927060575136914
-1.24236166077479	-0.91477129407896
-1.21576205490375	-0.899716992182407
-1.18851639328077	-0.890807917881653
-1.16925715999717	-0.895157804010452
-1.16302568695863	-0.916054576221235
-1.17035918652818	-0.951989813458739
-1.18781204435231	-0.997180933059648
-1.20955329476424	-1.04340761694427
-1.22935365013452	-1.08250158900415
-1.24224067109176	-1.10865269685577
-1.24533725439543	-1.11979967883667
-1.23778950311527	-1.11765148311222
-1.22005616857919	-1.10630232909588
-1.1930298271155	-1.08999490065989
-1.15743299057456	-1.07111988591725
-1.11369760637451	-1.04948638855513
-1.06220793918249	-1.0230666146085
-1.00358150106262	-0.989437031156776
-0.938758332735246	-0.946904168471551
-0.868973906312189	-0.89495478306046
-0.795839606105655	-0.83440041479924
-0.721531376778516	-0.767594984941316
-0.648782998229191	-0.698517476071915
-0.580422797655262	-0.632149132660511
-0.518539291375717	-0.572924560239032
-0.463643314358385	-0.52277157807086
-0.414247691021665	-0.479741271219322
-0.367156361182168	-0.438151694298606
-0.318460595774701	-0.390561130719032
-0.264864440601017	-0.330940826480078
-0.204744308654825	-0.25756526989646
-0.13846830995779	-0.174030167175563
-0.0678987602617036	-0.0877186822671787
0.00457925073832822	-0.00641139934472466
0.0770006551704035	0.0653333318914754
0.148388632184068	0.128376999547835
0.218838804005479	0.188830155492302
0.28913566416364	0.255553893093176
0.360026165279898	0.336291998110173
0.43146777446819	0.434022128555759
0.502294418792075	0.545191410708446
0.570592899227381	0.660799166594435
0.63467159391613	0.769978126279674
0.694110360561743	0.864448164855489
0.750307104883412	0.941732151213192
0.806216537811905	1.00569949616817
0.865384199704879	1.06443364520661
0.930695828225722	1.12665681386053
1.00338547084665	1.19832280896865
1.08272206115033	1.28059896920461
1.16646402003166	1.36979868961268
1.25181826377263	1.45919762921307
1.33644580266795	1.54203685423874
1.41904290807641	1.61441412253685
1.4991258141254	1.67657042373439
1.57588166966436	1.73170271405756
1.64639306853429	1.78272456309487
1.70406074147135	1.82855613774332
1.73826522778277	1.8618031031977
1.73594576777223	1.86906114224012
1.69639922139625	1.83404137776507
1.59303251757119	1.74315325546034
1.43794367927471	1.58278838232968
1.24323072948447	1.37035615109123
1.02099169117813	1.12326595446315
0.783324587333347	0.858927185163598
0.542327440927779	0.594749235910726
0.310098274939083	0.348141499422688
0.0987351123449204	0.136513368417637
-0.0796640238770514	-0.0227257643862721
-0.213001110749175	-0.126861801217936
-0.300191776297987	-0.19900143513595
-0.368412560415912	-0.254662762992216
-0.428200473575342	-0.307892665497393
-0.489040622427023	-0.368106414902962
-0.557490178858242	-0.438966879491748
-0.635773976197565	-0.519033274084454
-0.721287704223445	-0.60321406532686
-0.807197496158574	-0.684102053209931
-0.883949561189872	-0.752919139669639
-0.94132971423996	-0.800431299475933
-0.970777297875816	-0.818309993834846
-0.967693273844439	-0.801052248292377
-0.933333398638008	-0.748123949655832
-0.875689142598141	-0.665744415396629
-0.808775598397998	-0.567652079261606
-0.750091544907449	-0.474188345301127
-0.716621297101394	-0.409197285678861
-0.720377848934247	-0.394754536684872
-0.764853471828253	-0.444703418112264
-0.843637082757537	-0.559099365343161
-0.941868525077188	-0.722180973731521
-1.04030198713389	-0.905626923664937
-1.12076178747243	-1.07655603282961
-1.17103781089025	-1.207119710909
-1.18733685063947	-1.28154475370247
-1.17351954674129	-1.29805105957846
-1.13790638646542	-1.26593536550927
-1.08942924970593	-1.20015468630789
-1.03482927857177	-1.11607191044355
-0.977710997946609	-1.02611684544397
-0.919213584890183	-0.938737901012549
-0.859428534573845	-0.858886344392421
-0.798666353667234	-0.788984222096174
-0.738065015657161	-0.729820449146288
-0.679501077850265	-0.681341589279936
-0.625046682050997	-0.643282313552016
-0.576258199951163	-0.615255293199234
-0.533520301114664	-0.595983963790669
-0.495646216520974	-0.582080129016053
-0.459941046391626	-0.567522119040486
-0.422838562936185	-0.544867885781704
-0.380975482491502	-0.508108113665395
-0.332334416029757	-0.455792929223434
-0.277048848763353	-0.39264867339902
-0.217571111649307	-0.328588443247986
-0.158024417181493	-0.275277653053946
-0.102739639812151	-0.241507957765129
-0.0543077215918261	-0.22910758413357
-0.0118362393315554	-0.230882921840838
0.0297732708398599	-0.231350199146813
0.078959710629473	-0.210192144031034
0.145048942656147	-0.147764053553991
0.234887988089037	-0.0276249775452927
0.349765954599823	0.15001328876888
0.483958202977771	0.361537156853403
0.62578136939741	0.58333303817315
0.760982900011733	0.791787344192998
0.877085694974053	0.963286486377821
0.966857036564025	1.09139660418529
1.02976820410377	1.17308734424789
1.07147180673422	1.21884363328082
1.10196817582181	1.24354156243925
1.13305537355529	1.26248033017846
1.17536621524669	1.28876627084166
1.23527363734236	1.33121327198882
1.31225681055736	1.39214095699976
1.39763644176186	1.46557726135884
1.47546408258207	1.53704693780618
1.5256700735684	1.58579064950069
1.52872278628734	1.58934981225443
1.48864934041638	1.53930501977709
1.37820788371186	1.40361332269074
1.21206673753627	1.20393874151387
1.00489422325214	0.961945296764955
0.771358662221969	0.699297008962482
0.526128375808275	0.437657898624936
0.283871685373567	0.198691986270803
0.0592569122803584	0.00406329241856755
-0.133047622108841	-0.146464612508394
-0.278373596431519	-0.26633097516847
-0.375697817813481	-0.368080006499226
-0.456151236595203	-0.461870877497255
-0.527764552899124	-0.552130017598491
-0.595761886585415	-0.637310635807453
-0.662484591299309	-0.71224775725184
-0.728121843910282	-0.771563395632868
-0.791578343046306	-0.812405297258324
-0.850966782375558	-0.835483416517004
-0.903648941439105	-0.844368000093573
-0.946234038694827	-0.843756656525442
-0.975085033353016	-0.837675020221539
-0.987489861579915	-0.82840761454196
-0.983032107123219	-0.816520886899596
-0.964385917263532	-0.801824076740681
-0.937002095739707	-0.784686156763368
-0.907723840572336	-0.766921934579366
-0.882882369712476	-0.751644770650824
-0.866636351938323	-0.742119841431408
-0.860194155411608	-0.740361588850086
-0.862156527455947	-0.746372214632808
-0.869684226729161	-0.758346495824763
-0.879777503276749	-0.773419840603789
-0.889928221767825	-0.788298360578657
-0.897879570171636	-0.79949044241308
-0.900932067712066	-0.803363650338368
-0.895598303670284	-0.79640153326594
-0.878092149777729	-0.77581507549562
-0.845454866241074	-0.740361887691379
-0.796698449810378	-0.691043277853087
-0.733421463700116	-0.631274657350313
-0.659657043889442	-0.566175996436384
-0.580977134429385	-0.500953144926843
-0.503099789810146	-0.438913155988975
-0.430447961176853	-0.380088577861853
-0.365161362881521	-0.321297768424637
-0.306896153208632	-0.25775047983681
-0.253452219844044	-0.185524174372002
-0.201945348622233	-0.103846070959936
-0.149986313211283	-0.0161705535330732
-0.0963183363485481	0.0705468024148601
-0.0406906685073432	0.148228995405765
0.0167760536619733	0.210717440836659
0.0761790539220735	0.256093155201571
0.137929181431062	0.287315448328988
0.202353656349248	0.311108582662325
0.269217649337028	0.33574685843769
0.337570601910402	0.368632834273316
0.405956668261312	0.414481316334027
0.472721554569257	0.47463603691677
0.536193331779965	0.547534425446936
0.594800452578585	0.629807374189671
0.647354928525427	0.717370849583648
0.693560943039232	0.806196723097241
0.734498025358874	0.892810983896212
0.772725186947268	0.97462122430155
0.811842362070211	1.0500641429854
0.855623772889178	1.11855149677891
0.907018575366489	1.18026357589575
0.967356657033577	1.23586342106451
1.03602306573194	1.28622513326734
1.11071717854275	1.33235942400557
1.18823933256439	1.37570736509379
1.26554724032221	1.41864845779771
1.34062967845511	1.46466564074062
1.41272346973638	1.51762682952044
1.48165210472726	1.58012100007809
1.54642781581399	1.65130147736525
1.60356347619194	1.72500077654802
1.64580610699315	1.78900951800326
1.66214152303941	1.82624717363503
1.63962272085897	1.81797472672219
1.57457226223338	1.75856775705378
1.45267579472454	1.61811368702589
1.28487816561409	1.41494107512811
1.08212422218365	1.16737847985005
0.855358811714854	0.893754459681292
0.61552678148933	0.612397573111453
0.373572978788704	0.341636378630129
0.140442250894606	0.0997994347269236
-0.0729205549113384	-0.0947847001085643
-0.2555705913475	-0.240682762723142
-0.396563011132251	-0.356870229281277
-0.492900966171358	-0.454060550472577
-0.576963051056838	-0.541881326783537
-0.656311106246273	-0.627333199111917
-0.735938128904391	-0.714416662181637
-0.817942280607485	-0.804321972914662
-0.901570238497301	-0.89570480416999
-0.983446261449825	-0.984952750508204
-1.05817217306333	-1.06662181901053
-1.11951853547185	-1.1342523243215
-1.16207448442626	-1.18165468085405
-1.18286674900321	-1.20455210678174
-1.18240139170882	-1.20216853898381
-1.16479317255123	-1.17811609027488
-1.13693599706374	-1.14003409119868
-1.10691777944913	-1.09788592849602
-1.0820968533176	-1.0613956874331
-1.06741391024381	-1.03752731117221
-1.0644827070142	-1.02893229920373
-1.07169803324822	-1.0338291138567
-1.08516024097104	-1.04710319814548
-1.09992336664101	-1.06200594769684
-1.11109269254398	-1.071841274556
-1.11455141812786	-1.07120389449905
-1.1073708668972	-1.05650288591594
-1.0880670478863	-1.02578229408147
-1.05675173216295	-0.978216716230251
-1.01501854228222	-0.913781135620657
-0.965375091482317	-0.83331676462911
-0.91032074582724	-0.73884949063537
-0.851529308213743	-0.633889050832963
-0.789621176838448	-0.523505819400117
-0.724628792841039	-0.414069488121121
-0.656802546559383	-0.312563584787635
-0.587218246115929	-0.225403648782965
-0.517810401058248	-0.15685632068813
-0.450821413155167	-0.107561410704159
-0.387997039756244	-0.07396462411675
-0.329960377045249	-0.0492024174668611
-0.276012423385871	-0.0251943430300565
-0.224349506833667	0.00496990879530619
-0.172585824143521	0.0452798442062627
-0.118465487615494	0.0961425920883022
-0.0605672953571361	0.154831210896423
0.0012961300295348	0.216852185520922
0.0662058750331826	0.277814226874631
0.132739273612845	0.335129417819538
0.199723786791845	0.388899168233556
0.266744254394	0.441701504254971
0.334175127188866	0.497454489437417
0.402796962727213	0.559871596257477
0.473255278124921	0.631166319554495
0.545621060041282	0.71153053377868
0.619207241309715	0.799495323315265
0.692718997263326	0.892764899501289
0.764728050262242	0.988834338903573
0.834273869337112	1.08496619113566
0.901253870732462	1.17781483584626
0.966405694864161	1.26349982075063
1.03102183362581	1.33864070601302
1.09669876191506	1.40200990477249
1.16522684634013	1.45585304134313
1.23841618046608	1.50599274272412
1.31757079727384	1.56031141165548
1.40249663402473	1.62573477385768
1.4901612683258	1.70434698739334
1.57336563159937	1.789792670397
1.64008196191392	1.86549589054493
1.67426551815594	1.90612254772784
1.63561360325944	1.85000696960819
1.52825949989559	1.69580169803096
1.36510567005289	1.46471892716874
1.15905457571982	1.1779708511941
0.923008678884868	0.856769664279631
0.669870441536526	0.52232756059791
0.41254232566328	0.19585673432152
0.163926793253619	-0.101430620376956
-0.0630736937039697	-0.348322309324939
-0.255556673220997	-0.523606138349844
-0.400619683308975	-0.628690612822514
-0.49700094296464	-0.696145585664948
-0.57227458528852	-0.744152078272007
-0.637074610723546	-0.785929401376866
-0.698634082719838	-0.828180262682633
-0.760305952588259	-0.871934699909086
-0.822269099015149	-0.914944603452602
-0.882737716788648	-0.954547560741693
-0.939106733342474	-0.98988783028651
-0.988689830356987	-1.02261435108696
-1.02895238350583	-1.05574288114193
-1.05745731229109	-1.09121534336845
-1.07198462373538	-1.12749631959412
-1.07114535467159	-1.15875561458368
-1.05531001519296	-1.17646045559501
-1.02728406217504	-1.1728971585555
-0.992242041792179	-1.14506623201076
-0.956832497253432	-1.09712255341126
-0.927741239282227	-1.04012782927923
-0.910176985368875	-0.989050260746855
-0.906713039388554	-0.95813508067496
-0.916734558926552	-0.956360801039353
-0.936533224477064	-0.984471009217399
-0.960001744469739	-1.03439367357761
-0.97987574608144	-1.09119263815852
-0.989366418272544	-1.13711717003787
-0.98378789262234	-1.1567088184539
-0.96163785813183	-1.14142553089323
-0.924752220903354	-1.09218757547671
-0.877538249403739	-1.01881996905166
-0.825600137185127	-0.936444961053408
-0.774151114094382	-0.860071354657617
-0.72658923821115	-0.799389415557673
-0.683638649221151	-0.755731907769962
-0.643403671546916	-0.722329003324247
-0.602371949047299	-0.687706672058598
-0.556940680483207	-0.640803470206773
-0.504777374988046	-0.575610206996006
-0.445498845852255	-0.493349085975192
-0.38059931377829	-0.401474334229686
-0.312867009129491	-0.310395889447958
-0.245523575204522	-0.229720010909315
-0.181249440264162	-0.165483717582982
-0.121346899119845	-0.118887931556194
-0.0653810122091096	-0.0863235616751159
-0.0114744550724249	-0.0603839578830935
0.0429055634775781	-0.0317187147526698
0.100032405562247	0.0084709968316458
0.161178853717794	0.0658683809439623
0.226204771226468	0.141324773012656
0.29358355756616	0.230790076104435
0.360951379965175	0.327032845794032
0.4260748660938	0.422431739361069
0.487838958313798	0.511564179464259
0.546730695328151	0.592466820194802
0.604509868905301	0.666221871604572
0.663206684453015	0.73535676353207
0.723982543628401	0.801943621547565
0.7864891996332	0.866272108359965
0.849108051318656	0.926731674396864
0.909969050094403	0.981056702905508
0.968192589873769	1.0283720760439
1.02466030027066	1.07086380066004
1.08189749619453	1.11386747400992
1.14310650949915	1.1639502554206
1.21070277556744	1.22582445490283
1.2847989580829	1.29974890766319
1.36209346805314	1.38069535024747
1.43558752795911	1.45934022887831
1.49535315601445	1.5240151833138
1.53018410941273	1.56270772758194
1.52962056523679	1.56469635400796
1.48579980898374	1.52184548249111
1.39838547171623	1.42973118942648
1.2637028346435	1.28759788520751
1.09181248054576	1.10138109812483
0.892774992203275	0.887070513092432
0.676650952396273	0.660655815024305
0.453500943904996	0.438126688834447
0.233385549509685	0.235472819436852
0.0263653519905801	0.0686838917455139
-0.157499065872078	-0.055356295045244
-0.30814712129805	-0.141962183596684
-0.421280641892891	-0.20176777241669
-0.512246212700287	-0.248326878732837
-0.586949235286908	-0.293459843170422
-0.6511481301516	-0.343748091701391
-0.709496057956768	-0.399530514540619
-0.764927454631085	-0.45651562856453
-0.818398016456563	-0.508859632024825
-0.868968552442574	-0.552078420657494
-0.914219923283727	-0.584631403857507
-0.950958493447368	-0.607885380687741
-0.976094484389356	-0.624870748634001
-0.987500099568513	-0.638627931510844
-0.984662355368171	-0.650972301923013
-0.969040663216564	-0.66214258015487
-0.944116323680587	-0.671282989439865
-0.915104622028989	-0.677402033458926
-0.888252599723451	-0.680382906945887
-0.869680393029191	-0.681640673086805
-0.863903194164783	-0.68414288450652
-0.872453969499301	-0.691743949332157
-0.893193170258809	-0.707975742789972
-0.920693814401101	-0.734561632887976
-0.947618189451505	-0.770116934327304
-0.966613993852382	-0.809672575265544
-0.97212790845125	-0.84549542967541
-0.961585080320025	-0.869104892243979
-0.935570960407397	-0.873725496897853
-0.897004433283018	-0.856127587504368
-0.849694294574698	-0.817133673917732
-0.79688404969276	-0.760795266887989
-0.740314536182061	-0.692849442869948
-0.680089430141149	-0.619182569296715
-0.615331928797564	-0.544722908238288
-0.54530063820212	-0.472792948503414
-0.470396653512317	-0.404775130882192
-0.392543158377517	-0.340023062869654
-0.314791725744727	-0.276127596008524
-0.240454037934412	-0.209729202898678
-0.172253663741025	-0.137884717091125
-0.111838588704165	-0.0595625149414584
-0.0596660225066919	0.0234815894670446
-0.0150506280072395	0.106993095658346
0.0237885615701718	0.185555878789557
0.0596318411720201	0.254289445791853
0.0959087503642632	0.310206906720207
0.135964444441681	0.352996197076421
0.182101803937021	0.385363027833334
0.234849032836426	0.4129462744064
0.292894563916636	0.44346393454679
0.353755434356514	0.484839360264102
0.414822919009743	0.542723916394139
0.474300970469496	0.618444658983015
0.531700154785185	0.708368361295965
0.587772034952551	0.805026020356475
0.643969976776433	0.89954035036096
0.701673936294121	0.984354398858813
0.761487973771671	1.05517742240067
0.82289368902689	1.11148937211506
0.884410901608125	1.15569091651715
0.944212427268547	1.19157681258869
1.00095417955732	1.2228720442867
1.05447827921037	1.25226036248409
1.1060600793936	1.28106220734828
1.15804385512294	1.30956390674423
1.21298690897259	1.33777842030415
1.27261491941473	1.36618066316907
1.33686555154663	1.39595937260003
1.40314810754821	1.42851931690441
1.46584728529642	1.46412335757122
1.51616336463719	1.49984086337882
1.54257564848838	1.52764015560651
1.532319200227	1.53408201527082
1.48028675744917	1.50273450400831
1.36453478224553	1.41621022298021
1.19880631965024	1.26046787736398
0.996844414697512	1.05492631681096
0.772392112421521	0.819004390972478
0.539192457856458	0.572120949499861
0.310988496036511	0.333694842044443
0.101523271995867	0.123144918257556
-0.0754601692312851	-0.0401099722094708
-0.206218782610758	-0.152729845538117
-0.289830089144015	-0.223282046724676
-0.350411753112874	-0.267688901356508
-0.400741003162426	-0.303652638598853
-0.452127803233418	-0.34536766873846
-0.511939657631779	-0.399980667966234
-0.582222380877556	-0.46667607892101
-0.659762364948349	-0.538356994772232
-0.73756585216778	-0.605061150268352
-0.807247086214431	-0.657785480162191
-0.861500399899509	-0.691400279643682
-0.895883098602964	-0.705766298564467
-0.909495332081811	-0.704897403205602
-0.904607337406045	-0.694827210179938
-0.885661876961322	-0.681357004870377
-0.858198139680377	-0.668713828392618
-0.828034275278288	-0.659436739480178
-0.800681452742634	-0.655075206652664
-0.780757655799688	-0.656934910473733
-0.771294306341657	-0.666222450005363
-0.773128709902627	-0.683448338255614
-0.784709132130439	-0.707571623465504
-0.802466910808072	-0.735611388861769
-0.821640368923836	-0.763076939759253
-0.837294249578862	-0.784985091656819
-0.845258508708995	-0.796984369558101
-0.842752523986128	-0.796222294515616
-0.828593412288785	-0.781771177511319
-0.803079912108391	-0.754554362648008
-0.76774274731744	-0.716869237037555
-0.725067129623177	-0.671770560726878
-0.678150049468357	-0.622601188532829
-0.63024671250727	-0.572752092421896
-0.584269501816086	-0.525443002822624
-0.542352230561052	-0.483228957295882
-0.505525817210857	-0.447223280573282
-0.473480357271437	-0.416490778743272
-0.444429206450247	-0.388238068621018
-0.415242996022102	-0.359011190372613
-0.382111048134457	-0.326365355507799
-0.341789865142436	-0.290053013397596
-0.293056870816947	-0.252070259312783
-0.237658812940204	-0.215628274739592
-0.180123464089232	-0.183672724457602
-0.126286520422816	-0.157631384856094
-0.0810628306317054	-0.136787282622601
-0.0465027628798695	-0.118397176485636
-0.0211011189169795	-0.098501451917553
-0.00059497208535708	-0.0731821555362308
0.0203695727618464	-0.0398334662762596
0.0466294139716575	0.00205144688906989
0.0815229308281509	0.0509176589992053
0.126541394325136	0.103954192301847
0.181334142460303	0.158157514180429
0.243866480171589	0.211027233386968
0.310750635675086	0.260632985819773
0.377867447907627	0.305298396245475
0.441272486663446	0.343406314037093
0.498178076327272	0.373723761289125
0.547734966082574	0.396271452007421
0.591419614973622	0.413332250154003
0.63288869448751	0.429945063355939
0.677146223159313	0.453283283092635
0.728974928213923	0.490655983500092
0.790893106098988	0.54647059501375
0.861205587883331	0.619210480195017
0.932846133132888	0.699825857802739
0.99364631219446	0.77245731309549
1.02833817877453	0.817388152626099
1.02194808478427	0.815377597330441
0.973027316256567	0.752378842490447
0.856609821838672	0.628353796230699
0.688586437323655	0.441014657558193
0.484847998504587	0.213819577100209
0.261285341174541	-0.0297732945159725
0.0337893011265881	-0.26630580666307
-0.181749285846199	-0.472319808713801
-0.369439583950749	-0.624357150040887
-0.513390757393991	-0.718716952637613
-0.612142247571094	-0.759538068288893
-0.67471657108108	-0.757153687135445
-0.710721837688991	-0.726944245955001
-0.731503927854502	-0.68633455940349
-0.747611423920787	-0.651446733995085
-0.766686080462112	-0.633821403833965
-0.792070750382798	-0.6380235300481
-0.822396724625362	-0.661015323456937
-0.852319416571289	-0.693640159435166
-0.874334431299668	-0.723695111195741
-0.881262368799498	-0.739486965207367
-0.868686611315331	-0.732816229472943
-0.836544726192959	-0.700823926517847
-0.789316244883463	-0.646592608551842
-0.734763180374047	-0.578534524338929
-0.681732443428531	-0.508581252575681
-0.637833123663994	-0.449336541506064
-0.607742401906687	-0.410745250229926
-0.592573282647473	-0.397223722805995
-0.590290891209675	-0.406247281655097
-0.59674830744704	-0.428952502122833
-0.606784932982037	-0.452620070128321
-0.615095691671857	-0.464336143605994
-0.616946729279627	-0.454791376730437
-0.608891889459061	-0.421009834436131
-0.589397733465424	-0.366980206618994
-0.559046402434733	-0.301877480067136
-0.520082022209445	-0.236536626634718
-0.475452498538704	-0.179537836126599
-0.427799870490554	-0.134391232406223
-0.378810767322962	-0.0988546327984834
-0.329078044589504	-0.0665348077829609
-0.278400114593928	-0.0299516757114052
-0.2263244215174	0.0163535017908197
-0.172679774460145	0.0739732226854324
-0.117874458931139	0.140597924863916
-0.0628944437949511	0.21140301527469
-0.00909341873996439	0.280922419133786
0.0421138725152872	0.344543576262212
0.0896079945430953	0.399271345220655
0.132927830249412	0.443933998531864
0.172525880263496	0.479171079078126
0.209765641639828	0.507317755064173
0.246584263917807	0.53204123157149
0.284895123756863	0.557629097803855
0.325943339575024	0.588051419887007
0.36987044415613	0.626011922390734
0.415680263598421	0.672193430886464
0.461667924878873	0.724949152328663
0.506198879180679	0.780693954934634
0.548533721110744	0.835010020428175
0.58929923786249	0.884066366505653
0.630325160677649	0.925709131092774
0.67388461991078	0.95977214319569
0.72172859943729	0.987635476075697
0.774459093438334	1.0114322334397
0.831593143066241	1.03338286342613
0.892230815174395	1.05561141153039
0.955874202730049	1.08054418194213
1.02289827408517	1.11159585590367
1.09440083459154	1.15346073368798
1.17143891744887	1.21127471662876
1.25385744623513	1.2883702912728
1.33903752019605	1.3831707330197
1.42096325913695	1.48658787244574
1.49001695598794	1.58156381425106
1.53382619694647	1.64570024003989
1.53925088756356	1.65647055092822
1.50503374352226	1.60860107878464
1.40967287112399	1.47750767356709
1.26410410995716	1.28196285209534
1.07926329961019	1.04073913118917
0.866086279671513	0.77260902766837
0.635508889729542	0.496345058352714
0.398466969372702	0.230719740061982
0.165896358189412	-0.00549441038404596
-0.0512671042319055	-0.193524876165591
-0.242087578302829	-0.332470890028944
-0.395629224434938	-0.445280514707435
-0.510419847304418	-0.541477539630194
-0.60475610173306	-0.628431766526104
-0.68381176192428	-0.71058976779167
-0.753030309340134	-0.789943223827976
-0.817398809578113	-0.866801989849486
-0.880354971347827	-0.94013159172627
-0.942603678196352	-1.00737310143534
-1.00146722366644	-1.06428882652881
-1.0513999507309	-1.10551675502082
-1.08581582396151	-1.12607809365466
-1.09964038380266	-1.12338400320213
-1.09150001087818	-1.09882554467137
-1.06453988678586	-1.05810553906681
-1.02549331376462	-1.01000584362281
-0.982509567007062	-0.963984984837654
-0.942899903151692	-0.92757562260434
-0.911891105334245	-0.904732277015428
-0.892647056336237	-0.895849881303176
-0.88688440195197	-0.899209257712941
-0.895156377062531	-0.912698145336824
-0.916418924097126	-0.934574021478866
-0.947234938707028	-0.962893373140964
-0.981352229739079	-0.994241437056169
-1.01027778517618	-1.02276012904209
-1.0249709006496	-1.04022089604109
-1.01813354267523	-1.03745055583085
-0.986189989990657	-1.00686036594257
-0.930177281193667	-0.945137401297709
-0.85527539295766	-0.854796812256426
-0.769255238875893	-0.743753473288668
-0.68044911448558	-0.62309075558782
-0.595866420162901	-0.504005161897438
-0.519905632672644	-0.39505598415613
-0.453913892186225	-0.300523926356935
-0.396619800462794	-0.22022227306927
-0.34517639346563	-0.150665325851218
-0.296341836013665	-0.0871136496551979
-0.24735826439305	-0.0257305793743789
-0.196311011310007	0.0350070711627295
-0.142015705417337	0.0942633682526848
-0.083711317696617	0.150143134202718
-0.0209290964699225	0.201514416750057
0.0462682663701084	0.249139115094616
0.116862397533185	0.295361773767482
0.188724684278195	0.342681768267643
0.259063178517652	0.392338732389247
0.325365368651318	0.443869808776616
0.386362198917223	0.495715348836744
0.442525304745686	0.546268658257457
0.495912014318103	0.594745786308371
0.549528351125086	0.641593514913675
0.606529881823254	0.688439734045163
0.669492076867468	0.737695790866028
0.739857501160707	0.791929973997333
0.817652090728602	0.853188832860228
0.901578020199965	0.922534047208045
0.989507614014265	0.999966873286608
1.07922545374258	1.08461092725719
1.16910728475525	1.17485726717148
1.25840665520361	1.26835249708644
1.34698619249966	1.36200468638838
1.43459016378592	1.45222899587919
1.5199360342728	1.53536233300203
1.59989789930906	1.60783867735869
1.66894535767947	1.66573997313099
1.71898651717555	1.70383279058557
1.73988690456396	1.71485074834007
1.72095476808836	1.69002354186175
1.66218800811782	1.62128668778067
1.54862031774605	1.50552827004682
1.39044264911404	1.34566983126177
1.19784595436281	1.15362550155236
0.981021185633354	0.941309411045442
0.75015929506667	0.720635689867855
0.515451234803762	0.50351846814645
0.287087956985633	0.301871876008073
0.0752604137532842	0.127610043579571
-0.109840442752283	-0.0154192199656812
-0.258023660390067	-0.140224195575959
-0.366149927584559	-0.252613132375402
-0.462551856741942	-0.356872642464403
-0.554986165418843	-0.4551179916231
-0.648991374094126	-0.547869625829988
-0.746933641718594	-0.635053694084568
-0.847651095034061	-0.716595990242449
-0.946715128929759	-0.792249550517411
-1.03739317269241	-0.860989414073307
-1.11231985806626	-0.920737475336537
-1.16561099290336	-0.968990726185329
-1.1948292819623	-1.0042520418315
-1.20205556437356	-1.02749334151275
-1.19351383465607	-1.0426647919203
-1.17775651683994	-1.05567357190136
-1.16308329228357	-1.07211673815767
-1.15522760407891	-1.09486469682527
-1.15616442505561	-1.12277613398319
-1.16431532075695	-1.15117996326084
-1.17581688750665	-1.1737297989798
-1.18617793833531	-1.18458352773607
-1.19166567792736	-1.17995735237953
-1.19001192802175	-1.15867216190238
-1.18034167471073	-1.12185129788939
-1.16251466942348	-1.07218012393204
-1.13630269451864	-1.01311649001734
-1.1009100495716	-0.948268965562856
-1.05518489060373	-0.880965511220179
-0.99847816075817	-0.813951405423692
-0.931666124737444	-0.74920901222784
-0.857655965343193	-0.687934093225181
-0.780933857320326	-0.63063083186489
-0.706267996616092	-0.57719705529397
-0.637173134973474	-0.526878927653534
-0.574861039368327	-0.478115171643612
-0.51811068237971	-0.428544814120703
-0.464017792105938	-0.375592442957071
-0.409205855599247	-0.317699727562208
-0.350966226853958	-0.255535741385
-0.287946004299901	-0.192164889248088
-0.220281783435984	-0.131742604806101
-0.149300010070525	-0.0773892433521882
-0.0769720117967569	-0.0294994693442474
-0.0052795405692515	0.014557949725368
0.064363345310079	0.0592791169355896
0.131457710367698	0.109160615356055
0.196404945520085	0.167167389739875
0.260163520049006	0.234204144251478
0.323793793275733	0.30959178165611
0.388156235222743	0.392038846838384
0.453886064765089	0.480477769611154
0.521545173015676	0.574340490148652
0.591743045051017	0.673175529049574
0.665078989835693	0.775822666359989
0.741886363275141	0.879648599645286
0.821877900701285	0.980503735761728
0.903896073334942	1.07381065966551
0.986018406843924	1.15648817683826
1.06613094895541	1.22869023473502
1.14273628091235	1.29416099169909
1.21545353416087	1.35859330303292
1.28471697714475	1.42644418018707
1.35058744086277	1.49756200247058
1.41107383383358	1.56517818111169
1.46070126789181	1.61628466647008
1.49015579559206	1.63447474226418
1.48756454518661	1.60432607580325
1.45067350581884	1.5218989895936
1.35524939883595	1.37282765789866
1.21210367371235	1.17308395203005
1.03204777992243	0.938639743299409
0.825893166940593	0.685466903018375
0.604451284241241	0.429537302498579
0.378533581298773	0.186822813051653
0.158951507587587	-0.0267046940107682
-0.0434834874179144	-0.195073347377052
-0.217959954243333	-0.31490364067603
-0.353666443414269	-0.405067269199049
-0.448819206816177	-0.479507197380089
-0.532306363703267	-0.550489209310226
-0.612240427865771	-0.624175206755724
-0.693517839100066	-0.698925215007383
-0.77705159258475	-0.766914153563472
-0.859991045983396	-0.81811489077737
-0.936750687322532	-0.844740678012612
-1.0006481120216	-0.844364496645536
-1.04587533942873	-0.820802053400885
-1.06934340764841	-0.782819037334665
-1.07182435021393	-0.741440738422965
-1.05795221526489	-0.706937842113539
-1.03501608114116	-0.686400582774322
-1.01093092891421	-0.682420888681682
-0.992124237494678	-0.693059212716802
-0.98213399614466	-0.712997583611386
-0.981379041667342	-0.735471577345201
-0.987977276865147	-0.754338835736897
-0.998999841651746	-0.765684890828985
-1.01146629866616	-0.768612390523308
-1.02272034126034	-0.765052682856165
-1.03029281787747	-0.758592910904491
-1.03164119420108	-0.752622074326787
-1.02413849988964	-0.748479289708255
-1.00544297416868	-0.744418492821278
-0.974067055937644	-0.735931362592137
-0.929784828487169	-0.717383132524002
-0.873617365640814	-0.684263415488351
-0.807448868361443	-0.63501877806476
-0.733586208828097	-0.571674396416326
-0.65453289935502	-0.499081994933939
-0.572948837817371	-0.423201491175317
-0.491546370310344	-0.349103083548547
-0.412766427741613	-0.279432764532876
-0.338342760373525	-0.213965307271586
-0.269000754589033	-0.150457885668307
-0.20443650825926	-0.0863373443278753
-0.14352022933343	-0.020248305869325
-0.084573818729349	0.0473573364917567
-0.0256232633896244	0.114703939300661
0.0353958866718114	0.179704377566324
0.100437846677991	0.240772271863265
