# Supplementary material for: A multiwavelength photoplethysmography dataset with blood pressure and heart rate reference measurements
Source: Data Brief. 2025 Nov 14;63:112284. doi: 10.1016/j.dib.2025.112284 (PMC12682042; doi:10.1016/j.dib.2025.112284)
Supplement: Supplementary file 1 [file mmc1.zip › ppg_csv/ppg_subject_021.csv]

IR_PPG	Red_PPG
-1.21858551715382	-1.19789436384462
-1.2531529821047	-1.22320457935914
-1.26242871531428	-1.22337245062721
-1.25155409741844	-1.20186147774609
-1.22527618752918	-1.1633532784067
-1.18788976621642	-1.11369493199823
-1.14317305744153	-1.05911151918576
-1.0943734501023	-1.00504021516442
-1.04424621589718	-0.955100876194741
-0.995055022778064	-0.910614843289191
-0.948456049891754	-0.870835551846419
-0.90531916062063	-0.833758026553618
-0.865654544131723	-0.797138955138949
-0.82878292597332	-0.759333357866435
-0.79373258648782	-0.719761341913057
-0.759704727700713	-0.67905225663602
-0.72641934030879	-0.63895091811762
-0.694218734808204	-0.601948748960967
-0.663905530684859	-0.570572964746544
-0.636394266174132	-0.546471400383664
-0.612325623738413	-0.529694112760574
-0.591789870496957	-0.518581786367737
-0.574242466988941	-0.510349049590064
-0.558615579372315	-0.502060894531898
-0.543566862280555	-0.491535699780209
-0.52777841469476	-0.477812607195924
-0.510215516564041	-0.461063740830438
-0.490254354618892	-0.442080751807117
-0.467615894907659	-0.42161679845283
-0.442136051954701	-0.39986346606761
-0.413502121487997	-0.376227161309618
-0.381095027223772	-0.349430690863466
-0.344006648569454	-0.317853661364699
-0.301238809494452	-0.279960676643532
-0.252058709146524	-0.234679582065372
-0.196432321147791	-0.18167286575826
-0.135370305857147	-0.121518210418197
-0.0709884370824045	-0.0558207163917916
-0.00619089282347407	0.0127860151678636
0.0559342842143638	0.0808937346839309
0.112822044819255	0.144990080889824
0.163085730315296	0.202508364466762
0.206999340892352	0.252872372382397
0.246627768279131	0.297955622701306
0.285406628349933	0.341555751340117
0.327166265882558	0.38795863829484
0.374908965421249	0.440138799722293
0.429802746422179	0.498366062960446
0.490754974190516	0.559884541856659
0.55472216723846	0.619931081979082
0.617696858467253	0.673762718403001
0.676062728196423	0.718796306745236
0.727789610991112	0.755789376235473
0.772947268001522	0.788420656096208
0.813339323867088	0.821456336770239
0.851512690746539	0.858436579552746
0.889684157877402	0.900077164696853
0.929100260896645	0.944200114431734
0.970072906554744	0.9871795081868
1.01255618846673	1.02609602853229
1.05681042284648	1.06045561819355
1.10360312754102	1.0925285118678
1.15360105692064	1.12595662267704
1.2060192594352	1.16304900056252
1.25701742960489	1.20185774245927
1.29860154426878	1.23439344487038
1.31878614516342	1.24704160129672
1.28719330043733	1.2130465410662
1.19863062147827	1.11828811329748
1.06242189111502	0.973606447374897
0.887890892176411	0.789841672682741
0.684361407491226	0.577833918605324
0.461157219888274	0.348423314526953
0.227602112196356	0.112449989831936
-0.00698013275572501	-0.11924592609542
-0.233265732139167	-0.335824303870808
-0.441930903125167	-0.52644501410992
-0.623651862884924	-0.680267927428448
-0.769104828589634	-0.786452914442085
-0.868966017410497	-0.847043545342062
-0.92536145687088	-0.883860580531762
-0.963720366054053	-0.904150734705217
-0.99059468528343	-0.913861551235182
-1.01020518406621	-0.917409688146047
-1.02433124521481	-0.917692553766829
-1.03269195306775	-0.916101477805839
-1.03363360119142	-0.912503375113076
-1.02498354813086	-0.90540215024338
-1.0049657060232	-0.892550691760146
-0.973054440746357	-0.872016954587293
-0.930582185917439	-0.843295591091297
-0.880885356989984	-0.807896071923592
-0.828841364754839	-0.769094771951004
-0.779832406219995	-0.730984808233066
-0.738427944489233	-0.697275169621943
-0.707279471370903	-0.67034639141588
-0.686689024371956	-0.650907678447355
-0.674999538932777	-0.638328942677275
-0.669552812497384	-0.631435181363229
-0.667733182766402	-0.629334580300241
-0.667660624085788	-0.631823752688205
-0.668328104441478	-0.63914200298865
-0.669250824498948	-0.651219481194878
-0.669895001204069	-0.66685210419852
-0.669214381741461	-0.683280958399776
-0.665533916407719	-0.696462127130724
-0.656837208502158	-0.702005145167252
-0.641334816814431	-0.696463818854659
-0.61808347935987	-0.67847856970594
-0.587396336164808	-0.649269924223852
-0.550834406734368	-0.612193411350299
-0.510727284794521	-0.571439947989495
-0.469391458113002	-0.530379571971822
-0.428358108541799	-0.490273771646278
-0.387893384305515	-0.449919908214539
-0.346937522675726	-0.406316287986215
-0.303426248791867	-0.355970884817048
-0.254872316416459	-0.29627094620176
-0.19906451033263	-0.226406400040599
-0.134723620865758	-0.147586323145794
-0.0619358757069852	-0.0625779978778712
0.0177696818368691	0.02516972648712
0.101704631090011	0.11245660100545
0.186544939124559	0.197010240427366
0.268936277445087	0.277763967043208
0.346050550075339	0.354713493764123
0.415988514129995	0.428405990243034
0.477938063432461	0.499217620285524
0.532057879551504	0.566721583996032
0.57917652560015	0.629486904987717
0.620492408290149	0.68547300215626
0.657423728302173	0.732893192617702
0.69159877450402	0.771181639360098
0.7248361707153	0.80160589557106
0.758960557577113	0.827159307347435
0.795409527613632	0.85166261410746
0.834726460931162	0.878410871769584
0.876162654741389	0.908977758121685
0.917686544503131	0.94273506392659
0.956602130462667	0.977305833810262
0.990659872416896	1.00974817261887
1.01916821551348	1.03793432162401
1.04346370940444	1.06145654717691
1.06630027300854	1.08152359455186
1.09016374792454	1.09968606399269
1.11501898754529	1.11574356606989
1.13639328849161	1.12569705254056
1.14480294916752	1.12088671102506
1.12716705931988	1.08921126161906
1.06906844093701	1.01472237132336
0.954650968696486	0.888791195911102
0.795691576226386	0.723877492931383
0.603967197154803	0.53244101993331
0.391254765109828	0.326941534465988
0.169331213719553	0.119838794078522
-0.0500265233879313	-0.0764074436799836
-0.255041512584534	-0.249337421260424
-0.433936820242164	-0.386491381113695
-0.574935512732732	-0.47540956569069
-0.666260656428144	-0.520335488468335
-0.712660911737591	-0.540547351523724
-0.736300692640149	-0.546863235915209
-0.746756653156574	-0.5481616069437
-0.751209139826279	-0.550005833783544
-0.753543877910104	-0.554436858248418
-0.754506857180295	-0.560681720197178
-0.752636450509227	-0.566318612344492
-0.745535353639754	-0.568418053724952
-0.731041990617286	-0.564347384133331
-0.708010778801637	-0.552202979238918
-0.676627466876012	-0.531029761383999
-0.638356929326946	-0.500981713155447
-0.595678108218941	-0.463442117992359
-0.551706987187955	-0.421008034721148
-0.509725408941056	-0.377244106711617
-0.472635693043024	-0.336218495035444
-0.44246900269863	-0.301938465365345
-0.420157270409487	-0.277800797045765
-0.4056864693406	-0.266107289879967
-0.398512994625517	-0.267688199481685
-0.39794963841603	-0.281725659968502
-0.403276061001146	-0.305863927750984
-0.413551966129726	-0.336590716450086
-0.427318428769411	-0.369756789979569
-0.442423935294345	-0.401068507747799
-0.456111565170686	-0.426458054652062
-0.465355164797385	-0.442347982237107
-0.467339507878587	-0.445899118006602
-0.459967467962164	-0.435318387040988
-0.442286810289102	-0.410211074341766
-0.41471426662197	-0.37183853323915
-0.378940819650236	-0.323082064416015
-0.337497747909136	-0.268006962148405
-0.29312224284177	-0.211130988064009
-0.248170466508657	-0.156653793983677
-0.204294320336104	-0.107869966069091
-0.162447461998455	-0.0668377340545533
-0.123123536309192	-0.0342709899072212
-0.0866406001001949	-0.00961805243940595
-0.0532909827224986	0.00868745386465942
-0.0232721547013734	0.0228381624650616
0.00353722702080992	0.0352096822364036
0.02779306645374	0.0479639473504826
0.0507511386954085	0.0627739372114829
0.0741273577738123	0.0807153413642888
0.099766572455968	0.102339282633716
0.129186077620383	0.127860801169329
0.163141215011238	0.157334013561156
0.201422219483334	0.190747178892346
0.243020781500143	0.228083844398513
0.28659951306243	0.269394134797638
0.331013505712432	0.314816220217372
0.375617599266857	0.364429363217433
0.42023935648808	0.417891751508396
0.464884707640353	0.473997772741329
0.509362854756711	0.530458859430316
0.553031872812917	0.584182448120163
0.594784582948821	0.632038023462858
0.633267142850617	0.671771147301389
0.667236839107334	0.702636430096101
0.695949929191615	0.725508398469232
0.719471074920924	0.742508971679653
0.738801027673334	0.75639819603943
0.755788107023096	0.770055539274645
0.772901808596055	0.786287074022895
0.792964391176133	0.807901802964668
0.818780575293246	0.837643339388487
0.852412969125986	0.877442960861774
0.893886485432356	0.926784467399858
0.93949284446478	0.980608449427565
0.980402563440187	1.02774861059142
1.00256884214709	1.05104562893331
0.964821529859617	1.00467133224037
0.859861606932399	0.876507656688805
0.700112094268231	0.682993424069467
0.49799601276991	0.440567456173226
0.265936383340232	0.165668574790947
0.0163562268819966	-0.125264398286506
-0.238321435702002	-0.415792641268269
-0.485673583508965	-0.689477332363477
-0.713277195636097	-0.929879649781265
-0.908709251180601	-1.12056077173077
-1.05954672923968	-1.24508187642112
-1.15336660891054	-1.30959557748137
-1.19803800326298	-1.33330971659453
-1.21252482842482	-1.33016588212009
-1.20634726290362	-1.311449069709
-1.1868853137541	-1.28401367916151
-1.15874931622277	-1.25009947525761
-1.12396442536369	-1.20849941813787
-1.08277998032674	-1.15654386722924
-1.0347616312061	-1.09225598360016
-0.979783559743138	-1.01602727051941
-0.918647506470974	-0.931268933983173
-0.853229054875148	-0.843811385746516
-0.786191740531683	-0.760303358682055
-0.720409104663221	-0.686266687851562
-0.658330269432344	-0.624578220102855
-0.60156551808657	-0.574946641373433
-0.550851854580198	-0.534539084651005
-0.506324432836778	-0.499446649694426
-0.467865436824251	-0.466349773251756
-0.435342858802113	-0.433723190890667
-0.408683471915923	-0.402194472741891
-0.387787118081016	-0.374026646599701
-0.372286138495862	-0.351955697853422
-0.361205377178005	-0.337777334983318
-0.352697359483614	-0.331172924487783
-0.344074462565003	-0.329240149944485
-0.33223925335581	-0.327001306555287
-0.314400782287448	-0.318804575729093
-0.288810062575152	-0.300103584388385
-0.25523266889639	-0.26885393085803
-0.214983774277937	-0.225943052328111
-0.170518329864016	-0.174576980663055
-0.124717966417706	-0.119014912981091
-0.080089044689763	-0.0632042133523661
-0.0380873823457177	-0.00975356570269765
0.00124705748755523	0.0405176472411448
0.0392189990466993	0.088383287869513
0.0779536155635817	0.135465285870418
0.119569002880579	0.183237809206963
0.165341693921425	0.232221120333269
0.215184069252795	0.281751655508239
0.267631015183255	0.330439854607018
0.320346804233115	0.377064642369387
0.370992884252218	0.421414938820493
0.418170293971587	0.464632353256212
0.462090895842103	0.508922860414517
0.504688904924364	0.556871081155126
0.549068247549877	0.610726969329811
0.598425897932395	0.671867883123653
0.654797790671741	0.740402474970267
0.718052351262206	0.814837006488385
0.785468288734069	0.891850190801128
0.852036955898245	0.966327934198298
0.911429285085743	1.03181949246425
0.957403594729423	1.08152490161706
0.985300541875514	1.10978251881005
0.993218944959802	1.11375560703705
0.98254177459879	1.09472286131232
0.957658093218284	1.05829650221779
0.924942009389238	1.01321956419209
0.891267460073296	0.969060361109621
0.862507519446265	0.933718855725979
0.842503071015911	0.911760841856536
0.832822563888117	0.904152437605429
0.833282726904478	0.90926903220737
0.842802238613845	0.924451030307621
0.8599800647963	0.947166703469407
0.882993637954094	0.975144956980304
0.908855130752614	1.005465009346
0.932432889746585	1.03315612811024
0.945782970591451	1.05012292473646
0.938301288243526	1.04514413400803
0.893452625536957	0.999598093943843
0.789122961182597	0.887160959651119
0.636478009555395	0.721113876281
0.446683485030301	0.514737988984625
0.230905101982266	0.28131444291313
0.000308574786239663	0.0341243832176543
-0.233940382182828	-0.213551044950665
-0.460676054549986	-0.44843069644069
-0.668732727940285	-0.657233426101283
-0.846944687978774	-0.826678088781306
-0.984146220290504	-0.943483539329622
-1.06917161050052	-1.00987889508726
-1.10932340391401	-1.03596578119151
-1.1213836744992	-1.03291547734083
-1.11435850023658	-1.01165878272885
-1.09528360256755	-0.981072707038947
-1.06867896355648	-0.947170517193057
-1.03688524757083	-0.913185594306187
-1.00087965042944	-0.880251927193953
-0.961147134269408	-0.848334942866007
-0.918322575919391	-0.817098235171289
-0.873490658658162	-0.786462249695426
-0.828159835606221	-0.756745341549791
-0.784030301116816	-0.728477182186984
-0.742743174282288	-0.702138456203895
-0.705757505351598	-0.678079902248496
-0.674349383640649	-0.656684095459611
-0.649592691347763	-0.638596695640016
-0.632199260718823	-0.624781291597052
-0.622249995121872	-0.616299249397079
-0.618977951712427	-0.613904779790508
-0.620743496326653	-0.617608375563283
-0.625210954663921	-0.626352242020768
-0.629634565865416	-0.637953245578955
-0.631166545721041	-0.649418694932503
-0.62716671287136	-0.657539804930812
-0.615523357089768	-0.659463625897905
-0.594948769038657	-0.652971620469905
-0.565155479414007	-0.636463089756277
-0.52684310622513	-0.608896733485005
-0.481520056827271	-0.569923589925133
-0.431240523547794	-0.5201857884756
-0.378307853546929	-0.461554421340036
-0.32495666599771	-0.39710712205327
-0.273038732074518	-0.330769594137631
-0.223762048251081	-0.266623242875342
-0.177529457665706	-0.207970291018232
-0.133912673447367	-0.156407646495315
-0.091785120401897	-0.111284104568301
-0.049600829816886	-0.0698522087193989
-0.00576341066229867	-0.0281557958277171
0.0409845518917696	0.0176358802435187
0.0912107458110741	0.0699181216365336
0.144538878687926	0.128792500691835
0.199567925928661	0.191922081905653
0.254043272348306	0.255162318605493
0.305295692673019	0.313785654553392
0.350869677510563	0.363882577643853
0.389212269904894	0.403461226352568
0.420276978013851	0.432944166967508
0.445848592753157	0.455023295157854
0.469355369219433	0.47400324594543
0.495043969804215	0.494818158509218
0.526682289460232	0.521920522317724
0.566254256731383	0.558248164192345
0.613198435615156	0.60446719635202
0.664551558982474	0.658680687314763
0.715998056304994	0.716795274567444
0.763467847963334	0.773654746555067
0.804701930603311	0.824757729497401
0.840193004380144	0.867983720478408
0.873121546561426	0.904583145325016
0.908275100983602	0.938914410240048
0.950302877700957	0.97688478524196
1.00186059679737	1.02353104679029
1.06217205639751	1.08049917444238
1.12632529382825	1.1442468036319
1.18538601226354	1.20558178465349
1.22729319486535	1.25076454015786
1.23848690171699	1.26396431712516
1.20398636811846	1.22531141791729
1.10745096011467	1.11760272347927
0.959329966893257	0.95321323858948
0.770072677641899	0.744517968026293
0.550128381548253	0.503891916568088
0.309946367799983	0.243710088993243
0.0599759255847497	-0.0236525099198647
-0.189333655909784	-0.285820875392857
-0.427533087495956	-0.530420002647356
-0.644173079986104	-0.745074886904985
-0.828804344192565	-0.917410523387366
-0.970977590927679	-1.03505190731612
-1.06024353100378	-1.10092408817596
-1.10357629109027	-1.13123430363297
-1.12409513408192	-1.13489735431373
-1.12988632221203	-1.12059793219554
-1.12732971120625	-1.09592539752672
-1.12039874324008	-1.06680639558749
-1.11044980064421	-1.0370490686391
-1.09658936845254	-1.0080800534352
-1.07659820679304	-0.979109829767011
-1.04816511874329	-0.947852161332079
-1.01002932062562	-0.91165854240356
-0.962672017362771	-0.868722678805261
-0.908381163063494	-0.818970333769472
-0.850727832916527	-0.764354037483198
-0.793676624403141	-0.708476025156378
-0.740658342691723	-0.655693625873763
-0.69390621059625	-0.610003379382999
-0.654207627638267	-0.574014757186086
-0.621045258812288	-0.548269997205416
-0.592980682169578	-0.531081337339347
-0.568102609903803	-0.518943412835615
-0.544418521921249	-0.5074430373451
-0.520166266326407	-0.492439149852403
-0.494070912912357	-0.471169254304851
-0.465535243846158	-0.442937640553121
-0.434692142390459	-0.409170868335971
-0.402241836388522	-0.372812473567944
-0.369069956608681	-0.337207950523028
-0.335764332360581	-0.304796850200443
-0.302245075532839	-0.276049866516054
-0.267702041883138	-0.249068987868459
-0.230874135225846	-0.220066532953027
-0.190520764142663	-0.184636075217527
-0.145883424087419	-0.139428417534266
-0.0970179596313414	-0.0836292592453872
-0.0449482262178343	-0.0196134254266124
0.00841644823631136	0.0475852822726118
0.0606489642768506	0.111849328124394
0.109411451698224	0.167958122165948
0.153138401411413	0.213155946623737
0.191573608518241	0.247766213536496
0.225951748293588	0.274812647510913
0.258702036862247	0.298965719816567
0.292713758448026	0.325199724062341
0.330383581232445	0.357447071812713
0.37276514947075	0.397475295295892
0.419125150167531	0.444269138211207
0.467108611296242	0.494244689592666
0.513543664900266	0.542451022859339
0.555666553419098	0.584491033706681
0.592298213134641	0.618424783349219
0.624431594728594	0.645743906358518
0.654922106279795	0.670861246480498
0.687415670590022	0.699309776603179
0.725003773282042	0.735490885115763
0.76914554947993	0.780944176683856
0.819209215000956	0.83378442763609
0.872750985486395	0.889481912326546
0.926440601201943	0.942712888534962
0.977333587632798	0.98959492163527
1.02401627789209	1.02937523527015
1.06711259045375	1.0647784330355
1.10880902955643	1.10076820060336
1.15140446013604	1.14213278372138
1.19531112013424	1.19068911691621
1.23724487229264	1.24294430533798
1.26938586222316	1.28897190556238
1.2800292903402	1.3131545890919
1.24861566724649	1.27659277856954
1.16055347372056	1.17487340606431
1.02511072339525	1.01994556016898
0.8515554299034	0.82375832947631
0.649155606877828	0.598260802579082
0.427179267951369	0.355402068070062
0.194894426756857	0.10713121454202
-0.0384309030728798	-0.134602669412273
-0.263528707905008	-0.357850495200046
-0.471130974106698	-0.550663174228531
-0.651969688045117	-0.701091617904956
-0.796776836087434	-0.797186737636552
-0.896284404600818	-0.8451809456946
-0.952563938632214	-0.870957110603063
-0.984989481133539	-0.884071371802209
-0.999865609409174	-0.892096098607692
-1.00350671693682	-0.90038909590753
-1.00183224882241	-0.912121576963053
-0.999722710692216	-0.928285562424549
-1.00019108244642	-0.947667783235819
-1.00367353860557	-0.967016223271608
-1.00784988501958	-0.981645352551572
-1.00826633874922	-0.986490369947903
-0.999704716215337	-0.977345731923039
-0.977894885039189	-0.951939464328993
-0.940980805065651	-0.91058228468769
-0.890222557103588	-0.856238126198115
-0.829716958373445	-0.793969640174063
-0.765301481602665	-0.729889345341173
-0.703081824437416	-0.669929035476254
-0.648077387010678	-0.618754750479168
-0.60334233639814	-0.579004761334243
-0.569701966965934	-0.550923766536966
-0.546030979676333	-0.53249109640373
-0.529862034874922	-0.520107301882478
-0.518102513017052	-0.509678747479614
-0.507714720134412	-0.497705538114982
-0.496264409179419	-0.481988921700513
-0.482226665206169	-0.4618016572322
-0.464953034779214	-0.437574797536547
-0.444332200929367	-0.410244799506301
-0.420351429790547	-0.380474991911389
-0.392827794372114	-0.348073038871705
-0.361448166483425	-0.311939811448653
-0.326037332635161	-0.270661636845738
-0.286848562133882	-0.223485628551732
-0.244708675052267	-0.171159409914496
-0.200961528216253	-0.116149137855501
-0.157236532958081	-0.0620562273376499
-0.115101482318619	-0.0124712900598974
-0.0756764366945125	0.0302077776659558
-0.039317701656198	0.0654815423867735
-0.00550125697006283	0.0947360014226672
0.027020215483651	0.120594061442193
0.0598374959485619	0.145955022109315
0.0944387165179573	0.173154029095897
0.131875544365349	0.203604880139817
0.172652934169833	0.238014167225961
0.216825176092958	0.276889922492111
0.264165220182813	0.320873130341028
0.314256943505321	0.370568475805123
0.366455487788158	0.425941357021018
0.41979413789397	0.485695112930202
0.472984454526558	0.547117186160097
0.524612520552557	0.606662690625741
0.573518391019258	0.661166266833174
0.619233146556227	0.709211733815321
0.662284152813575	0.751999858926183
0.704175805411634	0.793162090912023
0.746930087317153	0.837382877464041
0.79225408642132	0.888253940568447
0.840637159452619	0.946245147427548
0.890823663787425	1.00780929919265
0.940039225213327	1.06627259190437
0.985053501750956	1.11434518235669
1.02372361905629	1.14722513078073
1.05627755382558	1.16488527808389
1.08552731196967	1.17241359172501
1.11557961750164	1.17801478348588
1.14929763952319	1.18917612409982
1.18543459714171	1.20831269141535
1.21669085394565	1.22964231062223
1.22976755382084	1.23880077067882
1.19248620679393	1.19891969958855
1.08860467314752	1.08807194438902
0.930066714033064	0.919450692187151
0.728816090602012	0.706249130089871
0.496796564005824	0.461660445204101
0.245951895395955	0.198877824636766
-0.0117741540761396	-0.0689055445052115
-0.264437823259002	-0.328496475114908
-0.500095351001177	-0.566701780085399
-0.706802976151209	-0.770328272309761
-0.872616937557641	-0.926182764681072
-0.985593474069018	-1.02107207009241
-1.04865236682967	-1.06450785953009
-1.08102075916813	-1.07950717297456
-1.09087404880035	-1.07566393366158
-1.08455519040679	-1.05944431047757
-1.06627065670196	-1.03448917736361
-1.03861118203507	-1.00295184403132
-1.00344793130053	-0.966947232660849
-0.962680902105807	-0.929237475720628
-0.91847010530413	-0.89281318754464
-0.872918618782804	-0.859760284439049
-0.82752648865326	-0.830256622514859
-0.782865313933972	-0.802438922773638
-0.738740864316971	-0.773319460548589
-0.694765563360045	-0.74029977707226
-0.651013213191243	-0.702525879885332
-0.608413290006759	-0.661488738060985
-0.568714573060423	-0.6206968235987
-0.534068819751349	-0.584623554458119
-0.506428267558587	-0.557306122326259
-0.486970776296729	-0.54101086894783
-0.475708422823287	-0.535390958377523
-0.471370871663166	-0.537479805365016
-0.471604951168193	-0.542560427127124
-0.473455783780194	-0.545537920243089
-0.473973935346303	-0.542237112190235
-0.470711576302058	-0.530196857601848
-0.461938359762411	-0.508852375474309
-0.446593837570217	-0.479223525709149
-0.424133695758572	-0.443292006817073
-0.394418419217226	-0.403251477916423
-0.357687800871114	-0.360812711420002
-0.314571126653608	-0.316721620151267
-0.266056639053668	-0.270601807378802
-0.213380962371465	-0.221182425260948
-0.157865234077899	-0.166892332946634
-0.100772430420639	-0.106678961999599
-0.0432553547582863	-0.0407846226967813
0.0135880765712423	0.028854944305757
0.0686061196536297	0.0988517406672062
0.120538643197214	0.165240920729074
0.168117124676722	0.224641695005751
0.210329638599153	0.275185955751888
0.246741868169566	0.316835496723447
0.27770492713253	0.351046544903218
0.304314465087939	0.380048827661861
0.328095296781963	0.406119277007816
0.350535425476106	0.4311219034683
0.372696712208637	0.456351249269508
0.395083984253076	0.482527079547139
0.417782386156318	0.509786749289381
0.44072244663019	0.53768386071987
0.463900698610807	0.56533228837906
0.487448857097541	0.591773904645315
0.511551636389703	0.616437633259378
0.536307261317231	0.639391521150259
0.561638984293924	0.661149407803619
0.587287885365195	0.682084380614446
0.612835993294606	0.701812020794191
0.637716627049614	0.71898832480827
0.661247084290023	0.731762650826511
0.682776614683869	0.738780402916669
0.702013470933604	0.7403270355509
0.719468473227152	0.739068649921417
0.736795204580777	0.739939632818345
0.756736849022613	0.749036501654659
0.782467941731253	0.771758827194076
0.816320944379689	0.810699512948784
0.8581596039406	0.86385163227485
0.903909851840844	0.923637850920806
0.94485730855151	0.977140453217655
0.968207085977902	1.00770673601147
0.959101330997166	0.96972076456033
0.908860513987613	0.86479793973851
0.794624638540377	0.706490895843405
0.629608392863141	0.508352267172409
0.427026465163591	0.283934688022919
0.20009354364941	0.0467907926923308
-0.037975683471717	-0.189526784521961
-0.273966527992107	-0.411465409322562
-0.494664301704074	-0.605472447412074
-0.686854316399936	-0.757995264493104
-0.837321883872008	-0.855481226268255
-0.932852315912606	-0.904077418275908
-0.979796080199767	-0.918956738535401
-1.00053972321603	-0.91502713711161
-1.00471162319001	-0.904842480361189
-0.999636254148192	-0.896098428939886
-0.989380725660394	-0.891014632315952
-0.974878007881003	-0.887447549768391
-0.954894261397027	-0.881036424240432
-0.927427126238066	-0.867483313530268
-0.891084601845213	-0.844220959563284
-0.846067341101245	-0.811116017419042
-0.794525474611833	-0.770292199142845
-0.740256062100833	-0.725420464950701
-0.687896357123503	-0.680832784523175
-0.64189716000557	-0.640693000634817
-0.605599643326316	-0.608357569234355
-0.580674638483172	-0.585999458655211
-0.567027012118223	-0.574487946546727
-0.563080818184564	-0.573430272205149
-0.566244137117681	-0.581274381498093
-0.573374002963177	-0.595456865599961
-0.581182349323411	-0.612661832652377
-0.586626853244349	-0.629252599176248
-0.587334273050912	-0.641862836714802
-0.582017544275441	-0.648053643471328
-0.570745067176233	-0.646884043296275
-0.554895469393989	-0.639193144007276
-0.536729434169733	-0.627389572620588
-0.518672084680091	-0.614664379874291
-0.502522082636261	-0.603788068806446
-0.488843223730397	-0.595902776921515
-0.4767505480425	-0.589824553218806
-0.464172222977348	-0.582234760161702
-0.448485700610259	-0.568775291341189
-0.427288862386807	-0.545626586320695
-0.399050205068305	-0.510900505733841
-0.3634683795983	-0.465289696284848
-0.321487491406259	-0.411808019887286
-0.275012710974633	-0.354875039809499
-0.226437462722101	-0.299181676802121
-0.178110399130953	-0.248658614510401
-0.131824080005708	-0.205627213653328
-0.0883444047120211	-0.170085525822184
-0.047011829745196	-0.13917876970955
-0.00555079980728363	-0.107115318467985
0.0396920996008607	-0.0658738021416303
0.0929342272115681	-0.0068728175593079
0.157664194557951	0.082660873697805
0.235264991885241	0.198768387387561
0.324136717530637	0.331786060361025
0.419827293040007	0.472050229469259
0.516260716123472	0.609897231563328
0.607566194592916	0.735663403494296
0.689686281637225	0.839685082113227
0.761143365174244	0.917623138016125
0.82286410230078	0.974172144905377
0.877391954041374	1.01844291138729
0.927954606842706	1.06062209982343
0.977737499186674	1.10896234899306
1.02948317393851	1.16796019567826
1.08532680677735	1.2379828257263
1.14668558859227	1.31608949966097
1.21405906267043	1.39751362425447
1.28670590187504	1.47720944664883
1.36225637107068	1.55092650837698
1.43636270525308	1.61541546234428
1.50250049042579	1.66764193404397
1.55204617153811	1.70332185509839
1.57478668323782	1.71558855044756
1.54409353410181	1.69484975002434
1.45782422704232	1.63294626937701
1.32469397258216	1.51493275650114
1.15341798124414	1.35115305331307
0.952711463551063	1.15195100172917
0.731289630025744	0.927670443665756
0.49786769119099	0.688655221039184
0.261160857569608	0.445249175765795
0.0298843396844078	0.207796149761932
-0.187246651941802	-0.013360015056062
-0.381516906786212	-0.207875476771844
-0.544211214326015	-0.365406393469071
-0.666614364038402	-0.475608923231399
-0.747034199761828	-0.539390067894716
-0.804824960376668	-0.585553490750816
-0.846593318076992	-0.621625461611744
-0.878235866235621	-0.653689557661213
-0.904445704918378	-0.686045551044971
-0.928531143370876	-0.721139043877008
-0.952417214379436	-0.759661883822595
-0.976670770446826	-0.800725738972501
-1.00049868203343	-0.842061817219988
-1.02183940199701	-0.880285329348369
-1.0377413313053	-0.911327151411064
-1.04509761408358	-0.931125478893585
-1.04157270242834	-0.936577762577061
-1.0264183866818	-0.926600081311319
-1.00092818884993	-0.902967526177422
-0.968403324984182	-0.870500752430977
-0.93357860701185	-0.836247729130117
-0.901539835542393	-0.807658533850174
-0.876359167193967	-0.79026721554756
-0.859899555871784	-0.785796420825657
-0.851278417231101	-0.791573878153115
-0.847245708411899	-0.801608485638149
-0.843354864592285	-0.808893584377372
-0.835486644444511	-0.807941320016574
-0.821151785472788	-0.796505252522055
-0.80009865363321	-0.775899765740951
-0.774059886865435	-0.749987608201112
-0.745841146172957	-0.723413648759816
-0.718183077884001	-0.699819452421807
-0.692818454427926	-0.680638528592893
-0.669975579238165	-0.664784372796372
-0.648379128669752	-0.649198112161632
-0.625642466385715	-0.629921186255897
-0.598866383732097	-0.603227712735438
-0.565281444910538	-0.566460295272239
-0.522839088001549	-0.518468208602584
-0.470663242967126	-0.459708375784977
-0.409215324079367	-0.392015314042191
-0.340037528348611	-0.317977597379827
-0.26512032267399	-0.240027469158923
-0.1861777274382	-0.159645327976984
-0.104183285330877	-0.0771319739944979
-0.0193495442181436	0.00793531206556994
0.0685189345964112	0.0959074525800743
0.159524612891985	0.186480253306332
0.253276315104588	0.278690494407351
0.34877521713114	0.371451067797858
0.444650788862308	0.464236713159002
0.539643007476221	0.557448646074615
0.633088017743361	0.652196688589009
0.725152228964393	0.749594798924038
0.816700702115155	0.849957307873512
0.908881315150461	0.95235491667292
1.00261735136499	1.05479425594731
1.09818361181444	1.15492327140805
1.19497503653432	1.25088351765338
1.29155266492659	1.34192268049162
1.38604416605672	1.42858479125457
1.47688038574587	1.5125069484178
1.56365106883241	1.59596118063578
1.64769098713026	1.68129510164632
1.73199958993591	1.77036477839584
1.82028938514522	1.86395184805585
1.91529223535221	1.96109586711997
2.01679530243901	2.05833402762142
2.12006476598024	2.14903273315365
2.2152639334032	2.22320747855566
2.2882285262881	2.26825823510584
2.32260024089544	2.27077020980677
2.28878138714455	2.23323331705664
2.19271105831009	2.12705922696413
2.04246860301931	1.96190282176603
1.84613336989952	1.74741898369917
1.61178470757798	1.49326259500033
1.34750196468198	1.20908853790633
1.06136448983879	0.904551694653973
0.761451631675709	0.589306947480062
0.455842738820005	0.273009178621404
0.15261715989896	-0.0346867296851961
-0.140145756460145	-0.324125895202934
-0.41436666163003	-0.585653435695002
-0.661966206983414	-0.809614468924597
-0.874865043893015	-0.986354112654912
-1.04498382373156	-1.10621748464914
-1.16424319787175	-1.17236298556791
-1.23342506174301	-1.21808258959391
-1.29073611968255	-1.25390443061387
-1.34133769902755	-1.28795647491618
-1.3866219665993	-1.32365703656279
-1.42415644569603	-1.35880408960614
-1.44893817182355	-1.3867525639659
-1.45560251035582	-1.3994038490757
-1.44082813498108	-1.39079850709723
-1.40505308367786	-1.35979105438808
-1.35282877832815	-1.31072777356746
-1.29164764276554	-1.25194391684521
-1.22971464323338	-1.19281390513666
-1.17359447034694	-1.1406553838692
-1.12667665931604	-1.09877056263266
-1.08895012043269	-1.06631350581212
-1.05796627531744	-1.03980362109527
-1.03043824464388	-1.01541555022797
-1.0037991069244	-0.990979000202285
-0.977167265351763	-0.966922925024553
-0.951450090383956	-0.945942244182777
-0.92865777489344	-0.931643950834821
-0.910765734658656	-0.926711064260278
-0.898571827963987	-0.931266334878138
-0.890964594798594	-0.942121146145686
-0.884889573274642	-0.953311959350447
-0.876064643252151	-0.957755076619977
-0.860180427715935	-0.949302087330534
-0.834075318569655	-0.924318006043268
-0.796382963065291	-0.882225687209344
-0.747456465107749	-0.825031428618346
-0.688790906791573	-0.75629674216394
-0.622398460706352	-0.680121591260275
-0.550487483438918	-0.600507714012288
-0.475488181390632	-0.521172477140296
-0.400209214717073	-0.445631545109915
-0.327838379312256	-0.377247291344922
-0.261599121091827	-0.319005177098017
-0.204080994261816	-0.272999170758276
-0.15648890411294	-0.23983861440287
-0.11817496292852	-0.218295650290008
-0.0867369232461054	-0.205445081681105
-0.0587118104411693	-0.197321621993422
-0.0305875497550967	-0.189823867563736
0.000318517686284296	-0.179442517846333
0.0354601489713032	-0.163556019569089
0.0751597487956021	-0.140393767832263
0.118948112200871	-0.108976627950632
0.165890968765285	-0.0692363800567901
0.214830610003698	-0.0222334357999046
0.264592861773959	0.0298035763593321
0.314184074269967	0.0838568138812525
0.362951913342205	0.136942341164977
0.410712535592308	0.187166050443469
0.457901457972065	0.234653174340014
0.505784072841456	0.281988124578551
0.556665386693487	0.33397772683181
0.613954401787107	0.396829197925298
0.681935200660328	0.502331660583968
0.785447235495915	0.651467179449974
0.923998685493926	0.831342783532531
1.0849817894905	1.02906550184085
1.25578878632178	1.23174236338415
1.42381191482391	1.42648039717165
1.57644341383302	1.60038663221255
1.70107552218526	1.74056809751607
1.78510047871677	1.83413182209142
1.81591052226368	1.86818483494783
1.7798362558414	1.82857223534151
1.67809918039588	1.71749579089878
1.52042788165913	1.54659753318402
1.31655094536315	1.32751949376157
1.07619695723993	1.07190370419581
0.809094503021481	0.79139219605109
0.5249721684398	0.497627000891774
0.233558539226887	0.202250150282222
-0.0554177988852582	-0.0830963242132031
-0.332228260164635	-0.346770391030142
-0.587144258879243	-0.577130018604233
-0.810437209297082	-0.762533175371113
-0.992378525686152	-0.891337829766423
-1.12323962231445	-0.965512236928909
-1.20277310363114	-1.02306704539423
-1.26790769206636	-1.0708771710793
-1.32083459507687	-1.11212810745384
-1.36109712823261	-1.14638223116046
-1.38686778444104	-1.17050708733836
-1.39630324670789	-1.18024733206597
-1.38852529481435	-1.17201026224735
-1.3640494028837	-1.14433215249906
-1.32472846237985	-1.09856699049965
-1.27337784855845	-1.03858051602213
-1.213234315861	-0.969554656816893
-1.14737340832585	-0.896309651606957
-1.07820869648814	-0.821769919227413
-1.00719849069047	-0.74623526108089
-0.934858731312453	-0.667837073165131
-0.861109059315577	-0.584016387514467
-0.785874836695031	-0.493386839771351
-0.709765045021386	-0.397241686233181
-0.634586701427111	-0.300199036951909
-0.563482045288323	-0.209791000010506
-0.500584942128346	-0.135035618560701
-0.450223821298224	-0.0842611014805679
-0.415806646167053	-0.0627477046766224
-0.398641428950871	-0.0709524696502846
-0.397073165492057	-0.103955816872982
-0.406338257770853	-0.152324754787512
-0.419341891155169	-0.204081852533047
-0.42820716906989	-0.247163171473736
-0.426119816529923	-0.271728305819886
-0.408879454554539	-0.271864278868223
-0.375705071705994	-0.24645224158862
-0.329112471729692	-0.199124487549056
-0.273952975393997	-0.137299109602276
-0.215930335594886	-0.0703596718150034
-0.160065309794626	-0.00731181170187097
-0.109575076101665	0.045400828744245
-0.0654448140158986	0.0851691442340445
-0.0266832033466902	0.113211634477358
0.00897291690269673	0.133487001531271
0.0442054708779259	0.151086916218595
0.0813502038193904	0.170709076582902
0.121879712668615	0.195652721246997
0.1662479973903	0.227540749527738
0.214119600318476	0.266690198831901
0.264850175806522	0.312792951973823
0.317978251460118	0.365470348308245
0.373523665824787	0.424416003921183
0.432016361506844	0.489156617733655
0.494290516016866	0.558724370508658
0.561127111949822	0.631560118387183
0.632837539504205	0.705753277518963
0.708886767946473	0.779460948384422
0.787666472880127	0.851236971089092
0.866531232226112	0.920095281269325
0.942174854075643	0.985337373381602
1.01133183112243	1.04633712146355
1.07166999560418	1.10249988143172
1.12264328485873	1.15351534705073
1.16601069401533	1.19985048521394
1.20571147373907	1.24319675205848
1.24688476751059	1.28640086099799
1.2940804944593	1.33248211712014
1.3490569677634	1.38276326471704
1.40884701629991	1.43472895982919
1.46485375066868	1.48062037087916
1.50353544805964	1.50768848721278
1.50878783664341	1.50043397926642
1.47201964048165	1.45255984593669
1.36951908681481	1.33914535661652
1.21299222787056	1.17227386401414
1.01414511587655	0.964028720837775
0.784683803060456	0.726493279795639
0.536314341649938	0.471750893595955
0.280742783872659	0.211884914946944
0.0296751819562837	-0.041021303443173
-0.205182411871524	-0.274884408866175
-0.412123945383102	-0.477621048613842
-0.579443366350784	-0.637147869977951
-0.695434622546909	-0.741381520250283
-0.76209415266153	-0.795429464176704
-0.804262257940531	-0.825084026273475
-0.828308151986153	-0.83858097220266
-0.839041139209744	-0.842131134263857
-0.839334119003316	-0.83893457590393
-0.830285289808991	-0.829133541353224
-0.811793059872753	-0.810718113158047
-0.783334487680191	-0.781032825282456
-0.744712985052553	-0.738314259367826
-0.696593301075589	-0.682728831730909
-0.640747369492057	-0.616681147499994
-0.580040168640822	-0.544543105011881
-0.51822320493767	-0.472105508530365
-0.459558919260642	-0.405884289283327
-0.408257247688432	-0.352190024789823
-0.367756874232151	-0.315893959273602
-0.339999714056821	-0.299092381963384
-0.324921632324213	-0.30014189196564
-0.320364550329856	-0.313599090792314
-0.322520118783166	-0.331378280256697
-0.326844597366792	-0.344963381456935
