# Supplementary material for: A multiwavelength photoplethysmography dataset with blood pressure and heart rate reference measurements
Source: Data Brief. 2025 Nov 14;63:112284. doi: 10.1016/j.dib.2025.112284 (PMC12682042; doi:10.1016/j.dib.2025.112284)
Supplement: Supplementary file 1 [file mmc1.zip › ppg_csv/ppg_subject_022.csv]

IR_PPG	Red_PPG
-1.71070205926656	-1.66379438449582
-1.71339283498325	-1.66349160930389
-1.70891078369046	-1.65580630558647
-1.69910867324343	-1.64214576136616
-1.68358604666528	-1.62222319081126
-1.660305816058	-1.59444064586875
-1.62630632384299	-1.55639289326314
-1.57211407562489	-1.49866234718503
-1.49970310380147	-1.42391064327671
-1.41247359236586	-1.33541012568665
-1.31382572531119	-1.23643313856334
-1.2071596866306	-1.13025202605526
-1.0958756603172	-1.02013913231087
-0.983373830364136	-0.90936680147867
-0.873054380764528	-0.801207377707125
-0.768317495511507	-0.698933205144718
-0.672563358598202	-0.605816627939925
-0.589192154017743	-0.525129990241226
-0.521604065763258	-0.460145636197099
-0.472953702164247	-0.414075526494815
-0.438169628307481	-0.382626864898818
-0.413994410620452	-0.36268875995572
-0.396551623724878	-0.350379543409277
-0.381982854496175	-0.34150064634938
-0.36701409567632	-0.332034156546731
-0.349282528984263	-0.31865116031775
-0.327354213539342	-0.299119750170639
-0.300512766650459	-0.272487079770067
-0.268487286508966	-0.23898958690791
-0.231268374610085	-0.19974161261617
-0.189071219141882	-0.156297628888653
-0.142402201208779	-0.11019597698349
-0.0921162519933025	-0.0625954373226549
-0.039349410999926	-0.0140847127186852
0.0147135048194467	0.0353195200675088
0.0691544083847357	0.0860219635171117
0.12355607105254	0.13860766398498
0.178022829843785	0.193587174768809
0.232977110227487	0.251192604598473
0.288827951807475	0.311247016783412
0.345644533152979	0.373095602054209
0.402954307735028	0.435594579980501
0.45974461825808	0.497192922142483
0.51468116840449	0.55615651005973
0.566479913716507	0.61091894204355
0.614307178569005	0.660439242522905
0.658059998357004	0.704425164795988
0.698411442110349	0.743375834231086
0.736593325342392	0.778495998849132
0.773999490144275	0.811529054918707
0.811769070047807	0.844485456018268
0.850503828047153	0.879231509435147
0.890194769814691	0.916998771668139
0.93034242816931	0.957991435334395
0.970206051397214	1.0012972137059
1.0091027781819	1.04521379194282
1.04666329057701	1.08792325289432
1.08294082310375	1.12824921533581
1.1183087695485	1.166118288195
1.15317712873261	1.20242544391228
1.18765524613034	1.23829894578195
1.22132581142905	1.27414412030719
1.25326138591152	1.30905533804453
1.28233616069643	1.34102893017841
1.3077828488301	1.36796628665019
1.3298275494513	1.38901279445319
1.35013035602246	1.40556593730184
1.37172162777527	1.42135749285572
1.39821058367175	1.44131843955167
1.43226362788868	1.4693781984501
1.47364075854329	1.5057909115305
1.5173364757874	1.54486348808627
1.55251450445469	1.57399454912665
1.51784469112889	1.53512775297404
1.41963074874484	1.4254349972514
1.26656592369254	1.25527773106156
1.06734346236201	1.03501740350731
0.830656611143266	0.775015463691489
0.565198616426312	0.485633360716894
0.279662724601164	0.177232543686341
-0.0172578179421676	-0.139825538297355
-0.31686976481367	-0.455179436131383
-0.61047986962333	-0.758467700712929
-0.889394885981137	-1.03932888293918
-1.14492156749708	-1.28740153370733
-1.36836666778114	-1.49232420391455
-1.55103694044332	-1.64373544445804
-1.68423913909359	-1.73127380623498
-1.75928001734195	-1.76803390277399
-1.78935207991033	-1.78680615054304
-1.80763407029315	-1.79416811569621
-1.81759777724058	-1.79406763961016
-1.82011117009913	-1.78827664555908
-1.81428906697096	-1.77680652464409
-1.79831038106148	-1.75822294312062
-1.77006133790973	-1.72999615753444
-1.72195557897807	-1.68161467754068
-1.65483316111982	-1.61372748879407
-1.57189096155295	-1.52966935005939
-1.47632585749543	-1.4327750201014
-1.37133472616523	-1.32637925768485
-1.26011444478033	-1.2138168215745
-1.14586189055869	-1.09842247053513
-1.03177394071829	-0.983530963331479
-0.921047472477105	-0.872477058728323
-0.8168793630531	-0.768595515490419
-0.72246648966425	-0.675221092382528
-0.641005729528526	-0.595688548169412
-0.575693959863901	-0.533332641615832
-0.529496033026767	-0.490791304187415
-0.49491347874472	-0.459370194480071
-0.468311474130074	-0.435246202109656
-0.446088401702756	-0.414787136198925
-0.425168184225823	-0.394900639934032
-0.403257788145451	-0.373196232805562
-0.37885147185695	-0.348037673399043
-0.351064346129284	-0.318553600477567
-0.319433727261127	-0.284609124238011
-0.283794283894259	-0.246686673108313
-0.244240510075927	-0.205640586892523
-0.201112312388745	-0.162359946486424
-0.154932574134657	-0.117447616831679
-0.106286796274136	-0.0710642479183959
-0.0557128578298548	-0.0230440688159808
-0.00369269866670808	0.0267599850865867
0.0492377836210225	0.0781102618509569
0.102371831130372	0.130242520967966
0.15486365611141	0.182055182404911
0.205947270304523	0.232522670107807
0.255202936092649	0.281092094371107
0.302677498231593	0.327859559058079
0.348779983622711	0.373476930391319
0.394031467889243	0.41887268637098
0.438819305096952	0.46490498901895
0.4832732717185	0.512041759239656
0.527294817817858	0.560148539531169
0.570684599155092	0.608463372223809
0.613274137205654	0.655802307498972
0.654992892885823	0.700952832195757
0.695858302060849	0.743117755289695
0.735911419519467	0.782220588364089
0.775125183400852	0.818908657230003
0.813318461138372	0.854216875365327
0.850131164868389	0.889052422849095
0.885117012772638	0.923798286724534
0.917951468542542	0.958279368124475
0.948661157001919	0.992103353466814
0.977738921007437	1.02514421009916
1.00605806218767	1.05784779938552
1.03460268873251	1.09115039023576
1.06412034692714	1.12602570983113
1.09483336608757	1.16288477764904
1.12631731633025	1.20114690067691
1.15760443845329	1.23924013391945
1.18751762657061	1.27510387422409
1.21517384555023	1.30704369565007
1.24051789227466	1.3346313898807
1.26469950387894	1.35930775422063
1.29011643789636	1.38441143609796
1.31998898591267	1.41446194535879
1.35738247610377	1.45365326680545
1.40369205226714	1.50372244233563
1.45680629340288	1.56166534299148
1.50944920064829	1.61806282190906
1.54843080623984	1.65685887203559
1.50966853701945	1.61719796244976
1.40021886065233	1.50526594477607
1.23033747407958	1.33163888564022
1.01028007424232	1.10689285166791
0.750302358081621	0.841603909484829
0.460660022538602	0.546348125716683
0.151608764554356	0.231701566989166
-0.166595718930016	-0.091759700072022
-0.483697730973415	-0.413459608841185
-0.789441574634741	-0.722822092692624
-1.07357155297289	-1.00927108500064
-1.32583196904678	-1.26223051913954
-1.53596712591529	-1.47112432848362
-1.69372132663732	-1.62537644640718
-1.78883887427179	-1.71441080628453
-1.8319815046352	-1.75168246806344
-1.85923085982585	-1.77392603050412
-1.87668425353236	-1.78616341182386
-1.8871348793629	-1.79091218173163
-1.89082098494048	-1.78888246436425
-1.88633462604417	-1.77951591702853
-1.87143085508515	-1.76127504296538
-1.84364584861915	-1.73180243290634
-1.79556971661185	-1.6817709468843
-1.72768051541004	-1.61197671275402
-1.64336092506933	-1.52583569302477
-1.54599362564535	-1.42676385020583
-1.43896129719372	-1.31817714680647
-1.32564661977004	-1.20349154533598
-1.20943227342994	-1.08612300830362
-1.09370093822903	-0.969487498218677
-0.981835294222935	-0.857000977590423
-0.877218021467266	-0.752079408928135
-0.783231800017643	-0.658138754741089
-0.703259309929682	-0.578594977538559
-0.640683231259001	-0.516864039829823
-0.598103465633868	-0.475459304911079
-0.566323804215379	-0.44401555739324
-0.541304788748813	-0.419106622484711
-0.519431400315358	-0.397702902624723
-0.497857533311943	-0.377265235252918
-0.474490461385941	-0.35562493380324
-0.447781860608664	-0.330877546002361
-0.416548209318479	-0.301460514602215
-0.379959149258451	-0.266395727236007
-0.33766879692331	-0.225505193388828
-0.289942011168528	-0.179401927773874
-0.237634629363633	-0.129222197173357
-0.182010528871285	-0.0762474874959869
-0.124504110857309	-0.0216173106199898
-0.0665485569548358	0.033753739953184
-0.00948825305668875	0.0890782213718573
0.0455066672086599	0.143540596965742
0.097598809278406	0.19623333031059
0.146488301130461	0.246281924040988
0.192546089311024	0.293146591562804
0.236761785387902	0.336959557128954
0.280484163073757	0.378679021162435
0.325041538436521	0.419894722015791
0.371385023964635	0.462313083547754
0.419877184857868	0.507156305799091
0.470276122320096	0.554765673633341
0.521879396942564	0.604561829182935
0.573733734546331	0.655300028896529
0.624820738870844	0.705432377830331
0.674188776246817	0.753421682207781
0.721056449013354	0.797970440148897
0.764915304792427	0.838207525771626
0.80562344195943	0.873856532836982
0.84345289260505	0.90533955726959
0.879052980350489	0.933731946930832
0.913311398769651	0.960519370118037
0.947130735881319	0.987205052385621
0.981189242207568	1.01492016029436
1.015785184306	1.04421815982359
1.05082679631149	1.07511907282606
1.08594110662967	1.1072767384869
1.12061218446604	1.14005899326953
1.15427351706591	1.17246836994094
1.18635079595051	1.20307090913775
1.21632412680219	1.23020288377269
1.24390114305733	1.25257009447534
1.26933472206468	1.27005187503716
1.2937865564748	1.28429636007054
1.31949086333062	1.29868409084954
1.34941397960735	1.31742972337003
1.38621748274407	1.34389919469611
1.43060599053205	1.37853865173085
1.47946911910144	1.41702690466757
1.52446984531359	1.44929833056819
1.55178393502458	1.41435326161335
1.51390915152263	1.31543206454152
1.4071407100133	1.16140575404173
1.24176247399134	0.961145344802989
1.02805830695152	0.723521851514328
0.77631207238861	0.45740628886477
0.496807633797366	0.171669671543337
0.199828854672556	-0.124816985760948
-0.104340401491059	-0.42318266835906
-0.405416271198712	-0.714556361561977
-0.693114890955642	-0.990067050680676
-0.957152397267083	-1.24084372102613
-1.18724492663827	-1.45801535790933
-1.37310861557444	-1.63271094664123
-1.50445960058083	-1.75605947253282
-1.57101401816268	-1.81918992089508
-1.5919539290847	-1.83970919420918
-1.59970370346027	-1.84691926226919
-1.59904547571965	-1.84623438028835
-1.59145535744565	-1.84033188350708
-1.5760783337419	-1.82953108050563
-1.55080437919182	-1.81220647473811
-1.51314029080009	-1.78526402321828
-1.45344164705944	-1.73492561193834
-1.37398143919039	-1.66004141387845
-1.27797972713948	-1.56485147513809
-1.16865657085323	-1.45359584181674
-1.04923203027817	-1.33051456001389
-0.92292616536083	-1.19984767582901
-0.792959036047747	-1.06583523536157
-0.662550702285446	-0.932717284711072
-0.534921224020458	-0.804733869976979
-0.413290661199314	-0.686125037258775
-0.300879073768541	-0.581130832655939
-0.200906521674672	-0.49399130226795
-0.116593064864236	-0.428946492194287
-0.0511587632837624	-0.387721899748095
-0.00762414077013741	-0.362683994160802
0.0251776501253818	-0.347760329075376
0.051366392520405	-0.337144893704204
0.0745592487921061	-0.326261036449881
0.0975527775100933	-0.312169597064778
0.122279715390709	-0.2934830069492
0.149989852830322	-0.269979772536296
0.181525161546386	-0.242121714645731
0.217519072196795	-0.210620570829607
0.258392294221214	-0.17613768842587
0.304131343157727	-0.139139958022424
0.353967833400281	-0.0998723703084246
0.406165105340535	-0.0583756699225126
0.458123456891447	-0.0145274355177538
0.506929629599916	0.0318179914614288
0.550320856676453	0.0805122079413153
0.587842421224644	0.130699305783092
0.62178989070437	0.180570446810664
0.657400249250462	0.227565760460688
0.71897808031648	0.269123764089957
0.80536477879909	0.303814765568468
0.90050413373689	0.332464488720135
0.988339934168482	0.358768825540677
1.05281596913246	0.388959118008931
1.07787602766744	0.444490610861704
1.07479665378771	0.524733874074041
1.06573116795115	0.6141662403624
1.05093852386165	0.697265042443235
1.03067767522314	0.758507613033002
1.0052075757395	0.782371284848156
0.974787179114668	0.777781287538543
0.939675439052536	0.764313144603464
0.900131309257019	0.742419629533561
0.856413743432024	0.712553515819478
0.808781695281461	0.675167576951857
0.757494118509239	0.63071458642134
0.702809966819267	0.57964731771857
0.644988193915454	0.522418544334188
0.584287753501709	0.459481039758838
0.520967599281941	0.391287577483162
0.45528668496006	0.318290930997802
0.387503964239975	0.240943873793401
0.317878390825593	0.159699179360601
0.246668918420825	0.0750096211900438
0.17413450072958	-0.0126720272276268
0.100534091455766	-0.102892992401769
0.0261266443032934	-0.195200500841741
-0.0488288870239298	-0.289141779056899
-0.124073548821994	-0.384264053556602
-0.199348387386991	-0.480114550850207
-0.27439444901501	-0.576240497447071
-0.348952780002143	-0.672189119856553
-0.422764426644481	-0.767507644588009
-0.495570435238115	-0.861743298150798
-0.567111852079136	-0.954443307054276
-0.637129723463634	-1.0451548978078
-0.705365095687701	-1.13342529692073
-0.771559015047427	-1.21880173090243
-0.835452527838904	-1.30083142626224
-0.896786680358222	-1.37906160950953
-0.955302518901473	-1.45303950715366
-1.01074108976475	-1.52231234570398
-1.06284343924413	-1.58642735166985
-1.11135061363573	-1.64493175156063
-1.15600365923562	-1.69737277188567
-1.19654362233989	-1.74329763915434
-1.23271154924465	-1.78225357987598
-1.2609882522352	-1.81039693830469
-1.26759643366254	-1.81407730563793
-1.26447552948128	-1.80337440046249
-1.25793694411536	-1.78558889160965
-1.24947633202996	-1.76459957827271
-1.2372585619407	-1.74078187199099
-1.21769284841318	-1.71151554203276
-1.18679382422559	-1.66197139366794
-1.13613176439904	-1.59320758550564
-1.06717973813236	-1.50863528211706
-0.983594605058627	-1.41166564807343
-0.889033224810909	-1.30570984794597
-0.787152457022275	-1.19417904630589
-0.681609161325796	-1.08048440772443
-0.576060197354542	-0.968037096772786
-0.474162424741583	-0.860248278022189
-0.379572703119989	-0.760529116043856
-0.295947892122831	-0.672290775409006
-0.226944851383177	-0.598944420688859
-0.175412691944315	-0.543535546201945
-0.138149018586024	-0.500649271630212
-0.112983728820564	-0.4680669869973
-0.097133033985289	-0.443717711154893
-0.0875481969821119	-0.425616082522714
-0.0812260881712226	-0.411656918120861
-0.0754479138435065	-0.399491635515424
-0.067930223978162	-0.386634824368323
-0.0569017627149025	-0.370788773379584
-0.0411257084014286	-0.350215298341223
-0.0198847205981611	-0.323948578512995
0.00703686801411218	-0.291764173514618
0.0393330025455335	-0.253985484524327
0.0761285267395579	-0.211280618841349
0.115999245624106	-0.164548759217883
0.157178028733022	-0.114884957514743
0.197967743982863	-0.0635308025233003
0.237222833801664	-0.0117120397289191
0.274686247107525	0.0396651571165033
0.311048954025352	0.0903747705613674
0.347745032762545	0.141114692151649
0.386566673518295	0.193455250654817
0.429158389750415	0.249401408991064
0.476434071299797	0.313039552276218
0.528045530994607	0.381743068140946
0.58216375453335	0.452832238724697
0.635834393090896	0.523627346166917
0.685911059008276	0.591448672607051
0.73018081589737	0.655131488739777
0.768107461656856	0.710590218378454
0.800823034693576	0.757881559734634
0.8304312052613	0.798765461498554
0.859026409981626	0.835796465510805
0.887906002595901	0.871279383226275
0.917282143722883	0.906538073524651
0.946510743567317	0.941758207881675
0.974608517304072	0.976352957064308
1.00074851311932	1.00954039252798
1.02451402069754	1.04077033147195
1.04586190925661	1.06981167261582
1.06490825534267	1.09658197568967
1.08174122613185	1.12098069010544
1.0964454853918	1.14295327983789
1.10938380678473	1.16281201774132
1.1215892724128	1.18162813936809
1.13498498700317	1.20140594153628
1.15215093715108	1.22477939963051
1.17550404891222	1.25411788594947
1.20598520777116	1.29014396929752
1.24157307563249	1.33038405176939
1.27609630525716	1.36793298537131
1.29884261840441	1.3910762582783
1.26294672040701	1.35263256730428
1.16183429590072	1.24445380898202
1.00536824911437	1.07726845521126
0.803411484276831	0.861804977891721
0.565826905616939	0.608791848923135
0.302477417363546	0.328957540205228
0.0232259237455025	0.0330305236377298
-0.262064671008343	-0.268260728879632
-0.543531462669141	-0.564187745447131
-0.811311547008043	-0.844022054165037
-1.0555420197962	-1.09703518313362
-1.26635997680476	-1.31249866045316
-1.43390251380488	-1.47968401422392
-1.5483067265677	-1.58786277254618
-1.59970971086438	-1.62630646352021
-1.61077708073964	-1.62508161876662
-1.60460531735908	-1.60661117741287
-1.58922613604803	-1.57990323976748
-1.5687477451989	-1.54981962657877
-1.54363847108434	-1.51711170292719
-1.51161527787131	-1.47922335773569
-1.45980931570023	-1.42013427039213
-1.38999588015772	-1.34221234514754
-1.30545651323571	-1.24905395682505
-1.20947275692613	-1.14425548024782
-1.10532615322093	-1.03141329023898
-0.996298244112034	-0.91412376162166
-0.885670571591384	-0.795983269219008
-0.776724677650913	-0.680588187854162
-0.67274210428256	-0.57153489235026
-0.577004393478258	-0.472419757530443
-0.492793087229945	-0.386839158217848
-0.423389727529557	-0.318389469235616
-0.371944749944217	-0.270297424369448
-0.334413428696295	-0.236031090644187
-0.308702314462239	-0.212700268448059
-0.29216337093635	-0.197378164452506
-0.281805128273028	-0.18721129478598
-0.274541941619878	-0.179443783733039
-0.267444293214835	-0.1714445464367
-0.2579567318491	-0.160791490223477
-0.244062494646753	-0.145426391851466
-0.224382271527523	-0.123865970575961
-0.198213023602812	-0.0954254437533322
-0.16553259205002	-0.0603608359478321
-0.126983611064585	-0.0197996512065285
-0.0837990621918985	0.024615189048856
-0.0375980576596151	0.0712866643973907
0.00996365046425001	0.119192666981192
0.0575792470475688	0.168104718248011
0.104533449707225	0.218349911249264
0.150691734947705	0.270238129801925
0.196275416088589	0.323514306232275
0.241568793776742	0.377196408276127
0.286708746006405	0.429896238949704
0.331633672205611	0.480395165921438
0.376170094942405	0.528103703932849
0.420161438673929	0.573150696087791
0.463537010203802	0.616109620003149
0.506280770949791	0.657585371591358
0.548332982216451	0.697924472463065
0.589488994069216	0.737179822121224
0.629352621013375	0.775271975411637
0.667387650304414	0.81217028934122
0.703085752348861	0.847938595505794
0.736206685123752	0.882630809646814
0.766967543927101	0.916163862895096
0.796035941148124	0.948303971191015
0.824268750365008	0.978771524771026
0.852295148387614	1.00734237063354
0.880161717548779	1.03383421122404
0.907249660914854	1.05800402062303
0.932546183099866	1.07951333307122
0.955189848830926	1.09812305263407
0.975093168999191	1.1141414451433
0.993395772981633	1.12894448686176
1.01251184957427	1.14522731761989
1.03561320319938	1.16662615625316
1.06553342560027	1.19651580284559
1.10325366406769	1.23610243682138
1.1462976534481	1.28229754904406
1.18750555757049	1.32615381542467
1.21473155544564	1.35272060158317
1.17702474767183	1.31224251829383
1.0711155980653	1.1986338685954
0.907821017198386	1.02363305274232
0.697957915643425	0.798978470988994
0.452343203972752	0.53640852358985
0.181793792758705	0.247661610799305
-0.102873407426378	-0.0555238671282226
-0.390841486010162	-0.361409509938312
-0.671293532420309	-0.658256917376545
-0.933412636084482	-0.934327689188502
-1.16638188643034	-1.17788342511976
-1.35938437288556	-1.37718572491591
-1.50160318487779	-1.52049618832252
-1.5822214118347	-1.59607641508518
-1.61467151953611	-1.62209844570689
-1.62546888955382	-1.62872539674225
-1.62441155994004	-1.62531791631944
-1.61782661326525	-1.61731349944266
-1.60849974534359	-1.60653949323641
-1.5961837793842	-1.59210656917225
-1.57840961778237	-1.57143608814553
-1.55145478560638	-1.54118623998172
-1.50544955606958	-1.49211090317529
-1.44111672040183	-1.42581561604538
-1.36156701721882	-1.34524363563526
-1.26991118513628	-1.25333821898818
-1.16925996276991	-1.1530426231474
-1.06272408873543	-1.04730010515619
-0.953414301648534	-0.939053922057798
-0.844441340124944	-0.831247330895494
-0.738915942780367	-0.726823588712537
-0.639948848230513	-0.628725952552186
-0.550650795091093	-0.539897679457702
-0.474132521977818	-0.463282026472345
-0.413504767506396	-0.401822250639376
-0.371440457908994	-0.3584690546625
-0.340974738909658	-0.32705164721797
-0.319180225393355	-0.304837491693414
-0.30282430380405	-0.288572581110193
-0.288631750511513	-0.2749409719384
-0.273491171864743	-0.260988316365658
-0.254677911261073	-0.244345886911896
-0.230121937253424	-0.223239012382494
-0.19865733082669	-0.196403908375171
-0.16014756387289	-0.163048663061083
-0.115421460300762	-0.122898692310213
-0.0660233897282681	-0.0762643254935019
-0.0138289282127089	-0.0240268412661628
0.0393899977813268	0.0325197600659058
0.0923419197195968	0.0919263683745501
0.144430440451549	0.152809359140839
0.195746448392261	0.213925195945074
0.246848006688661	0.274125808824617
0.298413045354942	0.332334569876585
0.350897788440291	0.387670105041149
0.404322185909313	0.439716806370144
0.458237298596346	0.488783779558135
0.51185369977074	0.535924312335416
0.564262031563899	0.582589835850208
0.614662108250543	0.630026137552253
0.66253270362669	0.678714556479454
0.707713790974536	0.728160137516797
0.750407770991579	0.777136355864859
0.79111215996369	0.82425007387706
0.830489296847146	0.868532198749385
0.869186593162892	0.909765011535401
0.907642512540855	0.948423371469284
0.945931910756233	0.985336399335241
0.983711452834071	1.02130919501116
1.02030813277023	1.05688791353584
1.05493064703205	1.0922870062722
1.08690023454066	1.12738763930983
1.11577859376613	1.16172529755909
1.14135513454173	1.19446476074163
1.16357052417084	1.22444711051106
1.18249957712197	1.25042488805926
1.19847483891185	1.27153208843811
1.21234284919259	1.28788922632978
1.22574236990828	1.30110587197735
1.24120439869355	1.31438373977234
1.26184263890818	1.33196116712062
1.29047654148699	1.35778276378216
1.3282129649587	1.39354339370928
1.37276500042896	1.4365976171089
1.41703286018613	1.4784840663493
1.44860327902168	1.50480901593086
1.41161969622607	1.46609055565317
1.30726423437604	1.35687356186255
1.14542982327681	1.18756561512268
0.936009392733612	0.968574295997258
0.688895872551649	0.710307185049956
0.413982192536145	0.423171862844464
0.121161282492318	0.117575909944465
-0.179673927774613	-0.196073093086355
-0.47863050845943	-0.507367565684313
-0.765815529756914	-0.805899927285725
-1.03133606186185	-1.0812625973269
-1.26529917496901	-1.32304799524417
-1.45781193927318	-1.52084854047383
-1.59898142496915	-1.66425665245221
-1.6789147022517	-1.74286475061561
-1.71115443415738	-1.77254172299379
-1.72830280325873	-1.7866261228846
-1.73756192208165	-1.79108903851781
-1.74255651050716	-1.7893387260726
-1.74380119249066	-1.78270753722879
-1.73947313483061	-1.77072003773181
-1.72626647776483	-1.75119897086824
-1.70024195499856	-1.72050614340051
-1.65342372739923	-1.66667290417918
-1.58563625780724	-1.59003577871684
-1.50037841524141	-1.49473797540366
-1.40114906872059	-1.38492270262979
-1.29144708726359	-1.2647331687854
-1.17477133988926	-1.13831258226064
-1.05462069561643	-1.00980415144568
-0.934494023463931	-0.883351084730675
-0.817890192450594	-0.76309659050579
-0.708308071595255	-0.653183877161184
-0.609246529916745	-0.557756153087018
-0.524204436433899	-0.480956626673453
-0.456680660165548	-0.425944241520907
-0.409509210751461	-0.383267476538327
-0.374243190239099	-0.349872172331256
-0.348245952257111	-0.322863885802392
-0.328395393470546	-0.29956709019603
-0.311366850274285	-0.277566540587375
-0.293998656463559	-0.254783298970005
-0.273647091156406	-0.229529768175473
-0.248448907630504	-0.200494168028062
-0.217450059830498	-0.166691575994389
-0.180581636758301	-0.127465541262263
-0.138479059083925	-0.0825752843590817
-0.0921857365046351	-0.0323186065230061
-0.0428440782384974	0.0224036998170683
0.00851499176284867	0.0801674942654613
0.0610489957027742	0.139282865310677
0.114101490188184	0.19816478112979
0.167188156991644	0.255652336933911
0.219987785250636	0.311123431849538
0.272317985576127	0.364403098151065
0.324086879753177	0.415607203269065
0.375232279288804	0.465041819676664
0.425658802893512	0.513137578884233
0.475181334927276	0.560324934168709
0.523498370493124	0.606836460704522
0.570223999504578	0.652547825126707
0.614974450479969	0.696989507558402
0.657463671662668	0.739557151788472
0.697565331777418	0.779823050720506
0.735339427578165	0.817798852061494
0.771040341982858	0.854022696148505
0.805099246595624	0.889403507412752
0.83805488585915	0.924850615611913
0.870429516147408	0.960847399235561
0.902587580069528	0.997206542909088
0.934634882841797	1.03316385637293
0.966402213513529	1.06775513304699
0.997515159942942	1.10024514466529
1.02750325359091	1.13037201811364
1.05588441244431	1.15830688954273
1.08220020150581	1.18439553015677
1.1060496729167	1.20886463095131
1.12720687424571	1.23170295386235
1.14586348243592	1.25285060725149
1.16293936367159	1.27266172932499
1.18031062083805	1.29240175683976
1.20075292112341	1.3144055944305
1.22740571272209	1.34156847578685
1.26265837120896	1.37607711236029
1.30656331108707	1.417608308391
1.3551586960609	1.46150936497211
1.39931682236185	1.49764894598092
1.4247735673933	1.46003514584741
1.38730544068204	1.35391508187192
1.28170014368341	1.18937075869204
1.1181563011001	0.976484180945337
0.906872537634815	0.72533735326939
0.658047477990257	0.446012280301774
0.381879746869126	0.148590966680065
0.0885679689741243	-0.156844582958159
-0.211689230992048	-0.460212363975324
-0.50869322832669	-0.751430371733852
-0.792245398327101	-1.02041660159617
-1.05214711629058	-1.25708904892469
-1.27819975751442	-1.45136570908186
-1.46020469729593	-1.59316457743008
-1.5879633109324	-1.67240364933178
-1.65127697372114	-1.70353349366808
-1.67005943113851	-1.71756281103347
-1.67788868438205	-1.72332130586972
-1.68084222546932	-1.72541794689118
-1.68136564289368	-1.72486756798834
-1.67894660999377	-1.72017879882549
-1.6710382031446	-1.70843192038951
-1.65400235610066	-1.6861105943969
-1.62397329371179	-1.64287212717227
-1.57263924841674	-1.57714243877788
-1.50070487920971	-1.49266218759285
-1.41200757035552	-1.39317203199629
-1.31038470611899	-1.28241263036734
-1.19967367076495	-1.16412464108511
-1.08371184855823	-1.04204872252872
-0.966336623763651	-0.919925533077287
-0.851385380646039	-0.801495731109941
-0.74269550347022	-0.690499975005797
-0.644104376501018	-0.590678923143978
-0.559449384003261	-0.505773233903605
-0.492567910241773	-0.439523565663797
-0.446198949477467	-0.394369596402378
-0.414260366311504	-0.36523983040885
-0.393420299613169	-0.347417764565273
-0.379589096419175	-0.335631473455906
-0.368463165846479	-0.325046115769514
-0.356084962978167	-0.311939232605001
-0.339287586665759	-0.293930008922172
-0.315964116189139	-0.269834493683099
-0.285163507687495	-0.239342964681375
-0.247023892783512	-0.20270911061968
-0.202551221906258	-0.160541474390679
-0.15327866519022	-0.113686859264336
-0.100889893308866	-0.0631471060214852
-0.0469139977898216	-0.0099765313193795
0.00743315518944556	0.0448444259778834
0.0612643097923575	0.100504454099785
0.113962271579142	0.156361817362753
0.165125078485654	0.211856135566119
0.214550462358479	0.26641951187623
0.262246935488744	0.319476186695204
0.308436370204136	0.370540015885755
0.353515147532157	0.419341101772908
0.397959917072679	0.465898726722991
0.442196165306653	0.510501584651665
0.486471768040471	0.553613192775424
0.530770863601963	0.595747757295729
0.574780975292866	0.637349251481081
0.617918567943039	0.678680981929064
0.659423466809733	0.719730992013655
0.698525779213578	0.760165452978683
0.734659424994843	0.799380956016027
0.767659041532376	0.836678785622814
0.797857872457808	0.871517961032515
0.826025174265064	0.903748030502316
0.853148744699743	0.93371697955524
0.880152014442178	0.96219874954243
0.907671283676832	0.990162900326324
0.93596736315852	1.01847033937238
0.964950542230652	1.04759581942335
0.994245204417197	1.07746409964852
1.0232474657311	1.10745823817268
1.05119615737326	1.13661206309702
1.07731827922073	1.1639476996256
1.1010892728771	1.18888696363493
1.12257836410004	1.21164436292392
1.14276431981569	1.23347558116009
1.16363331877932	1.25661514441271
1.18783749297743	1.28373310028536
1.21775834203133	1.31682622420969
1.25402829576774	1.35565948129928
1.29386211952788	1.39614535688625
1.32978856637461	1.4292732053679
1.34941753734523	1.39294129465052
1.31297017019602	1.29043363530438
1.21029006142579	1.13148233653849
1.05137020005068	0.925819507561846
0.846203575086787	0.683177257583449
0.604783175550234	0.413287695812302
0.337101990457138	0.125882931457407
0.053153008823616	-0.169304926272233
-0.237070780334217	-0.462543768167617
-0.523576388000242	-0.744101485019742
-0.796370825158344	-1.00424596761961
-1.04546110279241	-1.23324510675821
-1.26085423188631	-1.42136679322655
-1.43255722342394	-1.55887891781562
-1.55057708838918	-1.63604937131642
-1.60492083776591	-1.66662696423399
-1.617746731858	-1.67528696452299
-1.61710658469181	-1.67174174524227
-1.6095487052411	-1.66197756749511
-1.59831538071259	-1.64831083548531
-1.58371569960555	-1.63007971262391
-1.56376377779711	-1.6045777238571
-1.53497737346691	-1.56799613773757
-1.48529575418781	-1.50885589726082
-1.41529221167028	-1.42882384967046
-1.32869617800915	-1.33195304146231
-1.22923708529925	-1.22229651913222
-1.12064436563539	-1.10390732917601
-1.00664745111241	-0.980838518089524
-0.890975773825134	-0.857143132368602
-0.777358765868384	-0.736874218509078
-0.669525859336987	-0.624084823006789
-0.571206486325769	-0.52282799235757
-0.486130078929555	-0.437156773057258
-0.418026069243173	-0.37112421160169
-0.369734491023447	-0.327303451483447
-0.33559093802656	-0.296656768350938
-0.312230944652608	-0.274992038971572
-0.295937745638498	-0.25836377132386
-0.283120586652784	-0.243599394315078
-0.270694138587361	-0.228477864997512
-0.256288877501398	-0.211577899945313
-0.238277443414334	-0.191954105552032
-0.215669148355979	-0.168859882618627
-0.187960342785385	-0.141661227154302
-0.15502400491758	-0.109935119092753
-0.117078681078465	-0.0736272123195747
-0.07470866509678	-0.0331193164957847
-0.0288600297010614	0.0108697738992075
0.0192476609912598	0.0575010655770077
0.0682920407797963	0.106004037870097
0.117048250976376	0.155708050768072
0.164562357767042	0.205928930266657
0.210266108372335	0.255872905082393
0.254016465576295	0.304719195851965
0.296043401346649	0.351871450504202
0.336800942333661	0.397188484972592
0.376755826476924	0.440989853515418
0.416194772352115	0.483793083945013
0.455141169067891	0.525935737024374
0.493419822277709	0.567315474174042
0.530823483485474	0.607402832807221
0.567279675815254	0.645521081765839
0.602924524083784	0.681252451665392
0.638047086712025	0.714771770150139
0.672941069239148	0.746932837504757
0.707753685873103	0.779039526828097
0.742415043930359	0.812385548943479
0.776667460711042	0.847753568108347
0.810149569655997	0.885068299966568
0.842475271197462	0.923326743811244
0.873277054644708	0.960824951561188
0.902217689725445	0.995588894993144
0.928987908548907	1.02584965426579
0.953313391955651	1.05043535663299
0.975015965255301	1.06905060793289
0.994186900012794	1.08247817366071
1.01147465046026	1.09271897816134
1.02836651107128	1.10300992888038
1.04724682258501	1.11755548313567
1.07102930666178	1.14074477888077
1.10228097227972	1.17573972212329
1.14191945780138	1.22265367326671
1.18773900153788	1.27689547160024
1.23319064327882	1.32836628768337
1.26695801999902	1.36200556380822
1.23269138771516	1.32257611795866
1.13614077727247	1.21184952859795
0.986680118284256	1.04116841800798
0.793683340363829	0.821875408470671
0.566524373124501	0.565313122267943
0.314577146179584	0.282824181681706
0.0472155891423894	-0.0142487910061252
-0.226186368373771	-0.314563173513636
-0.496254796755585	-0.606776343558914
-0.753615766389741	-0.879545678860043
-0.988895347662928	-1.12152855713511
-1.19271961096183	-1.3213823561022
-1.35571462667315	-1.4677644534794
-1.46850646518355	-1.5493322269848
-1.52172119687975	-1.58103690798494
-1.53536008777139	-1.58910283365403
-1.53408631006633	-1.58402114663391
-1.5259139459996	-1.57294066451641
-1.51502570660401	-1.55937920041402
-1.50194399356434	-1.54352147722092
-1.48435201903173	-1.52289550695609
-1.4582876858786	-1.49332826321267
-1.41200196996789	-1.44160890483738
-1.34546942324424	-1.36788005025328
-1.26245952360696	-1.27635626462085
-1.16674174895535	-1.1712521131006
-1.06208557718872	-1.05678216085303
-0.95226048620636	-0.937160973038645
-0.841035953907584	-0.81660311481795
-0.732181458191693	-0.699323151351446
-0.62946647695799	-0.589535647799636
-0.536660488105778	-0.491455169323021
-0.457532969534361	-0.409296281082104
-0.395853399143042	-0.347273548237388
-0.35392381178408	-0.307268846524818
-0.326811664377875	-0.283377077889719
-0.310673403595765	-0.270805142109934
-0.301118501280022	-0.264407792673797
-0.293900241166461	-0.259448967100445
-0.285466111865145	-0.252114097447424
-0.273237987659898	-0.239743845532793
-0.255620176769415	-0.220835982181163
-0.231854426774148	-0.194891347506197
-0.201860246629359	-0.162164669571694
-0.166123046578205	-0.12336896854215
-0.125602233892266	-0.0794079011168621
-0.0815904439211337	-0.0312306239340708
-0.0354822144076825	0.0201555402278552
0.0115086994170474	0.073596098529029
0.0585674185961248	0.127764124561432
0.105322723643932	0.181281371298903
0.151712834273742	0.232958302794789
0.197775203216219	0.282050197487369
0.243484712677756	0.328410984396132
0.288701408264455	0.372457023556558
0.333211775160365	0.414924918699377
0.376807083738847	0.456510707491382
0.419342669556728	0.497561922390382
0.460754085126691	0.537990707997714
0.501052281655558	0.577461272825658
0.540336228108629	0.615734911418205
0.578818846499097	0.652944727009435
0.616808845657648	0.689610723081737
0.654608898419635	0.726383839175672
0.692379726125664	0.763705982897014
0.730078984630939	0.801634572669195
0.767533014136496	0.83993877189756
0.80458111946922	0.878351064445331
0.841161588483012	0.916755299000892
0.87725006706295	0.955171428064258
0.912677144926776	0.993542561606378
0.946955330170917	1.03143781128251
0.979267195857738	1.06785097008964
1.00868991563433	1.10129346861355
1.03460221104946	1.13029029406417
1.05712390373082	1.15417692329358
1.0774243006405	1.17386519165995
1.0977650300374	1.19213880327749
1.12116070926089	1.21313682942796
1.15056604462068	1.24096686174387
1.18759472579717	1.27774309704246
1.23096141610131	1.3216138299337
1.27506230713828	1.36542578990258
1.30928014025352	1.39656571130602
1.27533921706011	1.36026166538389
1.17958122461034	1.25791566827137
1.03110332859986	1.09937693094926
0.839002694724325	0.894494664398355
0.612376488679406	0.653118079599463
0.360321876160762	0.385096387533384
0.0919360228640516	0.100278799180918
-0.183683905515063	-0.191485474477133
-0.45744074328092	-0.480347222459969
-0.72023732473786	-0.756457233786788
-0.962976484190222	-1.00996629747679
-1.17656105594234	-1.23102520254917
-1.35189387429857	-1.40978473802314
-1.47987777356323	-1.53639569291788
-1.55141558804067	-1.6010088562526
-1.57953480962669	-1.62171057438383
-1.5923891255613	-1.62822603349515
-1.59702569782022	-1.62789772373401
-1.59709081069339	-1.62437441347442
-1.59333030834163	-1.61815496449756
-1.58440580064438	-1.60743870938784
-1.56772876167622	-1.58897394337452
-1.54017497888201	-1.55883620119599
-1.49250965891656	-1.50620603016159
-1.42515358982899	-1.43144786888558
-1.34151059357724	-1.33863163194555
-1.24498449211929	-1.23182723391913
-1.13897910741308	-1.11510458938393
-1.02689826141657	-0.99253361291755
-0.912145776087711	-0.86818421909761
-0.798125473384469	-0.746126322501718
-0.688241175264795	-0.630429837707486
-0.585896703686646	-0.525164679292526
-0.494495880607978	-0.434400761834448
-0.417442527986746	-0.362207999910863
-0.358140467780908	-0.311521819399082
-0.318844808018347	-0.276970460052642
-0.291137008875112	-0.254838034155358
-0.271144849890934	-0.240564707069912
-0.25486234580206	-0.229367989693634
-0.238595015040868	-0.216888229951098
-0.219349986331332	-0.199714032095819
-0.195113447770171	-0.175687508147102
-0.164928513204944	-0.143963797660478
-0.128740275404408	-0.104849542831172
-0.0870996561358315	-0.0594767706074462
-0.0408940779860241	-0.00940298392268243
0.0087833133213351	0.043751171621133
0.0606563314659986	0.0985464410497095
0.11332229668537	0.153843520245887
0.165468766935264	0.20882931744662
0.216221602189544	0.262973740127775
0.26541729252304	0.315942770506773
0.313569184655919	0.367528327976529
0.361485903741846	0.417640467407677
0.409748788124685	0.466324501097851
