# Supplementary material for: A multiwavelength photoplethysmography dataset with blood pressure and heart rate reference measurements
Source: Data Brief. 2025 Nov 14;63:112284. doi: 10.1016/j.dib.2025.112284 (PMC12682042; doi:10.1016/j.dib.2025.112284)
Supplement: Supplementary file 1 [file mmc1.zip › ppg_csv/ppg_subject_023.csv]

IR_PPG	Red_PPG
-1.75764782974453	-1.75927425013026
-1.736162538105	-1.73908645456757
-1.6941960650573	-1.69460252402538
-1.63272969814213	-1.62648736489229
-1.55461015955694	-1.53861135731589
-1.46410780441856	-1.43715749589985
-1.36607772004831	-1.32930440961685
-1.26504481742449	-1.22177419162625
-1.16458881383742	-1.11960144292394
-1.06726056421958	-1.02550844864204
-0.97496245094197	-0.94010836363605
-0.889486259741473	-0.862818561265899
-0.81287243848594	-0.793029603203371
-0.747380058317162	-0.73095310359836
-0.695029200556478	-0.677758163269665
-0.65686666431559	-0.634997169184899
-0.632261892642931	-0.603659148842721
-0.618552822643959	-0.583265541328049
-0.611214013587119	-0.571297623313516
-0.604531316688372	-0.56313024621235
-0.592630771180993	-0.552584058934493
-0.57061772925759	-0.533069862799667
-0.535534962280242	-0.499080988807144
-0.486889884952403	-0.447634147664969
-0.426632269544854	-0.379235220102981
-0.358617898256085	-0.298025651453819
-0.287707363486022	-0.210935376200775
-0.218693991786813	-0.125936177749953
-0.155242372598638	-0.0498125249632883
-0.0990338203638298	0.0138506762165778
-0.0494049245386877	0.0656533003454798
-0.00375781107768998	0.109771461920932
0.0412918536164993	0.151877549897568
0.0885145490789075	0.196547626237378
0.139063458790756	0.245477442210397
0.192259754757789	0.297350933510455
0.246146523424213	0.349197058427007
0.298490979531585	0.398278756789472
0.347796676684321	0.443514064802558
0.393938425389204	0.48598402686752
0.438210822737801	0.528617916543198
0.482808486489643	0.575303220644072
0.529959343434643	0.629646835718881
0.581063563520545	0.693687508239263
0.636198272915048	0.76695392988135
0.694183636782865	0.846199164720628
0.75310721649124	0.925932828203925
0.81095284441769	0.999620460550897
0.865976376661964	1.0611934845984
0.916711184096767	1.10639993477366
0.961767097404957	1.13360985602337
0.999720477846733	1.14393624708124
1.02933507245491	1.14079495389299
1.05014445773333	1.12916873604064
1.0631513397384	1.11482367651921
1.07120885757573	1.10359653238753
1.07870984449202	1.10072229349921
1.09054785921105	1.1101194614152
1.11073609295816	1.13366347774618
1.14127732167492	1.1706763744222
1.18171199763629	1.21794768475837
1.22937399242649	1.27043441882048
1.28004653898974	1.32242182243902
1.32859917691461	1.36859347859813
1.36928826000705	1.40439646146393
1.39564532798069	1.42540192288087
1.40015465567095	1.42596581459214
1.36350741658065	1.39805888820209
1.26045307999725	1.31664508161777
1.10132271695201	1.16302722798756
0.896447398476165	0.950989507621673
0.65615819560097	0.69431610083028
0.390786179357673	0.406791187923577
0.110662420777523	0.102198949211754
-0.173882009108232	-0.205676434995001
-0.452516039268342	-0.503050784386497
-0.71490859867156	-0.776139918652545
-0.950728616286636	-1.01115965748296
-1.14964502108232	-1.19432582056754
-1.30132674202737	-1.3118542275961
-1.39544270809053	-1.37070450703951
-1.44026652046993	-1.39618754516003
-1.46145430335173	-1.4052151681579
-1.47033709378414	-1.41017596699791
-1.47370085677662	-1.41649588644465
-1.47317224435567	-1.42265776565869
-1.46622060822557	-1.42240575778168
-1.44830973779753	-1.40822366919927
-1.41534075595181	-1.37477695545805
-1.36546441873034	-1.32100175796304
-1.29969254693491	-1.2501038502409
-1.22132383459565	-1.16775199653934
-1.13470894197477	-1.07963160249221
-1.04408269729555	-0.989695498255996
-0.953004443326574	-0.899843089765301
-0.864467945349348	-0.810837926150052
-0.781280901078512	-0.723641828909822
-0.706200190752698	-0.640314849602324
-0.641579112297263	-0.564048295683736
-0.588680608417364	-0.498372454706118
-0.547061305402191	-0.445878941041812
-0.514417237715896	-0.406939216412668
-0.487043568705579	-0.3789640048246
-0.460748260969305	-0.356685307194179
-0.431854109266731	-0.333595335994745
-0.397927007986987	-0.30406285864582
-0.35804046934388	-0.26516526642613
-0.31259366890973	-0.217373105179999
-0.262845759235547	-0.163877078098748
-0.2103912207617	-0.109039398225196
-0.156764815490208	-0.0566960818984663
-0.103239738878192	-0.00884558916131025
-0.0507585552678736	0.0349693624417686
9.57082704085978e-05	0.0773471474243279
0.0491239628934437	0.121715587455178
0.0964921784691806	0.17046863727264
0.142611748122039	0.223498840744255
0.187918213094918	0.277996275591183
0.232624388765881	0.329649640953061
0.276540083345334	0.37452494356296
0.318993669560334	0.410541711533661
0.358853645808487	0.437823833278355
0.394695189101271	0.45795400255793
0.425184269874141	0.472786403069634
0.449634138336381	0.483634783690059
0.468501391704215	0.491302574481492
0.483528762634741	0.49676830285265
0.497392894993407	0.501828936209706
0.512977636677627	0.509045387603229
0.532584744245774	0.520910299151774
0.557399266481879	0.538810038750971
0.587378534419406	0.562552830115918
0.621546971343524	0.590795096966495
0.658527071944907	0.621977280483909
0.697037309520002	0.655026206893273
0.736091778755568	0.689379466897057
0.7748106437811	0.724468351033482
0.812031466270811	0.759131189766459
0.84609610269947	0.791406483807665
0.875113040986671	0.818956264601443
0.897684371457526	0.840075004720512
0.913753216363966	0.854883047520145
0.925126829566111	0.866075992732264
0.935416622880863	0.878697058271304
0.949399097780822	0.898807045618401
0.97193774175789	0.931454819286724
1.00665366785264	0.978728001797956
1.05461538362464	1.03865501082284
1.11338121312946	1.10531342874055
1.1766333223861	1.1699188190566
1.23443858026371	1.22225698487871
1.27405348603752	1.25179702542049
1.28123530238176	1.24820456874203
1.24096295217698	1.20060909187328
1.12781034127046	1.07718559087345
0.953274129223924	0.890406888299385
0.72885097559911	0.652745806707913
0.466037539957743	0.376675168655872
0.176330481861554	0.0746677967000946
-0.128773539127728	-0.240803486602585
-0.437777863448373	-0.557265858695331
-0.739185831538651	-0.862246497021311
-1.02150078383683	-1.14327257902369
-1.27322606078119	-1.38787128214563
-1.48286500280999	-1.5835697838303
-1.63892095036151	-1.71789526152087
-1.72989724387401	-1.7783748926605
-1.76857829408068	-1.7912885513281
-1.76774750210796	-1.75731239725039
-1.73734402353513	-1.68824543775212
-1.68955298901442	-1.59971087670733
-1.63663127080907	-1.50887391003168
-1.58797795309621	-1.43050883490732
-1.54767704397703	-1.37296176313543
-1.51374282726093	-1.33594176938979
-1.47947023890186	-1.31120899702672
-1.43625917151134	-1.28582254096443
-1.37676994327631	-1.24660456623058
-1.29436153596318	-1.18425681187323
-1.19372138005107	-1.09417019887095
-1.08272931652889	-0.981968010162701
-0.969265186385558	-0.85993050272938
-0.861208830609991	-0.740337933551891
-0.766440090191106	-0.635470559611138
-0.688583128967506	-0.550145630352951
-0.63091678075817	-0.490559771646842
-0.591084919520296	-0.454170010496548
-0.563587733130496	-0.433551129925285
-0.541141163607229	-0.418722664284267
-0.516497499161084	-0.399921994454415
-0.484292519368015	-0.370021381130555
-0.442334290882549	-0.325993930423592
-0.39185016106124	-0.26915092907451
-0.336574832523411	-0.204252796515979
-0.281055208108855	-0.137925405174871
-0.228916022085383	-0.0769093238523709
-0.181828167193314	-0.0265279292531632
-0.139516276853624	0.0104100119443146
-0.100577471053667	0.0341225730767533
-0.0634977447314316	0.0476809737652016
-0.0272498844579663	0.0562049806339611
0.00879620743377975	0.0656834569953343
0.045447434354253	0.0817557545337123
0.0842177397985868	0.10870047995496
0.127296126465917	0.148748172826428
0.176791058193626	0.201789678295316
0.233599952868928	0.265549326915206
0.296590385848344	0.336204884659976
0.362688929531806	0.40928731964318
0.427962440653799	0.480639506061583
0.489168333724782	0.54726745003629
0.544971965708242	0.607923266491724
0.596245337975768	0.663196496049295
0.645358850789018	0.714955715900209
0.694841863549477	0.765279959363158
0.746051415532138	0.81536057044624
0.798478552257216	0.864932066945222
0.850000871369177	0.912495962178514
0.897894504344081	0.956144854736007
0.940062803933632	0.994508327169357
0.975932192072587	1.02738357255523
1.00672448806945	1.05588105407562
1.03510106501939	1.08217600084894
1.06434580013961	1.1090273466914
1.09734932034032	1.13914999479905
1.13573983369457	1.17451945495553
1.17950241760691	1.21581086150527
1.22723071897116	1.26222891893536
1.27684544987014	1.31182756809801
1.32642824706218	1.36216756191907
1.37485877706823	1.41102351301571
1.42207768760616	1.45690060322893
1.46887897205666	1.49924788825679
1.51616163501316	1.53827374162861
1.56364375853446	1.57415456317188
1.60824976828924	1.60546708007444
1.64269717316554	1.62715953814022
1.65505551217242	1.62910665289552
1.62124111464742	1.59307715881553
1.52554409742431	1.49143910389564
1.37658372353092	1.33386812911596
1.1829792559951	1.13003987545659
0.953349957844679	0.889629983897643
0.696315092107505	0.622314095419228
0.420493921811414	0.337767851001451
0.134505709984244	0.0456668916244227
-0.153030280346166	-0.24431314173175
-0.433494786151977	-0.52249660808696
-0.698268544405349	-0.779207866461095
-0.938732292078445	-1.00477127587405
-1.14626676614342	-1.18951119534572
-1.31225270357245	-1.32375198389599
-1.42807084133768	-1.40670183873034
-1.49493763533491	-1.47047457122405
-1.5410072650439	-1.5177350335512
-1.57140449517749	-1.55070934374795
-1.59159050900794	-1.57201044168703
-1.60580850987249	-1.58423124135352
-1.61533709420467	-1.58845548525758
-1.61758812755004	-1.58273752597879
-1.6067426383607	-1.56186608970451
-1.57591615315445	-1.5190795061582
-1.52012410801864	-1.4492304399484
-1.43816050262396	-1.35126255059548
-1.33509036194525	-1.23113936974392
-1.22268594676124	-1.10376286041391
-1.11271951785063	-0.984034985625627
-1.01696333599214	-0.886857708399269
-0.939979337158421	-0.818178675191369
-0.886631311291641	-0.782347004970687
-0.854847942366143	-0.774001408413178
-0.838482737134812	-0.781925813413544
-0.828948361431988	-0.792118439613313
-0.817171977035349	-0.791342297471813
-0.79552217100021	-0.770254086583368
-0.75934824808928	-0.725347018687589
-0.70780801573169	-0.65923789217786
-0.643773843477528	-0.579284624709531
-0.572795135762254	-0.495042174160245
-0.501367000775741	-0.415401352200003
-0.435022749749254	-0.34625200123578
-0.376857313628529	-0.289280327411292
-0.326944308649929	-0.242193097972344
-0.282815170507856	-0.200248703336712
-0.240798179136813	-0.1584958675125
-0.197664417718849	-0.11381659677426
-0.151893988507824	-0.0659975080349184
-0.10408925489203	-0.0175570270774523
-0.0564846400309225	0.0274251208529889
-0.0118475127285844	0.064971189202245
0.0278022313859295	0.0928237674083284
0.0622258267253422	0.111543297218724
0.093380427740826	0.124745600503576
0.125007929624461	0.138369504802756
0.161509370136987	0.159156400573508
0.206555963039357	0.192814451489052
0.262013873199474	0.242505242960221
0.327570430902045	0.3081707341935
0.401059614223132	0.386814072605745
0.479143276033514	0.473418328726343
0.557957409161948	0.562032186969856
0.633597494932435	0.646719415293658
0.702588168199214	0.722337681336776
0.76246026812844	0.785238425468539
0.812318759246773	0.833912530550074
0.853129377505591	0.869449485324147
0.887513842803475	0.89554518471318
0.919032326410484	0.917798654129122
0.951128764571307	0.94227754059243
0.986064599127085	0.97373025756016
1.02423795722612	1.01409790043578
1.06421439032866	1.06190819469851
1.10352509518232	1.1127930432547
1.13991784276852	1.16101637777641
1.17253140782206	1.20163944352531
1.20254946059804	1.23269934795401
1.23313215494327	1.25655834308047
1.26860350812522	1.27964653226144
1.31297646180975	1.31032168691555
1.36806173694321	1.35533066596801
1.4316305218893	1.41602576623299
1.49620157919217	1.48574510637052
1.5489134800727	1.54944493733655
1.57274191708749	1.5858943338684
1.53301073539028	1.54025310171875
1.42120368964981	1.41255457073763
1.24840052889282	1.21663648912676
1.02568100214609	0.966336605087871
0.764124858436345	0.675492666822687
0.47481184679035	0.357942422532937
0.168821716234853	0.0275236204203485
-0.142765784203393	-0.301925991313353
-0.448870905497637	-0.616568664466438
-0.738413898621128	-0.902566650837182
-1.00031501454711	-1.14608220222386
-1.22349450424884	-1.33327757042473
-1.39687261869956	-1.45031500723808
-1.50936960887252	-1.50670710718576
-1.567187845913	-1.5353057005027
-1.60674310433087	-1.5497607443677
-1.63448143996006	-1.5607726155629
-1.65406824955031	-1.57450824331205
-1.66673351410373	-1.59189232275746
-1.67188607706767	-1.60895392764946
-1.66772888812763	-1.61827271802371
-1.65181253483156	-1.61129611689172
-1.62162618779209	-1.58098466240055
-1.5752955990641	-1.52406763903627
-1.51230448526402	-1.44226149490064
-1.43405083231598	-1.34207843938811
-1.34404314826216	-1.23324125933681
-1.24757255029072	-1.12614816394155
-1.1507861353761	-1.02918052426319
-1.05932337784681	-0.94674559242777
-0.976966967426559	-0.878673360513817
-0.904836228862238	-0.821007514816843
-0.84142473810622	-0.767662347637839
-0.783435985547855	-0.71222900296129
-0.72708611730186	-0.649460011189397
-0.669401011548926	-0.576326001776859
-0.60909280979968	-0.492699287494936
-0.546833371566697	-0.401633832424469
-0.484983731235996	-0.309055102297805
-0.426923490388587	-0.222654063198805
-0.376078717878756	-0.150024386699818
-0.334786338140875	-0.0965208534205838
-0.303352205792391	-0.0636429243619792
-0.279794155589662	-0.048649476003358
-0.260488471296429	-0.0455710342302061
-0.241376928634521	-0.0471100911767202
-0.219042332412381	-0.0465477204375545
-0.191145843231018	-0.0389590740598638
-0.156249616780383	-0.0215678663630505
-0.11345305958691	0.00653363329002193
-0.062251191213668	0.0449972689997492
-0.00267922814092615	0.092915878446462
0.064491264044694	0.149370723936308
0.137726629947249	0.213635193199261
0.21488485447537	0.284981431822442
0.293444668610863	0.362204216716082
0.370767532139801	0.443085484220757
0.444406687044822	0.524085010317787
0.512421336294796	0.600530851668987
0.573574076797169	0.667409305145119
0.627312313086549	0.720577548049836
0.673583601016748	0.758033759274919
0.712693003124469	0.780832481609243
0.745399357068955	0.793254328419637
0.773233086129367	0.801984933661741
0.798777734607636	0.814447494069437
0.825592808051592	0.836912953039286
0.857617541082494	0.873163915753755
0.898170709526301	0.924099021140724
0.948870665437615	0.988039931824712
1.00883567579221	1.06117898156709
1.07442246353948	1.13780714984113
1.13963560976751	1.21045530966248
1.19725581260328	1.27046381932348
1.24061408464083	1.30948135011703
1.26567476325893	1.32191401950083
1.27277427739745	1.30760082402212
1.2672577892413	1.27342892476859
1.25850941626561	1.23267837100365
1.25741389376815	1.20174040692324
1.27295186271828	1.19513680796622
1.3091308535274	1.22072156488752
1.36338966225052	1.27688129619582
1.42689148674607	1.35251806141975
1.48623931115835	1.42939486718092
1.52572520030859	1.48576050792803
1.48618810449255	1.50014300085466
1.37523649966805	1.4499901905429
1.20435990977051	1.31062674595352
0.985047858735348	1.09869514660536
0.728789870497972	0.830837872017268
0.447075468993805	0.523697401708094
0.151394178158264	0.193916215196682
-0.146764478073235	-0.141863207998123
-0.435910975765274	-0.466998388357474
-0.704555790982435	-0.764846846362525
-0.941209399789301	-1.01876610249443
-1.13438227825046	-1.21211367723434
-1.27258490243048	-1.32824709106342
-1.34432774839396	-1.38006827888058
-1.36810966420715	-1.39733781254252
-1.36881789364482	-1.39590959171369
-1.35946800444499	-1.38676734156926
-1.34732501373741	-1.37444813662222
-1.33393337075993	-1.35789500336147
-1.31689517218085	-1.33297629128539
-1.29240971846766	-1.29545049146963
-1.257572246875	-1.24333120777162
-1.21174185804257	-1.17807129908149
-1.15673534313468	-1.10439858446944
-1.09604088022081	-1.02896573962729
-1.03354859442876	-0.958292889558733
-0.972367808230513	-0.896717642667122
-0.914143189369637	-0.84507748787773
-0.859007434581293	-0.800594311448972
-0.806064946617276	-0.758030253471513
-0.754174405286136	-0.711782408585929
-0.702775320539249	-0.658254289401709
-0.652514330151806	-0.597652803040939
-0.605437619475913	-0.534443586093989
-0.564594222068727	-0.47615309041179
-0.533113686902375	-0.430902565657388
-0.513084966341496	-0.404632792337332
-0.504671481927059	-0.399093412796115
-0.505799489447614	-0.411283103920601
-0.512561914155725	-0.434400814851213
-0.520246176349327	-0.459848027313782
-0.524635344057292	-0.479580738664761
-0.523070099534907	-0.488110247037374
-0.514838285407275	-0.483584866200017
-0.500745605114338	-0.467606274110111
-0.482062000451357	-0.443794429034297
-0.459319814855998	-0.415618951134407
-0.431558355860001	-0.384439896959833
-0.396441957417543	-0.348699252815487
-0.351253071784914	-0.304685090368601
-0.294326014616214	-0.248560346092764
-0.226278782139769	-0.178777211114996
-0.150467313570726	-0.0977512614180596
-0.0723713037845821	-0.0118563534832331
0.00195654208474062	0.0704956280954333
0.0678344259479175	0.141952318775614
0.123536219013172	0.199082207088324
0.170866893829726	0.243647533254185
0.214462391669129	0.281716984796791
0.260065803629529	0.321109287919416
0.312451559851539	0.368403431485026
0.373776771101849	0.42678219507538
0.442903055286494	0.495386705550249
0.515839102027923	0.570142425322898
0.587118183079577	0.645583469513203
0.651696432490396	0.717023642190055
0.706780669681129	0.782296559362466
0.752912564181096	0.842318356959793
0.793806654817171	0.900173089404563
0.834910069350712	0.959165006797975
0.881223684910759	1.02082951536437
0.935277391844299	1.08386878471603
0.996081632683213	1.14443490457226
1.05944842275336	1.19751803616474
1.11954383657404	1.23879952590344
1.17111336072006	1.26629749279049
1.21158049585507	1.28131250961145
1.24220309880971	1.28842103379912
1.26776337890831	1.29449971341142
1.29482103717538	1.3069537290005
1.32910458135839	1.33146253385686
1.37286802124471	1.36968670132421
1.42295675049013	1.41748873874015
1.47008244906531	1.46423637192033
1.49956604300037	1.49363186669772
1.46499631309285	1.45845358567908
1.36752425904575	1.35928689627731
1.21650558437226	1.2056840289736
1.02129599258558	1.00719721424917
0.791251187198899	0.773378682585221
0.535726871725415	0.513780664462957
0.264078749678319	0.237955390363585
-0.0143374754291934	-0.0445449092316899
-0.290166100083929	-0.324168003841661
-0.554051420772693	-0.591361662985123
-0.796637733982292	-0.836573656180871
-1.00856933619953	-1.0502517529477
-1.18049052391122	-1.2228437228044
-1.30304559360416	-1.34479733526977
-1.37646492682268	-1.41682515626162
-1.42933907653405	-1.46882767209821
-1.46664987821861	-1.50241447251098
-1.49263884647502	-1.5182713827243
-1.51061321052154	-1.51757681314225
-1.52237341083845	-1.50259839465476
-1.52760890665301	-1.47625090155357
-1.52375286121911	-1.44101218598612
-1.50663877472133	-1.39790388240074
-1.4719286164725	-1.34613375216245
-1.41684410420683	-1.28361514008282
-1.34049062440304	-1.20816299911213
-1.24729808534174	-1.11889376637019
-1.14427534046166	-1.01731072806035
-1.03843124320154	-0.907711162600282
-0.936774647000115	-0.796793702631549
-0.846314405296116	-0.692565117347254
-0.76999358339936	-0.602797359512642
-0.711373631300039	-0.533361844746787
-0.67064758300218	-0.486797791731958
-0.645691927605644	-0.461503489816859
-0.632251026398137	-0.451936827986681
-0.624480988431286	-0.450014373366732
-0.61592319610768	-0.447416144093885
-0.600796728590449	-0.437956226787919
-0.57529907653344	-0.419010759784304
-0.538460652874826	-0.391427279220396
-0.492134902342512	-0.358111731783067
-0.440022656126467	-0.322110445138318
-0.386106860499354	-0.285138348400418
-0.333189877084457	-0.247127059845342
-0.282151676431921	-0.206761124094833
-0.232143781140835	-0.162536877641651
-0.181456515175129	-0.113782551289479
-0.128515182967337	-0.0611999888935343
-0.0725168851393682	-0.00670395150092546
-0.01353130761762	0.0473796074907242
0.0477926107566225	0.0993923644726706
0.110629771329236	0.149144526262687
0.174230130293669	0.197954373484933
0.237867797296291	0.24782105040078
0.300527227717983	0.300111298725195
0.360592803386613	0.354423551344528
0.4158971506051	0.408233637993428
0.464288096397535	0.457587837804002
0.504508250149673	0.498615535365781
0.536943921418219	0.529203642493381
0.563864230763159	0.550106377075388
0.589035045360305	0.565106298544632
0.616847405884021	0.580251875643557
0.651247690248791	0.60238789796848
0.694802149285474	0.637303240275715
0.748163354276484	0.688031509351248
0.81003140304455	0.753952218048079
0.877524687527558	0.83105329677767
0.94681999912525	0.913155045993863
1.01396408180835	0.99351928008743
1.07576924157064	1.0663257122216
1.13063335392779	1.12779859477579
1.17904124071214	1.17696189404458
1.22352849805575	1.2159581970857
1.268060013658	1.2497367111351
1.31696929347451	1.2849349030707
1.37368549565501	1.32803719123858
1.4394790301741	1.38324687178019
1.51246093734612	1.45068742684902
1.58704544365244	1.52542091836321
1.65401217208433	1.59746489482344
1.70123244903591	1.65275207391165
1.71504610920355	1.67491800773935
1.67845796611461	1.63425936406239
1.57508314675149	1.51992550663963
1.41450606596972	1.34337954588323
1.20631113862485	1.11608459220536
0.960082779572409	0.849503756018193
0.685405403667947	0.555100147733894
0.391863425767001	0.244336877764631
0.0890412607251098	-0.0713229434774267
-0.213476676602185	-0.380416205580112
-0.506105971359345	-0.671479798131257
-0.779262208690828	-0.933050610718693
-1.0233609737411	-1.15366553293025
-1.22881785165461	-1.32186145435377
-1.38604842757582	-1.42617526457706
-1.4854682866492	-1.47581528015318
-1.53441506191348	-1.50490601405329
-1.56938723833597	-1.52553593364648
-1.59596501910519	-1.54451348208677
-1.61568111896924	-1.56224819517689
-1.62664022863965	-1.5738407658666
-1.625081479042	-1.57179466301899
-1.60731956510364	-1.5492349380365
-1.57137976047517	-1.50251534367109
-1.51780613223264	-1.43245657731091
-1.44949531083789	-1.34399478782353
-1.37081617962218	-1.24459567886342
-1.28653075529327	-1.1422244364863
-1.2010015979999	-1.04372965778859
-1.11789357956426	-0.954149090722399
-1.04025693013797	-0.876888475775398
-0.970706055222254	-0.81425521449121
-0.911426591699136	-0.767690349171021
-0.863874139039322	-0.737354805947204
-0.828184331380477	-0.721287195969223
-0.802464953247217	-0.714701884911218
-0.78228352084229	-0.709912893986438
-0.760751394257322	-0.69708631896192
-0.729535390729649	-0.665833966452027
-0.680813307341915	-0.601863391586898
-0.606009373787278	-0.5031096056504
-0.508904199257134	-0.380699522377746
-0.398294351621321	-0.24576005550415
-0.282976398749676	-0.109418118764827
-0.171746908512037	0.0171993741050103
-0.0734024487782406	0.122965509370148
0.00939412570294496	0.205360230257546
0.0742541315179329	0.262718164758229
0.125301787180709	0.302746188630368
0.168774029551762	0.335260796547303
0.210834657351548	0.368947675323751
0.255854555912395	0.40911940887444
0.305579664694869	0.456937112207969
0.359242398398027	0.5100202159348
0.414345307643555	0.56394344778511
0.467721296879527	0.613991784005345
0.516584301005582	0.656713207049834
0.559441599339359	0.691012217571415
0.596726481542413	0.718566119163858
0.630874296580328	0.743362130939214
0.665603703821994	0.770387039089981
0.70453896485155	0.803898904401549
0.749768161996474	0.845959161474983
0.801040296878907	0.895788718525954
0.855910970628164	0.950095176325233
0.910574407929683	1.00404771719231
0.960844411553453	1.05235138744282
1.00291368572148	1.09005824142216
1.03386896603176	1.11317268443081
1.05214711646759	1.11935716689275
1.05806899391725	1.10888272268084
1.05435166052655	1.0855143524112
1.04623590937239	1.05664460650567
1.04080440281849	1.03210768826214
1.04539643634592	1.02182117145004
1.06562073650989	1.03319368037377
1.10381606325784	1.06935164060665
1.15850542227663	1.12855767654481
1.22466313807077	1.2044132058687
1.29414358579745	1.2862611683142
1.35583711620546	1.35964544850772
1.39580368859556	1.40721024152965
1.35787942012628	1.36588978817125
1.25121947255731	1.24988905781169
1.08649313264696	1.07114899502444
0.874369687153531	0.841610544382946
0.625518422835326	0.57321465046067
0.350608626450652	0.27790225783107
0.0603095847578152	-0.0323856889323946
-0.23470941548488	-0.345708245256267
-0.523779087519129	-0.650124466567087
-0.796230144586626	-0.933693408291398
-1.04139329992907	-1.18447412585574
-1.24859926678814	-1.39052567468666
-1.40717875840556	-1.53990711021069
-1.50646248802299	-1.62067748785438
-1.55449023285829	-1.65011223851064
-1.5736127343995	-1.64791837444683
-1.57264233021561	-1.62534083543743
-1.55788976171046	-1.59052943805902
-1.53313853688943	-1.54782645589186
-1.50023260080315	-1.49836892478698
-1.45982521881046	-1.44159062581328
-1.41199956518455	-1.37690016909752
-1.35672203878939	-1.30485468138467
-1.29422298779601	-1.22747001435636
-1.22533318561423	-1.14771081133084
-1.15166750599097	-1.06853189857626
-1.07553459517576	-0.992008933777238
-0.999592122370459	-0.919022719494837
-0.926409563370542	-0.849639446367132
-0.858106049338051	-0.783911573636318
-0.796113687149989	-0.722542142964917
-0.741010262928715	-0.666885155413082
-0.692383814925336	-0.61814784602611
-0.64880372169332	-0.576231403268045
-0.608031661796025	-0.538988150606101
-0.567519992720718	-0.502487466697658
-0.525071624567755	-0.462277118565025
-0.479407388854076	-0.415026841105111
-0.430400805193074	-0.35974342047221
-0.378896809304459	-0.298030301498998
-0.326241128400164	-0.23338581507033
-0.273780098507971	-0.169959182422021
-0.222552325963422	-0.111310917618522
-0.173217130044412	-0.0595705649412184
-0.126110050329868	-0.0151413249467351
-0.0812992372364408	0.0230652448282032
-0.0385820499285108	0.0570075159026851
0.00259520567491914	0.0888221288193175
0.0432797249744524	0.120456988238128
0.0851311557838246	0.153780901406522
0.130354433942203	0.19089169558669
0.181285338546978	0.234149198870067
0.239612793085345	0.285672354013118
0.30548972296769	0.346429439254276
0.376979581809411	0.415332122263395
0.450179252845236	0.488809405619157
0.520007405845233	0.561200504684492
0.581367353344141	0.626024853280244
0.630364993502619	0.677834894616824
0.665352019195503	0.714037538862181
0.68758070666485	0.735952748363459
0.70122367675041	0.748606430670991
0.71259739220403	0.759273451858464
0.728674858980232	0.775315881657122
0.755242013068683	0.802097935347054
0.795216604269931	0.841604271659261
0.847686152948173	0.892022819469682
0.908095595836871	0.948282972600006
0.969657901538539	1.00347200717635
1.02556611647236	1.05096574050474
1.07123686808195	1.08680400262273
1.10581958153852	1.11150008019961
1.1325149335017	1.13046596631348
1.15766296077612	1.15268210519191
1.18889231086263	1.18790877371557
1.23276993967138	1.2432684064018
1.29240956941002	1.3202092229132
1.36551579394404	1.41271578423484
1.44338246324204	1.50730170425312
1.51131108136933	1.58490070917953
1.55065545472251	1.62430061572552
1.51468664489427	1.58338503415224
1.4133854445887	1.46875644107077
1.25665969757455	1.29259206393868
1.05441724762057	1.06706913021356
0.816565938495509	0.804364867352966
0.553013613968103	0.516656502814486
0.273668117807104	0.21612126405569
-0.0115627062187424	-0.0850636214658476
-0.29277101434069	-0.374720926292554
-0.560048962789993	-0.640673422966853
-0.803488707797905	-0.870743884031172
-1.01318240559568	-1.05275508202794
-1.17922221241457	-1.17452978949957
-1.29170028448583	-1.24041648779868
-1.35375301103833	-1.28310648192668
-1.39840938738014	-1.31354126765241
-1.43156078286023	-1.33956533399827
-1.45622163059888	-1.36469236148474
-1.47248386116772	-1.3878738775637
-1.47799382206748	-1.4043756472505
-1.46894418386042	-1.40753840198219
-1.44140382411438	-1.39087392080641
-1.39264340741028	-1.34991106128988
-1.31935865406618	-1.28342557106576
-1.22547789248569	-1.19390078799836
-1.11898972437949	-1.08720606071126
-1.00788275145824	-0.971660702616597
-0.900145575432613	-0.856804676180942
-0.80376679801328	-0.752123500765929
-0.720977812769055	-0.665746274135035
-0.661187158477575	-0.603063053735203
-0.625519410933941	-0.5654180861539
-0.610536725743255	-0.549343527023644
-0.608756501154502	-0.546918579859045
-0.610361156985096	-0.547570401298414
-0.605655599104668	-0.540989344731111
-0.587445500233247	-0.520141418786433
-0.552535729207729	-0.483124366111559
-0.501955235682753	-0.433078644440129
-0.440011107767355	-0.376266695550208
-0.372604391080551	-0.319232378138783
-0.305370578146556	-0.266264930723596
-0.24221110490517	-0.218154050210583
-0.184647906182013	-0.172593835629515
-0.132115203508006	-0.125866257557277
-0.0829047626889743	-0.0749299496699277
-0.0352355062844718	-0.018942967966884
0.0120316265520508	0.0404242184316671
0.0592359549912568	0.0998843343312437
0.106212613338061	0.155999447494243
0.152765666396684	0.206407887881854
0.199035757588013	0.250385029552759
0.245567535482963	0.288794703469973
0.293014413298927	0.323660188446879
0.341594632385815	0.357517219552279
0.390592365926705	0.392663394696403
0.438249656561891	0.430459045637797
0.482212996071723	0.470889753990014
0.520363604956261	0.512584000253226
0.551628132409559	0.553338707916215
0.576424816062169	0.590977047952673
0.596653697555148	0.624178521918086
0.615308863174501	0.652916157624774
0.635764122503413	0.678341438989583
0.660769351744222	0.702256790235153
0.691399329740737	0.726491279393261
0.726459301304441	0.752413045009707
0.762807174813428	0.780604667814404
0.796608258699348	0.810671738935277
0.825007067888254	0.841300072787596
0.847475597605849	0.870764983995053
0.866299496376612	0.897906061240436
0.886092955952462	0.923220374243044
0.912586730921506	0.949502571038538
0.951048666450952	0.981527414769557
1.00463288882087	1.02454760400434
1.07288090644444	1.08179026131737
1.15061083090771	1.15166445331815
1.22749377602926	1.22582511526076
1.28862689419809	1.2891679420508
1.31627429026546	1.32211662078186
1.27429532097534	1.27818042931977
1.15688169482123	1.15552142441663
0.976818334377517	0.967863960297104
0.746890162218577	0.728932391185866
0.479882100918794	0.45245107130759
0.18857907305255	0.152144354886949
-0.114233998805774	-0.158263403851386
-0.415772192081796	-0.465047850682739
-0.703250584201135	-0.75448463138244
-0.963884252589409	-1.01284939172582
-1.18488827467224	-1.22641777748819
-1.35347772787523	-1.38146543444489
-1.45686768962402	-1.46426800837125
-1.50499686219243	-1.49337798043919
-1.52639136631743	-1.49224126925546
-1.52914907960869	-1.471819964044
-1.51801308075848	-1.43913028638139
-1.4944752211092	-1.39725769428597
-1.45781123189836	-1.34677682666747
-1.40670026067686	-1.28771463655139
-1.34096007812618	-1.22111981009257
-1.2628246077538	-1.14969005765888
-1.17724115991615	-1.07744290077848
-1.09100099705393	-1.00879069926708
-1.0110319256578	-0.947485872662682
-0.942564476474065	-0.895795822700614
-0.887889650028618	-0.854091605954013
-0.84609091873088	-0.820906549954231
-0.813710197855749	-0.793430049370965
-0.786019128459295	-0.768268881737624
-0.758451811144061	-0.742182777295889
-0.72775476611336	-0.712555329015726
-0.692520326640993	-0.677615081684531
-0.65302226015308	-0.636624411144772
-0.610585150209306	-0.59015899146336
-0.566888280205553	-0.540280540985878
-0.523501035263305	-0.490209050021175
-0.481661440720123	-0.443300495339832
-0.442089104657331	-0.401632236021159
-0.404666605453862	-0.36488067443156
-0.368081588755772	-0.330108809469658
-0.329724247260493	-0.292618856680791
-0.2860802446467	-0.247514883645522
-0.23361905925811	-0.191356592833322
-0.169942957289243	-0.12332664283169
-0.0948278641833945	-0.0455797863582659
-0.010772685272622	0.0372490549688129
0.0772060531097912	0.119155567925802
0.16256538433327	0.19416117672753
0.238780662105542	0.257660567952714
0.301010309085242	0.307437496268979
0.34739505143502	0.344138001692913
0.379641958840545	0.371144866865048
0.402784884882454	0.394011276834104
0.424213707422178	0.419696437873357
0.452170880564117	0.455678069362196
0.493970920091257	0.508783817597233
0.55423238439326	0.583598167181947
0.633434015752847	0.683105336881418
0.727172286541516	0.799945635731398
0.826579299125386	0.91991120174402
0.920220971728587	1.02879417293141
0.997218652735825	1.12043252605578
1.05055219205266	1.18152348475874
1.07916489515249	1.21062848140836
1.08800834509286	1.21396805408026
1.08617919244992	1.20304245992801
1.08406766625978	1.19110321913425
1.09058177495663	1.18976634404352
1.11120836175462	1.20658287297569
1.14727226934303	1.24395144622359
1.19641994847335	1.29945906593791
1.25404022101705	1.36738713833547
1.31501651652051	1.4407170895114
1.37501503372747	1.51275713679172
1.43064689595212	1.57769981184779
1.47836452639926	1.62998729603972
1.51266787042281	1.66302712992626
1.52469164448031	1.66816730901864
1.48209180212177	1.62142840600716
1.36275350557287	1.49093633617391
1.17936860062369	1.29127805832067
0.94462893306431	1.03704053124923
0.6712263486848	0.742810713761388
0.371852693275242	0.42317556465892
0.0591998126257118	0.0927220427436172
-0.254040447473712	-0.233962893182734
-0.555176241232952	-0.542292284318346
-0.831515722861932	-0.817679171861432
-1.07036704657057	-1.0455365970102
-1.2590383665688	-1.21127760096287
-1.38483783706653	-1.30031522491766
-1.43507361227369	-1.33204753158928
-1.44044740017211	-1.31854592975847
-1.41717401640537	-1.27818534274459
-1.37783661854088	-1.22616399785898
-1.33052074320519	-1.1716596342341
-1.27847551596255	-1.11741125317062
-1.22147735175331	-1.06173357684512
-1.15824904321821	-1.00197560023187
-1.08890582818921	-0.937863335652504
-1.01638911683784	-0.873284367513186
-0.946239775534618	-0.815692466120304
-0.884771107203314	-0.773232086275026
-0.836496568902099	-0.750795859697106
-0.802158895103593	-0.747089766476772
-0.778503992641211	-0.75459809391814
-0.75998852975021	-0.762779772776447
-0.74143364050249	-0.762742586126124
-0.720083017387344	-0.75062939184743
-0.695990188542953	-0.727885710440495
-0.670734769209888	-0.698696616140667
-0.645415863796481	-0.666535786060914
-0.619198462297783	-0.631943500255905
-0.589274382320134	-0.59258343709265
-0.552211616140452	-0.545229621460592
-0.50586728219305	-0.488361206938495
-0.450796522383766	-0.42385656611921
-0.390445639996541	-0.356902702740591
-0.330062829830081	-0.294268966499598
-0.274818882870077	-0.241863346611231
-0.227884463255921	-0.202607935802253
-0.189155136455874	-0.175307956846917
-0.155059515232605	-0.154754501196119
-0.119532647904633	-0.133002477670649
-0.075868087649229	-0.101510602288358
-0.0188665774835185	-0.0535265390903101
0.0534243675485215	0.0140608011066998
0.138956445164968	0.0999449645794099
0.232128729058407	0.198743544141895
0.325230101546541	0.302149280607729
0.410374611941029	0.40056089426139
0.481361685447341	0.484966662020334
0.535022689930843	0.548861020431574
0.571815362909876	0.589877427597387
0.595571029197774	0.610692672968327
0.612397718303157	0.618701075281128
0.628935002936084	0.624170284403737
0.650471158763353	0.637173088544504
0.679621534554229	0.66426816360038
0.716046118662305	0.706203740108515
0.757137695766402	0.757614685968474
0.799182405778254	0.808938561286875
0.838510889818211	0.849933375776873
0.872467921357235	0.873551512902573
0.900211138307242	0.878739669119644
0.923238673060225	0.871115765423555
0.94537505105356	0.861311118916954
0.971999240523088	0.861668403337764
1.00858867059942	0.882515024983249
1.05895786242022	0.929199654944182
1.12368386578202	1.00060415549108
1.19910246607878	1.08921974109763
1.27704691161777	1.18240511927877
1.3453222512598	1.2642697390703
1.38884774693339	1.31770949794476
1.35436508267628	1.32635575312742
1.25715395514732	1.2801606110217
1.1065696622101	1.15158951402526
0.91196750172819	0.955663956119192
0.682702771565156	0.707405431284577
0.428130769584576	0.421835433502503
0.157606793650024	0.113975456754056
-0.119513858374927	-0.201153004979679
-0.393875888626703	-0.508528457717614
-0.65612399924173	-0.793129407478664
-0.896902892356435	-1.03993436028174
-1.10685727010724	-1.23392182214577
-1.27663183463058	-1.36007029908965
-1.39687128806288	-1.42507303394024
-1.46815093382903	-1.46086052731465
-1.52158628609027	-1.48391273233062
-1.56456918491792	-1.50792713325892
-1.60170362241112	-1.54073757409655
-1.63436797125117	-1.58267665874476
-1.66085916475405	-1.6269293599633
-1.67703166621288	-1.66184568395024
-1.67731339008643	-1.67453449395713
