# Supplementary material for: A multiwavelength photoplethysmography dataset with blood pressure and heart rate reference measurements
Source: Data Brief. 2025 Nov 14;63:112284. doi: 10.1016/j.dib.2025.112284 (PMC12682042; doi:10.1016/j.dib.2025.112284)
Supplement: Supplementary file 1 [file mmc1.zip › ppg_csv/ppg_subject_024.csv]

IR_PPG	Red_PPG
-1.42311889952432	-0.513467179945228
-1.38967434745518	-0.503412371658347
-1.34556526258489	-0.489002364735562
-1.29152234978995	-0.470414226907611
-1.22934779678291	-0.448511434507025
-1.16179798311393	-0.424719421890907
-1.09222064388789	-0.400729942974795
-1.02408654056002	-0.378138858935497
-0.960588257385575	-0.35815068708436
-0.904401241604057	-0.341446563250346
-0.857590290360783	-0.328238817027888
-0.821584532691624	-0.318460967315107
-0.79715359553652	-0.311988657914923
-0.784351353741302	-0.308770838656446
-0.782416009037538	-0.308783757188932
-0.789645274512196	-0.311807022738167
-0.803326483564187	-0.317137028057529
-0.819842764890935	-0.32342893698088
-0.835023119033828	-0.32882257731243
-0.844687674871809	-0.331362289004039
-0.845267140268219	-0.329551753732387
-0.834379195936836	-0.32279814927832
-0.811262624787013	-0.311550857012649
-0.776954262341889	-0.297090490420464
-0.734074157215364	-0.281072599927445
-0.686146922559481	-0.265001275437479
-0.636573829346549	-0.24979856576535
-0.587584933437812	-0.235585798644972
-0.539580570848284	-0.221731079021546
-0.491145694347359	-0.2071406220238
-0.439748919249455	-0.190685775789821
-0.382851378819827	-0.171611509633236
-0.318989965868238	-0.149801136283569
-0.248440975865381	-0.125842108390424
-0.173265478617918	-0.100898383621795
-0.0967663342397154	-0.0764353948655096
-0.0225595868599308	-0.0538691860826585
0.0464428018800208	-0.0342218365933225
0.108816931278339	-0.0178652491812574
0.164903438830505	-0.00442529195311232
0.21645611920062	0.00710981852140501
0.265801109796764	0.018082857706074
0.314887198506874	0.0297388885041423
0.364657502644196	0.0428260243277546
0.414978250810037	0.0574042741207578
0.465051174143052	0.0729599541393931
0.514003752392598	0.088752382991299
0.56131050819875	0.10417816077543
0.606848348487258	0.118946155824222
0.650643968260492	0.133012403128615
0.692579297594232	0.146397954383106
0.732325438291226	0.159064201001032
0.769563216279685	0.170926760334851
0.804308421888404	0.181955541080723
0.837106408958715	0.192255914349648
0.868999036286147	0.202072718367045
0.901312493536416	0.211725740263056
0.935348100434174	0.221508491803502
0.972044072994746	0.231578721323881
1.01169994465623	0.24187972376093
1.05388067108986	0.252145969151977
1.09756844541889	0.262021123476468
1.14151954901131	0.271247716742577
1.1846953063387	0.279832768275494
1.22662243555421	0.288104750728492
1.26758411633358	0.296643588020085
1.30862012471214	0.306136852538331
1.35139789553177	0.317248718383059
1.39804193878113	0.330560032101642
1.45091126404188	0.346557614577312
1.51215765362753	0.365572510886846
1.58285776943999	0.387556366183099
1.66167897265342	0.411670613899281
1.74333708978052	0.43580881309195
1.81740489133556	0.45628946441187
1.86820466734251	0.467964373777199
1.83168345026013	0.45547170032036
1.72844567771035	0.420319963921702
1.5679801677392	0.365998590539015
1.35977573839273	0.295997006130088
1.11332120771698	0.213804636652709
0.838105393757971	0.122910908064667
0.543617114561754	0.0268052463237532
0.239345188174364	-0.0710229226122453
-0.0652215673581597	-0.167084172785539
-0.360594333989781	-0.257889078238338
-0.63728429367446	-0.339948213012854
-0.885802628366159	-0.409772151151298
-1.09666052001884	-0.46387146669588
-1.26036915058647	-0.498756733688812
-1.367439702023	-0.516500904016583
-1.42317435035487	-0.529281843274099
-1.46563739200519	-0.539172374872273
-1.49898905718375	-0.547299799144914
-1.5252326217883	-0.554052149361751
-1.54513974018228	-0.559382436292806
-1.55914632149173	-0.563110066006836
-1.56788071885934	-0.565145704333454
-1.57215446727813	-0.565587532008806
-1.57252013359634	-0.564669392392592
-1.56873421583559	-0.562593270588277
-1.55948514037809	-0.559326118092963
-1.54256497039274	-0.554462909818754
-1.51544887845425	-0.547245017377105
-1.47611783453852	-0.536767497762262
-1.42390632716795	-0.522327775044619
-1.36014360689467	-0.503804394904917
-1.28838024489623	-0.481930091507067
-1.21405595930134	-0.458335569755551
-1.14359007962236	-0.435296368573693
-1.08307219530811	-0.415217949916772
-1.0369179059205	-0.400006186558794
-1.00690221758689	-0.39053268401553
-0.991853179588171	-0.386383896759029
-0.988065950599007	-0.385985892954082
-0.990282909294049	-0.387061215963812
-0.992935240880168	-0.387260648859131
-0.991291654947255	-0.384766629927616
-0.982229160570133	-0.378691018129993
-0.964502814633245	-0.369168119353859
-0.938564423182305	-0.357147419206391
-0.90607437152207	-0.343982523284808
-0.869254088421032	-0.330958820677876
-0.830209037167526	-0.318895812017839
-0.790358022639342	-0.307923601100464
-0.750100027595801	-0.297484579723209
-0.708797826630303	-0.286548002426199
-0.665075302723564	-0.273958753469286
-0.61734461741681	-0.258808840720373
-0.564413966185839	-0.240730729484736
-0.50598691732828	-0.220035531434456
-0.442869643301177	-0.197644954084437
-0.376779897365688	-0.174817257421052
-0.309803539583986	-0.152746671937727
-0.243702304709483	-0.132180861208196
-0.1793432578709	-0.113206524902392
-0.116469360662458	-0.0952872866913255
-0.0539048021201126	-0.0775299973945087
0.00987348302628257	-0.0590622019996867
0.0760236513929698	-0.0393708641506538
0.144777418433326	-0.0184851891996558
0.215236123301933	0.00304286405305181
0.28555477581067	0.0243311854258388
0.353398117471497	0.0444491042172655
0.416508666647648	0.0626851171220091
0.473267591291032	0.0787200837161402
0.523178407779083	0.092677679827154
0.56719390024144	0.105077672935046
0.607763801048565	0.11674182348495
0.648502037064741	0.128691492873552
0.693485795226537	0.142046493371017
0.746316073198011	0.157897584738
0.809124704267152	0.177099250053992
0.881754695633989	0.199964162955709
0.961414862880644	0.225957163844718
1.0431241775899	0.253600212705456
1.12105569311524	0.280771965700378
1.19043671738682	0.305375043701216
1.24920643237263	0.326087393736047
1.29859009816752	0.342822882748246
1.3422942566413	0.356676819885555
1.38479565454347	0.369398196764077
1.42960633199359	0.382640877529875
1.47823567007257	0.397320864920366
1.53010177748421	0.413339418061589
1.5832326468204	0.429762682931134
1.63538995274553	0.445362578101286
1.6852039464293	0.459292947781063
1.73296365853797	0.471620986239649
1.78081992530615	0.48346542063621
1.83226766159502	0.496620549021317
1.89085748051674	0.512741037823191
1.95823798972299	0.532347773465363
2.03193934316047	0.554007603622112
2.10367369502777	0.574008411903617
2.15907063859199	0.586721544773458
2.1315526078124	0.577291677344038
2.05308598939332	0.550491499544983
1.92980199421423	0.508555148110097
1.76783183315465	0.453716759773187
1.57330671709409	0.38821047126806
1.35235785691205	0.31427041932852
1.11111646348804	0.234130740688375
0.855713747701558	0.15002557208143
0.592280920432114	0.0641890502414907
0.326949192559214	-0.0211446880976365
0.0658497749623629	-0.103741506202146
-0.184886121478933	-0.181367267338231
-0.419127285885168	-0.251787834772086
-0.630742507376837	-0.312769071769906
-0.813600575074434	-0.362076841597883
-0.961570278098452	-0.397477007522212
-1.06852040556939	-0.418789032981242
-1.13336385418715	-0.43602987234724
-1.18933588232175	-0.449531989103258
-1.23732636494195	-0.459627321509021
-1.27787695694961	-0.466824577478256
-1.31184271487018	-0.471919133630408
-1.34073487687759	-0.476020169412253
-1.36663346714298	-0.480465990590943
-1.39166632456724	-0.486580706538607
-1.41716715632144	-0.495263375063583
-1.44278585654303	-0.506509402481173
-1.46597707558851	-0.519085705891977
-1.48229846486313	-0.530619199922513
-1.48669176240731	-0.538229352358591
-1.47542277600352	-0.539546924089875
-1.44787085242999	-0.533676230941228
-1.40727361906137	-0.521616431148154
-1.3600156496365	-0.505934777720052
-1.31378471921396	-0.489878326451544
-1.27539166293437	-0.476340316657619
-1.24904859424062	-0.46707583949487
-1.23559071493397	-0.462393250703555
-1.23274194157722	-0.461347767257919
-1.23618558033415	-0.462283368919747
-1.24097936442735	-0.463458774121328
-1.24282308714228	-0.463513339899474
-1.23886127699617	-0.461667558140821
-1.22795794355008	-0.457699700870553
-1.21052387205388	-0.451793617118762
-1.18797429258243	-0.444327382591794
-1.16191388704649	-0.435652474068713
-1.13329026691069	-0.425926566349753
-1.10188508286314	-0.415061588864473
-1.06642577262142	-0.402798105840173
-1.02529684199547	-0.388852414642037
-0.977492371713092	-0.373060621273709
-0.923297199604001	-0.355472851381314
-0.864327440093947	-0.336389838612186
-0.802925692118733	-0.316346247464653
-0.741256016945994	-0.296033818589598
-0.680563548945002	-0.27615569569794
-0.620911791349169	-0.257233006954719
-0.561419507432453	-0.239428489177537
-0.500788153531516	-0.222466378350197
-0.437856844611564	-0.20569212749931
-0.372006594429553	-0.188258004012529
-0.303342981062268	-0.169379953186691
-0.2326471598542	-0.148593438281503
-0.161127621487645	-0.125933881816534
-0.0900762326703765	-0.101985744861869
-0.0205820299735936	-0.0777824322278779
0.0466003126198817	-0.0545766837573399
0.111058282101075	-0.0335222772192419
0.172711224322853	-0.015327900625973
0.231848329660439	1.77601423774997e-05
0.289179639021883	0.0133266555103965
0.34580185810621	0.0260246548167213
0.403011117518863	0.0397406190070915
0.461979601182489	0.0558145136572376
0.523385095170395	0.0748920128519001
0.587121678407026	0.0967318742387213
0.652223925722425	0.120283369347327
0.71708379073228	0.144013187054249
0.779927346265261	0.166380339196056
0.839400708760061	0.186299493434399
0.895058534263826	0.203438663035937
0.947577441605154	0.218270065075498
0.99860253466649	0.231885760546788
1.0502519972661	0.245653217448864
1.10443983040857	0.260810094408357
1.1622687633477	0.278103757029423
1.22370360148807	0.297579686234594
1.28758197671374	0.318590939272634
1.35191484468308	0.340028166827362
1.41445156583994	0.36069639611443
1.47348614512526	0.379728939191252
1.52871842604251	0.39692129758494
1.5817832387994	0.412871962050993
1.63605976480149	0.428843117842172
1.69560092972252	0.44631469929768
1.763316407971	0.466290718450046
1.83878972422144	0.488508627476267
1.91630924367165	0.510782987456042
1.98383414838406	0.528757161269624
2.0235939030381	0.517232144821941
1.9862365346045	0.484677662408378
1.88070745039407	0.434124564423161
1.71682118204242	0.368603701260516
1.50439226118512	0.291145923314671
1.25323521945776	0.204782080979851
0.973164588495928	0.112543024650283
0.673994899935205	0.0174596047201951
0.365540685411178	-0.0774373284161876
0.0576164765594344	-0.169116924364638
-0.239963194984442	-0.25454833273093
-0.517383797584864	-0.330700703120836
-0.764830799606248	-0.39454318514013
-0.972489669413006	-0.443044928394586
-1.13054587536955	-0.473175082489976
-1.2291848858403	-0.487570729045438
-1.27668307960343	-0.496529015450971
-1.31289262306735	-0.501925014207876
-1.3406720397845	-0.505024775627495
-1.36146589600447	-0.506666392758565
-1.37622040739871	-0.507355240296643
-1.38570032004675	-0.507260306349961
-1.39025312862633	-0.506197134380789
-1.38941472107966	-0.503686364927037
-1.38177239385653	-0.499094899701782
-1.36525546529958	-0.49180068755219
-1.33775848146268	-0.48133300372616
-1.29788833595027	-0.467480833170676
-1.24563320925971	-0.450373518318392
-1.18277755291721	-0.430524896000869
-1.11291579256774	-0.408824323770075
-1.04099827727268	-0.386466417801608
-0.972498589717385	-0.364829436496049
-0.912455400585329	-0.345323594941526
-0.86467992662827	-0.32922386552793
-0.831275466480899	-0.317488985822616
-0.812435806205811	-0.310574402036683
-0.806462099023634	-0.30827813512041
-0.810026053266685	-0.309691861271187
-0.818725544709247	-0.31332949765718
-0.827873296607591	-0.317446317042853
-0.833337992706798	-0.320454357231092
-0.832211831064786	-0.321257562313242
-0.823114193183187	-0.319359811959264
-0.806045872254763	-0.314737399112762
-0.781878558850691	-0.307603908231996
-0.751731283591884	-0.298223087765247
-0.716520224565339	-0.286842530405691
-0.676830947799611	-0.273717962475041
-0.633065431453231	-0.259159708500183
-0.585697077403153	-0.243560950778545
-0.535466336539606	-0.22740292068585
-0.483422689949375	-0.211238072188206
-0.430799534040619	-0.195640439695271
-0.378756123190842	-0.181106475496326
-0.328038255497325	-0.167900871019075
-0.278632138284388	-0.155873804610825
-0.229531265214024	-0.144320282750481
-0.178764488743013	-0.131978415968699
-0.12378640139147	-0.117240611696899
-0.0622072042619194	-0.0985813537774958
0.00730002250232201	-0.0743507090635164
0.0841858562784873	-0.0457787252834509
0.165653937724588	-0.0150496178764444
0.247060951189897	0.0156523977183577
0.323141838918562	0.0441431060618101
0.389629138263712	0.0682382917147677
0.444519051949148	0.086697273054582
0.488423702668737	0.0998957362464327
0.523990909805442	0.109196877125722
0.554814538957747	0.116343068072794
0.584332381276147	0.122935639749741
0.61501697923548	0.130104958814327
0.647963730335668	0.138390899031042
0.682892072178901	0.147797031802592
0.718529426958899	0.157956489366193
0.753256124635775	0.168337795499439
0.785785304790841	0.178430444681639
0.815633696467495	0.187878912769585
0.843252645889059	0.196562878820935
0.869868601477	0.204633127314706
0.897189017487758	0.212501329290139
0.927086654045978	0.220767958154464
0.961270421620119	0.230083597021502
1.00092732257997	0.240972036795392
1.04639044919043	0.253670555697956
1.09695096780165	0.268043340802024
1.15092450590573	0.283599320489626
1.20601455991051	0.299611682845818
1.25991427844672	0.315309371430334
1.31099194126374	0.330097524239225
1.35885988041767	0.34376131899219
1.40464379837326	0.356603431737676
1.45083204069826	0.36945121544475
1.50066446598011	0.383466567983609
1.55708375097146	0.399730570420136
1.62132336651482	0.418655188150092
1.69131451114966	0.439363077309771
1.76029694411794	0.459239254443859
1.8162252709674	0.473870679303435
1.78565797676576	0.463330019737535
1.69888405313044	0.433515376846953
1.56329543851584	0.387137754342363
1.38628407137636	0.326908155934441
1.17524189016641	0.25553758533386
0.93756083334038	0.175737046251297
0.680632839352674	0.0902175423974251
0.411849846657694	0.00169007748292004
0.138603793709838	-0.0871343447815434
-0.131713381036491	-0.17354472068529
-0.391709739126893	-0.254830046517646
-0.633993342106968	-0.328279318567936
-0.851172251522314	-0.391181533125484
-1.03585452891853	-0.440825686479617
-1.18064823584122	-0.474500774919658
-1.27816143383598	-0.493090077937057
-1.33129089646653	-0.508781544227219
-1.37512956911142	-0.522826817329032
-1.41305446043499	-0.535350304323439
-1.44624876486853	-0.54581679021742
-1.47463921962805	-0.55361676749209
-1.4977804501876	-0.558507055028781
-1.51534804817087	-0.560735730658946
-1.52714383433317	-0.560843775039368
-1.5327940613996	-0.559294503334947
-1.53147273675838	-0.556159936159976
-1.52191924506355	-0.551046443193318
-1.50281673738831	-0.543298344734018
-1.47339487492792	-0.532367997469495
-1.43400220363479	-0.518167433286408
-1.38639401293944	-0.50124305516539
-1.33359868801174	-0.482710562899961
-1.27939950015115	-0.463998726404419
-1.22761083878687	-0.446524058073295
-1.1813791586385	-0.431420381587455
-1.14269432989955	-0.419385269873713
-1.11219391918701	-0.410627335847436
-1.08923727357489	-0.404861232020979
-1.0721655626269	-0.40132138676344
-1.05865428697704	-0.398816157985442
-1.04607406026574	-0.395866703851766
-1.03179104776061	-0.390947849922014
-1.01338232946018	-0.382793438075863
-0.988801541532131	-0.370683525884036
-0.956541730565268	-0.354618796094477
-0.915786650042056	-0.335310666358018
-0.866500390096232	-0.313969998218947
-0.80944147782291	-0.291954666196806
-0.746131190354205	-0.270402887764362
-0.678764274483269	-0.249986944929243
-0.609975658591787	-0.230857100929834
-0.54239963740659	-0.212751218191866
-0.478096302036094	-0.195185696323699
-0.418047065727223	-0.177644510636419
-0.361922563608341	-0.159717436893986
-0.308227360914931	-0.141169166292855
-0.254813444330708	-0.121943368259233
-0.199643100810402	-0.10212691464737
-0.14156653691543	-0.0819126522459807
-0.0808315143182202	-0.0615996316418466
-0.0191302966051301	-0.0416547925823561
0.0408258870233292	-0.0228114563576059
0.096049258299601	-0.00610377849956543
0.144123282795092	0.00729505625096594
0.183971825849276	0.0164753124316211
0.216361257336018	0.0212955883889407
0.243889530391445	0.0227025563972318
0.270277544040358	0.0226016201562733
0.299107428104732	0.0232458455200044
0.332570329211467	0.0264173132933156
0.370877949100162	0.0328282409352255
0.412601610372767	0.0420388465872397
0.455652957373593	0.052877410369792
0.498329293881207	0.0640884551162079
0.539926525134117	0.0748758216917135
0.580730479763964	0.085126537392672
0.621537513153306	0.0952839273091673
0.663052547192065	0.105987306047492
0.705478108106176	0.117673129097048
0.748424042222817	0.130328308424686
0.791108953599328	0.143498215107558
0.832762698391754	0.156521347876501
0.873111598815544	0.168869330052655
0.912790811239373	0.180453844757349
0.953524750644154	0.191795186937966
0.997973192964065	0.203994527813602
1.04921304095205	0.218499639249608
1.10989088741855	0.236701941980104
1.18312567493971	0.260443095357121
1.26500370878844	0.288314303992681
1.35120781099305	0.31867830226086
1.43742080358182	0.349897824535734
1.51932550858304	0.38033560519138
1.59551991123186	0.408354378601875
1.66511100407963	0.433356613962205
1.73102459382961	0.455224282807392
1.79664020922778	0.474552732130116
1.86299007333678	0.491518070448415
1.92624606071945	0.505115734723199
1.97649195982089	0.512765606378611
1.99850611945023	0.50327444611941
1.96695485553424	0.476407819781656
1.87762136137971	0.434576009025129
1.73848608337675	0.380189295509608
1.55752946791549	0.315657960894869
1.34273196138607	0.243392286840692
1.10207401017861	0.165802555006856
0.843536060683245	0.0852990470531372
0.575098559290101	0.00429204463931545
0.304741952389306	-0.0748081705748314
0.0404466863709892	-0.149591316929525
-0.20980679237472	-0.217647112764987
-0.438038037457693	-0.276565276421439
-0.636266602487801	-0.323935526239103
-0.796512041074916	-0.3573475805582
-0.910793906828907	-0.376970635880061
-0.979095896383769	-0.393539265408757
-1.03767140333058	-0.408324744819825
-1.08863508292534	-0.421906350587946
-1.13343291868602	-0.434315897561497
-1.17327029253413	-0.445255479598897
-1.20920202132284	-0.454351427351845
-1.24192245464704	-0.461379521535466
-1.2714315224164	-0.466372170944154
-1.29678560763403	-0.469549155479164
-1.31611029331267	-0.471111642565977
-1.32698148150149	-0.471036522108977
-1.32713807956283	-0.469012211008088
-1.31529674815139	-0.464559471097895
-1.2917273482426	-0.457270939390187
-1.25833348313275	-0.447060615794467
-1.2182375764118	-0.43433478509211
-1.17511822078267	-0.420032603445904
-1.13260663746992	-0.405512721772692
-1.09389879254252	-0.392288951506716
-1.06153553834451	-0.381665847445856
-1.03721382989122	-0.374391890492293
-1.02155636675692	-0.370476274997092
-1.01390531110991	-0.369251427190988
-1.0123069229216	-0.36964145048984
-1.0138334741789	-0.370506478266941
-1.01523007972978	-0.370921128160007
-1.01366653410217	-0.370296837883926
-1.00727994637664	-0.368340889153252
-0.995309790390984	-0.364925035853421
-0.977866165741378	-0.359971722992263
-0.95553750510734	-0.353430466767251
-0.929035712568104	-0.34533184618514
-0.89896750870207	-0.335832056912394
-0.86572647698788	-0.325161268868546
-0.829458914214634	-0.313478260577635
-0.790053510901662	-0.300737591887629
-0.747136832818699	-0.28668620524794
-0.700109706915895	-0.271005172445075
-0.648284214798543	-0.253501603699272
-0.591157887533885	-0.23424503128306
-0.528820809079621	-0.213627384798266
-0.462425431728553	-0.192399260494255
-0.394530314242107	-0.171709493709197
-0.329028489377707	-0.153074356309871
-0.270430099286679	-0.138142254091169
-0.222537362243592	-0.128197503171079
-0.186920287411919	-0.123543887750667
-0.161873067978396	-0.123084821613269
-0.142489942970628	-0.124409694465193
-0.122042123903384	-0.124457899381769
-0.0941595672848005	-0.120501789238936
-0.0548775490998177	-0.111004138977012
-0.0037056945692485	-0.0959892371840662
0.0566064794855787	-0.0768291401195103
0.121359456083034	-0.0556070183209599
0.185645402035385	-0.0343621114891985
0.245879329852423	-0.014516574063041
0.300636496987011	0.00334225645508952
0.35062841038838	0.019333719183603
0.397981481139339	0.0339647253212147
0.445192197766756	0.0478083136449978
0.494155428742315	0.0612973116153615
0.545552574493959	0.0746523574646032
0.598725978502156	0.0879041671494559
0.652005522528387	0.100959287179992
0.703340173288965	0.113676597436405
0.751053418801303	0.12594708857704
0.794557049863167	0.137785545218136
0.834857079568294	0.149434922869494
0.874654092188538	0.161447881901553
0.917859113977639	0.174675283605938
0.968516808745623	0.190107809724061
1.02942079348493	0.208588239084766
1.10093692732428	0.230484876577437
1.18056578574449	0.255452674433122
1.26357521001703	0.282414214548119
1.34466232602983	0.309852404193796
1.42009810170586	0.336368571024951
1.48936771633013	0.361253960277216
1.5553189347359	0.384715988660183
1.62242698243148	0.407530475491422
1.69367049325965	0.430192785020114
1.76719596239268	0.451916283876856
1.83414515866883	0.469935718305428
1.87871947919197	0.479499168926224
1.84450968041011	0.4680419434602
1.74793308953468	0.435839951317813
1.59806891477089	0.386147718882588
1.40399636432396	0.32221977253805
1.1747946463991	0.247310638667724
0.919542969201523	0.164674843655136
0.647320540936449	0.0775669138838112
0.367206569809089	-0.0107586242627257
0.0882802640246598	-0.097047244400949
-0.180379168211626	-0.178044420147334
-0.429692518694552	-0.250495625118354
-0.650580579218906	-0.311146332930485
-0.83396414157947	-0.356742017200202
-0.970763997571033	-0.384028151543979
-1.05190093898838	-0.396210802697474
-1.08762925722844	-0.402946757460368
-1.10936066027342	-0.406364585367812
-1.12314996744603	-0.408137917520608
-1.13366864059731	-0.409387362607411
-1.14386358508824	-0.410640206018082
-1.15469397388576	-0.411880775845567
-1.16510828185592	-0.412677148077928
-1.17239779059425	-0.41233199898553
-1.17293285676369	-0.410017963237429
-1.1631269000421	-0.404902425600383
-1.14039502854572	-0.396293364375552
-1.10390612220208	-0.383820468210543
-1.05498707859499	-0.367620151442402
-0.997068747257793	-0.348455716710274
-0.935120879457139	-0.327698702710071
-0.874670864903256	-0.307126948838761
-0.820673667310233	-0.28856078618111
-0.776574607853348	-0.273451087505589
-0.743843737757057	-0.262589491855239
-0.722093376471839	-0.256056494874595
-0.709664715906935	-0.253379080517938
-0.704381230554197	-0.253763478482226
-0.704135795179269	-0.25628862173309
-0.707123949241372	-0.260037613170333
-0.711758436198759	-0.264196214845427
-0.71646881007057	-0.268127183336786
-0.719608183643366	-0.271391599739606
-0.719561131829601	-0.273691890717274
-0.7149903297637	-0.274764404593567
-0.70508680182835	-0.274303206646371
-0.689706169223308	-0.271987799649599
-0.669332605320422	-0.267608242602805
-0.644875982373995	-0.261195182723398
-0.617351073721204	-0.253044904283024
-0.587513472665513	-0.243601009740953
-0.555557711204272	-0.233258341882784
-0.521001882566771	-0.222203958883493
-0.482843503941194	-0.210373949078119
-0.439967963929117	-0.197533244643738
-0.391670239236429	-0.18343341067672
-0.338080361904196	-0.167979907056233
-0.280314151062206	-0.151338761979789
-0.220287457881691	-0.133934881581284
-0.160261985996923	-0.116338710422304
-0.102275531288428	-0.0990896985024496
-0.0476344007084445	-0.0825354015760792
0.00338268007968217	-0.0667522288896776
0.0515237917978572	-0.0515734276282549
0.0982551625195823	-0.0367141898608491
0.145207594730896	-0.0219556594295353
0.193526377150099	-0.00731595354595389
0.243358966826438	0.00688741367392333
0.293724759453802	0.0201515907843119
0.342870548094687	0.0320503043819868
0.388969856999997	0.0425034837057862
0.430839004056027	0.0518871840598781
0.468351189446218	0.0609113418158233
0.502412294338371	0.0703320603421996
0.534587557446882	0.0806435032884237
0.566606764407766	0.0918867022626076
0.599954612016159	0.103656878466952
0.635607398417754	0.115311319993568
0.67386201935771	0.12628435015525
0.714243704451467	0.136351519569904
0.755599043134957	0.145714408079175
0.796482232215803	0.154887500716414
0.835763805316945	0.16447320048908
0.873194926735833	0.174948223185405
0.909636024342075	0.186555258259259
0.946824664471103	0.199321713305439
0.986780560243372	0.213146813318811
1.03108229717358	0.227862771652262
1.08026478682687	0.243217385602871
1.13354526146068	0.258812731595502
1.18902700290259	0.274101974294549
1.24439912241318	0.28854116656543
1.29792473573007	0.30189305152997
1.34930282810004	0.31452788993146
1.39994831332031	0.32748109024653
1.4523951371863	0.342103083096562
1.50882190969516	0.359337131171272
1.56903727702579	0.378861759731133
1.62854815907336	0.398439014401333
1.67747901510708	0.413784429596267
1.70104004206792	0.403230755475542
1.66869885109641	0.373503265558585
1.57727755154976	0.327502258513221
1.43517955347978	0.268128033007277
1.25080826693828	0.198280887708578
1.03256710197705	0.120861121284951
0.788859468647922	0.0387690324042204
0.528088777002691	-0.0450950802657867
0.258658437093168	-0.127830918057245
-0.0110281410288396	-0.206538182302328
-0.272567547311523	-0.27831657433321
-0.517556371703074	-0.340265795482065
-0.737591204151685	-0.389485547081068
-0.924268634605547	-0.423075530462392
-1.06918525301285	-0.441830711665144
-1.16393764932179	-0.455271552484964
-1.21323681489356	-0.465567624026453
-1.25169648712	-0.474059042112455
-1.28222658216003	-0.481467884744357
-1.30699301745052	-0.488207340346561
-1.32794580442131	-0.494599039771479
-1.34684064916425	-0.500887495943414
-1.36482233190527	-0.507076751153857
-1.38187254924358	-0.512727180335266
-1.39647166295958	-0.516878556582009
-1.40572273514736	-0.518201901612958
-1.406002474188	-0.515363598071835
-1.39399304157091	-0.507470163298769
-1.3677796531408	-0.494414075848813
-1.32764194485446	-0.476986023186842
-1.27625755301566	-0.456721223175416
-1.21823988642737	-0.435548236884783
-1.15915110155693	-0.415368313393092
-1.10428288959726	-0.397692783906698
-1.05756519756975	-0.383417041166696
-1.0209322319978	-0.372756674838528
-0.994303560839002	-0.365338841327168
-0.976074711664872	-0.360411151791798
-0.963830188198707	-0.357095046003128
-0.954998637394409	-0.354600318691396
-0.947295923010974	-0.352345519598436
-0.938935490449992	-0.349970376352238
-0.928670174386579	-0.347258921691096
-0.915739406775599	-0.344017056432177
-0.89975578808884	-0.339966366431518
-0.880552575412859	-0.33471484831302
-0.858047177601474	-0.327835931508542
-0.832181411397769	-0.319031911062365
-0.802935120861512	-0.308292686301325
-0.770337283489988	-0.295933109014437
-0.734402777125957	-0.282456034374067
-0.695011363195982	-0.268315882243662
-0.651836879103918	-0.253732067931502
-0.604432721907131	-0.238650069386466
-0.552474436498752	-0.222832777249659
-0.496046764292636	-0.205999967263431
-0.435830960840422	-0.187953276085831
-0.373096208240851	-0.168670437933099
-0.309480760393802	-0.148365274652215
-0.246629308144914	-0.127489540757852
-0.185797479422513	-0.106644095955812
-0.127533545968378	-0.086402595166096
-0.0715399842653607	-0.0671150369921792
-0.0168033555419255	-0.0487996457912498
0.0380047768368681	-0.031203692435817
0.0940024103839043	-0.0140136404509315
0.151680743017881	0.00291699103406403
0.210769524804331	0.0194813556220635
0.270400654597961	0.035435260567473
0.329449440320312	0.0506235930962895
0.386886608355935	0.0651479124189892
0.442015357703215	0.0793625450239006
0.494551684745736	0.0937152991847857
0.544590008220239	0.10854278183058
0.592535541850929	0.123935859941333
0.639047051925074	0.13972661365838
0.684956300835238	0.155568129058296
0.731105266832726	0.171038548694428
0.778108613628612	0.185723744034785
0.826143356408517	0.199283284535087
0.874891533687972	0.211523898097121
0.923688880746975	0.222479215184058
0.971829622906308	0.232460503434135
1.01891079826018	0.242037387004475
1.06507397315715	0.251935258957573
1.11101616226702	0.262872879145561
1.15772417059725	0.275381088964959
1.20603147487332	0.289642389419212
1.25622003562863	0.305397916806324
1.30789511446602	0.321983906284444
1.36023093720108	0.338539462850003
1.41249418287722	0.354347394457342
1.46460687983906	0.369178955098126
1.51747338979113	0.38347894207903
1.5728648363669	0.398267931259866
1.63277818480955	0.414733680976354
1.69831631840377	0.433598597108575
1.76827195066871	0.454437787085327
1.83776414819686	0.475158681386743
1.89743117919811	0.491854317200958
1.93372572509201	0.499206035946182
1.90349941559906	0.48804196833312
1.81801086516079	0.456729329598286
1.68504564083802	0.408537465898207
1.51238930969162	0.346735723389409
1.30782743878243	0.27459344822842
1.07914559517128	0.195379986571767
0.834129345919035	0.112364684575976
0.580564258086528	0.0288168883975756
0.326235898734607	-0.0519940558069087
0.0789298349241163	-0.126798801880949
-0.153568366284098	-0.192328003668019
-0.36347313782919	-0.245312315011592
-0.542998912650316	-0.282482389755139
-0.68436012368663	-0.304233432150316
-0.779771203877287	-0.321937978417732
-0.832021117215298	-0.337008755075004
-0.871998854581096	-0.350235066021106
-0.9046198119607	-0.362135383720225
-0.934128626170178	-0.373243403722159
-0.963875214651007	-0.384182823719171
-0.99598314950014	-0.395527347386607
-1.03103999173346	-0.407561360666488
-1.0679791228	-0.420092505214449
-1.10430143112874	-0.432418791176362
-1.13666956839418	-0.44346627012579
-1.1617377213797	-0.452046489737741
-1.17696244097852	-0.457159867535493
-1.18115830426255	-0.458267237830149
-1.17469193061557	-0.455445802093989
-1.15934555435404	-0.449365780694525
-1.1379444839528	-0.441098404756346
-1.11383092606663	-0.431849967447547
-1.09024834366605	-0.422731360653817
-1.06973492954972	-0.414609557597038
-1.05368310160179	-0.408023510135192
-1.04221324525924	-0.403141964591288
-1.03439373067328	-0.399768679185633
-1.02868430266541	-0.397405960896474
-1.02340177015166	-0.395365688726906
-1.01705550535337	-0.392901440968512
-1.00851247068248	-0.389341089543896
-0.997025502344737	-0.384210058316011
-0.98217142443422	-0.3773304388392
-0.963752741088734	-0.368864820166474
-0.941735991010009	-0.359274702791532
-0.91627782711432	-0.34919365345617
-0.887810469135089	-0.33925123681547
-0.857096820355109	-0.329902293752089
-0.825184342232042	-0.321318268721732
-0.793246743427922	-0.313382863922356
-0.76233448555191	-0.305792140068704
-0.733063151583711	-0.298200037006309
-0.70530390405794	-0.290319771509272
-0.678002568039418	-0.281925193690379
-0.649274519826985	-0.272775038037879
-0.616840149190058	-0.262548931202059
-0.578703050999313	-0.250884850433649
-0.533835216500596	-0.237532053683772
-0.482610378538121	-0.222532790388964
-0.426812210289828	-0.20630919545338
-0.369182365739607	-0.189593124899422
-0.312635093024005	-0.173229697258954
-0.259418325538073	-0.157931573069829
-0.210557087318374	-0.144063521621291
-0.165792153325212	-0.131532364769549
-0.123972042298148	-0.119837111860736
-0.0836383695192858	-0.108272837739739
-0.0435031956498707	-0.0962018843233941
-0.00265138887886463	-0.0832660540968876
0.0395011624955607	-0.0694489634605049
0.0833331360063966	-0.0549850232842153
0.129076854533714	-0.0401888881260359
0.176771906906175	-0.0253015246932591
0.226176845791755	-0.0104196747958456
0.276728868424327	0.00447359016599589
0.327611526213763	0.0194074887672528
0.377941629281396	0.0343223840125586
0.427028638453193	0.0490493883823401
0.474608875694292	0.0633968966131041
0.520948447117028	0.0772808865768901
0.566760067747702	0.0908008512319712
0.612965764620839	0.104217078800496
0.660409779077086	0.117856804875872
0.709635253281564	0.131995934878569
0.760775008566738	0.146745805093205
0.813527739993428	0.161970979773781
0.867170995391391	0.177279321279895
0.920608925025009	0.192122168154945
0.972511676897489	0.205995810460897
1.02162714828733	0.218673504099543
1.06730108677554	0.230377520530211
1.11010379910022	0.241838821143026
1.15228478010753	0.254239236317579
1.1977040713388	0.26903808535926
1.2510141721441	0.287659678734527
1.32301213782931	0.315003758601409
1.40961448008868	0.34971250245026
1.49946830637707	0.384064412265879
1.58122072414935	0.410337990033064
1.64351884086038	0.420811737736615
1.68283511836297	0.410305099587491
1.64696572021487	0.380761253680244
1.54616110748562	0.335144302825067
1.39062665274777	0.27641834983215
1.1905677285739	0.207547497511684
0.956189707536584	0.131495848673859
0.69769796220838	0.0512275061288679
0.425297865161859	-0.0302934273131
0.149194788969587	-0.110102848841853
-0.120405893795866	-0.185236655647201
-0.373298810561934	-0.252730744918952
-0.599278588756047	-0.309621013846916
-0.788139855805639	-0.352943359620902
-0.929677239138142	-0.379733679430718
-1.01368536618099	-0.392417926225771
-1.05063006791211	-0.399611117370055
-1.07354721334773	-0.403112282347481
-1.08745894937762	-0.404194588727727
-1.0960633110631	-0.403713863587578
-1.10193398893446	-0.402165269865503
-1.10643172770245	-0.399688918288811
-1.10947990386771	-0.39609076323402
-1.10951848375722	-0.390937286646498
-1.10387211818468	-0.38371942174671
-1.08952594649726	-0.374028445508219
-1.06407319447882	-0.361685357467349
-1.02652285125513	-0.346801890259981
-0.977737297415608	-0.329787189891318
-0.920410358306618	-0.3113233414559
-0.858616828430393	-0.29231641172138
-0.797062198845978	-0.273810326377493
-0.740241468924847	-0.256851935038361
-0.691731036227885	-0.242320345699232
-0.6537555669365	-0.230767887482845
-0.627054999228355	-0.222343138386001
-0.611011957855101	-0.216851147472404
-0.603979111606778	-0.213935688971558
-0.603712408987367	-0.213278225604584
-0.607788405188155	-0.214679596919705
-0.613913411441322	-0.217966499338348
-0.620091265107686	-0.222790261866639
-0.624655848180339	-0.228461201825443
-0.626209054630328	-0.233940732596228
-0.623548698777069	-0.238020688185143
-0.615677304622672	-0.239613628949246
-0.601915094483059	-0.238019288898268
-0.582043164401435	-0.233054011811474
-0.556357588180266	-0.225009327875033
-0.525556465401989	-0.214483170336761
-0.490480407107619	-0.202163502994725
-0.451820041551282	-0.188640930310935
-0.409932165544911	-0.174302365805967
-0.364855722668742	-0.159327425888845
-0.31652560906312	-0.143778132528792
-0.265088526607229	-0.127737989834518
-0.211164043112027	-0.111429032276754
-0.155902016954014	-0.0952429012278296
-0.100783411013337	-0.0796710361468271
-0.0472535324505821	-0.065175809022147
0.00363036420207638	-0.0520708427978189
0.051379705893605	-0.0404607817475947
0.0960421231184111	-0.0302388233882919
0.138032396795711	-0.0210990129169884
0.177949349526463	-0.0125413121038056
0.216458640203365	-0.00391179497426592
0.254232904495644	0.00546034768637578
0.291883915094117	0.0160368725952158
0.329845150663577	0.0278581147637382
0.368238520486614	0.0404725156701976
0.406813400399036	0.053070174935655
0.445033663639981	0.0647753050393742
0.482312390020114	0.0749722214132714
0.518291784675687	0.0835268832727967
0.553006268250289	0.0908171447676216
0.586820662076249	0.0975679484485102
0.620187477575385	0.104570530892778
0.653393018653422	0.112411823799218
0.686456908108168	0.121319337848793
0.719241505767907	0.131155733963143
0.751709992553325	0.141539041432734
0.784193465670578	0.152043473588913
0.817504552257786	0.162415555861931
0.852791280464215	0.172709325037507
0.891151843094904	0.183255025596877
0.933159998629407	0.194460683568666
0.978506333061871	0.206548929938727
1.02592551224112	0.219367035462577
1.07348679086314	0.232364862032212
1.11919935095571	0.244767389137544
1.16175026617995	0.255900924253017
1.20111616936456	0.265557924679462
1.23882922184012	0.274240964184381
1.27780638813134	0.283161807116418
1.32176293627717	0.293960601999127
1.37425387123261	0.308190122556265
1.43737853156109	0.326669349791629
1.51026717536054	0.348860769699097
1.58766682658767	0.372449745693487
1.65913747579723	0.393288764959978
1.70941402231784	0.405819835841131
1.67522087401215	0.395029689326043
1.57889706675047	0.36467671343287
1.42982605701586	0.317787103639749
1.23739130129138	0.257387055424815
1.0109762560601	0.186502764266207
0.759964377805077	0.108160425642059
0.493739123009379	0.0253862350305091
0.221683948156069	-0.0587936120903071
-0.0468176902717895	-0.141352920242253
-0.302382335791133	-0.219265493947192
-0.535626531918897	-0.289505137726987
-0.737166822172019	-0.349045656103502
-0.897619750067435	-0.394860853598601
-1.00760185912208	-0.423924534734148
-1.06944878396959	-0.438304343348316
-1.11724473307831	-0.44994633294965
-1.1576906057932	-0.460412664314711
-1.1943533085555	-0.470190338934277
-1.22816441123103	-0.479063244388435
-1.2585388198631	-0.486566846584766
-1.28458408777818	-0.492339881569786
-1.30589848189915	-0.496267112981099
-1.32270635887302	-0.498412737860974
