# Supplementary material for: A multiwavelength photoplethysmography dataset with blood pressure and heart rate reference measurements
Source: Data Brief. 2025 Nov 14;63:112284. doi: 10.1016/j.dib.2025.112284 (PMC12682042; doi:10.1016/j.dib.2025.112284)
Supplement: Supplementary file 1 [file mmc1.zip › ppg_csv/ppg_subject_025.csv]

IR_PPG	Red_PPG
-1.1637732168477	-0.966548833179535
-1.09800678576718	-0.919680515214998
-1.0275658668707	-0.870287416429082
-0.955672909089408	-0.820505501974304
-0.884768416874886	-0.771812564495528
-0.816467437891052	-0.725035217569405
-0.751667090415591	-0.680493550725699
-0.690707556670982	-0.638188315160385
-0.633521889670324	-0.59795863779852
-0.579768037553209	-0.559595032665852
-0.528960754245508	-0.522919801444828
-0.48060115387588	-0.487832723175348
-0.434281183287094	-0.454311580348023
-0.38974940988968	-0.422382370344069
-0.346943123844041	-0.392100211509935
-0.305992357414224	-0.3635677993955
-0.267187131568126	-0.33696960943492
-0.23088981552691	-0.312561472733601
-0.197383438412739	-0.29056561257698
-0.166674776221299	-0.270979983387282
-0.138307366576384	-0.253378885698292
-0.111265547902922	-0.236814553182866
-0.0840456879625423	-0.21990651585427
-0.0549239929977531	-0.201135400557648
-0.0223719900899081	-0.179266110753925
0.0145060587340379	-0.153749603076019
0.0556753851401993	-0.124934996789865
0.10014340999469	-0.0939865813261316
0.146237001502016	-0.0625211555244462
0.192093292782409	-0.0321003187083258
0.236185766703444	-0.00376947335414417
0.277704368618208	0.022193175758355
0.316679652432481	0.0462472446708387
0.35384185150275	0.0693230341702187
0.390295930608226	0.0924475745380579
0.427147384775131	0.116424865363079
0.46521789847457	0.141691083710875
0.504944246055893	0.168372943711173
0.546470630617649	0.196477297616046
0.589854551724843	0.226082765129403
0.635247119135201	0.257412793850579
0.682903888848476	0.290727324456756
0.732941380693856	0.326045951455058
0.784876835002608	0.362790390674616
0.837139278807632	0.39949399143894
0.886839627808081	0.43374614577337
0.930054143465536	0.46249371717035
0.962682875145104	0.482703223234469
0.981663083726448	0.492226393722506
0.986095992274122	0.490578020860551
0.977816324683782	0.479307584232139
0.961120921344501	0.461761687788592
0.941686011267308	0.442258023060912
0.925004320728278	0.424923795357649
0.914838110233818	0.412575281412955
0.912150902207108	0.405972508874866
0.91478274190078	0.403617975467677
0.917880309818544	0.402084357243191
0.914896626395161	0.396733181027225
0.898884613341871	0.382638553505002
0.863804342976616	0.355526356296689
0.806954482658535	0.313139846166469
0.731204139799726	0.25808673871651
0.638867667280952	0.191997501645948
0.532259417982973	0.11650260265392
0.413693744786553	0.0332325094395609
0.285485000572454	-0.0561823102979927
0.149947538221437	-0.150111388859605
0.00939571061426582	-0.24692425854614
-0.133856129368299	-0.344990451658461
-0.277493628845493	-0.442679500497433
-0.419202434936557	-0.538360937363919
-0.556668194760726	-0.630404294558784
-0.68757655543724	-0.717179104382891
-0.809613164085336	-0.797054899137104
-0.920463667824251	-0.868401211122288
-1.01781371377322	-0.928824673283808
-1.09739129979185	-0.981374339621871
-1.16370052144133	-1.02422220635314
-1.21451360910461	-1.05578556772094
-1.24800715423318	-1.07491486730869
-1.2630186934287	-1.08102904552534
-1.25934489135165	-1.07425834027421
-1.2380518481072	-1.05559553174163
-1.20165678020632	-1.02697631620112
-1.15400842242999	-0.991178080156588
-1.09978605404526	-0.951473742844246
-1.04370204818903	-0.911083513912186
-0.989632202908009	-0.872579408676724
-0.93994692507432	-0.837447940383549
-0.895259804854449	-0.805963954101841
-0.854664939347048	-0.777400754380418
-0.816355784687124	-0.750476489440078
-0.778392350715976	-0.723872222946379
-0.739365222794191	-0.696660171694918
-0.698776088694001	-0.668532979117427
-0.65706289493344	-0.63980281912211
-0.615309733123193	-0.611210907865796
-0.574775888062896	-0.583627163120197
-0.53642600426396	-0.557728995598655
-0.500623432250003	-0.533749026571209
-0.467069575416509	-0.511373737406126
-0.434967151599335	-0.489833887284941
-0.403303044742689	-0.468152471610743
-0.371125623212542	-0.4454513117132
-0.337729895535098	-0.421203561848332
-0.302723735310373	-0.395349880168109
-0.265995223323087	-0.368244176797457
-0.227625491479794	-0.340454293935584
-0.187796665877986	-0.312505496771643
-0.146730799798499	-0.284681530314477
-0.104666213774633	-0.256960588342888
-0.0618519417520198	-0.229089080275984
-0.018540932959606	-0.20073840298295
0.0250161339366941	-0.171674789081652
0.0685596894574201	-0.141888277612523
0.111785468889492	-0.111651014062819
0.154302047121031	-0.0814934140843414
0.195620320613629	-0.0520982031183815
0.235213876704915	-0.0241273489491058
0.272660955760867	0.00197532210041712
0.307828681794238	0.0261368129697127
0.341019459175336	0.0486998752970734
0.373001484751814	0.0703431030722512
0.404892036737922	0.0919170331561633
0.437923701331265	0.114268343129594
0.473165154329686	0.138109855192545
0.511272578161149	0.163947755201774
0.552324414774211	0.192034244680039
0.595762902997839	0.222303591982293
0.640445509187544	0.254280929777022
0.684803079357395	0.287011832321349
0.727104029749864	0.319109592255984
0.765810194089824	0.349002860904787
0.799955833359989	0.375357792545743
0.829414181905984	0.397502701078567
0.854914258176919	0.415634061636908
0.877774295678549	0.430698266462153
0.899459604312498	0.444023814041384
0.921141861967965	0.456873418521078
0.943398135980999	0.470066092495012
0.966094470812857	0.483756914991669
0.988414879429509	0.497400129911879
1.00895376462736	0.509859351635571
1.02580157623574	0.519586111856506
1.03661313582686	0.52479383069955
1.03870936777476	0.523600541478698
1.02927184221115	0.514162689248831
1.00564338972345	0.494840422723351
0.965692547204086	0.464407847692391
0.908167897838811	0.422265432174028
0.831325817886865	0.366781536206718
0.740737509987734	0.301894656154359
0.638686205851069	0.229286696682917
0.52745513718652	0.150639562458355
0.409327535703739	0.0676351581466394
0.286586633112375	-0.018044611586266
0.161515661122078	-0.104717842074396
0.0363978514425	-0.190702628651785
-0.0864835642167094	-0.27431706665247
-0.2048453541459	-0.353879251410484
-0.316404286635421	-0.427707278259864
-0.418877129975622	-0.494119242534645
-0.509980652456852	-0.550393529620109
-0.585270978040436	-0.599479633563732
-0.653300583279982	-0.643010514612451
-0.71645277881308	-0.68315641625287
-0.776759114259952	-0.721852499701546
-0.83505062602513	-0.759989954449912
-0.890426467578473	-0.796918577083113
-0.940285901784034	-0.830480218002747
-0.980944618518717	-0.857569461186597
-1.00863661204621	-0.875025152826005
-1.02058893476661	-0.880568817749993
-1.01586426063704	-0.873519063803092
-0.995746440903662	-0.855084047474016
-0.963556270019239	-0.828140139365368
-0.923925614669825	-0.796539600777505
-0.881722247253174	-0.764143210125591
-0.840952152467344	-0.733893292047996
-0.803986605502425	-0.707244419627085
-0.771333085317896	-0.684119601487475
-0.741958687265874	-0.663335289489536
-0.713989691507894	-0.643266331374201
-0.685512902124269	-0.622477656518019
-0.655206115582581	-0.600123262329824
-0.622619154955429	-0.576041544864083
-0.588078698274653	-0.550593525829537
-0.552335165306547	-0.524365914548654
-0.516146211283568	-0.497887280802877
-0.479975159625488	-0.471473709687385
-0.443897746801122	-0.445235674400649
-0.407708277814193	-0.419186684503472
-0.37114174929896	-0.393353804827701
-0.334100319737942	-0.367818497937126
-0.296788327668301	-0.34268449625989
-0.259706198730287	-0.318026322025517
-0.223509403336325	-0.29387522258572
-0.188785751302952	-0.270250063169868
-0.155832429474699	-0.247190860707747
-0.124516914239994	-0.22475224111245
-0.0942813397673746	-0.20295626829023
-0.0643036643975808	-0.181741179726094
-0.0337698799548221	-0.160945603677607
-0.00215670272556027	-0.140345081316648
0.0305929544310585	-0.119728912929218
0.0640755977919591	-0.0989842482896822
0.0976042778972683	-0.0781472042760567
0.130473531154415	-0.0573902747312562
0.162198280007633	-0.0369442756670705
0.192635987379357	-0.0169913046011104
0.221964803060913	0.00241677698168422
0.250557919795682	0.021377879219607
0.278827218920111	0.0400940678201896
0.307097664368843	0.0587786094764845
0.335540231730616	0.0775439445042053
0.364165052495617	0.0963160415579889
0.392864602384487	0.114833362824188
0.421483240775712	0.132758725259319
0.449874502800033	0.149857705057053
0.47791703733791	0.166138616348081
0.505497433691639	0.181864531798901
0.532497443956056	0.197428733177857
0.55881378912757	0.213167494258942
0.584395144654339	0.229204953113611
0.609232918459412	0.245375233410973
0.633231913776921	0.261198630178683
0.655942352106057	0.275860568753315
0.676233221007364	0.288169924271448
0.692057623913188	0.296525582814096
0.70044922628144	0.298949207059663
0.697809700141799	0.293227924237855
0.680455454027819	0.277172552561381
0.645319310200816	0.248961194874184
0.590649769945134	0.207513467878269
0.516296995519618	0.151603229244479
0.426887617724517	0.084651109681307
0.326107312324831	0.00971853378378772
0.217641755085563	-0.0701330738530435
0.105176621771713	-0.151842288634151
-0.00760241185171714	-0.232347685964501
-0.117009670019726	-0.308587841249057
-0.219359476967313	-0.377501329892784
-0.310966156929476	-0.437441165234124
-0.389119726425026	-0.490566806830552
-0.459942840964105	-0.538202711343373
-0.525108701427852	-0.581636187388904
-0.585818990852412	-0.621717192325238
-0.642447211133974	-0.65868247322174
-0.69442922411746	-0.692180952838385
-0.740387208963308	-0.721424570533335
-0.778436497632791	-0.745386045641839
-0.806598993669772	-0.762996618722626
-0.823230067207464	-0.773329589911427
-0.827362975815548	-0.775764907453803
-0.818898763362435	-0.770118056185155
-0.798622395562303	-0.756706455278943
-0.768082031267105	-0.736338680335877
-0.729393796010344	-0.710241082258449
-0.685021383206995	-0.679955508833583
-0.63755022358902	-0.647229229876053
-0.589455472739502	-0.613884798130097
-0.542862611921433	-0.581640449996883
-0.499317026438263	-0.551876684480272
-0.459602949680941	-0.52539864568575
-0.423664338268868	-0.502283389779132
-0.390668635308444	-0.481888946357855
-0.359222997960067	-0.463039227954286
-0.327710720129069	-0.444323652512131
-0.294668812209673	-0.424409444338096
-0.259094609550546	-0.402280376393737
-0.220587522697238	-0.377371528937204
-0.179312403942718	-0.349621401768149
-0.135858710723073	-0.319472264584226
-0.0910918621914997	-0.28781893891305
-0.0460411006752571	-0.25588051430889
-0.00180384692931518	-0.224990298228886
0.0405690544087884	-0.196350089991703
0.0802100786960428	-0.170818813783419
0.116562272901651	-0.148781406506828
0.149461200974581	-0.130108972378217
0.179150808313566	-0.114211622482645
0.206224812049066	-0.100189371526064
0.231495080407861	-0.0870696434182758
0.255809498123252	-0.074074517874017
0.27987138766709	-0.060818998894713
0.304126251593443	-0.0473461770708759
0.328761483734485	-0.033969404850187
0.353820113268083	-0.0209850983168351
0.37938206391851	-0.0083885273450735
0.405730713117238	0.00427388964840476
0.433414072042236	0.0178485584276906
0.463146911616202	0.0333376049755909
0.495577634906153	0.051571904152
0.531018616827292	0.0729170308986596
0.569262512792095	0.0971257678863277
0.609569138238788	0.123395942942065
0.650836202634623	0.150605912194953
0.69189632189993	0.177625227124478
0.731834416247031	0.203578660114752
0.770211305550198	0.227983914620536
0.807118721067198	0.250752980188921
0.843056887102723	0.27210022435709
0.878678485675336	0.292408819570512
0.914462300304871	0.312074831350889
0.950379839570952	0.33131500633747
0.985618284434358	0.349932775512911
1.01842322130498	0.36708760525242
1.04611488725325	0.381161930786475
1.06530961510352	0.389821583153537
1.07234468312936	0.390311432320131
1.06385752180385	0.379947285889008
1.03741172857906	0.356690728343139
0.992008739449227	0.319644312171146
0.928308559557673	0.26930227793829
0.846824882382745	0.20866725137352
0.752820990050873	0.141649673149
0.648856280558761	0.069505771630857
0.537490151903111	-0.00650822481478461
0.421282002080628	-0.0851360878217991
0.302791229088013	-0.165121589024061
0.18457723092197	-0.245208500055444
0.0691994055792029	-0.324140592549824
-0.0407828489435859	-0.400661638141075
-0.142810134649693	-0.473515408463071
-0.234323053542416	-0.542172958293876
-0.311365690217164	-0.608177990969554
-0.375688361415299	-0.670400967639171
-0.433840375545291	-0.727139067769776
-0.433553199755525	-0.77635714802177
-0.432683445352116	-0.816132740332478
-0.431218771783896	-0.84521349629438
-0.429146838499696	-0.863525822467037
-0.426455304948349	-0.872429514721582
-0.423131830578688	-0.874523418834466
-0.419164074839544	-0.872899083630819
-0.414539697179749	-0.869920033725373
-0.409246357048136	-0.865847467401731
-0.403271713893536	-0.857860131439846
-0.396603427164783	-0.840101099450204
-0.389229156310707	-0.795262096785655
-0.381136560780141	-0.719152314424057
-0.372313300021918	-0.625181092064481
-0.362747033484869	-0.526757769405997
-0.352425420617826	-0.437291686147674
-0.341336120869623	-0.370192181988583
-0.329466793689089	-0.338868596627794
-0.316805098525059	-0.332988860119336
-0.303338694826364	-0.3616652836137
-0.289055242041836	-0.408265682328492
-0.273942399620308	-0.453348143094793
-0.257987827010611	-0.481823258628139
-0.241179183661578	-0.486844081689505
-0.22350412902204	-0.46975080173396
-0.20495032254083	-0.437303058165325
-0.185505423666781	-0.398039321212835
-0.165157091848723	-0.359264417467908
-0.14389298653549	-0.325426130849181
-0.121700767175913	-0.297913166169047
-0.073152654102772	-0.275822834341977
0.0132234298134484	-0.257084055407901
0.116506271317357	-0.239435673356182
0.215774657153564	-0.22102224612021
0.290107374066677	-0.200619620189428
0.335387774996072	-0.177629205269515
0.357811866473222	-0.151975678998134
0.370616522459186	-0.123981961000828
0.385640313630728	-0.0942496437872051
0.40996725913496	-0.0635570145025623
0.445211740728637	-0.0327771193426245
0.488740608118493	-0.00280337949667083
0.53578721905091	0.0255366132609311
0.581512919107403	0.0515849074146994
0.622425119474985	0.074955684971779
0.656964698554205	0.095604032514378
0.685387301641198	0.11383865846073
0.709223316564549	0.130279249054058
0.730612024492533	0.145773089545844
0.751714663126621	0.16128244961535
0.774295556348285	0.177747405009167
0.799484029588714	0.195934133715675
0.827703429474346	0.216296228320932
0.858741828212002	0.238887461466108
0.891911904008168	0.263346182548011
0.926215085868791	0.288929042222465
0.960419210601991	0.31454775933048
0.993002104426785	0.338788489007441
1.02200141225952	0.359938834670868
1.04489779128843	0.376059478578783
1.05867422334082	0.385113053809062
1.06011169257878	0.385139974193444
1.04625573101259	0.374465361154313
1.01490637936976	0.351918003904449
0.964987209303244	0.317030919990273
0.896163737626532	0.270178305427773
0.814104125095408	0.212349272179586
0.720653536012621	0.147430397929037
0.617657134680919	0.0768403565320012
0.50696008540305	0.00199782184435367
0.390407552481762	-0.0756785322780304
0.269844700219803	-0.154770031979276
0.147116692919921	-0.233858003403507
0.0240686948848648	-0.311523772694849
-0.0974541295826187	-0.386348665997426
-0.215606616179781	-0.456914009455364
-0.328543600603874	-0.522432606606609
-0.43441991855215	-0.583806808237733
-0.53139040572186	-0.640873235804478
-0.616695956537799	-0.693404492923132
-0.694554391494677	-0.740939277392777
-0.763797340917283	-0.782662595314903
-0.82276644018004	-0.817397234506046
-0.869483681087119	-0.843741745121015
-0.901997386674181	-0.860346770514983
-0.918845986236843	-0.866263400994876
-0.919526571847621	-0.86125111740727
-0.904821033058919	-0.845938926312884
-0.876853489458911	-0.821796693898219
-0.838831444084016	-0.790946303019316
-0.79451982782249	-0.755874084609506
-0.74757802632736	-0.719097656729541
-0.700945622594938	-0.682829325959878
-0.656469399896251	-0.648688928223431
-0.614883003451895	-0.61753429225356
-0.576095819022802	-0.589460265067035
-0.539614204423596	-0.563960333205344
-0.504894846045245	-0.540183196114493
-0.471508947067168	-0.517187862292739
-0.439105524788397	-0.494117445869659
-0.407250430612006	-0.47026464415402
-0.375264509579179	-0.445062863566572
-0.342175135863316	-0.418066439988626
-0.306832742682276	-0.388961844336238
-0.268161583029572	-0.357605898161835
-0.225452710266445	-0.324063120752566
-0.178588731019015	-0.288622342678575
-0.128116508942482	-0.251783628520764
-0.0751439350816663	-0.214207238923467
-0.0211042650064675	-0.176624612695877
0.0325245093287434	-0.139731744101382
0.0844544758250779	-0.104099088364588
0.133718046327936	-0.0701307531112795
0.179682378888657	-0.0380912324448213
0.221978866581259	-0.00818674259041679
0.260402283334124	0.019347786807019
0.294836354492821	0.0442134460766065
0.325245653799924	0.0660911298877953
0.351740754027524	0.0847478406193923
0.374681802499234	0.100159989119913
0.394754604758903	0.112605057642707
0.412955039068008	0.122687537104387
0.430454467708587	0.131281957301442
0.448370822025221	0.13939375850528
0.467514738995831	0.147964923768757
0.488201275520578	0.157677120524455
0.510202336105603	0.168812757807149
0.532863189752137	0.181219408484249
0.555342810087951	0.19439322540596
0.576896174898799	0.207662743616412
0.597114348798064	0.22042640438925
0.616067535580136	0.232380807669005
0.634333415581844	0.243672283582226
0.652915056025445	0.254914852865996
0.673057233694246	0.267049119942998
0.695973569709533	0.281067207462037
0.722510767704949	0.297678367171148
0.752798569183948	0.31700842276187
0.785957786364618	0.338403724029865
0.819949701355632	0.360369671203904
0.851631033795273	0.380643743928534
0.877030277539645	0.396391747615916
0.891804739517368	0.404514057485091
0.89179437856738	0.402039225474042
0.873569420555454	0.386555363440924
0.834876434836162	0.356595034402537
0.77502120960481	0.311871582867649
0.697677796755291	0.253360188869589
0.605280688110952	0.18502507537104
0.500264375495138	0.108807574806659
0.385063350731195	0.0266490196111046
0.262112105642469	-0.0595092577809637
0.133845132052306	-0.147725924934887
0.00269692178405134	-0.236059649416008
-0.128898033338949	-0.322569098789667
-0.25850524149335	-0.405312940621206
-0.383690210855805	-0.482349842475965
-0.502018449602968	-0.551738471919286
-0.611055465911494	-0.610869449353833
-0.708366767958036	-0.66573243216258
-0.790908506121346	-0.717188393457263
-0.866627671669858	-0.765404742686301
-0.935204399639993	-0.809791121531318
-0.995630423525897	-0.84914992566057
-1.04631515001565	-0.881944561524038
-1.08536150236389	-0.906606306351257
-1.11096070356681	-0.921827612586644
-1.12180581140182	-0.926799649014682
-1.11741435883972	-0.921356720438424
-1.09828624745407	-0.906006845685685
-1.06587606645812	-0.88185340100228
-1.02240809776968	-0.850437621188768
-0.970599413345364	-0.813550096998388
-0.913367934931114	-0.773062259735226
-0.853578952706187	-0.730808378643186
-0.793841983823264	-0.688511678308934
-0.736343722645608	-0.647717446890569
-0.682711807319641	-0.609696589293439
-0.633929306662738	-0.575320007996402
-0.590321917202155	-0.544949040659566
-0.551611455657026	-0.518399373917087
-0.517007018630534	-0.495005257350278
-0.485318429452927	-0.473769723291932
-0.455106843275376	-0.453567393599053
-0.424893022708104	-0.43336251313245
-0.393410995333572	-0.41239592410848
-0.359852015130254	-0.390292072733175
-0.324029199652062	-0.367064266276046
-0.286414900123522	-0.343041184281017
-0.24803693685518	-0.318762473912973
-0.210247182374	-0.294879460479293
-0.174401999213607	-0.272064981100647
-0.141523992667508	-0.250912676505744
-0.112031546728138	-0.231809190119867
-0.0856077754413389	-0.214790114419526
-0.0612414484611535	-0.199427233849193
-0.0374339767989004	-0.184822060811946
-0.0125383877232887	-0.169771718054875
0.0148338436579199	-0.153106578419771
0.0454404292345591	-0.134095469743703
0.0791950199719257	-0.11274035416173
0.115205428857004	-0.0898029440313645
0.152062907869758	-0.0665261268217381
0.188278919016329	-0.0441655792180367
0.222715560922803	-0.0235387259520516
0.254875686108932	-0.00477947219324205
0.28497990950235	0.0126223257217146
0.313828153581406	0.0295521402482907
0.342506476534822	0.0469162627820934
0.372041358174992	0.0653490778423725
0.403108978551818	0.0850703874402004
0.435878124099192	0.105911038026364
0.470022077035686	0.127472656892721
0.504890799763447	0.149346287826176
0.539785238777579	0.171289309791664
0.57422596852188	0.193277458706802
0.608093981767122	0.215414770741017
0.64156834327791	0.2377566945845
0.674867755681936	0.260126680777226
0.707872223065299	0.281976512607397
0.739740084777191	0.302303174830536
0.768651474257513	0.319633227690086
0.791792255499368	0.332102213829469
0.805627224500581	0.337643388658529
0.806415083074648	0.334251769888576
0.790835545588343	0.320253381453986
0.756565936417671	0.294519647575572
0.702669581268904	0.256603847859346
0.629220794405607	0.206803554295986
0.541344281550411	0.145632757417292
0.441777221889252	0.0765025620321588
0.333256794608066	0.00149322400697448
0.21852017889279	-0.077315000791872
0.10030455392936	-0.157841856497991
-0.0186529010962864	-0.238007087244995
-0.135615006998214	-0.315730437166494
-0.247844584590485	-0.3889316503961
-0.352604454687165	-0.455530471067422
-0.447157438102316	-0.513153440574096
-0.528647658171687	-0.56459201044967
-0.602555247900215	-0.610842182988865
-0.66959319045708	-0.652845732325705
-0.730061195233847	-0.691026854381154
-0.783505930705536	-0.725004403750248
-0.828604292252436	-0.753603756289846
-0.863369763173785	-0.77517428297309
-0.885651976082403	-0.788094311721163
-0.893773113652356	-0.791279928855793
-0.88709760988914	-0.784533500111715
-0.866368643271013	-0.768646263816557
-0.83372204219099	-0.745258245440867
-0.792373437522331	-0.716544915506136
-0.746059899652819	-0.684832716472459
-0.698387086143941	-0.652243802591225
-0.652255296036639	-0.62043914824448
-0.609496936226539	-0.590487045656653
-0.570778458858963	-0.562853640537497
-0.535747320223331	-0.537494604558716
-0.503361633420409	-0.514008959360727
-0.472314592919014	-0.491805445768128
-0.441445365938485	-0.470247842584103
-0.410028252060149	-0.448775526480048
-0.377870894635781	-0.427004290137454
-0.345217812244908	-0.404791858049839
-0.312513937977528	-0.382232491791926
-0.280115273073532	-0.359558584186303
-0.248045790365135	-0.336974650304626
-0.215894473012824	-0.314495905018263
-0.182908893173501	-0.291873381539912
-0.148266612729499	-0.268653641537993
-0.111422968798682	-0.244361904040962
-0.0723902099019445	-0.218738824655646
-0.0318264848576824	-0.191930823761818
0.00910352779056222	-0.164550111352656
0.0490338430970158	-0.137575592752568
0.0867451843813955	-0.112128220162334
0.121442614319771	-0.0891916947519112
0.152905310694982	-0.0693520290820943
0.181501150951845	-0.0526166817306564
0.208077441146974	-0.0383685768014101
0.233743354830024	-0.0254999204477898
0.259584179074745	-0.0127158582351225
0.286396329901692	0.00109783759197777
0.314552861229686	0.0166058492442536
0.344050331260677	0.0339632434465493
0.374681247214071	0.0529480888756483
0.406213931791136	0.0731761816859141
0.438491857624564	0.0942835412070603
0.471444724482458	0.116020281026209
0.505053748522881	0.138256916192204
0.539303235406524	0.160931840610778
0.574123394657554	0.183976888930054
0.609333583459155	0.207256857109641
0.644615689786546	0.230545753744712
0.679541261877068	0.253542296107378
0.713641036955113	0.275910309913276
0.746471259761475	0.29731479979766
0.777614235455333	0.317410281805705
0.806558321689677	0.33574353733663
0.8324507238384	0.351579301507548
0.853802022596019	0.363726752591725
0.868294332255803	0.370479807026645
0.872843173929763	0.369746891671026
0.863974393516099	0.359361565595321
0.838448200562415	0.337492809593768
0.793955258532423	0.303045160715179
0.729139556872591	0.255944897342283
0.648463846107623	0.196853808173793
0.55441124199092	0.129610306466637
0.449464860275887	0.056084928166406
0.336107816715925	-0.0218517907813059
0.216823227064438	-0.102329314430907
0.0940942070748294	-0.183477106836803
-0.0295961274994985	-0.263424632053402
-0.151764660905143	-0.340301354135112
-0.2699282773887	-0.41223673713634
-0.381603861196767	-0.478295608499579
-0.484308296575942	-0.538820179776675
-0.575558467772821	-0.593345188218162
-0.651935636822664	-0.641525771347596
-0.718830268656702	-0.683140025778242
-0.776343775708943	-0.718091688494341
-0.824470874417695	-0.746389812292137
-0.862969389158325	-0.768085391648682
-0.891326265412623	-0.783172408919
-0.908847094962863	-0.791497522202276
-0.914854034028396	-0.79274532737119
-0.908941690363247	-0.786552257164477
-0.891228577368459	-0.77274386371121
-0.862544374645884	-0.751611099034803
-0.824494486831132	-0.724092626247759
-0.779350239339146	-0.691755248702988
-0.729751648912301	-0.656554416316041
-0.67828348011064	-0.620454004123292
-0.627052048591355	-0.585038133052221
-0.577399904919382	-0.551246503909485
-0.529840363089184	-0.519317155160301
-0.484208518135024	-0.488939927453614
-0.439952884550927	-0.459541030184624
-0.396457751516979	-0.430576135531061
-0.353293685558023	-0.401725812085385
-0.310330304498545	-0.372943902896478
-0.26769525950702	-0.344369956405115
-0.225613099253702	-0.316157746677682
-0.184199274280342	-0.288294002148347
-0.143308613291904	-0.260490232585042
-0.102528510685195	-0.23221606257123
-0.0613542291398776	-0.202893802905346
-0.0194982098823417	-0.172204995521436
0.0227995586881037	-0.140396689749342
0.0646332721446684	-0.108435868822085
0.104592461633775	-0.0778752863469573
0.141208121737348	-0.0504070438043356
0.173497209058179	-0.0272654228893313
0.201342045659119	-0.00876223536234152
0.225530179887538	0.00581921438115009
0.247466167025863	0.0179389661169356
0.268713232260793	0.0292757107178047
0.290552950070082	0.0411881410195328
0.313683770512508	0.0543461166162338
0.338090033576066	0.0686134487633586
0.363068929257624	0.083168832063279
0.387403741688699	0.0967957603810715
0.40966814179871	0.108250670314782
0.428612230892978	0.116619117324882
0.443537559620438	0.121582668711444
0.454550086783532	0.123534391798507
0.462607697930736	0.123507833846913
0.469348817886847	0.122943023641887
0.476770501710141	0.123384985960673
0.486875158356291	0.126238457601418
0.501396876455862	0.132655919110299
0.52166017368162	0.143548489622532
0.548554759083624	0.159642411618364
0.582564250385807	0.181490711695826
0.62377227806158	0.209382574427549
0.67178099084145	0.24314759457971
0.725517047760388	0.281904851124029
0.782967844483888	0.32384152104011
0.840960936700614	0.366115727670574
0.89512878441729	0.404962527994404
0.94016112125489	0.436042400228043
0.970355714584692	0.455009775990752
0.980381828994349	0.458199033436726
0.966101992252896	0.443254746944692
0.925264392967838	0.409522363811124
0.861082709761674	0.359829381514364
0.777242917910645	0.297976190993542
0.676049333378255	0.225423385824345
0.559806272128004	0.143631559582464
0.430818050123397	0.0540613058435851
0.291388983327936	-0.0418267818166024
0.143823387705123	-0.14257210982241
-0.00957442078153929	-0.24671408459815
-0.166500126168547	-0.352792112568134
-0.3246494124924	-0.459345600156673
-0.481717963789593	-0.56491395378808
-0.635401464096624	-0.668036579886665
-0.783395597449992	-0.76725288487674
-0.923396047886192	-0.861102275182617
-1.05309849944172	-0.948124157228608
-1.17019863615308	-1.02685793743902
-1.27239214205677	-1.09584302223818
-1.35737470118927	-1.15103308134304
-1.41943789827941	-1.19068934733622
-1.45957556073023	-1.21432250979059
-1.47739497973137	-1.2220069653778
-1.47335771066368	-1.2143433700492
-1.44883621506446	-1.19247909096778
-1.4061304469047	-1.15813538757947
-1.34838459192719	-1.11357540185341
-1.2793537318372	-1.06146334597572
-1.20302181960359	-1.00461509090179
-1.12315589930114	-0.945704595399339
-1.04294156653664	-0.887024073065731
-0.964824048169059	-0.830371548733887
-0.890578013907373	-0.777074341225941
-0.821507770622618	-0.728088498098919
-0.75861294770156	-0.684078003554648
-0.702586369364607	-0.64539717900455
-0.653625670973505	-0.611969664861689
-0.611171295531835	-0.583141348737104
-0.573753945612408	-0.557633440535679
-0.539105287826979	-0.533695901578087
-0.504572318018384	-0.509463305152244
-0.467734188252354	-0.483404632268709
-0.427017548881202	-0.4547054767772
-0.382090065168896	-0.423447063544647
-0.333889099626531	-0.39052354703589
-0.284278772866836	-0.357327868401069
-0.235462915644545	-0.325309564333676
-0.189355552257145	-0.295548181053944
-0.147098563766615	-0.268479234701058
-0.108838655838633	-0.243850757784883
-0.0737825186697567	-0.220895218531375
-0.0404777594747151	-0.198615656831563
-0.00722233313190231	-0.176051774943483
0.0275176985874213	-0.152432310805323
0.0647926535704205	-0.127209812496806
0.105015670875961	-0.100051441907677
0.147959630072823	-0.0708701725768197
0.192846480462999	-0.0399206737875173
0.238477424593791	-0.00790161549167579
0.283391810799417	0.0240357039024089
0.326067025624262	0.0544420692130927
0.365161042202281	0.0818780038408927
0.399774358600936	0.105288455466787
0.429686623580855	0.124325174922926
0.455501789991017	0.139507721162944
0.478625175909297	0.15215797319777
0.501028842066683	0.16411487577544
0.524842531265189	0.177315555009634
0.551889791411813	0.193376312516042
0.583318163668085	0.213296245728981
0.619430396607247	0.237346046537342
0.659734118709184	0.265126302870185
0.703141540012975	0.295722391822601
0.748222386598736	0.327878657344213
0.793451924235833	0.360162261468546
0.837447952897284	0.391142507647047
0.879195714289184	0.41961586495942
0.918214568546836	0.444843208746831
0.954575903723817	0.46668860353452
0.988700640671825	0.48554437549681
1.02096756163733	0.502027755086206
1.05128212710428	0.516571617202823
1.07877851368012	0.529089047960815
1.1017352998971	0.538824608720214
1.11767761363193	0.544391762783808
1.12360348579856	0.543935451783653
1.1162943101915	0.535364816463997
1.09268770020998	0.51662483975749
1.05028111232658	0.485985028878332
0.985524813240917	0.442319206312243
0.902674685270034	0.38427899964086
0.804125164810747	0.316170580799809
0.692270688259881	0.239638072692025
0.569505692014259	0.156325598220443
0.438224612470704	0.0678772802879995
0.300821886026039	-0.0240627582023708
0.159691949077087	-0.117850394347732
0.0172292380206712	-0.21184150524515
-0.124171810746385	-0.304391967991689
-0.262116760827258	-0.393857659684412
-0.394211175825125	-0.478594457420386
-0.518060619343164	-0.556958238296674
-0.631270654984551	-0.627304879410341
-0.731446846352462	-0.686504038438168
-0.814383016895949	-0.739170012988944
-0.887097797641365	-0.785039081741553
-0.948697703574133	-0.823687989278174
-0.998034880814343	-0.854541926553975
-1.03390448447856	-0.876903080983415
-1.05529806785671	-0.890035596438128
-1.06167477562139	-0.893346521404783
-1.05321819184135	-0.886653079908403
-1.03102916729521	-0.870453136050154
-0.997184325405684	-0.846076734528395
-0.954603933563512	-0.815629638384107
-0.906729905800317	-0.781725197692066
-0.857080549728461	-0.747080395237258
-0.808782304642764	-0.714085427072231
-0.764174982359867	-0.684449509737917
-0.724565829696314	-0.65900077674773
-0.690177846894783	-0.63767986768614
-0.660295952024237	-0.619712365915471
-0.633563610087738	-0.603888986315233
-0.608338863123147	-0.588853572452297
-0.583010464402873	-0.573318586895332
-0.556215614045947	-0.556187762614488
-0.526959544445045	-0.536625058725001
-0.494666211845706	-0.514122848834394
-0.459182063980104	-0.488583834588221
-0.420742694839645	-0.460380873074848
-0.379912601223658	-0.430342436559139
-0.337509348872477	-0.399634471125589
-0.294512990433967	-0.369543862246146
-0.251947278447368	-0.341197986059169
-0.210722330672575	-0.31528612926009
-0.171459722718805	-0.291876052271727
-0.134359981292729	-0.27040982546589
-0.0991801379041604	-0.24989943644759
-0.0653478978506709	-0.229255764461163
-0.0321753239439043	-0.207630184244485
0.000904458240218936	-0.184656439949112
0.0341499313521012	-0.160533533435047
0.067420534129162	-0.135946874171696
0.100207586914458	-0.11186437232331
0.131786533143722	-0.0892721612264903
0.161451595074531	-0.0689289399482751
0.188756234055125	-0.0512040801295648
0.213674749792184	-0.0360262777564111
0.23663378379717	-0.0229296268965841
0.258420192015486	-0.0111596615278226
0.280018872658338	0.000201117755597761
0.30244170606071	0.012111649167158
0.326579450877103	0.0254551940274304
0.353076903160124	0.0409206394079579
0.382229116695521	0.0588926757056739
0.413921072422824	0.0793841269873043
0.44765509351601	0.102049254033489
0.482697442974801	0.126294998465816
0.518321205978887	0.151467459984032
0.55405814020479	0.177052837351582
0.589846882379873	0.20281401213201
0.626004732672551	0.228801268689579
0.663033527081474	0.255229076287222
0.701341962844564	0.2822711815581
0.740980798069965	0.309852465677581
0.781442274812614	0.337494554793627
0.821517990219427	0.364229448591942
0.859197414639893	0.388571582081094
0.891633710337639	0.408548157080676
0.915252751026015	0.421808543523929
0.926071156103809	0.425837002922732
0.920209701961969	0.418266711060592
0.89448962614827	0.397242413460251
0.846941704539004	0.361729655208562
0.774356698658436	0.309679610504612
0.680684991244391	0.244270366629149
0.569385107558437	0.1677425649125
0.443915572862143	0.0823368466849899
0.307734912417074	-0.00970614672305666
0.1643016514848	-0.106145773981314
0.0170743153268877	-0.204741393759457
-0.130488570795096	-0.30325236472716
-0.274928481619582	-0.399438045554097
-0.412786891885005	-0.491057794909945
-0.540605276329795	-0.575870971464376
-0.654925109692387	-0.651636933887066
-0.752287866711211	-0.71611504084769
-0.827960434914604	-0.765918315174084
-0.887724274285624	-0.804669845782708
-0.932344335860198	-0.832700432681113
-0.962427050908262	-0.850313115456144
-0.978351002384997	-0.857812447921661
-0.980460332093958	-0.855657234366953
-0.969416705612968	-0.844643253215805
-0.946529788834969	-0.826013133728635
-0.913888566733151	-0.801424117589396
-0.874201017258242	-0.772764291762674
-0.830376987261576	-0.741869319131455
-0.784994771069611	-0.710229764099004
-0.739834779287912	-0.678780661393097
-0.695643160331689	-0.647835145364245
-0.652215443485015	-0.617179557810618
-0.608775118526622	-0.58630354768148
-0.564502124714855	-0.554702859013814
-0.519007981440673	-0.522168825505389
-0.47259449455651	-0.488973358414561
-0.426237256930208	-0.455882909622006
-0.381336518803759	-0.423994013200561
-0.339339173720431	-0.394452066809099
-0.301354049034324	-0.368150734563469
-0.26786265158702	-0.345495792651043
-0.238581694596877	-0.326281717329534
-0.212490265604575	-0.309701576828765
-0.18801003453781	-0.294489316727745
-0.163307625738242	-0.27916521907364
-0.136659294317532	-0.262328124930653
-0.106796515224688	-0.242933413674813
-0.0731650696025165	-0.220514440219415
-0.0360692725145904	-0.19532116073567
0.00331051364825764	-0.168344001962534
0.0430635938031216	-0.141177885630158
0.0809084692893299	-0.115696442321785
0.114754882419097	-0.0935713212245972
0.143329500169476	-0.0757637825534911
0.166628293237017	-0.0621746694931894
0.185988581353399	-0.0516088866010693
0.203736569771964	-0.0420899424536446
0.222555900830892	-0.0314111156232965
0.244817317474641	-0.0177158076950066
0.272075805826692	9.22073362985915e-05
0.304834497547982	0.0222105937802169
0.342569393920952	0.0480486699201596
0.383952685449433	0.0764827754420395
0.427203738958543	0.106153170673854
0.470496562751609	0.13574065342387
0.512334223857828	0.164186838593008
0.551786440132843	0.190822926129857
0.58851895648529	0.215381506720282
0.622630428604049	0.237903051071787
0.654408624387108	0.258594768168936
0.684153342645499	0.277718290092252
0.712152079852245	0.295550938741137
0.73877089093839	0.31239989513617
0.764520760120708	0.32859750469915
0.789948211639291	0.344405972445663
0.815289155967898	0.359810649729154
0.839969897647829	0.374254201203432
0.862158931161639	0.386419600121853
0.878596933896569	0.394174788892672
0.884842644829377	0.394739279672633
0.875919756169389	0.385054858379693
0.847215793389295	0.362286146493482
0.797421149115623	0.324358112171089
0.727661302715677	0.270455776863536
0.640501431958247	0.204199342213792
0.538506714612125	0.127891651618543
0.424242328446101	0.0438355484744763
0.300273451228965	-0.0456661238217231
0.169165260729507	-0.138310521873369
0.03348293471652	-0.231794802283774
-0.104208349041207	-0.323816121656253
-0.241343412774884	-0.412071636594119
-0.375357078715719	-0.494258503700686
-0.503684169094921	-0.568073879579268
-0.623759506143702	-0.631513706079869
-0.73301791209327	-0.6914341506067
-0.828894209174833	-0.747844175898906
-0.908121843294949	-0.799911832392677
-0.977392811982018	-0.846178840048908
-1.03459184259104	-0.884855370555115
-1.07739755219243	-0.914106979239265
-1.10362065372541	-0.932325902797479
-1.11166607648135	-0.938399634638455
-1.10102364721791	-0.931957270917182
-1.0726313345337	-0.913545768127615
-1.02898261011108	-0.884693023057933
-0.973921452864784	-0.847825186999509
-0.912140295424101	-0.806005627234627
-0.8484696295726	-0.762495899787725
-0.787125522977694	-0.720228052119022
-0.731118079821101	-0.681352234171237
-0.681971663371151	-0.64700243035537
-0.639786339387191	-0.617319761726219
-0.603554084411897	-0.591668807406507
-0.571589732216257	-0.568938046411659
-0.54195029905279	-0.547833369064405
-0.512767955347339	-0.527116322444638
