# Supplementary material for: A multiwavelength photoplethysmography dataset with blood pressure and heart rate reference measurements
Source: Data Brief. 2025 Nov 14;63:112284. doi: 10.1016/j.dib.2025.112284 (PMC12682042; doi:10.1016/j.dib.2025.112284)
Supplement: Supplementary file 1 [file mmc1.zip › ppg_csv/ppg_subject_026.csv]

IR_PPG	Red_PPG
-1.134097157329	-1.19322465608266
-1.14178944032737	-1.19767842739903
-1.14383424910617	-1.19508406823248
-1.14177956957494	-1.187910253846
-1.136506399066	-1.17797759697216
-1.12823181607832	-1.16625153745083
-1.11685355657122	-1.15312327344305
-1.10229510003365	-1.13875003787484
-1.08461564753178	-1.12312340270273
-1.06390674251994	-1.10589863053118
-1.0402030241962	-1.08630628886621
-1.01358387577591	-1.06339723779087
-0.984376041090516	-1.03650938263958
-0.953181573204219	-1.00556082364933
-0.920569395124604	-0.970872681170507
-0.886592361007274	-0.932635464674096
-0.850532109492478	-0.890487397148167
-0.811190926224208	-0.843662718843937
-0.767666967054809	-0.79178441691662
-0.720168094487233	-0.735861421968055
-0.670352903997468	-0.678745156918612
-0.620957669199539	-0.624489228550453
-0.574846344191497	-0.57673221552648
-0.533901115825397	-0.536941013798098
-0.49825622163704	-0.503531946579898
-0.466215564458714	-0.472386104445207
-0.434849048377455	-0.438501512511047
-0.400961579232608	-0.397969912844464
-0.362050072682235	-0.349351689361373
-0.31694843426205	-0.293856518478628
-0.26596851166246	-0.23437019730925
-0.21048200042444	-0.173949012993779
-0.152124131888552	-0.114579888980131
-0.0920383675245348	-0.0567316738139651
-0.0305833739330812	0.00026399639240291
0.032386688811491	0.057392796915978
0.0969367338080911	0.115263236305782
0.162578080850122	0.1739264807114
0.228202016507923	0.233190790814065
0.292460741057602	0.29309448599775
0.354387840113203	0.354197235448956
0.413902949698286	0.417536336144796
0.471892409650252	0.484247372252983
0.529797120445414	0.554941559024136
0.588925506088263	0.62905717602864
0.649858329585032	0.704543172483642
0.712238389467627	0.778223493660384
0.775013948784926	0.846888551094048
0.836988742753461	0.908685086527375
0.897439255943028	0.964108414611195
0.956600603162954	1.01610770493906
1.01591650049444	1.06931961374418
1.07799451318622	1.12882945754435
1.14618374853663	1.19890511560718
1.22368670344083	1.28193779130028
1.31221901982317	1.37755699179539
1.41044910909054	1.48179976002136
1.51271346091159	1.58644662722227
1.60864271470434	1.67899266413666
1.68415830254727	1.7437923790253
1.72384102267776	1.76458179669066
1.71420845321235	1.72376925909962
1.65946600506431	1.612748220824
1.53708630025924	1.44864354361004
1.3654906595985	1.24858008920399
1.16310040388351	1.02968271935211
0.948336853915637	0.809076295800641
0.739621330496278	0.603885680295832
0.555375154426819	0.431235734583933
0.41401964650865	0.308251320411193
0.317314417068944	0.234189938612776
0.256441042372671	0.195642102659722
0.221924392034158	0.179915177896693
0.202008624545521	0.17385625937971
0.184995398285556	0.165946578216803
0.161020019028308	0.147402650408569
0.123096969070407	0.112540674460639
0.0674955308504283	0.0587041184763495
-0.00630407345900914	-0.013946495637184
-0.0957893397061285	-0.102552985403909
-0.195619383680533	-0.201572334083157
-0.298012673390999	-0.30290755202638
-0.393610114079903	-0.396495216370292
-0.472963438571872	-0.471632180377002
-0.528445302476452	-0.519076943870953
-0.556039804221289	-0.533520733688131
-0.556403441488992	-0.515589941288585
-0.534846501748187	-0.472475644597548
-0.500270659988056	-0.416725060476219
-0.463369037310237	-0.363421898988954
-0.434490981485201	-0.326562597014874
-0.421578228816697	-0.315696384849804
-0.428577805148298	-0.333803612881286
-0.454735026088032	-0.376993326998688
-0.495051499424057	-0.436024617101061
-0.541844776164258	-0.499092260111355
-0.586896615128339	-0.554971054092541
-0.623443420588365	-0.595566281212173
-0.647405904262909	-0.617152472662113
-0.65764916939896	-0.62009021858223
-0.655472766623952	-0.607473025057406
-0.643750532664512	-0.583587668296051
-0.626072573826804	-0.552894363392943
-0.60599476361801	-0.519585817630394
-0.586354677048537	-0.48730022707161
-0.568710207074397	-0.458686443046525
-0.553106007620852	-0.434990029599013
-0.538323735771566	-0.416023285904653
-0.522557336568921	-0.400590991846157
-0.504266904341232	-0.387083163581392
-0.482886694701475	-0.373945831157215
-0.459096255333272	-0.3599863070571
-0.43453066959126	-0.344579423852272
-0.411062463529666	-0.327748606133695
-0.389977385411657	-0.310024174480408
-0.371374976012391	-0.29204762375693
-0.353991235768684	-0.274021841346129
-0.335475903335321	-0.255220388882579
-0.313032138696308	-0.23384129255074
-0.284241501273074	-0.207454744496262
-0.247824941828022	-0.174012832531345
-0.204057072942261	-0.132925395132333
-0.154635544057703	-0.0854800055438762
-0.102032543702866	-0.0342580447140139
-0.0486181479192835	0.0180537632564041
0.0040209557340852	0.069620966241531
0.0552507353757397	0.11963715511031
0.105039219789261	0.167836495643073
0.153388781754732	0.21386918597606
0.199949911683595	0.257003586639672
0.244052696036704	0.296343275413548
0.285114973886014	0.331460512380134
0.323172701242321	0.363092085754372
0.359222903983494	0.393448917966424
0.395174786510194	0.425869398326786
0.433402826037217	0.463860002126332
0.476070222161727	0.509811546639335
0.524456817313459	0.563837782512169
0.578511185672204	0.623277369583929
0.636813365573743	0.683296090874039
0.697052079951708	0.738604234556226
0.756942611306842	0.785725489618204
0.815299797631901	0.824878931737102
0.872828650611423	0.860599420549838
0.932162918946247	0.900652770397276
0.996866965192661	0.953360487642419
1.06956132972991	1.02399142693816
1.14981146571092	1.11134943923994
1.23258642930759	1.20588067974604
1.3078859368178	1.29028531650996
1.36179291510377	1.34281100398702
1.37891161367459	1.34247584487404
1.34582713010365	1.29283046305269
1.26081423622297	1.15916510720576
1.11270817455098	0.962800013933345
0.91984960481967	0.725055419835543
0.700579186761057	0.467251561512448
0.473237580107146	0.210708675564153
0.256165444589944	-0.0232530014092455
0.0677034399414602	-0.213313232807653
-0.0738077741062995	-0.338151782030976
-0.165756154417709	-0.402880436734758
-0.220423556835408	-0.427317793956765
-0.250034583474888	-0.428693127605915
-0.268557905735756	-0.425356948545069
-0.28876937377017	-0.432701778047615
-0.320261398733254	-0.460500191762018
-0.368505546847121	-0.512244412449731
-0.434765836716969	-0.586186438178266
-0.516595437378365	-0.677148550205006
-0.608724737450333	-0.778115644445766
-0.704170856333813	-0.881107858192321
-0.795365050826817	-0.977505372769181
-0.875148856226124	-1.05842526596518
-0.937639281769049	-1.11571313599879
-0.979043798056722	-1.14367950743218
-0.99840519630841	-1.14112677412753
-0.998060284261621	-1.11276173380182
-0.983504450093303	-1.06904255587133
-0.962480066911196	-1.02401732249203
-0.943382539824947	-0.991604059850629
-0.933345526323744	-0.981540941958151
-0.936515454176624	-0.996420807579394
-0.953014238417726	-1.03075465025359
-0.978901534357932	-1.07226204166602
-1.00713409686602	-1.10498963336662
-1.02924334164441	-1.11352717902459
-1.0373407894816	-1.08737518242437
-1.02605890044271	-1.0243025326291
-0.994013351225315	-0.931447286780122
-0.944319231719789	-0.823347586372771
-0.883782834500537	-0.717300530386006
-0.820851519738913	-0.627901676428119
-0.763105310489637	-0.563124293229363
-0.715396630805617	-0.523325889848755
-0.679285842254241	-0.502970586384728
-0.653598639673264	-0.493786361167614
-0.63547244902954	-0.48787267924904
-0.621358914375108	-0.479696102826003
-0.607772548027793	-0.466661425152956
-0.591798591133098	-0.448631406616106
-0.571433370537861	-0.427001135834605
-0.545783200540384	-0.403728048702377
-0.51506845618733	-0.380469874013053
-0.480375493480203	-0.357961164531247
-0.443206320167981	-0.335826441940618
-0.404990901857303	-0.312910102435335
-0.366752499114738	-0.287913568560328
-0.329046062181142	-0.259957160420611
-0.292136543452748	-0.228796486605509
-0.256211505714198	-0.194687128133655
-0.221398014051072	-0.158079727628834
-0.187554498571118	-0.119343409279767
-0.154039552142617	-0.078624151250215
-0.119682905497778	-0.0358786393431696
-0.083027442211143	0.00889712006992204
-0.0427596953309392	0.0553308061633772
0.00183191050868939	0.102492754521431
0.0505616030405312	0.149118276739037
0.102357011737459	0.194170910491213
0.155569831794027	0.237388659418816
0.20842863795704	0.279465754829111
0.259463691616628	0.32177837099162
0.307839912085151	0.365840366940303
0.353590053349327	0.412805998793433
0.397673442544137	0.46323845701847
0.441735030200318	0.517113742565664
0.487551342699417	0.573868601792408
0.536363724474774	0.632386209002941
0.58841850172086	0.69102440390623
0.642943724159598	0.747869804466952
0.698555071592269	0.801235416257132
0.753864323798522	0.850178192505987
0.807994507875042	0.894772711625519
0.860796539043096	0.936067635889929
0.912724987294948	0.975828508315738
0.964479583856429	1.01620604956728
1.01662129640038	1.05946501799447
1.06940762275655	1.10788767635222
1.12300989112036	1.16383108699833
1.17803756569143	1.22971970106064
1.23599656658653	1.30768636556325
1.29918851075854	1.39871051839319
1.36977891847365	1.50133851246843
1.44821396267753	1.61030787513533
1.53155565366888	1.71562683209367
1.61243021924573	1.80279508370453
1.67914201126293	1.85464814172483
1.71719356971134	1.85469919657938
1.71206838378975	1.80773354644552
1.66376526234392	1.68007107817667
1.54623696851722	1.49156351497198
1.37670821373608	1.26206258003057
1.17240370942695	1.01141999655158
0.950548167016274	0.759487487734145
0.728366297930484	0.526116776777386
0.523082813596025	0.33115958688044
0.351922425439336	0.194467641242439
0.232109844886858	0.114491177367442
0.162380944068818	0.0740773213220723
0.125447319705635	0.0595403977931137
0.107733441797619	0.056033715963323
0.0951733646089684	0.050310913165774
0.0757853222452897	0.0326773987875229
0.0412674075783205	-0.00210396171690736
-0.0123658607833307	-0.0550114095580054
-0.084919804061426	-0.123841538251843
-0.172746537238227	-0.204660766326013
-0.269892414126745	-0.293015827826036
-0.369396073356414	-0.384429787949368
-0.464373923121753	-0.474110897536496
-0.548670172063247	-0.556333004045335
-0.617187430286095	-0.62428211622351
-0.666218804472881	-0.670989965912468
-0.693967013901752	-0.691324791161558
-0.701128399098979	-0.684272281030486
-0.691226097961086	-0.654353939352603
-0.67039106920727	-0.611240327883519
-0.646435746563594	-0.567390511233251
-0.627292417905444	-0.534521192107973
-0.619185520997734	-0.520297688580112
-0.625132838072058	-0.52647133436284
-0.644312918243694	-0.548952081832361
-0.672508513623784	-0.579555170943564
-0.703480581723192	-0.6087535278372
-0.730894459893347	-0.628644352931182
-0.750272201018124	-0.635356129486408
-0.76037810272703	-0.630285452944847
-0.763564729157985	-0.619859619087033
-0.7649387819191	-0.613868051451909
-0.770593000466861	-0.622693471025694
-0.785424427764603	-0.654000396083918
-0.811199429468223	-0.709699478586178
-0.845564494371254	-0.784300702111725
-0.882542276719188	-0.865748604134676
-0.914522617373563	-0.939006901449487
-0.934974512827988	-0.991157403067667
-0.940626880986494	-1.01567902196664
-0.932164953085377	-1.01391004500978
-0.913342709631782	-0.993262712422987
-0.889147845394928	-0.963396764733858
-0.863885919740608	-0.9323256356252
-0.839879331661998	-0.904111896043894
-0.817131237519542	-0.878758231399618
-0.793896355422356	-0.85374576671441
-0.767755900069914	-0.826023362536633
-0.736696719746351	-0.793403274388417
-0.699868618931658	-0.755036576094714
-0.657931878567454	-0.711304744470524
-0.613013611926422	-0.663615735424376
-0.568272068360133	-0.614303399083512
-0.527058384900019	-0.566458302521469
-0.491781376072992	-0.52336187521672
-0.462816403937401	-0.487394706504086
-0.437982146577364	-0.458765742822028
-0.413007602528565	-0.434806018672294
-0.382969090280467	-0.410480630342922
-0.344124808278835	-0.380122659637641
-0.295291750309936	-0.339599821583372
-0.238131715348828	-0.287814953581908
-0.176307328840559	-0.226865703099808
-0.114025512746959	-0.160969343572683
-0.0546739536762423	-0.0948306904046742
-5.29856925273199e-05	-0.0322349204086592
0.0496788846155709	0.024653736926753
0.0955455047215564	0.0752791334892352
0.139100912347552	0.120313474886493
0.181857827362949	0.161300483647772
0.224952617004498	0.200448863429621
0.269081021270916	0.240370578536621
0.31461614230304	0.283494102829386
0.361722007439528	0.331206481384076
0.41031828310562	0.38319400411441
0.459969022236188	0.437528755009903
0.509932827918772	0.491661016062788
0.559486093865507	0.543897486116461
0.608337710925026	0.594577781221274
0.656821230875203	0.646233516698727
0.705693228777308	0.70247915613308
0.755636513178812	0.766037168154238
0.806770450200817	0.836854286534553
0.858478173771369	0.911371447533837
0.909666034313231	0.983493426309269
0.959329411593292	1.04694449166919
1.00717702177957	1.09802927455254
1.05407208488023	1.13764432588505
1.10210100315852	1.17163921649814
1.15414203108869	1.20914715728487
1.21290032738115	1.25922095398069
1.27953326745246	1.32685611605073
1.35219076533607	1.40985260412573
1.42494688410719	1.49767641927392
1.48761602811815	1.57278057687284
1.52681706858184	1.61418889917171
1.52837622864938	1.60262374042751
1.48993550591899	1.53903532252449
1.38527492345032	1.39800810028519
1.23038685982714	1.20100536353655
1.04126369363322	0.969490402105509
0.833897803452319	0.724926505818999
0.624281567868214	0.48877696450396
0.428407365464668	0.282505067987328
0.262267574825449	0.127574106096042
0.141854574534322	0.0257068036444263
0.0670253630781476	-0.0314368771331458
0.0246603873829526	-0.0544758169812343
0.00351723747369471	-0.0575882560439996
-0.00860104653495911	-0.055728433959659
-0.0227456897751681	-0.0621247619770311
-0.0474697174653152	-0.0863826128920805
-0.0881418899783964	-0.133401649149494
-0.146758582793699	-0.20320165033224
-0.222117900951867	-0.291572329120031
-0.310270969787206	-0.391287328125996
-0.405191552466739	-0.493548686694033
-0.499613970336169	-0.589362089075755
-0.585986400610932	-0.670644151998133
-0.657461697621847	-0.731001000821993
-0.708827818055963	-0.766257749942469
-0.73729976742641	-0.774895512626446
-0.743096240497883	-0.758474027411349
-0.729641716084968	-0.721882894180546
-0.703171557754299	-0.673076641547694
-0.671636564280491	-0.622031981926633
-0.64307699892771	-0.578982744347408
-0.623883540920798	-0.552316909358387
-0.617472288924507	-0.54671768624701
-0.623840364453502	-0.562164263400183
-0.640177852242035	-0.594214777772673
-0.662234238447938	-0.63552289495658
-0.685780735043245	-0.677987143239783
-0.707578147432714	-0.714696013543914
-0.725652356386143	-0.741074551106319
-0.739029537358297	-0.755104801454043
-0.747227283972785	-0.756844384172215
-0.749817260549907	-0.747606684515766
-0.746301511974338	-0.729180192809075
-0.736349561423052	-0.703404907850673
-0.720219480521677	-0.672246947450159
-0.69908117788611	-0.638208773521379
-0.675014635110899	-0.604620820998361
-0.650619869585314	-0.575329983879774
-0.628365694370048	-0.553666810466916
-0.609915663460322	-0.541121572092531
-0.595656415417859	-0.536454333102479
-0.584580294683725	-0.535789884545266
-0.574597633684038	-0.533771219035791
-0.56323362170307	-0.525355678090924
-0.548471937509303	-0.507526740509843
-0.529358498183507	-0.480179978925975
-0.506058548595457	-0.445802191583942
-0.479385055197366	-0.408183022797286
-0.450143452733616	-0.370892658394655
-0.418709176894464	-0.336262257337419
-0.385063957180183	-0.305143509399582
-0.349238562638776	-0.277208015406429
-0.311878109982194	-0.251383462334091
-0.274537063908954	-0.226243332347999
-0.23941522724935	-0.200423034507065
-0.208569337346714	-0.17310824871073
-0.182974653529834	-0.14439688479053
-0.161911789103505	-0.115218879706245
-0.142980386535065	-0.0867217957501283
-0.122758066429628	-0.0594278066552838
-0.0978620492665637	-0.0326594161075149
-0.0659854749168027	-0.00454457038713353
-0.0264645298573687	0.0274427213810769
0.0198352440225649	0.0656651564516499
0.0711539781063998	0.111496572093295
0.125583700001364	0.164711183756087
0.181549053839158	0.223312673225736
0.23789199288013	0.283987628961083
0.29369425999234	0.343150283371001
0.348101009529569	0.398202679996478
0.400341875406691	0.448415174091038
0.449940412864617	0.494961077253933
0.49693458157936	0.540091544461789
0.541930492319613	0.585904893929559
0.58593400320236	0.63331247370508
0.630035073219567	0.681614626009843
0.675102544054111	0.728835044925992
0.721651712790771	0.772738979521706
0.769941447956409	0.812184156026421
0.82020117108592	0.848199491882146
0.872832108172545	0.884235977899093
0.928499415256394	0.925400769100595
0.988056239674161	0.976853691193238
1.05214042585801	1.04174896143665
1.12027756832873	1.11923814631262
1.18961291813416	1.2031248114552
1.25383138102669	1.28168467047366
1.30303851750097	1.33897490326277
1.32512583426627	1.35771617190742
1.30851483041685	1.31715105758013
1.24549641556233	1.20756228082385
1.13844415066761	1.04710969097697
0.989728178297414	0.853953137377867
0.814600428652592	0.646252469364932
0.628312831933979	0.442167536276551
0.446117318342413	0.259858187451108
0.283265818078732	0.117484272226989
0.155010261343775	0.0160211526762347
0.066207144668757	-0.0429368471896525
0.0104194032016483	-0.0693465290826608
-0.0195616482201443	-0.0762574164652256
-0.0334718469469498	-0.0763561879695258
-0.041664583366948	-0.0795502380797455
-0.0536034925638593	-0.0920073732490826
-0.076821614456339	-0.116501602878977
-0.116191467207266	-0.153567205048058
-0.173367500307887	-0.202776374637044
-0.246465470877395	-0.263446815166441
-0.330213601277432	-0.334377872139021
-0.416765951636951	-0.41278115080184
-0.49713402865286	-0.493130992045308
-0.562942625495935	-0.56686727624495
-0.608083902794582	-0.623594971366988
-0.629863920920935	-0.653744938319583
-0.629396704760981	-0.651868159797025
-0.611237373418135	-0.619237036401475
-0.582438264200994	-0.56455861679256
-0.551277833174453	-0.502329333469327
-0.525866609869744	-0.449257325930639
-0.512765208695103	-0.419829189832575
-0.51576642534006	-0.42239038883784
-0.535121268834896	-0.457035721749115
-0.567561909849522	-0.516049171112812
-0.607278690842991	-0.586658604766915
-0.647577240776121	-0.654965608860959
-0.682577116184021	-0.709575597170473
-0.708295908944284	-0.743784890014066
-0.722826643632438	-0.755939557422133
-0.725829650280429	-0.748370684063911
-0.717867936495756	-0.725724808682935
-0.700025235833345	-0.693408628576809
-0.673901709805972	-0.656502684518185
-0.641773206804752	-0.619188964802473
-0.606593404233333	-0.584573441662403
-0.571640476802906	-0.554713186203918
-0.539883891581437	-0.53066247020439
-0.51336526929396	-0.512456395449513
-0.492864858233041	-0.499102981515132
-0.477914284865614	-0.488709997489983
-0.467021798919359	-0.478781850826813
-0.457933800533596	-0.466626957264736
-0.447875860181989	-0.4498120333741
-0.433890187864713	-0.426598831390116
-0.413430005800255	-0.396254220475987
-0.385192634142519	-0.359134041349897
-0.34988109405129	-0.316554606288314
-0.310402376156537	-0.270582684588204
-0.27114699217675	-0.223856911532144
-0.236474968992509	-0.179380725705703
-0.209052494273169	-0.140074742689966
-0.188814528092	-0.107986561245797
-0.172992056759755	-0.0834242131452527
-0.157151322223501	-0.0645533530718081
-0.136826435514627	-0.0478483993947922
-0.109138658498237	-0.0293024465353334
-0.0738015578313688	-0.0058631473532548
-0.0331551774195517	0.0235420961841715
0.00873347299772382	0.0577832416015343
0.047533047266165	0.0941045066574744
0.0801541024132011	0.129204737920261
0.105790811060974	0.160431627363192
0.126134042008823	0.18673803352098
0.14468655284512	0.209136213490623
0.165486974310362	0.230497033874094
0.191793642423892	0.254690307022355
0.225223704260242	0.285292397865122
0.26555414708881	0.324330737026745
0.31109709626036	0.371570316802845
0.359422526461349	0.424604759336779
0.408195372709012	0.479706391694205
0.455906642246184	0.533175598810452
0.502278116910901	0.582758453005747
0.548187820281714	0.628573855543586
0.595149487704633	0.673070829170623
0.644607681083041	0.719918290535031
0.697419685651752	0.772269160988694
0.753768404631617	0.831237622348728
0.813449870893727	0.895421292415635
0.876252020896077	0.961828914453294
0.942193851235994	1.02782988041009
1.01161575657958	1.09309725600157
1.08517263113333	1.16036091885963
1.16359516035815	1.23428284268747
1.24696348569861	1.31868373086982
1.33346629404013	1.413208883996
1.41808431685194	1.51089870183745
1.49194957815198	1.59785413890812
1.543001861074	1.65540041677437
1.55806213051382	1.66425526773558
1.52588336711417	1.61791473195761
1.4462633321848	1.49211628194369
1.30991285710057	1.30669465367376
1.13313348886757	1.0814845831278
0.932226774491886	0.836320806285746
0.723494260979615	0.591038059127567
0.523237495336846	0.365471077633218
0.347758024569668	0.179454597782657
0.213357395684173	0.05282335555584
0.122962380458238	-0.0173675343030502
0.0648880502763067	-0.0512127145487064
0.0285590842431159	-0.0636563077692589
0.00208130003112663	-0.0689737634130945
-0.0250245244236866	-0.0781292790437629
-0.0599631061324923	-0.0979634467387249
-0.106074172194441	-0.131934451180246
-0.163502233090445	-0.181423085184653
-0.230623349696369	-0.246568497809265
-0.305429474139779	-0.326254986187309
-0.38619917624684	-0.417621433908619
-0.471261943207369	-0.515704980155381
-0.558195914532285	-0.61356134149072
-0.643103133629256	-0.702916904830287
-0.72055392888728	-0.775383725692942
-0.784441540791959	-0.824251740843678
-0.829534118286607	-0.846537317894159
-0.853167978099329	-0.844471818424775
-0.856428904024339	-0.82550286715865
-0.844328976734016	-0.800476725798826
-0.824818653138606	-0.780634072509739
-0.806875477743769	-0.774656112894406
-0.798268492465481	-0.786841637301364
-0.803734590489644	-0.816810525821824
-0.824099569660903	-0.860435882372253
-0.856465698535939	-0.911371005135091
-0.895255787304245	-0.962606916992728
-0.933766149103655	-1.00775494217207
-0.965827102899411	-1.04193791305931
-0.987137217805837	-1.06224450655222
-0.995921558172002	-1.0677687663987
-0.992813137026269	-1.05935200437883
-0.980148984673638	-1.03918674876979
-0.961041286865136	-1.01038991762689
-0.938555056710546	-0.976556463867222
-0.915151595516353	-0.941255142440384
-0.892392301195235	-0.907469503220531
-0.870857468662974	-0.877093214956268
-0.85028430626338	-0.850683081418973
-0.829925336511724	-0.827633810270859
-0.809004385838683	-0.806701075130924
-0.787035880720315	-0.786537524915689
-0.763866218086363	-0.765923165085688
-0.739536240471012	-0.743700542651724
-0.714159652533556	-0.718726168527009
-0.687856413174113	-0.690098787102663
-0.66063175205863	-0.657585965484534
-0.632186222323683	-0.621907986489161
-0.601838331639029	-0.584609622223436
-0.568743799054949	-0.547550038552228
-0.53236593749829	-0.512274390455355
-0.492917839736399	-0.479548973681136
-0.45146516128093	-0.449216595782892
-0.409568253400516	-0.420383089055894
-0.368624299187886	-0.39182126832904
-0.329261459586177	-0.362371452259805
-0.291116411697444	-0.331102793366503
-0.253107916046203	-0.297188289092693
-0.214030023154957	-0.259738734181431
-0.173111120208703	-0.217919895798566
-0.130249994894123	-0.171406826887784
-0.0858890447285682	-0.120873855862114
-0.0407046204173698	-0.0681217579566695
0.00465984999976082	-0.0156561662675856
0.0496927609094911	0.0341353810860406
0.093972870138455	0.0798171964883364
0.137142245292935	0.121367777363397
0.179057194054951	0.160151771803164
0.22011140442395	0.198537190414588
0.261488830986354	0.239296854205112
0.305036759762314	0.284841417033854
0.352659539216297	0.336433749336797
0.405476468622158	0.393728291844542
0.463212207929	0.454923842841931
0.524217740987318	0.517470188693669
0.586148877392652	0.578918664738798
0.646883226459705	0.637434072492837
0.705094792023142	0.691748797015867
0.760198163705792	0.740756900161811
0.81188452414365	0.783229388897479
0.859763826402031	0.81810326123238
0.903498699659366	0.845464062307331
0.943444547984875	0.867879305373622
0.981486549225054	0.891424337675809
1.02160679460905	0.925728737623033
1.0697161289226	0.982579265671055
1.13247942905968	1.08725529553259
1.21528559922219	1.23972025274037
1.32001139073749	1.42161882437488
1.44344744922686	1.6145956975166
1.57695381692627	1.80029555924601
1.70730834023004	1.9603630966436
1.81834811728583	2.07644299678984
1.89312050485549	2.14613472567819
1.91648781380432	2.10441721145308
1.87568163085942	1.98979329761643
1.76414116859967	1.81805592742627
1.59818355688747	1.60499804414067
1.39412592558524	1.36641259101764
1.1682854045554	1.11809251131524
0.936979123660355	0.875830748291496
0.716524212762517	0.655420245204458
0.523237801724299	0.472653945312164
0.373437020408116	0.343324791872652
0.268174928922785	0.266241703161952
0.199443268593687	0.224587748097665
0.157148111572882	0.203713696331848
0.129048723933018	0.188441134711244
0.103033369414133	0.166056899733979
0.0689897883320098	0.12814401925221
0.0201358843103378	0.0709074859215461
-0.0462793670713329	-0.00554951013563231
-0.12902399773211	-0.0982489589221364
-0.22373304580253	-0.202236533404223
-0.324339707675772	-0.311360667522835
-0.424551974625358	-0.419036736237877
-0.518809365233891	-0.518952154265943
-0.602518172898733	-0.605586884970648
-0.671865846561339	-0.67451561147626
-0.723770426318601	-0.722590210987916
-0.756334461737242	-0.748164905349341
-0.76968590840289	-0.751510929136046
-0.766670354688462	-0.735414235561583
-0.752814592157086	-0.705625394108721
-0.735328278363229	-0.670575705876725
-0.72141882271248	-0.639964124071664
-0.716570603688882	-0.622472688530514
-0.723466746297704	-0.623487585723496
-0.741884133328994	-0.643777608751889
-0.769396107391744	-0.679614484138043
-0.802412297136773	-0.724198824762565
-0.837123458655504	-0.769785982647736
-0.870141504633436	-0.809700635041175
-0.89880035360131	-0.839566859190384
-0.921173271874848	-0.857542899233742
-0.93594024507493	-0.863859435764319
-0.942284442835118	-0.860163608197087
-0.939931427899232	-0.848996641367836
-0.929294941500986	-0.833410285410239
-0.911586586398266	-0.816523398808676
-0.88875702388735	-0.800874251414637
-0.863216219973042	-0.787697089911661
-0.837368704407408	-0.776513637810686
-0.81309537439456	-0.765405689512453
-0.791388413163905	-0.751963133942215
-0.772310931082112	-0.73445137826796
-0.755283461639792	-0.712593768751714
-0.739506829053013	-0.687629343456112
-0.724266359548725	-0.661723276997047
-0.708983018949522	-0.6370702693219
-0.693083867510772	-0.615090658990791
-0.67587867256241	-0.596054573255344
-0.65657750132987	-0.579265436017026
-0.634453592805589	-0.563608192680032
-0.609049687643191	-0.548039439795043
-0.580285334660083	-0.531692742873444
-0.548383521176592	-0.51363594015314
-0.513676150113675	-0.492628452858461
-0.476436141443576	-0.46720729580097
-0.436840674127005	-0.436120181342544
-0.395076342348123	-0.398835272403244
-0.351533108329387	-0.355828705642226
-0.306988099691682	-0.308523344797599
-0.262644345312641	-0.258940252162233
-0.219898851539195	-0.209236769231359
-0.17981771943119	-0.161298055576944
-0.142501151597272	-0.116414467696933
-0.10670462251054	-0.0749722585942832
-0.0700494480698865	-0.0361937890893636
-0.0298573902316484	0.0018324388237853
0.0157463867649925	0.0416168959118935
0.0670333612197189	0.0853352740193515
0.122613372066864	0.133927088631054
0.180129384652487	0.186702921648111
0.237273331477015	0.241665423370047
0.292551946841223	0.296332459368756
0.345489274005052	0.348577061922317
0.396364716162287	0.397098828290397
0.445808712701947	0.441523934085389
0.49450971332395	0.482400360462618
0.543099074405533	0.521236223306769
0.592165543826758	0.560414239182661
0.642335965095807	0.602745946725415
0.694362100698554	0.650733864856575
0.749129509297095	0.70593404919406
0.807513152145683	0.768781830261347
0.870123119134515	0.838909579645338
0.937139188130271	0.915678435117121
1.00840814042033	0.998558593337864
1.08370001981141	1.08707956933148
1.16275276877661	1.18025648708651
1.24479302362463	1.27563377442816
1.32756435698414	1.36826904046951
1.40623452073054	1.45003946510567
1.4727396338286	1.50966901303724
1.51613745049862	1.53388558397415
1.52428589664769	1.50992421418943
1.48661754518865	1.43395509340727
1.40049265864961	1.28957994349551
1.25864341291655	1.09625279777856
1.07749247303734	0.873427689580845
0.873462504059881	0.640558652226785
0.662976171032046	0.417099719040797
0.462456139001724	0.222504923347299
0.2883250730168	0.0762282984707122
0.157005638125159	-0.0194397406240122
0.071300800385403	-0.070183995392601
0.0228663239477703	-0.0885180002955897
0.000616491280148916	-0.0901662831748965
-0.00896629016418172	-0.0898140365903551
-0.0186609539234745	-0.0980452750740018
-0.038279076517022	-0.120388455111793
-0.0737503144678949	-0.158337056748949
-0.127227440977928	-0.211238380239497
-0.197624504463368	-0.277636136241571
-0.281139508336307	-0.355245009113947
-0.371652179997512	-0.439869886025406
-0.461204029444873	-0.524448997879262
-0.540886919326	-0.599366726898999
-0.602275728720597	-0.654359226347973
-0.639162139170836	-0.681387143366166
-0.649087031212799	-0.677332118288332
-0.634185277428455	-0.645431416752179
-0.60104778365254	-0.594859011420381
-0.559539288005857	-0.538543592263493
-0.520760658233285	-0.489934476506792
-0.4946026702195	-0.459780753539587
-0.487523835887338	-0.45391870994072
-0.501183816414955	-0.472569536924274
-0.532337146397733	-0.511038257888537
-0.574016323844433	-0.561360508473113
-0.617633065544492	-0.614397597223801
-0.655321641942422	-0.661876235885194
-0.681763764903883	-0.697857892560946
-0.694949238544164	-0.719301227407161
-0.695773890422892	-0.725760500026111
-0.686853710329016	-0.718602025129046
-0.671214887717974	-0.700231370101678
-0.651453206812516	-0.673642445406853
-0.629566027805794	-0.642201126131594
-0.607197817367078	-0.609308130312399
-0.585836129674886	-0.577770697089574
-0.566672445446005	-0.549137743405755
-0.550215843752499	-0.523414166473002
-0.535998720719969	-0.499351517666827
-0.522650328423829	-0.475200301838464
-0.508317036389622	-0.449593664916407
-0.491164273609767	-0.42212096280929
-0.469722260982727	-0.393234726166958
-0.443052923949604	-0.363523409082583
-0.410848142075271	-0.332866194572448
-0.37350696965591	-0.300131343320844
-0.332130482311318	-0.263730488686742
-0.288373840037484	-0.222760672621869
-0.244170425484912	-0.178012688057568
-0.201385375084472	-0.132090573661471
-0.161458934609746	-0.0884164661810915
-0.125104535488455	-0.0496768424632067
-0.0921275517284569	-0.0166326400760969
-0.0614193082845607	0.0121218006520453
-0.0311615222607868	0.0395014002949926
0.000762205147086163	0.0688277481776181
0.0362115752203328	0.102762397490953
0.0762224799487579	0.142567636341883
0.120614986356045	0.187810823204927
0.167968077560706	0.236603601772997
0.216054148647998	0.286430363353796
0.262634675449669	0.335298281209316
0.306329488343191	0.382535111983535
0.347194993498706	0.428675214961074
0.386733236868194	0.474604283571167
0.427292156185719	0.520746323215071
0.47110803547408	0.566919913560356
0.519405558901071	0.61279891825835
0.571907141939994	0.658420415236666
0.62689428779761	0.704273576479164
0.681774175180263	0.750980174413804
0.734013740450045	0.798979847718694
0.78224025134818	0.848615813574813
0.827177178763006	0.90062467722503
0.871967902117523	0.956636430904752
0.921532729024467	1.01917301656296
0.98094171815631	1.09080245280196
1.05318750468296	1.1724627167808
1.13702381187626	1.26141031625192
1.22561983661074	1.34959367879861
1.30664350789016	1.42332714457665
1.3640406788491	1.46491894361056
1.38130850078952	1.45639430294855
1.34557857175144	1.39641933185238
1.25863563088207	1.25762900741825
1.11215487923228	1.06220538267386
0.925475315251883	0.832330510646948
0.717935937390689	0.590186444365222
0.508875744098508	0.357955236856404
0.317633733825153	0.157818941148214
0.163548905020434	0.0119596102683724
0.0504796014549447	-0.0788794588089134
-0.0282269452039716	-0.127992146589214
-0.0809018716147996	-0.14913363507396
-0.117426468853831	-0.157664442275684
-0.146601505703385	-0.167208322161686
-0.174851159951725	-0.187326293119029
-0.206235466901187	-0.222486310687073
-0.243193532051469	-0.272393020539073
-0.287295024341198	-0.33342894406375
-0.33950499823559	-0.400619391326917
-0.399875036709829	-0.469330473431878
-0.466957768600399	-0.536030213469981
-0.537420744489955	-0.59796731434438
-0.606220341709494	-0.652299219089381
-0.667404063627378	-0.695541011958076
-0.715349690183552	-0.723957862717482
-0.746096482690417	-0.734887222937768
-0.758370045035621	-0.728336981356794
-0.753998569994739	-0.707905438021295
-0.737640950242859	-0.680336590591112
-0.715933614896843	-0.653775045142187
-0.696235717030126	-0.635544711500134
-0.685194305299389	-0.63049661130277
-0.687410332293465	-0.640480790885944
-0.70451119661636	-0.664701207475845
-0.734873390077003	-0.700294281542756
-0.774078520471196	-0.742731972333274
-0.815977912668338	-0.786211111900916
-0.854096423151012	-0.824450447678667
-0.883071391261224	-0.852047795215275
-0.899809869582413	-0.866004951815101
-0.904017019636718	-0.866659422472215
-0.897844722468622	-0.857391314707872
-0.884738449523445	-0.843070018654562
-0.867950199798873	-0.827889205323518
-0.849346546812393	-0.813574124471792
-0.828984001503675	-0.798778294835645
-0.805574168606684	-0.779960744536166
-0.777569082266832	-0.753359386650785
-0.744303048928694	-0.717086283805448
-0.706605374766041	-0.672230390112866
-0.666614032768146	-0.622418935337265
-0.626977639007232	-0.572248831749918
-0.589916640467291	-0.525591981562528
-0.556571513387669	-0.484582324548345
-0.526803570128452	-0.449442659703913
-0.499369562197233	-0.418826279589583
-0.47231472272317	-0.390338451236062
-0.443471231811182	-0.361184797480717
-0.410974541923138	-0.329019896682871
-0.373686667975232	-0.292826465054909
-0.331417302214917	-0.25334745489641
-0.284893237174241	-0.212670168436919
-0.235503292330349	-0.173069964418359
-0.184905160314689	-0.135748065536649
-0.1346137767058	-0.100188054531961
-0.0856927621478794	-0.0644519968909103
-0.0386311390792177	-0.0261889974549755
0.00659915041768338	0.0162110067933393
0.0504011859576196	0.0629112000995711
0.0934428990061766	0.112706423207451
0.136631357108255	0.163786943399574
0.181129955589457	0.214711230635204
0.228298779027582	0.265052046372018
0.279435682646769	0.315453209113964
0.335329397366211	0.36719855633945
0.395834970432662	0.421597970207628
0.459749582477139	0.479459655723141
0.525104625026629	0.540755857645437
0.589730062981399	0.604491518448231
0.651815409791789	0.668817756432414
0.710269973277349	0.731457373937284
0.764850318860235	0.790390447957279
0.816121712071887	0.844570394077793
0.865321677841036	0.894392396026042
0.91414695407165	0.941731346312175
0.964447500101282	0.989503184088148
1.01784039715496	1.04086832691437
1.07535530139571	1.09837688897178
1.13729569843872	1.16340549172829
1.20343331916216	1.23603840944847
1.2734287614875	1.31523522057231
1.3471138704663	1.39896361749484
1.42420249588322	1.48403022684002
1.50326219814812	1.56552313342756
1.58027761292573	1.63608648619659
1.64756071552742	1.68562183269223
1.69383461192051	1.70210787304405
1.70595425218865	1.67378855733747
1.67204968633312	1.59704111894729
1.58988536850196	1.45899065407542
1.4504931795651	1.27513435406761
1.26994424875826	1.06096941026958
1.06430970531715	0.831993014027072
0.849660678477503	0.603702356685803
0.642068297475023	0.391594629591509
0.457603691545431	0.211167024089919
0.312337989924443	0.0779167315267644
0.209672135825593	-0.00650612658497417
0.141167323640494	-0.0576394331214184
0.097425531161194	-0.0868038210143259
0.0665063400500134	-0.106445982738423
0.036315826161678	-0.128298093818016
-0.00331769683157195	-0.161897121219799
-0.0591463330935408	-0.213377183563447
-0.133814671308468	-0.28473309309233
-0.226065602631244	-0.373882394477305
-0.331628925822654	-0.475602527702085
-0.444351576604899	-0.582981521005125
-0.557179470731497	-0.688761569368278
-0.662884808349337	-0.78610380908741
-0.75468526333938	-0.868780896219484
-0.826935457621877	-0.931251385405279
-0.875927949459242	-0.969138835035254
-0.900668659472553	-0.98029599543411
-0.903382562863077	-0.96610805158048
-0.889484513232843	-0.932276801754332
-0.86684014828495	-0.888337158073982
-0.844349176806629	-0.845720133238069
-0.830130387101013	-0.814974827255296
-0.829753080023876	-0.803205473790438
-0.84499573774899	-0.812589279103303
-0.873538303012822	-0.840280413199422
-0.909781271426001	-0.879495370283843
-0.946600204863969	-0.921301351700534
-0.977430492401946	-0.956594005918071
-0.997917899777834	-0.977906050178355
-1.00660809138446	-0.980875342121042
-1.00461939188177	-0.96521178269618
-0.994632798011406	-0.934840772695838
-0.979671213394267	-0.896865771683466
-0.962093411806254	-0.859390050803507
-0.943102945246932	-0.828917938916848
-0.922867501290674	-0.808410113558745
-0.901077580970544	-0.796743984104865
-0.877582405843229	-0.789654536655053
-0.852753230124561	-0.781682014142662
-0.827420601941265	-0.768362040457777
-0.802486021355994	-0.747829678791488
-0.778479394990843	-0.721217973583107
-0.755326818969724	-0.691727731322712
