# Supplementary material for: A multiwavelength photoplethysmography dataset with blood pressure and heart rate reference measurements
Source: Data Brief. 2025 Nov 14;63:112284. doi: 10.1016/j.dib.2025.112284 (PMC12682042; doi:10.1016/j.dib.2025.112284)
Supplement: Supplementary file 1 [file mmc1.zip › ppg_csv/ppg_subject_028.csv]

IR_PPG	Red_PPG
-1.08425019854991	-0.966622546379519
-1.08953561039552	-0.964907319169266
-1.08556313814281	-0.95505284234367
-1.07566052525735	-0.94158846456966
-1.06362689201298	-0.928724460171184
-1.05278137278651	-0.919743694938685
-1.04511679008176	-0.916699714103008
-1.04093123513475	-0.920291399708941
-1.03908452814919	-0.929809410854874
-1.03773210414197	-0.943235141567527
-1.03518407804738	-0.957635638188732
-1.03052383867113	-0.969825219873515
-1.02378202770796	-0.977081819687367
-1.01569091073705	-0.977706374834261
-1.0072170709563	-0.971304494270653
-0.999106179848483	-0.95872901062941
-0.991576951479164	-0.941710037803738
-0.984177296635447	-0.922347632473868
-0.975787320342302	-0.902679549198586
-0.964815526039051	-0.884350944943167
-0.949641862539774	-0.868242106328146
-0.929220924551955	-0.854063624049403
-0.903574057143975	-0.840243265338114
-0.873867167923978	-0.824408777178545
-0.841964589452526	-0.804336900087564
-0.80963904345359	-0.778856548868247
-0.777805767031676	-0.748202762246633
-0.746147160139149	-0.7136479196902
-0.713330653864836	-0.676684639101203
-0.677745996157175	-0.638326921024844
-0.638398918565479	-0.598951791972551
-0.595480824489275	-0.558627351799186
-0.550301382160746	-0.51754122371446
-0.504632490353959	-0.476204251932071
-0.459852430205611	-0.435351622036327
-0.416387554820873	-0.39563929985501
-0.373735493381861	-0.357298624936815
-0.330962137403578	-0.319921001895851
-0.28730026029064	-0.282507987797745
-0.242516835002772	-0.243806693500816
-0.19694540246526	-0.202772607858088
-0.151273792885186	-0.158903227812949
-0.106237349427378	-0.112285258147366
-0.0623369510400303	-0.0634046804881953
-0.0196538213665969	-0.0129029208782022
0.0221925883258995	0.0385549953974366
0.0639180739889938	0.0902702077504929
0.106310065971882	0.14145223832623
0.149940579719554	0.191206608510595
0.195001284144666	0.238607872813649
0.241341573293379	0.282908291325297
0.288666644627344	0.323912229239192
0.336752931944435	0.362381882751391
0.385539363390549	0.400173070573459
0.435063499710197	0.439866528904738
0.485335159574676	0.483963127565557
0.536263843364016	0.533998806253191
0.58767565749126	0.589975816584769
0.639359729123147	0.650308336120922
0.691059306685331	0.71222316193747
0.742391509039162	0.772411017700608
0.79278053893526	0.827748986874654
0.841520381710196	0.876019374172543
0.888005280333827	0.91657131500776
0.932042640300091	0.950760936235571
0.974091302514451	0.98189944464238
1.01529620870023	1.01451290236141
1.05728665039684	1.05302774393876
1.10180300087919	1.10038505528722
1.1502805202315	1.15722861474021
1.20352568435571	1.22200221912228
1.26153496607358	1.29174012164374
1.3233791702466	1.36299876124565
1.38705936035799	1.43245597133753
1.44936966458476	1.49698832697196
1.50591895171002	1.55330260813641
1.55143662542721	1.59741541477475
1.58036276390937	1.62441186466457
1.58760355728308	1.62884679047791
1.56926879917564	1.60585201578812
1.52322088832318	1.55262323555136
1.4557520112471	1.47722346497875
1.37289946967571	1.38658425851431
1.27621351967464	1.28242225252536
1.16724441730956	1.16645408337921
1.0475424186461	1.04039638744317
0.918657779749904	0.905965801084555
0.782140756686631	0.764878960670668
0.63954160552192	0.618852502568826
0.49241058232142	0.469603063146339
0.342297943150775	0.318847278770519
0.190753944075633	0.168301785808678
0.0393288411616402	0.0196832206281253
-0.110427109525558	-0.125291780403826
-0.256963651920314	-0.264906580919866
-0.398730529956984	-0.397444544552682
-0.534177487569919	-0.521189034934964
-0.661754268693473	-0.634783677917819
-0.779910617262001	-0.739288297324856
-0.887096277209856	-0.833951698653288
-0.9783364478456	-0.917644371282126
-1.05637672914054	-0.988619844187557
-1.11937342045652	-1.04486829079262
-1.16628903216266	-1.08491990668028
-1.1969607483531	-1.10857904009316
-1.21210726452877	-1.11721313830838
-1.21333105369391	-1.11365501545151
-1.20313147960644	-1.10194431236532
-1.1848607848624	-1.08691773888368
-1.16249332614204	-1.07347880337037
-1.14012300820637	-1.06555728437135
-1.12125867152996	-1.06512733997989
-1.10813189284482	-1.07177491236003
-1.10125426606121	-1.0830346513024
-1.09938312974632	-1.0953208738196
-1.09996088277691	-1.10509813733072
-1.09997533138599	-1.1099915839287
-1.0969840684219	-1.10958886356102
-1.08985880423564	-1.10562976699961
-1.07887639350643	-1.10130985979245
-1.06514804157979	-1.09976963930055
-1.0497644952371	-1.10238368902265
-1.03315375185108	-1.10775827773626
-1.0149544692523	-1.11207029314937
-0.994387344541428	-1.11066521132257
-0.970868284001727	-1.10012325573148
-0.944520740167891	-1.07973107150283
-0.916293088245011	-1.0516288779359
-0.887581539888059	-1.01964621347061
-0.859559350838734	-0.987526629640107
-0.832621565676143	-0.957441603936156
-0.806271971727208	-0.929364873316136
-0.77945543505477	-0.901385571498654
-0.751059282460635	-0.870726250612109
-0.720293640112772	-0.835086725360151
-0.686844215365871	-0.79380021751358
-0.650843938347323	-0.748249734420291
-0.612737148445761	-0.701281738300693
-0.573094092637215	-0.655905198565586
-0.532445054890651	-0.613969918482098
-0.491206963581071	-0.57549357105207
-0.449719183281702	-0.538937418062043
-0.408321099414152	-0.502250586049164
-0.367376400760401	-0.464114899295183
-0.327202706102758	-0.424719248247937
-0.287939776584389	-0.38566256725027
-0.249429825943376	-0.349067189379754
-0.211186172236048	-0.316376105591549
-0.172494158506675	-0.287410875640293
-0.132625502715425	-0.260109163487234
-0.0910936073881096	-0.231098032251692
-0.0478657977108226	-0.196967916162733
-0.00346435109761119	-0.155783304967723
0.041086544072207	-0.108137497439184
0.0844728956489691	-0.0571878498491909
0.125430761165937	-0.00758610053928917
0.163174463005452	0.0363149662330042
0.197875430630513	0.0724144852321379
0.231107134554124	0.102412622279137
0.266064423764068	0.132396118103335
0.307284952326693	0.171982813989291
0.35967593841347	0.231886187446381
0.426932132514187	0.325433849703379
0.509825391794231	0.44922949256505
0.60514720914004	0.591505657963436
0.706035393148523	0.740494887830579
0.803845388130117	0.884429724098523
0.890857117655842	1.01154270869931
0.962572974644959	1.11006638356498
1.01860964855257	1.17611203839199
1.06199350555334	1.21773042798634
1.09744722765306	1.24485776059347
1.12959501235688	1.26759471618959
1.16184037133269	1.29374458375241
1.19617030302222	1.32778351372078
1.23363192411071	1.37103804654183
1.27495514593599	1.42253424948573
1.32081400346701	1.47997659942375
1.3714805498064	1.54048915205645
1.42601836352908	1.60098365912733
1.48148359157868	1.65817594665656
1.53264547301851	1.70835253841144
1.57248772290093	1.74711132977824
1.59340151663927	1.76940127547143
1.58873100879749	1.7700552548633
1.55422091112065	1.74469175195896
1.49878829183601	1.69066770383568
1.42585542713205	1.60960831332845
1.33725322262125	1.50615866983384
1.23481258391608	1.38519808992009
1.120364416629	1.25160589015544
0.995739626372486	1.11026138710815
0.862769118759011	0.966043897346451
0.723283799401041	0.823832737438603
0.579114573911048	0.688507223952849
0.432092347901501	0.564946673457437
0.28404802698487	0.453550228832758
0.136812516773626	0.342152550281457
-0.00778327711976367	0.227788857068488
-0.147908449082827	0.109489955726549
-0.281732093503094	-0.0118238492132899
-0.407423304768096	-0.133788609964112
-0.523151177265362	-0.252996200179642
-0.627084805382424	-0.36535432403137
-0.715175966107406	-0.466619026459983
-0.791774110280704	-0.553149627888682
-0.855081353728175	-0.622681043201987
-0.904068957298756	-0.674846350990543
-0.938565482343731	-0.711286131475674
-0.959221676576003	-0.735290370300667
-0.967465302013962	-0.751013924664911
-0.965458205992575	-0.762463099541304
-0.955972119344415	-0.772622216204906
-0.942120305769223	-0.783087689939813
-0.92697348229361	-0.794311751206595
-0.91316275182158	-0.806196922667596
-0.902591682586989	-0.818615674312293
-0.896323904942275	-0.831581492176243
-0.894600610653753	-0.845095963841832
-0.896887845854315	-0.858877804919545
-0.901940771272187	-0.872178490512081
-0.907988869587016	-0.883801994540909
-0.913110821798017	-0.892337713352114
-0.915691665287493	-0.896518033842535
-0.914732359565977	-0.895561174021623
-0.909856529950271	-0.889363373054013
-0.901075767936118	-0.878466457147344
-0.888536847410651	-0.863830007517592
-0.872428516377599	-0.846499761265894
-0.853017929745316	-0.827242736479103
-0.830639263458846	-0.806193021520834
-0.80553837296711	-0.782598716864432
-0.777686212833501	-0.754823901942628
-0.746753973403449	-0.720718149939231
-0.712320201466446	-0.678316444924628
-0.674229090884047	-0.62670677783319
-0.632985495172075	-0.566882949078166
-0.590097387719729	-0.502403596944067
-0.548242354108835	-0.439594529805613
-0.511059588635017	-0.386921870680351
-0.482386423069084	-0.353249333141715
-0.464962916380482	-0.345135367674952
-0.458986902039949	-0.364013810827799
-0.461236938717241	-0.404611990966267
-0.465483568945274	-0.455764873515556
-0.4643546794307	-0.503682818205065
-0.451938155413379	-0.536284714940831
-0.42585995047088	-0.546546288674901
-0.387838811667788	-0.53354362439846
-0.342571025788468	-0.501316622328126
-0.29560792166455	-0.456627547867027
-0.251222853116832	-0.406675957320948
-0.211107396802424	-0.357307333882646
-0.174280487289818	-0.311856964065945
-0.138047129621806	-0.270701994200113
-0.0994269745202724	-0.231612830646794
-0.0563834158130912	-0.190856801168913
-0.00843133578477755	-0.144743000310723
0.0434266997764347	-0.0910740125427739
0.0972345219736583	-0.0299222860005234
0.150837733824428	0.0366239513739935
0.202676830779834	0.105618851795414
0.252462411912599	0.174720766074828
0.30151676904029	0.243224758944785
0.352541910326793	0.31221113509121
0.408738376801279	0.383803471266107
0.472530736183421	0.459888707073239
0.544444003313459	0.540845415985114
0.62268123027946	0.624861037095324
0.703617187513943	0.708242954234129
0.782957986184728	0.786688822698492
0.857033178462638	0.85692490853609
0.923727223438981	0.91784339740206
0.982812792652971	0.970565712394388
1.03570242703005	1.01753121369384
1.08477598135964	1.06123888652123
1.13253170457466	1.10334318923149
1.18089420398065	1.14451499003738
1.23097206312164	1.18506294264545
1.2833048030319	1.22592505075849
1.3383335929274	1.26939456195977
1.39671143380093	1.3189922676797
1.45918400748365	1.37831674043051
1.52599879714358	1.44929711870637
1.5960322313113	1.53064518118808
1.66601658713688	1.61721630836515
1.73031293548653	1.70055458422693
1.78150944782078	1.77042371907603
1.81176663490287	1.81686074559618
1.81448767548415	1.83224583923897
1.78575964492627	1.81286539979001
1.73493910638659	1.75942393369546
1.66316739678677	1.68145111106378
1.57235928774527	1.58606458196762
1.46442955088055	1.47500199066928
1.34129295781109	1.35000098143109
1.20486428015533	1.21279919851534
1.05705828953175	1.06513428618437
0.899789757558802	0.908743888700465
0.734973455854952	0.745365650325954
0.564524156038661	0.576737215323144
0.390356629728392	0.404596227954349
0.214385648542607	0.23068033248188
0.0385259840997686	0.0567271731680499
-0.135307591981662	-0.115525605724829
-0.305200308083221	-0.284340359934445
-0.469237392586447	-0.447979445198485
-0.625504073872877	-0.604705217254637
-0.77208558032405	-0.752780031840589
-0.907067140321504	-0.890466244694028
-1.02853398224677	-1.01602621155264
-1.1345713344814	-1.12412219516384
-1.21884319273326	-1.21468478820364
-1.28795905349136	-1.28393281081047
-1.34197451052034	-1.33040559549526
-1.38142929913503	-1.35570104284772
-1.40724451049149	-1.36421341315962
-1.420781992853	-1.36199843429381
-1.42401542896723	-1.35523822425369
-1.41959635715772	-1.34884855373044
-1.4106181028402	-1.34564734242516
-1.40009499727785	-1.3462794314921
-1.39040711080062	-1.34981199306646
-1.38298160101425	-1.35467441411668
-1.37828578480869	-1.3595255552557
-1.37602102987	-1.36371579644705
-1.37537563261216	-1.36723522762467
-1.37526213348929	-1.37029898638426
-1.37452950032928	-1.37285733415056
-1.37214880018494	-1.37427180289901
-1.36732375535577	-1.37325922598275
-1.35945740504525	-1.36808577358566
-1.34799589254028	-1.35695574928541
-1.33231524813573	-1.33855649504814
-1.31184719348421	-1.31267166196468
-1.28645848849859	-1.28062513311031
-1.25682883365724	-1.24522581781014
-1.22447837931321	-1.21003069419182
-1.19129939515851	-1.17812081648466
-1.15877842317757	-1.1509365286898
-1.12730082472532	-1.12772363397052
-1.09591383919474	-1.1057865817011
-1.06271504166751	-1.08135776186681
-1.02570455219395	-1.05071380463269
-0.983667091248368	-1.01115969665078
-0.936639482450079	-0.961594755974308
-0.885792348623031	-0.902569372037523
-0.832894616627431	-0.835950117351484
-0.779672943616735	-0.764398004026447
-0.727283657491305	-0.690817154145359
-0.675987167994975	-0.617859847751217
-0.625097857694723	-0.547551504987918
-0.573275938011001	-0.481077730521418
-0.519109137186532	-0.418725740041011
-0.461766824158647	-0.359974326159199
-0.401440601636651	-0.303775531817306
-0.339368247849393	-0.24900491484341
-0.27742919097912	-0.194859525920791
-0.217492255522164	-0.140906963410666
-0.160770608648781	-0.0867223662205324
-0.107389470561651	-0.031438542777823
-0.0563016994178806	0.0262979586703142
-0.00560862583425645	0.0877510216262224
0.0468099771870013	0.153202432664348
0.102617814391574	0.221348784785345
0.162579393862111	0.289469023084423
0.226490930627019	0.354417947348702
0.293416576400934	0.414008575608473
0.362029725057851	0.468058728969071
0.430896750970583	0.518539374068232
0.498699864740494	0.568803689630831
0.564491257781332	0.622364202160316
0.627984540946006	0.681773614895456
0.689731829583741	0.747946615895457
0.751018228302822	0.820038050205885
0.813460541181678	0.895850344951544
0.878449852629363	0.972586782038072
0.946622583867311	1.04765240567541
1.01752953161658	1.11924588431931
1.0896272907146	1.18660910208691
1.16062030609658	1.24991999098813
1.22806335888097	1.30996822917441
1.2900593413549	1.36787011138136
1.34587650992087	1.42498151698329
1.39632315247937	1.48290571066789
1.44372686378161	1.54333655407928
1.49142767452606	1.60759388239162
1.54287509567095	1.67600380863191
1.60064098607447	1.74750740876154
1.66574022301224	1.81983682425943
1.73748626169631	1.8902545577694
1.81378564102723	1.95642690579934
1.89153905016739	2.01684270317204
1.96685951082452	2.07047055836638
2.03506728376552	2.11586547049301
2.09064667076344	2.15029461915523
2.12742994842043	2.16944939592828
2.13920649465244	2.16801551519452
2.12075511653805	2.14094631263848
2.08136594210424	2.08491884161159
2.01762976923853	2.00200497209913
1.9315780920464	1.8995146041924
1.82524240463335	1.77930444882083
1.70065420110487	1.64323121691386
1.55984497556644	1.49315161940096
1.40484622212355	1.33092236721155
1.23768943488168	1.15840017127508
1.06040610794633	0.977441742521001
0.875027735422992	0.789903791878749
0.683585811417141	0.59764303027777
0.488111830034272	0.402516168647508
0.290637285379872	0.206379917917407
0.0931936715594283	0.0110909890169105
-0.10218751732157	-0.181493907124537
-0.293474787157635	-0.369518059577492
-0.478636643843278	-0.55112475741251
-0.655641593273012	-0.724457289700149
-0.822458141341349	-0.887658945510963
-0.9770547939428	-1.03887301391551
-1.11740005697188	-1.17624278398434
-1.24146243632309	-1.29791154478802
-1.34721043789096	-1.39558058045002
-1.42756990514484	-1.47856204989661
-1.49286916851909	-1.54889305555011
-1.54420857098496	-1.60881050232351
-1.58180085306249	-1.6588939968864
-1.60476097874827	-1.69657604798984
-1.61150080261636	-1.7160788848354
-1.60069678722742	-1.71029274654081
-1.57257920393711	-1.67413998994581
-1.53004304309345	-1.60802774393099
-1.47895103730059	-1.51960515635158
-1.42717291972901	-1.42257284906555
-1.38247776390826	-1.33271471639866
-1.35014088258377	-1.26290937851042
-1.33145073273085	-1.21946997930178
-1.32381954021044	-1.20129260997138
-1.32227447079969	-1.20171876071164
-1.32146359141322	-1.21180761655631
-1.31728921767679	-1.22338829941079
-1.30768297847769	-1.23079070979736
-1.29251494719344	-1.23111227846798
-1.27295232786031	-1.22361096939591
-1.25065905672749	-1.20891235817102
-1.22710364094769	-1.18834128009519
-1.20308579411355	-1.16333088986064
-1.1785372800637	-1.13486135479589
-1.15265432920476	-1.10312444231043
-1.12433730963613	-1.06768822586966
-1.09273579164483	-1.02813119289326
-1.05759686024805	-0.984706396069467
-1.01923608162049	-0.938547878159161
-0.978212222661053	-0.891315858226723
-0.934974243403182	-0.844594253956474
-0.889734356258352	-0.799431481925404
-0.842626845380152	-0.75619566002836
-0.793970545776442	-0.714691982123154
-0.744357870479149	-0.674415843388254
-0.694455018780492	-0.634811650794634
-0.644673334892106	-0.59539915954128
-0.594980992692016	-0.555679236792172
-0.544980195612004	-0.514889794037919
-0.494165482244894	-0.4718444032822
-0.442202652530284	-0.425086707314756
-0.389119794095982	-0.373401879660338
-0.335358693028544	-0.316472459059978
-0.281655456085226	-0.255313732171606
-0.228761067925843	-0.192176737884593
-0.177097019379102	-0.129877117339032
-0.126503827030588	-0.0708534593346831
-0.0762137798858473	-0.0164137744300288
-0.0250765632475845	0.0335394693921607
0.0280339966455872	0.0803274976578159
0.0837612925403571	0.126043484999694
0.141929320271355	0.172964855688525
0.201520847431622	0.22289804792884
0.261061336576889	0.276636172676638
0.319270135586977	0.333858860875091
0.375653525292001	0.39365185380103
0.43072883026257	0.455346995699353
0.485761263071135	0.519035388776652
0.542139180382257	0.585312108197597
0.600699076437484	0.654421318921375
0.661347205561293	0.725433743305769
0.723166826806626	0.796078975316653
0.784932365510075	0.86347376347427
0.845740271592472	0.925452840021689
0.905420525846567	0.98175393157784
0.964519344466281	1.03426852614556
1.02387977061763	1.08610439763397
1.08407175059795	1.13998272584395
1.14500282082981	1.19693936061734
1.20592291815496	1.25607927220777
1.26579260892561	1.31539343757761
1.32377114632191	1.37298595900532
1.37956042046655	1.42800635774609
1.43352196694727	1.48100715936127
1.48665232072009	1.53380190877502
1.54045465761609	1.58894537200056
1.5965817961651	1.64888184588059
1.65612027748791	1.71481883164917
1.71861071538217	1.78553471115691
1.78117074718001	1.85654684900641
1.83818516833789	1.9201477109686
1.88185510582022	1.96657028402614
1.90353773670813	1.98604479159039
1.89549276510655	1.97106961569479
1.86941794176676	1.91811073538484
1.81675455707146	1.83915384054331
1.73990709604691	1.74078394595162
1.64128004371937	1.62500028864241
1.52327788511509	1.4938021056483
1.38830510526034	1.34918863400194
1.23876618918138	1.19315911073597
1.07706562190446	1.02771277288302
0.905607888455848	0.854848857475719
0.7267974738618	0.676566601546717
0.543038863148574	0.494865242128644
0.356736541342432	0.311744016254139
0.170294993469632	0.129202160955838
-0.0138812954435668	-0.0507610867336219
-0.193387840370904	-0.226146489781604
-0.365820156286121	-0.394954811155473
-0.528773758162958	-0.555186813822591
-0.679844160975157	-0.704843260750321
-0.816626879696457	-0.841924914906027
-0.936717429300599	-0.964432539257072
-1.03771132476132	-1.0656392038384
-1.11402603126442	-1.14803046667317
-1.17376318697591	-1.21109797920674
-1.21830162401406	-1.25529237768919
-1.24913567936195	-1.28212362306711
-1.26783861079872	-1.29432017623336
-1.27625580505845	-1.2959007597616
-1.27674167284391	-1.29186740727655
-1.27218568148146	-1.28733107020027
-1.2657090583926	-1.28628941275469
-1.26014803787197	-1.29064775406011
-1.2575541135301	-1.30001676172591
-1.25886981063822	-1.31235832437349
-1.26381875839216	-1.32506858154145
-1.27102404523383	-1.33591900343892
-1.27839930370587	-1.34347203187563
-1.28378413225759	-1.34696630696046
-1.28560291920025	-1.34597303779765
-1.2832271110533	-1.34018364174285
-1.27688198459157	-1.32949746872086
-1.267233484247	-1.31429002439009
-1.2549512614503	-1.29556881941896
-1.24046834387338	-1.27480177102889
-1.22396746634639	-1.25345453523097
-1.20548260702702	-1.23245902279376
-1.18497283428674	-1.21182184055777
-1.16229092950006	-1.19047665285325
-1.13709481958822	-1.16644257166294
-1.10883645647209	-1.13733323478198
-1.07690070906888	-1.10113177268211
-1.04081904638875	-1.05695284389179
-1.00043974999057	-1.00545773819935
-0.95602340433114	-0.948741223020782
-0.908286184744898	-0.889743280286435
-0.858369845904929	-0.831404437674122
-0.807684457352811	-0.775821982843919
-0.757622550550408	-0.723640894855331
-0.709229432948556	-0.673910122430772
-0.66295154723042	-0.624570007574805
-0.61854870468769	-0.573457239527636
-0.575183970588753	-0.519324208665396
-0.531645095526631	-0.462257425213581
-0.486621297897962	-0.403283800648305
-0.438960337726089	-0.343582834813461
-0.387863245956509	-0.283961986031451
-0.333008173746702	-0.224853424953724
-0.274589255448736	-0.166522007924072
-0.213236987304967	-0.109076492060466
-0.149827090903921	-0.0522762388492615
-0.0852725476727704	0.00453607410550673
-0.020408583404939	0.0621667070496853
0.0440350276883208	0.121139309388199
0.107501673017093	0.181463119182677
0.169797604355404	0.242797714380364
0.231298100616152	0.304868833493428
0.292963368765502	0.367786122015687
0.356075000010763	0.432033341930125
0.421804433694191	0.498211963204792
0.490814104311132	0.56678827422452
0.563046228409259	0.637974405770266
0.637758625164938	0.711662335074357
0.713768310315091	0.787298824909001
0.789781211226933	0.863746427913784
0.864669667953197	0.939304202752286
0.937631132721697	1.01203401819734
1.00825181304004	1.08039065182025
1.07652188546846	1.14393806163409
1.14281259112584	1.20375721806112
1.20780254965997	1.2622231745382
1.27235951542871	1.32220735181618
1.33740911049477	1.3861549833603
1.40382605961294	1.45553409397947
1.47237373044239	1.53083140868693
1.54369568516786	1.61189851232799
1.61832645739145	1.69830980031811
1.69666123042169	1.7894995080236
1.77882212291965	1.884634544421
1.86438376415214	1.98230152086074
1.95198577328822	2.08011798700348
2.03894053649112	2.17439179006681
2.12097357681533	2.25998687396103
2.19221963891872	2.33055863254052
2.24561200169882	2.37924394904851
2.27379467921886	2.39974560655257
2.27050809380736	2.38757997156208
2.25080654027201	2.3411054199507
2.20313799501513	2.26765781193173
2.12973521339874	2.17228815828423
2.03283095078489	2.05701740468252
1.91465796253562	1.92386649680092
1.77744900401297	1.77485638031377
1.62343683057899	1.61200800089539
1.4548541975957	1.4373423042201
1.27393386042517	1.25288023596223
1.08290857442942	1.0606427417961
0.884011094970492	0.862650767396043
0.679474177410433	0.660925258436383
0.471530577111282	0.457487160591444
0.26241304943508	0.254357419535551
0.0543543497438677	0.0535569809430314
-0.150412766600315	-0.142893209511791
-0.349655544235426	-0.33297220615459
-0.541141227799425	-0.51465906331104
-0.722637061930272	-0.685932835306816
-0.891910291265925	-0.844772576467592
-1.04672816044434	-0.989157341119043
-1.18485791410349	-1.11706618358684
-1.30406679688131	-1.22647815819667
-1.40212205341578	-1.30896546881534
-1.47264539642985	-1.36195352105072
-1.51586825988274	-1.38741168525456
-1.53500757936717	-1.39096392517883
-1.53708415369698	-1.38202671958131
-1.53192709322415	-1.37297988878216
-1.5301895673585	-1.37698288833602
-1.54071083490667	-1.40461296658209
-1.5679423352466	-1.46030777581836
-1.61046053006781	-1.54019404937678
-1.6614488080158	-1.63273009068087
-1.71121334425306	-1.72239325662025
-1.75067292407493	-1.79492493094205
-1.77419608866723	-1.84169282308214
-1.78064939043632	-1.8613634853414
-1.77262075593777	-1.85868736075789
-1.754634106862	-1.84153133625388
-1.73134895628927	-1.81771875287016
-1.70638047903756	-1.79287948480151
-1.68185418374878	-1.76976508597363
-1.65845892390899	-1.74875100827307
-1.63571464109334	-1.72884789594579
-1.61232307032803	-1.70859365187009
-1.58660744124718	-1.68654918557307
-1.55703126962998	-1.6614540484611
-1.52266528671927	-1.63219920101522
-1.48341450748015	-1.59772019666876
-1.43991140210038	-1.55689788322148
-1.39314607512845	-1.50860201020108
-1.34401427206508	-1.45199202552974
-1.29297533956502	-1.38701921317466
-1.2399503191657	-1.3148578005458
-1.18448278801423	-1.23793639178698
-1.1260654323504	-1.15944659445926
-1.06447013997224	-1.0825401860278
-0.999959120940063	-1.00962259796414
-0.933355015893191	-0.942040543229982
-0.865995957435561	-0.880133809524286
-0.799553650796012	-0.823374918515956
-0.735649168217791	-0.770403279136249
-0.675286240295508	-0.719078133258001
-0.618308935203688	-0.666835900921739
-0.563203462621278	-0.611403433837546
-0.507451820044017	-0.551523322670541
-0.448347329333436	-0.487234847847547
-0.383911485835582	-0.419548534605421
-0.313498024105818	-0.349744342959935
-0.237851855552387	-0.278690209453335
-0.158686522822444	-0.206504519199516
-0.078070770901614	-0.132699378123949
0.00207827203754616	-0.0567020457722781
0.0802797546952614	0.0215558276134438
0.155613187322831	0.101327331218497
0.227785570290228	0.181194809299681
0.297179256654518	0.259595609825653
0.36483064009986	0.335480492995075
0.432257573811468	0.408826494431071
0.5011115675281	0.480797045679115
0.572733512222558	0.553474038414902
0.647764028929112	0.629271080812619
0.725972750865395	0.71026037590582
0.806410964830998	0.797581658132401
0.887847425500868	0.890979741675106
0.969287626671876	0.98856427118445
1.05032468437464	1.08702813047305
1.13116009470312	1.18250296587864
1.21230470342168	1.27186839783244
1.29414649367452	1.35392065091963
1.37664658835968	1.42975269004721
1.4593156570004	1.50214823447165
1.54141823976895	1.57439587567696
1.62224633314847	1.64918197898534
1.70135070714666	1.72801122699107
1.77870513285797	1.81122271001256
1.85480594525558	1.89839491292372
1.93067565771528	1.9888246919399
2.00768670226417	2.08177632767978
2.08710059255879	2.17630519998301
2.16928899326233	2.27067771868024
2.25279361697065	2.36168905475047
2.33361335116638	2.4443471879904
2.40519569523796	2.51224867544251
2.45939507739367	2.55855994438617
2.48818489792465	2.57717473742733
2.48546775015446	2.56363826543085
2.46599845326418	2.51572620610737
2.41734737541136	2.44023908412207
2.34179394758685	2.34269976189773
2.2416176007815	2.22503356725241
2.11909776598618	2.08916582800416
1.97651387419173	1.93702187197103
1.81614535638902	1.77052702697108
1.64027164356889	1.59160662082237
1.45117216672221	1.40218598134296
1.25112635683983	1.20419043635088
1.0424136449126	0.999545313664213
0.82731346193139	0.790175941100999
0.60810523888704	0.578007646479297
0.387068406770414	0.364965757617161
0.166482396572365	0.152975602332646
-0.0513733607162493	-0.0560374915561906
-0.264219434104575	-0.260148196231296
-0.469776392601756	-0.457431183874614
-0.665764805216935	-0.645961126668089
-0.849905240959259	-0.823812696793667
-1.01991826883787	-0.989060566433293
-1.17352445786191	-1.13977940776891
-1.30844437704054	-1.27404389298246
-1.42239859538288	-1.3899286942559
-1.51310768189809	-1.47832736090131
-1.57477496517922	-1.54209122662744
-1.61184364553483	-1.58238966410839
-1.62852871654557	-1.60235703530581
-1.63109279792004	-1.60649929341855
-1.62647271148272	-1.60022562588392
-1.62076056343096	-1.58940101158558
-1.61806457421871	-1.57975004725171
-1.62011539332701	-1.57603383296224
-1.62661064589863	-1.58111127604066
-1.635948203117	-1.59521490168909
-1.64593790904259	-1.61580953561412
-1.65428724457038	-1.63815420368933
-1.65889622943921	-1.65639899658751
-1.65809490383294	-1.66498775965382
-1.65090382285898	-1.66016749958625
-1.63726362754583	-1.6412387429675
-1.61805685317944	-1.61094281382947
-1.59475599801088	-1.57453365625831
-1.56874502291302	-1.53776038712956
-1.54065264662564	-1.50470781913559
-1.51013169918073	-1.47656492100312
-1.47626128234376	-1.45176975090468
-1.43830158838277	-1.42712193332712
-1.39627289830805	-1.39905210503833
-1.35098910541949	-1.36450980363757
-1.30359875178059	-1.3214645532331
-1.2550107180874	-1.2692748848617
-1.2055870020724	-1.20902166948959
-1.15523486716221	-1.14356797822258
-1.10374837224896	-1.07697529265146
-1.05112365150662	-1.01322491699422
-0.99764844735393	-0.954774623146992
-0.943754105565777	-0.901741108777218
-0.889774192588813	-0.852112077969049
-0.835777257512554	-0.802725281916959
-0.781538747039624	-0.750420464984826
-0.726597901154949	-0.692937370102984
-0.670322778928365	-0.629451176223451
-0.611980657538687	-0.560756594696389
-0.55087395845256	-0.489056036690363
-0.486571710829671	-0.417315782754704
-0.419178037992171	-0.348315543759998
-0.349517384915195	-0.283703003568998
-0.279116697886066	-0.223432850056982
-0.209921747681052	-0.165855075540159
-0.143796127919854	-0.108443200746734
-0.0819785316207114	-0.0488657067903183
-0.0247043653961476	0.0140499880883321
0.0289224498946332	0.0799040357207192
0.0808493001992148	0.147103623110613
0.133804690448689	0.213875194875719
0.190777116103659	0.2793684036014
0.254245856721853	0.344247499839454
0.325354727530754	0.410448800217128
0.403349050230802	0.480223696368373
0.485563128527256	0.554971951990773
0.568069690237052	0.634481394670346
0.646845381973175	0.716920432390075
0.719051844023416	0.799477669319198
0.783915706376074	0.879261935207441
0.842839513139266	0.954094644081464
0.898736088198479	1.02298443848842
0.95490723477185	1.08621127268063
1.01390894851752	1.14506596745153
1.07679912641034	1.20140357045489
1.14302348988005	1.25718371299963
1.21094736559841	1.31407227708262
1.27874060491648	1.37312715190908
1.34516719986353	1.43466545887002
1.40995294076804	1.49843451391318
1.47370080751015	1.56404416224166
1.53755380016758	1.63141413973544
1.60282091511156	1.70095313932748
1.67063698944251	1.77331121046282
1.74157905839166	1.84872797187177
1.81513333522731	1.92618295446247
1.88903601450284	2.00268876741095
1.95873739672139	2.07306864105834
2.01739514523195	2.13039981741317
2.05670637325038	2.16705886864973
2.06851808476876	2.17608938137329
2.04672418914216	2.15250363745414
2.00344885364272	2.09417005482939
1.93679290799432	2.01080942346291
1.84885647751324	1.91025910915967
1.74173968751577	1.79420586021937
1.61754266331821	1.66433642494173
1.47836553023683	1.52233755162646
1.32630841358792	1.36989598857324
1.16347143868778	1.2086984840818
0.99195473085268	1.04043178645184
0.813858415398919	0.866782643983056
0.631282617642782	0.689437804975166
0.446327462900555	0.510084017727874
0.261093076488527	0.330408030540884
0.0776795837229832	0.152096591713902
-0.101812890079788	-0.023163550453364
-0.275284219603499	-0.19368564766121
-0.440634279531863	-0.357782951609927
-0.595762944548592	-0.513768713999812
-0.7385700893374	-0.659956186531156
-0.866955588581998	-0.794658620904255
-0.9788193169661	-0.916189268819402
-1.07206114917342	-1.01751851671574
-1.14027160277147	-1.09671224125679
-1.19026680533971	-1.15285386456188
-1.22369837993152	-1.18808416626098
-1.24347853905073	-1.20712298163037
-1.25318125891291	-1.21602260929745
-1.25646852200186	-1.22070229441222
-1.25668166642558	-1.22581176744628
-1.25657208419751	-1.23419657894449
-1.25808207921173	-1.2469126011498
-1.26215411978482	-1.26354197449201
-1.2686444069332	-1.28257539737188
-1.27644567794128	-1.30178197067628
-1.28385706938584	-1.31861428804495
-1.28911298959843	-1.33068886749969
-1.29087974720105	-1.33629737921554
-1.28853004604964	-1.33483675111886
-1.28212567191423	-1.32701792158863
-1.27218962738596	-1.31471491410962
-1.25941255672848	-1.30038657190205
-1.24439530115004	-1.28619019579828
-1.22746934233248	-1.27313167434697
-1.20862210782854	-1.26067156725748
-1.18754208623962	-1.24702128104606
-1.16374700235537	-1.22999301467186
-1.13672941306885	-1.20794760107648
-1.10610380359385	-1.1803725440826
-1.07177557816316	-1.14791963572617
-1.03407928833493	-1.11203654246512
-0.993756935020946	-1.07441151538097
-0.951729795083602	-1.03640696494784
-0.908798980073253	-0.998649206359805
-0.86547172129328	-0.960923714978552
-0.821980572430577	-0.922388064466811
-0.778399901254288	-0.881940645413265
-0.734725275830457	-0.83855555176616
-0.690848541059885	-0.79151410436164
-0.646445799569839	-0.740548374003636
-0.600870479469733	-0.685889088836311
-0.553187933188944	-0.628199574891175
-0.502432916074082	-0.568427807467718
-0.448011494048138	-0.507631084557684
-0.390029679440608	-0.446804890798483
-0.329343300904491	-0.386737559621058
-0.267286953983379	-0.32792058496899
-0.205229892975026	-0.27054504432347
-0.144183035528969	-0.214585660347775
-0.0846097625774094	-0.159909451085976
-0.0264676984103377	-0.106304033258911
0.0305761235820487	-0.053373450135238
0.0868665443038828	-0.000374557851877011
0.142577525736388	0.0538403635175896
0.197768442829619	0.110642745669994
0.252665073290933	0.17123107314968
0.30793288272936	0.236190801039633
0.36464461670668	0.30521180764786
0.423860185718543	0.377091518202565
0.486089168819684	0.450051166175114
0.551055033710946	0.522284426213839
0.617947663264555	0.592560745780432
0.685946873275102	0.660656648494784
0.754601812382691	0.727402106110862
0.823817903930869	0.794245669330289
0.893554169076147	0.862497737451745
0.963545940252041	0.932664826768228
1.03327061141757	1.00425916829727
1.10210954988713	1.07611855721843
1.16952481846572	1.14695404901615
1.23517009716877	1.21585168925738
1.29899915334707	1.28263752624433
1.36141251367105	1.34807297296914
1.42334322437485	1.41377024406454
1.48613527336839	1.48171790858986
1.5511746835851	1.5534917119925
1.61935338859863	1.62945528751819
1.69048053947668	1.70829275203264
1.76276619963109	1.78701663969285
1.83254917390571	1.86135722262186
1.89445172471919	1.92633292242409
1.94202414999737	1.97681989145199
1.96873877025835	2.00801325718345
1.96906348165934	2.01576570907352
1.93937258697835	1.99688060820949
1.88811444720266	1.94947743306767
1.81719774725371	1.87923498153061
1.72827642233633	1.79271051038756
1.62300440765534	1.69137092013607
1.50303563841556	1.57668311127371
1.37002404982184	1.45011398429804
1.22562357707899	1.31313043970664
1.07148815539185	1.16719937799705
0.909271719965237	1.01378769966686
0.740628206003989	0.85436230521361
0.567211548712931	0.690390095134879
0.390675683296892	0.523337969928227
0.212674544960701	0.354672830091218
0.0348620689091841	0.185861576121417
-0.141107809652828	0.018371108516388
-0.313581155520508	-0.146331672226306
-0.480904033489026	-0.306779865609098
-0.641422508353556	-0.461506571134427
-0.793482644909269	-0.609044888304727
-0.935430507951336	-0.747927916622433
-1.06561216227493	-0.876688755589983
-1.18237367267522	-0.993860504709812
-1.28406110394738	-1.0936066220139
-1.36360656143465	-1.17393160732416
-1.41863094632498	-1.23158900563937
-1.44920175462112	-1.26638662961277
-1.45925862893784	-1.28152962916346
-1.45542665246187	-1.28282000754239
-1.44490935121689	-1.27703965169715
-1.43342045478953	-1.27020024392989
-1.42401664382167	-1.26633719860226
-1.41718248453032	-1.26715883672684
-1.41187864904958	-1.27240925237736
-1.40684398186311	-1.28055680872054
-1.40146032613898	-1.28947020757584
-1.39587693509591	-1.29695414281773
-1.39055093374041	-1.30116732350346
-1.38561406508127	-1.30093619849221
-1.38045828793213	-1.29589731106135
-1.37375493747945	-1.28640590380255
-1.36390074190755	-1.27325547251891
-1.34967091257711	-1.2573142245857
-1.33072551843415	-1.23915391230871
-1.30766801201959	-1.21878018350698
-1.28160678666024	-1.19567580220457
-1.25347721419804	-1.16926575262107
-1.22353926351033	-1.13953575873422
-1.19134914721765	-1.10727509973229
-1.15617843270324	-1.07365011530554
-1.1175655725957	-1.03940286673075
-1.07564634477888	-1.00435657890907
-1.03111327458074	-0.967681709675385
-0.984907484322737	-0.928710597331353
-0.937862221715204	-0.887627948727967
-0.890465360164429	-0.845521342685821
-0.842795103779304	-0.803798684247997
-0.794607761005391	-0.763375535925384
-0.745527547952005	-0.724119111952815
-0.695270791850861	-0.684862699533764
-0.643821015213709	-0.643967384251321
-0.591477817044935	-0.600096595532963
-0.538747181444414	-0.552787360990806
-0.486115976976167	-0.502545729339784
-0.43382481134614	-0.450421839526435
-0.381768670687557	-0.397268432571198
-0.329582820511893	-0.343111516460796
-0.276851941333686	-0.287095110249875
-0.223307241495374	-0.228153229655116
-0.168906202489371	-0.166041479501402
