# Supplementary material for: A multiwavelength photoplethysmography dataset with blood pressure and heart rate reference measurements
Source: Data Brief. 2025 Nov 14;63:112284. doi: 10.1016/j.dib.2025.112284 (PMC12682042; doi:10.1016/j.dib.2025.112284)
Supplement: Supplementary file 1 [file mmc1.zip › ppg_csv/ppg_subject_029.csv]

IR_PPG	Red_PPG
-3.01364278414462	-2.71159739158748
-2.97617720491856	-2.60599132550104
-2.90211356009218	-2.46799854069527
-2.79599118942135	-2.31730382386832
-2.66234943266196	-2.16713189082966
-2.50572762956989	-2.02407941267307
-2.33066511990102	-1.88903317715989
-2.14170124341122	-1.75883436348543
-1.94337533985638	-1.62832755839281
-1.74022674899237	-1.49235964162271
-1.53679481057508	-1.34121772704006
-1.33761886436039	-1.17938697757633
-1.14723825010418	-1.01252403780688
-0.970192307562315	-0.846285552307072
-0.811020376490691	-0.686328165652266
-0.674261796645183	-0.53830852241782
-0.562739982361507	-0.407670242298262
-0.479755982853107	-0.309904045658374
-0.4269370598914	-0.251334802037455
-0.402730979078618	-0.233152390598684
-0.402637519365902	-0.250503531211995
-0.419581309469058	-0.292706777834089
-0.444564856569386	-0.344784251798455
-0.467873527057504	-0.390312321044044
-0.480905457997542	-0.415131169160582
-0.478198482058048	-0.410892545202841
-0.458746871803351	-0.377084137549913
-0.425748475383957	-0.320446336702476
-0.384736241659993	-0.25184922604075
-0.341130891544334	-0.182209217478749
-0.298628144800906	-0.119621933105479
-0.259072414433149	-0.0688553545988424
-0.223264951018161	-0.0325167694095138
-0.191600636951442	-0.0121442883662488
-0.163889826430523	-0.00796636002250604
-0.138653776755429	-0.0175814827785984
-0.112759564257385	-0.0350153477940383
-0.0820110400678908	-0.0514468524675346
-0.0424673565568374	-0.0574949188268316
0.00837623192475197	-0.0456645765270446
0.0712438478541665	-0.0115658768429519
0.145558765713563	0.046355833313771
0.230204836189429	0.127786810657655
0.324024336456307	0.231216818476439
0.425833356271263	0.353825165030747
0.534063485814911	0.490771973754122
0.64630626272752	0.634581446794072
0.759046816992819	0.775407185042422
0.867791125943431	0.902589188729656
0.967658770230933	1.00719966268287
1.05434578535901	1.08462906501008
1.1252048265916	1.1360759276403
1.18009713284637	1.16819181106324
1.22167033877688	1.19089923463166
1.25483472875647	1.21417347456231
1.28546032700758	1.24499710793648
1.31863907909769	1.28557385718011
1.35712323338978	1.3333148505615
1.40060810274824	1.38240861292537
1.44625729911606	1.42630467897526
1.49033110498429	1.46031145007624
1.530261537465	1.48360554624009
1.56631240423635	1.50009966209155
1.60211490269528	1.51781194459897
1.6437303331722	1.54671815701427
1.69732373997131	1.59550083656807
1.76596925641046	1.66793141872845
1.84647489425353	1.75973913413175
1.92728449559518	1.85683012469116
1.98836713476414	1.93564647491278
1.92338531465568	1.96613242215088
1.74111327506846	1.88889263263123
1.46056114710972	1.67387375910352
1.10073906188669	1.3461265441147
0.680657150506631	0.930701730211666
0.219325544076766	0.452650059941341
-0.264245626295661	-0.0629777241493579
-0.751046229503412	-0.591130879513516
-1.22206613443925	-1.10675866360422
-1.65829520999592	-1.58481033387454
-2.04072332506621	-2.00023514777757
-2.35034034854286	-2.3279823627664
-2.56813614931863	-2.5430012362941
-2.67510059628629	-2.62024102581376
-2.70571467007852	-2.61657564385288
-2.67263905903177	-2.57329094423902
-2.58079836550992	-2.46432222024416
-2.44127179894057	-2.30384472923324
-2.26513856875131	-2.10603372857122
-2.06347788436975	-1.88506447562304
-1.84736895522348	-1.65511222775367
-1.6278909907401	-1.43035224232804
-1.41612320034721	-1.22495977671112
-1.22314479347241	-1.05311008826786
-1.06003497954329	-0.913618862160732
-0.924972196637173	-0.779557643949564
-0.791293816209105	-0.647291942888138
-0.657798714892604	-0.517757111703632
-0.527591475616986	-0.396547462743971
-0.407169880931281	-0.292086621011146
-0.304392443135677	-0.212705006201116
-0.226066232061889	-0.163812493477082
-0.175976837181442	-0.146166968029007
-0.154002289354383	-0.155717145639962
-0.156544969466372	-0.184888078547635
-0.177989822724088	-0.224711930035727
-0.212474125491267	-0.267051530332674
-0.255167106272303	-0.306278382720742
-0.30257517227901	-0.339961149539436
-0.351908765357148	-0.368352593869276
-0.399962195648524	-0.392839702579739
-0.442136130961244	-0.413969724509756
-0.47220263648158	-0.429889022803217
-0.483144926174039	-0.435862720515748
-0.468883279859752	-0.425115394117926
-0.426182369745572	-0.390771915383757
-0.355899001978883	-0.328283927266142
-0.263038106114389	-0.23746598483724
-0.155584373536258	-0.123294604947048
-0.0425243238314263	0.00494571371586718
0.0682668388669534	0.13590710036797
0.171615088416932	0.259004364407614
0.265709543280021	0.366891927910342
0.35176549748859	0.456912116911164
0.432910920369966	0.531197807089383
0.512716803488169	0.595461640224594
0.593852063422671	0.65686352604299
0.677268489760686	0.721652892559927
0.762131635774783	0.793373067772112
0.846428968623048	0.872212198689212
0.927918918624082	0.955629661171861
1.00499079013987	1.03982461558752
1.07710355022362	1.12122853045366
1.1446736185551	1.19729617571583
1.20852803675242	1.26642604339739
1.26923568985249	1.32742967812291
1.32664902016794	1.37914111348912
1.37985442846202	1.42050141577636
1.42756662342929	1.45109474189362
1.46884277263989	1.47186976335438
1.50385051242467	1.48567890280155
1.53439831912276	1.49734113752909
1.56405508472733	1.51316028638412
1.59781131843782	1.54000192167166
1.64123355515116	1.58399362827705
1.69899794370552	1.64881749410443
1.77276779801029	1.73367514299227
1.85870656799951	1.83133399459176
1.94535878796365	1.92695002093784
2.01291936969794	1.99839428128343
1.94725695646452	2.01856660405142
1.76288493251183	1.9442914627996
1.47872612146116	1.73702724760731
1.11370334693386	1.42011577131933
0.686739432551228	1.01689884678043
0.216757201934593	0.550718286835375
-0.277320521294728	0.0449159043289374
-0.776570913515414	-0.477166487894112
-1.26207115110615	-0.992187076989003
-1.7148984104456	-1.47680405011096
-2.11612986791247	-1.90767559441523
-2.44684269988542	-2.26145989705702
-2.68811408274314	-2.51481514519157
-2.82102119286431	-2.64439952597411
-2.87145080912595	-2.68536229736278
-2.84247005029722	-2.65932962475208
-2.78253418681272	-2.58181782344678
-2.68792452617156	-2.46615924001573
-2.56353031569805	-2.32583844812984
-2.41424080271655	-2.16923427350447
-2.24494523455137	-2.00020496326274
-2.06053285852685	-1.82260876452778
-1.86589292196734	-1.64030392442272
-1.66591467219715	-1.45714869007069
-1.46548735654063	-1.27700130859481
-1.26950022232211	-1.10372002711821
-1.08284251686592	-0.941163092764025
-0.910403487496397	-0.792145982992144
-0.757072381537873	-0.655005215707341
-0.623382944823043	-0.530613869017611
-0.509192878273978	-0.420554559905508
-0.419222618498015	-0.327791156775117
-0.356609297435069	-0.256735386378033
-0.322331465635596	-0.212444410424995
-0.31507920835278	-0.199070045122549
-0.331489876971029	-0.218036566888678
-0.366571060662851	-0.266602495731275
-0.414173770794267	-0.337370353062614
-0.467454177754375	-0.418975700593488
-0.519306240664746	-0.497799387620412
-0.562786286302161	-0.560299452915452
-0.591599722143245	-0.595476072546921
-0.600721676531979	-0.596975387274017
-0.587119897358108	-0.564369093889138
-0.550396978614024	-0.503259350062314
-0.493095406701391	-0.42409240919137
-0.42045053591945	-0.339857249398989
-0.339483329187044	-0.263060623171153
-0.257487861138938	-0.202509506815037
-0.180209991327198	-0.160632180478139
-0.110246805805506	-0.132235167185821
-0.0462360974897747	-0.105373847811659
0.01683236523137	-0.0643374825929582
0.0862365836203317	0.00597463715883239
0.169446829364262	0.121891904991861
0.271890535906889	0.278993617358799
0.398651199050762	0.460181157880811
0.541916328790872	0.648355910179058
0.691501009226554	0.826419257874703
0.837220324457142	0.977272584588911
0.976991721605378	1.09522044405074
1.09813479978885	1.17573523981433
1.19666166744054	1.22802923733734
1.27257706651224	1.2653163370516
1.32894441865346	1.29978650509292
1.3706401694854	1.33911137359603
1.40320154224957	1.38520331707087
1.43187214435829	1.43505952582439
1.46087350078655	1.4830703227503
1.49294907014314	1.52390479600584
1.52919896187011	1.55493405209294
1.56918778774979	1.57731713881113
1.61131645986004	1.59542313259719
1.65345965407787	1.61498584430382
1.69385165847008	1.64098672476751
1.73212627235412	1.67638856379527
1.77021119455928	1.72225325515206
1.81251438542233	1.77876370144031
1.86481190345627	1.84598979225925
1.93164677268939	1.92336261601251
2.01272107423709	2.00756904533511
2.09939678010224	2.08952255071442
2.17277230315054	2.15186691356481
2.20466249816808	2.08056194786319
2.12457221447809	1.88088617652141
1.90114236889751	1.57419828818409
1.55963446966043	1.18185697149584
1.12531002500094	0.725220915101288
0.623430543153143	0.225648807645042
0.0792575323511176	-0.295500662228278
-0.481947499171043	-0.816868805874056
-1.03492304317924	-1.31709693464767
-1.5544075914394	-1.77482635990451
-2.01513963571741	-2.16869839299996
-2.3918576677792	-2.4773543452894
-2.65930017939066	-2.6794355281282
-2.79220566231771	-2.75358325287176
-2.83105290729885	-2.75556232436837
-2.79297822340624	-2.68913138943286
-2.7165776332627	-2.57469474225374
-2.59924280088257	-2.43458182373597
-2.45095609949315	-2.27673818039191
-2.2816999023217	-2.109163549684
-2.1014565825955	-1.93985766907463
-1.92020851354184	-1.77682027602625
-1.74793806838799	-1.62103637897082
-1.59462762036124	-1.46950802979389
-1.45907040517686	-1.32133996251484
-1.32694738704454	-1.17643091034602
-1.1935173770758	-1.03585039609987
-1.05577156623617	-0.901658439314868
-0.9138024175315	-0.7763021234248
-0.771215026574761	-0.661839467549805
-0.634441244848663	-0.559328367595693
-0.511234518678663	-0.46871843725165
-0.408902464894667	-0.389394229622244
-0.332797366212827	-0.321127089395272
-0.2853334205113	-0.264857163216298
-0.265614851147058	-0.222785929768892
-0.269714066388954	-0.197675458015708
-0.291550955331696	-0.191633725472873
-0.324106789605544	-0.204795818308609
-0.360532489108104	-0.234300689618197
-0.394789494381873	-0.273934410219122
-0.421778568021899	-0.314722518397422
-0.437236720464003	-0.346511153013892
-0.437779041767899	-0.360180324444381
-0.4212592238175	-0.349762105399169
-0.387249225234775	-0.31365424846499
-0.337185684121567	-0.254452943844518
-0.273860449112564	-0.177541604954256
-0.200384466956466	-0.0891077404269113
-0.119148948032489	0.00561242882271214
-0.0313392132841074	0.103328382365717
0.0627515178132791	0.202768876745336
0.162796537864502	0.303967174451671
0.267432587317322	0.407099876533951
0.373790912712871	0.511357223094142
0.477911074289416	0.614349887164075
0.575914013685864	0.712421132522319
0.665400642803376	0.801899460842066
0.746410620575497	0.880863235003203
0.821465173507749	0.950585885545452
0.894620111958252	1.01575226505039
0.969862666473488	1.082965835065
1.0493894595578	1.1578612469091
1.1322887195015	1.24188104239313
1.21407585214052	1.3301250288504
1.28742723798805	1.41149421202883
1.34417494977828	1.47161193946527
1.37813203551597	1.49787549314855
1.3878086461036	1.48485649087805
1.3778285179561	1.43766759126552
1.3581249856773	1.37140148009131
1.34090020022885	1.30644833028448
1.33651512479932	1.26158968969648
1.35014068062517	1.24788453530543
1.38062123265129	1.26583581020442
1.42188792615111	1.30670305524139
1.46613768558333	1.3570945293653
1.50735062741663	1.40478192496014
1.54370901070252	1.44337628157246
1.57803501807378	1.47415496451384
1.61614779649109	1.50452968948637
1.66365389067893	1.54378414843074
1.72204958606777	1.59750505009119
1.78528214696494	1.66257066062925
1.83804136805693	1.7245199115432
1.85675686607008	1.75844021138654
1.7811555470793	1.68341020589141
1.57019297238085	1.47438467555822
1.24763121538559	1.15546034961523
0.837232349504371	0.750733957290748
0.36275844814805	0.284302227813045
-0.15202841527252	-0.219738109589595
-0.683366167346484	-0.737290325688885
-1.20749273466299	-1.24425769125655
-1.70064604381118	-1.71654347706429
-2.1390640213802	-2.13005095388383
-2.4989845939592	-2.4606833924869
-2.75664568813733	-2.6843440636452
-2.88828523050372	-2.77693623813045
-2.92977645925249	-2.78940997996446
-2.89764576611147	-2.72384707828167
-2.80883396635464	-2.61638134165836
-2.67471147948132	-2.47135780048962
-2.50664872499083	-2.30226102871336
-2.31601612238252	-2.1225756002675
-2.11418409115571	-1.94578608908993
-1.91252305080972	-1.78537706911856
-1.72240342084388	-1.64253561781274
-1.55519562075753	-1.50259123284029
-1.399823220201	-1.34792947009236
-1.2399700494476	-1.18145389267539
-1.07914691893116	-1.00926443118517
-0.920864639085483	-0.837461016217512
-0.768634020344388	-0.67214357836821
-0.625965873141688	-0.519412048233068
-0.496371007911197	-0.385366356407888
-0.387202457406365	-0.277652610955694
-0.311443503012378	-0.206079373647
-0.27073070803947	-0.171106631254017
-0.262391511897973	-0.168880492618582
-0.280336099259945	-0.192173447174433
-0.316565835831563	-0.232045936810034
-0.362843620085539	-0.279738955508677
-0.412030271151392	-0.328186351259239
-0.458723155819436	-0.372735417901655
-0.499148215978579	-0.411014761331426
-0.530592685757317	-0.442168384793656
-0.550795060071201	-0.465798623780032
-0.557571377683127	-0.480972915307936
-0.548740368345258	-0.485612018069161
-0.522328103506057	-0.476489994853773
-0.477046835614126	-0.449894592731881
-0.412952113868226	-0.402732500076033
-0.331982747390794	-0.333666075148655
-0.238016837542511	-0.243892512347743
-0.136277568669868	-0.137352046163295
-0.0322655274628109	-0.0202795937374763
0.0693625239971756	0.0998893343087938
0.165559100938693	0.216018238796611
0.255116945093313	0.322669751018391
0.33843404378681	0.416912982250999
0.416977009104471	0.498375130780993
0.492594639797815	0.568723299572576
0.566836870814431	0.630908640094922
0.640462790451905	0.688469620170314
0.713304572222013	0.745029092398463
0.78453805448611	0.803883476371264
0.853205366073113	0.867453216476914
0.918676479510322	0.936524730374817
0.980790392501638	1.00958021936507
1.03964261919358	1.08273913093652
1.09518554773203	1.15064049450437
1.14689623391769	1.20806097789574
1.19375586537034	1.25158856987279
1.23463243860862	1.28060346350215
1.26889196823325	1.29718633834253
1.29689438731783	1.30512844437153
1.32010447128176	1.30860919661119
1.34077371528633	1.3111386088082
1.36137016277795	1.31513464127476
1.38407878262068	1.32222916728339
1.41069926445364	1.33411930633272
1.44302588788171	1.35347903702744
1.48333531482708	1.3842592990203
1.53425003163423	1.43083617358468
1.59737437906224	1.4959061246781
1.67076136198819	1.57757219199636
1.74609301418185	1.66653578977761
1.80696241992009	1.74456995352878
1.8295195967935	1.78533553149316
1.75569242599394	1.71081486368824
1.54992125811239	1.50336543709616
1.23577160992458	1.18715611695096
0.836808998206207	0.786355768486658
0.376598939732999	0.325133256937286
-0.121293048719333	-0.172342552463128
-0.633301450375075	-0.681902794480556
-1.13586074845851	-1.17937860388097
-1.60540542619393	-1.64060111543034
-2.01836996680561	-2.04140146389464
-2.35118885351784	-2.35761078403985
-2.58029656955491	-2.56506021063192
-2.68212759814109	-2.63958087843684
-2.70225877623002	-2.62974135613272
-2.67701776592076	-2.55465563907245
-2.60522631636408	-2.44339011040092
-2.49278179961668	-2.30302541455524
-2.34558158773526	-2.13798101261745
-2.16952305277649	-1.95267636566957
-1.97050356679707	-1.75153093479361
-1.75442050185368	-1.53896418107161
-1.52717123000302	-1.31939556558558
-1.29465312330177	-1.09724454941755
-1.06276355380662	-0.876930593649553
-0.837399893574259	-0.662873159363601
-0.624459514661377	-0.459491707641721
-0.429839789124662	-0.271205699565939
-0.259438089020804	-0.102434596218276
-0.119151786406488	0.0424021413192422
-0.0125102631906165	0.155584496650509
0.0599150342895754	0.234587466954539
0.0960486237555428	0.278549955811646
0.0970164793698325	0.287769315225254
0.0672764891998139	0.264176659167659
0.0140152535269929	0.211871244393147
-0.0540692040234237	0.137379668660666
-0.128193274298315	0.0494124984285266
-0.200627599149893	-0.0419410614611953
-0.265227047930499	-0.126464923096853
-0.317353279550197	-0.195243694718849
-0.353467792766004	-0.241902153588843
-0.370760383228964	-0.263294252375439
-0.367089292488399	-0.259408903165329
-0.341300894993228	-0.232552517042055
-0.293735213060984	-0.186213441133186
-0.226565028305103	-0.124131195463575
-0.143698298574038	-0.0498523532123755
-0.0502177484795348	0.0333176648038235
0.0484694803062031	0.122233428936361
0.147533119378528	0.213879409938117
0.24344398915229	0.30542944484118
0.334338230569468	0.394409448463929
0.4199372381814	0.478999528457104
0.501090639872287	0.558421691613492
0.579142467726462	0.633187893037397
0.655351912044938	0.704943449247748
0.730528235802623	0.775841078406323
0.804922798227955	0.847655395890614
0.878298770551084	0.920961920815139
0.950031198734137	0.994663669410858
1.01917746572736	1.06609826317875
1.08463987913463	1.1318420669338
1.14553949864454	1.18899378018566
1.20164033022824	1.2363388065918
1.25345205563399	1.27476885554383
1.30184513145617	1.30676655628676
1.3474618014147	1.33532256954232
1.39040432045729	1.36291830770654
1.43043454729298	1.39105514508681
1.46752159949756	1.42042114881987
1.50240187072965	1.45144541237957
1.53692565691284	1.48487887264574
1.57411177223088	1.52212234171467
1.61780060612326	1.56513113255751
1.67166587778837	1.61576848113998
1.73737703723665	1.67450035237639
1.81204889643289	1.73843114095381
1.88569528775757	1.79900550012737
1.93992129525585	1.84025694797053
1.87112691730304	1.77196890842068
1.67828059635716	1.58076239768111
1.381687551787	1.28712382761676
1.00165300296136	0.911539610092601
0.558482169249048	0.474496156973576
0.0724802700188556	-0.00352011987535864
-0.436047475360415	-0.502022808589247
-0.946795847519964	-1.00052549730314
-1.43945962709099	-1.47854177415207
-1.8937335947047	-1.9155852272711
-2.28931253099228	-2.29116944479526
-2.60589121658495	-2.5848080148596
-2.82316443211389	-2.77601452559918
-2.92082695821032	-2.84430256514903
-2.94152078158539	-2.81543535177462
-2.91761862858654	-2.74183794627556
-2.84973442307473	-2.61551272266623
-2.74360154527709	-2.45307599414097
-2.60495337542077	-2.2711440738941
-2.43952329373288	-2.08633327511995
-2.25304468044055	-1.91525991101285
-2.05125091577093	-1.75060932077236
-1.83987537995113	-1.57664296505997
-1.6246514532083	-1.39734133926287
-1.41131251576956	-1.21668493876828
-1.20559194786204	-1.03865425896343
-1.01322312971287	-0.867229795235508
-0.839939441549182	-0.706392042971743
-0.69147426359811	-0.560121497559342
-0.568543377250478	-0.43612503833823
-0.465792148071038	-0.336614111376422
-0.38240235364869	-0.258939120937348
-0.317104736107443	-0.199931157484559
-0.269353080570282	-0.157534704217707
-0.23968574568673	-0.131352363212552
-0.229141152322278	-0.122067614607913
-0.238073235187245	-0.130187651947367
-0.264934562621638	-0.154713206358961
-0.305568744738418	-0.192271705174846
-0.353341649570101	-0.237046672093011
-0.400108657759193	-0.281557517352064
-0.437720851091629	-0.318063586918039
-0.459652549963494	-0.34017327355674
-0.462318019966131	-0.344173391343635
-0.4456347572085	-0.329649169423063
-0.412504176191591	-0.299143411915198
-0.367280325351524	-0.256902691556669
-0.313838689602267	-0.207095174859472
-0.254136998568699	-0.152122365921689
-0.187914262959947	-0.0917027222390328
-0.113551557114753	-0.0232159324465944
-0.0295454300315498	0.0567067938885192
0.0641615324949778	0.150028706865126
0.16558600121625	0.255641584141588
0.271063596580277	0.368970612552236
0.376340884996494	0.482939338028053
0.47784261363161	0.589806154383122
0.573517684486005	0.683206246672918
0.662947561620451	0.759817256539277
0.746798912423878	0.820193531682653
0.825992078412599	0.868484228118163
0.901046883102107	0.911089154723571
0.971939930307041	0.954736043342638
1.03848401706317	1.0046702220423
1.10088534921477	1.06348762300711
1.16001328073532	1.13081658352233
1.21713966293755	1.20376276338866
1.27330728586806	1.27782016116867
1.32876975504536	1.3479040467001
1.38288435174314	1.4093129428777
1.43448483308272	1.45858667207286
1.48244368734126	1.49423032394564
1.52613296655954	1.51721428096773
1.56572237338229	1.53116077771012
1.60239648801283	1.54211359113349
1.63848479417513	1.55772148039374
1.67733310588231	1.58573485240831
1.72269755747738	1.63199902419763
1.77752045403991	1.69837046446063
1.84209464401832	1.78097907819363
1.91188807603675	1.86915992508504
1.97568061321089	1.94537850024549
2.01493275391046	1.98649304223401
1.9448485460269	1.91637581832229
1.7484797130907	1.72004759136947
1.44665194117356	1.41854352854908
1.06019091634717	1.03289879703462
0.609922324683231	0.584148563999618
0.116671852253438	0.0933279966175818
-0.398734814870509	-0.41852773793797
-0.915471990616912	-0.930383472493521
-1.41271398891407	-1.42120403987556
-1.8696351236903	-1.86995427291056
-2.26540970887388	-2.25559900442502
-2.57921205839313	-2.55710306724541
-2.79021648617635	-2.75343129419823
-2.87759730615184	-2.82354851810995
-2.88983334409649	-2.80965408473672
-2.85518789204681	-2.75827393181118
-2.75847845951386	-2.65177350715465
-2.61054543192179	-2.49915048236084
-2.42222919469473	-2.30940252902345
-2.20437013325684	-2.09152731873618
-1.96780863303225	-1.85452252309273
-1.72338507944512	-1.60738581368682
-1.48193985791958	-1.35911486211213
-1.25431335387977	-1.11870733996238
-1.05134595274985	-0.895160918831265
-0.883878039953956	-0.69747327031249
-0.752532706051581	-0.534642065999758
-0.631701635513346	-0.409656697148304
-0.518453291078324	-0.30342973776145
-0.412358465720636	-0.214093111152715
-0.315132584460516	-0.139758727862069
-0.229820619978973	-0.0786472551439674
-0.159886527241535	-0.0293552179391712
-0.108363555425052	0.00885758526050375
-0.0770981709060405	0.0359137099491286
-0.0661111002322341	0.051057442137161
-0.0731904330744446	0.0533840330577412
-0.0939382586698889	0.0426429598708425
-0.122456543000026	0.0199583133845161
-0.15263324529725	-0.0119479731204017
-0.179704958755422	-0.0492405424188847
-0.201569150595502	-0.0880222931717122
-0.219260595108611	-0.125494879437506
-0.236166805367642	-0.16059887464327
-0.256023322401177	-0.193597195232608
-0.280396052061971	-0.224578296681357
-0.30682987687357	-0.251662339910343
-0.328707393213717	-0.270169686228781
-0.337069712109315	-0.273556211493595
-0.323632364336129	-0.255733344279722
-0.283632142784354	-0.213442264214433
-0.217329981983822	-0.147432896853524
-0.129742536405455	-0.0621328455885314
-0.0289375594727035	0.035611175345741
0.0763460081785665	0.137968018187693
0.178946358472974	0.237453573386035
0.274819116685213	0.328325289135782
0.363603184411264	0.408062545349207
0.448136085468251	0.478325158357735
0.532954817743858	0.544392513336589
0.622106794215276	0.612648552110183
0.717087233710233	0.687105089939597
0.81595943567977	0.767115939798706
0.914214033869806	0.848002826615341
1.00687576188643	0.92428345721519
1.09062427618039	0.993248684430458
1.16485294990494	1.05648468217293
1.23136159988854	1.11854234399735
1.29308327653957	1.18386884349085
1.35253749280778	1.25401102302032
1.41064688432007	1.3266270676798
1.46632820945039	1.3965613741277
1.51699557687363	1.45811564963057
1.55982539277438	1.50732212183191
1.59334274106838	1.54339001573362
1.61871149644195	1.56906842264019
1.64017675252487	1.59008183605772
1.6643829058851	1.61390205996225
1.69861605523701	1.64799423700894
1.74829253249673	1.69759429014854
1.81420577697047	1.76322771636868
1.89013842720655	1.83844973377096
1.96148160726414	1.90848798104661
2.00551936734078	1.9505367021955
1.93568277941161	1.87547609076125
1.74014033320993	1.6661332615657
1.43984300511449	1.34626672226961
1.05574177150406	0.939634980533744
0.608787608757362	0.469996544018864
0.119931493253167	-0.0388900796142619
-0.38987559862978	-0.563266382704867
-0.899682690512727	-1.07937385759219
-1.38853880601692	-1.56345399661546
-1.83549296876362	-1.99174829211391
-2.21959420237405	-2.34049823642678
-2.51989153046949	-2.58594532189331
-2.71543397667117	-2.70433104085272
-2.78527056460034	-2.73598578223569
-2.7523255341415	-2.68362411298651
-2.68868602900737	-2.59051279197507
-2.59271172414026	-2.45803066709328
-2.46923071318397	-2.29697522331661
-2.3230710897823	-2.11814394562051
-2.15906094757906	-1.93233431898044
-1.98202838021804	-1.75034382837186
-1.79680148134305	-1.58296995877022
-1.6082083445979	-1.42696189903124
-1.42107706362638	-1.2757536301285
-1.24023573207229	-1.12855878872464
-1.07051244357944	-0.984627422392344
-0.916735291791635	-0.843469292603799
-0.777026708528924	-0.705346653809638
-0.647214560018046	-0.571951708555586
-0.530257413162975	-0.446890049907208
-0.429221906381394	-0.335554699618556
-0.347161244753901	-0.244249540233617
-0.286805162710582	-0.178798386866428
-0.250030178980965	-0.143093815399751
-0.237262355597824	-0.138003462065261
-0.24704465051373	-0.160879417762524
-0.275915073889725	-0.205760127395954
-0.318623736287647	-0.26422062196555
-0.368670179744299	-0.326650612139569
-0.419077879098372	-0.383581199232561
-0.463182142786512	-0.426731243820349
-0.495186875782988	-0.449747826584983
-0.51049044024817	-0.448866197960173
-0.506022284076033	-0.423560214403074
-0.480717474593964	-0.37680529779197
-0.435888688079313	-0.314382357885496
-0.375054994436167	-0.243074780698185
-0.302976688878965	-0.168366741143411
-0.224108026035947	-0.092694998395507
-0.141127105819384	-0.0150848353464722
-0.0543164372024994	0.0676926040586102
0.0378167230972484	0.159016027325768
0.136984008819338	0.260326600046303
0.243472473214604	0.369967235410545
0.355297824949245	0.483399065133646
0.468546247682153	0.594592330578805
0.578605682761874	0.697907966488247
0.681560969087663	0.78972534413976
0.77510842762714	0.869314899715758
0.858759926796527	0.938730581283731
0.933487985571637	1.00174659589359
1.00110636159876	1.06218210252756
1.06362572399239	1.12227790366894
1.1227207221625	1.18185285808303
1.17937832550391	1.23862555853572
1.23374276535036	1.28949696872051
1.28513357196431	1.33210624125265
1.33226060480408	1.36588901739608
1.37372153828981	1.39222265920975
1.40873810367323	1.41378054110731
1.43781646513658	1.43358891544115
1.46296767665537	1.45431969560885
1.48744509893505	1.47811938426714
1.51529116408189	1.50691410546079
1.5509174640023	1.54281090305288
1.59852426427169	1.58808817706042
1.66087779200124	1.64438216645763
1.73720636463403	1.71096001444374
1.82066290804728	1.7823431679861
1.89643384359577	1.84599890716633
1.94169599683422	1.88126435266519
1.86320199858039	1.80274092762748
1.64433167876533	1.58414869036034
1.31000254980871	1.25095469763275
0.885132124130161	0.828626006213709
0.394637914149356	0.342629672872199
-0.136562567714054	-0.181567245622792
-0.683551809040414	-0.718497692502276
-1.22141229741007	-1.24269461099727
-1.72522652040336	-1.72869094433878
-2.17007696560064	-2.15101963575782
-2.53104612058224	-2.4842136284854
-2.78321647292852	-2.70280586575254
-2.90167051021982	-2.78132929079026
-2.93070467984756	-2.76813966698498
-2.9044083290586	-2.72451440863462
-2.82959077512017	-2.63672115717001
-2.7123592656749	-2.51049894313772
-2.55882104836544	-2.35158679708428
-2.37508337083444	-2.16572374955625
-2.16725348072453	-1.95864883110016
-1.94143862567836	-1.73610107226256
-1.70374605333858	-1.50381950358999
-1.46028301134782	-1.26754315562901
-1.21715674734874	-1.03301105892615
-0.980474508983976	-0.805962244027961
-0.756343543896173	-0.59213574148099
-0.550871099727974	-0.39727058183178
-0.370164424122025	-0.227105795626877
-0.220330764720967	-0.0873804134128264
-0.104900546198608	0.0172015473368386
-0.0299805004683032	0.0784726164148271
0.00212319201039406	0.0934291665526173
-0.00637424833344812	0.0646293161528131
-0.048872805288645	6.14114784943031e-06
-0.115420668582224	-0.0887714563197916
-0.194496015486551	-0.188734893886984
-0.275005252463823	-0.287803528490109
-0.347812845359258	-0.376024874090959
-0.406387073364001	-0.445902378271561
-0.446641765346372	-0.492333861036682
-0.466435434609469	-0.512660791695236
-0.465248369783	-0.506984114817096
-0.444276048522098	-0.478527664467275
-0.406717274909728	-0.43359069690044
-0.357697518291672	-0.380608716266484
-0.303317039231033	-0.328102085421628
-0.248803558319073	-0.281849423148017
-0.196436501774278	-0.242310734581083
-0.144307752414378	-0.203669526892081
-0.0866992322779191	-0.155348815138669
-0.0160278922298225	-0.0856151787500877
0.0744363601061822	0.0141741670636057
0.188060298759268	0.148865883014427
0.324415919228102	0.310025971692507
0.475734468294841	0.483317000123861
0.630949986731373	0.654401535334503
0.778996515309587	0.80894214435045
0.915482750162487	0.94118561595993
1.03457661438084	1.04619301444245
1.13645179294696	1.12845693760144
1.22384968316081	1.19648901312267
1.30034641941397	1.25938951908406
1.36926934018756	1.32398123956838
1.43341632235249	1.39326283273905
1.49515729787489	1.46635585890687
1.55642112694957	1.53965394533759
1.61840238318014	1.6085839305272
1.68122009679639	1.66935019807094
1.74390043570265	1.72023262127171
1.8048674190607	1.76225209313632
1.86282390152212	1.79915718454841
1.91770847165214	1.83673735806027
1.97131568555163	1.88151168966714
2.02711556531531	1.93893847781149
2.08892242051462	2.01143057550464
2.15844865793862	2.0965288682278
2.2323180697501	2.18552152557241
2.29956023550588	2.26274491491938
2.34073312348925	2.3059185302301
2.26271836204956	2.23144277667978
2.04427703001843	2.0229106667389
1.70881355582778	1.70266492647254
1.2797323679095	1.2930482819458
0.780437894695503	0.816403459223771
0.234334564617693	0.295073184371556
-0.335173193892023	-0.248599816545754
-0.90468095240174	-0.792272817463063
-1.45078428247955	-1.31360309231528
-1.95007875569355	-1.7902479150373
-2.37915994361183	-2.19986455956404
-2.71462341780248	-2.5201102998304
-2.9330647498336	-2.72864240977129
-3.01107951127329	-2.80311816332161
-3.00784537493267	-2.75671243352666
-2.9770695936723	-2.67429123791175
-2.8989642347104	-2.55628102885085
-2.7799621439037	-2.40798371726865
-2.62649616710897	-2.23470121408985
-2.44499915018296	-2.04173543023915
-2.24190393898243	-1.83438827664124
-2.02364337936414	-1.61796166422082
-1.79665031718484	-1.39775750390259
-1.56735759830128	-1.17907770661125
-1.34219806857023	-0.967224183271479
-1.12760457384843	-0.767498844807986
-0.930009959992647	-0.585203602145466
-0.755847072859634	-0.425640366208614
-0.611548758306146	-0.294111047922126
-0.500111249370504	-0.196738358892734
-0.425165908641555	-0.153497189819275
-0.388687893534244	-0.163742751484831
-0.386759091874815	-0.216966657345507
-0.410369363170255	-0.295282710211138
-0.448150016339784	-0.37885545988827
-0.489951505590272	-0.452045845764525
-0.529570747519532	-0.507504301984454
-0.56536372701354	-0.546540696917851
-0.59865963598498	-0.576040678287359
-0.631011914062623	-0.603732563940696
-0.66177071476786	-0.634018803912748
-0.687118358761079	-0.665908258225951
-0.700861823525367	-0.69339557419524
-0.696429528251278	-0.707634098942492
-0.669092758060789	-0.699812186885384
-0.61751879949827	-0.663715772822329
-0.54416380664156	-0.59731351734822
-0.454470301020657	-0.503120394334554
-0.355215396162941	-0.387447077385773
-0.252622400954921	-0.258895335807341
-0.150919010230231	-0.126589894829153
-0.0518055174329792	0.0014226447859158
0.0451366709234117	0.11937667638151
0.14145139609023	0.224499683642807
0.23872467589909	0.317143714662397
0.337814179682985	0.400276785126701
0.438567957696864	0.478439522939495
0.539963757857155	0.556433495018983
0.640459076395636	0.638041279412691
0.738353124223711	0.725063461953897
0.832057968785261	0.816944499680991
0.920287112806694	0.911129125748273
1.0022451587342	1.00400172390769
1.07786066512039	1.09200470447348
1.14794873048789	1.1725173985741
1.2140946795117	1.24428484146374
1.27816338363618	1.30742016396908
1.34158201507006	1.36310531917096
1.40471147353815	1.4130783002293
1.46659283269977	1.45895833812242
1.52516908364554	1.50154648823843
1.57788349732623	1.54038291308661
1.62248747922485	1.57388430803303
1.65795053318293	1.60025837454731
1.6853623654419	1.61908085024836
1.70851837739853	1.63294775035744
1.73368383103283	1.64822455061601
1.76818438964849	1.67399470955777
1.81797246936628	1.71898840360981
1.88477916873861	1.78723482331105
1.9636046083846	1.87393238060512
2.04122582405126	1.96319667293349
2.09628788175835	2.02883799316774
2.02134507350653	1.95458841843558
1.81150521040143	1.74668960918553
1.4892511349186	1.42741643783723
1.07706568953359	1.01904377681035
0.597431716721945	0.543846498524514
0.0728320589592038	0.0240994753993861
-0.474250441279083	-0.517922420145391
-1.02133294151737	-1.05994431569017
-1.54593259928011	-1.5796913388153
-2.02556657209176	-2.05488861710113
-2.43775201747677	-2.46326127812801
-2.7600060929596	-2.78253444947631
-2.96984595606469	-2.99043325872636
-3.04478876431651	-3.06468283345852
-3.01689409810997	-3.02934478121482
-2.93831819799988	-2.93069488418663
-2.81672321175052	-2.77977953192834
-2.65977128712618	-2.58764511399431
-2.47512457189115	-2.36533801993892
-2.27044521380971	-2.12390463931655
-2.05339536064615	-1.87439136168156
-1.83163716016477	-1.62784457658835
-1.61283276012984	-1.39531067359127
-1.40464430830566	-1.18783604224471
-1.21473395245651	-1.01646707210305
-1.05076384034668	-0.881783115083513
-0.910684429854251	-0.75288563766399
-0.775702178168861	-0.628889399486614
-0.647111244971669	-0.512323958002576
-0.527714321690779	-0.407114696544295
-0.421232534255871	-0.316783337496621
-0.33189495284788	-0.243584021517424
-0.263927101132981	-0.18866487166125
-0.220790028157902	-0.15282810193405
-0.204304800182087	-0.137191421288232
-0.213947201738529	-0.143106937037695
-0.246560258098665	-0.171118402857622
-0.296556554751971	-0.219371158700841
-0.356502306929963	-0.282336304394432
-0.417950015154597	-0.350674187852668
-0.47246895179149	-0.412587888448633
-0.512811627521659	-0.456370124787392
-0.533999694883842	-0.473295691131084
-0.533971667982549	-0.459768990840597
-0.513494435531969	-0.417862187659084
-0.475344095442113	-0.354056867274632
-0.423117222222731	-0.276788976396472
-0.360160627928137	-0.193819555306114
-0.288947570805171	-0.110349501852094
-0.210979838244485	-0.0283879636532327
-0.127114963340649	0.0525903205376566
-0.0380932961121304	0.134134174809937
0.0550212075813333	0.217243191155708
0.150683834520026	0.30151319510333
0.246984703236201	0.385304547181889
0.34187905984302	0.466601846121581
0.433401746131752	0.543896624150148
0.519862096553487	0.616572235698219
0.600083096176369	0.68471834533557
0.673679048223316	0.748705172765126
0.741241407614592	0.808924567062574
0.80428235330196	0.865839885720745
0.864911684405964	0.920183703150611
0.925360227881666	0.973094550666198
0.987481242166386	1.02610026461087
1.0523007744238	1.08088277225481
1.11968454057088	1.13873877182535
1.18825456639324	1.19980688645895
1.25566667631204	1.26242729546752
1.31917352217066	1.32311079560811
1.37622933071325	1.37732618550466
1.42494010385943	1.42087052147009
1.46433504130003	1.45131330639506
1.49451397858644	1.46899120935716
1.51670454054345	1.47716185561988
1.53326365205858	1.48120559625283
1.54767143201472	1.48721072611122
1.56450568876172	1.50061921201072
1.5892556345992	1.52548680165128
1.62769481925872	1.56434731784981
1.68447380920666	1.61809298072613
1.76077182185645	1.68514154787767
1.85136305827852	1.75962661603173
1.94212719159281	1.82920761341291
2.0094267016871	1.87383061264459
1.9404061058354	1.79992594126733
1.74714843745065	1.59375237206682
1.45035987528835	1.27862057244001
1.07074659810402	0.877841209783802
0.629014784653156	0.414724951495138
0.145870613691275	-0.087417535029057
-0.357979736026115	-0.605275582391857
-0.861830085743506	-1.11553852319633
-1.34497425670539	-1.59489569004556
-1.78670607015625	-2.02003641554261
-2.16631934734058	-2.36765003229055
-2.46310790950288	-2.61442587289246
-2.65636557788764	-2.73705326995141
-2.72538617373933	-2.77288984509895
-2.69491275347468	-2.72492084224581
-2.63429306054631	-2.64340940931781
-2.54092706293475	-2.53078885373082
-2.41917337671633	-2.39156710254338
-2.27339061796737	-2.23025208281398
-2.10793740276421	-2.05135172160114
-1.92717234718318	-1.85937394596337
-1.7354540673006	-1.6588266829592
-1.53714117919279	-1.45421785964711
