# Supplementary material for: A multiwavelength photoplethysmography dataset with blood pressure and heart rate reference measurements
Source: Data Brief. 2025 Nov 14;63:112284. doi: 10.1016/j.dib.2025.112284 (PMC12682042; doi:10.1016/j.dib.2025.112284)
Supplement: Supplementary file 1 [file mmc1.zip › ppg_csv/ppg_subject_030.csv]

IR_PPG	Red_PPG
-1.63351513907422	-1.53911659752861
-1.60549557808348	-1.50352608105429
-1.57379159538085	-1.46688414037058
-1.54173651987675	-1.43107536424764
-1.51038548073386	-1.3960441426056
-1.47926881039868	-1.36091438486519
-1.44725939152939	-1.32507953581275
-1.41337379329268	-1.28892061345903
-1.37732476977129	-1.253878320134
-1.33967544518864	-1.22185173544298
-1.30157532972766	-1.19422153467089
-1.26427314954651	-1.17104244652805
-1.22874572246369	-1.15094410786402
-1.19568779174707	-1.13191058304869
-1.16581494904386	-1.11252966273323
-1.14018545882798	-1.09295273370029
-1.12023714441228	-1.074994256452
-1.10742693510551	-1.06134489273244
-1.10259429443923	-1.05433086590709
-1.10532458796944	-1.05477917228942
-1.1136132901552	-1.06140650718433
-1.12402012788263	-1.07091113651786
-1.13229710391286	-1.07871108212492
-1.13427301302578	-1.08006364576984
-1.12668484545017	-1.07117139462704
-1.10770075180016	-1.04990872329409
-1.07702546424858	-1.01599169862316
-1.03563200289345	-0.970653316999249
-0.985271050577051	-0.916053742550751
-0.927951966474994	-0.854690861673172
-0.865560158414765	-0.788988108997253
-0.799690488038519	-0.721092993268877
-0.731679497055918	-0.652822977300841
-0.662748590770836	-0.585687313868672
-0.59413589610488	-0.520934005385565
-0.527106141217266	-0.459562934451467
-0.462803647994124	-0.402247744535946
-0.402024065948422	-0.34917615611412
-0.345037794424209	-0.299911643363779
-0.291557142166712	-0.253406368934621
-0.240860293509378	-0.208229770993706
-0.192039640925177	-0.162975487306013
-0.144320655396078	-0.116732607747384
-0.0973653112232338	-0.069469159790687
-0.0514504648316258	-0.0221668516850104
-0.00743369235167509	0.0234101874704971
0.0335198513544902	0.0652988847394017
0.0703946328630859	0.102080358535964
0.102807046200936	0.133469136930542
0.131271167620531	0.160452858644856
0.157055297524835	0.184866046858826
0.181652416870286	0.208566947916905
0.206132955599146	0.232621042589624
0.230733501931441	0.25690736599857
0.254897261450412	0.280328590752269
0.277724268292342	0.301481600668274
0.298582461419293	0.319439052629575
0.317582556743274	0.334296125033174
0.335720102298712	0.347298973407825
0.354657163642267	0.36057784960709
0.376271260278608	0.376645703044619
0.402179313645584	0.397840589782218
0.433418323755722	0.42584412247404
0.470356020183487	0.461380925184781
0.512788516568974	0.504176277062457
0.560116809539344	0.553155024660963
0.611482484758191	0.606740608107913
0.665780158652007	0.663077503795672
0.721558353445201	0.720101808461139
0.776931852475439	0.775541867308455
0.829668879837882	0.827018064759279
0.877543932323674	0.872359462249921
0.918901596259391	0.910097075226827
0.953234077320151	0.939943890095253
0.981517738936436	0.963040252475533
1.0061304972417	0.981842386243526
1.030338416189	0.999675340049762
1.05749493559025	1.02006432405484
1.09018502123438	1.04598423942624
1.12956764933813	1.07917757532221
1.17511304679008	1.11970349333849
1.22479455376047	1.16585044885517
1.27563974486146	1.21446057629898
1.32445977635793	1.26163580390112
1.36859191453687	1.30373956217366
1.40655817784208	1.33851324862731
1.4385807598588	1.3659972479466
1.46685915204613	1.38890069462345
1.49543837788033	1.41218369439987
1.52947285155391	1.44184089032987
1.5737946301497	1.48307991493411
1.63092833967039	1.53820699135563
1.69897863491815	1.60461232661515
1.77003945979014	1.67336777872921
1.82982453666448	1.72905818682243
1.78705046407154	1.68360094828201
1.66616721543933	1.5554953659218
1.47833324448774	1.35714063963339
1.23470700493666	1.1009359693084
0.946446950506001	0.799280554838397
0.624711534915649	0.464573596114992
0.280659211885505	0.109214293029777
-0.0745515648645358	-0.254398154525654
-0.429762341614576	-0.613864546659705
-0.773814664644721	-0.956785683480782
-1.09555008023507	-1.27076236509729
-1.38381013466573	-1.54339539161763
-1.62743637421681	-1.76228556315021
-1.8152703451684	-1.91503367980344
-1.93615359380061	-1.98924054168572
-1.97892766639355	-2.01005007922756
-1.97457879502658	-1.98821722313062
-1.93740481312427	-1.93769944996691
-1.87961411956871	-1.87096052216307
-1.81099161199142	-1.79737308606924
-1.73784222664611	-1.72220430344727
-1.6550234956575	-1.64645497440746
-1.56374820186402	-1.55787886887555
-1.46725590441556	-1.45795699052777
-1.36878616246203	-1.35179923719974
-1.27157853515331	-1.24451550672708
-1.17887258163932	-1.14121569694542
-1.09390786106995	-1.04700970569039
-1.0199239325951	-0.967007430797605
-0.960160355364663	-0.906318770102694
-0.918346250677689	-0.867617503279191
-0.903431099540081	-0.859761368015014
-0.913074085782302	-0.87890129138605
-0.94165704435448	-0.917485476034929
-0.98168726866979	-0.966225640432292
-1.02536348808555	-1.01606001296
-1.06589437267236	-1.05962677815057
-1.09830491016304	-1.09203042675512
-1.11965070273364	-1.11088994276524
-1.12873271605061	-1.11580119724591
-1.12552177936578	-1.10747732779902
-1.1105416062943	-1.08692742895403
-1.08442017228025	-1.05499652319326
-1.04771969583548	-1.01238806542632
-1.00103569894658	-0.960042077004837
-0.945254671725754	-0.899582307016472
-0.88179418439246	-0.833503763227887
-0.812640431496232	-0.764849759159083
-0.740080533936896	-0.696361929584814
-0.666192322564709	-0.62942852184206
-0.592322094810317	-0.563402801570613
-0.518843667741304	-0.495806610111085
-0.445389655799676	-0.423544507148085
-0.371513905343633	-0.344712991065137
-0.29749928013306	-0.260185050232866
-0.224893688229494	-0.174120506780635
-0.15641910055596	-0.0929679770892987
-0.0951670165663352	-0.0232472020041734
-0.0433750139238604	0.0309227187220679
-0.00135303458077996	0.069396102505205
0.032910479561873	0.0959987855045047
0.0632692358409204	0.117093530917328
0.0942779100434003	0.139462868754757
0.129849138051132	0.168371367546951
0.172192717027517	0.206396599406168
0.221365023354346	0.253220401893677
0.275503589770536	0.306230815328036
0.331579665241833	0.361593609141666
0.38637087120732	0.415434624513934
0.437359218954954	0.464854117116587
0.48333650049612	0.508570225712102
0.524592261636843	0.547060863768972
0.562668946985194	0.582203759871159
0.599800009062544	0.616580929017547
0.638249586911284	0.652710934540598
0.679775682754425	0.692450146359613
0.725340446779348	0.736708004743878
0.77507428017625	0.785500645816636
0.82844227337114	0.838247822385219
0.884550829196869	0.894144652906026
0.94250890904075	0.952451307461104
1.00171744237231	1.01262068518193
1.06196637629887	1.07427428587793
1.1233104969026	1.13710390960816
1.18582337352428	1.20079877599601
1.24939914852853	1.26505633557566
1.31372824081144	1.32964887690106
1.37844116788139	1.39445475612035
1.4432820692039	1.45938072438157
1.50813167024776	1.524184248972
1.57279157514128	1.58827798983352
1.63662784969567	1.65060979863035
1.698327571546	1.70968512140471
1.75601987819946	1.76378970288751
1.80784348036953	1.81146350453887
1.8528197730155	1.85219613528281
1.89172200259892	1.88714411531108
1.92754377263989	1.91950487207457
1.96518175750644	1.95415565855173
2.01011429136939	1.99634839738908
2.06619649392058	2.04958930577689
2.13309962329088	2.11318319492729
2.20421159122041	2.18016271142621
2.26583518553498	2.23639320252161
2.22148940866838	2.19156183924604
2.0959464330134	2.06475261699403
1.90044779098729	1.8674928371276
1.64623501500726	1.6113098010088
1.34454963749057	1.30773080999965
1.00663319085445	0.968283165462205
0.643727207516132	0.604494168758487
0.267073219892858	0.227891121250535
-0.112087239598137	-0.149998675699615
-0.482512638539617	-0.517647920729929
-0.832961444514345	-0.86352931247837
-1.15219212510508	-1.1761155495829
-1.4289631478946	-1.44387933068149
-1.65203298046565	-1.6552933544121
-1.810160090401	-1.7988303194127
-1.89210294528342	-1.86296292432125
-1.91954707886032	-1.87667340781671
-1.9185626454411	-1.86652813877593
-1.90029136149761	-1.84308147863674
-1.87299196914194	-1.81396218820796
-1.8418847296708	-1.78375110042686
-1.80941873148168	-1.75422337495708
-1.77580223728381	-1.72484883408643
-1.73971378970443	-1.69348268617246
-1.69914164135956	-1.65722677326875
-1.65226847333478	-1.61343061020003
-1.59826723044801	-1.56070288849024
-1.53784881064499	-1.49968409189844
-1.47342743762899	-1.43330412732259
-1.40883996062509	-1.36637355743515
-1.34865990041336	-1.30458837188471
-1.29727526044803	-1.25325247613139
-1.25800019327312	-1.21612089620063
-1.23248330257648	-1.19469524524021
-1.22054673844473	-1.18812060124366
-1.22042560186498	-1.19363173404674
-1.22926188240181	-1.20733582918088
-1.24366345639585	-1.22504571615926
-1.26015938556915	-1.24292255634371
-1.2754588146529	-1.25780755851527
-1.28653191724887	-1.267240453763
-1.29063158422356	-1.26926102081914
-1.28539711925424	-1.26218297291054
-1.26909563515108	-1.24456332093876
-1.24092073066421	-1.21547815978445
-1.2011819227232	-1.17497394861945
-1.15123955203779	-1.12435892560013
-1.09315500140794	-1.06602910086975
-1.02917224745357	-1.00281179068451
-0.961241770744649	-0.937142220601154
-0.890778551369296	-0.870500191574727
-0.818713891409985	-0.80335583530809
-0.745736444371184	-0.735565228000249
-0.67252964546557	-0.666934361885055
-0.5998561342396	-0.59764700185918
-0.528471917574088	-0.528394379184949
-0.458966881624602	-0.46022180027776
-0.391648377840192	-0.394202589541736
-0.326525127569153	-0.331058412646998
-0.263373229349972	-0.270845471194891
-0.201828901662166	-0.212849511645829
-0.141475239512159	-0.155808303315592
-0.0819385289110581	-0.098437509144332
-0.023013309972166	-0.0400326545005186
0.0352177914503362	0.0191722654289361
0.0923407062640949	0.0780821819975801
0.1476863930194	0.135193394724178
0.200514646009102	0.189175957785368
0.25025502159753	0.239328906166816
0.296733562677426	0.285770660776573
0.340307842398563	0.329376865766536
0.381861884730552	0.371565925147739
0.422668076560706	0.414020192224401
0.464161180371229	0.458371570908488
0.507674296539024	0.505868795299874
0.554186570817492	0.557095552055891
0.6041438631245	0.611846989406387
0.657415416023437	0.669238922185164
0.713415738081493	0.728034766946763
0.771353815513445	0.787076921797172
0.830510289964748	0.845651991030077
0.89043150210746	0.903644418327911
0.95097018737633	0.961434703068883
1.01216828316661	1.01961168263087
1.07404745119194	1.07862925806926
1.1364193444255	1.13854382941364
1.19880996311699	1.1989480941627
1.26052087593223	1.25915254968654
1.32078994689958	1.31853124345854
1.37899741931999	1.37682396876151
1.43486395794639	1.43421244508362
1.48858398824655	1.49115626737083
1.54083414173097	1.54811357054417
1.59260290537076	1.60527260242017
1.64482824789564	1.66235614976722
1.6979307017854	1.71853851817075
1.75144771713922	1.77252837902676
1.80399360584681	1.82284112743231
1.85362386555716	1.86819192348441
1.89846785582271	1.90787129504448
1.93737775990132	1.94199884552572
1.97039019082522	1.97164259274922
1.99892635985739	1.99883660284496
2.02574257748033	2.02649585665643
2.05463108366828	2.0581558610128
2.08980012039666	2.09740762995861
2.13482228899976	2.14690977255702
2.19112193499695	2.20697551482373
2.25620263179725	2.27394098697657
2.32210716690492	2.338767649395
2.37477885165623	2.38651786707679
2.32605183923647	2.33659283805151
2.18808954891713	2.19532421830326
1.97322010110812	1.97547170882337
1.69377161621934	1.68979501060318
1.36207221466069	1.35105382463403
0.990450016842066	0.972007851907269
0.591233143173382	0.565416793414235
0.176749714064537	0.144040350146269
-0.240672150074566	-0.279361776905287
-0.648704328834022	-0.69202988674909
-1.03501870180393	-1.0812042783938
-1.38728714857439	-1.43412525084807
-1.69318154873549	-1.73803310312057
-1.94037378187734	-1.98016813421995
-2.11653572759002	-2.14777064315486
-2.20933926546364	-2.22808092893397
-2.24163093198816	-2.2499188607845
-2.24113964932017	-2.24219079305539
-2.22123387049159	-2.21756104395523
-2.19178293838542	-2.18475588719105
-2.15858311593367	-2.14840453114316
-2.12366440385581	-2.10974843536873
-2.08631181127389	-2.0679290026347
-2.04447070950943	-2.02144286114497
-1.996120672869	-1.96931077787103
-1.94026149357838	-1.91164724653946
-1.87734843094657	-1.84961528207439
-1.80922675265498	-1.78501426258788
-1.73872616755249	-1.71981379951354
-1.6690770243479	-1.65583000477821
-1.60328712339057	-1.59458218382588
-1.5436192917411	-1.53727904196714
-1.49130145579895	-1.4848700588854
-1.44653927262415	-1.43810368886085
-1.40879677432536	-1.39753686776453
-1.37721034770576	-1.36347364229119
-1.3509504379106	-1.33587608923427
-1.32937025123179	-1.31431334413116
-1.31188060577108	-1.29794926268876
-1.29762482093245	-1.28549326041577
-1.28513085127301	-1.27506685877247
-1.27213865287015	-1.26407031861349
-1.25573228755426	-1.24924038521035
-1.23278216146394	-1.22704995116448
-1.20057721123491	-1.1944223212257
-1.15744950852583	-1.14953711554133
-1.10318844354618	-1.09241060902061
-1.03910404791666	-1.02498563795831
-0.967706933637335	-0.95064132155244
-0.892092200144816	-0.873262764796829
-0.815208296927691	-0.796198002705383
-0.739228536251037	-0.721482601130604
-0.665210317408032	-0.649605452991714
-0.593135465490914	-0.579868466913439
-0.522302669010768	-0.511139788119589
-0.451924870172658	-0.442629785120798
-0.381709049437243	-0.374345889189762
-0.312201962311399	-0.307105043167201
-0.244784291695358	-0.24224348582287
-0.181343395655514	-0.18127559596597
-0.123775105861007	-0.125659066115859
-0.0735034865580434	-0.0766416101469696
-0.0311617290872284	-0.0350774995250413
0.00351097100986896	-0.00117872861538177
0.0315818647831734	0.0256943662868891
0.0547163758563365	0.0470463056719023
0.0749249365331639	0.0650012208037954
0.0943161752973623	0.0818931888800404
0.114871746981023	0.0998632524809219
0.138236695182177	0.120582321100351
0.165527554278431	0.145116832238746
0.197189028030451	0.173897655613448
0.232950408375676	0.206761544957208
0.2719227559081	0.243066916152406
0.312844318149994	0.281895433172226
0.354444255822431	0.322322582893498
0.395850830096655	0.363698785201184
0.436917682140388	0.405862307073346
0.478328840289697	0.449219196303132
0.521422427974535	0.494667917939778
0.567806261115876	0.543398856028693
0.618923220508821	0.59663433564458
0.675716123578374	0.655380447407655
0.738480732196888	0.72024751395839
0.806922842011947	0.79137421620538
0.880358131162337	0.868459668190128
0.958638360042779	0.952096041855939
1.03992193177967	1.03993510391103
1.12314850131745	1.13044043168913
1.20725772360053	1.22207560252396
1.29118925357333	1.31330419374924
1.3738827461803	1.4025897826987
1.45427785636584	1.48839594670606
1.53142244072938	1.5692083921752
1.60452334248623	1.64371609904878
1.6733753938089	1.71201626109098
1.73806681084553	1.77505233112001
1.7988594015645	1.83430747515438
1.85609940311452	1.8913371667075
1.91018254690173	1.9472856102119
1.96157023873093	2.00259652272945
2.01086053819056	2.05709676344457
2.05891821421902	2.11046396620215
2.10702157933741	2.16285979033345
2.15691273901475	2.21536254364156
2.21059786804165	2.2698746408366
2.26976321763909	2.32837328086372
2.33475416140878	2.39157914431881
2.40321625378395	2.45728444937765
2.46871182878415	2.51876218667103
2.51983347078571	2.56385463183761
2.47611101952223	2.51902110534895
2.35191871836698	2.39172128641005
2.15771914627279	2.19275631581156
1.90397488219247	1.9329273343441
1.60114850507882	1.62303548279831
1.25970259388468	1.27388190196481
0.890099727562834	0.896267732634235
0.502802485066114	0.500994115597225
0.10827344534733	0.098862191644408
-0.283024812640705	-0.299326898433583
-0.660629709945178	-0.682772013846117
-1.01407866761327	-1.04067201380256
-1.33290910669218	-1.36222575751228
-1.60665844822908	-1.63663210418465
-1.82486411327117	-1.85308991302903
-1.97706352286562	-2.0007980432548
-2.05279409805963	-2.06895535407131
-2.07586299320801	-2.08554835639243
-2.07450932472478	-2.08037283252242
-2.05868986199615	-2.0626850569949
-2.03591584097034	-2.0390304299129
-2.01101287053327	-2.01332607298342
-1.98614380843472	-1.98720747188917
-1.9611351308032	-1.96049993542862
-1.93413494688112	-1.93173702744026
-1.90252948496885	-1.89872468643216
-1.86393708826273	-1.8592048233915
-1.81706482833281	-1.81164452429752
-1.76225541219058	-1.75603389313598
-1.70162288341105	-1.69440054725373
-1.63874933109878	-1.63072242743267
-1.57799787001035	-1.57013775262859
-1.52358951840404	-1.51768481155827
-1.47867439214175	-1.47702101645365
-1.44466588236941	-1.44955403082667
-1.42105113333848	-1.43422842317229
-1.40572070527189	-1.42796634463011
-1.39564323791723	-1.42654273446548
-1.38758327028222	-1.42555299514601
-1.37860501242754	-1.42116178964193
-1.3662725537251	-1.41048443150705
-1.34862207878819	-1.39163745460695
-1.32405507617027	-1.36360074694965
-1.29127986441341	-1.32603304318614
-1.24935762413379	-1.27910691332144
-1.19783091318633	-1.22335198909057
-1.13685488981329	-1.15949127660637
-1.06723761676934	-1.08831249784484
-0.990192476194988	-1.01063910044425
-0.908741868166546	-0.926924249430965
-0.823877824012761	-0.839498481510107
-0.736592375062382	-0.749474756522955
-0.647877552644159	-0.657966034310792
-0.558725388086838	-0.566085274714899
-0.47012791271917	-0.474945437576559
-0.383077157869902	-0.385659482737055
-0.298565154867783	-0.299340370037669
-0.217583935041561	-0.217290007098586
-0.141797834406345	-0.138950600600545
-0.0698032106991258	-0.0645386356154176
-0.00142045267350203	0.00554903573856735
0.063499710355	0.0706890762571638
0.124895756181972	0.130162831978209
0.1824459652807	0.183431213434418
0.235690943812125	0.230462216439119
0.284289115830198	0.271982331387569
0.328301531641885	0.309528850255238
0.368381461398136	0.345252263127474
0.405767257272801	0.381509532660374
0.44203743587362	0.420334510133498
0.478683659313952	0.462889847747581
0.516659689793832	0.50905588747132
0.556103425934362	0.557360580357852
0.596358863466194	0.60538181886589
0.636282686622281	0.65053795450072
0.67469620954009	0.690969538954063
0.71079855257038	0.726162984134983
0.744397566325023	0.757091211613499
0.775913104781437	0.78585133845222
0.806207222189182	0.814961611247958
0.83634089546675	0.846580094000994
0.867341865845713	0.881914893927691
0.900036305252617	0.921022438047286
0.934977062139668	0.963047463648353
0.972479100554273	1.00677949627146
1.0127274988219	1.05126642119384
1.05587308937913	1.09621147209606
1.10202507636656	1.14198762330394
1.15111085414008	1.18927375673539
1.20266277500009	1.23848301372962
1.25564782814385	1.28925394705472
1.3084468198367	1.3402539219342
1.35903065908636	1.38940024774296
1.40531373561187	1.43441835963641
1.44561556205468	1.47352874654721
1.47913723198353	1.5060388294707
1.50635694691427	1.5327022772784
1.52925785357122	1.55582064134541
1.55130717693016	1.57910939284348
1.57711296860016	1.60731719636806
1.61170688615904	1.64553527312035
1.65944106314156	1.69812255176594
1.72658332102167	1.77159635856129
1.80776313305078	1.86003410701708
1.89094808086925	1.94991906698545
1.96410574611745	2.02773450831856
2.02212795279213	2.08767369052956
1.97751677835775	2.04122049903979
1.85169572419799	1.91031169528578
1.65668349402793	1.70762343534049
1.40449879156265	1.44583187527689
1.10716032051724	1.13761317116793
0.776686784606773	0.795643479086584
0.425096887546328	0.432598955105809
0.0644093330509876	0.0611557552985674
-0.293357175164167	-0.306009964262179
-0.636183933384057	-0.656222047503469
-0.952052237893599	-0.976804338352338
-1.22894338497772	-1.25508068073583
-1.45483867092132	-1.47837491858097
-1.61771939200934	-1.63401089581481
-1.7055668445267	-1.70931245636439
-1.73759957968915	-1.73017679340664
-1.73270319955201	-1.7164234961817
-1.70189585245484	-1.67912882642319
-1.65439182940685	-1.62727064359101
-1.59680929359526	-1.56705772044246
-1.53296509320916	-1.50185364095163
-1.46428917273524	-1.43267499605799
-1.39076833189543	-1.35914082302553
-1.31078488229769	-1.28066806645091
-1.22684137631704	-1.19765243021878
-1.14270155521314	-1.11232770441361
-1.06212916024568	-1.02898889852165
-0.98739995268472	-0.953401547051289
-0.925545954174377	-0.891544044656951
-0.880498948804537	-0.848165315471813
-0.854097868808943	-0.825713113275684
-0.845892603649754	-0.823938856781196
-0.853513703445487	-0.840141604914741
-0.873340120031338	-0.869820576831697
-0.901153316975423	-0.907488504144897
-0.932596952252454	-0.947455309116539
-0.963451811025333	-0.984472489910816
-0.989845352005748	-1.0142119748228
-1.00848244141713	-1.0335791582205
-1.01687017350753	-1.04081666072428
-1.01343739999827	-1.03533996992648
-0.997481045083597	-1.01733679666308
-0.968965713547472	-0.987295189616576
-0.92827911647156	-0.945664629475419
-0.87605390286195	-0.892754778277454
-0.813114743317458	-0.828838763954327
-0.739247438785718	-0.751952015116232
-0.658021057242885	-0.665885156116424
-0.571624473575064	-0.573514325910888
-0.48224656266836	-0.477715663455612
-0.39207619940888	-0.381365307706581
-0.30330225868273	-0.287339397619783
-0.218113615376015	-0.198514072151205
-0.138699144374843	-0.117765470256832
-0.0671472621379307	-0.0480711954119285
-0.00220609663957221	0.0129160705426565
0.0571835448900571	0.068037892173714
0.112473971005235	0.120540840373966
0.165048030726568	0.172902929898129
0.215781506354531	0.225986768090469
0.264763347157594	0.278832665525655
0.311290635360184	0.32915978499455
0.354188153577582	0.374358823836919
0.392377414657926	0.412564542916614
0.425477553522164	0.44338885252608
0.454156763924023	0.468076982104268
0.480046448519771	0.48911078486752
0.505245819076719	0.509473083028826
0.531646041736291	0.531838955996099
0.560373611826235	0.557928930326552
0.591576846968133	0.588205609236311
0.624617146571458	0.622003001965192
0.658555247182919	0.658028789407024
0.692709478902251	0.695037447577902
0.727053019944784	0.732423543952749
0.762308157296194	0.770537377587893
0.799731223158057	0.810621224482804
0.840690014599245	0.854369366877246
0.886178586556394	0.90323618881512
0.936411119523345	0.957740402007593
0.990627476084926	1.01707206293412
1.04722360619363	1.07923303693514
1.10424441465692	1.14173739951461
1.16013704443649	1.20265041444652
1.21451709110762	1.26155835487985
1.26862530651712	1.32002679244011
1.32519267292999	1.3812567979681
1.38757810661324	1.44891350367282
1.45824777211837	1.52535013161304
1.53688771479721	1.60962358536765
1.61865389908888	1.69581629119118
1.69320183512915	1.7722410352954
1.74509313553917	1.82204680315695
1.70722617509091	1.77866681973314
1.60047454864911	1.6567797679685
1.43511213856824	1.46876499562326
1.22141282720275	1.22700185045762
0.96965049690712	0.943869680231797
0.690099030035811	0.631747832706004
0.39303230894329	0.303015655640452
0.0887242159840211	-0.0299475032046483
-0.212551366487529	-0.354762296069083
-0.500520556116895	-0.65904937519264
-0.764909470549612	-0.930429392815107
-0.995444227431213	-1.15652300117627
-1.18185094440723	-1.32495085251592
-1.31385573912321	-1.42333359907385
-1.38118472922467	-1.46532115025741
-1.40272694875838	-1.47857878753831
-1.40400413646875	-1.47324196744131
-1.39304550677688	-1.45662199805422
-1.37522116383142	-1.43317239167937
-1.35324817450142	-1.40496650206921
-1.32754607781506	-1.37233076573784
-1.29685048290121	-1.33445081892793
-1.2590518143705	-1.28996156762675
-1.21219035007659	-1.237615488675
-1.15544246006371	-1.17704477138527
-1.08987249063614	-1.10946810155389
-1.018752323089	-1.03809104690658
-0.947337357411702	-0.967992654324328
-0.882091089471005	-0.90543807222615
-0.829473248780007	-0.856728547929258
-0.794553554621631	-0.82684910895235
-0.779826948009266	-0.818259399993559
-0.784595528726495	-0.830162648046489
-0.805116883450234	-0.858493335564467
-0.835466898094805	-0.896697147719344
-0.868840359918034	-0.937132963905505
-0.898900883379059	-0.972681676859036
-0.920822580850942	-0.998054368681317
-0.931809308089073	-1.01042530340286
-0.931061291828181	-1.00929304786443
-0.919308270279062	-0.995754534570328
-0.898103090103482	-0.97154872576607
-0.869081678952928	-0.938239306436767
-0.833379105877457	-0.896784634602887
-0.791353195364202	-0.847554458322205
-0.742685549942167	-0.7906710115188
-0.686811527232416	-0.726452832047457
-0.623521193353922	-0.655760519268203
-0.553507483170307	-0.580141421044214
-0.478629906105223	-0.501762837988581
-0.401737373654852	-0.423167052121667
-0.326062932973807	-0.346887099480942
-0.254401193297757	-0.274966604737426
-0.18838663422128	-0.208469879154589
-0.128137973468314	-0.147150408141295
-0.0723649503806564	-0.08948444947249
-0.0188613375127062	-0.0331690910463324
0.0347926098009877	0.0240520212796954
0.0905235409200862	0.0835763620950571
0.149239942610667	0.14549554301458
0.210615635301278	0.208672028046104
0.273222453314833	0.271249373541341
0.334964471695033	0.331362528451725
0.393696623463769	0.387800197644632
0.447865150766878	0.4404137544674
0.496991312208005	0.49014227373547
0.541847177647707	0.538656781742444
0.584250889256792	0.587781029139119
0.62652338879288	0.638918353391526
0.670766680384682	0.692664639167412
0.718205374346471	0.748687209865802
0.768832992055257	0.805878176055817
0.821496719685685	0.862741827124282
0.874377771805289	0.917905624228112
0.925670247999688	0.970574430229633
0.974201111217663	1.02074772126917
1.01977780194971	1.06911525921006
1.06316568047471	1.11669930979633
1.10574166304677	1.16444505393443
1.14899233684615	1.21297969204687
1.1940665227135	1.2626250217575
1.2415279233898	1.3135553024276
1.29132837728558	1.36590183274806
1.34292042371042	1.41967699860754
1.39540592482637	1.47454882303141
1.4476769450876	1.5296382466073
1.49859447045572	1.58356913511254
1.5472843395513	1.63492449376362
1.59354976412641	1.68303000413221
1.63824282384167	1.72869478980394
1.68332315788675	1.77440294623436
1.73136330516269	1.82361183471297
1.78443832714701	1.87918897286976
1.84258566597606	1.9413895015706
1.90225475349601	2.00599974383809
1.9553056439461	2.06332165108626
1.98908166590638	2.09853441617509
1.95246874550927	2.05850654315209
1.84873720130087	1.94523559723651
1.68704785875559	1.76894058815854
1.4765615433478	1.53984052564834
1.22643908055192	1.26815441943607
0.945841295842348	0.964101279251894
0.643929014693471	0.637900114825989
0.329863062579691	0.299769935888516
0.0128042649754056	-0.0400702478303575
-0.298086552644988	-0.371401426600465
-0.593648564807092	-0.68400459069164
-0.864720946036509	-0.967660730373716
-1.10214287085884	-1.21215083591653
-1.29675351379969	-1.40725589758991
-1.43939204938466	-1.54275690566369
-1.52089765213935	-1.6084348504077
-1.55446875772425	-1.62690839407467
-1.56902545823169	-1.62710455059669
-1.57211630804743	-1.61777283164092
-1.56897321661014	-1.60476670377175
-1.56249114863768	-1.5908945008066
-1.55351806404228	-1.57636086172581
-1.54134177386258	-1.55962562229092
-1.52428991332725	-1.53837518198323
-1.50038644601661	-1.51034139843318
-1.46801564979527	-1.47388605824585
-1.42652360318282	-1.42841562500615
-1.37665015365808	-1.37467954805098
-1.32066955317241	-1.3149038393992
-1.26216517376918	-1.25266857595795
-1.20546720307897	-1.19249403653418
-1.15488900533151	-1.13917417737952
-1.11395556120709	-1.09694105974523
-1.08480634219531	-1.06860225067224
-1.06789037774795	-1.05487088548537
-1.06198871051311	-1.05412071437637
-1.06452735166271	-1.06268925228542
-1.07209293733817	-1.07567139062632
-1.08103760970822	-1.08799367560746
-1.08805816554369	-1.09549530349353
-1.09064808680835	-1.09574969765875
-1.08734270177653	-1.08840107172332
-1.07771098171172	-1.0748801025525
-1.06209810030231	-1.05754287991787
-1.04118562365309	-1.03850398656533
-1.01549929967598	-1.01858894830653
-0.98504681036467	-0.996835535415474
-0.949273462194809	-0.970809235043545
-0.907417757526821	-0.937666605626102
-0.859132607559269	-0.895508124074405
-0.80505038001732	-0.844371479339331
-0.746967300913418	-0.786405936777388
-0.687513340280637	-0.725200518676863
-0.629434155448589	-0.664614849029573
-0.57480006566355	-0.60761507568596
-0.524478151966966	-0.555546115512307
-0.478056786479795	-0.508038855441106
-0.434199278537806	-0.463478006602153
-0.391243260297836	-0.419783731744292
-0.347809704188805	-0.375225022419376
-0.303231010399047	-0.329019131562248
-0.257702133692704	-0.281539753464963
-0.2121438376786	-0.234072897219973
-0.167824131391541	-0.188215630968751
-0.125842583976501	-0.145151268829268
-0.0866535080096182	-0.105087328348458
-0.0498257428258378	-0.0670770168478714
-0.0141439771527875	-0.0292899424339529
0.0220068346064716	0.0103727454575774
0.0601460060280762	0.0535422679438087
0.101266185691699	0.100789143190304
0.145577989383725	0.151397462593646
0.192474559182577	0.203608113952047
0.240714487654538	0.25524866559042
0.288781407426356	0.304504299798359
0.335330013799025	0.350534308390122
0.379585597043465	0.393718464340562
0.421562913005921	0.435465125713421
0.462027861945758	0.477668497221783
0.502218302961929	0.522037119564074
0.543429888575085	0.569578130830231
0.586630874934155	0.620445499350232
0.632265617153829	0.674161928107516
0.680314321142133	0.730029278758765
0.730530728264363	0.787479123641191
0.782679674526511	0.84620389114147
0.836618474160383	0.90606035506572
0.892187030372527	0.966845040912964
0.949002430080142	1.02807408110344
1.00631378112745	1.08888704979253
1.06303369687102	1.14814637072755
1.11795860643097	1.20471527178718
1.17009021893221	1.25780474439693
1.21892707889868	1.30723985134431
1.26461703371541	1.3535254516299
1.30792265013305	1.39767868313996
1.35001563731358	1.44090835136862
1.39216259896396	1.48429206565706
1.43539335780555	1.52857134731158
1.48025393816861	1.57408115842453
1.52672291381403	1.6207546141311
1.57430398804312	1.66815678436648
1.62223258217497	1.71556363588878
1.66970782196031	1.76213950368882
1.71610235473718	1.80724575422032
1.7611601889271	1.85084176334523
1.80519544062999	1.89384841323569
1.84923532922762	1.93828066568916
1.89496907089151	1.98695459759807
1.94435218684631	2.04265291255486
1.9988014782122	2.10680445450296
2.05806299518558	2.17796481871908
2.11899317840807	2.25056102520227
2.17462649895985	2.31437326397928
2.21396411769876	2.35507344524448
2.18099899425085	2.31883433520114
2.08711020983375	2.21568334976446
1.93980764333738	2.0539700059745
1.7466011736517	1.84204382087129
1.51500067966665	1.58825431149488
1.25251604027216	1.30095099488532
0.966657134358165	0.988483388082642
0.664933840814616	0.659201008126895
0.354856038531448	0.321453372058122
0.0439336063986004	-0.0164100030836331
-0.260323576693987	-0.346039600258328
-0.550405631856375	-0.659085902425919
-0.818802680198624	-0.947199392546362
-1.05800484283079	-1.20203055357961
-1.26050224086295	-1.41522986848563
-1.41878499540514	-1.57844782022437
-1.52534322756744	-1.68333489175579
-1.58326894606559	-1.73633563033123
-1.62760118382183	-1.77546236699736
-1.66485715376707	-1.80693561147872
-1.6990031008602	-1.83447648325657
-1.73124229965611	-1.85910715738493
-1.76028230411952	-1.87942798149972
-1.78303029932411	-1.89239681657096
-1.79559253306943	-1.89444206321099
-1.79440359675905	-1.88261284604396
-1.77727587795555	-1.85549439513537
-1.74414345663845	-1.81373271669189
-1.69731589327439	-1.7601141536376
-1.64117676858339	-1.69921137584064
-1.58141759745253	-1.63667619873719
-1.52401993276011	-1.5783321394636
-1.47424223531525	-1.52925304979791
-1.43582435253443	-1.49298804108077
-1.41052228312998	-1.47104041920853
-1.39799311775574	-1.46267265775552
-1.39600513691253	-1.4650864869857
-1.40092946452637	-1.47397653174619
-1.40843525259978	-1.48436157555747
-1.41425621015747	-1.49149885603634
-1.41486268905946	-1.49164721155212
-1.40790042449477	-1.48249931471333
-1.39233448259083	-1.46323268283211
-1.36831541210441	-1.43426336745369
-1.33683604944151	-1.3968463168726
-1.29928183718694	-1.3526408688838
-1.25699766058422	-1.30331109428702
-1.2109799311254	-1.25020823960267
-1.16174847280503	-1.19417748734196
-1.10938783727128	-1.13552098652287
-1.05370794279811	-1.07412932195467
-0.994467450061851	-1.00975654806449
-0.931609343712746	-0.942350259967
-0.865458262221726	-0.872295811581472
-0.796826834191755	-0.800462075248309
-0.72698528809318	-0.728044614658572
-0.657471216885468	-0.656299521102004
-0.589763119907035	-0.586278580391646
-0.524913567449332	-0.518642796674309
-0.463296358036877	-0.45360280496796
-0.404600260126088	-0.391006892606731
-0.348085600030508	-0.330540181995164
-0.292983356714873	-0.271935983242381
-0.238849163102205	-0.215093285821477
-0.185716332891978	-0.160059153289772
-0.133999870457002	-0.106919873895185
-0.0842330259994146	-0.0556854250040247
-0.036789992805243	-0.00622875647366887
0.00828506301460068	0.0417106328431909
0.051318720209808	0.0884845108178402
0.092961922430083	0.134488374208783
0.134091610469967	0.180131789344814
0.175652138107362	0.22581848390261
0.218425778991874	0.271889191181612
0.262784528002608	0.318493209235776
0.308546288404401	0.365443742482895
0.355055334705466	0.412193206776332
0.401498390675879	0.458031508325857
0.447316297264863	0.502468594717692
0.492501555780243	0.545623669478706
0.537645100325857	0.58840955624064
0.583736918269547	0.632390817378556
0.631824555205101	0.679353052997433
0.682659142403322	0.730757008360608
0.736436613492648	0.787286267566091
0.792699668368071	0.848626248045827
0.850422205785038	0.913508991238746
0.908260273695743	0.979992749813333
0.964914610650538	1.04591288403542
1.0195023582934	1.10939657263342
1.07179953359817	1.16927720968584
1.12223606993873	1.22523847561412
1.17162301786696	1.2776220162816
1.22072489931855	1.32701474292285
1.26987833701202	1.37386418526952
1.31884401556229	1.41833730149646
1.36696637299736	1.46046205302926
1.41355892090157	1.50041814627266
1.4583120118216	1.53878574403473
1.50150518068859	1.57660278787823
1.54391279205045	1.6151625001792
1.5864560966273	1.65559174571709
1.62978053924923	1.69837949642458
1.6739642436228	1.74310020186788
1.71849583353599	1.78852357729525
1.76254325216522	1.8331313761675
1.80541916334093	1.8758626387163
1.84706348287336	1.91677834359906
1.88832659407294	1.95732388910279
1.93085905494127	1.99997027772546
1.97649796417728	2.04720056637738
2.02618068895038	2.10002506020339
2.07859801344485	2.15639427329896
2.12897608415027	2.20998945112634
2.16846339332285	2.24987408043604
2.18451669629696	2.21504036977719
2.14731814888428	2.11590531111117
2.04177272093689	1.96051801440377
1.87695573389074	1.75692758962079
1.6619425091818	1.51318314672804
1.40580836824601	1.2373337956913
1.11762863251934	0.937428646476384
0.806478623437753	0.621516809049084
0.481433662437199	0.297647393375197
0.151569070953641	-0.0261304905794768
-0.174039829576964	-0.341767732849141
-0.486317717718657	-0.641215223467996
-0.776189272035479	-0.916423852470244
-1.03457917109147	-1.15934450989009
-1.25241209345068	-1.36192808576173
-1.42061271767714	-1.51612547011937
-1.53010572233489	-1.61388755299721
-1.58662938138243	-1.66222718030136
-1.62812774941714	-1.70015277153967
-1.66237167344629	-1.73420125062508
-1.69419908395447	-1.76741806546922
-1.7253604299538	-1.79985430834738
-1.75489943349085	-1.82944518005957
-1.77989909281446	-1.85294461943697
-1.79642583864824	-1.86673260610811
-1.80054745592047	-1.86747603422204
-1.78932073266696	-1.85271081739461
-1.76161400130362	-1.82139464677482
-1.71858718748985	-1.77438738166884
-1.66367458217717	-1.71471028538042
-1.6020365693095	-1.64739218031153
-1.53961381916738	-1.57878744247534
-1.48204008559125	-1.51543587003073
-1.43369329919665	-1.46274273446152
-1.39709451125455	-1.42388452013885
-1.37274163487792	-1.39931472536477
-1.35934205640467	-1.38703376560171
-1.35432289012196	-1.38347758159528
-1.35445761747469	-1.38464133819933
-1.35645249684663	-1.38701959785336
-1.35738583692044	-1.38809355966172
-1.35496074107353	-1.38631577367375
-1.3475775222986	-1.38074285494521
-1.33425594154627	-1.37058530118261
-1.31446459733449	-1.35492360012747
-1.28793838360682	-1.33269499507344
-1.25455790220999	-1.30289520314036
-1.21432812104733	-1.26486208235662
-1.16744855029677	-1.21851584796598
-1.11442469763939	-1.16447303084728
-1.0561441613615	-1.1039963258935
-0.993854025342565	-1.03878712878347
