# Supplementary material for: A multiwavelength photoplethysmography dataset with blood pressure and heart rate reference measurements
Source: Data Brief. 2025 Nov 14;63:112284. doi: 10.1016/j.dib.2025.112284 (PMC12682042; doi:10.1016/j.dib.2025.112284)
Supplement: Supplementary file 1 [file mmc1.zip › ppg_csv/ppg_subject_031.csv]

IR_PPG	Red_PPG
-0.986364715603908	-0.952871954914703
-0.980748869067022	-0.934567612121487
-0.963170778418718	-0.905285982320747
-0.934230085732081	-0.86530900527361
-0.895228632787561	-0.815697099185322
-0.848082661683379	-0.758303395904806
-0.795059664177853	-0.695606354985988
-0.738471898449549	-0.630425868722367
-0.680458147624873	-0.565609019402301
-0.622907993974297	-0.503767131591829
-0.567500862037942	-0.447119028480116
-0.515789389496028	-0.397449878035016
-0.46925070900825	-0.35613013736865
-0.429245168014245	-0.324089252763819
-0.39685685402022	-0.301672571489647
-0.37264776311499	-0.288431697982963
-0.356422365891732	-0.28300043926082
-0.34712567987193	-0.283186472950272
-0.342950230806067	-0.286287572131275
-0.341630430142187	-0.289530039001702
-0.340822085682397	-0.290492199795918
-0.338442243132918	-0.28740480471797
-0.332877483849246	-0.279273388240126
-0.323033050933499	-0.26582052177363
-0.308263782136696	-0.247294334557452
-0.288270914585049	-0.224229909341331
-0.263042750025529	-0.197259774522187
-0.232866468348381	-0.167030504920799
-0.198377527598769	-0.134216443461027
-0.160580192987045	-0.0995732570038244
-0.120783291056867	-0.0639641656343307
-0.0804342813001043	-0.028311910192871
-0.0408747035125974	0.00653481192919881
-0.0030699262497541	0.0399926422002343
0.0326129749883572	0.0719311620260119
0.0665049169982049	0.102777452812611
0.0995698477355946	0.133474656469005
0.133182616895781	0.16528764264102
0.168797913757998	0.199510005895964
0.207584331111728	0.237150981827559
0.250115483485585	0.278672757571228
0.29620978681219	0.323839185436334
0.344970644768411	0.371724826177877
0.395004181927958	0.420890302463678
0.444725080513846	0.469662524160672
0.492647952753875	0.516421325895037
0.537604944731907	0.559824512651854
0.578885699263142	0.598964552223582
0.616314809828045	0.633474814449845
0.650258965880956	0.663580049821677
0.681531863325605	0.690058762857395
0.711181813605074	0.714084081146078
0.740204008361005	0.736939907382982
0.769270701754603	0.759675587837248
0.798572583307702	0.782835136025062
0.827820034754008	0.806399658002572
0.856408123512798	0.829982612319358
0.883720481656224	0.853190293961777
0.909511628618004	0.875998369584398
0.934252648792414	0.899010258885185
0.959277337892655	0.92349872321605
0.98656844366979	0.951146299525727
1.01810278387786	0.983410114980009
1.05481968054215	1.02050940633444
1.09545055269802	1.060220452461
1.13559591188214	1.09690927258513
1.16748960964488	1.12137418789064
1.18077359092339	1.12194225249621
1.15968256058956	1.09818811551746
1.09971669652267	1.03094559634052
1.00583683912461	0.926244532604354
0.883003828797282	0.7901147619479
0.736178505942579	0.628586122010117
0.570321710962398	0.447688450429956
0.390394284258636	0.253451584846371
0.201357066233187	0.0519053628983151
0.00817089728794963	-0.150920377775259
-0.184203382175182	-0.348995799535397
-0.370804931754309	-0.536291064743148
-0.546672911047539	-0.706776335759557
-0.706846479652973	-0.854421774945673
-0.846364797168715	-0.973197544662541
-0.960267023192871	-1.05707380727121
-1.04359231732354	-1.10642706688196
-1.0952523742054	-1.14264756975718
-1.13499806142871	-1.16698810461569
-1.16343936979223	-1.18030834398435
-1.18064177071956	-1.18301441991483
-1.18635986203601	-1.17508850071244
-1.18033771448085	-1.15629123983934
-1.1626299491447	-1.12652854170498
-1.13387639696489	-1.08627564995831
-1.09545754695943	-1.0368886485651
-1.0494820316476	-0.980649843503887
-0.998601682754501	-0.920505807527319
-0.945692665171475	-0.859603601526791
-0.893474878666665	-0.800808366534213
-0.844162721406423	-0.746350443229011
-0.799233735326354	-0.697650987194364
-0.759359828539736	-0.655293689927561
-0.724488267551856	-0.619095107270422
-0.694018526954669	-0.588260842369929
-0.66701282119426	-0.561633868540384
-0.642396560255077	-0.537999994471946
-0.619131051430967	-0.516350969271249
-0.596354386007574	-0.495997009381425
-0.57348089646508	-0.476494158206298
-0.55023829117914	-0.457458698360001
-0.526624028037364	-0.438404874070831
-0.502784575242009	-0.418712462284446
-0.478851191459711	-0.397724326605151
-0.454786642702803	-0.374880104386487
-0.430299668157058	-0.349793608493017
-0.4048666315734	-0.322265097135278
-0.3778642435693	-0.292288131289984
-0.348771488528856	-0.260092332839418
-0.317359533940423	-0.226186608815088
-0.283776519424061	-0.191317380361425
-0.248469289265051	-0.156285615462845
-0.211964893796068	-0.121660232160469
-0.174618418468428	-0.087519011219059
-0.136461765886384	-0.0533709683047661
-0.0972378622699007	-0.0183383198580428
-0.0566022581687484	0.0184637064234788
-0.0143725422036826	0.0575334568855711
0.0293299549562056	0.0987813857541178
0.074132132893874	0.141619198502445
0.119606916346528	0.185265037599777
0.165478557448636	0.229070911035414
0.211716828379653	0.272699516666953
0.258491286897588	0.316105351481261
0.306029719170317	0.359388396177284
0.354441035486386	0.402611467260708
0.40354834521487	0.445637879735747
0.452774104915514	0.488023891767342
0.501130373733009	0.529008349753576
0.547359737521407	0.567643980866016
0.590223988094005	0.603070440881258
0.628868922870127	0.634842182290149
0.663144919573927	0.663158428955068
0.693758583441955	0.688869654113213
0.722172536819417	0.713250948155567
0.750250975081554	0.737654885319089
0.779755323318352	0.763207300055523
0.811886567759115	0.790670581639489
0.847077794658225	0.820498646936379
0.885125645936101	0.853000607948393
0.925568157212674	0.888478517441881
0.96807787366338	0.927230498732925
1.01261780194689	0.969371810731321
1.0592029886797	1.01446640916149
1.10727183014106	1.06098457396453
1.15484200498988	1.10567285671342
1.1977639329459	1.14306502554583
1.22944872177504	1.16548315526281
1.2413800450421	1.16383082776173
1.21865036996061	1.13560711946234
1.15433547161992	1.06077521492217
1.05424654037574	0.946449741731683
0.924194766583769	0.799745327481339
0.769991340599703	0.627776599761602
0.597447452779242	0.437658186162933
0.412374293478085	0.236504714275795
0.220583053051932	0.0314308116906506
0.0278849218564808	-0.170448894002039
-0.159908909752568	-0.362019775211811
-0.336987251419517	-0.536167204348202
-0.497538912788666	-0.685776553820752
-0.635752703504316	-0.803733196038998
-0.745817433210768	-0.882922503412478
-0.821921911552323	-0.92594505562183
-0.865232576124883	-0.9508087476203
-0.895528557020122	-0.963361073909612
-0.917338002229507	-0.968615156742993
-0.933678434653284	-0.96988319826765
-0.945686692864212	-0.968362814114665
-0.952739143857892	-0.963289742060905
-0.953037287041064	-0.952615559970876
-0.944489169366761	-0.934000702659982
-0.925602364461742	-0.905794484373198
-0.896099473074942	-0.867687127587652
-0.857094758086648	-0.820874981523059
-0.810860687385987	-0.767789608916404
-0.760355682570829	-0.711586915913877
-0.708717061427718	-0.655611746801531
-0.658863127330703	-0.602966972490109
-0.613253325606443	-0.556206910871597
-0.573777549937971	-0.517125355859101
-0.54171210048382	-0.486628946622508
-0.517689799456567	-0.464715569310426
-0.501664812135423	-0.450563591285076
-0.492886795129419	-0.442700511969603
-0.489923343283494	-0.439210785858218
-0.490774014892017	-0.437963012279385
-0.493087846452903	-0.436834947500726
-0.494436763345535	-0.433879525678587
-0.492556205521943	-0.427371379683741
-0.485486527511656	-0.415747740103286
-0.471625486140207	-0.397554977240013
-0.449771864959099	-0.371534093328385
-0.419242948157257	-0.336892608206587
-0.38007733668788	-0.293673480455447
-0.333239989301375	-0.243040080637231
-0.280696368173445	-0.187316172603921
-0.22525156311569	-0.129728465584293
-0.170137421683974	-0.073902368268979
-0.118425922435224	-0.0232025374550152
-0.072410991677335	0.0199720018103949
-0.0331209073756873	0.0547808681242643
-0.000102948451348605	0.0822205134538976
0.0284374339000627	0.104925686850902
0.0551587311507329	0.126492188559231
0.0828966659351713	0.15052271354266
0.113979413076955	0.179720050474501
0.149757952014743	0.215325141354141
0.190475256337061	0.257044909093948
0.235450221811414	0.303408441906019
0.28342760083417	0.352327512727217
0.332921535620814	0.401613007330129
0.382455680185145	0.44931733396937
0.430699700107956	0.493917526896004
0.476553495513936	0.534406687336315
0.519230483430902	0.570333915908532
0.558360811703725	0.601811870586794
0.594090901559322	0.629509630743361
0.627118331249032	0.65461641194663
0.658597104552278	0.678714817330721
0.689889218424815	0.703513320438486
0.722211414871955	0.730467684747885
0.756293954298976	0.760404685516017
0.792184710440062	0.793288026553959
0.82928279833275	0.828232334283791
0.866606907589918	0.863808221556649
0.903234839333882	0.898598804176882
0.938793913235286	0.931857888652605
0.973825539931896	0.96401508280732
1.0098195574137	0.996739327330529
1.04877113093451	1.0323592673145
1.09226932155724	1.07266027256285
1.14032314815704	1.11737982944384
1.19028289092532	1.16296094764388
1.23626418725248	1.20214387325704
1.26940939872453	1.22473789078779
1.2791234949253	1.20403030995019
1.25926685365411	1.14509394459456
1.20260329580222	1.05270836045664
1.11349237031211	0.931653123272183
0.996293626126299	0.786707798776928
0.855366612187269	0.622651952706624
0.695070877437521	0.444265150797016
0.519765970819554	0.256326958783851
0.333811441275865	0.063616942402874
0.14156683774895	-0.129085332610169
-0.0526082908186922	-0.317000300519531
-0.244354395484564	-0.495348395589467
-0.42931192730617	-0.659350052084231
-0.60312133734101	-0.804225704268077
-0.761423076646587	-0.925195786405259
-0.899857596280405	-1.01748073276003
-1.01406534729997	-1.07864402500344
-1.09968678076277	-1.12842235714922
-1.15462964390446	-1.1677930967325
-1.19746519416528	-1.19696843870819
-1.2282126170032	-1.21558016122122
-1.24678516309337	-1.22289360809599
-1.25304637184807	-1.21807864092995
-1.24690691926044	-1.20055425366526
-1.22849606095132	-1.17036124973114
-1.19838009951073	-1.1284482369815
-1.15775244116234	-1.07675176058496
-1.10851035176271	-1.0180323829273
-1.05316142612387	-0.955522929927425
-0.994560248447573	-0.892489271591775
-0.935547166787584	-0.831809663474417
-0.878610099836644	-0.775668479353329
-0.825676878103227	-0.72542636525863
-0.778066731966926	-0.68167064333575
-0.736537954253425	-0.644392110915906
-0.701337737512787	-0.613204631238269
-0.672211880521087	-0.587528616401329
-0.648409595161336	-0.566684496054321
-0.628748528501098	-0.54987820623846
-0.611772862832403	-0.536115821993451
-0.595982497509087	-0.524148249526918
-0.580072732583144	-0.512558373115733
-0.563114543542438	-0.500010583038277
-0.544621510335828	-0.485541361934477
-0.524481410355401	-0.468709300838955
-0.502769146901865	-0.449498240120257
-0.479494932009969	-0.428005897156183
-0.454368695500295	-0.404057325052322
-0.426667820033344	-0.37692447481799
-0.395271409247645	-0.34531089427354
-0.358872780742356	-0.307668357753429
-0.316319675802584	-0.262760068260419
-0.266979989846277	-0.210237606970284
-0.211009284804162	-0.150956787681853
-0.149421285411017	-0.0868755260242587
-0.0839325632590214	-0.0205907239703996
-0.0166374833612999	0.0452652880712593
0.0503755972456962	0.108532505296914
0.11535840694736	0.167802958959929
0.1771228848991	0.22246733884823
0.235125233335933	0.272602523623755
0.289411184941562	0.318787088162865
0.340437881163624	0.361896738087152
0.388823828313646	0.402884907085335
0.435109632049747	0.442537994716932
0.4796011303931	0.481234314038424
0.522319599183498	0.518802755625125
0.563048680431134	0.554591931472714
0.601464800347938	0.587771770573995
0.637334115735954	0.617756156949074
0.670728080079065	0.644573861134051
0.702177007764523	0.669058870439948
0.732687978015826	0.692807850370655
0.763603249917425	0.717904384163134
0.79633505992098	0.746456151339295
0.832054475226538	0.780060920084933
0.871430749048182	0.819383680158468
0.91451468859783	0.864027488652834
0.96082988378742	0.912780552342862
1.00966984538379	0.96415934400866
1.06049854504866	1.01702156608379
1.11325401307579	1.0709566298838
1.16832809452686	1.12620710479803
1.22608647506251	1.18303247667761
1.28598122492413	1.24064795896271
1.34551871856972	1.29607624326168
1.39949582791186	1.34337769400984
1.43993949940767	1.37373388440391
1.45702602987141	1.37668685032914
1.43640572806826	1.35417069336382
1.37755157590587	1.29016582974489
1.2849737032548	1.18998767038791
1.16318223998561	1.05895162620843
1.01668731596888	0.90237310812201
0.849999061075158	0.7255675270442
0.66762760517502	0.533850293890558
0.474083078139028	0.332536819576638
0.273875609837748	0.126942515017996
0.0715153301417463	-0.0776172088698141
-0.128487631078412	-0.275826941171237
-0.321623143952162	-0.462371270970717
-0.503381078608938	-0.6319347873527
-0.669251305178174	-0.779202079401632
-0.814723693789305	-0.898857736201955
-0.935288114571765	-0.985586346838117
-1.02643443765499	-1.03858289317078
-1.08569874539702	-1.07725598644213
-1.13247014939752	-1.10390882172024
-1.16788843931607	-1.12018473916191
-1.19208696764251	-1.12669450622686
-1.20424306994005	-1.1229455224814
-1.20298075000959	-1.10766871853354
-1.18706079085925	-1.07951173055636
-1.15618982233617	-1.03791888175134
-1.11168232509018	-0.983910439910524
-1.05668242744797	-0.920458537473751
-0.995767939924097	-0.852255888570123
-0.934002146204977	-0.784865234565337
-0.875746088016413	-0.723458819322313
-0.823656253416462	-0.671531503305305
-0.778222233068293	-0.630036925734778
-0.738000880762634	-0.597309925695184
-0.700459134258798	-0.569881747595861
-0.66311089950522	-0.543915383009313
-0.624504289179499	-0.516660667419701
-0.58467791531636	-0.487295388667772
-0.544963705331606	-0.456853393563486
-0.507321676029728	-0.427417419166759
-0.473558618769	-0.401058345708877
-0.444741501343402	-0.379003005857186
-0.420952610626717	-0.361289290149648
-0.401367343723749	-0.346888410269792
-0.384530819018977	-0.334091729878357
-0.368681698026629	-0.320938445981621
-0.352016490153828	-0.305558196944272
-0.33287041555322	-0.28641621417924
-0.309848821376499	-0.26249153438458
-0.281938683377306	-0.233382590551811
-0.248589730386485	-0.199289211216986
-0.209736777934718	-0.160842199287526
-0.165763011851697	-0.118842219525606
-0.117443726616376	-0.074046313637963
-0.0659078461203534	-0.0271192057279528
-0.0126030409055335	0.0212478820227265
0.0407994505821838	0.0701657223741654
0.092616532948061	0.118470961846097
0.141466283997898	0.164832151377147
0.186580953906239	0.208024853988178
0.227983961265375	0.247279404821941
0.266442519646318	0.282561777674394
0.303210897673982	0.314664964419671
0.339675880358662	0.345070906760897
0.377045518322338	0.37563601951265
0.416165885750705	0.408185399353233
0.457453596347116	0.444082105063963
0.500875757492235	0.483838965774401
0.545937602150518	0.526881195603454
0.591710654499272	0.571587417599559
0.636966065996849	0.615668195908181
0.680427480735801	0.656794837899171
0.721068428832788	0.693258537671725
0.758329531216663	0.724411657381158
0.792161553905082	0.750731362398774
0.822893806678583	0.773503872363035
0.851028286414139	0.794295311245876
0.877104689930762	0.814474343559271
0.901737183518722	0.835011963379974
0.925810517168738	0.856619049894708
0.950697266950047	0.880087793337752
0.978289005569101	0.906572482231584
1.01067017147824	0.937531723956521
1.04939113632045	0.974170631540826
1.09445607117646	1.01642932148692
1.14328052703374	1.06178795685238
1.1899683936552	1.10432737095247
1.22528182996426	1.13454231865571
1.23758454061125	1.14029493008049
1.21319748114546	1.11230697308935
1.14400196836944	1.03342536716276
1.0359465007152	0.911273509870965
0.894979576614739	0.753474798784225
0.727049694500078	0.567652631472786
0.538105352803223	0.361430405506897
0.334095049956186	0.142431518456811
0.120967284390976	-0.0817206321072236
-0.095329445460396	-0.303402648614956
-0.30884664116592	-0.514991133496136
-0.513635804293586	-0.708862689180514
-0.703748436411383	-0.877393918097838
-0.873236039087301	-1.01296142267786
-1.01615011388933	-1.10794180535033
-1.12654216238546	-1.16327430785913
-1.19846368614368	-1.19906360070198
-1.23564155348658	-1.21678207583172
-1.25464353670182	-1.21752116579513
-1.25646234072596	-1.20244407319135
-1.24253841669963	-1.17317611163308
-1.21490638877187	-1.13196787564782
-1.17612413291973	-1.08159093075401
-1.12905419453526	-1.02506828938982
-1.07659331079439	-0.965394356324352
-1.02142005720778	-0.90532095473979
-0.965790557699372	-0.847165517118414
-0.911395524426199	-0.792578458996379
-0.859305418980567	-0.74232265673032
-0.810044345572501	-0.696236867441058
-0.763807211174012	-0.653527691690299
-0.720760898579642	-0.613354378017316
-0.681294805597366	-0.575459849260299
-0.64607613285816	-0.540506107736779
-0.615847298269874	-0.509884456646589
-0.591040391208763	-0.485056338686094
-0.571403242581619	-0.466756001778651
-0.555855833294678	-0.454454016350854
-0.542684559953724	-0.446314244416242
-0.529988019509002	-0.439625315845119
-0.516144783581933	-0.43150545516992
-0.500081859139035	-0.419611943711196
-0.481258777611186	-0.402608676947835
-0.459436107368411	-0.380236179876588
-0.43437518535847	-0.35297723897361
-0.405602210240413	-0.321476853659706
-0.372311452385635	-0.285980981507745
-0.333427937544885	-0.246046058769942
-0.287810556374568	-0.200642258917476
-0.23454678150304	-0.14859098305251
-0.173273265815978	-0.0891429753386662
-0.103571216284287	-0.0224851284794697
-0.0281338732655337	0.0499762745966534
0.0504270845842209	0.125648718282989
0.129499978608918	0.201135033035323
0.206473130152498	0.272888699184659
0.278734860558903	0.337951394704232
0.344391852059983	0.394544990824496
0.402296559126144	0.44235509204973
0.452596127079623	0.482448937963458
0.496411693800052	0.516868053729133
0.535577747758676	0.54802202251792
0.572211915121071	0.578070038321281
0.608182077066064	0.608466872358746
0.644623741336461	0.639765523151092
0.681688043164594	0.671675400499492
0.718631752256786	0.703324603111548
0.754225668554645	0.733654021518509
0.787330035871088	0.761849912647224
0.81742683863581	0.787701056199743
0.844922739931907	0.811766685060959
0.871117389344225	0.835277586920055
0.897837497440344	0.859768320148731
0.926847915228651	0.886547388447488
0.959251987503177	0.916223592233119
0.995143889300199	0.94854004392858
1.03370631263555	0.982645015724803
1.07373464583884	1.01768432602933
1.11431300627377	1.05337721232382
1.15523486183243	1.09017485452018
1.19684154145684	1.12874786116835
1.23920120541098	1.16885220560802
1.280855206545	1.2079486971116
1.31760998361774	1.24016046910175
1.34196246244755	1.25616209356852
1.31881220507065	1.23036908845875
1.25301876782128	1.15740166978245
1.15006815302141	1.04387723251915
1.015446362993	0.896413171648355
0.854639400058037	0.721626882149593
0.673133266538485	0.526135759002382
0.476413964756318	0.316557197186242
0.269967497033509	0.0995085916806906
0.0592798656920292	-0.118392662534751
-0.150162926946149	-0.330529170480563
-0.352874878559053	-0.530283537177226
-0.543369986824711	-0.711038367645222
-0.716162249421152	-0.866176266905029
-0.865765664026402	-0.989079839977129
-0.98669422831849	-1.073131691882
-1.07346193997544	-1.12013652277818
-1.12564997014277	-1.15039542781528
-1.16137792229945	-1.16708879888143
-1.18358629070488	-1.17306468153203
-1.19524064857654	-1.17093379288605
-1.19911444728433	-1.16297572655345
-1.19737568841862	-1.15088285963703
-1.19118701383671	-1.13547166942665
-1.18053702464334	-1.1165246166654
-1.16441779057255	-1.09289094226252
-1.14132052427388	-1.06289110765217
-1.10989821345206	-1.02495339164946
-1.06958197065822	-0.978301580828083
-1.02096071848789	-0.923466750709819
-0.965826455783729	-0.862436978369736
-0.906901078522878	-0.798373485704876
-0.847350236573341	-0.734980452600509
-0.790231465592064	-0.675748759509788
-0.738014516114454	-0.623315381232386
-0.692266888427078	-0.5790876126997
-0.653542382374313	-0.543169754335954
-0.621464610218814	-0.51457010636407
-0.594966539445672	-0.491629470484966
-0.572623965019395	-0.472548310183413
-0.552996368135385	-0.455824115409342
-0.534870768752851	-0.440424614179837
-0.517322917254867	-0.425649096204633
-0.49958952953711	-0.410799448155354
-0.480856738131137	-0.394882709738063
-0.460127894238829	-0.376540432315939
-0.436276252500131	-0.354269748967071
-0.40825962107636	-0.326837844379699
-0.37538110759504	-0.293682780061215
-0.337472380247631	-0.255104303965403
-0.294926289790773	-0.212164827096924
-0.248576789870407	-0.166354783520749
-0.199489427667161	-0.119158092282191
-0.148753311395087	-0.0716807587197889
-0.0973389101737643	-0.0244835549593373
-0.0460309092404667	0.0223323450851634
0.00459483418207843	0.068873512136745
0.054184204920785	0.115204245841086
0.102613575749758	0.161230031373505
0.149969132054303	0.206737368364673
0.196473372645015	0.251519473061488
0.242375703057807	0.295484457136204
0.287859920956809	0.33867236342595
0.333013738472206	0.381181475273103
0.377867341494118	0.423077183056344
0.422475000784878	0.464370658995301
0.466996340965938	0.505097368846386
0.511727094340974	0.545445410219061
0.557043121382261	0.585833621611223
0.603267045662678	0.626847371552791
0.650520579306852	0.669019417798834
0.698641641863162	0.712562686588447
0.747208588470271	0.757224054290839
0.795656261139287	0.802357707377657
0.843429926506528	0.84716528622411
0.890119771734659	0.89095518303179
0.935541655357262	0.933306082509472
0.979753291610231	0.97411751958952
1.023003794583	1.01358439292887
1.06562765541242	1.05211647869788
1.10793121377114	1.09021070023179
1.15014946234263	1.12831962114103
1.1925143126256	1.1667767925788
1.23536557655768	1.20576733238495
1.2791291033672	1.24522538543964
1.3239743698064	1.28450824656743
1.36907710172874	1.32177924176654
1.41162308190675	1.35320622708906
1.44593691102486	1.37231002600648
1.46328884438183	1.36998194857535
1.44308481081833	1.34341139583833
1.38530020924764	1.27445596286925
1.29417628834942	1.16854419045703
1.17395429680335	1.03110461939059
1.02887548328911	0.867565790458854
0.863181096486375	0.683356244450747
0.681112385074826	0.483904522155191
0.486910597734139	0.274639164361107
0.28481698314399	0.0609887118574178
0.0790727899840575	-0.151618294566954
-0.126080733065982	-0.357753314123087
-0.326402337326451	-0.551987806022059
-0.517650774117671	-0.728893229474946
-0.695584794759966	-0.883041043692826
-0.855963150573659	-1.00900270788678
-0.994544592879072	-1.10134968126788
-1.10708787299653	-1.15872346707222
-1.18935174224635	-1.20365441795275
-1.23991693927697	-1.23685038077284
-1.27795042335422	-1.25883579288821
-1.30370812919491	-1.26999154679812
-1.31750518663201	-1.27058815595844
-1.31975727754431	-1.26082998680415
-1.31097550363882	-1.24092863976052
-1.2917373120244	-1.21122442688479
-1.2626671391887	-1.17234556534665
-1.22446459936903	-1.12534736237508
-1.17799864614599	-1.07175148657889
-1.12444293019059	-1.0134429569597
-1.06538735820076	-0.952464279082041
-1.00285847185307	-0.890808160040333
-0.939220874596579	-0.830300391428438
-0.876980679326844	-0.77259203432651
-0.818536942073552	-0.719198657708481
-0.765925363382934	-0.671484912352316
-0.720586988223898	-0.630518847976408
-0.683186915580971	-0.596808132900425
-0.653509058729398	-0.570038378345742
-0.630458412363033	-0.548980625631902
-0.612197155041426	-0.531663036710797
-0.596412739204511	-0.515758048420347
-0.58067198128637	-0.499034336801667
-0.562779044084965	-0.479719517228574
-0.541049507411437	-0.456682619178669
-0.514444384259209	-0.429424976158931
-0.482564139497253	-0.397935169190378
-0.445552691921083	-0.362499488609228
-0.403974063687538	-0.323554900009471
-0.35869828288129	-0.281630578017894
-0.310798138590138	-0.237363774754721
-0.261440963536355	-0.191531079446344
-0.21176190783442	-0.14503864991636
-0.162720016711208	-0.098850901810594
-0.114960305497144	-0.0538599406225495
-0.068719202470292	-0.0107010645622698
-0.0238011955952856	0.0304516351165617
0.0203693102296099	0.0700146685903325
0.0646295012615321	0.108937841416341
0.109897852973376	0.148431697799159
0.156938513157898	0.189573994367893
0.206106303839023	0.232949582550067
0.257157014690252	0.278452119616486
0.309227279603323	0.325305946094722
0.361036836050949	0.372288643295703
0.411266527751835	0.418076965574895
0.45898258793894	0.461618517464185
0.503947034836695	0.502430112440736
0.546679634749724	0.54072287742529
0.588225910215837	0.577286486821528
0.629721195187565	0.613162927286594
0.671948125071876	0.649253631762315
0.715086410899415	0.686038426251756
0.75874917418356	0.723516143235127
0.802259864452534	0.761362239942411
0.845016864047382	0.799194569511752
0.886754341516184	0.83677907699555
0.927557954452015	0.87403763645032
0.967633242075799	0.910857532695445
1.00699358210794	0.946870736504789
1.04532064060891	0.981440185394689
1.08216897253141	1.01398209615032
1.1174602488477	1.04451478004519
1.15197327080929	1.07410829925425
1.18744259389951	1.1048627561319
1.22600307618458	1.13919587097032
1.26899814353313	1.17849530402572
1.31547502031091	1.22149106885154
1.36090864413823	1.26294249170947
1.39675188167961	1.29330531187908
1.41124706024201	1.29984114341116
1.38751401848604	1.2737837726136
1.32004423538657	1.20007299862747
1.21443172419625	1.08540082906257
1.07627049816776	0.936459271528731
0.911154570553737	0.759940333635751
0.724677954606854	0.562536022993445
0.522434663579765	0.350938347211625
0.310018710725132	0.131839313900105
0.0930241092956111	-0.0880690693313051
-0.122955127456136	-0.302094794872791
-0.332324986277451	-0.503545855114542
-0.529491453915674	-0.685730242446746
-0.708860517118147	-0.841955949259591
-0.86483816263221	-0.965530967943263
-0.991830377205203	-1.04976329088795
-1.08424314758447	-1.09662209069414
-1.14106544526853	-1.13164584696642
-1.18765714184361	-1.15794922307575
-1.22578363012454	-1.1776825225205
-1.25604352712227	-1.19179531058208
-1.27789815187105	-1.19996532669269
-1.28999595674243	-1.20076879471102
-1.29070020372658	-1.1921300891439
-1.27866167225533	-1.17201063974628
-1.2532908657682	-1.13916971948946
-1.21503490912773	-1.09373155356804
-1.16541880974692	-1.03733274701306
-1.10686632609695	-0.972814216429652
-1.04237499822817	-0.903641491102114
-0.975153235104003	-0.833330505315266
-0.908301045585963	-0.765068789794522
-0.844554966279983	-0.701542538258213
-0.786086353689087	-0.644853633920296
-0.734360182710669	-0.596414192832491
-0.690083531039874	-0.55680288887341
-0.653257009395055	-0.525669357590172
-0.623301119161731	-0.501805147394735
-0.599202859921524	-0.483424574294268
-0.579636154345094	-0.468559990465204
-0.563044283883957	-0.45539569231409
-0.547710627652061	-0.442420348932205
-0.531863382317216	-0.428408146848283
-0.513846405374399	-0.412326607501439
-0.492339647494544	-0.393271610138163
-0.466554296756112	-0.370483579180711
-0.436311056496417	-0.343443723221663
-0.40196124372146	-0.312002736343647
-0.364191493894761	-0.276465490894263
-0.323799513270123	-0.237557482835693
-0.281517637868777	-0.196250001682603
-0.237919769175843	-0.153510006423546
-0.193407303886648	-0.110098664024545
-0.148242353008197	-0.0665062674331433
-0.102586826127322	-0.0230117596823135
-0.0565218250721089	0.02021408677501
-0.0100571631265228	0.0630342303662663
0.0368353541875139	0.105320364372836
0.0841480832142378	0.146962146755612
0.131753220726266	0.187895773799474
0.179368877051507	0.228147913819253
0.226616875543022	0.267882553481595
0.273157698193633	0.307417136989147
0.318841240701783	0.347172573134793
0.363805382759891	0.387554316214168
0.408480357556806	0.428811629587074
0.453487790008542	0.470952507833152
0.499448124145499	0.513769086431561
0.546742750765686	0.556957043235468
0.595317056362234	0.60024226743035
0.64461902711276	0.643414976481179
0.693713131590685	0.686237377328156
0.741521521047062	0.728301158280068
0.787092313645572	0.7689784316955
0.829807149454708	0.807559906421045
0.869484552166309	0.843528550143633
0.906369408283703	0.87679087586861
0.941016038514675	0.90769244056728
0.974091677991469	0.936788067802812
1.00615964545	0.964515330997567
1.0375348572208	0.99099856149832
1.068305219986	1.01613835563612
1.09855207156985	1.03997644700466
1.12869499145664	1.06316791793468
1.1597870563861	1.08730727238872
1.19354955964755	1.11485439696761
1.23197830401116	1.14848827927081
1.27647179942726	1.18989335930321
1.32661587517233	1.23824054538045
1.3789715112978	1.28886550303319
1.42636055044242	1.33273888234835
1.45812144629176	1.35719228231616
1.43636845690105	1.33130320782975
1.37435494367066	1.258004853288
1.27694908901317	1.14385052206711
1.14901907534117	0.995393517543281
0.995433085067255	0.819187143092708
0.821059300604015	0.621784702091595
0.630765904364039	0.409739497916144
0.429421078759916	0.189604833942554
0.221893006204238	-0.0320659864529731
0.0130498691095941	-0.248719659894236
-0.192240150111425	-0.453802883005035
-0.38910886904623	-0.640762352409169
-0.572688105282229	-0.803044764730436
-0.738109676406833	-0.934096816592637
-0.880505400007452	-1.02736520461957
-0.995007093671496	-1.08292529894494
-1.07674657498637	-1.12388316488831
-1.12536938520582	-1.15320404136214
-1.16390332238697	-1.17332048434751
-1.19375493127948	-1.18592234618311
-1.21548012922979	-1.19180726328438
-1.22887374793507	-1.19091789187213
-1.23318843455166	-1.18259097234063
-1.22746499647268	-1.16594167575544
-1.21091663110885	-1.14025394301832
-1.18328531537404	-1.10525675543366
-1.14508614728754	-1.06124182417935
-1.09768079799992	-1.00908463738388
-1.04317466732698	-0.950274407268659
-0.984190209926451	-0.886979753146194
-0.923588322038925	-0.822049371277791
-0.864179307133437	-0.758806876183815
-0.808432529444734	-0.700589863030549
-0.75820836324104	-0.650130272484719
-0.714579106129111	-0.608982554859746
-0.677810492921309	-0.577224460416765
-0.647510563840817	-0.553562693927619
-0.622863823709891	-0.535800432508325
-0.602831527701814	-0.521462194084223
-0.586245409635067	-0.508330417111355
-0.571818008295524	-0.494745730181123
-0.558164285741121	-0.479670890395045
-0.543916311641515	-0.462608277548262
-0.527924307982024	-0.443459661675967
-0.509449223916793	-0.42237250520024
-0.488233380016212	-0.399583004893579
-0.464391643246002	-0.37525659714205
-0.438156436740493	-0.349340794226619
-0.409591140103316	-0.321476659874102
-0.378418087239796	-0.291031618997225
-0.344065405830115	-0.257283651007143
-0.305935272495718	-0.219713810011221
-0.263781029610829	-0.178296940755612
-0.218006804644782	-0.13366710024328
-0.169715855380203	-0.0870822708360672
-0.120443850023015	-0.0401810014938882
-0.0716756497418222	0.0054217273202537
-0.0243693402654654	0.0485970230589742
0.0212828510364699	0.089061211769206
0.0657519706027177	0.127461863138555
0.109803399902704	0.165115948454715
0.154064406238124	0.203482587904256
0.198736117000772	0.243568325247884
0.243544730973511	0.285479667557446
0.287877126024605	0.328279857481852
0.330971546943553	0.370211872410351
0.372080231693038	0.409233661335433
0.410618638671113	0.443706634269792
0.446352729536148	0.473030603298666
0.479611123967348	0.498031792761942
0.511411031420655	0.52095239487041
0.543360580049569	0.544964252889045
0.577286496821602	0.57327265060795
0.614677960419508	0.608061271306107
0.656139879596674	0.649647820585313
0.701063565629082	0.696189915402786
0.747660852515944	0.744108289612307
0.793393744193007	0.789135654431955
0.835690707873452	0.827642902977563
0.872722814640194	0.85776347075445
0.903982290270386	0.879925689379972
0.930488429571518	0.896677454079981
0.954598114473624	0.911982884439326
0.979530474320853	0.930310727005475
1.0087478502503	0.955760414594814
1.04526282667125	0.991278767279688
1.09084987690562	1.03787955924624
1.14514096826612	1.09380765504031
1.20471697040686	1.15377320071522
1.26249959592766	1.20859820770967
1.30786065369324	1.24572296923945
1.32777539863345	1.21908115030074
1.30053139811783	1.14369004368074
1.22341829595182	1.0263511746737
1.10336444120666	0.873866068573832
0.947298182953615	0.693036250675373
0.762147870263921	0.490663246272549
0.554841852208836	0.273548580659589
0.332308477859608	0.0484937791307211
0.101476096287491	-0.177699633019825
-0.130726943436266	-0.398230130497822
-0.357372292240412	-0.606296188009041
-0.571531601053696	-0.795096280259253
-0.766276520804866	-0.957828881954231
-0.934678702422672	-1.08769246779974
-1.06980979683586	-1.17788551250157
-1.16474145497319	-1.2295756020099
-1.22014238246616	-1.26263717531135
-1.2583873316211	-1.27984514596154
-1.28097324142509	-1.28285499550654
-1.28861552606688	-1.2724916706394
-1.2816773021289	-1.24917097410572
-1.2606040801561	-1.21331478641857
-1.22626009967398	-1.16568599307957
-1.18011282691093	-1.1076153474994
-1.12424347919314	-1.04109585814548
-1.06118416854605	-0.968709684238741
-0.993620709611145	-0.89336825889641
-0.924052269933741	-0.81790631025617
-0.854525330751937	-0.744654252741414
-0.786529163678363	-0.675164444860014
-0.721070670044583	-0.610226984610501
-0.658877758388082	-0.550173149103181
-0.600635179749998	-0.495301332437295
-0.547145315865472	-0.446182298867913
-0.49933908953571	-0.403668148142491
-0.458131099525566	-0.368600689284835
-0.424182193091404	-0.341380140367813
-0.397665490721655	-0.321618642214283
-0.378120536384601	-0.308045911086158
-0.364440821715439	-0.298708507039518
-0.354992348177145	-0.291375009876892
-0.347821499817909	-0.2839742095213
-0.340892036859592	-0.274890837384406
-0.332297667192802	-0.263031881960711
-0.320420901989792	-0.247703890119924
-0.304035587944359	-0.22842921942151
-0.282364502511281	-0.204828978407668
-0.255100937635778	-0.176623650112169
-0.222397521914301	-0.143720603093319
-0.184830530482438	-0.10633529444038
-0.143354637170701	-0.0651052745376604
-0.0992488951433263	-0.0211426945436189
-0.0540227836755922	0.0240479244785464
-0.00923947832850227	0.0688157560815518
0.0337498506264282	0.111703575910164
0.074100777954169	0.151746067430193
0.111690375097924	0.188614497778983
0.147147134399154	0.222575013949101
0.1816565002215	0.254303843211507
0.216600140820032	0.284650851566986
0.25315810783831	0.314449312994624
0.291998801929021	0.34441303655769
0.333118606379471	0.375076584159706
0.375846779348377	0.406724090191506
0.419035705932607	0.439345061577233
0.461438537405435	0.472716236296669
0.502169175408983	0.506621593009792
0.541024982256961	0.541074822177372
0.578480218230822	0.576368772972245
0.615348548913012	0.612885771613679
0.652318977055639	0.650764599439077
0.689628531597434	0.68961851032744
0.727021333739417	0.728481094608626
0.763965376720354	0.766042255561689
0.799971490734185	0.801088328110774
0.834825782905712	0.832948110065903
0.868603122848204	0.861718092042946
0.901457641134807	0.888125183384939
0.933334385125044	0.913082594504106
0.963823490476766	0.937209798055157
0.992319626790207	0.960651974339654
1.01847734379428	0.983361693542002
1.04275988013933	1.00569282275771
1.06676008577107	1.02890132111817
1.09298183837045	1.05509721470779
1.12392460032029	1.08637665387974
1.16058964814271	1.12322198664832
1.20083947994213	1.16267138197754
1.23825257061214	1.19705378404176
1.26209663508047	1.21408218834869
1.23537434957883	1.18347652309343
1.15976102320709	1.09730551199549
1.04208695116495	0.964038132056658
0.889182428652131	0.79214336027869
0.707877750868364	0.590090173663361
0.505003213013365	0.366347549212442
0.287389110286855	0.129384463927705
0.0618657378885546	-0.112330105189081
-0.164736608981815	-0.350327181136145
-0.385587635124532	-0.576137786911716
-0.593857045339876	-0.781292945514021
-0.782714544428128	-0.957323679941292
-0.945329837189565	-1.09576101319176
-1.07487262842446	-1.18813596826365
-1.16451262293311	-1.23785878455082
-1.2155871418317	-1.26886867351718
-1.25040722134647	-1.28566583991359
-1.27238174841413	-1.29155508669282
-1.28391337733405	-1.28884645431857
-1.28647281991302	-1.27903295096514
-1.28072395022243	-1.26281931128846
-1.26668610158672	-1.24008370863884
-1.24395737602493	-1.20997742118233
-1.21201514451543	-1.17130680385353
-1.17056776479992	-1.12314950043869
-1.11988965552528	-1.06547657300862
-1.06105568402025	-0.999509444369647
-0.996008702851645	-0.92766901089429
-0.927439730460122	-0.853186333445129
-0.858508753328306	-0.779587893951051
-0.79246196041237	-0.710256350325718
-0.732215152389153	-0.648141442724007
-0.679989414230465	-0.595568529177349
-0.637086579964008	-0.554056643883849
-0.603845750601093	-0.52412277732009
-0.579741834930921	-0.505138227160688
-0.563536274174982	-0.495331381066847
-0.553411269882858	-0.49198392183221
-0.547084543420306	-0.491791891045171
-0.541949648195923	-0.491310269905697
-0.535286809937323	-0.487389901101386
-0.524556783383355	-0.477538104298176
-0.507748507734596	-0.460162262294241
-0.483709603870319	-0.434675802576853
-0.452359137088562	-0.401472266267575
