# Supplementary material for: A multiwavelength photoplethysmography dataset with blood pressure and heart rate reference measurements
Source: Data Brief. 2025 Nov 14;63:112284. doi: 10.1016/j.dib.2025.112284 (PMC12682042; doi:10.1016/j.dib.2025.112284)
Supplement: Supplementary file 1 [file mmc1.zip › ppg_csv/ppg_subject_032.csv]

IR_PPG	Red_PPG
-1.47678547539086	-1.60339794427441
-1.52195888943299	-1.63697809304818
-1.52069904366882	-1.62334362286019
-1.48226221676042	-1.57489551315648
-1.41693822816933	-1.50451364069067
-1.33535663886538	-1.4237664992924
-1.24762090924682	-1.34130134221495
-1.16235059268399	-1.26190505080929
-1.085837378206	-1.18663993013014
-1.02152126654357	-1.11403991892703
-0.969977094082934	-1.04183506367895
-0.92952215139422	-0.96844031462638
-0.897297690491707	-0.893728438485616
-0.870402915070075	-0.819161064210839
-0.846679159216535	-0.747654392388478
-0.825028001294278	-0.683411228537407
-0.805363853281396	-0.631655485965373
-0.788320631235028	-0.598063443911677
-0.774822778156617	-0.587690950251668
-0.765646587595433	-0.603321936982063
-0.761033873620929	-0.643563793841278
-0.760356606888758	-0.701599219015489
-0.761931634093071	-0.765671683446739
-0.763206049402223	-0.821670781689658
-0.761391162096934	-0.857008832588177
-0.754281936312153	-0.864237478278968
-0.740828642203884	-0.842957578679012
-0.721193719770766	-0.799309084352008
-0.696328983067248	-0.74332875929571
-0.667314298984423	-0.685352845309286
-0.634751365838866	-0.632926628657274
-0.598409906656437	-0.589138555210487
-0.55713821227113	-0.552403792869563
-0.508956274766887	-0.517252431012317
-0.451346694966168	-0.475810158500278
-0.38186486339121	-0.419871884417966
-0.29905819993598	-0.343286196008151
-0.203362616286222	-0.243925108828956
-0.0974738307308347	-0.124371417776169
0.0140778782386282	0.0090167802063017
0.125932272395505	0.148101493315822
0.232937001830061	0.284945994987684
0.330785122897882	0.413024731543603
0.416235618530195	0.527612486824406
0.487200084377183	0.625678760572694
0.542901777686702	0.705593461418178
0.584051796086154	0.766912598932986
0.612917037613728	0.810469448588469
0.633285120049789	0.838742592080392
0.650308303781807	0.85613215109494
0.669954349828562	0.868648958385471
0.697750346112316	0.882770858665381
0.737009211629192	0.903790838114277
0.78740777205512	0.934451055518518
0.844892423458919	0.97450603472923
0.90317352165237	1.02121766775899
0.956103283173471	1.07037821392437
0.999788450519082	1.11758214999316
1.03361958054622	1.15964539286597
1.06015525359368	1.19591461797398
1.0843807719126	1.2290034844154
1.1128317899959	1.26460893103767
1.152553239611	1.31034034977774
1.20946948982465	1.37359383149185
1.28596013363269	1.45851937564806
1.37815206061154	1.56247890128094
1.47409246935238	1.67313522126088
1.55402902390932	1.76786161266448
1.59337492368932	1.81683450950735
1.54468009608851	1.75659183520327
1.40944975543329	1.59140613928207
1.2039651149444	1.34459091223026
0.944507387842623	1.03945964453437
0.647357787348726	0.699325826680928
0.328797526683473	0.347502949156463
0.00510781906763498	0.00730450244749985
-0.307430122278022	-0.297956022959434
-0.592535084132729	-0.544965136577814
-0.833925853275719	-0.710409347921113
-1.01532121648622	-0.799834709478166
-1.12043996054348	-0.845892850942052
-1.1641698702361	-0.871146785227882
-1.17469492556316	-0.893020364000567
-1.16332051556728	-0.92017340078132
-1.13918422662566	-0.952319073848022
-1.10898796190481	-0.982947134548813
-1.07741577482929	-1.00337362620149
-1.04775093126382	-1.00641208662781
-1.02216426831187	-0.988631001774661
-1.00147738140619	-0.950907185397663
-0.984668806821332	-0.897478647681204
-0.968614130754939	-0.834091262276659
-0.948442145842322	-0.766061850638858
-0.918633286956008	-0.696954844854771
-0.874713290453136	-0.628225836507424
-0.81510205124144	-0.559844474896491
-0.74244517408549	-0.491570914328501
-0.663772403627127	-0.424286085971797
-0.589174047449431	-0.360793236462399
-0.529257898418729	-0.30580891968816
-0.492213458676758	-0.265136742956768
-0.481551441712688	-0.244142375997062
-0.495295546424056	-0.245854796074656
-0.526750114808628	-0.269364751106103
-0.566392112611951	-0.309292483667623
-0.604206192897443	-0.356704087417931
-0.631813413559433	-0.401218512512861
-0.643875396727681	-0.433499080350652
-0.638489532224936	-0.447103529275927
-0.616655387691872	-0.43904520860033
-0.581231505484461	-0.409275867402221
-0.535898368405074	-0.359890757579846
-0.484454773191771	-0.294645411694514
-0.43045167680372	-0.21872707611363
-0.376952478149667	-0.138353777746453
-0.326254397055302	-0.0599213676969683
-0.279588400932951	0.0111904694450299
-0.236893846414151	0.0717764070842441
-0.196721981151957	0.121553400713585
-0.156334683604533	0.163252515728548
-0.112169549391393	0.201885091110398
-0.0608285590553543	0.243155055903125
-0.000428478619636407	0.291425583494509
0.0683061230356978	0.348164728574678
0.141974958630078	0.411785913625745
0.215774955446583	0.479013788138524
0.285575537474145	0.546880257746552
0.349623379689413	0.614057579903658
0.408846212375017	0.680767781174211
0.465602655540576	0.747440602604057
0.521713670298838	0.81299035618575
0.577051484086028	0.873857511291026
0.629603309208996	0.924728354820724
0.676987863604367	0.960949064358075
0.718439063727541	0.981425486735008
0.755910149434261	0.99020237129048
0.793469454980151	0.995594948123459
0.835227894596799	1.00722889154042
0.882933501959	1.03245971521573
0.934518205264003	1.07370411695814
0.984320562998465	1.12755213756494
1.02494684003312	1.1858078446465
1.05015809232253	1.23803941095331
1.05778509400049	1.27476061118506
1.05145612203456	1.29021298131477
1.04009226186229	1.28396977106458
1.03485528420036	1.26086260578646
1.04431463335152	1.2288573636508
1.06952378731199	1.1949694150117
1.10100018236733	1.16041915914109
1.11910713609968	1.11729951395447
1.06880233729659	1.01404254596462
0.929972672061177	0.83707822348795
0.720745237154263	0.602416149250003
0.459247129336651	0.326065925976329
0.163605445369152	0.0240371563924741
-0.148052717987426	-0.287660556776012
-0.457600263972274	-0.593017610803582
-0.746910095824581	-0.876024402964688
-0.99785511678354	-1.12067133053378
-1.19230823008834	-1.31094879078531
-1.31214233897817	-1.43084718099374
-1.36798384475026	-1.4887176390946
-1.37833363185332	-1.49650813442823
-1.36085798080083	-1.47615950984372
-1.33093473414909	-1.44835082253202
-1.29954755832232	-1.42814833020932
-1.27251163446932	-1.42258369897042
-1.25095751977416	-1.43056380600853
-1.23281814415312	-1.44485089986832
-1.21469242124401	-1.45523483048406
-1.19329904248044	-1.45176498594405
-1.16608917323997	-1.42717973445298
-1.13121159317357	-1.37825400374127
-1.08738152769007	-1.30623263568446
-1.03407411065552	-1.21658417619376
-0.972069094315313	-1.11816215764588
-0.904024665502736	-1.02177501414307
-0.834611898207869	-0.938249739576962
-0.76985585848163	-0.876321110371977
-0.715702908094367	-0.8409430202289
-0.676299199195861	-0.832556353048651
-0.652702637380251	-0.847318773053029
-0.642565340888961	-0.877799442567045
-0.640858303461319	-0.913786293172432
-0.641287368769673	-0.943459123582042
-0.637875059974111	-0.955397825849832
-0.626252983300611	-0.94131563373901
-0.604413293286761	-0.898548923417032
-0.572871851725251	-0.831014210270153
-0.534296118092412	-0.747926873210177
-0.492659622385738	-0.660719054947218
-0.452027130223801	-0.579469645141946
-0.415225098972611	-0.510174738822447
-0.382824837217541	-0.453573071972729
-0.352883583052584	-0.405644012996548
-0.321636107571863	-0.359507741372718
-0.284887504713276	-0.308053905496584
-0.239506437357269	-0.246300569077831
-0.184422135398252	-0.172650198915435
-0.120855665375993	-0.0888673944252468
-0.0518442777872538	0.000775249497111769
0.0187626623124927	0.0906077019470294
0.0875885774293436	0.174687689954037
0.152860152336041	0.248044025761032
0.214853618602623	0.308029618301697
0.275412536956512	0.355287521564692
0.336809802056838	0.393664202899039
0.400552965582579	0.428999672794032
0.466689239845626	0.46751310109525
0.533879927603505	0.51456356556991
0.600142503405851	0.57392008440272
0.663832864129729	0.647205440011671
0.724331554958945	0.733373269266747
0.782108021861375	0.828543072556516
0.838224186456781	0.926655013314708
0.893612448547464	1.02104639346046
0.948489760119395	1.10645877995169
1.00215619278947	1.18061120704479
1.05330598842057	1.24464771105198
1.10084285820547	1.30237054323805
1.1449546410877	1.3587269913785
1.18787141581307	1.41815829150064
1.2335059454067	1.48314919587071
1.28539014017959	1.55293306238088
1.34315893215926	1.62219928168433
1.39897526451639	1.68000903793377
1.43595291551213	1.70968266932801
1.38040935114695	1.69057768690186
1.22678846028002	1.59620177052184
0.994604946254291	1.38779266554457
0.70337351241269	1.09106236548865
0.372608862098155	0.731722863872666
0.0218256986536243	0.335486154215232
-0.329461274577965	-0.0719357699650586
-0.661737354253679	-0.464830915149607
-0.955487837030578	-0.817487287819813
-1.19119801956573	-1.10419289445708
-1.34935319851619	-1.2992357415428
-1.41043867053902	-1.37690383555839
-1.41434991642593	-1.38364558457435
-1.37075307078362	-1.32441690833967
-1.30206107589332	-1.22496123080495
-1.22658597884358	-1.10940636577062
-1.1561985973507	-0.996370672303025
-1.09596516142041	-0.89752350234165
-1.04528943438223	-0.817889232866334
-0.99997728232102	-0.756811745309111
-0.954616758188754	-0.709076111293445
-0.904648509122731	-0.666462482164672
-0.847618952306246	-0.620141638860886
-0.78339416235558	-0.563563130337403
-0.713491247581009	-0.494579567106017
-0.6400559538304	-0.41562786594708
-0.565145398766728	-0.332041040647772
-0.490659627156755	-0.249839822540595
-0.418717481652132	-0.174373445517067
-0.351976403277962	-0.110015912591748
-0.293542277077896	-0.0601257150771607
-0.246461525118282	-0.0266310949567365
-0.213030126045313	-0.00943686910514563
-0.194200681506996	-0.00626528327631005
-0.189302740972206	-0.0132177540855274
-0.196192616518786	-0.0257993004713934
-0.211779808544813	-0.0399106653943704
-0.232644650949019	-0.0524839352816877
-0.255376375688013	-0.0617386244525879
-0.276494666079595	-0.0670878673434131
-0.292215695409611	-0.0685647578320462
-0.298547670411336	-0.0657782270359348
-0.292042876687567	-0.0570047831338905
-0.271046403593428	-0.0393821352090697
-0.236776723347403	-0.01057617950547
-0.193446950459313	0.0289489800266643
-0.147033911370555	0.074741392827676
-0.102982432508569	0.119584834623458
-0.0637205044179097	0.15709023740775
-0.027126926826454	0.185962268606317
0.0130957855092866	0.212341383014918
0.064933326137015	0.248262158533636
0.13434718592717	0.306380646519711
0.222041820185874	0.393472012509845
0.322316560970574	0.506175706083623
0.424616425972267	0.631350940695384
0.517147648115605	0.750914495457663
0.591085163156869	0.848757242104436
0.643753945260847	0.916587048878862
0.679637382906038	0.956452020674122
0.708882874494311	0.979372955601354
0.743814389333586	1.00101091347272
0.794601814511859	1.03616298680711
0.86556091586166	1.09402033944088
0.953418855202925	1.17560908238971
1.04820749149925	1.27391879272697
1.13648894407129	1.3763254486014
1.20579879155562	1.4683994487336
1.2487764585413	1.53805776591101
1.26553572884022	1.57901424961464
1.26343110744537	1.592542841402
1.25431634936136	1.58685797655082
1.25023587645271	1.57395324537801
1.25886040808576	1.56443848737669
1.27988510646979	1.56178001869789
1.30332228251917	1.55814196766847
1.31029061817758	1.53407222869155
1.253505771788	1.43863273518271
1.096461729673	1.23903983953829
0.859124237413127	0.957555631472272
0.561459040588967	0.616442200698649
0.223431884781089	0.237961636931405
-0.134991484429937	-0.155623970115475
-0.49384532146354	-0.542052530728003
-0.833163880739148	-0.899061955192193
-1.13298141667619	-1.20439015379406
-1.37333218369409	-1.43577503681961
-1.53425043621229	-1.57095451455487
-1.59577042865021	-1.62762031503579
-1.59910726997741	-1.61545353292487
-1.56097524537096	-1.55776540719487
-1.50423654658923	-1.47894097949811
-1.44659206589929	-1.40089350993499
-1.39836594032168	-1.34046113001699
-1.36258994840066	-1.30737305880713
-1.33680310815573	-1.30283822345576
-1.31573588311626	-1.31940215598298
-1.29397588516811	-1.34284488604581
-1.26780843785827	-1.35626281090189
-1.23582088672801	-1.34534456327153
-1.19842424680917	-1.30296830560596
-1.15681287084648	-1.23127451994938
-1.11189365039523	-1.14033666349208
-1.06358157587992	-1.04404024716327
-1.01078643612582	-0.95512104847328
-0.952269128282365	-0.881648046604231
-0.888111507142866	-0.826202095474456
-0.821030045581391	-0.787378046811021
-0.756686518303234	-0.762264878239688
-0.702685535074675	-0.748657219858519
-0.666661492744128	-0.746322299188274
-0.654155096966857	-0.756990035894538
-0.666767988832429	-0.782872619826085
-0.700848046830093	-0.823977978396297
-0.747108206784921	-0.875341546701977
-0.791824437989389	-0.925848451241644
-0.819915390325074	-0.959846331765393
-0.819195582312994	-0.961406634627012
-0.784189847090659	-0.919724205115597
-0.717861342549047	-0.833516212924374
-0.63046370583485	-0.712587768418777
-0.535966885535417	-0.57571025869692
-0.447513238839798	-0.445257588677169
-0.37364513889224	-0.340320014143088
-0.316514328338755	-0.270764102463758
-0.27235851892604	-0.234449185082619
-0.233737420421162	-0.218576400904229
-0.192555697003428	-0.204512087795533
-0.142751625465888	-0.174113734788347
-0.0817492087986529	-0.115196680171862
-0.0103776520988926	-0.0244754358555765
0.0683161897512135	0.0924452639153303
0.150568173293218	0.223442106743762
0.233083708237967	0.353566670288289
0.313674584361893	0.469027159429508
0.391356587462032	0.560671970431758
0.466025133150377	0.626376806692676
0.537932314391151	0.671684653387227
0.607248776503599	0.70809765390978
0.673910779321852	0.749148020209803
0.737780570703299	0.805621329521835
0.798977104158472	0.882006522121673
0.858098948674824	0.97561466398462
0.916068398219665	1.0783460090269
0.973593110380563	1.17998030472222
1.03060947562028	1.27162343319207
1.08618240557954	1.34821632176698
1.13907101100441	1.40947392834474
1.18874539251555	1.45921697085869
1.23633161455546	1.50362795849586
1.28493583398812	1.5492712803764
1.33905360999624	1.60164052159413
1.40312107373816	1.6644614967992
1.47950863820986	1.73915724138821
1.56637709560579	1.82348389406375
1.65592320316591	1.90908938922142
1.7336541592471	1.97929986427311
1.77930581944088	2.00940961700668
1.7278913745787	1.95180258970121
1.58430455215461	1.79114125850849
1.36453012041233	1.54566524951402
1.08455284759553	1.23361418880331
0.760357501947927	0.873227702461864
0.407928851713208	0.482745416575191
0.0432516651350721	0.0804069572287984
-0.317689289542784	-0.315548049491805
-0.658909244076664	-0.686879977501113
-0.96442343022287	-1.01534920071362
-1.21824707973771	-1.28271609304381
-1.40439542437748	-1.47074102840619
-1.50688369589848	-1.58143640499417
-1.54546929538431	-1.65272439152944
-1.54650005251035	-1.68872308997727
-1.52114079859273	-1.69038409199635
-1.47774236636566	-1.65821668968423
-1.42279431787821	-1.59519992178763
-1.36222164329305	-1.50832307398063
-1.30192019353701	-1.40793356363597
-1.24711316927689	-1.3053200240651
-1.20102196011744	-1.20987820137456
-1.16379579559094	-1.12713771435897
-1.13243065562736	-1.05817085746175
-1.10185541273935	-1.00028292138543
-1.06680759069452	-0.948669532204929
-1.02372300730783	-0.898581330117681
-0.971794352391688	-0.847261880061682
-0.912767174399835	-0.794783899728324
-0.849797367581628	-0.743310549788163
-0.786266581565616	-0.695274662254474
-0.725336881971361	-0.651843331411616
-0.670308024016452	-0.612947068918842
-0.625136965214885	-0.578945398755569
-0.594300957989892	-0.552565249099537
-0.581617697330451	-0.539322573862078
-0.588445296862905	-0.545657446326807
-0.612333941811377	-0.575612495124553
-0.647082671425553	-0.627786284060825
-0.684268120396413	-0.694088327501649
-0.715414484228961	-0.76097656500194
-0.733780694037021	-0.812863418377263
-0.735228450411773	-0.836498662761423
-0.718239016651865	-0.824671102453108
-0.683427303449778	-0.777816529527409
-0.632886607264417	-0.703047668127948
-0.569609627430619	-0.611239310538628
-0.497101895890868	-0.513523582836165
-0.419091409473128	-0.418600721020504
-0.339128503915548	-0.331663622017919
-0.260058096105555	-0.254766470282479
-0.183636175976212	-0.187764892050188
-0.110564940169393	-0.129000465719284
-0.0409009088061434	-0.0755210180488413
0.0254922960603757	-0.0232433955987489
0.0887394028594908	0.0323436258981008
0.149027018656077	0.0946764125407221
0.206764610698582	0.164250210363547
0.262603127240087	0.23743467822861
0.317197492294628	0.306989231120639
0.370800509786525	0.364453711896509
0.422958896719321	0.403474928661216
0.472630876351797	0.422672999023231
0.518917564631743	0.427198798747535
0.562307714524218	0.428938455855124
0.605917460231087	0.445447990431998
0.655864451198697	0.497283064655754
0.720015548363106	0.614628545343468
0.805076587801847	0.80676385598076
0.913039939700686	1.04917578502085
1.03874037917971	1.31735112091696
1.17016101051596	1.58677665212229
1.29197113164316	1.83293916709009
1.39098860196752	2.03132545427355
1.46102942265509	2.15742230212591
1.50494857243256	2.21771431273552
1.53325257496482	2.23590668485773
1.56018383917902	2.24208744701348
1.59878325884055	2.26271776109801
1.65626501492901	2.31299548118026
1.73066949828373	2.39310498395278
1.80951918158572	2.48808844008333
1.87096741354366	2.57058076756789
1.82311031334155	2.60594935618519
1.68907814385531	2.55150827189434
1.48317960176507	2.39866965896753
1.21972338375098	2.16316047732338
0.913018186493184	1.86070768688052
0.577372706671818	1.50703824755756
0.227095640967023	1.11787911927312
-0.123504313941058	0.708957261945834
-0.460118461372286	0.295999635494313
-0.76843810464652	-0.10526680016282
-1.03415454708362	-0.479115085106943
-1.24295909200344	-0.809818259419438
-1.38054304272585	-1.08164936318168
-1.45310253147838	-1.27888143647506
-1.49011489623427	-1.40087943335899
-1.49521940636956	-1.47671453788636
-1.47156520976466	-1.50177567946468
-1.42489835891059	-1.48083811447173
-1.36417061695822	-1.42819846559466
-1.29944663578559	-1.36277669022123
-1.23863094153798	-1.30128142555848
-1.18495457800622	-1.2526456285149
-1.13642148756971	-1.21577759928036
-1.08730457574517	-1.18129572253278
-1.03095251920172	-1.1365419533067
-0.962795180635485	-1.07186171621772
-0.882445311281811	-0.985410806715194
-0.794164537809909	-0.884288497545276
-0.705621955014857	-0.781601880800187
-0.625539343283549	-0.691111743900871
-0.561172054433174	-0.622146905409437
-0.516519140613552	-0.577037809812569
-0.491780097623699	-0.551829840427784
-0.484050579236829	-0.539384500672442
-0.488796993254095	-0.533072110599329
-0.501456802263907	-0.52940916425389
-0.518606626117641	-0.528769520226863
-0.538383321144155	-0.534180613105782
-0.560085978600178	-0.548920457104568
-0.583125573210999	-0.573955798148165
-0.605744679687362	-0.6061930591305
-0.62409179477041	-0.638248253705274
-0.632190189550271	-0.660002776827296
-0.623065107359995	-0.66147756123254
-0.590776599035805	-0.635800723243111
-0.532517868264532	-0.580904999946282
-0.449750941749377	-0.499318953175715
-0.347853810526947	-0.396503429827038
-0.234586854688099	-0.278894608294686
-0.118205463212631	-0.152764753385195
-0.00597496160168482	-0.0242771629877349
0.0966194144434379	0.0998632804932253
0.186144934350236	0.212319242772035
0.261303596554032	0.306396253356422
0.322934477436367	0.378385435688657
0.373769289345433	0.429621545067456
0.417764432056381	0.466724472878932
0.459054565625452	0.499367937185947
0.500767549684947	0.536370526404143
0.544018888073258	0.58204301121515
0.587432960819291	0.634656049618954
0.627474827790254	0.687560132519625
0.6596118563084	0.731999226992577
0.679936774798825	0.760153006473709
0.686618423460509	0.767429223126436
0.680597878115726	0.753686718953845
0.665331304925229	0.723338733159849
0.645883628750119	0.684332047461981
0.627946762882251	0.646248248126997
0.617210907418459	0.618227721895467
0.619119143701045	0.607576795242951
0.638676525119134	0.619406320845092
0.679839560210195	0.656745636616401
0.744141022176634	0.720040064123853
0.828616009244378	0.805351049335329
0.92368215171655	0.901821016372275
1.01209766823888	0.990184698040573
1.07010841951279	1.04423265997759
1.01660190471395	0.987861042899872
0.868610540527375	0.83250589757862
0.644926597268008	0.598806782881698
0.364342345250784	0.307403257676967
0.0456500547906404	-0.0210651191677121
-0.292358003797487	-0.365958788784478
-0.630889560198661	-0.70663819230547
-0.951152344097947	-1.02246377086283
-1.23435408518041	-1.29279596558869
-1.4617025131311	-1.49699521761519
-1.6144053576351	-1.61442196807447
-1.67367034837746	-1.66211590516218
-1.67773736602595	-1.64133719626947
-1.6333196440867	-1.56817039064246
-1.55748748213289	-1.46156404928718
-1.46578178228727	-1.34056457573779
-1.37082834209439	-1.22154587652249
-1.2815550631289	-1.11618223183109
-1.20278152981124	-1.03071689449862
-1.13519543942219	-0.966357933512919
-1.07588514240927	-0.920091302575211
-1.01949899895327	-0.885398097919885
-0.959836528532479	-0.853017581327184
-0.891501027740939	-0.812298187085422
-0.811320719738625	-0.753483705158875
-0.719416061137064	-0.670646726890604
-0.619747604899568	-0.564280962751024
-0.519782094588856	-0.442282775203738
-0.42902728099667	-0.318551002750387
-0.356750677623742	-0.209494478607214
-0.309705031917315	-0.129629825950563
-0.290649168256042	-0.0876944173105647
-0.297989251425401	-0.0844526172155654
-0.32639633002511	-0.112908503478988
-0.368038568590026	-0.160863778622308
-0.414080074760916	-0.214738385893642
-0.456166487534453	-0.263004628057096
-0.487611779090873	-0.298031251621617
-0.503996589745322	-0.31614066449979
-0.503067983138633	-0.316446613619528
-0.484178750469066	-0.299374109403756
-0.447728988180252	-0.26574052200389
-0.394954918303889	-0.21677185231317
-0.328079011067572	-0.154663294655952
-0.250549259168654	-0.0829138857569174
-0.16696445949057	-0.00589178013249456
-0.0823477189183641	0.0724187513874522
-0.000762253088886782	0.150017371059224
0.0762093742732218	0.227925019570837
0.150223754757781	0.309738736542855
0.225436865521739	0.399521491653906
0.306277321568193	0.499004877807065
0.394659697706477	0.605717615716801
0.488062444700942	0.713105280021683
0.579610686079055	0.812459996013225
0.660331544547862	0.8956333201087
0.722629061488436	0.957472542065788
0.763416698865977	0.997257106682701
0.785543512076386	1.01874503319906
0.796938183281978	1.02884315197257
0.807854087214038	1.03543738607504
0.827374175988511	1.04526947398228
0.860615530968095	1.06261036771881
0.907671774276117	1.08893051762528
0.964450027981423	1.12324662813095
1.02475514146174	1.16277079512101
1.08269257656098	1.20385842514845
1.13467071896492	1.24346209298063
1.18061675365164	1.28092249508427
1.22418504408018	1.3192877888337
1.27175076431255	1.36512961761597
1.33010358363425	1.42631894613736
1.40317287347737	1.50814918316929
1.48865489729483	1.60898671061273
1.57570205609776	1.71695924044635
1.64471966478057	1.80912562720491
1.59480782010852	1.85416938292788
1.45555952848931	1.78614804314018
1.24270565351836	1.59826511353532
0.971977058791071	1.31479222875062
0.659104607902851	0.960001023423413
0.319819164449112	0.558163132191035
-0.0301484079747383	0.133550189690815
-0.37506724577329	-0.289566169439913
-0.699206485351134	-0.686914310563819
-0.986835263112862	-1.03422259904357
-1.22222271546307	-1.30721940024183
-1.38963797880633	-1.48163307952128
-1.47335018954726	-1.56851042598044
-1.49824720005449	-1.60401864501784
-1.48857013171344	-1.60106643483032
-1.45843560261234	-1.5686649756246
-1.41751128543457	-1.51338517753461
-1.37152622502394	-1.44135218228281
-1.32358320659149	-1.35941461868466
-1.27531082391011	-1.27490958630064
-1.22744679425118	-1.19436555640368
-1.18000103736663	-1.12208755776156
-1.13227705051983	-1.05950424092329
-1.08288737583058	-1.00556295269812
-1.02986569694808	-0.957823773659759
-0.97107475063784	-0.91360641964703
-0.905037349962125	-0.87065692693223
-0.831955763066035	-0.827192789279261
-0.754336721642513	-0.781642283423092
-0.676730905486447	-0.732611644234499
-0.604645953878147	-0.679368872847752
-0.543218516453713	-0.622625211058927
-0.496257130863006	-0.565081651293162
-0.465829060552701	-0.511261540191801
-0.452140756585647	-0.466443053513726
-0.453454324975964	-0.434940065319241
-0.466109256861432	-0.418413356415155
-0.484955520244091	-0.415002447695438
-0.504352171437646	-0.419720555682322
-0.51943473964348	-0.426021289798906
-0.527010042646502	-0.427964154372317
-0.525595052923214	-0.422012326259612
-0.51471655946372	-0.407447599247127
-0.494080768608831	-0.38506951522447
-0.463177465957884	-0.355015552714854
-0.421457573725098	-0.315278888684551
-0.368865886985299	-0.262137310262636
-0.306415480547144	-0.192445644401225
-0.236503998361407	-0.106434924002025
-0.162686444790701	-0.00920251198229795
-0.0887883948085245	0.0901632206740956
-0.0176473555615502	0.181437762066786
0.0498766064118428	0.256689520869629
0.115027357106003	0.312879819362298
0.180294032089913	0.352820114144084
0.248027623273413	0.384223421782967
0.319268757915068	0.417101754457362
0.393305426338622	0.460401865074978
0.468006713339956	0.519191370377512
0.540628068156704	0.593456408694692
0.608691387367525	0.67877195025132
0.670622567494701	0.768296867381409
0.725982064422537	0.855140529336021
0.775293038232262	0.934242476668462
0.819597488404096	1.00333096749912
0.859918530251038	1.0629354424387
0.896802962130105	1.11559628961758
0.9300987097337	1.16448147968195
0.959084261638743	1.21182507776895
0.982988042912392	1.25785327902352
1.00179324514415	1.30081779237786
1.017044908792	1.33828285773756
1.03226878141545	1.36915099849577
1.05266346804721	1.39541408212053
1.08389727783649	1.42247457031066
1.13005219116106	1.45720964327351
1.19103594371643	1.50388826890541
1.26015200802262	1.55940008748737
1.32280262351053	1.61016558031468
1.35723741604384	1.63268356743775
1.29807786863566	1.55968362835661
1.13448531015355	1.35898303867143
0.887288866211191	1.05803063971957
0.577317662422226	0.684275272838355
0.225400824400322	0.265165779365146
-0.147632522240861	-0.17184899936271
-0.520953251887661	-0.599320222007868
-0.873732238926418	-0.989799047232979
-1.18514035774347	-1.3158366337007
-1.43434848272516	-1.54998414007367
-1.60052748825782	-1.66479272501455
-1.6628482487278	-1.69589815663423
-1.66506981488799	-1.64415785149384
-1.62744042657744	-1.54549573958654
-1.57139571850557	-1.43606184056664
-1.51225444885157	-1.34399610361122
-1.45796415729664	-1.28448618375576
-1.41011372600311	-1.25921526581465
-1.36634635459547	-1.25945321761623
-1.32302207599122	-1.27089217500121
-1.27719488713028	-1.27842636319297
-1.22746451232262	-1.26984946356554
-1.17374155632331	-1.23804879910835
-1.11635395279498	-1.18157419461274
-1.05517353802648	-1.10380648432845
-0.989377948553076	-1.01139972510011
-0.918028481755121	-0.91278952775043
-0.841109763056483	-0.817058223892256
-0.760425221605223	-0.732768924318107
-0.679873764205712	-0.666341255593519
-0.604931942461058	-0.620326678703749
-0.541460251930417	-0.592731673337323
-0.494229802402414	-0.578302353689191
-0.465719122105553	-0.571341811379734
-0.455590212922699	-0.568351714902466
-0.460914036065495	-0.568875852042332
-0.476952708965358	-0.57432225944051
-0.498189987967909	-0.585901364991824
-0.519254860214414	-0.603042082492606
-0.535461246617647	-0.622873457134259
-0.542946538659866	-0.640534916380765
-0.53865456817788	-0.649932633458329
-0.520457486184918	-0.644870462735376
-0.487537121588905	-0.620500906185969
-0.440872175973638	-0.574663571708335
-0.383463866838175	-0.508521183344546
-0.319951924753632	-0.426230549362429
-0.255558311773861	-0.333837724983178
-0.194678966230107	-0.237835411355969
-0.139697165821258	-0.143829853081566
-0.0905374932595683	-0.0556275452863022
-0.045092591805078	0.0250864929912563
-0.000199983338814052	0.098419956079771
0.0473116010919016	0.165470939882643
0.0998057537373613	0.227520934427508
0.158332057749973	0.285641725989289
0.222470241047237	0.340702534323902
0.290603728389057	0.393533652977624
0.360598511919736	0.445222224898367
0.43060091182919	0.497596317032529
0.499523497562628	0.553528233207332
0.567011836899509	0.616383917392635
0.63309954082311	0.688500277407006
0.697928217782433	0.769649177331319
0.761692967195892	0.856831957913004
0.824662481815555	0.945781469788394
0.887040755787173	1.03306538256028
0.948634173614759	1.11718848140889
1.00855542545167	1.19806238549347
1.0652721828368	1.27561131410761
1.11712488184328	1.34881172778693
1.16317463373688	1.41589690330493
1.2040872633858	1.47553304825881
1.24270336617176	1.52817490808035
1.28389844416276	1.57666667093189
1.33335060594003	1.62537150508514
1.39507133456384	1.67767548431007
1.46809554804763	1.73252176296308
1.54342727133645	1.78138269150091
1.60281249561254	1.8073858998478
1.54780502632185	1.78779978182978
1.39516540721263	1.69485397172314
1.16346782142918	1.49092673808066
0.871286452115783	1.19977951518627
0.537195482416745	0.845173737323911
0.179769095476354	0.450870838777498
-0.182418525561095	0.0406322538309588
-0.530793197551311	-0.361780583231779
-0.846780737349999	-0.732606238126788
-1.11180696181286	-1.04808327657014
-1.30729768779562	-1.28445026427792
-1.41467873215396	-1.41794576696618
-1.45455618097691	-1.47010408515455
-1.43650287803746	-1.44179281248987
-1.38066300257213	-1.35284224276587
-1.30442703406907	-1.22730164736514
-1.22058740993265	-1.08917017415589
-1.13727565791026	-0.958591440103925
-1.05900316843245	-0.84914967834966
-0.988012875861149	-0.766623038877733
-0.925298364272709	-0.70934815505205
-0.8710040861123	-0.670109121457222
-0.824362950016863	-0.639067079636633
-0.783605955119139	-0.606908505528123
-0.746198117452257	-0.567411893414517
-0.709407052024454	-0.518911724848596
-0.670929285002043	-0.464383420104975
-0.629323469772066	-0.410127444050774
-0.584228295772886	-0.363471992653046
-0.536494150342144	-0.330337385276011
-0.48829144796012	-0.313521895520217
-0.443089012050131	-0.312165249974308
-0.405335077878199	-0.322371280181526
-0.379781289454695	-0.338664272813307
-0.370526465924507	-0.355801764851883
-0.379915182759583	-0.370440734476288
-0.407487051500638	-0.382217645929067
-0.449314465177675	-0.393824684712661
-0.498145764429767	-0.409723551729075
-0.544578068139443	-0.433597434587989
-0.579049492644971	-0.465485299321444
-0.59402693803211	-0.500070455492337
-0.585627532933539	-0.527195780634595
-0.554125885704115	-0.534557912185058
-0.503248114158897	-0.51148002684532
-0.438625202581759	-0.452317557987306
-0.366067298921805	-0.358420812728151
-0.290284647632058	-0.238183409495095
-0.214344378505497	-0.105180859884582
-0.139752278704534	0.0252036305517356
-0.0668443774821345	0.13980888174584
0.0047787773473024	0.231127611599294
0.0758783775642841	0.298927261688579
0.147247155106226	0.349509562055243
0.219388473096611	0.393022486614312
0.292223837841559	0.43989946544474
0.364918423190586	0.497566412649521
0.435945564110615	0.568282080815988
0.5034489115008	0.648708634205097
0.565813095613382	0.731472491882723
0.622218642799145	0.808281286469404
0.672945402839681	0.87329131154023
0.719310061740843	0.925112298276811
0.763263518727024	0.96654281610656
0.806744484504445	1.00238167396555
0.850942504387591	1.03661944225816
0.895731630430554	1.07055824743114
0.939619785265541	1.10290007024078
0.980474090172223	1.13172739417179
1.01693900521741	1.15713177405495
1.04994364107843	1.18282772606066
1.08332499145645	1.21565874596427
1.12274476092452	1.26292535456306
1.17281228410827	1.3283657194846
1.23330335081782	1.40821767673672
1.29604767645301	1.48901214094631
1.3440618749483	1.54841795445505
1.35383277028215	1.55949372477773
1.30309717564755	1.49847635502886
1.16214811112282	1.32993594468281
0.947872155776547	1.07564004209039
0.677155888677335	0.757356195602424
0.366885888893773	0.396851953569736
0.0339487354944586	0.0158948643431432
-0.304768992452014	-0.363747523726533
-0.63238071587705	-0.720307662288472
-0.931999855712054	-1.03201800299185
-1.18673983288843	-1.27711099748586
-1.37971406833759	-1.43381909741966
-1.49403598299093	-1.51198717911084
-1.54371442758352	-1.52669979085338
-1.56142575533726	-1.49322772620002
-1.55230231414039	-1.43002721134491
-1.51955158340301	-1.3554226542937
-1.466330529177	-1.28401417037776
-1.39722897924529	-1.22391853162716
-1.31853248347234	-1.17579622177215
-1.23708621744339	-1.13410239470414
-1.15837723465591	-1.09024423489894
-1.08492909384396	-1.03650238826664
-1.01588202512898	-0.969161022625959
-0.947898291489018	-0.889692349366346
-0.876896519077188	-0.803849650163215
-0.799945607890301	-0.71945325044006
-0.716765545130332	-0.643931846659228
-0.630415291799163	-0.582363988063193
-0.546913364146839	-0.536404812383427
-0.473840964609031	-0.504335815586881
-0.418336193017921	-0.482259757579512
-0.385123566665109	-0.465999991284791
-0.375238566679246	-0.452820070491286
-0.385876558779244	-0.442092895087442
-0.411351420102183	-0.434694730368479
-0.444671573453792	-0.431753221572077
-0.479040234600884	-0.433674535156052
-0.50881064710319	-0.439879589251375
-0.529848836355511	-0.449005389326902
-0.539526120449324	-0.459123600037952
-0.536563943162704	-0.467760542991294
-0.520805565579295	-0.471789189298579
-0.492877829606268	-0.467416819955008
-0.4537426712362	-0.450468877136014
-0.40427179211645	-0.41697776459856
-0.34505220535347	-0.363913350488471
-0.276547215474273	-0.289921232592126
-0.199541543071388	-0.19600331093269
-0.115633284636884	-0.0859500991083006
-0.0275175929563507	0.0337853471543989
0.0610773872175618	0.15487330996219
0.145818324762624	0.268310540965633
0.222530026376748	0.365754855775642
0.28822647653753	0.440953240222022
0.34217327582453	0.491365190347764
0.386520038036667	0.519795458649756
0.426036640081537	0.535197341292454
0.466834503022463	0.551418822813534
0.514454450934657	0.583339473342789
0.572039297841142	0.641492936012829
0.639306230423283	0.727627238858624
0.712709210275772	0.833519245669061
0.786697520423403	0.943804841768046
0.855577973546315	1.04172384077611
0.91536282228914	1.11548210987923
0.965102907396654	1.16268487950649
1.00737636853583	1.19097814220828
1.04774316845941	1.21453444413431
1.09315211547417	1.24777912681633
1.14948637968123	1.29885893193736
1.21859696291085	1.36527123941022
1.29544116686801	1.43308008463267
1.36640768247447	1.47988345397076
1.41015131098605	1.48050641230636
1.35880100629508	1.42574430861551
1.21610576717076	1.27358339347412
0.999099106036001	1.04221176077889
0.724814535313701	0.749817504426533
0.410285567426764	0.414588718313758
0.072545714798092	0.0547134963372777
-0.271371510149411	-0.311620067606198
-0.604432594992844	-0.66622387961996
-0.909604027309302	-0.990909845807296
-1.16985229467589	-1.2674898722715
-1.36814388466969	-1.47777586511585
-1.48744528486781	-1.60357973044365
-1.54084873122777	-1.65928979512643
-1.53468364573648	-1.6509525898958
-1.48178403709111	-1.58634327435804
-1.39715965580301	-1.47823524309443
-1.29642575997173	-1.3434990626041
-1.19401212545428	-1.2008369782779
-1.10130762004529	-1.06772644523804
-1.0251063720373	-0.957343075817512
-0.966793352651287	-0.876291423061811
-0.922573543928646	-0.823797145479729
-0.884816931092911	-0.792499542323122
-0.844330271448211	-0.770473242623774
-0.793069438920392	-0.743996424609574
-0.726576631160174	-0.700731634982858
-0.645422632501453	-0.632934105444587
-0.555164099841305	-0.539937562184399
-0.464734234455784	-0.428918030755522
-0.383746915423595	-0.313270461025937
-0.319700290722187	-0.208823071560084
-0.276129168539254	-0.129079463566553
-0.252253185069476	-0.0811921984693587
-0.243939682121023	-0.0641610230443973
-0.245319325523683	-0.0698771419380157
-0.250378711021666	-0.0864488817711683
-0.254165742008404	-0.102296155554696
-0.253536707139711	-0.109328456360113
-0.247434803733793	-0.104210251609961
-0.236629450889739	-0.0877596508820558
-0.222904794542513	-0.0632571610673303
-0.207920628813025	-0.0345709224804306
-0.192205315024147	-0.00472373939337311
-0.174747785341681	0.0248409931287453
-0.153355384352783	0.0543457211619433
-0.12553448073635	0.0853372297063056
-0.0894497226925145	0.120111914346
-0.044608640712669	0.161043623373749
0.0078936197115049	0.2100059632765
0.065605044017465	0.268058091737948
0.125365153195192	0.335278084163873
0.184198288164931	0.410398476927679
0.240156212275659	0.49019358509396
0.292771431216117	0.569209429532189
0.342906629498174	0.640632633116219
0.392052448476221	0.698454183348141
0.441404034676763	0.740047945807624
0.491179168255	0.767684069412349
0.540512316397097	0.787916318834082
0.587923564323978	0.809045419406174
0.632066074016063	0.837964166141834
0.672386409242192	0.877760420300173
0.709432058369375	0.926738728245607
0.744678109786719	0.978918749071717
0.779904277921155	1.02590420673222
