# Supplementary material for: A multiwavelength photoplethysmography dataset with blood pressure and heart rate reference measurements
Source: Data Brief. 2025 Nov 14;63:112284. doi: 10.1016/j.dib.2025.112284 (PMC12682042; doi:10.1016/j.dib.2025.112284)
Supplement: Supplementary file 1 [file mmc1.zip › ppg_csv/ppg_subject_033.csv]

IR_PPG	Red_PPG
-1.10763014683481	-1.04154696480639
-1.08924865864074	-1.01694336929297
-1.06958115414106	-0.993891774992781
-1.05376532724367	-0.976407915384133
-1.04366800013616	-0.965061762571598
-1.03860746725893	-0.95774692823668
-1.0361870689613	-0.950724818716744
-1.03305923602146	-0.93982515105884
-1.02559925538297	-0.92154764004471
-1.01055193091915	-0.893799691953393
-0.98567260655396	-0.856182070220332
-0.950276847906261	-0.809933263798616
-0.90555122347832	-0.757690343206728
-0.854507317636868	-0.703125183707007
-0.80153793245423	-0.650417208359113
-0.751617631513852	-0.603555387920759
-0.709293382931016	-0.56560723793386
-0.677726668578478	-0.538197448065798
-0.658090656231747	-0.521371097305389
-0.649518988891632	-0.513825503285697
-0.64958382964274	-0.513356953522818
-0.655071593929119	-0.517363398955443
-0.662731331668098	-0.52328243482423
-0.669735654830426	-0.528852628893762
-0.673784542272106	-0.532127721545368
-0.672986627213894	-0.53130673096595
-0.665739141732464	-0.524586779165166
-0.650752818853502	-0.510250316825124
-0.62721561713974	-0.48702125934623
-0.594981630747299	-0.454498442623243
-0.554660387659178	-0.413389156544482
-0.507544156477068	-0.36538140835388
-0.455397368941504	-0.312702712081481
-0.400184033788469	-0.25756338167876
-0.343800039120237	-0.201705397603347
-0.287849923271568	-0.146198001854852
-0.233500682819941	-0.091494930378459
-0.181432289063262	-0.0376591457389297
-0.131869941070899	0.0153700121291759
-0.0846694320554041	0.0675363819133508
-0.0394495126652431	0.118461252188171
0.00423118421979986	0.167308982081522
0.0467008475677236	0.212841580147995
0.0880904452070728	0.253759265450995
0.128386805007744	0.289243726237803
0.167579264654309	0.319427448924773
0.205793484339198	0.345499617279502
0.243316814234846	0.369352274856157
0.280485560609199	0.39291694723536
0.317489567273805	0.417489715158284
0.354215835610761	0.443350138498677
0.390251232507799	0.469853404546471
0.425075167246149	0.495941957483332
0.458352010251941	0.520796163846681
0.49016878497347	0.544286945873305
0.521094041224865	0.567050285451673
0.552027139551878	0.590229916702831
0.583910849770048	0.615059662696083
0.617449922061104	0.642465394871006
0.65297570165372	0.672839227523546
0.690513102564448	0.7060813155888
0.729984878539148	0.741874900887232
0.771400387662941	0.780013131628112
0.814891836956507	0.820566772947638
0.860595490185054	0.863815296207873
0.908509811965416	0.910031649268797
0.958440280921075	0.959252981859602
1.01000334521178	1.01110232005338
1.06261373965272	1.06470064918814
1.11548472007748	1.11876089681595
1.16778074719454	1.17195724360405
1.21902791993023	1.22353288484017
1.26969934217001	1.27392107977255
1.32165530707489	1.32503035165113
1.37797920186688	1.37984010665572
1.44182535157252	1.44108044260674
1.51422788805685	1.50906299038429
1.59135838656896	1.57917631965494
1.66227674383243	1.63998857320068
1.70848708584984	1.59682921792379
1.65964705105474	1.47598302314848
1.52368505218644	1.29039779545783
1.31643824752043	1.0530213414349
1.05374379533221	0.776801467662764
0.751438853897269	0.474685980724492
0.425360581491113	0.159622687203151
0.0913461363892339	-0.155440606318191
-0.234767323132872	-0.457556093256463
-0.53714263879971	-0.733775967028598
-0.799942652335783	-0.971152421051526
-1.0073302054656	-1.15673764874218
-1.14346813991365	-1.27758384351749
-1.19251929740446	-1.32074319879438
-1.19266638312171	-1.30803166432637
-1.16742424646826	-1.27364400112972
-1.1300680346239	-1.23081922669883
-1.08997719560639	-1.18793728383893
-1.05283571484326	-1.14933637000845
-1.02121664794065	-1.11636805041555
-0.99516965820958	-1.08814494542358
-0.972756762316864	-1.06202134861822
-0.950671774072059	-1.03417977391263
-0.925050593739156	-1.00055742937836
-0.892424777855149	-0.957938911113013
-0.850631278066288	-0.904820898733675
-0.799444207517817	-0.841819832882499
-0.740748060685358	-0.771670267245321
-0.678198372175635	-0.698916438966393
-0.616468173034823	-0.629272795919138
-0.560298912676368	-0.568599165943165
-0.513609886159278	-0.52162608341117
-0.478864100852815	-0.49081964582606
-0.456795763039793	-0.475842187217772
-0.446513445586536	-0.473844961713076
-0.445886020239866	-0.480453584647623
-0.452019622092476	-0.491007264067366
-0.461640896527166	-0.501546037690937
-0.471346202898915	-0.509224231881784
-0.477832017134635	-0.5121561965328
-0.478224696079357	-0.508984566889236
-0.470477340399218	-0.498538595098186
-0.453671048143281	-0.479805638618378
-0.428076652581943	-0.452200895084981
-0.394950623747035	-0.415933498914773
-0.356143336831968	-0.372215008846049
-0.313646801053153	-0.323150178226155
-0.26920365848611	-0.271317752418702
-0.224048741890072	-0.219185298005762
-0.178798093429382	-0.16855349259432
-0.133484524163648	-0.120200197741077
-0.0877506229872837	-0.0738235003842714
-0.0411851224485504	-0.0283002609672942
0.00629632516119484	0.0177932412078931
0.0541978966024391	0.0655127009873879
0.101459534355722	0.114917069492203
0.146753069275678	0.164741545075632
0.188932484981832	0.212614285874631
0.227448015961457	0.255852016634824
0.262553241488034	0.292545356458143
0.295219236053887	0.322425775847419
0.326794856396438	0.34706666264148
0.35856410445509	0.369299001603336
0.391387308981902	0.392136974928579
0.425555166435684	0.417755656241741
0.460877254343182	0.446978318504727
0.49693243660193	0.479390201634273
0.533355635022555	0.513857927235393
0.570023399327495	0.549112550052775
0.607048863894804	0.584158714624401
0.644612409913824	0.618455743025794
0.682765280876804	0.651940431023731
0.721354652472649	0.684993236474391
0.76012342078526	0.718416841365042
0.798914689310343	0.753421299751244
0.837847754532497	0.791531165996624
0.877366164367351	0.83431655830464
0.918145474497425	0.88293873367618
0.960908097350167	0.937635729665261
1.00619615894743	0.99735594697432
1.05414485154989	1.05974088641393
1.10432911821877	1.12157991416146
1.15580677586315	1.17970564208694
1.20746615615391	1.2321004927369
1.25864885823501	1.27885372776055
1.30980627216715	1.32259327338265
1.36278438342475	1.36807267976657
1.42032598664657	1.42073556958326
1.4845817293658	1.48437176743049
1.55480887718537	1.55835967672715
1.62491276482145	1.63529351593462
1.68187147916773	1.69992167994086
1.63650557417466	1.65232750621718
1.50989465559164	1.51967449768116
1.31626891801294	1.31715692328536
1.06985855603283	1.05996905198235
0.784893764245569	0.763305152724656
0.475604737245431	0.44235949446485
0.156221669626684	0.112326346155482
-0.159025244016403	-0.211600023250895
-0.455905809089561	-0.514225344801726
-0.720189830998521	-0.780355349544458
-0.937647115149016	-0.994795768526535
-1.09404746694677	-1.14235233279541
-1.17516069179753	-1.20783077339852
-1.20172810340274	-1.22068349692184
-1.19341935844577	-1.20061243900387
-1.16588628600683	-1.16572472731841
-1.13125944389445	-1.12906491653949
-1.09764347012513	-1.09787162253587
-1.06942759455357	-1.074235522527
-1.04792287346765	-1.05651226752891
-1.03203646725803	-1.04094680729923
-1.01891333069559	-1.02317410805707
-1.00461373065985	-0.999413368319255
-0.98491412125641	-0.967258903846435
-0.956235981141215	-0.926043135271028
-0.916572528937083	-0.876810720803367
-0.866169695881682	-0.821984724848868
-0.807703339452215	-0.764837981786946
-0.745820197156914	-0.708912975938701
-0.686135891977317	-0.65753585997432
-0.633990624768378	-0.613506989357919
-0.593337848541387	-0.578935122804865
-0.5660655329259	-0.555107429119592
-0.55188140543056	-0.542329506632856
-0.54869916045052	-0.539789854130519
-0.553314453061895	-0.545584950164637
-0.562122974965017	-0.556995283653147
-0.571703034899	-0.570950656455571
-0.579186071529847	-0.584498843493209
-0.582408345210921	-0.595099716303379
-0.579880010779162	-0.600670063425111
-0.570652475138064	-0.599427482059075
-0.554194683562259	-0.589706575574668
-0.530352816238358	-0.569984450715988
-0.499369486811129	-0.539231428720843
-0.461869439075081	-0.497428706516085
-0.418758803509816	-0.445910402547706
-0.371090769878444	-0.387263715941684
-0.319996807267971	-0.324773203364621
-0.266710995971053	-0.261633907734589
-0.212598016680118	-0.200261457580568
-0.159054393668809	-0.141957012205131
-0.107241318087936	-0.0869854623665333
-0.0577653440290117	-0.0349290393870903
-0.0105183512831387	0.0148911181793786
0.0351809693875608	0.0630751043135873
0.0801997134098675	0.109944080748266
0.125172273491625	0.155489316989184
0.17025169706274	0.199470945056389
0.215087487936458	0.241637040686284
0.258964888260931	0.281962114958182
0.301025422041574	0.320759038895225
0.340527252896955	0.358577297169506
0.377105736073673	0.395943494868286
0.410949054336886	0.433111864580554
0.442783765329593	0.46998040798617
0.473627539381795	0.506211487274602
0.504386277734628	0.541461778631356
0.53547388661541	0.575557608581082
0.566648055598343	0.608493100746596
0.597162092214449	0.640256290575205
0.626173187946012	0.670623395545668
0.653211876844051	0.699129176890823
0.678486008957053	0.725349638524128
0.702883838482334	0.749394661036951
0.727700314452313	0.772266039642972
0.754242146639997	0.79576354877901
0.783500547163943	0.821944224427707
0.816018718508261	0.852455579403442
0.851973711817254	0.888098735937639
0.891384820021488	0.92876309145497
0.934291642228032	0.973640036175964
0.980761126123984	1.0215481074138
1.0307076796293	1.07127409295328
1.08368392705724	1.12191115332114
1.13888858617124	1.17317027680443
1.19554648966378	1.22561096687466
1.25357596105434	1.28074545583485
1.31419578515792	1.34096028823837
1.37997081080209	1.42169646943878
1.45906124096888	1.52169276741311
1.54681942332031	1.62581403431351
1.63425537173148	1.7189251222921
1.71237910007748	1.78589088350102
1.77636623178971	1.81157617009241
1.72536730736925	1.75877905260981
1.58332319057477	1.61176114519077
1.36666286610662	1.38758261537845
1.09181531866513	1.10330363071601
0.775209532950647	0.775984358746609
0.433274493663517	0.422684967013403
0.0824391855040829	0.0604656230595495
-0.260867406827314	-0.293613505571793
-0.580216298630329	-0.622492251337467
-0.859178505204621	-0.909110446694314
-1.08132504184985	-1.13640792409918
-1.23022692386566	-1.2873245160089
-1.28945516655172	-1.34480005488032
-1.29526473360878	-1.34808271401186
-1.26766584079395	-1.31739257491976
-1.22238339675727	-1.26831462768371
-1.17150859474784	-1.21328236080574
-1.12317927530808	-1.16109783770111
-1.08183640096729	-1.11687961937656
-1.04873173587711	-1.08222551908023
-1.02256614211345	-1.05557349177292
-1.00023123694404	-1.03286168383895
-0.977625646134506	-1.00860662618474
-0.950515785856181	-0.977386458470709
-0.915414938155987	-0.935419877725769
-0.870402331545365	-0.881690358456296
-0.815706561054959	-0.818180177580115
-0.753833960310308	-0.749219294524376
-0.689116919823997	-0.680335755217248
-0.626770412865724	-0.617046439191761
-0.571751776182279	-0.563871305586202
-0.527782830129291	-0.523718742757183
-0.496782077401401	-0.497687373608121
-0.478757906523827	-0.4851962423386
-0.472060877408665	-0.484269930544149
-0.473848414524157	-0.491861060475237
-0.480637848908798	-0.504210824691095
-0.48884205523255	-0.517284226946162
-0.495190520540279	-0.527254746805803
-0.496980243268635	-0.530951427682104
-0.492176474630581	-0.526179915010395
-0.479435402665035	-0.511860416299324
-0.458106251052576	-0.487961200289754
-0.42821903303409	-0.455258412266831
-0.390438546866375	-0.415020730457156
-0.345975004597055	-0.368750107845555
-0.296449086734668	-0.318053454102477
-0.243705472589379	-0.264605077494331
-0.189587597471201	-0.210099698377483
-0.135729754213536	-0.15614435921085
-0.08343027618407	-0.104111686390175
-0.0336092561089291	-0.054992222461874
0.0132054892592028	-0.00926983615171131
0.0569017877684837	0.0331447965575004
0.0977823774905393	0.0728730582616678
0.136475321364214	0.110890900412097
0.173743751209158	0.148238340664502
0.210265167155017	0.18569939065067
0.246470451472517	0.22357511784505
0.282481908527226	0.261652422379771
0.318138987193728	0.29938153612278
0.353086851107335	0.336165562561835
0.38690820320129	0.371614118329768
0.419281758376152	0.405661094464829
0.450134772930779	0.438543461081555
0.479727978800385	0.47068676486389
0.508615006810779	0.502528920134751
0.537472436550777	0.534319921108121
0.566858154656609	0.565992587677182
0.596993193197008	0.59721491881115
0.627669610544605	0.627623231358121
0.658341636503721	0.657076066097015
0.688361773949562	0.68573692007122
0.717246424832092	0.713934452050318
0.744857034506983	0.741921462210919
0.771446136729764	0.769717231736014
0.797590643622057	0.797161632313896
0.824082113351661	0.824194749016386
0.851843899209501	0.851258826323299
0.88189718724588	0.879651849413547
0.915344731924152	0.911665188868036
0.953329552569417	0.950377551456829
0.996948008479764	0.999037035681151
1.04711481096227	1.06457771724716
1.10438821568233	1.1431160726437
1.16878489461116	1.22937902966512
1.23961527255235	1.31809351610578
1.31527885847298	1.40398645976004
1.39279132128453	1.48178478842227
1.46677349227022	1.5494005454774
1.52797010729459	1.5946038696917
1.56205752650601	1.5508248978898
1.51268048515232	1.42824377684446
1.37522547814068	1.23999419809627
1.16570668104527	0.999209853185796
0.900138269440255	0.719024433653605
0.594534418899814	0.412571631040272
0.264909304998116	0.0929851368863666
-0.0727228966906682	-0.226601357267539
-0.402348010592367	-0.533054159880873
-0.707951861132807	-0.813239579413063
-0.973520272737819	-1.05402392432354
-1.18303906983323	-1.24227350307173
-1.32049407684487	-1.36485462411706
-1.36987111819857	-1.40863359591897
-1.35845148533305	-1.38535600811643
-1.31661158996363	-1.33332314167342
-1.25958551765504	-1.26894443506843
-1.19878442025954	-1.20389449032341
-1.14140025138138	-1.14486124769904
-1.09062655636296	-1.09416777620071
-1.0462469560651	-1.05073288331616
-1.00550049280114	-1.01108701999462
-0.964200703988876	-0.970435824919258
-0.918039943903598	-0.923865618934077
-0.863893484317468	-0.867658731938925
-0.800833848142352	-0.800461829426386
-0.730563000569734	-0.72393528549265
-0.657118756033494	-0.642621444958965
-0.58596443036961	-0.563045968989791
-0.522779694586684	-0.492332487969204
-0.472313371778978	-0.436717933667637
-0.437549724879468	-0.400300495206728
-0.419287206272047	-0.384245736426744
-0.41612360625463	-0.386606504090719
-0.424799613415747	-0.402837351646098
-0.440828042131063	-0.426905752287255
-0.459285893101888	-0.452661175708064
-0.475591522151793	-0.475008322087133
-0.486089453493391	-0.490539587935868
-0.488340723654931	-0.497519038580578
-0.481119710482437	-0.495354278891837
-0.464190480478295	-0.483884987594173
-0.437967915164321	-0.462881080060427
-0.403186839850597	-0.431999659074258
-0.360700623393711	-0.391151121244021
-0.311470283418314	-0.340973556549227
-0.256693921823979	-0.283089144050034
-0.197940242183308	-0.219996358206461
-0.137143096388308	-0.154653377612514
-0.0763800903420028	-0.0898984057961623
-0.0174794622319313	-0.0278706961010992
0.0383699835991483	0.0303825760176071
0.0907964327220454	0.084952498123403
0.140121135477049	0.136749817228242
0.187029741179407	0.186982325031849
0.232234944410182	0.236646532645758
0.276279077546003	0.286175292174903
0.319491603459437	0.335292995683231
0.362011638780066	0.383098732678584
0.403794824181213	0.428373014590672
0.44462236510583	0.470018918403096
0.484194854998046	0.507455260613822
0.522338049429991	0.540794352937315
0.559219917534561	0.570768447188697
0.595406189326644	0.598496184306452
0.631652631672257	0.625207645066357
0.668512635548199	0.652002038754755
0.705987451223483	0.679681761041525
0.743437818519277	0.708705529975218
0.779821197391645	0.739264037133684
0.81414614463247	0.771401161173613
0.845955197368027	0.805091188076543
0.875663419863976	0.840270829330654
0.904628315978994	0.876888464667732
0.934880347804488	0.914987676924444
0.968536031447831	0.954764359290402
1.00706426057675	0.996525417288996
1.05071076782742	1.0405386272336
1.09838689551629	1.08684797940622
1.14814815231731	1.13518899651645
1.19812086582286	1.18514525045528
1.2475465511061	1.23661868480186
1.29757326628621	1.29051267482737
1.35146282664722	1.34926243584988
1.43206157669656	1.43364720584813
1.5373815194216	1.54174194522557
1.64986330538188	1.65613128088082
1.75194758513693	1.75939983971248
1.82607500924629	1.83413224861916
1.85468622826952	1.86291313449947
1.79959336642244	1.80730477680112
1.64622675101032	1.65250313239761
1.41245433722679	1.41654334432625
1.1161440802655	1.11746055562432
0.775163935320098	0.773289909329146
0.407381857584227	0.402066548478014
0.0306658022515339	0.0218256161082328
-0.337116275484336	-0.349397744742898
-0.678096420429739	-0.693568391038076
-0.974406677391027	-0.99265117974
-1.20817909117456	-1.22861096781137
-1.36154570658668	-1.38341261221487
-1.41663856843375	-1.43902096991322
-1.41658001904773	-1.42183911776213
-1.38481713623154	-1.37734153441804
-1.33834711530058	-1.32464872920305
-1.28921459841903	-1.27635146087765
-1.24456732456101	-1.23832722249031
-1.20754368671943	-1.2108460409679
-1.17835366567224	-1.19033000210608
-1.15516031474025	-1.17123403997285
-1.13469480613293	-1.14771149162928
-1.11278571110011	-1.11491938793615
-1.08503352905335	-1.06991583575316
-1.04770598769699	-1.01212122823739
-0.998690213826924	-0.94334427866854
-0.93819303454324	-0.867425901893356
-0.868927945374011	-0.789575856495946
-0.795708323678057	-0.715481181298984
-0.724553760771689	-0.650323938118687
-0.66153550003996	-0.597943831961936
-0.611625423181819	-0.560383746407541
-0.577788639198531	-0.537887217612824
-0.560504851728326	-0.529196024363329
-0.55782255221264	-0.531918286790762
-0.565919134173689	-0.542847863145614
-0.579985363144608	-0.558258731682129
-0.595162277903042	-0.574221275895485
-0.607288201678442	-0.586934863320966
-0.613328798910746	-0.593066534749836
-0.611486453054542	-0.590111430912946
-0.601065298971168	-0.5767425294272
-0.582198477869966	-0.553018387510709
-0.555542199901298	-0.520308691980887
-0.522021785424443	-0.480911188273629
-0.482674579134296	-0.437447532393533
-0.438570846650287	-0.392174651851406
-0.390742407786392	-0.346385431889152
-0.340067486407187	-0.300100124488032
-0.287145798568565	-0.252192357344731
-0.232256378970271	-0.200936699762944
-0.175444153979287	-0.144792212232752
-0.116682315611254	-0.0831434602450612
-0.0560248742787025	-0.0167363389804729
0.00628565561635276	0.0523599518962773
0.0697542735857996	0.121286649286005
0.133643261657086	0.187255534232205
0.197113515413623	0.248399687836083
0.259492091505417	0.304270432385304
0.320536620683339	0.355821610527246
0.380513368783717	0.404963963019806
0.440000773809602	0.453910094305999
0.499505162343591	0.50453073222083
0.559090625985029	0.557870617572063
0.618206680204771	0.613898785639862
0.675781336576869	0.671521190499858
0.730522138282568	0.728851292794165
0.781297794014271	0.783690823086221
0.827470084953444	0.834112107455518
0.869084017381701	0.878993077516447
0.906875625954148	0.918378602753138
0.942117581903287	0.953600022456462
0.976383316137473	0.987114678037349
1.01132363157522	1.02203667131888
1.04848915112719	1.06139471530573
1.08915367515346	1.10728908522821
1.13408717189237	1.16023120678398
1.18331664404532	1.21893197854256
1.23602700131704	1.28066127391351
1.29078826114354	1.34212538401814
1.34619565259411	1.40067844524447
1.40179758374061	1.45558567926763
1.4589447796371	1.50893196308561
1.52104002638231	1.56564841606038
1.49682364591747	1.54045964150186
1.42769688713599	1.46855713958026
1.31894332395749	1.35543664292654
1.17584653030156	1.20659388417163
1.00369008008782	1.02752459594651
0.807757547235865	0.823724510882101
0.593332505665296	0.60068936160937
0.365698529295719	0.363914880759264
0.130139192046738	0.118896800962733
-0.108061932162046	-0.128869145149274
-0.343621269411028	-0.373887224945805
-0.571255245780604	-0.610661705795911
-0.785680287351173	-0.833696855068642
-0.98161282020313	-1.03749694013305
-1.15376927041687	-1.21656622835817
-1.29686606407279	-1.36540898711308
-1.4056196272513	-1.4785294837668
-1.47474638603277	-1.5504319856884
-1.49896276649762	-1.57562076024692
-1.47731182964331	-1.54984170436742
-1.43006565130869	-1.49748733864359
-1.37344231208221	-1.43465656867522
-1.31775503163677	-1.37207213122709
-1.26811710745027	-1.31570785884597
-1.22581976394158	-1.26788127653664
-1.18970046698055	-1.22826065129255
-1.15713708034777	-1.1945770912609
-1.12465454292579	-1.16312439800086
-1.08838176147514	-1.12930494082513
-1.04463298037032	-1.08846438690349
-0.990702869551873	-1.0370163589717
-0.925708470012155	-0.973541630303216
-0.851167932265101	-0.899428483145952
-0.771042037763471	-0.818806026776876
-0.691132495460755	-0.737814930379155
-0.617951340303724	-0.663416285701409
-0.557364471604175	-0.601968550856077
-0.513390782294478	-0.557865658985054
-0.487474577221149	-0.532615793097563
-0.478378317580459	-0.524670830182894
-0.4826400687032	-0.530041184831531
-0.495385450173358	-0.543418206710856
-0.511232510129758	-0.55936195203255
-0.52508040197946	-0.573159320571497
-0.532678247281714	-0.581182648348823
-0.530968197695155	-0.58086395174614
-0.5182463933388	-0.570561273420314
-0.494177155613974	-0.549528323480702
-0.459658387458198	-0.517992588168328
-0.416521738112411	-0.477170048797304
-0.367089752199608	-0.42901885212208
-0.313686219192194	-0.375701941106258
-0.258242938536186	-0.318991969892597
-0.202106803401516	-0.259965184867119
-0.146046344619971	-0.199137120595578
-0.090375993231888	-0.136859479474268
-0.0351123019857205	-0.0736552584233559
0.0198767781724654	-0.0103140484668057
0.0747295069968672	0.0522200247832771
0.129463657166286	0.113064571983727
0.183912610394057	0.17164111597154
0.237771629312613	0.227858798594768
0.290735238916999	0.282128634086702
0.342632393617089	0.335143628679607
0.393459504070191	0.387496634439847
0.443282599134749	0.439338922919916
0.492074040027716	0.490283548335044
0.539597284758555	0.539601192707238
0.585423192389659	0.586569133878566
0.629075936661042	0.630774933647644
0.670224670211074	0.672254216492826
0.7088192912658	0.711445905327769
0.745126693346627	0.749024335954244
0.779696360701203	0.78572335233482
0.813301662842262	0.822262495287442
0.846867026970069	0.859379607276743
0.881356191814744	0.897849342577614
0.917606485083583	0.938369414996684
0.956151139883209	0.981344421530664
0.997135981218297	1.02673825305642
1.04044739034875	1.07416968900381
1.08609295979397	1.12331792183451
1.13473847572318	1.17455398625289
1.1881598720914	1.22952882210099
1.24926948328185	1.30976830294556
1.22727360350192	1.41336687110229
1.16461081385299	1.52340173243108
1.06626838887135	1.62295009279179
0.937233603093291	1.69508915804431
0.782493731055097	1.72289613404851
0.607036047293058	1.67160567204814
0.415847826343463	1.52882411566873
0.213916342742601	1.31118620934284
0.00622887102675974	1.03532669750302
-0.202227314267771	0.717880324581819
-0.406464938604704	0.375481835011788
-0.601496727447749	0.0247659732254808
-0.782335406260618	-0.31763251634455
-0.943993700507022	-0.635078889265753
-1.08148433565067	-0.910938401105576
-1.18982003715528	-1.12857630743147
-1.26401353048456	-1.27135786381087
-1.29907754110222	-1.32264832581124
-1.30837830393081	-1.31468585985337
-1.27805311234887	-1.26818062657896
-1.22718191301258	-1.20399890877817
-1.17044308390555	-1.13842869061584
-1.11718703017951	-1.08170363558707
-1.07174524516988	-1.0378376780863
-1.03441938543982	-1.00551079380838
-1.00268486157131	-0.979685043883012
-0.972349364692169	-0.95357036130401
-0.938619548069048	-0.920554109975492
-0.897136631179821	-0.875788678779806
-0.84498960895282	-0.817244854202687
-0.781563667740991	-0.746134753918781
-0.708970121888682	-0.666690970952702
-0.631842745693204	-0.585365850334683
-0.556473993783049	-0.509582602067905
-0.489498257491473	-0.446246127893001
-0.436484587127033	-0.400317156888175
-0.400818404564123	-0.373819839246825
-0.383139349307819	-0.365598139254471
-0.381417421449179	-0.371904492855455
-0.391577177427225	-0.387572718725377
-0.408468015875752	-0.407302792753167
-0.426911666364667	-0.426617774191273
-0.442540978682307	-0.442281904226723
-0.452229142416189	-0.452220520343028
-0.454084356199454	-0.455146482777939
-0.447149770589622	-0.450144683108386
-0.431026327071897	-0.436404741749936
-0.405623388867785	-0.413181284501287
-0.371146970118196	-0.379971952296204
-0.328277719525388	-0.336837471192663
-0.278354218686295	-0.284722004879464
-0.223365521355352	-0.22560116522555
-0.165682387600586	-0.162336535696706
-0.107618629098889	-0.0982359118721791
-0.0509971916121228	-0.0364459816097364
0.00313107149980016	0.0206349054149694
0.054551640971984	0.0717738478396728
0.103747147950497	0.117083146492126
0.15161678324146	0.157938810693296
0.199139476880304	0.196611887039362
0.247069809780823	0.235631942699457
0.295739323854447	0.277045531868398
0.345000929147826	0.321858356735812
0.394312435260355	0.369899047079726
0.442920327365037	0.420122989708319
0.490083815144001	0.471149831600524
0.535276571849623	0.521754691513555
0.578317488223186	0.571137775433883
0.619401287479149	0.618956670053038
0.65902133522939	0.665188757568013
0.697804546573784	0.709908911421084
0.736303612296793	0.753087278529874
0.774805005307932	0.794518344856516
0.813221320462896	0.833939081048253
0.851140980131196	0.871285952839411
0.888068918131081	0.906931876397252
0.923788510032574	0.941726157662277
0.958667102503912	0.976789787849319
0.993713149601177	1.01320279718432
1.03030575754359	1.05178055005609
1.06969137655502	1.09301823224772
1.11247289679803	1.13712634750674
1.15833855179188	1.1840518056881
1.2061997397979	1.23349240031265
1.2547743616064	1.28503527270836
1.30348664088142	1.33854706752393
1.35335771208163	1.39476282700892
1.40739308473956	1.45572263478992
1.48931629404142	1.54190402863241
1.59486880583474	1.64937203737272
1.70001805792632	1.7548963000471
1.78073148812295	1.83524645569181
1.81297653423143	1.86719214334311
1.76597422532958	1.8192768338105
1.63436776040439	1.68511396711921
1.43225783212642	1.47907813612901
1.17374513316623	1.21554393369968
0.872930356194376	0.908885952691005
0.543914193881407	0.573478785962769
0.200797338897882	0.223697026374752
-0.142319516085642	-0.126084733213265
-0.471335678398611	-0.4614918999415
-0.772150455370468	-0.768149880950172
-1.03066315433066	-1.0316840833795
-1.23277308260862	-1.2377199143697
-1.36437954753381	-1.371882781061
-1.41138185643566	-1.4197980905936
-1.40797517593265	-1.4098516763796
-1.38091165110985	-1.37515493246609
-1.34504719345187	-1.33065288231854
-1.30989193691662	-1.28653907506664
-1.27998707038562	-1.24879103173544
-1.25608648497429	-1.21998800452991
-1.23651884881452	-1.19990427797119
-1.21832043306674	-1.18588099395008
-1.19803008402786	-1.1733035427344
-1.17226159095747	-1.15648374043328
-1.1382156934803	-1.1299668622908
-1.09419924940059	-1.08997446851445
-1.04009494657022	-1.03553530725507
-0.977648077443481	-0.968919631917351
-0.910423953395025	-0.895231430544445
-0.843343838145997	-0.821299019216891
-0.781826216424683	-0.754205313952524
-0.73070842854167	-0.699854231467945
-0.693234455162981	-0.661898492862177
-0.670403789867549	-0.641224407801455
-0.660867456075379	-0.636061105905611
-0.661378499888101	-0.642655780992297
-0.66763105294993	-0.656305939791557
-0.675212441534121	-0.672395858332804
-0.680378066187374	-0.687060351102703
-0.680444835166941	-0.697292233570286
-0.673762424029728	-0.700650235937198
-0.659405437554565	-0.694969279712659
-0.636845102238265	-0.678421941966399
-0.605823230337768	-0.649958581119081
-0.566467089383875	-0.60981358561941
-0.519483446344279	-0.559673846804687
-0.466213241239274	-0.502315420843249
-0.408439816435949	-0.44083534131692
-0.348007308769977	-0.377810699806417
-0.286412924060141	-0.314730343566662
-0.224556839982193	-0.251920385307637
-0.162763803618973	-0.18897859654805
-0.101046477913821	-0.125486768334546
-0.0394374708900841	-0.0616015005651206
0.0218178177553784	0.00181353068499923
0.0822983734555148	0.0635495700478972
0.141580909019074	0.122618557599071
0.199364105743446	0.178637124773666
0.255441727574081	0.231831311722276
0.309588636588078	0.282754189338684
0.36150993583597	0.331971221569701
0.410942830631072	0.379908313025606
0.457862637255134	0.426869228684732
0.50265028585234	0.473098260591429
0.546094196511075	0.518780837400978
0.589190030293557	0.563974635061847
0.63279609695118	0.608538493149394
0.677270124430472	0.652125741922224
0.722246637931318	0.694263511543227
0.766687466227204	0.734510374361108
0.80924086383842	0.772666635475225
0.848811541280451	0.80896325688188
0.88513006834644	0.84412150316723
0.919074195107149	0.879243004382739
0.952575725250826	0.915616365240161
0.988121832639539	0.954562039162733
1.02803968840597	0.99734014749123
1.07384079740427	1.04504284131745
1.1258604852102	1.09839843707811
1.18330067529634	1.15751376383443
1.24465046180768	1.22170807155945
1.30837678207354	1.28967726416734
1.37373526036937	1.36015083294836
1.44148106228015	1.43288852105462
1.41949841128504	1.41053196764784
1.35658254809213	1.34654596996637
1.25728160739006	1.24555602181849
1.12614372386749	1.11218761701252
0.967717032213058	0.951066249356751
0.786549667115403	0.766817412659484
0.587189763263172	0.564066600729019
0.374185455345008	0.347439307373656
0.152084878049556	0.121561026401693
-0.0745638339345403	-0.108942748378569
-0.301212545918636	-0.339446523158832
-0.523313123214088	-0.565324804130795
-0.736317431132252	-0.781952097486159
-0.935677334984483	-0.984702909416623
-1.11684470008214	-1.16895174611389
-1.27527139173657	-1.33007311376966
-1.40640927525914	-1.46344151857563
-1.50571021596121	-1.5644314667235
-1.56862607915412	-1.62841746440498
-1.59060873014923	-1.65077401781176
-1.56401747671298	-1.61458935383135
-1.50633647646261	-1.55284699857922
-1.43799273325527	-1.48537585822052
-1.37310797025616	-1.42438276789657
-1.3192709761586	-1.37491172290826
-1.27832880016995	-1.33646578122922
-1.24770386213266	-1.30499995249013
-1.22196139463779	-1.27472472558899
-1.1944725780457	-1.23950108083935
-1.15901362781042	-1.19393087588818
-1.11110371872917	-1.12968445439577
-1.04889933443565	-1.04998947450336
-0.972579731248092	-0.960690724332484
-0.88684921601051	-0.867632992004706
-0.799190798389113	-0.776661065641572
-0.717087488050111	-0.693619733364636
-0.643858696624133	-0.624353783295448
-0.586938525317711	-0.572006053082192
-0.549486377193138	-0.539937592104881
-0.531811464851602	-0.526142120096984
-0.531515727601166	-0.526547109487468
-0.54414610031652	-0.536182041813987
-0.564112823270224	-0.550163644114456
-0.585620257159456	-0.564285093912399
-0.603433499114076	-0.575228638964248
-0.613401923848795	-0.580532927453677
-0.612733206691712	-0.578435530087852
-0.600048152066456	-0.567683641066997
-0.575264685510654	-0.54740989471668
-0.539365824287537	-0.517148409755708
-0.494092770921443	-0.476977111727514
-0.441588573547909	-0.427669919726688
-0.384038530661112	-0.37071304467055
-0.32339578149517	-0.308107708143525
-0.261268085692487	-0.242003137802245
-0.198946633450506	-0.174317660882005
-0.137467190102106	-0.10653943062711
-0.0776048980032308	-0.0397870002787206
-0.0197939233501562	0.0249980155061003
0.0359632425900241	0.0869748919586853
0.0901187610775595	0.145586074679646
0.143485763479854	0.200880681217477
0.197023529102809	0.253685319322495
0.251541229263738	0.305393216890909
0.307403869791223	0.357396267241382
0.364364151394375	0.410444668406882
0.421637140058776	0.464313961840489
0.47823082198161	0.518001069811284
0.53338274946412	0.570332227020937
0.586866037258889	0.620595335373167
0.639006648876385	0.668829014083775
0.690428214969803	0.715669228168664
0.741672041490867	0.761926168078714
0.792875652878366	0.808163108462787
0.843660606033392	0.854486650302032
0.893297344408892	0.900622199847259
0.941089848487649	0.946210120304896
0.986806776502846	0.991166713526195
1.03095331373604	1.03593671025125
1.07475176333378	1.08151870021837
1.11982998325143	1.12924572538824
1.16773675229086	1.18039644544031
1.21946172547959	1.23575120379777
1.27511230896165	1.29521067863789
1.3338229882481	1.35761508122537
1.39392253707009	1.42091569169885
1.45339123567152	1.48276922827126
1.51062587870599	1.54145039490775
1.56539515370035	1.59682328269566
1.61963059426255	1.65103207948717
1.67752088414919	1.70851316619798
1.76396100252882	1.68207818395061
1.87454346599829	1.6066183255354
1.98436435907456	1.48790122344268
2.06851976627457	1.33169451016278
2.10210577211525	1.14376581818605
2.04926786789963	0.929882780002808
1.90132173609588	0.695813028103395
1.6741187479687	0.447324194978146
1.38351027478276	0.190183913117395
1.04534768780277	-0.0698401849885236
0.675482358293402	-0.326980466849274
0.289765657519346	-0.575469299974523
-0.0959510432547101	-0.809539051873936
-0.465816372764079	-1.02342209005718
-0.803978959744073	-1.21135078203391
-1.09458743293	-1.36755749531381
-1.32179042105719	-1.48627459740653
-1.46973655286094	-1.56173445582174
-1.52257445707656	-1.58816943806911
-1.50733377847334	-1.56896707233319
-1.46680456759312	-1.523698150474
-1.41764722830556	-1.4691207600478
-1.37081337824098	-1.41642874544761
-1.33198340954403	-1.37173102108187
-1.30265389506202	-1.33694549711134
-1.28130466578519	-1.3106959413758
-1.26440424347775	-1.28917903360298
-1.24727341014855	-1.26714736057804
-1.22491673404595	-1.23909525820726
-1.19289989889957	-1.20054962562063
-1.14826356126628	-1.14919652273584
-1.09034153249542	-1.08552819641724
-1.02124010817419	-1.01281865853162
-0.945736162875811	-0.936459593209856
-0.870503866671814	-0.862872528298402
-0.802806316310076	-0.798274730354201
-0.748980322064051	-0.74754999520605
-0.713129043003594	-0.713439887879449
-0.696378256521643	-0.696234131948476
-0.696857731454589	-0.694027914468681
-0.710326159239764	-0.703401894995174
-0.731178582047802	-0.720193609307184
-0.753521400846041	-0.74004657359149
-0.772066260145219	-0.758663518573675
-0.782725147781261	-0.771954040621992
-0.782906381101176	-0.776323798206044
-0.771558086088275	-0.769163155575165
-0.74899234472218	-0.749341364691522
-0.716518080485765	-0.717420534244539
-0.675961617151157	-0.675432316294806
-0.629215354101328	-0.62627680112676
-0.577940122512758	-0.572937257388796
-0.523452585195487	-0.517723998132665
-0.466744273378239	-0.461754941822532
-0.408560340598725	-0.404874673102583
-0.349484751274273	-0.34610389720082
-0.2899975767098	-0.284455501488333
-0.230495587269624	-0.219728391118341
-0.171296468884941	-0.152904094661452
-0.112647341969984	-0.0859952039473468
-0.0547345661151775	-0.0214404685636185
0.00231086863140372	0.038695657422907
0.0583985381929547	0.0933977815612638
0.113443606464003	0.142997237758778
0.167328525002992	0.189025519359608
0.219882761070863	0.233722737026039
0.270878705314839	0.279354932479456
0.320041858551693	0.327498634331907
0.367102339977091	0.378492131013389
0.41191290381804	0.431286045121072
0.454602458579408	0.483832678618384
0.49567902823329	0.533914769665837
0.536002552537064	0.580069915139465
0.576613605344482	0.622194441510658
0.618475817013571	0.661567009624292
0.662221627530701	0.700319919024255
0.707984198896183	0.740629449392361
0.755380092264672	0.783972376324536
0.803681064296392	0.830721725027415
0.852153403371074	0.880213217598025
0.900448552164226	0.931237674991193
0.948862049558638	0.982734241320649
0.998313772986698	1.03436637830018
1.05003835197655	1.08672507028277
1.1051251005839	1.14108126604989
1.16411585126806	1.19880369324767
1.22681574214792	1.26069671212112
1.29234673309262	1.32656144501617
1.35939298240619	1.39521971301555
1.42661346983388	1.46506331553178
1.49324137049891	1.53495759078037
1.55980624658459	1.60514573641512
1.53798935215806	1.58158922658613
1.47546840013367	1.51413565355712
1.3766379873942	1.40760895201504
1.24589271082245	1.26683305664685
1.08762716730122	1.09663190213947
0.906235953713294	0.90182942317988
0.706113666941465	0.687249554455008
0.491654903868528	0.457716230651807
0.267254261377274	0.218053386457226
0.0373063363504981	-0.0269150434417882
-0.193794274329009	-0.272365124358286
-0.421652973778453	-0.513472921605321
-0.641875165115042	-0.745414500495945
-0.850066251455984	-0.963365926343209
-1.04183163591849	-1.16250326446016
-1.21277672161975	-1.33800258015987
-1.358506911677	-1.48503993875536
-1.47462760920742	-1.59879140555971
-1.55674421732823	-1.67443304588595
-1.60046213915664	-1.70714092504715
-1.6162707709422	-1.71354000994581
-1.58809584556369	-1.6764273285054
-1.53784827746199	-1.61903404508461
-1.48172029623541	-1.55789299372631
