# Supplementary material for: A multiwavelength photoplethysmography dataset with blood pressure and heart rate reference measurements
Source: Data Brief. 2025 Nov 14;63:112284. doi: 10.1016/j.dib.2025.112284 (PMC12682042; doi:10.1016/j.dib.2025.112284)
Supplement: Supplementary file 1 [file mmc1.zip › ppg_csv/ppg_subject_034.csv]

IR_PPG	Red_PPG
-1.622458854507	-1.63045361407371
-1.60005052554419	-1.60850217309859
-1.55215757159527	-1.55630803502058
-1.4755850373529	-1.46846696693344
-1.37723383702446	-1.35439252136933
-1.26400488481731	-1.22349825086041
-1.14279909493884	-1.08519770793884
-1.02051738159642	-0.948904445136773
-0.904060658997432	-0.824032014986376
-0.800329841349243	-0.719993970019804
-0.71622584285923	-0.638404424529715
-0.653871418924301	-0.574433161498495
-0.606478256395601	-0.52253383960735
-0.568713000906619	-0.476333343918264
-0.534745327895292	-0.430133691825723
-0.499462516343261	-0.38004144454112
-0.459522728798789	-0.324633137057703
-0.41399158818463	-0.26506250656536
-0.364310585072089	-0.204528235750515
-0.313541846262109	-0.147170074933284
-0.265124740698689	-0.0966977276851885
-0.221582524178082	-0.0551973334319188
-0.183629125202825	-0.0224867129017206
-0.149971079179525	0.00382899586956404
-0.117850010636599	0.027675853978013
-0.0840985355416064	0.0534396603721118
-0.046282152931636	0.0848165831121155
-0.00347981653101791	0.123890837744254
0.0435521070238501	0.170681995729807
0.0927889683527413	0.223288903923429
0.141649986646252	0.278569171018453
0.187703782739777	0.333094257838744
0.229175264827122	0.38403567255682
0.265210261269059	0.429714941434333
0.295928571849502	0.469724112306112
0.322296549614816	0.504697077756286
0.345846065690781	0.535906383631993
0.368289392769219	0.564846411937399
0.391109511732368	0.592881743342842
0.415226085658741	0.620963624409637
0.440830254307055	0.649409559973859
0.46742681856633	0.677806362466493
0.494050334709096	0.70515043028675
0.519589474759385	0.73027321143636
0.543161762023613	0.752424132753654
0.564471882575997	0.77174549343547
0.584036496366711	0.789404948482508
0.6031269678437	0.807317469918874
0.623358107844123	0.827554213616078
0.646033333966467	0.85163164397095
0.671519762656672	0.879909162400633
0.698950546054054	0.911294789863996
0.726425145304741	0.943371769192998
0.75166319347865	0.972957917789663
0.77285307660703	0.997004538592876
0.789331599022048	1.01360118739456
0.801802592189383	1.02271129032928
0.812004103201313	1.02625250463253
0.821956445975715	1.02736250167539
0.833091269962944	1.02910031634384
0.845636027020625	1.03318658807514
0.858563298636579	1.03942317610572
0.870188955202591	1.04610274459182
0.879187095224086	1.05122668385722
0.885545619776986	1.05397604526637
0.890982154763303	1.05578533637233
0.898607626228091	1.06053651134823
0.91198178396274	1.07369230056909
0.933892540500715	1.10048804097534
0.96513205411826	1.14354443794751
1.00341419213781	1.20048949435566
1.04260056065109	1.26239399772317
1.07257734539682	1.31387358967993
1.08021217661984	1.33536511811911
1.05637029029104	1.30216925319471
0.988680463743931	1.20893610096292
0.882896445637427	1.06519732523589
0.744771984630452	0.880484589825755
0.580060829381929	0.664329558544654
0.394516728550778	0.426263895204727
0.193893430795921	0.175819263618114
-0.0160553152237192	-0.0774726724030463
-0.229575760849222	-0.324080249046614
-0.440914157421665	-0.55447180250045
-0.644316756282127	-0.759115668952416
-0.834029808771686	-0.928480184590372
-1.00429956623142	-1.05303368560218
-1.14937228000241	-1.13181449643073
-1.26349420142573	-1.20717970780448
-1.34350830023431	-1.28324873979173
-1.41873559208184	-1.36064291992865
-1.4882835852912	-1.43751465793788
-1.55096491144833	-1.51082718195555
-1.60593293845729	-1.5773789551564
-1.65272304214021	-1.63436609394739
-1.69088783848098	-1.6795546442021
-1.71957319811718	-1.7112122953998
-1.7372614725751	-1.72788963640802
-1.74170657441574	-1.72811378745153
-1.73003340573909	-1.71012601591314
-1.69908487476539	-1.67188145223798
-1.64317637536604	-1.60766635525554
-1.56233992154464	-1.51899386060524
-1.46246643342961	-1.41179116104362
-1.34944683114935	-1.29198544932721
-1.22917203483225	-1.16550391821254
-1.10753296460673	-1.03827376045614
-0.99042054060117	-0.916222168814544
-0.883725682943987	-0.805276336044288
-0.79333931176358	-0.711363454901902
-0.721490303028199	-0.637304884284435
-0.664445105691997	-0.577050538491327
-0.618473900028283	-0.525481689447478
-0.579275918586561	-0.477704105115593
-0.542813992965781	-0.430282111897175
-0.505927040747557	-0.381686851505744
-0.466714482067946	-0.332015433771498
-0.424660686742552	-0.282302992131564
-0.380443704769736	-0.233766937881215
-0.335457200659266	-0.187213603699098
-0.291212375340134	-0.142747204737254
-0.248831953734167	-0.0998441244434597
-0.20877596700399	-0.0577365113303375
-0.17083930736713	-0.0159127992171311
-0.134370505769693	0.0255274274512868
-0.0985704157379028	0.0658722124809479
-0.0627053280795985	0.10418828867899
-0.0261748980117816	0.139927546570208
0.0114795532488024	0.173416903057831
0.0504994612022085	0.205916491033752
0.0907202625635948	0.239146175041385
0.131353303666287	0.27447610931209
0.170924269523279	0.312176250718077
0.207548020504001	0.351114268544479
0.239557153579999	0.389086311401019
0.266248626322852	0.42365724722255
0.288346390320462	0.453129898669956
0.307861574238883	0.477201517542113
0.327355316257387	0.49703376835122
0.348958008343166	0.514748237793948
0.373628954312119	0.532606784540396
0.400983637039645	0.552246112836526
0.429700647311187	0.57427298032575
0.458244286995088	0.598323413124318
0.48553770073278	0.623468462605841
0.511313168173821	0.648736037934838
0.536063341855518	0.673528272098048
0.560692874366915	0.697790933989205
0.586053877441837	0.721909038883906
0.612558516359821	0.746438020724766
0.640020340616127	0.771850646353669
0.667764056313486	0.798419216956352
0.694896087501736	0.826218254711889
0.720567489266931	0.855154377505319
0.744139727944038	0.884962357523219
0.76527709998303	0.915186245760107
0.784014140192785	0.945192957222434
0.800787863902775	0.974218141181173
0.816376860589716	1.00139342364153
0.831705176635533	1.02572300810721
0.847528139275843	1.04605489575196
0.864097057475249	1.06115499264735
0.880980968585099	1.06997147940258
0.897224896571	1.07206770395271
0.911864913917853	1.06808439102459
0.924576990610995	1.06005070849006
0.936115567499331	1.05140516583851
0.94831052253092	1.04666392180034
0.963621276724259	1.05073994301783
0.98438681394034	1.06794038954332
1.01190527834792	1.1006649931345
1.04545119057871	1.14789491176275
1.0813918286816	1.20380148851316
1.11266899619962	1.25711920032733
1.12899721640393	1.29199828850676
1.11324773337957	1.26338157999082
1.06788180754559	1.18283075178364
0.995723223760652	1.05829474989621
0.899595766883399	0.897722520339526
0.782323221772486	0.709063009124571
0.646729373286564	0.500265162262333
0.495638006284285	0.2792779257638
0.331872905624303	0.0540502456399609
0.158257856165268	-0.167468932098198
-0.0223833572341676	-0.377330661439687
-0.207226949715351	-0.567585996373519
-0.393449136419631	-0.730285990888707
-0.578226132488355	-0.857481698974262
-0.75873415306287	-0.946719839196487
-0.932149413284526	-1.03613726090571
-1.09564812829467	-1.13448325736157
-1.24640651323465	-1.2383351182827
-1.38160078324581	-1.34302130068494
-1.49840715346951	-1.44387026158411
-1.59400183904708	-1.53842347859997
-1.66373105091513	-1.61798507581459
-1.71754582320712	-1.67897311356886
-1.7555075571699	-1.72030788690762
-1.77908266264579	-1.74293052063853
-1.79013150559668	-1.74886056933863
-1.78983902675145	-1.7402011687632
-1.77794548247216	-1.7184164068168
-1.75255516978193	-1.68402365809623
-1.71066416643416	-1.63668387460131
-1.64571017597255	-1.57558818220329
-1.56038071404289	-1.50001117539603
-1.45930764575961	-1.40669982489874
-1.34712283623713	-1.30039383863828
-1.22845815058985	-1.18524041300896
-1.10794545393222	-1.06538674440509
-0.990216611378644	-0.944980029220957
-0.879903488043546	-0.828167463850885
-0.781637949041348	-0.719096244689176
-0.70005185948647	-0.621913568130137
-0.638557670522254	-0.540719423015149
-0.589138507268866	-0.475480563799798
-0.548977885340926	-0.424761958532588
-0.515212753471347	-0.38568668549624
-0.485043303371832	-0.354457552745345
-0.455812868022401	-0.326955627633525
-0.425204581031235	-0.299357821428196
-0.391533673501276	-0.268650118816027
-0.353983093524626	-0.232896420059223
-0.312630558696479	-0.191222171745827
-0.268240633738526	-0.143617930988947
-0.22193335761588	-0.0907473731968067
-0.174875512734141	-0.0338959112121224
-0.128083833085425	0.0249621210378504
-0.0823610608786733	0.0831627426586489
-0.0383258025646324	0.137628621587991
0.00355146669249486	0.185475523383283
0.0429864040499162	0.224778806712857
0.0799959210506997	0.255204305845738
0.115004778867524	0.278238894594671
0.148828641505312	0.296901188704822
0.182481976790454	0.315009831898513
0.216877443145848	0.336260971216017
0.252553259189267	0.363425565666358
0.289525226357135	0.397878601756499
0.327272905202268	0.439488119922688
0.364830705748423	0.486761759164705
0.40096701924736	0.537141494603546
0.434433719921665	0.587397140428396
0.464235975697667	0.634115725987065
0.489855250034894	0.674287292871637
0.51138109933073	0.705930549575793
0.529535902508554	0.728590599597193
0.545586173416571	0.74347436911456
0.561135925713229	0.753087589306297
0.577802363729624	0.7604810521934
0.596807122356849	0.76843816106124
0.618606691441595	0.778970930193052
0.642759271518918	0.793285534705127
0.668140626629062	0.812053920318493
0.693403525014071	0.83563699922524
0.717438351204778	0.864023198032219
0.739654184962382	0.896563235301234
0.760045629807841	0.931785566125841
0.779085706676567	0.967493946550604
0.797479064423864	1.00111335331592
0.815815540520554	1.03010804569081
0.834227097989193	1.05234220377398
0.852214391407044	1.06639021548873
0.868792138107557	1.07187237847928
0.882979697099256	1.06983021155148
0.894483008637447	1.06302696009276
0.904281349005299	1.05596541614993
0.914825880281454	1.05441715383233
0.929655384425598	1.06436280238506
0.95238144533893	1.09043264234284
0.985184085632813	1.13415777021243
1.02718887644185	1.19249884309759
1.07329496611228	1.25713735888837
1.1140460962812	1.31489608282983
1.13686204218681	1.34943587704292
1.11616432876072	1.32188621169135
1.05717865403837	1.24402080417244
0.964566216353642	1.12301503728993
0.842988214040404	0.96604429384753
0.697105845432538	0.780283956648959
0.531580308863921	0.572909408497939
0.351072802668429	0.35109603219819
0.16024452517994	0.122019210553432
-0.0362433252676698	-0.107145673632614
-0.233729550340522	-0.329223237556227
-0.427552951704741	-0.537038098413689
-0.613052331026448	-0.723414873401277
-0.785566489971767	-0.881178179715273
-0.94043423020682	-1.00315263455196
-1.07299435339773	-1.08665037225668
-1.17858566121062	-1.16150001369598
-1.25378681671377	-1.22962022905367
-1.32405162339073	-1.29216443974739
-1.39011079977392	-1.35034854592422
-1.45238521352006	-1.40565165863638
-1.51092098319186	-1.45932521106716
-1.56499886804221	-1.51152263343172
-1.61267848036831	-1.56051251741079
-1.65060792098748	-1.60236712116554
-1.67433322066958	-1.6313406538341
-1.6791513749005	-1.64094564546571
-1.66131994369187	-1.62550467681702
-1.61921818324432	-1.58173748655548
-1.55638463754923	-1.51232566416332
-1.47609757442443	-1.42013807189148
-1.38257973585382	-1.311227259797
-1.28005386382129	-1.19164577793694
-1.17274270031074	-1.06744617636834
-1.06486898730605	-0.944681005148242
-0.960655466791128	-0.829402814333693
-0.864324880749863	-0.727664153981738
-0.780099971166151	-0.641284529995342
-0.710458182894337	-0.566145557116583
-0.651901483702923	-0.501785837207242
-0.603679724143832	-0.44787214279288
-0.564148261232191	-0.404022822859797
-0.530955412952818	-0.369437935422632
-0.50142359018036	-0.342552511490945
-0.472969788360804	-0.320856763676465
-0.443402064214238	-0.300956865497669
-0.411022616060577	-0.278914735227192
-0.37459987512767	-0.250849598157597
-0.33334591532443	-0.213678361212403
-0.286987759418316	-0.165780657219287
-0.23589322409532	-0.107379377996405
-0.181118018107486	-0.0405343733982398
-0.12426823755169	0.0312109638293295
-0.06720805600369	0.103399691689774
-0.0117616389753058	0.171335215529285
0.0404680529123669	0.230835164008503
0.088184980173554	0.279053743311579
0.130505549393874	0.315211604798049
0.167145482085678	0.34091581200119
0.198619652909149	0.359822420414895
0.226297810211374	0.376674273209821
0.252170843005771	0.396000704942487
0.278312619819413	0.420861230471733
0.306228132297059	0.452001505211401
0.336405828837093	0.48770186716176
0.368296557996638	0.52441134949785
0.400688854365787	0.558011803110009
0.432262337174565	0.585343244789057
0.462091941607808	0.605501360694276
0.489963143974074	0.620423607256862
0.51643066498085	0.63445240083205
0.542602628937711	0.652905967972643
0.569704717341519	0.680103893761884
0.598570484812376	0.71759451804808
0.629248509834117	0.763330207618038
0.660871676466031	0.81218870580792
0.691837028492052	0.857680938166723
0.72025242135656	0.894172538429306
0.744526023009129	0.918730227519284
0.76391061069237	0.931893357041656
0.778810010497734	0.937160425981164
0.790736635521436	0.939521629872358
0.801929209824469	0.943706485161654
0.814723347400823	0.95280983980127
0.830815751562385	0.967665231781769
0.850639789807849	0.986979572592692
0.873149425993893	1.00804454646076
0.896239775455462	1.02780719557177
0.917744846185157	1.0440648747058
0.936598119869528	1.05647858941063
0.953575859629437	1.06705956282218
0.97120527316886	1.07985985463522
0.992804449572805	1.09978186793878
1.02096017687236	1.1306748587336
1.05587681065934	1.17315410470012
1.09402176232536	1.22277200816673
1.12749093258056	1.26921728047187
1.1444963300294	1.29708974086908
1.12104693092103	1.26581168272391
1.05446859200746	1.17791467395973
0.950416100905993	1.04230446308354
0.814544245233963	0.867886798602351
0.652507812608681	0.663567429023161
0.469961590647465	0.438252102852974
0.272560366967631	0.200846568598793
0.065958929186497	-0.0397434252323787
-0.144187935078621	-0.274612130133538
-0.352225438210405	-0.494853797597681
-0.552498792591539	-0.691562679117806
-0.739353210604705	-0.855833026186909
-0.907133904632587	-0.978759090297987
-1.05018608705787	-1.05879682975335
-1.16285497026323	-1.13249633520857
-1.24201411832204	-1.20529106345865
-1.3169004774567	-1.27931010352518
-1.38941205828205	-1.3541527490054
-1.4607006655132	-1.42799118078996
-1.53099348629088	-1.49855482667976
-1.59920042721519	-1.56371648883221
-1.66265389405646	-1.62160040846059
-1.71727521728631	-1.67031049649275
-1.75822179584805	-1.70750915445737
-1.7808277660587	-1.73014050454741
-1.78153132182538	-1.73454687493958
-1.75850268143082	-1.71705289527909
-1.71182112282915	-1.67485509712992
-1.6428956097724	-1.6055788008596
-1.55512700886059	-1.51104012992402
-1.45338654430997	-1.39775938891786
-1.34254544033677	-1.27225688243577
-1.22747492115725	-1.14105291507243
-1.11304621098766	-1.01066779142248
-1.00413053404423	-0.887621816080607
-0.905599114543227	-0.778435293641461
-0.822323176700886	-0.689628528699711
-0.757691331762796	-0.624551668711135
-0.7075833057339	-0.577845895996686
-0.668274476964217	-0.543998573755047
-0.635003610456087	-0.516100365924139
-0.603077374724406	-0.487460976404138
-0.568807419132704	-0.453045099226558
-0.530064485687053	-0.410324797014071
-0.486343127044466	-0.359368718260328
-0.438379149718087	-0.302270269569084
-0.387518431573357	-0.24220257725464
-0.335102424871918	-0.182400008379639
-0.282068030556999	-0.125285781487015
-0.22882988698617	-0.0719124390922968
-0.175415632023088	-0.0218365893626324
-0.121763882500313	0.0265709053875769
-0.0680335330488153	0.0755258233285703
-0.0147502821317062	0.127140808057595
0.0372896958414716	0.182785462233691
0.0872668711737619	0.242572256638447
0.134556503927878	0.305057410078444
0.178814739210009	0.367312283888316
0.219959573933701	0.425513785663458
0.258126288284524	0.476015968317429
0.29365274533854	0.516570571291134
0.327093718692741	0.547189773367343
0.359194056297863	0.570250121569778
0.390733931027079	0.589760065810924
0.422267071965199	0.610066701016691
0.453921243643849	0.634503986829769
0.485437217446161	0.664487593273927
0.516451621395294	0.699325149619231
0.546836985441118	0.736674824992045
0.576860804599269	0.773364175947391
0.607042904492494	0.806260008171154
0.637784561753462	0.832979170317625
0.668990526160158	0.852350084114496
0.699930547404764	0.864635699912319
0.729473077086388	0.871582310255037
0.75661354042865	0.876319014129297
0.781032781794658	0.883015624361155
0.803390417562026	0.896157047309993
0.82520343860049	0.919454452528163
0.848365064028942	0.954714972936501
0.874491397597838	1.00116143025264
0.904322997776317	1.05554502833415
0.937396822634943	1.11301391988867
0.972124672743096	1.16834983522666
1.00624213265724	1.21707653371553
1.0374248783936	1.25611445248709
1.06384557403994	1.28397115981669
1.08455209609307	1.30069750690738
1.099655548709	1.30785057174439
1.11035705226256	1.30852558338922
1.11884666502595	1.30732430335377
1.12809605453504	1.31003911379907
1.14150362783214	1.32284777907938
1.16224681383352	1.35090327127148
1.19218751501251	1.39639174720996
1.23039246770121	1.45644105346411
1.27169108699144	1.52159955678577
1.30596482159073	1.57576432132681
1.31885899652462	1.59821404339773
1.29649587720152	1.57349302761869
1.23257300287772	1.5028192349987
1.13184009902153	1.39142654761344
0.999046891101218	1.24454884753857
0.838943104585071	1.06742001684978
0.656278464941375	0.865273937622752
0.455802697638413	0.643344491933152
0.242265528144471	0.406865561856662
0.0204166819278318	0.16107102946896
-0.20499411554322	-0.0888052231542783
-0.429217138800399	-0.337529313937375
-0.647502662375422	-0.579867360804652
-0.855100960800005	-0.810585481680432
-1.04726230860586	-1.02444979448904
-1.21923698032471	-1.2162264171548
-1.36627525048827	-1.38068146760202
-1.48362739362824	-1.51258106375505
-1.5670021082708	-1.60708297966314
-1.64349999499749	-1.69041944473164
-1.71184616924927	-1.7596408398661
-1.77112234265244	-1.81336896673579
-1.82086461174217	-1.85159398765065
-1.86079236835255	-1.87500656006024
-1.89028321515719	-1.88422531928977
-1.90784556377563	-1.87929452176028
-1.9109038418704	-1.85964649232311
-1.89614651712822	-1.82443492622415
-1.86045549343126	-1.7729649944401
-1.80098615916645	-1.7050126745775
-1.7192404152281	-1.61714265007828
-1.62067379559535	-1.51441952241177
-1.51074183424729	-1.40189642764462
-1.39490006516306	-1.28462650184344
-1.27860402232175	-1.16766288107487
-1.1673092397025	-1.05605870140554
-1.06647125128441	-0.954867098902069
-0.981545591046609	-0.866901223629118
-0.915241117458662	-0.796698309271651
-0.861773313312277	-0.742709981814015
-0.816648125693624	-0.70041829259871
-0.77490136161999	-0.66359477269041
-0.732279092057041	-0.626012825955395
-0.685996197669236	-0.583041083981253
-0.634938423542023	-0.5325892536681
-0.57939026792347	-0.47515485760578
-0.520506707696629	-0.413111311759213
-0.459780852390263	-0.34963783551685
-0.398684385472896	-0.287672740032706
-0.338503866385749	-0.229107311816163
-0.280260502473377	-0.174341711935413
-0.224589105965377	-0.122306468662252
-0.171574006039217	-0.0709791815908393
-0.120678337723725	-0.0182533571780085
-0.0709163834345041	0.0371558019229702
-0.0212786441090932	0.0951249454403996
0.0287632147522459	0.154074262963312
0.0789272390756277	0.211448404330972
0.128151857656212	0.264545933262346
0.174993370667038	0.311444854381889
0.21821646127032	0.35173892417583
0.257318605202241	0.386809814332019
0.292770825841391	0.419499905714568
0.325874022998267	0.453290537896901
0.358270748501784	0.491264679962707
0.391300989915494	0.535161709446779
0.4254922636753	0.584787147242616
0.460430240228962	0.637970780734728
0.495051871760425	0.691126976089235
0.528172046450761	0.740251691449553
0.558960006801733	0.782009936879343
0.587163745344015	0.814563437899795
0.613045247558956	0.837950323934693
0.637123250152183	0.854005607781356
0.659883046568066	0.865892133680449
0.681606735685913	0.877328115247544
0.702393213790957	0.891635564130605
0.722304018104831	0.910819441336276
0.741491586598953	0.934966370671857
0.76021397874733	0.962226832500897
0.778755938583635	0.989455949426809
0.797340286836474	1.01331383386641
0.816090818596991	1.03144508814537
0.835060616614703	1.04335605185115
0.854313326196031	1.05071856615853
0.874017077601877	1.05697703560662
0.894472701803942	1.06633058675699
0.916011114876089	1.08239242710053
0.938799177090741	1.10700025960116
0.962705135648011	1.13965850892602
0.987365963825899	1.17788393458713
1.01245955548205	1.21834304758136
1.03802393781988	1.25827028119779
1.06458224955324	1.29645710271348
1.09286654092768	1.33324526273264
1.12309167494437	1.3693935811372
1.15395263516283	1.40419918986262
1.18167948264542	1.43361160275972
1.19951994675637	1.44917375671905
1.19797413065933	1.42127630457678
1.17172341426152	1.34213141130736
1.10159559814241	1.21856027164681
0.993385026367351	1.05738408033117
0.85288604300166	0.865424032096489
0.685892992110672	0.649501321678792
0.498200217759716	0.416437143814123
0.295602064014124	0.17305269323852
0.0838928749392253	-0.0738308353119788
-0.131133005399648	-0.317392247101336
-0.343681232937167	-0.550810347393514
-0.547957463607999	-0.767263941452473
-0.738167353346816	-0.959931834542175
-0.908516558088286	-1.12199283192658
-1.05321073376708	-1.24662573886966
-1.16645553631786	-1.33074437956332
-1.24507524712037	-1.40857032777888
-1.31901872499946	-1.4801778837442
-1.38769878095646	-1.54311343482181
-1.4501018086023	-1.59413311940847
-1.50573059295506	-1.63091415220669
-1.55483732624151	-1.65314685660751
-1.59792070487833	-1.66270008098127
-1.63480029370276	-1.6628425454554
-1.66378076374062	-1.65677318473787
-1.68139992454681	-1.64598810005058
-1.68299668025837	-1.62917949283889
-1.6639376634641	-1.60223936134936
-1.62103447993354	-1.55950373671464
-1.55378291918376	-1.4902295122342
-1.4649270982615	-1.39674894173921
-1.36059282061099	-1.28585617611416
-1.24690588967646	-1.1643453662435
-1.12999210890215	-1.03901066301171
-1.01597728173228	-0.916646217303249
-0.910987211611085	-0.804046180002596
-0.821147701982803	-0.708004701994218
-0.749281482573912	-0.631375251124421
-0.691000938690493	-0.572065073090788
-0.642756525842934	-0.52537446031486
-0.600214450391373	-0.485589315456134
-0.559299381691466	-0.447292053604033
-0.517013380550966	-0.406285755073652
-0.47184949152929	-0.360073517977292
-0.423720869287497	-0.307922048623276
-0.373489163468121	-0.250571489330797
-0.322334906546688	-0.189674280686831
-0.271237677230009	-0.127093135296457
-0.220717254773763	-0.0642576523992275
-0.170855313850833	-0.00180436237253822
-0.121537197655673	0.0603558178751853
-0.0727807820490245	0.122581225839698
-0.0249628072440822	0.184894199765188
0.0211908322337884	0.246549892960468
0.0648165503437533	0.305986871435216
0.105166731098054	0.361140399075393
0.141774966082967	0.409935535412571
0.174527983466416	0.450769263111625
0.203727391420693	0.482894425721019
0.230194486358306	0.506710958233185
0.255351747012618	0.523954733609813
0.281121985911613	0.537675568240151
0.309531682461451	0.551844720583781
0.342085244513545	0.570528865374763
0.379159695844786	0.596778693079018
0.419705490489307	0.631580393495246
0.461407606526092	0.6732934346304
0.501280423748759	0.717897558477718
0.536540276333445	0.76010828248992
0.565506169144069	0.795067284015109
0.588209288986721	0.820011156360981
0.606430943113899	0.83524277543078
0.623098464456702	0.843974681542422
0.641260578424212	0.851098843608291
0.663063237127094	0.861410891756768
0.689130832753756	0.878020286078832
0.718537601374641	0.901523674753402
0.749283530717421	0.93014610218872
0.779036860855447	0.960682433307069
0.805894584372311	0.989821712238195
0.828954190438571	1.01534658190539
0.848538761422458	1.03679296226015
0.866001985441064	1.05540500638111
0.883181621535658	1.07350947721706
0.901730018276153	1.0936294789771
0.922623775171875	1.11770122894957
0.94605626736956	1.14667249270831
0.971707803275868	1.18060421585283
0.999221511343589	1.2191951455906
1.02863590927418	1.26239930743412
1.06048749934201	1.31059860333703
1.09532967639097	1.36385564213512
1.13261079296134	1.4202235181188
1.16919865582182	1.47372498166129
1.198179734063	1.51307076004435
1.20870650253327	1.52220184739655
1.18319826057884	1.48957607241066
1.11083719070498	1.39747203681945
0.997868776895906	1.25454967467262
0.850538503135807	1.06946892001985
0.675091853408879	0.850889706910847
0.477774311699317	0.607471969395297
0.264831361991317	0.347875641522897
0.042508488269073	0.0807606573433379
-0.182948825483218	-0.185213049093686
-0.405295095281362	-0.44138554373848
-0.618284837141163	-0.679096892541353
-0.815672567078425	-0.88968716145261
-0.991212801108954	-1.06449641642256
-1.13866005524855	-1.1948647234015
-1.25176884551303	-1.27890658098449
-1.32779138291808	-1.35615089988466
-1.39933409081532	-1.42818878475647
-1.46886633403414	-1.49569546471009
-1.53721153782911	-1.55911649713198
-1.60372280098402	-1.61879267318742
-1.66655550522791	-1.67458501970625
-1.72301593932188	-1.72535026478638
-1.76995787031606	-1.76864958313352
-1.80417332663095	-1.80089004277267
-1.82269843973957	-1.81787716032612
-1.82298565470632	-1.81560728370165
-1.80299377284297	-1.7910621774304
-1.7613238251894	-1.74278552919659
-1.69522903033848	-1.66935754487939
-1.60722013618863	-1.57416724449427
-1.50270634236586	-1.46267630156722
-1.3870968484962	-1.34034638962423
-1.26580085420567	-1.2126391821913
-1.14422755912029	-1.08501635279443
-1.02778616286608	-0.962939574959598
-0.921885865069067	-0.851870522212812
-0.831935865355266	-0.757270868080064
-0.760954203968946	-0.682581816816778
-0.702695323052759	-0.624828470328154
-0.652081071079026	-0.579765504166274
-0.603932967557176	-0.541344579827042
-0.554415257869793	-0.503159009551666
-0.501891450880128	-0.460032165404573
-0.446919414602734	-0.409209348948125
-0.391446609717551	-0.350721149423309
-0.337623489495317	-0.28683931383303
-0.286791216049389	-0.220950949989568
-0.239039267171235	-0.156386716346167
-0.193398282822085	-0.0956302568255187
-0.148428817084675	-0.0400169990751983
-0.102847809827219	0.0102402248553118
-0.0559407660518476	0.0559040306559119
-0.00769739391788948	0.0985119610636
0.0412824165074397	0.140062172708933
0.0900305524547154	0.182539401955543
0.137485868155695	0.227368515793515
0.182690393786255	0.274995631890063
0.224878420447149	0.324772241712508
0.263522815375582	0.375171091405703
0.29840494627891	0.424210533774419
0.329697923771941	0.469906704252024
0.357989672914985	0.510628402910055
0.384182270135572	0.545340564511264
0.409276695262621	0.573788331681102
0.434139330120723	0.596636112896404
0.459378534954167	0.615495845893458
0.485381581659191	0.632762343440466
0.512423147031269	0.65123330739971
0.540697906797391	0.673568391184844
0.570216417413571	0.701702118813667
0.600639769032984	0.736350182287946
0.631188447512271	0.776725591555283
0.660722765254096	0.820548206291329
0.68801202067033	0.864414866725753
0.712129058460311	0.90454366498124
0.732833295111502	0.937772653189991
0.750764134801446	0.962543899960907
0.767321068605866	0.979541246111495
0.784264810317965	0.991716450103925
0.803217646762425	1.0036127975456
0.825248325786328	1.02012640415969
0.850625542512109	1.04505024604193
0.878733517842993	1.0798374138697
0.908122729493948	1.1229668777556
0.936696981460517	1.1701252131954
0.96206673590658	1.21519184920643
0.982083440119667	1.25180611358028
0.995492672734391	1.27514257064978
1.00254048505405	1.28343826683007
1.00530844398844	1.27883557093478
1.00757884253353	1.26724224379827
1.01412562760125	1.25710858182304
1.02946583320544	1.25723886158759
1.05627723224218	1.27401287705224
1.09384006187795	1.30866310646822
1.13693002961684	1.3554094315876
1.17557547916266	1.40118854342439
1.19601193370471	1.42740233976745
1.17392895075706	1.39680959047227
1.11097457009975	1.31038335897885
1.01209064401125	1.17615166987541
0.882219024770018	1.00214254775015
0.726301564654518	0.79638401719126
0.549280115943215	0.566904102786957
0.356096530914573	0.321730829125441
0.151692661847056	0.0688922207949152
-0.0589896389808729	-0.183583697616417
-0.271008519290749	-0.427668901520351
-0.479422126804109	-0.655335366328685
-0.679288609242489	-0.858555067453214
-0.865666114327425	-1.02929998030574
-1.03361278978045	-1.15954208029805
-1.17818678332311	-1.2466975120307
-1.29444624267693	-1.33139749247846
-1.37861937244379	-1.41616936535239
-1.46007661052674	-1.50074275913672
-1.53750562091215	-1.58302606161642
-1.60900981944104	-1.65994569022109
-1.67264592490617	-1.72787181196271
-1.72655971607032	-1.78273333515356
-1.7688090490761	-1.82011262256678
-1.79702918176287	-1.83552287319162
-1.80812584468878	-1.82491021115319
-1.79825866272822	-1.78538058962112
-1.7651536078917	-1.71649675692869
-1.69964122755837	-1.61926759342381
-1.60842871823823	-1.50147148181919
-1.49822327644128	-1.37088680482757
-1.37573209867755	-1.23529194516166
-1.24766238145704	-1.10246528553418
-1.12072132128976	-0.980185208657844
-1.00161611468572	-0.876230097245375
-0.897053958154934	-0.793241711528209
-0.813742048207404	-0.727173592504438
-0.753140024102951	-0.673569680269906
-0.703395885234956	-0.62727648487763
-0.65990307801325	-0.583909306171866
-0.619485437222353	-0.540508122708775
-0.580469026769334	-0.495408086477363
-0.542106272025234	-0.447785369928997
-0.503898260952333	-0.397320480285747
-0.465236409804046	-0.344132795085413
-0.425500045015862	-0.288880894109858
-0.38443382175572	-0.232827064670478
-0.342451147919711	-0.177704768787547
-0.300587307907932	-0.125340920539217
-0.260087615203394	-0.0771195708555603
-0.221855111720226	-0.0334861700219346
-0.186055844252482	0.00626586702021775
-0.152080081239032	0.043765390855165
-0.118856057491072	0.0809342506577296
-0.085325729418348	0.119216082038423
-0.050843477366434	0.158990745722297
-0.015364118789945	0.199393924671658
0.0205846239370935	0.238582326538697
0.0561089462903321	0.274343089134888
0.0902961157535936	0.304856836795599
0.122603705075592	0.329372678673255
0.153111253112084	0.348565491337066
0.182475090055156	0.364446387228507
0.211588863570525	0.379852583407055
0.241138585409822	0.397679645656463
0.271289434181434	0.420087307317834
0.301622361923125	0.44790836975398
0.331281609887991	0.48043352683629
0.359228653262498	0.515634418435965
0.384522866705897	0.550736733226111
0.406578992679305	0.582928938736987
0.425344920885545	0.609969754112854
0.441340728579695	0.630553591905571
0.455538959924975	0.644435430121737
0.469124569443971	0.652404570775312
0.483212884361137	0.656179296340441
0.498614104159952	0.658206329335166
0.51571433916506	0.661289298619071
0.534493388769276	0.668023717708667
0.554632333939903	0.680158703105981
0.575629517880849	0.698108599455151
0.5968816441	0.720805485408948
0.617755849061086	0.745955970891464
0.637693707445133	0.770637679612871
0.656341499062243	0.792090251454385
0.673665415797875	0.808538335178167
0.690024817711028	0.819910626902251
0.706208781095369	0.828306048089634
0.723446531278556	0.837974465351918
0.743366884823867	0.854564384377266
0.767829405245703	0.883608814838497
0.798544679120899	0.928635373551691
0.83651534151777	0.989661766416469
0.881540888454649	1.06289966782682
0.932145522455971	1.1420493834185
0.986083069124581	1.22067797748305
1.04108341566413	1.29433020853239
1.09513465830849	1.36096092791449
1.14578136428621	1.41925122722281
1.18864417435252	1.46575290568456
1.21610167660998	1.49263750393169
1.21726263877225	1.46316145910936
1.19602460015816	1.37990947813147
1.13546954740023	1.25064579123168
1.04033607512502	1.08313462864364
0.915362777959035	0.885140220601013
0.765288250528823	0.664426797337451
0.594851087460912	0.428758589086611
0.408789883381836	0.185899826082148
0.211843232918128	-0.0563852614422804
0.00874973069631993	-0.290332443253019
-0.195752028657055	-0.508177489116411
-0.396923450515463	-0.702156168798801
-0.590025940252373	-0.864504252066533
-0.770320903241251	-0.987457508685951
-0.933069744855565	-1.06875926461139
-1.07353387046878	-1.14724381110322
-1.18697468545437	-1.22812862946919
-1.26972923214131	-1.31286850380893
-1.34774490385511	-1.39982348392797
-1.42033450742608	-1.48542724612452
-1.48682610096649	-1.56539600679712
-1.54634723554027	-1.6356163221799
-1.59753462134916	-1.69256467403697
-1.63833294734715	-1.73331715241625
-1.66595867611193	-1.75533286894947
-1.6770511532633	-1.75623868326194
-1.66803176044612	-1.73380746910387
-1.63569704233555	-1.68622177461544
-1.57681341075705	-1.6096510832717
-1.49117669984456	-1.50660749736545
-1.38530132339468	-1.38378886350439
-1.26570169520402	-1.24789302829625
-1.13889222906919	-1.10561783834873
-1.01138733878681	-0.963661140269566
-0.889701438153467	-0.828720780666463
-0.780348940965786	-0.707494606147142
-0.689844261020371	-0.60668046331932
-0.620882716949414	-0.529991779931374
-0.568621479407116	-0.472282997128823
-0.52905669595374	-0.428254432118026
-0.497435571690142	-0.391621449912938
-0.469152347306768	-0.356644710225718
-0.440484313420643	-0.319295022293637
-0.409127205264825	-0.277797193663269
-0.37441787474815	-0.232541492660205
-0.337116342435319	-0.1855164174344
-0.298784772223717	-0.139459558239271
-0.261024843305564	-0.0969163804630914
-0.224886071792437	-0.0594024095169588
-0.190597166477341	-0.0268739846823439
-0.157581514255186	0.00232821944371302
-0.124659946433091	0.0310288347101036
-0.0903959475909363	0.062404869239075
-0.053554467934573	0.0990805023800252
-0.0135629786264586	0.142409122223917
0.0292082710460345	0.192132770612651
0.0734784900292259	0.246481115715479
0.117395984434979	0.302645382165463
0.159052937337305	0.357451954072783
0.196973975329033	0.40800537906003
0.230400771186432	0.452128239026812
0.25931151389358	0.488568871823011
0.284232840030565	0.517047559616908
0.305941520343751	0.538190432351622
0.325152064355857	0.553342961589006
0.342301163288259	0.564277687830253
0.357533320731756	0.572887633469834
0.370913267077091	0.580974509722151
0.382763264394804	0.590159226261916
0.393918242071167	0.601823625283962
0.405692633553777	0.616944227138262
0.419505922590732	0.635786173272658
0.436343168749968	0.657638599957935
0.456352471871863	0.680871870384642
0.47879014191286	0.703416497774299
0.502305044462812	0.723451149182206
0.525399515323634	0.739958731139003
0.546893991810302	0.752950496701641
0.566277306763157	0.76337894112194
0.583859684031274	0.772887215724164
0.600671401476082	0.783539147703454
0.618115730456681	0.797568080198541
0.637483099477256	0.817055196292019
0.659502276627489	0.843428977216443
0.684090991830407	0.876835663675937
0.710369750845861	0.915657510024844
0.736883743677579	0.956527513540677
0.761936942892639	0.994996603634473
0.783988183761645	1.02669285529541
0.802084093878624	1.04861513281702
0.816250677348044	1.06020684982682
0.827707992993733	1.06392906441236
0.838785203171854	1.06507865943981
0.85247364651069	1.07065509752486
0.871608096808539	1.08731183202378
0.897721975435869	1.11880190592824
0.929754402992953	1.16364097221163
0.96299850802423	1.21380335392318
0.988812920416747	1.25509883306081
0.995497460935571	1.26947056449616
0.971716747480145	1.23751192428468
0.904460683370546	1.14773188437183
0.79985838299179	1.00927426583997
0.664038960728895	0.831282889771487
0.503131530966876	0.622901577248736
0.323265208090752	0.393274149354092
0.130569106485538	0.151544427169926
-0.0688276594637472	-0.0931437682213935
-0.268795975372088	-0.331646615737495
-0.463206726854467	-0.554820294296009
-0.645930799525868	-0.753520982814565
-0.810839079001273	-0.918604860210793
-0.951802450895666	-1.04092810540232
-1.06269180082403	-1.11927296610039
-1.1408877832499	-1.19284715675281
-1.21726505675632	-1.26555018895844
-1.29300823941843	-1.33812817414292
-1.3672643835915	-1.40933566983235
-1.43806989284831	-1.47731207035149
-1.50323292669209	-1.54052528755028
-1.56081690909182	-1.5979109691434
-1.60908293152138	-1.64825732219808
-1.64602624352946	-1.68927285326678
-1.66888796158935	-1.71695761062503
-1.67408867421305	-1.72578856204958
-1.65781699120218	-1.70984635493235
-1.6171183659103	-1.66580416078796
-1.55209831852234	-1.58567280123661
-1.46490065639026	-1.47771146780898
-1.3612731491498	-1.35017935203577
-1.2469635664367	-1.21133564544768
-1.12771967788672	-1.0694395395754
-1.00928925313558	-0.932750225949633
-0.897420061819043	-0.809526896101063
-0.797859873572841	-0.708028741560389
-0.716356458032722	-0.629692599906093
-0.656090367093516	-0.571423169570269
