# Supplementary material for: A multiwavelength photoplethysmography dataset with blood pressure and heart rate reference measurements
Source: Data Brief. 2025 Nov 14;63:112284. doi: 10.1016/j.dib.2025.112284 (PMC12682042; doi:10.1016/j.dib.2025.112284)
Supplement: Supplementary file 1 [file mmc1.zip › ppg_csv/ppg_subject_035.csv]

IR_PPG	Red_PPG
-0.979739808686899	-0.622520993785452
-0.959824893269759	-0.605304152840893
-0.934144194928542	-0.584597511434908
-0.905715034809007	-0.562406121253455
-0.877406404474903	-0.540104350135922
-0.851508915487055	-0.518508885025981
-0.829344640374592	-0.4981346837572
-0.811070002999022	-0.479375021307219
-0.795764470442368	-0.462435201948538
-0.78176713607959	-0.447093578015278
-0.767148842327774	-0.432572347334143
-0.750198574739476	-0.417755224410572
-0.729795984534128	-0.401686968273391
-0.705544768947846	-0.384011494168266
-0.677637249630833	-0.36503404756782
-0.646589619751263	-0.345397698162471
-0.613054202837904	-0.325648603726839
-0.577794689917084	-0.305998816810844
-0.541746707042952	-0.286403968382598
-0.506025253169905	-0.266828282359789
-0.471770648841788	-0.247444513499265
-0.43980358103955	-0.228598210139585
-0.410186358370453	-0.210562760034594
-0.381917530299748	-0.193237048370681
-0.353019693423616	-0.175959205960928
-0.321135331691559	-0.157609429510188
-0.284449517755915	-0.137076337849983
-0.242495644326677	-0.113874249622144
-0.196407130571884	-0.0884710342950897
-0.148495985385658	-0.0620539972628483
-0.101422468282677	-0.035902019988722
-0.0573672322018862	-0.0107928561110362
-0.0174845623968381	0.0132314192380261
0.0182796475004201	0.0366880354336973
0.0510208793217251	0.0602214875684723
0.0824453440667495	0.0841606989089833
0.114359057969799	0.108297127625406
0.148282748133472	0.13200686115922
0.18529245134459	0.154658764723684
0.226058752858683	0.176077199164257
0.27098355537218	0.196788185116349
0.320284081572915	0.21792423752469
0.373882869632972	0.240863500793957
0.431107610328882	0.26676000975171
0.490408987366249	0.296100458200768
0.549367463836419	0.328426826975024
0.605108813293632	0.362377720440607
0.655013362380148	0.396097154588384
0.697447365409382	0.427856996378059
0.73223484404791	0.456621651240707
0.760710197392692	0.482341029612044
0.785366207394145	0.505885625971991
0.809238635604911	0.528646370366017
0.835227661699411	0.551963812575835
0.865584667894187	0.5767123483333
0.901755689973537	0.6033358029455
0.944603908681823	0.632293099774087
0.994784541888295	0.664473013721441
1.05287580094013	0.701058343562706
1.11891473797999	0.742658454681416
1.19127066904245	0.788020811004252
1.26520703013881	0.83293725316547
1.33184315431511	0.869937020356306
1.37831954038227	0.889089871953579
1.38965895969937	0.879886709779185
1.34931241949274	0.835627362601539
1.23934518624869	0.740282077818322
1.076365841031	0.607981959706199
0.876982964903433	0.452858112541835
0.657805138929753	0.289041640601896
0.435440944173732	0.130663648163046
0.226498961699136	-0.00814476049804742
0.0475877725697344	-0.113252481104721
-0.0846840421507052	-0.183321276489853
-0.169907948107869	-0.21597336534082
-0.211861767515478	-0.218630261124955
-0.221061092755445	-0.202156500499841
-0.210526039963806	-0.17805737407627
-0.193416462796808	-0.156222029857309
-0.181249514807241	-0.143695454461929
-0.182701670352919	-0.144431143757594
-0.202905774683641	-0.159625574131142
-0.243171738208093	-0.188190490902576
-0.301095904831334	-0.227096234684952
-0.371057657150196	-0.271591496859907
-0.44512991165458	-0.315543822647235
-0.514391650862904	-0.352205318491331
-0.570479040868086	-0.375503715085415
-0.607063392726755	-0.381585867595734
-0.620972417252988	-0.370057563393283
-0.612821015480899	-0.344380259302599
-0.587078187008943	-0.31119677764284
-0.55145308232897	-0.27877428335397
-0.515521321219314	-0.255038394824866
-0.488726522954133	-0.245726335305298
-0.478194048451247	-0.253099678616628
-0.487007229888653	-0.275522226520227
-0.513553615950231	-0.308014121591683
-0.552215560053516	-0.343646250279286
-0.595192258158399	-0.375402608000538
-0.634815146552397	-0.397974504729121
-0.665550324239129	-0.408951112968219
-0.685039337737431	-0.409085754490788
-0.69392605893833	-0.40162932941851
-0.694712781698942	-0.390993905057962
-0.690290468201824	-0.381214859271491
-0.682829705163464	-0.374743765806524
-0.673350005437544	-0.371917698497609
-0.661851820825977	-0.371139126581334
-0.647742449616395	-0.369618399850169
-0.630370024871831	-0.364485566336005
-0.609552571281794	-0.35398531879558
-0.58595788825312	-0.338320848158177
-0.561159180493699	-0.319726017061348
-0.537268601780408	-0.301653691490216
-0.516213269577909	-0.28740930501026
-0.498889606130483	-0.278824146671524
-0.48456934661953	-0.275507832810545
-0.470937550241045	-0.274938201588376
-0.454881501702097	-0.2733051638178
-0.43370112812022	-0.26675570558371
-0.406125337404429	-0.25257930935428
-0.372640359127006	-0.229941613255474
-0.335048198857692	-0.199971038659457
-0.295567316994352	-0.165255598549346
-0.255952173656934	-0.129012677464496
-0.217024750571693	-0.0942584777836934
-0.178770103165687	-0.0632192905599448
-0.140850234169409	-0.03707424676441
-0.103165351713209	-0.015996264703352
-0.066095054010324	0.000598472330426565
-0.0302972087200362	0.0137151048674646
0.0037698630674782	0.0245065357617405
0.0363030318108101	0.0341589316786433
0.0683374894128534	0.0439070991524286
0.101562048013837	0.0550797874972486
0.137850306788965	0.069119343345613
0.178719037556746	0.0875665431458921
0.224938509366936	0.111959119807704
0.276412805619499	0.143545934482277
0.332306875339005	0.182803747582007
0.391324826353251	0.228937599251609
0.452048929331901	0.279664396220514
0.513252567924672	0.331494452049675
0.574067547248998	0.380504311926205
0.633904412470907	0.423376672351349
0.692184499714234	0.458345236993637
0.748144905125989	0.485677743527332
0.800992798653207	0.50751025766688
0.850440993033349	0.527145660289742
0.897344293822662	0.54816464866869
0.944022201836968	0.573718371129195
0.993968349741423	0.606161658864456
1.05089794168618	0.646872266066582
1.11731615399129	0.695919087335775
1.19292709525147	0.751376787898955
1.27328404343837	0.808479342019322
1.34916602144545	0.859173338729315
1.40717757633655	0.89268584893856
1.43183541713585	0.897382135690715
1.39507141336221	0.865785074946626
1.29417556922754	0.780532965438087
1.14324213551123	0.655934416250688
0.956365362992642	0.506298036470019
0.74763950245117	0.34593243518167
0.531158804666189	0.189146221471233
0.321017520417077	0.0502480044242972
0.131309900483215	-0.056453606873547
-0.0238698043560183	-0.130145697197923
-0.130427343321244	-0.169252017305095
-0.190645991507377	-0.181415333310826
-0.216326853496995	-0.177385642348479
-0.221602776361758	-0.168246810245917
-0.221812096402255	-0.163256100163701
-0.230511832469627	-0.168737945660453
-0.257175131760796	-0.187969749573985
-0.30603662717289	-0.221611367370728
-0.376197014719066	-0.268155786553138
-0.462687075125097	-0.324154611860679
-0.557939186883147	-0.384396691727611
-0.653177446336913	-0.442442038457092
-0.739553186422361	-0.491721310688292
-0.809156585916168	-0.526964459111904
-0.85607292270205	-0.545418122778949
-0.877420637904339	-0.5473716969015
-0.874067114562343	-0.535834551981688
-0.850708480395376	-0.515577130307147
-0.815201671756462	-0.491989133466514
-0.777261921998304	-0.47018202832234
-0.746767043305769	-0.454475757657989
-0.731950882880757	-0.448094158146916
-0.737783421260015	-0.452824043684545
-0.764864044055555	-0.468605548273774
-0.809157315056045	-0.493288663713016
-0.862785628920075	-0.522860176332402
-0.915837291599382	-0.552272162960851
-0.958814097397622	-0.576718720196216
-0.985020665546239	-0.592940397012614
-0.992054646879724	-0.60000968669289
-0.981810569873762	-0.599216413768681
-0.95907084303388	-0.593113752872717
-0.929447652004313	-0.584213745810814
-0.89765905595129	-0.573947724474243
-0.866736125024016	-0.562325376443474
-0.83812120298853	-0.548390131298361
-0.812206866789484	-0.53119072452862
-0.788862386360474	-0.510705782754624
-0.76772624636462	-0.488164724539117
-0.748247692274025	-0.465556874433719
-0.729555195455671	-0.444619417993631
-0.710300000638878	-0.425935870447133
-0.688692643400551	-0.408714500271432
-0.66289530974131	-0.391356135236923
-0.631685221355628	-0.372393600892342
-0.595038025130612	-0.351186101111541
-0.554256139836802	-0.327989083280207
-0.511524439965245	-0.303480355781582
-0.469096399861501	-0.278177926057324
-0.428482436365788	-0.252191891979461
-0.389994495453298	-0.22542704996171
-0.352846006369484	-0.197984837033383
-0.315742746436124	-0.170399471693353
-0.277631512027275	-0.143515925131076
-0.238196052991154	-0.118091013312249
-0.197877351812545	-0.0943837400414186
-0.157491882030005	-0.0720059793606589
-0.117712259936366	-0.0501355172009228
-0.0786732277485142	-0.0279466544296581
-0.0398331601888958	-0.00494954123130617
-7.86369783573075e-05	0.01901424016518
0.0420118847995446	0.0441045219741976
0.0878345898319096	0.0708474266249505
0.138435517688886	0.100186620448685
0.194267052501296	0.133119538300961
0.255077587229118	0.170151445843455
0.319944704257663	0.210937632333108
0.387425097386834	0.254330597166249
0.455785476101862	0.298766445225537
0.523298084980708	0.342738070691203
0.588594113572018	0.38511749113222
0.651013239756358	0.425255369515257
0.710790769274114	0.46295184786633
0.768917654156329	0.498430476951924
0.826681777486575	0.532357659122347
0.885136484986493	0.565841828356174
0.944816273091538	0.600319879549026
1.00583417081706	0.637299267890008
1.06819078305315	0.678003008564723
1.13196482680199	0.723012868447489
1.19720205236128	0.77202234098356
1.26365640802301	0.823797313783087
1.33074769759621	0.876412608203464
1.39796797050729	0.927792088472718
1.46556670860159	0.976456771935045
1.53496934334415	1.02214061597566
1.60835209679114	1.06576545352351
1.68720257830971	1.10848509006474
1.77029727384157	1.15009722123316
1.85193395389292	1.18761381968279
1.92126341036832	1.21476291034204
1.96326290270796	1.22276434527337
1.96146391485819	1.2022458811466
1.917245640817	1.14553696106265
1.80085181630404	1.04344285547858
1.62824183086465	0.9088228450347
1.41537507404422	0.754536210371316
1.17821093538809	0.593442232128726
0.932708804441627	0.438400190947232
0.6948280707502	0.302269367467136
0.480528123859168	0.197909042328739
0.305768353313892	0.127385356880348
0.186508148659736	0.0856209732780714
0.119897508450646	0.0623749270992694
0.0727040933745995	0.0459534352597645
0.0310470445008848	0.0264018516828202
-0.0162092857990382	-0.00256486321328704
-0.0759350526900672	-0.0431949345268765
-0.15064906815832	-0.0945524818765679
-0.239533048559719	-0.153908193854414
-0.339839100704483	-0.21802321396118
-0.447991155795729	-0.283958729869336
-0.56006434033793	-0.349332920723783
-0.671773733990643	-0.412133606167437
-0.778334628103397	-0.470332084583198
-0.874539864222189	-0.521640299697734
-0.955231534342623	-0.563681175295778
-1.01612377663512	-0.594574463536593
-1.05477027651887	-0.613674099574162
-1.07140911421409	-0.622101799424893
-1.06939673703734	-0.622792297552836
-1.05495290664417	-0.619936943697896
-1.03609168425083	-0.617969140683582
-1.02093755410309	-0.620489316438259
-1.01593217844782	-0.629572519883932
-1.02450614426293	-0.645640930739742
-1.0465965782707	-0.667730648867978
-1.07907750037035	-0.693861342560599
-1.11688290876076	-0.72138076837645
-1.15443871797892	-0.747354909275092
-1.18701228103922	-0.76908956439084
-1.21166854475257	-0.784719662625736
-1.22760395319418	-0.793639697988802
-1.2357648287673	-0.796519803800571
-1.23793420163218	-0.79484211799685
-1.2357543567128	-0.790203050780622
-1.23015995925899	-0.783779931866167
-1.22138131159072	-0.776197079094648
-1.20930992002514	-0.76770746730851
-1.1938646026336	-0.758412773812615
-1.17510816684726	-0.748307548471504
-1.15313773269419	-0.73716886107487
-1.12799004949642	-0.724499145214378
-1.09974933627497	-0.709684623667001
-1.06876224119057	-0.692297141828805
-1.03566749271269	-0.672283737846409
-1.0010686710629	-0.649852069572369
-0.965021850125601	-0.625125333146652
-0.926764907956505	-0.597869579405627
-0.88502716875813	-0.567589616983167
-0.838851850535022	-0.534041644209158
-0.788459478198134	-0.497878102954363
-0.735609684266347	-0.460942913604495
-0.683205428564099	-0.425857408873091
-0.634285129341329	-0.39497453658968
-0.590845631060373	-0.369242889588105
-0.553029348635943	-0.347638356752423
-0.519036863358236	-0.327497376320368
-0.485759585986221	-0.305585337463197
-0.449807786071842	-0.279374899734943
-0.408525898307381	-0.247935111284839
-0.36067679298331	-0.21204822962692
-0.306591314687664	-0.173580403794262
-0.247724718854845	-0.134508033051519
-0.185811850589883	-0.0961159947223245
-0.122065827868418	-0.058707477570779
-0.0568671662671262	-0.0218502728954754
0.00993885830404211	0.0150930227290754
0.0784211132702028	0.0525159115471054
0.14806114937998	0.0904514810061501
0.217682713452178	0.128775739664569
0.285855901536476	0.167513467393764
0.351555427959027	0.207026583646254
0.414696033192514	0.247985873884439
0.476218050442501	0.291125682628587
0.53765015585172	0.336841262456849
0.600380478991316	0.384769367445989
0.66502516134143	0.433583651257267
0.731205241709809	0.481230264909293
0.797804914243069	0.525633674268655
0.863555041020213	0.565595438845817
0.927688032054815	0.601435862155028
0.990453324699234	0.635062074105233
1.05338258221994	0.669472446102112
1.11924221551893	0.707955483238337
1.19158535023575	0.753271081118699
1.27380957050705	0.806965551447577
1.3677350304117	0.868799308832743
1.47194902466736	0.936209640714449
1.5804430375785	1.00388128996597
1.68221603583458	1.06372773465387
1.76233182414712	1.10563155552182
1.80443190568585	1.1190753806271
1.79421254676596	1.09547267006199
1.73929035383924	1.0349231204482
1.61706639556324	0.930456415741471
1.44462608070945	0.796494038091784
1.23905481804939	0.647457469649123
1.01743801635455	0.49776819256347
0.796861084396439	0.361847688984807
0.594409430946567	0.254117441063115
0.427168464776437	0.177314888228866
0.312223594657554	0.129421855345766
0.247641982563931	0.10449425164736
0.211022673480518	0.0943241723636452
0.189893692592763	0.090406071234079
0.171844067706644	0.085291143443877
0.146408174744391	0.073299401963263
0.106174957610648	0.050755321366333
0.0471864337624331	0.0159410108117902
-0.031108838053344	-0.0310397255207889
-0.1260452988904	-0.0883385960658046
-0.231956712663904	-0.152371116216133
-0.340587518004805	-0.217901232011062
-0.442008490023006	-0.278421262518693
-0.526195799273938	-0.327009838649827
-0.585057464670936	-0.357690789543751
-0.614332947039962	-0.367031108125183
-0.614718736084269	-0.355435860922268
-0.591848607278147	-0.327555278908069
-0.555166500997789	-0.291503230000624
-0.516016933667575	-0.25703384792776
-0.485379706661469	-0.233198163002942
-0.47168034486408	-0.226171344922879
-0.479106316002018	-0.237880687179148
-0.506856962400264	-0.265810039132287
-0.549629403636554	-0.303983611503211
-0.599273197202842	-0.344767359080962
-0.647069469426673	-0.380902317038688
-0.685842605060255	-0.407153900523607
-0.711264816877707	-0.421112972738584
-0.722132073358941	-0.423012715336558
-0.719823090156484	-0.414853595835869
-0.707386770171213	-0.399407729864551
-0.688631919042606	-0.379559390211177
-0.667331024243851	-0.358019861257297
-0.646494517996279	-0.337141843417941
-0.627775195780168	-0.318638260767297
-0.611220431714239	-0.303314578154446
-0.595537664805907	-0.291049415697754
-0.578810820231436	-0.281069864291407
-0.559406185530411	-0.272334800920658
-0.536723552734586	-0.263839324890169
-0.51148386569045	-0.254812164842824
-0.485421812502211	-0.244849045790804
-0.460523988325327	-0.233965115638162
-0.438154465646257	-0.222503315068887
-0.418418848988496	-0.210878477480569
-0.399976139436138	-0.199221803397201
-0.3803329042319	-0.187063529283742
-0.356521927611907	-0.173238378593784
-0.32597744429545	-0.156175075385061
-0.287342488907722	-0.134549302943887
-0.240908402667729	-0.107979423437248
-0.188476251119713	-0.0772980676674551
-0.132668821670582	-0.0441745288562816
-0.0760005688303576	-0.0103462221395031
-0.0201548367697309	0.0230005732931812
0.0341957191635387	0.0553443794718216
0.0870171801550736	0.0865132902462072
0.13831206352815	0.116281100382824
0.187709568538048	0.144174682965512
0.234498972368154	0.169614351552625
0.278062650458992	0.192323500962897
0.318438749161956	0.212778587634894
0.35668503041012	0.232409341585546
0.39482700204866	0.253374588172223
0.435383787868146	0.277941848366528
0.480650363594186	0.307657184199128
0.531984536112791	0.342594154430543
0.58933174688521	0.381031758874886
0.651185534115246	0.419843870160533
0.715093824138768	0.455609807545482
0.778632720794025	0.486081556294061
0.840544865286617	0.511400785361861
0.901578216660363	0.534500037680742
0.964526964292747	0.560401207152345
1.03317260183543	0.594485535230886
1.11029530572992	0.640160215017898
1.19543405773872	0.696651736701202
1.283251442869	0.757781946536561
1.36313798783145	0.812363618466536
1.42032882993631	0.846330233946855
1.43849035221152	0.846113497691708
1.3994276675068	0.81211153348503
1.29231740814779	0.721022317541624
1.13227626626726	0.58818922089167
0.934420933997951	0.428955614565351
0.713868103472611	0.258664869592848
0.485734466823992	0.0926603570043425
0.265136716184845	-0.0537145521699842
0.0671915436879201	-0.165116486899951
-0.0929843585340325	-0.240692503603966
-0.200274298348262	-0.282550372214327
-0.258271887520404	-0.298353198528871
-0.28968673589588	-0.299242581068375
-0.309338447649497	-0.297085185007818
-0.330781142341759	-0.301834842015166
-0.364191574249021	-0.319811151799882
-0.415374622254055	-0.353272418696722
-0.485671305474766	-0.401088267981345
-0.572485738780904	-0.459910441114895
-0.670227300660437	-0.52520250355575
-0.77148773276741	-0.591804143440738
-0.868237225025725	-0.65414121066278
-0.952881238887924	-0.706469414807123
-1.0191784080871	-0.743515575395749
-1.06310517283688	-0.761600497852194
-1.08364601384861	-0.759949730110496
-1.08328009071534	-0.741607001741522
-1.0678375554422	-0.713335263146689
-1.04553242506403	-0.68421894192267
-1.02527152951855	-0.663258362795496
-1.0146230889524	-0.656750879079635
-1.01798612003072	-0.66637319338596
-1.03548996451389	-0.688575747759379
-1.06295424282718	-0.715417197563482
-1.09290665485235	-0.736581042844049
-1.11636273359029	-0.742101989727876
-1.12495345552321	-0.725190363146669
-1.1129843050489	-0.684403377847539
-1.07898662972324	-0.624356978025674
-1.02626528208543	-0.554452496356821
-0.962041175203378	-0.485875391579202
-0.895276259034979	-0.428064125459586
-0.83401231064645	-0.386174745754853
-0.783397350325134	-0.360438441685406
-0.74508679254366	-0.34727534380065
-0.717834796721557	-0.341336210752059
-0.698604408743523	-0.337512029300917
-0.683631116644479	-0.33222450922056
-0.669217106485767	-0.32379541660571
-0.652270060375948	-0.312136003161684
-0.630664246942576	-0.298148426308329
-0.603451539626084	-0.283098494748644
-0.570865738110647	-0.268058206569872
-0.534059376196702	-0.253502572619187
-0.494625959785462	-0.239188783554996
-0.45408256402801	-0.224369548822762
-0.413514783690697	-0.208205121563215
-0.373511375046109	-0.190126642039805
-0.334353430656671	-0.169976070453869
-0.296239939112408	-0.147918682551453
-0.259305705952007	-0.124245893932372
-0.223400537237462	-0.0991964049351759
-0.18784395309098	-0.0728646147842318
-0.151394394682057	-0.0452225136286376
-0.112505982088106	-0.0162675189216058
-0.0697852355883227	0.0137596018394868
-0.0224772326162838	0.0442576655906144
0.0292209378287772	0.0744088403942611
0.0841715793771652	0.103542880529806
0.14062597705969	0.13149036166382
0.19670479530272	0.158700220097797
0.250848763090733	0.186062381970625
0.302171928933363	0.214555809579997
0.350709042099486	0.244926921975719
0.397477869276268	0.277539915705615
0.44422356682506	0.312379271382241
0.492830882194453	0.349080751604503
0.544616779082737	0.386922142332179
0.599842589193945	0.424841513110961
0.657689337176984	0.461601543403306
0.716688373880523	0.496111310009392
0.775366912553084	0.527760975941198
0.832794557530871	0.556598768577848
0.88881314220332	0.583302822941444
0.94390492770768	0.609014856992079
0.998812270958144	0.635125670266579
1.05413031222457	0.663099806681
1.11013223539135	0.694413129668032
1.16699980549306	0.730589873076303
1.22537961360046	0.773197848831164
1.28686931631314	0.823616298180645
1.3539107387144	0.882478591037546
1.42880131856758	0.948844702171296
1.51201440843854	1.01931156550706
1.60043304443019	1.08741783285619
1.68623426455977	1.14378664261313
1.75700995418843	1.17731829099291
1.79737950819421	1.17735130647062
1.79194211014162	1.14698018225369
1.74069649631504	1.06442510911871
1.61600870432611	0.942523536339442
1.43615272731729	0.794112913189641
1.21940255843106	0.632030688943055
0.98403219080989	0.469114312873439
0.748315617596262	0.318201234254543
0.530526831932647	0.19212890236012
0.348939826961518	0.103734766463923
0.221828595825348	0.0520166466931493
0.147852003485437	0.0258823498509299
0.108668485014926	0.0164818047948779
0.0898755267241941	0.0142141502627987
0.0765503244190742	0.0105134039924253
0.0559812162105803	-0.000889603396435042
0.0193605657804598	-0.0233815526666213
-0.0375398927511885	-0.0575950398800088
-0.114513621314124	-0.102105195332177
-0.207690515838204	-0.154368302686266
-0.31075425049945	-0.211504582931662
-0.416319397072204	-0.270618951200753
-0.517083034402413	-0.328612742649636
-0.606514377369505	-0.381783044838129
-0.679205517203593	-0.425723476205441
-0.731223746912664	-0.45592788944565
-0.760662300410886	-0.469077744749093
-0.768259937360865	-0.464517120959039
-0.757754415462391	-0.445169924253296
-0.735650174460048	-0.417289785349039
-0.710235559905825	-0.388933567034748
-0.68992607268388	-0.367678071341064
-0.681325326069081	-0.358480204574577
-0.687634937228773	-0.362472496011404
-0.707983414765357	-0.377010047857471
-0.73789660772832	-0.396800047955193
-0.770755408439213	-0.415681654438643
-0.799839264144864	-0.428544389605788
-0.82039744359258	-0.432884672318992
-0.831118968845753	-0.429605634410311
-0.834499715734122	-0.422863594337482
-0.835957471984669	-0.418989046780512
-0.841956129867626	-0.424696152149949
-0.857691046641216	-0.444941299550323
-0.88503619006511	-0.480960044069987
-0.921494679548227	-0.529202174646317
-0.960725045987048	-0.581871824537871
-0.994653540424851	-0.62924552938936
-1.01635130870935	-0.662969524650438
-1.0223480034826	-0.678826840185935
-1.01337059837005	-0.67768290160903
-0.993401755974635	-0.664330958198437
-0.967733007617406	-0.645017642943003
-0.940932195416407	-0.624924976938843
-0.915463192479556	-0.606680089726737
-0.891329347444031	-0.59028471787183
-0.866679060679742	-0.574109988684718
-0.83894620118452	-0.556182831739987
-0.805994981615422	-0.535088505431733
-0.766923414895989	-0.510278037431454
-0.722432004454145	-0.481998116110363
-0.674777441412069	-0.451159219736474
-0.627310366925009	-0.41927057158077
-0.583586060011322	-0.388330738600681
-0.546160073507648	-0.360461712124263
-0.51543063548936	-0.337202940113843
-0.489083543950665	-0.318689541283187
-0.46258761984665	-0.303195584394306
-0.430719244625368	-0.287465164639718
-0.389508676544878	-0.267833674460992
-0.337700843929262	-0.241628902574768
-0.277058777944759	-0.20814135041217
-0.211468221034825	-0.168727496837835
-0.145392369196067	-0.126114512347768
-0.0824252775226178	-0.0833448446170378
-0.0244769514437257	-0.0428662416240099
0.0282844466696041	-0.00607823861296726
0.0769451342434013	0.0266595219251522
0.123153816673889	0.0557817330043459
0.168515364535403	0.0822866686516697
0.214235369409568	0.107602624076935
0.261051953848964	0.133418669741616
0.309360948343534	0.161305218938588
0.359336372323133	0.192159227595911
0.41089299851411	0.225777829832424
0.463568323163496	0.260914306472137
0.516575785512232	0.295919839663879
0.569147699181438	0.329699427856139
0.620975221456478	0.362472689455603
0.672412223165758	0.395876735908193
0.724261367827936	0.432248920623965
0.777247058796146	0.473349773537041
0.831495933645002	0.519144849149235
0.886353548529869	0.56733261928747
0.940659631770145	0.613971504727246
0.993348364450429	0.65500319879055
1.04411071853441	0.688038029185795
1.09386249900245	0.713655765584101
1.14481720596533	0.735639130929401
1.20002842918853	0.759894269004313
1.26236611815909	0.792275328249682
1.33305815239859	0.836012738523531
1.41014174382722	0.889683807522529
1.48732996385472	0.946476548419104
1.55381673855573	0.995043909738703
1.59540579783667	1.02182129483987
1.59705993761755	1.01434249125016
1.55627751252065	0.973221975864873
1.44524129722726	0.882024360747717
1.28091788173329	0.754629241722118
1.08027385603468	0.6049162146115
0.860275810127363	0.446764875239284
0.637890334007267	0.294054819428894
0.430084017670324	0.160665643003753
0.253823451112464	0.0604769417872834
0.126075224329619	-0.00539725536794472
0.0466876245524919	-0.0423501735580193
0.00174189186868917	-0.0572486898563079
-0.0206892401764766	-0.0592614007023661
-0.0335457364848763	-0.0580587156046465
-0.0485520322171747	-0.0621950082402548
-0.0747821792003179	-0.0778817537938566
-0.117931987820357	-0.108287401042494
-0.180119447221784	-0.153424740784751
-0.260069446332988	-0.210571120213101
-0.353592555980113	-0.27505349429977
-0.454295437672078	-0.341182514442485
-0.55446980773338	-0.403141855730082
-0.646103807250317	-0.45570426299245
-0.721933181402821	-0.494735030112634
-0.776428383634154	-0.517534397395276
-0.806634765306395	-0.523120151296823
-0.812784343463625	-0.512500922864251
-0.798510206685668	-0.488838653750803
-0.770427559618697	-0.457277273103111
-0.73697154167881	-0.424268389088757
-0.706672206700591	-0.396429878641255
-0.68630953638817	-0.379185969860062
-0.679507728676016	-0.375565138463034
-0.686263729729439	-0.385553926272019
-0.70359645202681	-0.406279928158632
-0.726996452194559	-0.432992513945137
-0.751977336149757	-0.460452731269346
-0.775102586533419	-0.484191137035107
-0.794277826239194	-0.501249260126011
-0.808469908027574	-0.510322156486391
-0.817167038661752	-0.511447086785957
-0.8199147894387	-0.505473373595751
-0.816184871196563	-0.493557574136805
-0.805626675379513	-0.476889554447602
-0.78851399462188	-0.45674073753731
-0.766088005132359	-0.434729382312544
-0.740555395223693	-0.41300917029991
-0.714674568143718	-0.394067759929572
-0.691064730207365	-0.380058906038982
-0.671490774512003	-0.371946317543801
-0.65636289256973	-0.368928169287433
-0.64461204523568	-0.368498492501258
-0.634021268174737	-0.367193088643122
-0.621964992056395	-0.361751038152891
-0.606304066943946	-0.350221657076809
-0.586026289829065	-0.33253741570938
-0.561306971841345	-0.310306443783188
-0.533008603097742	-0.28597937826072
-0.501985683196603	-0.261864939599824
-0.468636518330654	-0.239470610783995
-0.432941725011928	-0.219347151269282
-0.394933946653614	-0.201282196229485
-0.355297598691093	-0.184582316489134
-0.315681839507199	-0.168325030399874
-0.278420477828259	-0.151627902376135
-0.245695541740394	-0.133964338687051
-0.218541700669703	-0.11539765436493
-0.196195744875866	-0.0965292087189501
-0.176111093693157	-0.0781010921242156
-0.15465688585229	-0.060450976970353
-0.128244272272902	-0.043140748919405
-0.0944258652957473	-0.024959813081282
-0.0524974137164717	-0.00427469515244741
-0.00337718583900592	0.0204424826160574
0.0510677433979127	0.0500801351024074
0.108813173207504	0.0844922549460624
0.168187781404945	0.122387889540375
0.227962976250434	0.161624365820833
0.28716456293068	0.199882887121925
0.344885620970205	0.235483441390107
0.400308855715519	0.267954191630331
0.452928798712331	0.298053879438307
0.502785722034988	0.327238251880929
0.550522659041576	0.356864221573517
0.597206741939828	0.387521126994024
0.643994327004838	0.418756522722442
0.691807183348533	0.44929239743877
0.741191998526973	0.477683612026414
0.792423410620734	0.503191496021385
0.845744816889227	0.526481416119372
0.901581884901996	0.54978501332333
0.960640290162954	0.576404914961269
1.02382515138174	0.609677808740625
1.09181316870679	0.651643422077646
1.16410103719099	0.701753101228631
1.23766010448227	0.755999818135931
1.30579057828122	0.806801866652292
1.35799527723061	0.843849555153986
1.38142809216312	0.855968910392186
1.36380519196466	0.833794324909917
1.30316556125135	0.776808838926992
1.18429075648636	0.678510077318209
1.02310808206949	0.552801898562604
0.835544842400572	0.413588161139209
0.637528341879401	0.274772723527061
0.444985884905792	0.150259444205193
0.273844775879555	0.0539521816526392
0.140032319200502	-0.01166064386092
0.0458195626000918	-0.0497868218749972
-0.0133666135713934	-0.0668650849683665
-0.0451740276120838	-0.0713341260351429
-0.059931597120134	-0.0713979982832052
-0.0686234123522921	-0.0734634842800197
-0.0812896068318904	-0.081519099363997
-0.105922112406555	-0.0973587031723503
-0.147690267551131	-0.121327795572456
-0.20834930623785	-0.153149729219257
-0.285900202728046	-0.192383285667514
-0.374750037289906	-0.238252041578611
-0.466574917124899	-0.288952834786864
-0.551838794811684	-0.340912405287979
-0.621656269116271	-0.38859520836603
-0.669547428008309	-0.425279122465384
-0.692654224518711	-0.444776103532974
-0.692158546844207	-0.443562453270544
-0.672892999328517	-0.422460990837034
-0.642339528137516	-0.387102275069644
-0.609280889952252	-0.346860666823151
-0.58232168530076	-0.312540764324362
-0.568422183051297	-0.293510567268804
-0.571606225502588	-0.295166809499769
-0.592140112459865	-0.317570794250654
-0.626556947480556	-0.355732829610954
-0.668693164776256	-0.401393602416587
-0.711446590764246	-0.445565470587209
-0.748578561649732	-0.480879934109727
-0.775864072036832	-0.503001946248169
-0.791279978839614	-0.510861965488468
-0.794465920336289	-0.505967426771869
-0.786019200998547	-0.491323092194871
-0.767089572428061	-0.470425293113728
-0.73937467354529	-0.446559446305526
-0.705288991122339	-0.422429904539414
-0.667966132410029	-0.400045196777013
-0.630883969443999	-0.380735562499817
-0.597192861002008	-0.365182764209096
-0.569058797689359	-0.353409501062439
-0.54730955836369	-0.344774292305355
-0.531448237473469	-0.338053495128902
-0.519892211451214	-0.331633292817417
-0.510250597374113	-0.323773127331244
-0.499579955152914	-0.312899475189137
-0.484742314412651	-0.297888269362661
-0.463035754722702	-0.27826541851808
-0.433078240588542	-0.254261033015256
-0.395615619271978	-0.226726328232732
-0.353731967221201	-0.196997815149649
-0.312085253968998	-0.166781811462079
-0.275301107158348	-0.138020541031525
-0.246208131227372	-0.112602668836556
-0.224737324197133	-0.091852308908086
-0.207950991733261	-0.0759686551502822
-0.191145283521605	-0.063765497443484
-0.169582261005933	-0.0529629593814757
-0.140207821296883	-0.0409699083659566
-0.102718082325522	-0.0258124929994926
-0.0595956369913122	-0.00679709980086575
-0.0151552460034237	0.015345510337792
0.0260078908718653	0.0388332646775921
0.0606161303523587	0.0615314170657779
0.0878145562880923	0.0817248080973054
0.109397040522774	0.0987362862066246
0.12907971893612	0.113220444398304
0.151147244468283	0.127033776640398
0.179056441944895	0.142678761899409
0.214522970561555	0.162468116452375
0.257310232269751	0.187712912266962
0.305627531771214	0.218261177675337
0.356896813340297	0.252556788135646
0.408640766302486	0.288189181515626
0.459258474241033	0.322765939774337
0.508454770714077	0.354829522829959
0.557161166064875	0.384456820175834
0.606983608204404	0.413231533386136
0.659454657746465	0.443526228856655
0.715483823368112	0.477379795983191
0.775265150247856	0.515512739097562
0.838582246144186	0.55701818426404
0.905210129191431	0.599961785218082
0.975168953207017	0.642642415206954
1.04881984875738	0.684848656700278
1.12685760439033	0.728345830787383
1.2100574169014	0.776148680839946
1.29850430973003	0.830727928688989
1.39027662958314	0.891854202020263
1.48004934799204	0.955026958789941
1.5584142764378	1.01125814845995
1.61257652304366	1.04847141279997
1.62855422238645	1.05419755047128
1.59300078004046	1.02238484258333
1.49537521825709	0.936504086628038
1.34922968491823	0.810891334168255
1.1681163279058	0.659882636766819
0.965587295101689	0.497814045986574
0.755194734387799	0.339021613390362
0.550490793646032	0.197841390541027
0.365027620758288	0.0886094290014119
0.212357363606469	0.0121381169787358
0.106032170072475	-0.03325199747135
0.0444201125319203	-0.0551385500996125
0.00587808649990083	-0.0631854080546297
-0.0222126509973866	-0.0666240298005494
-0.0509696872097334	-0.0725445973149374
-0.0880366305550481	-0.0853706940276226
-0.136956655057933	-0.107338612979402
-0.197883074377571	-0.139341266969803
-0.269093023515913	-0.181468639067144
-0.348456129885452	-0.232999241327367
-0.434146098553695	-0.292082884907242
-0.524390653696574	-0.355510252743324
-0.616620401791392	-0.418790707651647
-0.706699933525667	-0.47657397916873
-0.788868816731417	-0.523435862518592
-0.856648285017397	-0.55503718293341
-0.904487777450243	-0.569448524560828
-0.929561346550251	-0.568112834736574
-0.933020919053283	-0.555846244717086
-0.92018389770524	-0.539662671280599
-0.899485059232423	-0.526831087215605
-0.880448835288324	-0.522965339513945
-0.871317536305952	-0.530845312948567
-0.87711661388519	-0.550225196614386
-0.898722171188319	-0.578436264043716
-0.933059954997802	-0.611374314214726
-0.974213028545991	-0.644506874691341
-1.01506933493305	-0.673702601290423
-1.04908335324259	-0.695807591894051
-1.07169162133229	-0.708939190660732
-1.08101107938704	-0.712511545807525
-1.07771330183577	-0.707068705686897
-1.06427768439721	-0.694028505428698
-1.04400599855908	-0.675406552294038
-1.0201499695412	-0.653527582793288
-0.995320834309038	-0.630699392082399
-0.971175106811785	-0.608851342654549
-0.948328431924356	-0.589208007120277
-0.926502009450668	-0.572129451963425
-0.904902827647771	-0.557224254756622
-0.882707430602123	-0.543687751006215
-0.859400664995503	-0.530648653569287
-0.834819570684021	-0.517318032545012
-0.80900747821593	-0.502947401573463
-0.782085018823459	-0.486797304286066
-0.754179458970694	-0.468284928649546
-0.725296346900348	-0.447259968040227
-0.6951179942754	-0.424188205404375
-0.662921394140255	-0.400068593496015
-0.627810834287984	-0.376103393058077
-0.589216934155304	-0.353291804435776
-0.547365767530783	-0.332129365608315
-0.503387906708497	-0.312514425447468
-0.458938755234945	-0.293868755431885
-0.415500608727345	-0.275398775718366
-0.373739893953786	-0.256354558944986
-0.33327115539161	-0.23613415699833
-0.292947287450995	-0.214202774825035
-0.251488877552171	-0.18998539295372
-0.208077308364438	-0.162942540750853
-0.162605202000658	-0.132864085760414
-0.115541905609711	-0.100186093744016
-0.0676049713087312	-0.0660730661659638
-0.0194770229916235	-0.0321453126310104
0.0282991681312166	5.32253507905346e-05
0.0752766989798597	0.0295941363384292
0.121075832910463	0.0564635153310812
0.165544124266994	0.0815438348718669
0.2090992434315	0.106366408678072
0.252997268224827	0.13272432789203
0.299198016215385	0.162176482204207
0.349721843501972	0.195539527931977
0.405756233970289	0.232590003386523
0.467009074616094	0.272163131313078
0.531730895793031	0.312609773354631
0.597434705509471	0.352346459499116
0.661868822917561	0.390186427911524
0.723626475837941	0.425309954161553
0.782086592314563	0.457001864825323
0.836921542684879	0.484467410975339
0.887717519435181	0.507019184571807
0.934116600047804	0.524712504812703
0.976495838823565	0.539207697141451
1.01685525342234	0.554433486600732
1.05941951304248	0.576617001340358
1.1104595347639	0.613380347408032
1.17704620132247	0.671836675869026
1.26489669403941	0.761064834383288
1.38057154599848	0.877306834404095
1.51745811780913	1.00597929588578
1.66048720528816	1.13249883878269
1.79458960425237	1.24228208304915
1.90469611051855	1.32074564863949
1.98402342485703	1.36581297228871
2.00881420555234	1.3603057871155
1.9681782828638	1.31762504751649
1.85655882025627	1.21713716787098
1.68938827591689	1.07454817056964
1.48209910803281	0.905564078003149
1.25012377479117	0.725890912562175
1.00889473437912	0.551234696637392
0.773844444983803	0.397301452619472
0.560405364792356	0.279797202899088
0.384009951991926	0.199995736001601
0.260090664769657	0.150148665736372
0.18717206204865	0.12321243809364
0.142300401201193	0.109713882930655
0.11248927668999	0.099837625181113
0.0848891388257676	0.0853624847525913
0.0487717170704102	0.0608454856422941
-0.00305823148051217	0.0238325227940166
-0.0735193160361378	-0.0256096741714243
-0.161304520432043	-0.085555325215069
-0.261782981410508	-0.152800631787864
-0.368518322491095	-0.223367580674256
-0.474835243201529	-0.292998113815936
-0.57483453299631	-0.357610092219252
-0.663642649388908	-0.413633891746371
-0.737214791269215	-0.458207807126526
-0.792281254272365	-0.489296052031174
-0.826829000539705	-0.50583435645286
-0.840993780356765	-0.507998118772342
-0.837794527459242	-0.497588922292969
-0.823094710245753	-0.478325469078538
-0.804543178641725	-0.455660001188256
-0.7897863974727	-0.435864509146223
-0.784642838370897	-0.424553379415641
-0.791959074885952	-0.425209679682732
-0.81149839812541	-0.438330562881814
-0.840686325450671	-0.461505078529239
-0.875713770033554	-0.49033628907139
-0.912539439376336	-0.519815988189843
-0.947568853268679	-0.54562746663168
-0.977973519941977	-0.564940960663155
-1.00170933443203	-0.576565468011508
-1.01737587073954	-0.580650162145577
-1.02410653945438	-0.578260193353548
