# Supplementary material for: A multiwavelength photoplethysmography dataset with blood pressure and heart rate reference measurements
Source: Data Brief. 2025 Nov 14;63:112284. doi: 10.1016/j.dib.2025.112284 (PMC12682042; doi:10.1016/j.dib.2025.112284)
Supplement: Supplementary file 1 [file mmc1.zip › ppg_csv/ppg_subject_036.csv]

IR_PPG	Red_PPG
-0.481716209221861	-0.679224985301911
-0.486189183451175	-0.680654077971321
-0.480368746381778	-0.673993708846656
-0.463760450701768	-0.654757003399499
-0.436314782399176	-0.620737375422135
-0.3989930841146	-0.572445443354034
-0.354009460998927	-0.512899429303409
-0.304632252704281	-0.446942326707996
-0.254643673028909	-0.380286847665484
-0.207661698239715	-0.318451041231775
-0.166521648087974	-0.265743524389677
-0.132843201563296	-0.224484456151798
-0.106833710155248	-0.19463423187018
-0.0873357566552108	-0.173916029337619
-0.072104583684407	-0.15839205760625
-0.0582722279979739	-0.143343357876546
-0.0429156788160119	-0.124258825173516
-0.0236145392132584	-0.097753787811214
0.00112174894356621	-0.0622529229762036
0.0316506824826002	-0.018272903052856
0.0672593546487616	0.0318063796289272
0.106468202054495	0.0844470026403284
0.147483586681239	0.135927845993094
0.188661364133526	0.183289193992498
0.228843146212484	0.224970799156646
0.267478715155093	0.260979677336037
0.304534137576514	0.292586688751079
0.340268310946964	0.321716461890326
0.375001061879309	0.350290379047598
0.408974195021415	0.379752158483569
0.442338965590918	0.410872414830904
0.475228977376021	0.443779943284415
0.507833263191053	0.478092230385745
0.540389707994874	0.51305068586191
0.573073271542758	0.547657256953297
0.605830834828792	0.580855559145114
0.638269764589678	0.611755554351544
0.669702472258868	0.639836646130713
0.699379344132943	0.66507009753785
0.726843349002318	0.687967414182373
0.752271923960602	0.709601497837074
0.776672192839948	0.731613047982249
0.801838844514514	0.756136876202875
0.83001973322339	0.78552241607245
0.863257667072765	0.821713611730637
0.902432876194223	0.865222752946515
0.946158013154965	0.913832154768466
0.989856531384844	0.961470222598275
1.02548736086885	0.997947312904857
1.04232817588764	1.01015045790414
1.02892614403461	0.984797692189821
0.980773262597159	0.917280854695466
0.88332874776696	0.796764683687725
0.747134624826702	0.636606739188998
0.58273291905907	0.450164581221689
0.400665655746747	0.250795769808198
0.21147486017242	0.0518578649709292
0.0257025576187718	-0.133291573267717
-0.146109226631512	-0.291294984885337
-0.293418467295746	-0.40879480985953
-0.405683139091247	-0.484116289700976
-0.481200140181253	-0.535702796921114
-0.5362991740832	-0.572488157802747
-0.578400651488035	-0.602587730641208
-0.614402717464252	-0.631972774774301
-0.649332175474616	-0.66377677436661
-0.685472614561187	-0.698139003960907
-0.722141499761034	-0.732544983215333
-0.756192645721476	-0.762636700419247
-0.78314173231534	-0.783395086450878
-0.798608713706145	-0.790483297142942
-0.799644865451728	-0.781442665902167
-0.785550353846347	-0.756411387377475
-0.757990858897448	-0.71813840367303
-0.720485319517582	-0.671290445495219
-0.677523758640571	-0.621298804713282
-0.633616928005384	-0.573125094331466
-0.592513255189623	-0.5302989374201
-0.556714010267602	-0.494454303665151
-0.527314497701798	-0.4654175079587
-0.504114802463701	-0.44171495025172
-0.485900290550092	-0.421248911107612
-0.470800636025468	-0.401903352157964
-0.45667322143754	-0.381959826865568
-0.441481985599457	-0.360320197539194
-0.423637191985334	-0.336572099878859
-0.40224215013901	-0.310916653897885
-0.377191326873867	-0.28397540547792
-0.349090908489235	-0.256523599428379
-0.319008241163226	-0.229214505508947
-0.28808786619925	-0.202337009282614
-0.257116635411089	-0.175627930380711
-0.22618379794006	-0.148194477519011
-0.194605814045079	-0.118648371223326
-0.161192788076849	-0.0854942359802643
-0.124747536524657	-0.0476456096317134
-0.0845549131195013	-0.00483171085949419
-0.0406482761321186	0.0422755780051592
0.00621744527215964	0.0922321665644606
0.0548220898897535	0.143200853421701
0.103834282572457	0.193408832007994
0.152128243125859	0.241549703995476
0.198975737063251	0.287028680681645
0.244094918007218	0.330008086992112
0.287589804029998	0.371265245822861
0.329830505898617	0.411913220454889
0.371315700577256	0.453061024805978
0.41254178659092	0.495499561251213
0.453889480029763	0.539483774721143
0.495538805020644	0.584651856076192
0.537438874109783	0.630103929828076
0.579371496383394	0.674660016504795
0.621132691627045	0.717301285166641
0.662803929681631	0.757727566522055
0.705005430927682	0.796828479461361
0.748950019699436	0.836741871908182
0.796109791676666	0.880205509492195
0.847423813163562	0.929176419482049
0.902191592928295	0.983094832438352
0.957012278954223	1.03747125336591
1.00523725988567	1.08349081226741
1.03734607495143	1.10904697295684
1.04241690123521	1.10115412019785
1.0104813064344	1.05739410060775
0.940885761030563	0.958082776786268
0.827930801953631	0.815036756045209
0.681373336066052	0.640072645696376
0.510970270230274	0.445007053051571
0.326478511308741	0.241656585422599
0.137654966163901	0.0418378501212613
-0.0457434583418022	-0.142632545540637
-0.213959855345922	-0.299937994251295
-0.357237317986012	-0.418261888698908
-0.465818939399626	-0.49639333501159
-0.537297349712668	-0.552317905476168
-0.591298793767787	-0.593688267172457
-0.634221929008814	-0.627387676075161
-0.671352450346236	-0.658324014456279
-0.706034392994639	-0.68878602198935
-0.739359158155041	-0.718411351836766
-0.770359900305888	-0.744768369115686
-0.796638181209064	-0.764430599720067
-0.815273430935059	-0.774260663708962
-0.823797090414681	-0.772525013697511
-0.820988438011749	-0.759510445298275
-0.807292261562914	-0.737493913777504
-0.784767577535824	-0.710142237338043
-0.756619039854563	-0.681594533280216
-0.72648494559483	-0.655546275680602
-0.697706481439852	-0.634594424911513
-0.672764556760414	-0.619956447394923
-0.652976569058556	-0.611517658452252
-0.638452649271255	-0.608067366593189
-0.628252572894746	-0.607591435744284
-0.620662764208702	-0.607566484371845
-0.613522368210678	-0.605272408174828
-0.604557459070486	-0.598149127187235
-0.591706553170195	-0.584177716137717
-0.57341607037847	-0.562217040681361
-0.54886222256349	-0.532216943665495
-0.518047177639891	-0.495252189035089
-0.481735330767774	-0.453343941534957
-0.441230389617921	-0.409051929752609
-0.398033626659083	-0.364862294491427
-0.353459896846559	-0.322481326892067
-0.308312652193321	-0.282243936096152
-0.262722052506018	-0.242895810809854
-0.216219000151931	-0.201948226077146
-0.168045943238235	-0.156606472239657
-0.117606368433599	-0.104983352743912
-0.0648702720654808	-0.0470743067542759
-0.0105423940936152	0.0150161397378803
0.044098308559502	0.0777672558071593
0.0976097551120347	0.13753666756914
0.148849384647914	0.191836409004006
0.197294457986556	0.240041880458275
0.243123026615437	0.283323047086894
0.287067102115466	0.32395080209101
0.330125201695171	0.364353997847709
0.373253594985234	0.406328098686345
0.417141169953115	0.450650567717093
0.462119933599751	0.497137914719442
0.508199964540811	0.545002098071181
0.555178054015168	0.593295537164028
0.602765576921845	0.641268421299383
0.650695973669328	0.688544551403389
0.698782296785748	0.735093356853265
0.746901595027648	0.781024842146105
0.794908543257641	0.826294825933628
0.842531318672722	0.870481711753005
0.889342187909266	0.912813898976892
0.934879005569756	0.952529587627025
0.978920184395383	0.989477928213842
1.02182687405931	1.02471618812557
1.06480107513516	1.0607804338359
1.10987890593962	1.1013410619774
1.15949742466111	1.15013148702589
1.21557325046489	1.20932537720223
1.27821951858843	1.27781244360499
1.34444676478971	1.34996088319048
1.40734347147946	1.41540440290665
1.45622271880191	1.46016509261551
1.47800394328973	1.46906697820272
1.45969667032215	1.43628283484119
1.40334750376173	1.34461928072394
1.2944280627217	1.20410962980202
1.14215591795957	1.02478719602643
0.955748640232869	0.816685293348214
0.744423800299128	0.589837235718386
0.517398968915872	0.354276337087974
0.283891716840629	0.120035911408005
0.0531196148309236	-0.102850727370497
-0.165699766355716	-0.304350265296505
-0.363348855961763	-0.474429388418995
-0.530610083229689	-0.603054782786942
-0.65826587740197	-0.688689889708035
-0.743623625455085	-0.76068079648315
-0.816950185250004	-0.824198852880333
-0.882631404501796	-0.881771687954275
-0.9424594635393	-0.933235871342072
-0.995803727806252	-0.976432039857552
-1.04046529868933	-1.00839454362957
-1.07386214034133	-1.02666065157145
-1.09412887709486	-1.03028931574172
-1.10080195481108	-1.02027462710924
-1.09494750356945	-0.999255286086229
-1.07879750872499	-0.970694844469178
-1.05512342788646	-0.937925630707948
-1.02664328652991	-0.903492085243264
-0.995692928878898	-0.869046959749309
-0.964210069260222	-0.835722225761097
-0.933881565453226	-0.804610712530119
-0.906226060775293	-0.776961111857141
-0.88247497763199	-0.75393651397807
-0.863290275787941	-0.736111723899157
-0.848487273995861	-0.723047951901317
-0.836941115361422	-0.713211331007673
-0.82675907355233	-0.704286948221497
-0.815671679753104	-0.693732764356867
-0.80150787443424	-0.679330422104802
-0.78260057877539	-0.659542803195119
-0.758008760884143	-0.633614436990634
-0.727519421441821	-0.601464067269691
-0.691476940660758	-0.563475606941866
-0.650537450663412	-0.520291367066905
-0.605442707229806	-0.472663065651731
-0.556871789440278	-0.421360029968497
-0.505392146562443	-0.367117799160835
-0.451500579016557	-0.310630018861883
-0.395711229729282	-0.252593254610904
-0.338627315812159	-0.193792393655855
-0.280954583878195	-0.135186639353493
-0.223464052291456	-0.077932683246532
-0.166938132818616	-0.0232749137212438
-0.112115206660189	0.0277203751473191
-0.0596147656819539	0.0745087963580894
-0.00982080401839556	0.117328979216826
0.037261801979964	0.157228315274523
0.0821086376758267	0.19580061421646
0.125642049454759	0.234713188873184
0.169013480441813	0.27519104401327
0.213250142276402	0.317644464224007
0.258907527616008	0.361582385039521
0.305896416042665	0.405859726318758
0.353584663986684	0.449176861376802
0.401139149531283	0.490636435806784
0.447948981258144	0.530135054256761
0.493929232155669	0.568436589700823
0.539562184917255	0.606891963947345
0.58565199625316	0.646891893172705
0.63289238852301	0.689241795459919
0.681433423867628	0.733704269782024
0.730654344522294	0.778929967305563
0.779283992222451	0.822879157353516
0.825869702627976	0.863649766946672
0.869442537067332	0.900440158418371
0.910134021453391	0.934274127805613
0.949491195163312	0.96815444898405
0.990294134255558	1.00646424840756
1.03579022018627	1.0536347706525
1.08842069517208	1.11230881069384
1.14830472366174	1.18144861698946
1.21191439427461	1.25501618649849
1.27145811912102	1.32186505725994
1.31541391661381	1.36720702984094
1.33036093035885	1.37548346772698
1.29955136779299	1.3394754375509
1.2135848549477	1.23960485964667
1.08215465410143	1.08810200295033
0.914954027532637	0.897197136397922
0.721676237519762	0.679120528925468
0.512014546341257	0.446102449469008
0.29566221627557	0.210373166964575
0.0823125096011525	-0.0158370496517964
-0.118341311403548	-0.220297931444072
-0.296605984460083	-0.390779209476216
-0.442788247290001	-0.515050614812196
-0.547194837614856	-0.59297680643165
-0.610282295793248	-0.644724153826916
-0.653348178781226	-0.679261653582558
-0.684332619982194	-0.704627271625772
-0.709649239716057	-0.726455066271088
-0.733185445052737	-0.747362124207236
-0.756031062457847	-0.76716474294806
-0.776876988486691	-0.783673619137358
-0.792905416963082	-0.79377022760125
-0.800932823571706	-0.794525629197251
-0.798533560024547	-0.784172088715571
-0.78487144304672	-0.762736484455306
-0.76102747765764	-0.732162713708244
-0.729745069644003	-0.695870619112491
-0.694697142791418	-0.657898701224742
-0.659549495316356	-0.62194106612608
-0.62716336311728	-0.590621693262678
-0.599195447012152	-0.565237460903951
-0.576154392516726	-0.545986982105367
-0.557768707548375	-0.532475197873581
-0.543417952586862	-0.524170635666754
-0.532412712752267	-0.520567546841999
-0.524036200152784	-0.521016372150992
-0.51740602153347	-0.524398407551515
-0.511316302801251	-0.528915686357508
-0.504233401751477	-0.532202672336238
-0.494526412106749	-0.531786086809324
-0.480861715810459	-0.525723719621832
-0.462574870440456	-0.513143493988584
-0.439830334577214	-0.494433052302595
-0.413491727322589	-0.47098700178761
-0.384776327769135	-0.444631199060935
-0.354857430101915	-0.416993967767438
-0.324565307051461	-0.389088883648805
-0.294260459032411	-0.361223435242414
-0.263868850249676	-0.333164990418324
-0.233009862555651	-0.304397886429828
-0.201133330360676	-0.2743259570603
-0.167618223291272	-0.242359690895652
-0.131841429921651	-0.20790744152779
-0.0932528910994887	-0.170338907462481
-0.0514781464336989	-0.129010560278497
-0.0064369718461992	-0.0834291299200513
0.0415544812554801	-0.0335570030929495
0.091737176088699	0.0198602157921172
0.142957592752218	0.0751646935450997
0.193842434458562	0.130057987268498
0.243107558090991	0.182309651441022
0.289966121349562	0.230703797445877
0.33453515343597	0.275844511165184
0.378066282395268	0.320408238193034
0.422807273344955	0.368576905657659
0.471408691642524	0.424695632231806
0.526015201912613	0.49159360712039
0.587401507208962	0.569295356682951
0.654572911748796	0.654797252019488
0.725075621773929	0.743115922474779
0.795923881158233	0.829163867585024
0.864740750568248	0.909590477749265
0.930610190117646	0.983796862224941
0.994285931606572	1.05376733430101
1.05767651262293	1.1228424734273
1.12277182014122	1.19388712889934
1.19031822628602	1.26744933865572
1.25859795295142	1.3404739281446
1.32266270498556	1.40595421108445
1.3743212106813	1.4536608214094
1.4030574197189	1.47185731559156
1.39783518270803	1.44969346975798
1.35809376555565	1.38623169866483
1.26196222513256	1.2683888802191
1.11999290989773	1.10778901830833
0.942738168310121	0.916056116820089
0.740750348828697	0.704814179641912
0.524581799912425	0.485687210661353
0.304784870020273	0.270299213765965
0.0919119076112042	0.0702741928432964
-0.103484738855814	-0.102763848219102
-0.270852720921817	-0.237190905533679
-0.399639690127837	-0.330317116609435
-0.488055712547234	-0.39599529662437
-0.552678190727666	-0.440791717043971
-0.600362942487173	-0.47187173007215
-0.637791001327488	-0.495848046121128
-0.670364118409274	-0.517846124057404
-0.701479105174856	-0.540885487818111
-0.732243596320989	-0.565648594691594
-0.761635996077809	-0.590668963017532
-0.787061291971562	-0.612931136835737
-0.805201890005508	-0.628797150456492
-0.812998111281076	-0.635052440827287
-0.808538283250555	-0.629787528115971
-0.791639162672481	-0.612887605805424
-0.763975606829346	-0.586061713003889
-0.728745418945127	-0.552484447735385
-0.689980206009426	-0.516164248333732
-0.651699719453156	-0.48114130011441
-0.617136110702517	-0.450655216237534
-0.588218757569858	-0.426500173775109
-0.565423020196001	-0.408786794394721
-0.547975596293246	-0.39619757045642
-0.534305742848878	-0.386627770145375
-0.522566382170805	-0.377950788748825
-0.511046582387065	-0.368599640106718
-0.498364249473488	-0.357746744924949
-0.483444226040475	-0.345072502206459
-0.465394719981476	-0.330331679769339
-0.443425719462149	-0.313016903275813
-0.416889695342788	-0.292326911605284
-0.385423301093862	-0.267443084672841
-0.349101501465666	-0.237930488562284
-0.308507974627362	-0.204015780751817
-0.26465865860541	-0.166581083472753
-0.218771221309521	-0.126886671026905
-0.171946995785858	-0.0861815598229395
-0.124896285239721	-0.0453884902236655
-0.0778377923068306	-0.00495919789736091
-0.0306142427125009	0.0351195417449116
0.0170577181512551	0.0752367328392688
0.0653528441154502	0.116028224911345
0.114233308263152	0.158214640170833
0.163494914103101	0.202411526876027
0.212901849731575	0.248950751154834
0.262323416784956	0.297778792372901
0.311805853319906	0.348471507722475
0.361547677331389	0.400334742491802
0.411782808615012	0.452514737016256
0.462610215699804	0.504067536931953
0.513838312974119	0.553998407453469
0.564925316433088	0.601322627997643
0.615079528165701	0.645203126450762
0.663532085046422	0.685195864044757
0.709924171252778	0.721577601766739
0.754685990491885	0.755649896449058
0.799242195775418	0.78983921853737
0.845869820387085	0.827383264153015
0.897086776870492	0.871450167450697
0.954586492513645	0.923720324280304
1.01792886375112	0.982751611015664
1.08336541564608	1.04272439171684
1.14324480151269	1.09323530857338
1.18638657864004	1.12055676026282
1.19960840530776	1.11026395214398
1.1659530420716	1.05946252450121
1.07184529183739	0.946194821780759
0.927572663816558	0.782304071882814
0.743422667220513	0.579633502707582
0.529682811260672	0.350026342155267
0.296640605148449	0.10532581812607
0.0545835580952613	-0.142624841479805
-0.186200820687476	-0.381982408762154
-0.415425021988346	-0.600903655820775
-0.622801536595935	-0.787545354755465
-0.798042855298825	-0.930064277666022
-0.930861468885602	-1.02633881250142
-1.01962072111105	-1.09383657893225
-1.08341114976675	-1.1388206598864
-1.12976285967523	-1.16786844313128
-1.1652822433393	-1.18694852639
-1.19456413046254	-1.20055445312854
-1.21968616864001	-1.21103492307865
-1.24031233232328	-1.21833673090567
-1.25430819606065	-1.22031739240926
-1.25868264780843	-1.21361674147965
-1.25062136792726	-1.19487637989346
-1.22837230508247	-1.16194571364501
-1.1917961816909	-1.11469565209198
-1.14249719507372	-1.05520868176954
-1.08356129645255	-0.987354210622812
-1.01901123609973	-0.915960143978948
-0.953126600292086	-0.845874451282167
-0.889780573240054	-0.781172580726754
-0.83191668636304	-0.724650082378475
-0.781234420019383	-0.677608496336685
-0.738094412634462	-0.639860210126168
-0.701614765395499	-0.609871191373331
-0.669913530727513	-0.585004874854276
-0.64045111294616	-0.561873512562965
-0.610430947795635	-0.536807730520233
-0.577216106809478	-0.50642022813431
-0.538705153373566	-0.468177399413372
-0.493593930322593	-0.420825162331027
-0.441461053896397	-0.364504305143731
-0.382669967361198	-0.300493714089267
-0.318151048804486	-0.230694770778177
-0.249159232377068	-0.157088345849465
-0.177074213146252	-0.0813726631885776
-0.103257726471731	-0.00486455443687466
-0.0289548938213768	0.0713856806930516
0.0447695806482385	0.146401111826465
0.11706537118635	0.219168293692931
0.187316045903697	0.288721217907812
0.255164036701584	0.35440362989079
0.320541686170819	0.416157726400554
0.383681418476525	0.474631639594544
0.445070370056974	0.530974792514997
0.505334539670969	0.586371508128227
0.565070800792359	0.641539788087378
0.624675400238497	0.696465635556447
0.684233388461703	0.750513997063108
0.74352494770893	0.802846193652858
0.8021652859975	0.852923431377136
0.859832454029271	0.900862193048458
0.916480542719899	0.947499809452791
0.972421630675843	0.99415457433107
1.02821013617518	1.0421733214704
1.08436050391655	1.09242540123306
1.14101943563879	1.1449166958844
1.1977483452395	1.1986675144421
1.25354339245948	1.25193460324544
1.30714578160727	1.30276269435079
1.3575846102179	1.34972856539891
1.40477047908511	1.39262011264755
1.44987350402572	1.43274077440343
1.49522725532107	1.47260316529629
1.54361235466765	1.51495464904601
1.59696418106007	1.56128790482634
1.65477675343588	1.61019286384909
1.71267653248752	1.65608038561314
1.76172746442067	1.68886238572382
1.78893008902654	1.69499766638762
1.75368406296096	1.6577076698233
1.65435828762401	1.55309617075056
1.50057121730535	1.39205090509973
1.30194130629466	1.18545960880115
1.06808700888161	0.944210017785144
0.808626779355877	0.679189867982049
0.533179072007128	0.401286895322196
0.251362341125037	0.121388835735917
-0.0272049590007237	-0.149616574846456
-0.292904374080482	-0.400841600494591
-0.536117449824566	-0.621398505278157
-0.747225731943303	-0.800399553266819
-0.91661076614702	-0.926957008530246
-1.03465409814605	-1.00197113857629
-1.10283436495072	-1.05361093787047
-1.15208097294451	-1.09129812380143
-1.19142221373866	-1.12224040519304
-1.22671053907586	-1.15051469077966
-1.26007939894697	-1.17694618695999
-1.29028530088586	-1.19966086784031
-1.31373479046969	-1.21510274988392
-1.3259057843823	-1.2192701440495
-1.32284295645809	-1.20891807041591
-1.30241693504948	-1.18251102536408
-1.2650890372072	-1.14079571903926
-1.21403043871604	-1.0869440957597
-1.15459088471222	-1.02623286453129
-1.09324959838236	-0.965209136003145
-1.03628011111206	-0.910365301021149
-0.988433487686279	-0.866580710387065
-0.951986531519525	-0.835851291421389
-0.92644322689873	-0.816848662324929
-0.908968947441379	-0.80550962884196
-0.895362626466177	-0.796369884043841
-0.881198215806666	-0.784067691472804
-0.862778694712136	-0.764500523075879
-0.837691341656636	-0.735392300034274
-0.80492620211375	-0.696303039792095
-0.764650989621693	-0.648260324679414
-0.717800969863854	-0.59321097989039
-0.665639585437823	-0.533443467126308
-0.609397249013778	-0.471082667441831
-0.550044669420695	-0.407738574656695
-0.48822444129581	-0.344377347792114
-0.424334897794631	-0.281433683627459
-0.358719861870082	-0.21909081931768
-0.291876263833761	-0.15757283717366
-0.224568197831441	-0.0972871736573345
-0.157757922474721	-0.0387345938872393
-0.0923496643681569	0.0177691694993346
-0.0288582138856952	0.0723987344779789
0.0328170530671285	0.125946786936945
0.0933674926443274	0.179644355155961
0.153779181521742	0.234709834096674
0.21488505542065	0.291820165197575
0.276961333392584	0.350746641494579
0.339544206731864	0.410321327931373
0.401547585681374	0.468762242644707
0.461639562142877	0.524253844436122
0.518731667334103	0.575579556862835
0.572392433891513	0.62256301320534
0.623034848789212	0.666143740897811
0.671823463841003	0.708081010591189
0.720350037582649	0.750437632974471
0.770195322823573	0.795039905659604
0.822514658009532	0.843051988147628
0.877760195270428	0.89473229147299
0.935598211986413	0.949407366291735
0.995023103746459	1.00568140455799
1.05463658421802	1.06185849971147
1.11305076419939	1.1164922955213
1.16935840521483	1.16892449948395
1.22357065947721	1.21964727697207
1.27686465757907	1.27032511392333
1.33145375427104	1.32335519642236
1.38993914119598	1.38095164260812
1.4541376019921	1.44388353304826
1.52357347131778	1.51012590746308
1.594012468763	1.57377517807683
1.65653836262463	1.62463497241789
1.69767400730464	1.64885096441916
1.70087678538251	1.6078673513764
1.65457012959148	1.49306086662281
1.52513604164505	1.31664804172039
1.32680334068323	1.09084540823115
1.07380084584603	0.827869497717109
0.780357376273455	0.539936841740269
0.460701751105519	0.239263971862643
0.129062789482229	-0.0619325803537588
-0.200330689456407	-0.351436283346927
-0.51324986657038	-0.617030605554851
-0.795465922719683	-0.84649901541552
-1.03275003876431	-1.02762498136693
-1.21087339556424	-1.14819197184706
-1.31560717397948	-1.21287256366411
-1.36068954539588	-1.2472873651807
-1.38200017464887	-1.26415636997106
-1.39174462711222	-1.27368029255919
-1.39802890735294	-1.28200364857846
-1.40412482149551	-1.29083244867647
-1.40905010318687	-1.29819823721538
-1.40913947193223	-1.30007528824082
-1.40006242267042	-1.29234307603115
-1.37868341917852	-1.27250866008151
-1.34426810047303	-1.24069720977652
-1.29878181310035	-1.19966838293061
-1.24632243172231	-1.15394582628244
-1.19197057644601	-1.10843889134471
-1.14045836771414	-1.06707764062264
-1.09505204618158	-1.03191660194856
-1.05694268891938	-1.00292379116337
-1.02526999281576	-0.978385927077582
-0.997704782301737	-0.955672413601438
-0.971343865410601	-0.932064747530866
-0.943585744311112	-0.905421171741394
-0.912694075574317	-0.87453496194431
-0.8779088873925	-0.839138185554087
-0.839170293243508	-0.799609010448778
-0.796675170995319	-0.756538196269733
-0.750511689750612	-0.710348257606541
-0.700516458942057	-0.661112028099554
-0.6463667720629	-0.608618274833233
-0.587832479071407	-0.552630820647107
-0.525066373722589	-0.493211163753676
-0.458790942723088	-0.430940968177684
-0.39027027185001	-0.366915047254698
-0.321055670307125	-0.302483211202744
-0.252605723408001	-0.238855503146961
-0.185929212884904	-0.176764507841495
-0.121372387517829	-0.116341977210851
-0.0586171914853154	-0.0572462970855428
0.00309758725509216	0.00103796807614957
0.0645879394801489	0.0588619713324153
0.126307854163535	0.116173250004736
0.1880938282582	0.172483497156071
0.249214039136017	0.227077497920859
0.308713371565407	0.279379334396242
0.365873042108196	0.329294000823993
0.420537085945994	0.377341573959212
0.473151532430726	0.424505610525283
0.524543593017811	0.471867405543768
0.575606238173517	0.520213281010786
0.627067592507374	0.569814771557195
0.679430060453074	0.620474843877675
0.733037828107512	0.671775995672096
0.788154053013444	0.723365089784431
0.844945907067805	0.775122991706966
0.903376265748929	0.827174683846278
0.963116019758527	0.879823424333949
1.02362662921027	0.933550125545068
1.08447391972956	0.98915609079774
1.14577510974671	1.04798228625775
1.20855838254899	1.11201520186126
1.27479350302394	1.18366667078518
1.34692500736592	1.26509621350236
1.42686771736039	1.35709506212605
1.51458353591514	1.45773402023968
1.60654066130926	1.56114192350632
1.69453349935131	1.65687123307726
1.76543149233376	1.73028535385993
1.80231654116703	1.76423348691043
1.75798134311572	1.71980971165723
1.63409557188226	1.59611816092012
1.44433896184739	1.4075284972328
1.20239124739186	1.168410383129
0.921932162896394	0.893133481142429
0.61664144274173	0.596067453806812
0.300198821308605	0.291581963655863
-0.0137159670222452	-0.00595332677669974
-0.311423187870084	-0.282168754957159
-0.579243106854175	-0.522694658351798
-0.803495989593783	-0.713161374426899
-0.970502101708171	-0.839199240648744
-1.0665817088166	-0.906132405435513
-1.10621331207418	-0.940262029778985
-1.11947139194439	-0.95595176946489
-1.12056513080645	-0.965091062677186
-1.11990635799448	-0.975231314115719
-1.12280485168931	-0.988920863731744
-1.12933629724416	-1.00408779627197
-1.13528013949329	-1.01523877404686
-1.13391362232922	-1.01528860384435
-1.11830646616254	-0.997773349640575
-1.08359677896804	-0.958975733579809
-1.02864849070693	-0.899336074074944
-0.956608636568931	-0.823667207686547
-0.874213461290622	-0.740101451807248
-0.790111204501057	-0.658136319988481
-0.71278446989638	-0.586410827768016
-0.648728042739487	-0.530870449996189
-0.601359756885745	-0.493798407727106
-0.570819666522991	-0.473876515074187
-0.554499932524018	-0.467089166091396
-0.547969710441509	-0.46802611089669
-0.545958371003152	-0.471086841713982
-0.543182356582178	-0.471262094125954
-0.534947134482931	-0.464459289874838
-0.517558626101899	-0.447574572942456
-0.488616213299149	-0.418562883720747
-0.447224838555084	-0.376614039618394
-0.394075338795586	-0.32233219772469
-0.331273981735829	-0.257701396130314
-0.261840940058764	-0.185683449821762
-0.188951016022812	-0.109496391241829
-0.115159710564249	-0.0318332239468928
-0.0419135847278195	0.0456430945968034
0.0304683671326064	0.122313114562543
0.102371562376995	0.198154189793724
0.174243339561798	0.273090048721518
0.246028735359646	0.346468010921526
0.316921357549821	0.416897935807325
0.385515799846763	0.482513297761878
0.45028143812839	0.541565462967574
0.51015461407377	0.593148139275006
0.564995967628017	0.637756095244279
0.615703348903521	0.677376446097754
0.663924216794089	0.714990335065271
0.711519061618815	0.753682947937792
0.760045509785461	0.795781221093882
0.810462909226997	0.842360931932254
0.863072359366781	0.893179358162801
0.917578128035382	0.946881023053588
0.973171452247132	1.00134109413202
1.02863884011151	1.05413545839391
1.08257006567766	1.10315950876638
1.13372767562366	1.14731601210199
1.18155954807706	1.18708164175241
1.2267318541855	1.2247513175377
1.27146226491021	1.26422475369715
1.31938090058495	1.3102668036783
1.37469877794718	1.3672370216435
1.44065587430677	1.4373908096633
1.51750803906206	1.519024716788
1.60058259810143	1.60493750670714
1.67908535260269	1.68182444687441
1.73631627826062	1.73119500707592
1.69429186408289	1.68747188312742
1.57612854464279	1.56495102672079
1.39369120457995	1.37660521101429
1.15884472853398	1.1354072091662
0.883454001144528	0.8543297943348
0.579383907051208	0.546345739678364
0.258499330893648	0.224427818355168
-0.0673348426885234	-0.0984511964765123
-0.386253729055681	-0.409318531658401
-0.686392443568197	-0.695201414032223
-0.955886101586447	-0.943127070439701
-1.1828698184708	-1.14012272772256
-1.35547870958164	-1.27321561272253
-1.46184789027932	-1.34640569222156
-1.51190284005045	-1.39520362753419
-1.54421749662369	-1.43353043606614
-1.57146020634836	-1.47128369180429
-1.60104472462904	-1.51302184260674
-1.63454454345733	-1.55792025988389
-1.66841123910838	-1.60089468188357
-1.69573931884853	-1.63457890892018
-1.70863131457008	-1.6516597284753
-1.70057699884859	-1.64696406764146
-1.6682438536831	-1.61873569483359
-1.61224129511266	-1.56878761967577
-1.53674676427944	-1.50161833935425
-1.44824983596079	-1.42294970290593
-1.35392621379617	-1.33829670607902
-1.26019655569977	-1.25206692903721
-1.17185697650767	-1.16738655825357
-1.09187325585815	-1.08649021777611
-1.0216393620472	-1.0112470917523
-0.961353311659055	-0.943369739757499
-0.91023947022802	-0.884103898961836
-0.86657944414056	-0.833583610547755
-0.827716786771854	-0.790291680555061
-0.790233120959732	-0.751014806006426
-0.750371941185526	-0.711389386905797
-0.704624245666725	-0.666824048490451
-0.650291246218522	-0.613449825905781
-0.585851833595135	-0.548823589097317
-0.511064605495754	-0.472283794637664
-0.426853247638459	-0.384987574203524
-0.335084727178741	-0.289686973494856
-0.238319807200879	-0.190272044193749
-0.139531801562223	-0.091097494157773
-0.0417393536332611	0.00383326122472158
0.0524568530168392	0.0916510320271408
0.141334050490253	0.171137618639664
0.224328409945551	0.242804184847107
0.302001741276676	0.308520092961894
0.375703376434889	0.370846566454023
0.447080943104829	0.432313987132338
0.517635329927752	0.49486630750893
0.588449144915518	0.559606995893077
0.66011687207657	0.626854053598098
0.732828357237677	0.696395280306058
0.806515796669317	0.767781172870115
0.880965556176537	0.840516896527579
0.95582801523571	0.914086794425362
1.03052811478755	0.98782997578381
1.10415333795634	1.06076571414873
1.17543282452978	1.13152180008249
1.24290501485042	1.19851043656597
1.30530950790241	1.26039873929691
1.36214322908979	1.31676472358132
1.41421653355763	1.36869798620005
1.46397769684843	1.41906117297773
1.51537260467294	1.47217233408632
1.57306062369663	1.53277342745427
1.64091765109699	1.60431196449249
1.71995958239982	1.68678497064131
1.80612316895578	1.77465787186556
1.88865142080527	1.85560227764352
1.9499584276203	1.91084923242467
1.90439901962089	1.86366827213582
1.77644248534547	1.73165987396162
1.57917135937824	1.52912576194059
1.32566817630342	1.27036766011124
1.0290154707052	0.969687292512105
0.702295777167797	0.641386383181695
0.358591630275416	0.299766656158531
0.0109855646122649	-0.0408701645188663
-0.327439885237451	-0.366222354811979
-0.643602184689523	-0.661988190682286
-0.924418799159746	-0.913865948091267
-1.15680719406391	-1.10755390300041
-1.32768483481781	-1.22875033137118
-1.42396918683725	-1.28723123104852
-1.46225912799335	-1.31769732387125
-1.48109129561335	-1.33593049122517
-1.49502550456504	-1.35411506386586
-1.51337656400348	-1.37930778942811
-1.53927758642396	-1.41278368127432
-1.56998239518756	-1.45040432954607
-1.59832497468464	-1.48408246582637
-1.61504448845193	-1.50413766067578
-1.61146458533336	-1.50201245191572
-1.58189312945471	-1.47264019532582
-1.52515889592994	-1.41582205028116
-1.44492668857206	-1.33626082868496
-1.34876986070386	-1.2423054756982
-1.2463266550055	-1.14384071859457
-1.14711076329617	-1.04999492044775
-1.05860821846129	-0.967357236961684
-0.985151304103043	-0.899168295298119
-0.927755423742865	-0.845553287952473
-0.884751944093064	-0.804477445059148
-0.85281172243569	-0.772895503400577
-0.827932156836503	-0.747612380535728
-0.806120440761334	-0.725623030541949
-0.783725772985272	-0.704018292499987
-0.757542236967032	-0.679769812068795
-0.724864945221142	-0.649735282419219
-0.68362833450123	-0.611047725323542
-0.63262781161373	-0.561766865367553
-0.571708503855377	-0.501455047336428
-0.501779586251565	-0.431342623402317
-0.424591231306868	-0.353959153959151
-0.342328237162112	-0.272376831071967
-0.25715213162419	-0.189377842258103
-0.17083045374905	-0.106846603365314
-0.0845444892692289	-0.0255510992718777
0.00110297036374978	0.0546799557015968
0.0859252840986975	0.13449841136442
0.169925235019637	0.214492044235572
0.25309991389931	0.294775409681572
0.335339768691701	0.374875888882058
0.416434625077889	0.45393616086681
0.496157788356298	0.531106298159398
0.574372103119715	0.60591712438469
0.65108998296557	0.678449102002906
0.726433394645124	0.74921798575809
0.80048778600281	0.81882871767727
0.873111616189774	0.887548672573406
0.94381058435609	0.954995747116898
1.01177064780858	1.02010459802984
1.07606283138217	1.08141315698922
1.13594000240808	1.13755489967946
1.1911112388478	1.18775975799389
1.24191568380811	1.23220473494341
1.28936801004234	1.27213876891295
1.3350590788272	1.30974809554838
1.38088461917609	1.34774275541378
1.42860245962615	1.38870202099612
1.47930803764654	1.43433170973717
1.53301616186315	1.48489410014058
1.5885672908884	1.53908492346417
1.64400331983466	1.59451007654075
1.69739157052476	1.64868482220745
1.74785543593904	1.7002246440218
1.79637254714633	1.74972241285095
1.84583483605516	1.79978955104341
1.90001578737269	1.85392344991442
1.96146022194813	1.91425687131104
2.02879455930918	1.97877123347508
2.09436676780606	2.03901017523746
2.14327565630224	2.0794443144007
2.0966052369595	2.03518189788575
1.96519202636626	1.91056527609824
1.76193309567493	1.71785039067415
1.49972551603796	1.46929318324947
1.19146635860777	1.17714959546019
0.850052694536789	0.853675568942309
0.488381594977456	0.511127045331809
0.119350131082201	0.161759966264682
-0.244144625996547	-0.182169726623081
-0.589205605106354	-0.508406091695491
-0.90293573509479	-0.804693187316558
-1.17243794480942	-1.05877507185029
-1.38481516309782	-1.2583958036607
-1.52717031880756	-1.3912994411118
-1.60436491214751	-1.46257645976083
-1.65224094632604	-1.50999562124333
-1.68304097975775	-1.5435141415604
-1.70546816522563	-1.56990961651474
-1.72424248111077	-1.59260164002215
-1.7403180979012	-1.61187503032741
-1.75160398509229	-1.62547734660671
-1.75411519824712	-1.62964189776293
-1.74345452682108	-1.62046579699944
-1.71638654568777	-1.59536405337824
-1.67212703829798	-1.55419631891917
-1.61295943044478	-1.49971202862914
-1.5439601390216	-1.4371589497552
-1.47190407130707	-1.37315761939701
-1.4036944214999	-1.31416527196678
-1.34479865355713	-1.26497490437419
-1.2981336749217	-1.22767844998187
-1.26366288915896	-1.20136058803726
-1.23872773335982	-1.18254466273427
-1.21893078320309	-1.16619891558391
-1.1992813350701	-1.14700280240295
-1.17530915822299	-1.12055360688238
-1.14390206792262	-1.08422540209746
-1.10369503108852	-1.03748414215808
-1.05494450187455	-0.98162353791375
-0.998975231722605	-0.919064675907759
-0.937443369107397	-0.852484201970741
-0.871727473886122	-0.784065866894906
-0.802676445229303	-0.715103266091059
-0.730742370740181	-0.646028757362918
-0.656322495104317	-0.576757685724536
-0.580048837273248	-0.507111403499591
-0.50284001843279	-0.437091226664496
-0.425709716956561	-0.36691529795147
-0.349489907143606	-0.296906909828169
-0.274666218167048	-0.227400378957049
-0.201418924075372	-0.15875084830387
-0.129808698373327	-0.0913897229777729
-0.0599619467079928	-0.0258068207903154
0.00786125145426883	0.037585333096898
0.0733401484288178	0.0986226346913899
0.136242972122222	0.157458356093029
0.196553916731111	0.214463150101145
0.254511156208289	0.270027112608864
0.3105633409768	0.324420678511531
0.365304676325671	0.377826710604524
0.419437061263823	0.430518238403372
0.473752123797645	0.483047721320231
0.529085938483087	0.536315113564727
0.586212408070244	0.591458966618185
0.645691626772764	0.649593447949729
0.707731843969857	0.711469823050248
0.77212872165253	0.777179438554937
0.838312599166239	0.846023319513486
0.905479966724018	0.916623702320234
0.972740886838872	0.987241870538274
1.03921367507313	1.05615255875182
1.10404600367009	1.12190820321649
1.16640323347824	1.18343859687636
1.22549770919902	1.24007112094953
1.28071928148455	1.29159663096592
1.33187959312025	1.338433225708
1.37952462413049	1.38183676631559
1.42521506332935	1.42404038976038
1.47162157954512	1.46817756686154
1.5222400721691	1.51783077779412
1.58054223553739	1.57607218564986
1.64850415949838	1.64399692989108
1.7247242891433	1.71901561764169
1.80266985448026	1.79345658201552
1.86980925021758	1.85415117120037
1.90833184302719	1.88352818680883
1.86341334005849	1.8371855000292
1.73720650404528	1.70746840922131
