# Supplementary material for: A multiwavelength photoplethysmography dataset with blood pressure and heart rate reference measurements
Source: Data Brief. 2025 Nov 14;63:112284. doi: 10.1016/j.dib.2025.112284 (PMC12682042; doi:10.1016/j.dib.2025.112284)
Supplement: Supplementary file 1 [file mmc1.zip › ppg_csv/ppg_subject_037.csv]

IR_PPG	Red_PPG
-1.70814399821545	-1.51727614391466
-1.70281283364661	-1.51112991644895
-1.68531948994383	-1.49979310811246
-1.65450511466502	-1.48465063136922
-1.6101449485452	-1.4659651534458
-1.55295414310488	-1.44281226280279
-1.48290630923064	-1.41308565630386
-1.40363336886739	-1.37380505264167
-1.31842712075181	-1.32200411265758
-1.23057936362059	-1.25610969931
-1.14338189621042	-1.17717079823714
-1.06012651725799	-1.08915304522039
-0.984105025499978	-0.998027259485399
-0.917680906138292	-0.91009283447074
-0.861322232087793	-0.830289180504877
-0.813402793214164	-0.761076897482519
-0.771080884561343	-0.702147002439424
-0.731123155797249	-0.650953578025386
-0.690764826694696	-0.603830045536487
-0.648459031575582	-0.557246095944721
-0.604287329535681	-0.508715107979423
-0.559739347689288	-0.457034279350288
-0.516760549002976	-0.401877735498143
-0.476427331682646	-0.343144039729121
-0.437995279763581	-0.280647949770236
-0.398967821031359	-0.214496572311463
-0.356238163130117	-0.145898365441602
-0.307708408586398	-0.0777134630717345
-0.253544652194268	-0.0141786231580896
-0.196482097599103	0.040177089881133
-0.141097584697498	0.0818826860882652
-0.0923934888194184	0.109539616471536
-0.0542221562858316	0.124247484511163
-0.0280411597449261	0.129529863383945
-0.0123298307848663	0.130870392276847
-0.00281469880476835	0.134792090339573
0.00652574609302675	0.147418594070293
0.0218971860183126	0.172785396258698
0.0479720248724877	0.211527093233715
0.0865372536177054	0.260580257584995
0.135994954560313	0.31414697346288
0.191962906767484	0.36559296588524
0.248796325684522	0.409520558744082
0.301434769805407	0.443193379528497
0.34683373438161	0.466832581244365
0.38446561103038	0.482857883142193
0.415834443480174	0.494601071138839
0.443401428914338	0.505146705015654
0.469533060401832	0.516732302024914
0.495930517716501	0.5307380147605
0.523581476156639	0.547975374282091
0.552935874004481	0.568935210411929
0.584014458670321	0.593840938565741
0.616409900071201	0.622578436881264
0.649311293244529	0.65468420757768
0.681636666112147	0.689516721136048
0.712245278711888	0.72654655203287
0.740184241736647	0.76553854029224
0.764970587569821	0.806444289209013
0.78689593941306	0.849063057349665
0.807236025538011	0.892734009373151
0.828161000919402	0.936280703478198
0.852209754026998	0.978192033694131
0.881416058785327	1.01685758519153
0.916415533584532	1.05073684855135
0.955966361117933	1.07852156698926
0.997210231636036	1.09944475457074
1.03669473307696	1.11379975615505
1.07178044302993	1.12349573510265
1.10177436291308	1.13223824731319
1.12818811101296	1.14490174535179
1.15394922894905	1.16600166078198
1.18194540035798	1.19775544343061
1.21361284365602	1.23865675468143
1.24824289908409	1.28342324724184
1.28335093800375	1.32459287860438
1.31598091978713	1.35523470709157
1.34436704108201	1.37163144114875
1.36912151722256	1.37472145799818
1.39321477285929	1.36960399113277
1.42047764617759	1.36320682555003
1.45302054505068	1.36088347488649
1.48854013718762	1.36306025182643
1.51868541137463	1.36312526871746
1.529362899337	1.34753742126104
1.5013978457671	1.297713882356
1.42156416101808	1.19861440039183
1.29595405903098	1.0564379038359
1.13065975374683	0.877383321155589
0.931773459106674	0.667649580818277
0.705387389051538	0.433435611291341
0.45759375752246	0.18094034104216
0.194484778460474	-0.0836373014618888
-0.0778473341933834	-0.354098387753427
-0.353310366498078	-0.624243989365075
-0.625812104512577	-0.887875177829456
-0.889260334295843	-1.13879302467919
-1.13756284190684	-1.37079860144691
-1.36462741340454	-1.57769297966522
-1.5643618348479	-1.75327723086675
-1.73067389229589	-1.89135242658412
-1.85747137180747	-1.98671919330788
-1.93866205944161	-2.05728949640421
-1.97942838096845	-2.10264178035484
-2.00298729988608	-2.12431455812075
-2.01295078598767	-2.124926869504
-2.01175368799232	-2.10706018681621
-1.99976112001887	-2.07243388531336
-1.97524932783997	-2.02166494949878
-1.93524526183663	-1.95458765141611
-1.87336384971392	-1.87091018090535
-1.7922179678893	-1.7683850426962
-1.69579021947338	-1.65278423552134
-1.58806320757675	-1.52782990773324
-1.47301953531002	-1.39724420768434
-1.35464180578378	-1.26474928372711
-1.23691262210864	-1.13406728421401
-1.12381458739518	-1.00892035749748
-1.01933030475402	-0.893030651929993
-0.927442377295757	-0.789118297986178
-0.85213340813098	-0.694187715853665
-0.796842994484099	-0.606574441342331
-0.753890529893908	-0.525176408633454
-0.720268525919268	-0.450245118063705
-0.692554034135519	-0.383498690207783
-0.667278252513502	-0.3275581476311
-0.641376917576477	-0.285064069214643
-0.61270275282903	-0.257861918680714
-0.580377080428518	-0.246371534846386
-0.54468979877974	-0.249017359647529
-0.506446482992836	-0.261664050070134
-0.466004427956416	-0.27731606229008
-0.422509546849038	-0.286580506616622
-0.373843546847888	-0.279259226007862
-0.317457926779987	-0.246908827806287
-0.251765160873716	-0.18558318784496
-0.177386915178596	-0.0976322982515733
-0.0975736473159395	0.00837212544347947
-0.0175256899266034	0.119735127018529
0.057077028382398	0.2229099941326
0.12166537947197	0.306610820599752
0.17388813307039	0.36386173134002
0.213979156717831	0.392866714103172
0.244433892568146	0.396933240004307
0.26918427986962	0.383535895742621
0.292525259196054	0.362509597700033
0.318100020569119	0.34364322918021
0.34823114641226	0.334390505352792
0.383732651263053	0.338563315050636
0.42413798188514	0.356462050882565
0.468159542522626	0.386149102482036
0.514176609539686	0.425023283639104
0.560587711533521	0.470863514860427
0.605949553212989	0.522000997519245
0.648953626302902	0.576879312723839
0.688408831535835	0.633579975170105
0.723402311020269	0.689756718269942
0.753642854672082	0.742998368623831
0.779750074481924	0.79129352590857
0.803169400227	0.833268752711077
0.825614942190126	0.868154185026942
0.84832527772035	0.895682771290715
0.871607407527774	0.916127706015745
0.894941764935867	0.930483822992608
0.917510916178998	0.940590554473964
0.938745948693676	0.948922494887567
0.958515475076535	0.957911998230876
0.976831096441015	0.968956362602565
0.993244218484804	0.981497755585793
1.00630329096854	0.992598523999549
1.01344052986929	0.997302858175038
1.0114985437626	0.989871606219885
0.997864971037403	0.965713894607797
0.971879753686818	0.923489308054847
0.935887802580734	0.866510968806721
0.895261699570167	0.802561766682237
0.857122348974037	0.74185448722768
0.828191344577689	0.693909372713728
0.81271857242061	0.664791834143441
0.811367773994808	0.655861494448224
0.821423597806217	0.66424624617538
0.838098927136918	0.684470734705465
0.856357800796872	0.710436652024971
0.87260537562025	0.737104956535275
0.885767454591995	0.761501600653803
0.897536948641226	0.782950044444674
0.911767582716273	0.802650562751784
0.933119800779674	0.822793609383007
0.965160121060724	0.845352689859915
1.00824034498247	0.87069695248034
1.05766511785557	0.896261499087476
1.10281893440532	0.915650698006655
1.1278828156813	0.91862853731127
1.09670146676699	0.892383754376684
1.00845967145024	0.828292339201231
0.871110806870315	0.716677738777897
0.692608250166477	0.565258129743918
0.480905378477996	0.381751688736531
0.243955568944137	0.173876592392972
-0.0102878012958345	-0.0506489826495234
-0.273871355102651	-0.284106859753718
-0.538841715337048	-0.518778862282377
-0.797245504859759	-0.746946813598262
-1.04112934653152	-0.960892537064139
-1.26253986321306	-1.15289785604277
-1.45352367776511	-1.31524459389692
-1.60612741304842	-1.44021457398935
-1.71239769192371	-1.52422673580551
-1.77356025054757	-1.58870289949463
-1.81523786479382	-1.63276093790338
-1.84063490562061	-1.65736088626457
-1.85396366629099	-1.6660553857346
-1.85955739020336	-1.66413376986097
-1.86024051115933	-1.65657933042649
-1.85580511539808	-1.64587899623286
-1.84250449204324	-1.63082219738339
-1.81407393384792	-1.60697753485747
-1.76051368488839	-1.56873769499157
-1.68078982978303	-1.51208631854283
-1.5818509944717	-1.43692165134245
-1.47064580489428	-1.34795453079103
-1.35412288699064	-1.25376046368025
-1.23923086670065	-1.16430060562999
-1.1329183699642	-1.08788283838215
-1.04213402272114	-1.02883785346743
-0.973826450911359	-0.986918063586382
-0.929649958719292	-0.95860788606389
-0.900082271796136	-0.939555282392869
-0.880406523215436	-0.926780626063928
-0.866828424173159	-0.919528287619451
-0.85660193918574	-0.91844246353644
-0.847482783769074	-0.923673778048726
-0.83705647616163	-0.933047569307185
-0.822406070532282	-0.941309049581463
-0.800308339072501	-0.940857346567553
-0.767855720593919	-0.923680139746337
-0.723221134952781	-0.88372596940702
-0.666262060069447	-0.818819341728237
-0.598745803864536	-0.731417976077348
-0.524082399509333	-0.627957242379086
-0.446568100826288	-0.51706972095409
-0.370311056954553	-0.407367835134613
-0.298192367709373	-0.305542017586733
-0.231278649187037	-0.215269606698764
-0.168946031992664	-0.137059955134741
-0.109652950645869	-0.0689040020234764
-0.051990262475921	-0.00749232352365267
0.00449589087763594	0.0503287676186204
0.0591030728526531	0.106339511870259
0.110456096559904	0.160460763185101
0.157340764374966	0.21120459511686
0.199363146163223	0.25679106105331
0.237076574506772	0.296314262128185
0.271588853844032	0.330344017824037
0.303942778276377	0.360702370520828
0.334620208115387	0.389648988078182
0.36341958423311	0.41902378009083
0.389770740549241	0.44982021634709
0.413304987160839	0.482288127146174
0.434316982151685	0.516296012872848
0.453815987755215	0.551591126450327
0.473142119158839	0.58779834407123
0.493386530738821	0.624256931439257
0.514937445726821	0.659888734388729
0.537381875214695	0.693241261697715
0.559807415435462	0.722775177001248
0.581368400245263	0.747387556261179
0.601885436642861	0.767038022295407
0.622247468909058	0.783204395947898
0.644433200697159	0.7988521490417
0.67103840501364	0.817748850832531
0.704345389188425	0.843265224581993
0.745241085982967	0.877135603283047
0.792522810971711	0.91879271804023
0.843056385698152	0.965687981907521
0.892822164306502	1.01452800867227
0.938383204097544	1.06287847017033
0.978083124228786	1.11035441812514
1.01243578452305	1.15873456097153
1.04355305054991	1.21081268000565
1.07387467779221	1.26847316290213
1.10478792493544	1.33096499389029
1.13581489307238	1.39429483493261
1.16477722327989	1.45207945316854
1.18881085227623	1.49746651495581
1.20564123461412	1.5252663414638
1.21445754994014	1.53342260200759
1.21604767086283	1.52331807421936
1.21229385019003	1.49894375433627
1.20538999996802	1.46540503745491
1.19715054738598	1.42742668198352
1.18865791227998	1.38842099795558
1.18036081942368	1.35038566462418
1.17260469984655	1.31453041268218
1.16641436909008	1.28223421099657
1.16416131795625	1.25580395224914
1.16962394754467	1.23855436779222
1.18704241463709	1.23392781543657
1.21915253661923	1.24370704934698
1.26471357333244	1.26579404055388
1.31645333146703	1.29239424369237
1.36044600078723	1.30957704219649
1.33630754454539	1.29893895545156
1.26727429236735	1.25483356927516
1.15841941907435	1.15906335310962
1.01481609948759	1.01843751512397
0.841537508428322	0.839765263487225
0.643656820717753	0.629855806368404
0.426247211177112	0.395518351936528
0.194381854627624	0.143562108360617
-0.0468660741094856	-0.119203716190309
-0.292423400212993	-0.38596991354723
-0.537216948861672	-0.649927275541126
-0.776173545234299	-0.904266594002977
-1.00422001450965	-1.14217866076376
-1.2162831818665	-1.35685426765447
-1.40728987248362	-1.54148420650606
-1.57216691153979	-1.68925926914953
-1.70584112421378	-1.79528371601198
-1.80323933568438	-1.88372149907265
-1.86281712099332	-1.95081420458697
-1.90283823492638	-1.99407766531177
-1.92358131758826	-2.01350621990909
-1.92754798106164	-2.01197207461099
-1.91853866186556	-1.9944735911254
-1.89998331912559	-1.96631993645805
-1.87326650625072	-1.93093500674738
-1.836900864305	-1.88835102090602
-1.77848975985028	-1.83529032473376
-1.69994581212781	-1.76700800869499
-1.60640295928383	-1.68016751001934
-1.50299513946461	-1.57541509686363
-1.39485629081637	-1.45832687247901
-1.28712035148538	-1.3381106595386
-1.18492125961787	-1.22459172673856
-1.0933929533601	-1.12494757845696
-1.01766937085832	-1.04174568213022
-0.960602855472218	-0.973032507011697
-0.917554683634383	-0.914117981422746
-0.882738597736245	-0.859976362228444
-0.850400987326329	-0.807113460608763
-0.816114411735746	-0.754193672416479
-0.777353681913021	-0.701383095522219
-0.733323772685826	-0.648954702746662
-0.684235156642837	-0.595996590641452
-0.630414192424748	-0.539971371770694
-0.571738072274577	-0.477449614817841
-0.507769922355101	-0.405768741334752
-0.438575991340829	-0.324887571694901
-0.365696280901442	-0.238485843552245
-0.292497398521615	-0.153525007179073
-0.223474377368857	-0.0781619933162578
-0.162808559320086	-0.0188862971521568
-0.112987947633241	0.0216900313751292
-0.0741331835685713	0.0453848048706879
-0.0441335567962859	0.0573869792225558
-0.0193341405785789	0.0644060209785519
0.00452604469201117	0.0728949145464266
0.0313667958966267	0.0878241110275663
0.0640334633659978	0.112114790618138
0.103938757985836	0.146616704512049
0.151068490944103	0.190386962460471
0.204165853554061	0.241038902544006
0.260894408113001	0.295099176095526
0.317949423537006	0.348456721389141
0.371294734680394	0.396953792371334
0.416753531319991	0.437030564428412
0.450982545696942	0.46624909742527
0.472506027515188	0.483550618940136
0.482258830744319	0.489225640878485
0.483262024413675	0.484728128340817
0.47957214262039	0.472498657286227
0.475072421022782	0.455805192131298
0.472650942926585	0.438432837762084
0.473946384341668	0.424102359982627
0.479523335010442	0.415755118896783
0.489257931534293	0.415020922680008
0.502759744155726	0.422093459844787
0.519693580379532	0.436008153471869
0.539908601026964	0.455178708847644
0.563368604946092	0.478027581058014
0.589957233978587	0.503536071207139
0.619254043073447	0.53152365756688
0.650365778355661	0.562506974251811
0.681883857789163	0.597115683528245
0.712011132406973	0.635239050405403
0.738848493240837	0.675285594241763
0.760772198840212	0.714020727127871
0.776792116854981	0.74725473690822
0.786787415076265	0.7712111187209
0.791564115760418	0.783970918480675
0.792711313846236	0.786269312576431
0.792234152556795	0.781233101487372
0.792001646031691	0.773224948391022
0.793211399021556	0.766441869685998
0.796177524163398	0.763978741624009
0.800586550745782	0.767665099554117
0.806017373647166	0.77840920521632
0.812320336952916	0.796477811011929
0.819597464832226	0.821342096497328
0.827873873889196	0.851244231151523
0.836805941142364	0.883018822653279
0.845761563488192	0.912617961521063
0.854354945972648	0.936332376731346
0.863188446358022	0.952219416356342
0.874329842456217	0.961022998654099
0.891034350552815	0.966005616945349
0.916444581327161	0.971540764639178
0.95145222987364	0.980832483240267
0.992428955378588	0.993518541360699
1.02985451866278	1.0040559249879
1.04876417189638	1.00166231466099
1.01738393646585	0.972201769669433
0.928715628909133	0.90170341120872
0.790967847328579	0.779925649823113
0.612349189826522	0.615046415500024
0.401068254505298	0.415243638226865
0.165333639467245	0.188695247991048
-0.0866460571852986	-0.0564208252200143
-0.346662237349996	-0.31192665141891
-0.606506302924511	-0.569644300618229
-0.857969655806505	-0.821395842830557
-1.09284369789364	-1.05900334806848
-1.30291983108358	-1.27428888634459
-1.47998945727399	-1.45907452767148
-1.61584397836252	-1.60518234206173
-1.70227479624685	-1.70443439952793
-1.74526438857655	-1.75895356006366
-1.76597641493156	-1.77982211725505
-1.77015202066766	-1.7739662271604
-1.76302569947084	-1.749771308655
-1.74785399390068	-1.71473618727381
-1.72482212588616	-1.67343076133026
-1.69096999710236	-1.62651170937462
-1.63404183811371	-1.57112349702964
-1.55514800077058	-1.50252775214111
-1.45925252965052	-1.41645734135799
-1.35131946933108	-1.30929355709298
-1.23631286438978	-1.18685418848128
-1.11919675940418	-1.05873590290445
-1.00493519895181	-0.934535367744068
-0.898492227610212	-0.823849250381686
-0.804831889956934	-0.731902554715816
-0.728918230569514	-0.662129973115513
-0.673649919717405	-0.61084451715919
-0.626412995844069	-0.571028262087964
-0.582847190528787	-0.535182007275613
-0.541102320618365	-0.497723447833951
-0.501620403882969	-0.456099813474213
-0.465827389366282	-0.410576064841486
-0.434649018320091	-0.363293896295672
-0.407693870280969	-0.317296775587761
-0.383385480235092	-0.275810685909282
-0.359690209852735	-0.241584437436272
-0.334807140915342	-0.216014811989477
-0.307395985166106	-0.19819975584066
-0.276392541922994	-0.184530421113813
-0.240812808983131	-0.169419243610838
-0.199931877087733	-0.147210843777868
-0.153910437281887	-0.114638900094219
-0.104589368327051	-0.072796708978807
-0.0559607890698359	-0.0276627356439819
-0.0138085178637974	0.0112738624338393
0.0157306292080456	0.0340106724582263
0.0283850316634855	0.0336998548459018
0.0238570697307417	0.00963889804116648
0.00670639391976909	-0.0317374112758189
-0.0147119619489326	-0.078571086131029
-0.0310166369235631	-0.117493640101562
-0.0350237269213571	-0.138006425421279
-0.0238637939710657	-0.135331288676223
0.000867476965456185	-0.110716403534012
0.0346494351370907	-0.0696078171209855
0.0722643702053457	-0.0189566053195854
0.109680746874068	0.0350812599609646
0.144985719258046	0.0883569212577213
0.178298512051097	0.138816570008227
0.210987525198877	0.18588087610276
0.244649625829268	0.229666443084313
0.280259500401635	0.270462674727076
0.317764825672995	0.30859137897446
0.356200301893397	0.344494418968579
0.394152465629859	0.378769648759895
0.430279102324532	0.411995913214389
0.46366810125736	0.444466586274082
0.493988782525141	0.476120488257666
0.521462184699805	0.506819216031249
0.546661068871557	0.536789766022581
0.570186648449987	0.566856461723375
0.592379363320817	0.598211194474205
0.613264661600518	0.631804928210993
0.632815818273836	0.667728626821096
0.651400910668044	0.704996585870873
0.670115100595608	0.741913721354438
0.690700221819677	0.776826791020904
0.714958740314657	0.808781579071882
0.743889988548042	0.837659000915777
0.777010226251802	0.863733550613004
0.812281536561351	0.887026823881143
0.846767499689148	0.906999878983012
0.87774679172534	0.922892251175089
0.903773782025464	0.934522469233399
0.925194870027396	0.942995001386892
0.943893411940312	0.950810342792496
0.962415013337737	0.961277901745569
0.982919112059367	0.977536044718789
1.00644383213066	1.00161759729443
1.03274449162537	1.03387006315565
1.0606373106002	1.07284919094703
1.08857166567664	1.11570500329704
1.1151716531175	1.15901291510342
1.13964444574423	1.19984989188011
1.16207146661721	1.23674992255445
1.18358451149827	1.27016808519917
1.20632087558508	1.30223867937359
1.23293968466256	1.33579334334619
1.26548712547115	1.3727674059839
1.30365803971687	1.41232577529003
1.34298457358126	1.44927268143603
1.37386616234465	1.47344601836214
1.38226811486949	1.47068744679529
1.35820705791235	1.44295268441869
1.28928034987785	1.3713694938161
1.18037268502135	1.26072320321093
1.03636875759824	1.11579914082662
0.862153261863886	0.94138263488658
0.662610892073667	0.742259013614229
0.442626342482959	0.523213605232987
0.207084307347134	0.289031737966274
-0.0391305190784305	0.0444987400375106
-0.291133442538361	-0.205600060329884
-0.544039768777282	-0.45647933491249
-0.79296480353982	-0.703353755486888
-1.0330238525706	-0.941437993829658
-1.25933222161424	-1.16594672171738
-1.46700521641538	-1.37209461092663
-1.65115814271863	-1.555096333234
-1.80690630626862	-1.71016656041606
-1.92936501280998	-1.8325199642494
-2.01364956808732	-1.91718958195316
-2.06084457619435	-1.97462774092887
-2.08321308900784	-2.00323679868686
-2.08275909500403	-2.00361523078652
-2.06119288333633	-1.9769347189622
-2.01642703757209	-1.92353734265169
-1.94550596833788	-1.83695915978198
-1.85301403677659	-1.71989333970016
-1.74353560403111	-1.58002154472105
-1.62165503124434	-1.42502543715944
-1.49195667955915	-1.26258667933013
-1.35902491011846	-1.10038693354792
-1.22744408406514	-0.946107862127608
-1.10179856254208	-0.807431127383999
-0.986672706692192	-0.692038391631891
-0.886650877658349	-0.604108651728859
-0.806317436583449	-0.535967421365271
-0.748401239337604	-0.482700468323467
-0.699625340860697	-0.439997259187851
-0.658343024428725	-0.404736826493472
-0.623634823774621	-0.375203757572433
-0.594842083300191	-0.351224568560308
-0.571273330652265	-0.334004777762974
-0.552063898843303	-0.325367605589684
-0.53606917945294	-0.326514757302197
-0.521764090189471	-0.336868246534426
-0.507289923356512	-0.353648683696486
-0.490818190334052	-0.372544869490796
-0.471171619620066	-0.389247209139193
-0.448345734822266	-0.401055462774396
-0.423530711491654	-0.4076427011183
-0.398521558745231	-0.410525586730307
-0.374786553762071	-0.411558794830673
-0.352649807838964	-0.411322656148162
-0.330956159824604	-0.408286643621561
-0.307344924911247	-0.399160297339895
-0.278999126247598	-0.380195520913841
-0.243544721035432	-0.348725456712613
-0.199724588637246	-0.304146086318706
-0.14759954365631	-0.247903866407928
-0.0882763761852092	-0.182649057949409
-0.0233973489759576	-0.111176904738866
0.0452970907480213	-0.035792236944113
0.116148362721703	0.0416883346620828
0.187538369868312	0.119574015452301
0.257792094455039	0.196013633964396
0.325149468263181	0.268986709611879
0.387814113921586	0.336462503966577
0.444041988564114	0.396565129909524
0.492287194488394	0.447772196422484
0.531456708334941	0.489287830194847
0.561249847179469	0.521547153141484
0.582428111285075	0.546501498569779
0.596817824496705	0.567279564362877
0.606970695396949	0.587162117159026
0.61561472026518	0.608317422139009
0.625138919191497	0.631042741807034
0.637284174031407	0.654075778858107
0.653059736146332	0.675903252041214
0.672815160534301	0.696293953162506
0.696401922156222	0.717063479123698
0.723401051890841	0.741554259870995
0.753405249474855	0.773121629403615
0.786283011368122	0.813448468144571
0.82225962638079	0.861496218364082
0.861662027849685	0.913515997853989
0.904370090797431	0.964076196240516
0.949263433983411	1.00767952377606
0.99401564171866	1.04033328272661
1.03540570192047	1.06047819749417
1.07005948199197	1.06899346603557
1.09537546004885	1.06844702947728
1.11034296602659	1.06208198160207
1.11597098040324	1.05302493558618
1.11511151222845	1.04391662552407
1.11162922652871	1.03682531257116
1.10913641794428	1.03315209072432
1.10977992783607	1.03339728590739
1.11366835074331	1.03699957070175
1.11932646910719	1.04263523211902
1.12508161563196	1.04913234803829
1.13076132067907	1.05665561872033
1.13881782749593	1.067453650111
1.15414945253925	1.08552519082481
1.18240799909661	1.11501509686116
1.22724696747535	1.15772575163093
1.28747097459008	1.21058633221901
1.35516072796505	1.26413268750667
1.41556564901496	1.30290387266214
1.44905857015009	1.30809060768284
1.41766007235819	1.27523592467083
1.32848297163361	1.18212215109572
1.18905485695304	1.03692470014892
1.00690331729314	0.847818985021857
0.78955594163059	0.622980418905932
0.544540318942077	0.370584414992559
0.279384038204275	0.0988063864731489
0.00161468839386151	-0.184178253460887
-0.281240141512486	-0.470194091618137
-0.561652862538089	-0.751065714807189
-0.83209588570627	-1.01861770983663
-1.08504162204035	-1.26467466351506
-1.31296248256366	-1.48106116265105
-1.5083308782995	-1.6596017940532
-1.66361922027122	-1.7921211445301
-1.77129991950212	-1.87653118274727
-1.83271201318817	-1.94184755436365
-1.88025807833608	-1.98810896109477
-1.91614473179894	-2.01456565292404
-1.94115604419067	-2.02019484533252
-1.95428931549268	-2.00402821143086
-1.95278165671779	-1.96522827882907
-1.9327322388676	-1.90310867845114
-1.88755031584009	-1.81154162013952
-1.81286578690906	-1.69477844513213
-1.71528352233767	-1.56061199153363
-1.60140839238903	-1.41683509744867
-1.47784526732631	-1.27124060098192
-1.35119901741264	-1.13162134023803
-1.22807451291116	-1.00577015332166
-1.11507662408502	-0.90147987833746
-1.01881022119735	-0.823182131929377
-0.945880174511296	-0.774617381514731
-0.897842042381129	-0.750857279952462
-0.866529597344748	-0.742299611852596
-0.843721902358568	-0.736532617124013
-0.820565299179971	-0.721211283246954
-0.789800841502999	-0.687323467846994
-0.747561935232183	-0.631783912037749
-0.694151684492499	-0.558290568725601
-0.633482856570722	-0.475941715633325
-0.571343118163999	-0.396009279479897
-0.513170070398856	-0.328072835687232
-0.462267195618601	-0.277033152867228
-0.419130237265419	-0.242125425983537
-0.381947940170597	-0.218105910790482
-0.347838696235551	-0.19783453357098
-0.314236763873926	-0.175050368489803
-0.279927998062633	-0.146337711050707
-0.245387315137503	-0.111814374352274
-0.212311169153354	-0.0746052261905529
-0.182590320579921	-0.0395122140878133
-0.157250873694508	-0.0114091165333094
-0.135891316622823	0.0061642467223807
-0.116867696278819	0.0118484798598939
-0.0981084171805131	0.00655163484713488
-0.0781366314031218	-0.00716469746950446
-0.0567618377966465	-0.0260529356535352
-0.0350657043549772	-0.0470235620056941
-0.0146915788472729	-0.0675076537605461
0.00318690300780806	-0.0852654144612659
0.0187067031854086	-0.0978821482824019
0.0335740818885509	-0.102401135145313
0.0506294864337872	-0.095508973689575
0.0729237004501045	-0.0743611024160496
0.102726363586771	-0.0376764711026523
0.140888788783002	0.0135224530383171
0.186765180081877	0.0759726093719023
0.238602903174138	0.145013651971837
0.294130011254798	0.215782607556567
0.351072929228125	0.284248745961731
0.407465432385236	0.347810535184384
0.461762847617083	0.405487910060468
0.512888140367938	0.457877334921359
0.560342536786457	0.506952209153757
0.604359984993371	0.555645685277238
0.64587934580995	0.607112493696516
0.686112083141487	0.66369302594829
0.72579418686884	0.725834991229583
0.764557561836311	0.791409043800584
0.800877198490738	0.855838729122115
0.832707430450768	0.913206108696834
0.858499736218308	0.958069967668865
0.878073365655579	0.987329637846097
0.892865285168873	1.00131018102623
0.9053744619835	1.00349657703845
0.9180392517804	0.998982632387089
0.93214478227276	0.992412850898762
0.94740066760994	0.986501992233392
0.962459869453036	0.98184935295662
0.976062015138957	0.977948255395465
0.988084612035079	0.974597538394473
0.999874218738976	0.972806309307903
1.01372359404653	0.974748059769103
1.03188095062586	0.982979444890835
1.05568800681248	0.999536497242787
1.08526867709271	1.02544183993003
1.11981278714217	1.06076149453282
1.15820328218291	1.10500261499497
1.19966094837772	1.15754411801363
1.24413492242484	1.21784120597987
1.29221855574189	1.28519162583322
1.34443468944808	1.35792666226159
1.39990983528999	1.4321105753151
1.45476553391931	1.50019763055998
1.50088702337712	1.55042473749238
1.52585908114564	1.56772498483787
1.5037590193748	1.53369596663564
1.44050329097186	1.43837096429475
1.34065858130121	1.29189305621383
1.20879157572725	1.10440532079156
1.04946895961437	0.88605083642659
0.867257418326964	0.646972681517576
0.666723637229412	0.397313934463179
0.452434301686109	0.147217673662055
0.228956097061448	-0.0931730224871376
0.000855708719819417	-0.31371507558574
-0.227300177974387	-0.504265407235094
-0.45094487765678	-0.654680939036543
-0.665511704962968	-0.762638526368377
-0.86643397452856	-0.870265150068548
-1.04914500098917	-0.980744185124911
-1.2090780989804	-1.09103066110308
-1.34166658313786	-1.19377610180511
-1.44234376809716	-1.28048064120556
-1.50796797358695	-1.34469834312386
-1.55751127271435	-1.38420518419036
-1.59232472189916	-1.40144253175453
-1.61538651237397	-1.40218518886088
-1.62966035666336	-1.39305676501396
-1.63648625779861	-1.37895768012203
-1.63476452569269	-1.36149142704086
-1.62136863863964	-1.33902516910176
-1.59267312228835	-1.30823530584375
-1.54652007992985	-1.26624809204727
-1.48368634275258	-1.21226092845464
-1.40814284261267	-1.14798146412472
-1.32601499597491	-1.0769943207264
-1.2437980863977	-1.00367233187276
-1.1666788294269	-0.932199678330466
-1.09763096730995	-0.865913741515584
-1.03745954025584	-0.806937401846858
-0.98548657262478	-0.756078122042835
-0.940362875968324	-0.713001778358711
-0.900613401705494	-0.676607564473803
-0.864809106798109	-0.64542082504484
-0.831478496853189	-0.617814530404078
-0.79895479609281	-0.59201123431465
-0.765366340805455	-0.566030500107438
-0.728927875575796	-0.537842097335537
-0.688516730423311	-0.505834553270663
-0.644264530819912	-0.469436250191138
-0.597762061971063	-0.429574839723356
-0.55162437251788	-0.388709618630612
-0.50851742865785	-0.350321933010926
-0.470047906235742	-0.317925484804021
-0.43598217783008	-0.293868046755261
-0.404119298918723	-0.278385844102036
-0.370922904783294	-0.269388821118116
-0.332778842468185	-0.263191693793928
-0.287492567847436	-0.255936698554827
-0.235447459927135	-0.245057412132452
-0.179865107982141	-0.230102886341757
-0.125919221726752	-0.212582244119472
-0.0789568506849996	-0.194945327401198
-0.0425469656710837	-0.179194036668149
-0.0172476692245608	-0.165835475512078
-0.000684389595547909	-0.153785099064
0.011148164110068	-0.141316836565183
0.0221069545980195	-0.12747720375467
0.0345950313928199	-0.112996423757596
0.0493100940670309	-0.0999736086319849
0.0659564986975192	-0.0904007887646971
0.0843056110787766	-0.0843943412094744
0.104919661820936	-0.0792247433493953
0.129194555263221	-0.069738247101927
0.158814953896659	-0.0499620894101418
0.194972879638761	-0.0151256743929365
0.23771950930639	0.0367307758580229
0.285689376731905	0.104075756730814
0.33627649423525	0.182265359959066
0.386233206704294	0.264839057431752
0.432581850512291	0.345370347410856
0.473590702805892	0.419259319664606
0.509404788948537	0.484734537663232
0.54194305739756	0.542626256557142
0.574003898485917	0.595124474365316
0.6079811461996	0.644262549628135
0.64483056860557	0.690889892610779
0.683776867509433	0.734510218189042
0.722847880881239	0.773889764319154
0.759908367612191	0.808002284067366
0.793640297640844	0.836772504355338
0.823990387975713	0.861236041398619
0.85193033601247	0.883077945431793
0.878754508022284	0.903870242654235
0.905365445785527	0.924496669487594
0.93196345169619	0.945115242712311
0.958291466460869	0.965653353883118
0.984236505770165	0.986498688298278
1.01035162206053	1.008938313567
1.03788075494714	1.03501887790002
1.06814800058941	1.06675009434037
1.10157066798011	1.10487947031709
1.13684972910234	1.14777471921512
1.17090352880925	1.19109669577547
1.19980534349084	1.22871134986267
1.220480734021	1.25468649592864
1.23245196155998	1.26559717859145
1.2387425513323	1.26211351910901
1.24530158475739	1.24907480226337
1.25887913824134	1.23379235257424
1.28391832573527	1.22294810008992
1.3194607462423	1.21903258309647
1.3571855067897	1.21766167794059
1.38153115791711	1.2070710087603
1.35031223524593	1.15997539108887
1.26201874803689	1.05661451425227
1.12469561749671	0.905959260078124
0.946387764832119	0.716980510394031
0.735140111249855	0.498649147027607
0.498997577956644	0.259936051806463
0.246005086159217	0.0098121065582098
-0.0157924429356958	-0.242751806889541
-0.278350088121365	-0.488784806709179
-0.53362292819106	-0.719316011073092
-0.773566041938051	-0.925374538153669
-0.990134508155607	-1.0979895061233
-1.175283405637	-1.22819003315437
-1.3209678131755	-1.31359480034051
-1.41914280956437	-1.37651386911028
-1.47277177125027	-1.41897351658287
-1.51434844538553	-1.4428725279765
-1.54675681738864	-1.45129423234085
-1.57219586982072	-1.44898422561904
-1.59223364465394	-1.44153362181755
-1.60743398852755	-1.43357837015009
-1.61692484960897	-1.42697237957531
-1.61835342027583	-1.42000270469951
-1.60841647159001	-1.4081735183106
-1.58381611616439	-1.3862296570427
-1.54231969038918	-1.35046604192381
-1.48315505982524	-1.30029218798099
-1.40977489977848	-1.23844436372193
-1.32604389649531	-1.16991305096633
-1.23582673622219	-1.10023445291505
-1.14298810520553	-1.03395611067155
-1.05139268969179	-0.973776203906193
-0.964905175927389	-0.920381181308967
-0.88739025015877	-0.872744212425802
-0.820515457835887	-0.828680505233359
-0.763267379327898	-0.785566106407552
-0.715457903900448	-0.741123840413304
-0.676348202358625	-0.694100540505833
-0.644665246622265	-0.644626995614404
-0.618756438312993	-0.594109200765088
-0.596815780680317	-0.54463524798366
-0.577012875452486	-0.49806793851594
-0.557445028703592	-0.455143461015253
-0.536003611113283	-0.414919401195299
-0.510346692532052	-0.374812778502948
-0.478142312917872	-0.331289866605336
-0.437602165596824	-0.281038690037804
-0.388118642836427	-0.222238674203784
-0.330681849597356	-0.155467589562439
-0.267828858091187	-0.0839119693956753
-0.203131612730738	-0.0127987087398006
-0.140444549088095	0.0517768295960452
-0.0831596476455381	0.104272669136006
-0.0336314418386759	0.140970338596269
0.00713807725194593	0.160772625789825
0.0395254724383221	0.165351784885962
0.0650617912767264	0.158629046239341
0.0860252537044368	0.145757097640551
0.104913914210083	0.131959240705791
0.123897763268465	0.121599248056564
0.144398215840618	0.117651229467459
0.166913317174517	0.121490385462111
0.191113175738864	0.132874157938396
0.216145164974647	0.150119898991664
0.241028450364361	0.170564468998582
0.264993094344099	0.19126594353725
0.287663685820457	0.209712610073626
0.309067771528495	0.224273856916217
0.329496954400384	0.234320306385544
0.349280873845208	0.240174564551656
0.368597014149835	0.243099303954632
0.387479090635409	0.245354958776029
0.406104350385476	0.250151000519253
0.425228347067774	0.261268484160265
0.446438604250512	0.282288810134221
0.471929748656254	0.315618930527704
0.503810890574869	0.361688459458821
0.543294529637363	0.418668544175263
0.590184480580094	0.482830480724139
0.642865127663403	0.549414489937226
0.698740460233501	0.613781190217554
0.754946097736639	0.67258488892593
0.809106722778494	0.72459099216392
0.859866312117623	0.770699969547607
0.906954461871765	0.813032668012582
0.950750466569586	0.853525745328718
0.991596542374894	0.892888938800196
1.02930194195212	0.930571549161746
1.06319163417734	0.965705154216606
1.09268479206864	0.99836288486945
1.11799324087862	1.03031162635165
1.14042006766551	1.06474382637757
1.16199634663232	1.10502006828058
1.18463757252731	1.15298542171819
1.2093386739727	1.20772125368527
1.23591694721422	1.26544866897259
1.26344729307977	1.32071550056988
1.29109319812961	1.36832662349133
1.31882773477141	1.40512101111535
1.34759443388639	1.43077042700418
1.378615960458	1.44713417424156
1.41177905076512	1.45620694196396
1.44343028477046	1.45727353598956
1.46448458784312	1.44441494093046
1.437797554581	1.38926592424525
1.36168044417054	1.26945548670549
1.24204924067552	1.09536355356595
1.08481992815975	0.87737005008143
0.895908490687033	0.625854901506702
0.681230912321172	0.351198033096559
0.44670317712597	0.0637793701057863
0.198241269165228	-0.22602116221083
-0.0582388274972494	-0.507823638598503
-0.31682112879766	-0.771248133802447
-0.571589650672203	-1.00591472256788
-0.816628409057074	-1.20144347964
-1.04602141988847	-1.34745447976404
-1.25385269910259	-1.44162478011113
-1.43420626263563	-1.52212360202917
-1.58116612642379	-1.59518121681031
-1.68881630640326	-1.66239270629063
-1.75544436130702	-1.72251396194236
-1.81012925643705	-1.77351525004319
-1.85233138497185	-1.81371042864215
-1.88175248908563	-1.84156558612527
-1.89788009527921	-1.85472020898529
-1.89948428194724	-1.84927509168335
-1.88443240786109	-1.82018548346728
-1.84997904643331	-1.76282311912137
-1.78930794221305	-1.67334217629659
-1.70245850811771	-1.55530098952324
-1.59565675424975	-1.4171067690546
-1.47512869071168	-1.26716672514396
-1.34710032760599	-1.11388806804461
-1.21779767503515	-0.965678008009828
-1.09344674310166	-0.830943755292904
-0.980273541908008	-0.718092520147125
-0.884504081556679	-0.631294575590122
-0.812364372150162	-0.568694010643066
-0.765788644805988	-0.527108116526848
-0.735885357387618	-0.50099787000147
-0.715453275590639	-0.483682071760623
-0.697734816244081	-0.468978787475241
-0.678234140885644	-0.452745165146924
-0.655482677734454	-0.433650530518553
-0.630495819601037	-0.412754951449934
-0.605264530872093	-0.392023048961059
-0.581047041988806	-0.372483654861474
-0.557254728307617	-0.352982361826766
-0.531384054806942	-0.330184080623327
-0.499949434493752	-0.29978892651968
-0.459966941108557	-0.258236104178597
-0.410341179055826	-0.203978009828857
-0.352530529374209	-0.137838519746925
-0.290148192929013	-0.0626083801558943
