# Supplementary material for: A multiwavelength photoplethysmography dataset with blood pressure and heart rate reference measurements
Source: Data Brief. 2025 Nov 14;63:112284. doi: 10.1016/j.dib.2025.112284 (PMC12682042; doi:10.1016/j.dib.2025.112284)
Supplement: Supplementary file 1 [file mmc1.zip › ppg_csv/ppg_subject_038.csv]

IR_PPG	Red_PPG
-1.87192404213755	-1.82807785488522
-1.72314441957556	-1.68194083646754
-1.5727314525655	-1.53563758875257
-1.42886948150374	-1.39674934454436
-1.29741901162028	-1.27099111730817
-1.18129763535114	-1.16127487861074
-1.07995782035326	-1.06684580985735
-0.98954544858844	-0.983237328888848
-0.904039833826204	-0.903450858914906
-0.817209808602099	-0.820204376098214
-0.724808922016786	-0.728572911813961
-0.626262725496329	-0.628089073838186
-0.525242432728167	-0.523480755223834
-0.428906849999791	-0.423669135593133
-0.346059895798425	-0.339292942808028
-0.284820549745386	-0.279609589249386
-0.250513579157778	-0.249869542975681
-0.244363508138912	-0.250038471894452
-0.263294700151969	-0.275166551470267
-0.300804907164308	-0.31706405454333
-0.348578930626757	-0.366538252330901
-0.398322768956779	-0.415414169623397
-0.443273578184698	-0.457807243350531
-0.478983547209166	-0.490453016895986
-0.503252566769728	-0.512204848999388
-0.515403915565323	-0.523030250091522
-0.515326088401625	-0.522936358778755
-0.502743009378102	-0.511230107046252
-0.477019756991366	-0.486391400895177
-0.437541759247614	-0.44662943020398
-0.384436735388949	-0.390929824593449
-0.319246020664992	-0.320156677499578
-0.245159656886288	-0.237667781621851
-0.166605435276129	-0.149032420665173
-0.0882559562686503	-0.0607984087406814
-0.0137812048431215	0.0213143518649288
0.0551834939605514	0.0941282119828284
0.119436301022027	0.157957892556283
0.181793512930353	0.216401384405889
0.245997998017545	0.275025290785572
0.315346821429765	0.339427828500161
0.391522430483046	0.413375879551879
0.474013217443281	0.497629205716108
0.560286393049721	0.589778107985076
0.646617215698895	0.685086790816433
0.729254510558517	0.778030564242197
0.805480579474735	0.86397385070228
0.874173913839085	0.9403633981542
0.935712847863353	1.00701371224098
0.991356726670802	1.06547284002357
1.04244230036983	1.1178541485396
1.08974688267366	1.1657071133962
1.1332385504833	1.20942238061758
1.1722651201836	1.24839886906982
1.20610208545017	1.2818723314662
1.23469637674254	1.31003311275949
1.25938752358334	1.33493752047314
1.2833378784574	1.36078006921881
1.31135807259822	1.39327493759866
1.34882682948972	1.43807309624309
1.39957904147875	1.49830234810536
1.46303678277039	1.57158855037336
1.53139185776127	1.6473633818055
1.58805184673518	1.70569228351682
1.60853797284666	1.64175386856172
1.53746703356273	1.46376314584886
1.34077844508492	1.19245689860693
1.04325855147415	0.848571910064603
0.669693696791382	0.452844963450574
0.244870225097545	0.0260128419935215
-0.206425519546419	-0.411187671077873
-0.659407193079569	-0.838019792534926
-1.08928845144096	-1.23374673914895
-1.47128295056966	-1.57763172769128
-1.78060434640472	-1.84893797493321
-1.99246629488521	-2.02692869764607
-2.08208245195017	-2.09086711260117
-2.09536478193319	-2.08613553367729
-2.04216874879525	-2.02123105661722
-1.94375781850728	-1.91773056769578
-1.81895701054429	-1.79372112159175
-1.68251580951707	-1.66246573511454
-1.54485288289836	-1.53246040813331
-1.41253145731103	-1.40828901993099
-1.28888306370966	-1.29167843522067
-1.17454064114136	-1.18238299989775
-1.06797921760682	-1.07881664001508
-0.966266514906063	-0.978544601802562
-0.866088601860132	-0.878821648396274
-0.764898008445819	-0.777333996037006
-0.661890144824141	-0.673134722427817
-0.558511244129818	-0.567493623421159
-0.458328415527449	-0.464208593647633
-0.366294439280683	-0.369047553869908
-0.287628039272099	-0.288394298692362
-0.226633828674964	-0.227598557808115
-0.185787930994695	-0.189671597081314
-0.165320484879146	-0.174735779559594
-0.163348999247196	-0.180237828190207
-0.176420990545266	-0.201661013432378
-0.200213742825898	-0.233428864547655
-0.2301663171851	-0.269776998532688
-0.261932503196459	-0.305446350568903
-0.291641802794956	-0.336103654190761
-0.315992233947248	-0.358468866287408
-0.33221310808797	-0.370214083520776
-0.33797284168999	-0.369750182143321
-0.331344995108676	-0.356032502147414
-0.310931596336404	-0.328499134281776
-0.276154525419661	-0.287181810697509
-0.227590695274472	-0.232912875499852
-0.167125198193661	-0.167464476669031
-0.0977326877948973	-0.0934605863823202
-0.0228913924201295	-0.0140007240910375
0.0541489903885592	0.0679234286956113
0.130962052946431	0.150022365663318
0.206239923745306	0.231096380787792
0.279797358516716	0.311095457515318
0.352379293065321	0.390880409696435
0.42534793547345	0.471794219832696
0.500265212594527	0.555127179958449
0.578363366152501	0.641538894927181
0.659960692558793	0.730569200344398
0.744009606152146	0.820446519923748
0.828048051020452	0.90835721966663
0.908727433964239	0.991161018617716
0.982798185294158	1.06631414434711
1.04813363782178	1.13261735566813
1.10431380563449	1.19045608159557
1.15253790192552	1.24144897073635
1.19499003793353	1.2877108896897
1.2339885134355	1.33107606819228
1.27123477018245	1.37255986862071
1.30736534295538	1.41217306654459
1.34191838624544	1.44909691657224
1.37375482845118	1.48221133248479
1.40186656592665	1.51092362184735
1.4263475620176	1.53608615389565
1.44914785303842	1.56059365315507
1.47415042452499	1.58916004280044
1.50617290308905	1.62689179911752
1.54875437217301	1.67663900249253
1.60106637606137	1.73566624625199
1.65488704666913	1.7927643154078
1.69301208565126	1.82724726760729
1.62904453890767	1.76066403675051
1.45084965760056	1.57531071841948
1.17898908011535	1.29278187397316
0.834024444837516	0.934672064770497
0.436517390152491	0.522575852170447
0.00702955444572878	0.0780877975319644
-0.433877423897323	-0.377197537785996
-0.865641906491213	-0.821685592424478
-1.26770225495049	-1.23378180502453
-1.61949683088972	-1.59189161422719
-1.90046399592343	-1.87442045867352
-2.09004211166619	-2.05977377700454
-2.16766953973255	-2.12635700786132
-2.17735503765128	-2.12425661713893
-2.12319334068754	-2.06754197696005
-2.02634911611164	-1.97573951837213
-1.90542416841482	-1.86483999132174
-1.77506961742241	-1.74669442979323
-1.64583610913544	-1.62939119302636
-1.52462951159447	-1.51796620723762
-1.41523879229986	-1.41500697611504
-1.31870951785566	-1.32104419713664
-1.23362545601876	-1.23486115356542
-1.156506831058	-1.15388797475076
-1.08251838099202	-1.07476229831877
-1.00653644502351	-0.994047320045615
-0.924421192655121	-0.909033371412539
-0.834173166852589	-0.81848809435783
-0.736613437676774	-0.723176042078421
-0.635358405315198	-0.625992695816799
-0.536113427350462	-0.531658415682685
-0.445537531627789	-0.446023234563392
-0.369998098803018	-0.375086068112335
-0.314446330087181	-0.323860914250976
-0.281538333111603	-0.29527040490707
-0.27110422141045	-0.289299188787011
-0.280084472477945	-0.302657692941629
-0.303002308952867	-0.329150274288474
-0.332906293852283	-0.360772380368328
-0.362581525226554	-0.38931171482351
-0.385757577046396	-0.408024891282749
-0.398039784433896	-0.412909366826025
-0.39734851569809	-0.403194345853834
-0.38377291928223	-0.380899143654092
-0.358921229000795	-0.349619307637629
-0.325023505140824	-0.312997029006274
-0.284116633381339	-0.273445905839092
-0.237552356913663	-0.231545122983244
-0.185878872370919	-0.186187773969189
-0.128999250696922	-0.135264849979405
-0.0664810623691142	-0.0765458143409211
0.00207466515921438	-0.00847497987766554
0.0766850739799251	0.0692892624172678
0.156748500043319	0.155696724540562
0.240989480903991	0.248516578024817
0.327590346451821	0.344822707471306
0.414441589488866	0.44151539088896
0.499407339896174	0.535669474469819
0.580522134577807	0.62467372749578
0.656105538501313	0.706306343163089
0.724859668617514	0.778931542477624
0.786023967771017	0.841852677367142
0.839569415269748	0.89563087045578
0.886310307630145	0.942093103422838
0.927816485572133	0.983905238227345
0.966115834130137	1.0238379118516
1.00327715281251	1.0640220285895
1.04099317920625	1.10550179336546
1.08025915400197	1.14824565538279
1.12119856927987	1.19152616514279
1.16304749127534	1.23437894756575
1.2042843947434	1.27585263894828
1.24289019851205	1.31497821378338
1.27674693155682	1.35066575436918
1.30421114037836	1.38187287532944
1.3248658013293	1.40826124612692
1.34030938965938	1.43119578078764
1.35461695948745	1.45450695940981
1.3739423128662	1.48419182564402
1.40480981177046	1.52643896894911
1.45108293944489	1.58408096139801
1.51029058656143	1.65250710877948
1.57062763764396	1.7167254051338
1.61018043092578	1.75128685001154
1.54522710103728	1.67841481327428
1.36441107459094	1.47638674965448
1.08879829641543	1.17008472904013
0.739454711339474	0.784390821319212
0.337446264191764	0.344187096379711
-0.0961611001989967	-0.125644375890391
-0.540301437004108	-0.60022152560311
-0.973908801394869	-1.05466228287046
-1.37591724854258	-1.46408457780446
-1.72526083361854	-1.80360634051713
-2.00087361179404	-2.04834550112049
-2.18168963824039	-2.17341998972654
-2.24664296812888	-2.212359102124
-2.22389246015479	-2.18231567457385
-2.14424303518414	-2.10490723663934
-2.02900184248351	-1.99878427698863
-1.89614828252914	-1.87805812396507
-1.75925750261655	-1.7524601980959
-1.62752902596525	-1.62844851494441
-1.5063495405813	-1.51037629763252
-1.39792962962918	-1.4011219671166
-1.30183117181735	-1.30205986991217
-1.21546329032225	-1.2126972248747
-1.13473784498643	-1.13052150226081
-1.05500596051803	-1.05149687748347
-0.972202704273211	-0.971266454172908
-0.883937776894839	-0.886661478090514
-0.790212450732013	-0.796886858698791
-0.693546135148947	-0.703921667313076
-0.598491562950206	-0.61209180151317
-0.510713204749916	-0.527100264887832
-0.435921150853961	-0.454874469561082
-0.37893627442654	-0.400501417752762
-0.343019893693372	-0.36740372166765
-0.329437609320633	-0.35681683808289
-0.337178265259851	-0.367577187010774
-0.362848412988366	-0.396216504648112
-0.400889328608679	-0.437348192490309
-0.444254028697009	-0.484308441398619
-0.485495264791551	-0.529980293826514
-0.517976381860682	-0.567674483572704
-0.536809189500073	-0.591886886538025
-0.539242037059316	-0.598773123759293
-0.524487702591374	-0.586298908466838
-0.493205302012922	-0.554144282932594
-0.446911982510816	-0.503468902544479
-0.387527044106037	-0.436601558351508
-0.317125666292362	-0.356663065280413
-0.237852139298769	-0.267106270904043
-0.151864082804248	-0.171190985640125
-0.0612048583929884	-0.0715059296617717
0.0323880249167847	0.0302777370350337
0.127632649022108	0.133291996887742
0.223693057578334	0.237047746854735
0.319967711842667	0.340926285161235
0.415754235380025	0.443850024407137
0.509972141541836	0.544284103354479
0.601133231365623	0.64054352610456
0.687623166308414	0.731233862940835
0.768158277660541	0.815598390395886
0.84214688154409	0.893599419222835
0.909724438598154	0.965699467817365
0.971432104361433	1.03246290946681
1.02773196297278	1.0941911552035
1.078650207355	1.15078066454326
1.12376163292051	1.20186081348019
1.16253548365925	1.24710736073714
1.19485853260791	1.28654325988214
1.22143709206452	1.32067264483428
1.24382554818205	1.35039546320941
1.26402387789169	1.37675728574928
1.2838272233957	1.40067088162642
1.30427348327817	1.42277748645006
1.32553595934274	1.44357825924545
1.34741588769388	1.46385998148324
1.37025455413262	1.48526863113401
1.39575547109793	1.51068644277492
1.42706770841227	1.54393773903652
1.46764570898079	1.58841028336359
1.51885043254615	1.64452874113629
1.57685784310104	1.70663502467275
1.6299991865618	1.76049141910123
1.65794127399801	1.78294653110338
1.58986357420281	1.71075580567815
1.40110480484036	1.51085658597425
1.11487646094539	1.20825830684944
0.754390037552631	0.827970403161432
0.342857029696801	0.395002309767967
-0.0965110675873705	-0.0656365384732248
-0.540502759265154	-0.528936706704413
-0.965906550301825	-0.969888760067864
-1.34951094566265	-1.36348326370585
-1.66810445031292	-1.68471078276063
-1.89847556921788	-1.90856188237448
-2.01741280734283	-2.01002712768967
-2.05545260455276	-2.03126926447739
-2.01726899769092	-1.9818954671656
-1.92344659715789	-1.88301304347584
-1.79388960816587	-1.75387288878399
-1.64582274404398	-1.61032449118378
-1.49291979213229	-1.4643204931498
-1.34506910688424	-1.32393420069046
-1.20837355396773	-1.19356777381132
-1.08525288258099	-1.07430701419999
-0.974782876429951	-0.96454263039118
-0.873510831312606	-0.860972373676836
-0.776843480275531	-0.759951312898017
-0.680777585854676	-0.658948955308208
-0.583464939400213	-0.557722436439549
-0.486088729169874	-0.458822491883575
-0.392779803033067	-0.367227564932039
-0.309636886665079	-0.289188543699187
-0.24316949318153	-0.230642810163556
-0.198614461898855	-0.195692046209736
-0.178600207807341	-0.185589434869959
-0.182533026968952	-0.198497711873452
-0.20683970347458	-0.230019571195969
-0.245885583014615	-0.274234809233425
-0.293159070580637	-0.324822081237468
-0.342305052062179	-0.375893011959717
-0.387773853565113	-0.422387656528039
-0.425079088172167	-0.460123793068467
-0.450805641293545	-0.48572459266326
-0.462552860912584	-0.496635549847959
-0.458955958470372	-0.491316668712964
-0.439819314862524	-0.469526405327035
-0.406258249581866	-0.432494493554678
-0.360654365672813	-0.382782600735583
-0.306253104938887	-0.323747863675243
-0.246383578268827	-0.258696519667985
-0.183499036570712	-0.189978824601174
-0.118408876072574	-0.118367102297633
-0.050086806910515	-0.0430117939774043
0.0237532304021987	0.0379376566397711
0.105460262390836	0.126254075711417
0.196096042278404	0.222525004631726
0.294514215878255	0.325472953538651
0.397281267121043	0.431987253361525
0.49948891195403	0.537855470994139
0.596140898727643	0.638888062879905
0.683583895980083	0.731992684327671
0.760461373019368	0.81584957556579
0.827873317942925	0.891052513577833
0.888722625690316	0.959729652682633
0.946509283305787	1.02472192114543
1.00401499888802	1.08848952818111
1.0623473052151	1.15207410328965
1.12066047578423	1.21453891199124
1.17659511836532	1.27320086166611
1.22721168640563	1.32465490671006
1.27006314697403	1.36622659943534
1.30409370525197	1.39728320229446
1.33019410714117	1.41992417077428
1.35136605827658	1.4388800625912
1.37245880038554	1.46070646382396
1.39937039492721	1.49238834218394
1.43758446890006	1.5393879547041
1.49003555793387	1.60321976169799
1.5545632946486	1.67891007710567
1.62158919222984	1.75309013735155
1.67302654327523	1.80376127773251
1.68354030153422	1.73954204748572
1.6115250143398	1.56076959571762
1.41224170244412	1.28827178088664
1.1108341903785	0.942876461451193
0.732446302674289	0.545411495869699
0.302221863862819	0.116704742600577
-0.154695301524571	-0.322415939897754
-0.613161368956545	-0.751122693166877
-1.04803251390176	-1.14858765874837
-1.43416491182889	-1.49398297818382
-1.74641473820659	-1.7664807930148
-1.95963816850352	-1.94525324478289
-2.04869137818834	-2.00947247502969
-2.06086721343188	-2.00630129721542
-2.01188380116468	-1.94878406603829
-1.9233538312382	-1.85771186658388
-1.81417134779319	-1.75048121625364
-1.69853144096046	-1.63967346254411
-1.58539452324753	-1.53287167916401
-1.47910830381699	-1.43343356162031
-1.38065249680806	-1.34175371069846
-1.28892046878283	-1.25647639652171
-1.2016748901647	-1.17530416935756
-1.11616177949159	-1.09541828900054
-1.02959041071744	-1.01381069258332
-0.939671915288433	-0.927814526656415
-0.845232517434729	-0.835862409859979
-0.746733249862148	-0.738225807635735
-0.646461701947078	-0.637382681258416
-0.548259679690822	-0.537773546460519
-0.456858658661858	-0.44497450195658
-0.377066575496239	-0.364589685587378
-0.313056599200052	-0.301266207072843
-0.267868880543064	-0.258092396317942
-0.24308958909737	-0.236374426321608
-0.238627491865525	-0.235602844066203
-0.252563160640774	-0.25344205345569
-0.281136132562622	-0.285760156221529
-0.318998396789398	-0.326888318712339
-0.359832073296864	-0.370278948327508
-0.397272849909072	-0.409502017107814
-0.425886974819058	-0.439261068237842
-0.441879205243568	-0.45604641022455
-0.443324796180518	-0.458229320576926
-0.429934662243922	-0.445689257006227
-0.402551662135273	-0.419246554473237
-0.362647191382234	-0.380159876867542
-0.31200199316987	-0.329819878207721
-0.252563664232702	-0.26963866887683
-0.186326206666133	-0.201047149865279
-0.115105971252859	-0.125498334456239
-0.0402592616037666	-0.0444392193026419
0.0374779892961425	0.0407223229249839
0.117884354558402	0.12864447644953
0.200906463577401	0.218109180302048
0.286251841321388	0.308130150606415
0.373129193141201	0.39804744527282
0.460244099384814	0.487487243102589
0.546013216764226	0.576120007633694
0.628871926927869	0.663320150288496
0.707555854895307	0.747984553581359
0.781289653744458	0.828716496759501
0.849853792532526	0.904303086972
0.913507796776116	0.974144291401132
0.972762141632027	1.03829991123719
1.02804399897863	1.09711480678737
1.07937564569049	1.15069249861643
1.12621468513085	1.19855637943316
1.16754949538825	1.23967782858011
1.20223566010161	1.27285720740676
1.22948041590368	1.297338180224
1.24937342244186	1.31350164034251
1.2633820311343	1.32347854278699
1.27469677952231	1.33150089467905
1.28820296770257	1.34373528847923
1.30975934933978	1.36726028064298
1.34453467506109	1.4079258492767
1.39445864184514	1.46720906957493
1.45532023308388	1.53880951628968
1.51452629993675	1.60635503316311
1.5507741342633	1.64379297758738
1.48750409633026	1.57364284860115
1.3113739907329	1.37902965771396
1.04290382977381	1.08370919903307
0.702613625755609	0.711437266665732
0.31102339098089	0.285969654719216
-0.111346862247737	-0.168937842699223
-0.543977121627667	-0.629529431482325
-0.966347374856294	-1.07204931752283
-1.35793760963101	-1.47274170671348
-1.69822781364922	-1.80785080494701
-1.96669797460831	-2.05362081811617
-2.14282808020567	-2.1862959521137
-2.2060981181387	-2.23365268543222
-2.19906802938568	-2.21337434650322
-2.13847303212597	-2.14723498492879
-2.04418495713868	-2.05440184319983
-1.93229339563984	-1.94889642042591
-1.81393342704259	-1.83887675486006
-1.69547837137407	-1.7274956675402
-1.57963117302845	-1.61477125628107
-1.46689819461749	-1.49977149292875
-1.3569711797609	-1.38241273049222
-1.24964867902595	-1.26430867882981
-1.14512031560256	-1.14844907880748
-1.04371925231288	-1.03800324261465
-0.945501910329136	-0.934974836428958
-0.85005275600767	-0.839456040150311
-0.756696671265167	-0.749815250392933
-0.665012044730921	-0.663647577979753
-0.575380802381156	-0.57904927252698
-0.489333089255851	-0.49575433959557
-0.409551159233085	-0.415737343606727
-0.339496716824608	-0.342999933241287
-0.282709490512546	-0.282502781865297
-0.24192210531814	-0.238572946621194
-0.218230979838373	-0.213409928980041
-0.210592347463414	-0.206298539787026
-0.215834997400389	-0.213781896073223
-0.229214734025071	-0.230584942218323
-0.245347430164106	-0.250811081490892
-0.25923086575709	-0.268973971138605
-0.267051152248839	-0.280646379134619
-0.26655869290369	-0.282725339380746
-0.256945410177998	-0.273429104934271
-0.238318139585057	-0.252134982313704
-0.211004475137611	-0.219084282973253
-0.174979434489094	-0.174939120362537
-0.129607494103495	-0.120257311561328
-0.0737108525392309	-0.0550750710814639
-0.00584709684038783	0.0212114277463754
0.0753178662056304	0.109621636182134
0.17058399888508	0.211121386067908
0.279745212685323	0.326028174012167
0.401137316458427	0.45339377024759
0.531392260219793	0.590539541116726
0.665643686532558	0.73302366420094
0.79831925406356	0.875270019390737
0.924400821838773	1.01181760062469
1.0407642590891	1.13879793409919
1.14706772064043	1.25504371750745
1.24573162397192	1.36230265566086
1.34083977539613	1.46432643263067
1.43617458300031	1.56498751704348
1.5329386175828	1.66593936741372
1.62793108963403	1.76460342443346
1.7129922675234	1.8533434995926
1.77631339680625	1.92048816723331
1.80566139810958	1.95335831334036
1.79275576650189	1.94268446229949
1.7372333523456	1.88692667828283
1.64830856193365	1.79450123618316
1.54287163898315	1.68239947693957
1.44041724356848	1.57131853424574
1.35702592344127	1.47937598299416
1.30128009269126	1.41734929165213
1.27382940310879	1.38742563523082
1.2701322144106	1.38532751750149
1.28424332548697	1.40388474434636
1.31133302276827	1.4357316729779
1.34770325987753	1.47379607348769
1.38857069158001	1.50978106715695
1.42503237496651	1.53200755602772
1.44202202503991	1.52428377197965
1.38180817905788	1.45217751311046
1.21405698866646	1.27265967874592
0.95810397519769	1.00542517773836
0.633284659983582	0.670168918940165
0.258934564356162	0.286585811203684
-0.145610790352548	-0.125629236618719
-0.561015882810524	-0.546781315674684
-0.967945191685742	-0.957175517111849
-1.34706319564618	-1.33711693207785
-1.67903437335981	-1.66691065172034
-1.94452320349462	-1.92686176718694
-2.12419416471858	-2.0972753696253
-2.19871173569967	-2.15845655018305
-2.20887407588866	-2.15615315471065
-2.15680249136523	-2.0976497551705
-2.06176861758711	-2.00122411997541
-1.9411048065649	-1.88271292040521
-1.80846956681777	-1.75421079022856
-1.67344186382504	-1.62405871862548
-1.54206315256117	-1.49761473652294
-1.41777451595305	-1.3781679882157
-1.30223626193118	-1.26748736234136
-1.19574866478094	-1.16586184560955
-1.09731937294659	-1.07192602477939
-1.00469290912961	-0.982782591564502
-0.91472121228308	-0.894755480333817
-0.824249156631033	-0.804659932412351
-0.731321241298247	-0.711101249681066
-0.636221449515548	-0.615264844088488
-0.541838171381724	-0.520903500703425
-0.453126913633345	-0.433551161189112
-0.375863041545604	-0.359233996949795
-0.315184503772803	-0.30307010413273
-0.274449725836361	-0.268152358838013
-0.254697874115848	-0.254988685227254
-0.254677325178615	-0.261555629865746
-0.271216018502059	-0.283807688642209
-0.299731232882415	-0.316400390159628
-0.334807778021744	-0.353448777958558
-0.370836728105077	-0.389241207120804
-0.402652566215656	-0.418850403277181
-0.426036058803681	-0.438547467944222
-0.437967084391001	-0.445928195240598
-0.436609657948289	-0.439749006105767
-0.421112413475793	-0.41959002786913
-0.391360300187445	-0.385529964154213
-0.347813079626009	-0.337987847230277
-0.291510304663495	-0.277784848122445
-0.224208075230473	-0.206365664009796
-0.148493941742757	-0.126038512571703
-0.0677039638361741	-0.0400640794194112
0.014429328492051	0.0475365688856287
0.0943376200729329	0.132485626066498
0.169268895601229	0.210993187938962
0.237895732093089	0.280599200619788
0.300682775333294	0.340882661162177
0.359765595632864	0.393717525744772
0.418205558657768	0.442793722808983
0.478787128592065	0.492402176181239
0.542827099379201	0.545895362926031
0.609532332186118	0.604476664012755
0.676210038295852	0.666838434817923
0.739244709643944	0.729759815653423
0.795411126332305	0.78935537301433
0.842948475235782	0.842430690028903
0.881950793667359	0.887413848620614
0.913979863569048	0.924555267635494
0.941191233773373	0.955419304572202
0.965460005161324	0.981988659485875
0.987889912178563	1.00583175705717
1.00879588458891	1.02769939728605
1.02802408329449	1.04770281190587
1.04545881555054	1.06599083437311
1.06164061739709	1.08363860785592
1.07837301588665	1.10331467113223
1.0989998934835	1.12925428274587
1.12787626384911	1.16617149787094
1.16865375957303	1.21702526524556
1.22146150394124	1.28002822143717
1.27977647822508	1.34584157830188
1.32839512553934	1.39628159805517
1.3439931743761	1.40578395949875
1.27826113268047	1.33596274290485
1.09646457696176	1.14353169819669
0.821702861272207	0.854039732984589
0.477075339664058	0.493035754878836
0.0856813661895569	0.0860686714897402
-0.32937970509905	-0.341312609572393
-0.745008520149518	-0.763559180697258
-1.1381057249096	-1.15512213427455
-1.48557196532706	-1.49045256269397
-1.76430788734964	-1.7440015583452
-1.9512141369251	-1.89022021361795
-2.02319136000119	-1.94996110362642
-2.02759701891385	-1.94036522839767
-1.97231441891258	-1.87954320274398
-1.87508466507604	-1.78459987687249
-1.75212991881685	-1.66989005582333
-1.61706949301603	-1.54654798410579
-1.48044005827985	-1.42268778512629
-1.34951208143032	-1.30371059291804
-1.22828887020866	-1.19246780988616
-1.11770900025688	-1.08936218544687
-1.01611529554659	-0.992624568645873
-0.920038810274142	-0.898955822119425
-0.825282510900255	-0.804560473531823
-0.728180761904451	-0.706421976443416
-0.626807542463593	-0.603531878518151
-0.521860569087571	-0.497714171406487
-0.416966356160386	-0.393721350195416
-0.318234740560014	-0.298449977358365
-0.233064021714394	-0.219402956672413
-0.168440441834263	-0.162820685212205
-0.12918720818039	-0.132080733379341
-0.116684900624665	-0.126905235808375
-0.128465194557946	-0.143603518598871
-0.158808192413571	-0.176162853322632
-0.200133825860863	-0.217703831739301
-0.244695831339511	-0.261768801996171
-0.285992840504957	-0.303084226628608
-0.319460860167486	-0.337710140849297
-0.342351341709523	-0.362739014384861
-0.353083278130375	-0.375855033298023
-0.350584472435455	-0.375080025033991
-0.33404914559696	-0.358895914629017
-0.303172514065823	-0.326668537552096
-0.258538461254164	-0.279042420537199
-0.201731424025208	-0.217940766979616
-0.134989308759988	-0.146061418948985
-0.0605853567035743	-0.0661147742552049
0.0196825921295571	0.0197850877245147
0.104619716750121	0.11029042257441
0.193367859082807	0.204545998559961
0.28495649253525	0.301705286710573
0.377953997196271	0.400548451075128
0.47043206864547	0.499414381528431
0.560291093208912	0.596453424349474
0.645794380144023	0.690019661000738
0.726024688274304	0.778959742563741
0.801001418662892	0.862644238735044
0.871375769379265	0.94075747573474
0.937855362870804	1.01300797626308
1.00067993148085	1.0789706367254
1.0594713696073	1.1381992110316
1.1135753211801	1.19058256635655
1.16269667317986	1.23675121450191
1.20741201695688	1.27826938966279
1.24917708275433	1.31740674364111
1.28973367907455	1.35645879443766
1.33019519124947	1.39683529719621
1.37032575829954	1.43835023585729
1.40847968070961	1.47916884238597
1.44236278359632	1.51662373575973
1.47038055301789	1.54869305525138
1.49301806461464	1.575526642731
1.51355322042412	1.60021076904011
1.5374979444006	1.62811204508173
1.57052548142486	1.66461516955266
1.61521428481165	1.71169257051905
1.66753910847187	1.76432418307928
1.71444594938783	1.80816842472101
1.73385891704295	1.81987578336475
1.66693950354703	1.75071066519065
1.48120006580853	1.55894736339295
1.19916880795136	1.26818395705858
0.84337393409943	0.902018525274462
0.436343648376649	0.484049147127505
0.000606154906923257	0.0378739017046351
-0.441310342185838	-0.41290913190723
-0.866877638777727	-0.844701874621168
-1.25356753074484	-1.23390624735026
-1.57885181396326	-1.55692417100759
-1.82020228430908	-1.79015756650623
-1.9550907376584	-1.91000835475927
-2.00712709192246	-1.94787073868226
-1.99501206693153	-1.92696667360702
-1.93753165867095	-1.8662971008015
-1.85124939740486	-1.78182730101397
-1.74933573805338	-1.68575386039025
-1.64170760261244	-1.58696621582311
-1.53572125774169	-1.49183961905009
-1.43670413559564	-1.4047127331725
-1.34796681600226	-1.32784576434423
-1.27041054453432	-1.26108049989811
-1.20219579514989	-1.20166807443804
-1.13898493199591	-1.14470204528859
-1.07500129523973	-1.08430993451113
-1.00471745422468	-1.01536810651226
-0.924632926417209	-0.93520694435697
-0.834503020148957	-0.844697294644857
-0.737573479405467	-0.748292208960809
-0.639759127523863	-0.652963077709618
-0.548092903829746	-0.566350777935741
-0.468991129969934	-0.49470650992261
-0.406866684620841	-0.441270662038548
-0.363432877783361	-0.405626759588971
-0.337787283916947	-0.384272239399948
-0.327129094578322	-0.372211714183334
-0.327786837198022	-0.364934654235263
-0.33615294897003	-0.359900208094386
-0.349186596330449	-0.356827758171118
-0.364373183365375	-0.356707463612141
-0.379333160193692	-0.360169403671441
-0.391464832837735	-0.366170098878485
-0.397930757863908	-0.371658331993036
-0.39600308570231	-0.372254527351912
-0.38351436275626	-0.363471051981008
-0.359138616893196	-0.34185569216954
-0.322431684878802	-0.305639047766261
-0.273762264589704	-0.254832365184253
-0.214289428778224	-0.191013054391412
-0.146012634448457	-0.117077888181529
-0.071774447447406	-0.0370539533170577
0.0049512834079901	0.0441865668807034
0.0805687046451415	0.12155385065229
0.152083503420272	0.190794061366954
0.2178013382948	0.249701315106124
0.277694230977757	0.29890348343545
0.333211100682789	0.341654011068909
0.386565871654681	0.382559616336015
0.439849406265847	0.425877821375487
0.494431397211583	0.47433218951516
0.550917040125575	0.529001483168263
0.609557588467755	0.590086191089829
0.670748954133184	0.657838325865542
0.735220666448902	0.732926193259958
0.803704976306285	0.815899346913935
0.876202190009432	0.906004535541211
0.951267988975996	1.00010973562504
1.02582396586298	1.09258794030146
1.09571766694787	1.17650741719161
1.1567938409165	1.24564132952875
1.20594783153774	1.29629402173073
1.24174477132442	1.32815011994697
1.2645632226593	1.3440356985547
1.2765088510616	1.34905958662282
1.28133132094015	1.34971947312042
1.28432966148871	1.35323693811354
1.29196744722712	1.36691144389457
1.31083951898071	1.39701814189771
1.34580839875346	1.44693340505147
1.39749525553552	1.51466528605416
1.45973100389008	1.59050383164789
1.51790426817775	1.65584480969352
1.54924499436334	1.68425632186481
1.48346637427887	1.61391866996729
1.30077332092183	1.41884542108776
1.02313004463675	1.12294613544578
0.672500755768162	0.750130373260918
0.270849664660607	0.324307694752729
-0.159859018341381	-0.130612339859224
-0.597661082893265	-0.590720170355381
-1.02059231865051	-1.03210623651618
-1.40668851526858	-1.43086097812206
-1.73398546240294	-1.76307483495347
-1.98051894970906	-2.00483824679084
-2.12432476684239	-2.13224165341461
-2.18493942465487	-2.17516372790145
-2.17435294810644	-2.15349398530963
-2.11015842493491	-2.0847874395994
-2.00938386160438	-1.98471303841245
-1.8871251623747	-1.86653972613741
-1.75608492023111	-1.7414206930301
-1.62652511136594	-1.61869699185299
-1.50620403977144	-1.5057453323853
-1.40009304102731	-1.40735283176139
-1.30995878957	-1.32496966744742
-1.2341351561566	-1.25634752310644
-1.16787794670991	-1.19600096470165
-1.10452941975974	-1.13664464623341
-1.03735824191491	-1.07132077833803
-0.961555685029324	-0.995528714236983
-0.875692817375567	-0.908569732200206
-0.782113200589791	-0.813633456602852
-0.686170723650584	-0.716696176485199
-0.594677137865831	-0.624762008721402
-0.51416823395573	-0.544147003056499
-0.449548388234964	-0.479354633209712
-0.403407683751654	-0.432722669147156
-0.375992529058428	-0.404633322470319
-0.365600071017237	-0.393888102479479
-0.369113939151582	-0.397949766765836
-0.382478768633564	-0.413029428662108
-0.401064044370236	-0.434214883909887
-0.420007612553026	-0.455856309413146
-0.434662549233457	-0.472287100126153
-0.441165419808707	-0.478758873652688
-0.43696582887902	-0.472277406884667
-0.421039734450008	-0.45194150961972
-0.393575003704747	-0.418531278106229
-0.355178835011507	-0.373447538341043
-0.305960451895488	-0.317467575830566
-0.244967273275098	-0.249923285126855
-0.170300936092273	-0.168737201700924
-0.0799171795861867	-0.0713618534776588
0.027193735422107	0.0437468404842077
0.14992319368417	0.175749802430455
0.284531732725319	0.320761704275047
0.424998982700335	0.472252807814732
0.564208921411447	0.622437178112129
0.695608497719978	0.764184701953451
0.814783688806686	0.892809909980726
0.920445259265942	1.00715907758494
1.01455418015283	1.1096803233878
1.10157773862353	1.2054768866477
1.18704219535191	1.30058174439642
1.27566094507181	1.39983027016731
1.36942272208041	1.50479657242291
1.46611012253001	1.61231276516559
1.55874015578115	1.71407149360445
1.63633915686339	1.79768751418909
1.68623317705212	1.84933452106703
1.69760057741849	1.85763195884005
1.6654281323659	1.81784424749354
1.59344391924502	1.73487569293397
1.49447643547605	1.62343579886281
1.38742730146289	1.50456387752633
1.29162452566563	1.3994046449519
1.22093642621732	1.32283256341574
1.18044688351058	1.27993101685213
1.16716356920611	1.26688453432034
1.17396935815994	1.27541504838814
1.19438143289487	1.29809826550048
1.22558110038918	1.33172346399468
1.26835839293601	1.37711995990442
1.3241855940908	1.43568532972418
1.39083807075424	1.50433828498179
1.45849620660245	1.57127572589505
1.50810511827238	1.61464688384721
1.44803015896817	1.54847385000942
1.28079446144564	1.3648938736527
1.02588179628993	1.08631564251207
0.702775934086196	0.735147844322496
0.330960645419589	0.333799166818986
-0.0700802991247411	-0.0953217022634715
-0.480863128961646	-0.529806075189883
-0.881904073505977	-0.947245264225254
-1.25371936217258	-1.32523058163459
-1.57682522437631	-1.6413533396829
-1.83173788953202	-1.8732048506352
-1.99897358705456	-1.99837642675648
-2.05904854635877	-2.04306327490407
-2.045215525305	-2.01859820037561
-1.97521553535832	-1.94411781129538
-1.86796652382339	-1.83677855505977
-1.73961487805457	-1.71055504744118
-1.60277947847928	-1.57630922490894
-1.46665531190698	-1.44234628945726
-1.33741878518808	-1.31479679635485
-1.2185581944176	-1.19755590316155
-1.11103772651586	-1.09194822364436
-1.0134651835877	-0.996568945037837
-0.922556279102211	-0.907746389037503
-0.834098086488931	-0.8207777532773
-0.744339171659267	-0.731666495877804
-0.651429897789706	-0.638770588292618
-0.556401164766768	-0.543735121401015
-0.463297871870713	-0.451358054163764
-0.378401518917859	-0.368476059927151
-0.308808194093687	-0.302317185173751
-0.260812149600804	-0.258870434158583
-0.238521639219965	-0.241670707178669
-0.242969110005867	-0.251151720157384
-0.271810551508283	-0.284554407899273
-0.319625386047727	-0.336333114149636
-0.378784992057339	-0.398985203972187
-0.44076318502026	-0.464172862865729
-0.497614728163318	-0.52394319740961
-0.543242449274752	-0.571824577801912
-0.574096898809014	-0.603570404255659
-0.58912081733179	-0.617363752343826
-0.589011262019964	-0.613451995181631
-0.57513032346806	-0.593395056417233
-0.54854198806425	-0.55922937089385
-0.509591768411182	-0.512813082910634
-0.458163055648818	-0.455501529764437
-0.394381428394492	-0.388182743926145
-0.319319691789299	-0.311598464447899
-0.235300599820715	-0.226788389819973
-0.145641367216856	-0.135448246681959
-0.0539814566802891	-0.0400200575800292
0.0364755091767581	0.0565635860761505
0.123496537309633	0.151424147473779
0.206022003025451	0.24239514736689
0.284127412751393	0.328550095859258
0.358859691959534	0.410369297625766
0.431933238796669	0.489422695717635
0.505189810030634	0.567630987413877
0.579846496202849	0.646371274553143
0.655797995862417	0.725813751334742
0.731367320486985	0.804800686156405
0.803747989579336	0.88130155193959
0.87001164055631	0.953164546608985
0.928212713949568	1.01876249209379
0.978043896644571	1.0772798072596
1.0207392374897	1.12865432862423
1.05832903061517	1.17334225347629
1.09266485444087	1.21203781289575
1.12469058965215	1.24538442421376
1.15427242659427	1.27374221235742
1.18066064961405	1.2972175680092
1.20342170554619	1.31616320223052
1.22345474671286	1.33202924713035
1.24352532723813	1.34795790269662
1.26772670511213	1.36827914955894
1.29955582559041	1.39639036821211
1.33890085981541	1.43138041312722
1.37897498322607	1.46477329003313
1.40467919361515	1.47923384327707
1.34898840820518	1.41914842466947
1.19384708473458	1.25217745738624
0.957151772342295	0.998248874236717
0.656799020167274	0.677290608030266
0.310685377348465	0.309230591576237
-0.0632926069751831	-0.0860032423160217
-0.447238383664723	-0.488482960837157
-0.823255403581206	-0.878280631177817
-1.17344711758568	-1.23546832052865
-1.47991697653921	-1.54011809608031
-1.72476843130283	-1.77230202502343
-1.8901049327376	-1.91209217454868
-1.95802993170457	-1.97475002223961
-1.96670900849665	-1.97167029308784
-1.92172209824375	-1.91906108519486
-1.83818846773661	-1.83203282122514
-1.72936991313906	-1.72326263892951
-1.60629735943803	-1.60289082394213
-1.47796079799182	-1.47900569630852
-1.35153253745108	-1.35803353869129
-1.23231533707712	-1.24465805072237
-1.12341395039858	-1.14135917516424
-1.02539148561797	-1.04799854748825
-0.936289450126298	-0.961914505148131
-0.852294102104132	-0.878760372072948
-0.769037361055852	-0.793966327188988
-0.683178915257123	-0.704388326706048
-0.593728491700748	-0.609586582167138
-0.502635656510817	-0.512309998230247
-0.414451785960292	-0.418051846924287
-0.335208247008912	-0.333835558120042
-0.270899494404502	-0.266595728830666
-0.226036183864583	-0.221597165433042
-0.202665901269502	-0.201281782363998
-0.200088783243156	-0.204793759938841
-0.215249134865973	-0.228253043806447
-0.243542438202668	-0.265646106947057
