# Supplementary material for: A multiwavelength photoplethysmography dataset with blood pressure and heart rate reference measurements
Source: Data Brief. 2025 Nov 14;63:112284. doi: 10.1016/j.dib.2025.112284 (PMC12682042; doi:10.1016/j.dib.2025.112284)
Supplement: Supplementary file 1 [file mmc1.zip › ppg_csv/ppg_subject_039.csv]

IR_PPG	Red_PPG
-1.39000215509571	-1.86151305619579
-1.42147721331126	-1.86752398011908
-1.40971363389023	-1.78868280035424
-1.36933412516658	-1.66001800072486
-1.31481887630694	-1.51581934832573
-1.25704345539241	-1.38176002896446
-1.20128019509962	-1.27129606165967
-1.14700844486394	-1.18631799458257
-1.0895940208559	-1.12074014136076
-1.0233188771035	-1.06497762899811
-0.944617147926868	-1.00955498130103
-0.854139958084627	-0.947275250742096
-0.756717232591047	-0.874372860331336
-0.659319358209169	-0.791063871349808
-0.568153397266887	-0.701327890409698
-0.486374088762691	-0.611532285594462
-0.413411368118118	-0.527958705356102
-0.346021513257156	-0.454074768111273
-0.280352324384006	-0.388904294143982
-0.213921283598822	-0.327554190256574
-0.146598882977913	-0.263839746675834
-0.0803297895314902	-0.193651477676537
-0.0179823630231993	-0.11711848843213
0.0379917496923723	-0.0382949485329799
0.0864964111228658	0.0372733938836611
0.128014143833949	0.105316484596892
0.164167378200365	0.164123552050362
0.197020439188932	0.213942742138415
0.228583028628196	0.255616676252528
0.26064757717239	0.289804283042182
0.294741054266274	0.317144178655125
0.331991083484252	0.338774649803314
0.37298794863923	0.356641225901981
0.417859737720787	0.373596431318291
0.466606255888379	0.393469292503768
0.519453558372596	0.420869649290235
0.576888221156338	0.460289713221495
0.639245729411977	0.514655868185258
0.706105676271474	0.584261218596584
0.775959617505708	0.666888762425008
0.846471366673429	0.758891474231612
0.915240503340707	0.856222151138213
0.980622976260602	0.954760357324562
1.0421588152835	1.05021027370955
1.10048342685481	1.13826123164355
1.15694415358785	1.21540554916609
1.2133001484945	1.28033427135317
1.27181597351843	1.33542176859994
1.33570653932153	1.38737039755245
1.40936510612177	1.4459662394603
1.497607281015	1.52070182881099
1.60365844984753	1.61645637882709
1.72641264818061	1.73019918047963
1.85790488609096	1.85000594971619
1.98190698840596	1.95629416840214
2.07447373693999	2.02448343616288
2.01677279580252	1.96025528331069
1.85614585155495	1.78204992090506
1.61130672294459	1.51158599317237
1.30096922871871	1.17058214433904
0.943847187624614	0.780757018631439
0.558654418409582	0.363829260275977
0.164104739820905	-0.0584824865009532
-0.221088029394127	-0.464459577472958
-0.578210070488226	-0.832383368413641
-0.888547564714102	-1.14053521509661
-1.13338669332447	-1.36719647329546
-1.29401363757203	-1.49064849878381
-1.35171457870951	-1.53562479536846
-1.337596191864	-1.49872094259658
-1.26633857182908	-1.39930903383347
-1.15866878267613	-1.26202716627303
-1.03448382059801	-1.09449463337673
-0.91006387542636	-0.910373048156168
-0.796097742932963	-0.723324023622951
-0.697219727421497	-0.547009172788679
-0.613192319889057	-0.395090108664956
-0.541065375487239	-0.274232591177934
-0.477302586655893	-0.188691886554378
-0.419231531915691	-0.137872325667507
-0.365764423314885	-0.115925025857695
-0.317613732605877	-0.113877416440154
-0.277159076056066	-0.122799209237938
-0.248000896293579	-0.13656688765678
-0.234262491467091	-0.153263336076873
-0.239810765518758	-0.175128701986897
-0.267544509998943	-0.207479956341919
-0.318728828334324	-0.256981361277631
-0.392304864534954	-0.32940978965578
-0.484300980867293	-0.427038064181812
-0.587685866158973	-0.546198131620388
-0.693008957510183	-0.676224044721633
-0.789931799538892	-0.801011421506786
-0.869324537960434	-0.90328723675493
-0.92520668696249	-0.969967627473999
-0.955775179917642	-0.996147439240472
-0.963178134320763	-0.986023112164894
-0.952270931528352	-0.950652954949871
-0.928907342522312	-0.903755335601193
-0.898274401411731	-0.857256336688932
-0.863679163865389	-0.818121348617291
-0.826161491123932	-0.787349524438175
-0.785069847466239	-0.761124499295267
-0.739265066122509	-0.733358503985378
-0.688323920292595	-0.698534264791665
-0.63321552919414	-0.653827692824559
-0.576197920103339	-0.59981121264435
-0.519960421382696	-0.539573402305438
-0.466359568682425	-0.476839094178896
-0.415362170730842	-0.414253452303529
-0.364788130118394	-0.352831833813351
-0.311125490272492	-0.292676965819763
-0.251232508396368	-0.234193211557808
-0.184244505724388	-0.17881972645561
-0.112674523072965	-0.128685423080128
-0.0419396210785086	-0.0852952965044045
0.0215781505775431	-0.0481323937373309
0.0729335048028417	-0.0142829824301276
0.110289989444998	0.0205411542644673
0.135252470214451	0.0602596831039206
0.152045484152028	0.107001773844676
0.166175470307253	0.160579264089034
0.183193470618459	0.218786044503944
0.207856605870434	0.278185576968066
0.243621952635246	0.335105172023269
0.29223684374999	0.386617432367515
0.353324320790379	0.431273975558405
0.424166421517573	0.469437126789118
0.50007444060566	0.503274547955921
0.575566296627888	0.536565611117081
0.646079929904364	0.574241543694256
0.709506173979923	0.621402055074696
0.766792079640375	0.681805898193385
0.821262942868636	0.756270017478136
0.876913915093404	0.841613572465909
0.936475473569966	0.930779923407446
1.0002378620295	1.01458203705913
1.06618427818622	1.08483184610109
1.13118046043118	1.1375690351027
1.19243399273853	1.17466407493371
1.24852023831203	1.20291104234652
1.29975778195607	1.23122379149989
1.34814041683719	1.26746593115052
1.39707979413015	1.31629302404435
1.45095865942908	1.37863769562078
1.51429352329981	1.45268716675456
1.59035928671882	1.53550104577445
1.67932985067861	1.62387460167509
1.77620584519629	1.71321088632999
1.86906740874821	1.79447013903375
1.93852409360337	1.85105486914324
1.88033140193443	1.78145893669077
1.71833553053169	1.58896980006948
1.4714097848013	1.2980354503835
1.1584274701494	0.933103878736969
0.79826189198214	0.518623076234023
0.409786355705664	0.0790410339788026
0.0118741667261164	-0.361194256924553
-0.376601369550359	-0.777634805371905
-0.736766947717618	-1.14583262025911
-1.04974926236951	-1.44133971048204
-1.29667500809991	-1.63970808493655
-1.45867087950265	-1.7164897525185
-1.51686357117159	-1.72156275972578
-1.48805023028222	-1.66809764311441
-1.40157052461907	-1.52875511186183
-1.28284033012837	-1.33511439384031
-1.15405902574194	-1.11875471692211
-1.03084770978646	-0.911255308979523
-0.920947693873148	-0.744195397884807
-0.825154559503759	-0.620320788933215
-0.739972380638423	-0.521932961991066
-0.660977951140413	-0.440364475047528
-0.585667702967119	-0.368456373139228
-0.514734164685407	-0.302881316373363
-0.451402975124281	-0.24414161736372
-0.399429108367349	-0.195161883527391
-0.361043466795464	-0.159422980851187
-0.336084758076052	-0.1392315748748
-0.322730328904212	-0.134687043899758
-0.319190438370435	-0.143937882814824
-0.325199668100653	-0.164745416297849
-0.342428488910533	-0.196362583230376
-0.373653224185198	-0.240307183004491
-0.42110691778443	-0.299319300468394
-0.484719812326416	-0.375030332852193
-0.56100181060693	-0.465636905349298
-0.643085504145114	-0.564788216511483
-0.721983518249024	-0.662245313783923
-0.788656963989854	-0.746080584450946
-0.836198184600255	-0.805573476986821
-0.861327157520297	-0.833743418416481
-0.864608591184558	-0.828684405609288
-0.849391148090045	-0.79337380634826
-0.820145716364948	-0.734225935383635
-0.781109351489081	-0.659136503235857
-0.735725599459922	-0.575838886598959
-0.686686829699446	-0.490995912065557
-0.636039336339663	-0.409939511745942
-0.585063144259577	-0.336752228567461
-0.534134022568924	-0.274442193633005
-0.482922745343539	-0.225012404536706
-0.430930111133666	-0.189250461611098
-0.377973035815772	-0.166331199292604
-0.324301885324948	-0.153688574086212
-0.270402369865402	-0.147489519195704
-0.216762958037645	-0.14344820658129
-0.163818439655698	-0.137411126838472
-0.112060459991978	-0.125465683863298
-0.0621148798069754	-0.103910770607976
-0.0146046555493203	-0.069788594024518
0.0301231233295987	-0.0223309030504847
0.0721529211350535	0.0354475302219595
0.111969524891861	0.0966020314172859
0.150425368120549	0.152429326736371
0.188804854960897	0.196024486431999
0.228792281255852	0.225236888909881
0.272103809545795	0.243586418721775
0.319849098411731	0.258982913728629
0.372014665364501	0.281017664174043
0.427462495023432	0.317901774901261
0.484495947620835	0.374024688432199
0.541645869471352	0.448803551579142
0.598190914174757	0.537084046402
0.654140832178749	0.630847395624557
0.709779041149608	0.721539515427333
0.765102118707533	0.802305212206917
0.81952284896333	0.869714446721135
0.872067483802173	0.92464951138983
0.922009847509641	0.971809022454105
0.969542652545991	1.01748026817398
1.01594753573782	1.06620145165988
1.06296855824292	1.11801448605952
1.11164585098895	1.16814956704049
1.16141470397131	1.20978278030283
1.21035875009847	1.23865260584272
1.2568561037722	1.2570498734827
1.30179885265233	1.27481233729948
1.34986221713653	1.3064046261834
1.40850559979367	1.36516370048073
1.48443034262148	1.45712609299803
1.57855527591918	1.57672722784417
1.68157912332045	1.7055544644918
1.77238779268769	1.81437032358201
1.82070644793823	1.86809624540638
1.75550269453865	1.78874020137403
1.57523349396333	1.57054064689944
1.30291193564744	1.24330044841629
0.961551109026103	0.836822472358265
0.574164103534475	0.38090958515906
0.163764008607702	-0.0946353467476405
-0.246636086319071	-0.560009456928152
-0.634023091810698	-0.985409878948787
-0.975383918432033	-1.34103374637586
-1.24770547674793	-1.59707819277568
-1.42797467732324	-1.72374035171456
-1.49317843072282	-1.75901606960284
-1.48019279022814	-1.70447079286974
-1.41299655184679	-1.5869299066776
-1.31220528067369	-1.43581791382645
-1.19576578400022	-1.27793329656893
-1.07659415132184	-1.13292641630167
-0.961970994472742	-1.01082953876134
-0.854573823483205	-0.912485799721076
-0.754431398948316	-0.832520034951594
-0.660888745552687	-0.763339917151835
-0.573855769922752	-0.69847220122965
-0.494081905798319	-0.634332899790265
-0.422710000938495	-0.570494192929733
-0.360636865755998	-0.509038873748083
-0.308198187479977	-0.453618572746764
-0.265496273528641	-0.408565383484201
-0.233315511399281	-0.378151040872438
-0.214072153494667	-0.366004722170387
-0.211942865235118	-0.374669811726262
-0.231640058975365	-0.405176132747806
-0.27622290770731	-0.456471371827919
-0.345123698528199	-0.524798356474209
-0.433472052327009	-0.603453272333819
-0.532910509257382	-0.683356200060642
-0.6332590867832	-0.75446538168987
-0.724255630389908	-0.807754324087335
-0.797045614294352	-0.837388018762892
-0.845481666113919	-0.842488228180495
-0.867187567831546	-0.827538613346453
-0.863979056658756	-0.800785501388437
-0.841193953919697	-0.771113898268171
-0.805941596202918	-0.744857816430588
-0.764821422477532	-0.723884670948503
-0.721865603947347	-0.705307107172443
-0.677367342608934	-0.682387485954615
-0.628073435663713	-0.646254374951922
-0.568887706142227	-0.588478814949547
-0.495582938423778	-0.504379430326878
-0.407290784054171	-0.395973222707162
-0.307404636638331	-0.272825822668595
-0.20239317886412	-0.149734806502829
-0.0993725448361522	-0.0419256669777964
-0.00402008919322818	0.040083116996761
0.0801130721212243	0.0936422856621722
0.15112967525111	0.124021194007268
0.20825487461832	0.141815790202678
0.252045886051814	0.159237094014202
0.285130465286251	0.186808721168267
0.312577125167356	0.231296176582276
0.341190166912511	0.29496401410402
0.377781238809689	0.375881883208306
0.427111172715537	0.468944822454247
0.490333640314431	0.567333373761387
0.564516843891966	0.664072896539279
0.643417591004205	0.753176953605105
0.71925151251633	0.829986676165181
0.784862924388503	0.890934985608439
0.835609149645192	0.933533829785421
0.870451710196384	0.957194441210092
0.892024925154493	0.964547675123612
0.905701469955304	0.962093173522163
0.917947752762501	0.959202946513289
0.934584733020409	0.965683341582812
0.959672326745497	0.989183464637104
0.995360378308228	1.03378699559717
1.0424721527867	1.1001907633524
1.10132801396911	1.18676812862507
1.17239854060938	1.2903738896838
1.2564082658483	1.40620975646639
1.35343584746161	1.5269310744085
1.46078869565366	1.64169443320138
1.5702167843415	1.73579169308148
1.66592489446689	1.79129089810161
1.72501360005863	1.78899464021029
1.66477282530152	1.72259162271505
1.49780721099944	1.54510100415443
1.24475182210627	1.27840374296381
0.92624172357592	0.944380797578545
0.562911980362259	0.564913126434015
0.17539765741918	0.161881687965589
-0.215666180299431	-0.242832559391362
-0.589644467839687	-0.627348657201467
-0.9259021402477	-0.969785647029356
-1.20380413256958	-1.24826257043966
-1.40271537985145	-1.440898468997
-1.50200081713941	-1.52581238426601
-1.53095082572777	-1.54152791718746
-1.49424128339676	-1.49515767637481
-1.41004893300407	-1.40269639155979
-1.29691180435434	-1.27941074226262
-1.17120536219614	-1.13829995902508
-1.04537309742635	-0.989870669030731
-0.927240756968323	-0.842565225755677
-0.820311739340581	-0.703051802591237
-0.724652430663165	-0.576158628815263
-0.638070290611447	-0.464873977885547
-0.557477883496298	-0.370747311423591
-0.480314615073431	-0.294411762608974
-0.40579088371515	-0.235808923033404
-0.335738904924338	-0.19427819067561
-0.274878487019353	-0.169037136035924
-0.230216539478165	-0.160102941740049
-0.209370683474376	-0.168996832166855
-0.218112179596525	-0.198487964333916
-0.258070237231596	-0.251180217047367
-0.325681341307207	-0.327394962721269
-0.41288190091361	-0.4232554674376
-0.509201983224805	-0.530040163528208
-0.604364831801225	-0.63550287821454
-0.690377377603568	-0.726883563333972
-0.762385740752891	-0.794339049404942
-0.818185235473526	-0.833304644485289
-0.856908727907487	-0.844931447099843
-0.877709726426581	-0.834635531954877
-0.879126334043389	-0.809453732205348
-0.859421791081888	-0.775198546218444
-0.817740766493872	-0.73440890249643
-0.75553634774336	-0.685908998743296
-0.677501512877832	-0.626313335121658
-0.59129429150068	-0.552909971740926
-0.505805407206229	-0.466400790939156
-0.428476494585665	-0.371801123041321
-0.362769829317322	-0.276793262055425
-0.306894712740623	-0.188371780172723
-0.254396731612728	-0.109610773803285
-0.196557687424533	-0.0382918832314751
-0.125848319613766	0.0318172442826988
-0.0390495457970299	0.107602748599097
0.061382633981225	0.192874408177094
0.168282930573215	0.286155650699598
0.272447657740761	0.380967822378997
0.365706901797724	0.468301623487171
0.443229069083124	0.54010191483585
0.504463300782209	0.592372479540314
0.552668971100838	0.626783602242827
0.593351601944257	0.650214115504622
0.63220839432499	0.672348160691299
0.673357183087238	0.702189226843388
0.718486529686615	0.744860166575312
0.767071321788742	0.799949758187886
0.817258286660089	0.861996177663718
0.866872820348319	0.922888366561305
0.914270548458129	0.9752767640267
0.959010721628858	1.01564799799681
1.00224991439237	1.045800821883
1.04658674068947	1.07215269994937
1.09522971999328	1.10324879591225
1.15079096719971	1.14654996801245
1.21432504963893	1.20577724357855
1.28514046372455	1.27979559360651
1.36150429407494	1.36342535149143
1.44191074228282	1.44988168201598
1.52626569195136	1.53391131576367
1.61624310066398	1.61427272837001
1.71427812438507	1.69415444205944
1.82118577214953	1.77866600638806
1.93308039734508	1.86977112008707
2.03880112480293	1.96053957582445
2.11909584172737	2.03154751070762
2.05768475774431	1.96517435779197
1.88672957800768	1.78103549314016
1.6261474108363	1.50160180789492
1.29585536454902	1.14934419319898
0.91577054746466	0.746733540195068
0.505810067902053	0.316240740025906
0.0858910341800306	-0.119663316165776
-0.324069445382577	-0.538507737237252
-0.704154262466937	-0.917821632045794
-1.03444630875422	-1.23513410944867
-1.29502847592559	-1.46797427830317
-1.46598365566223	-1.59387124746655
-1.52739473964529	-1.63897639551295
-1.51903546408187	-1.62510720913337
-1.45398310379188	-1.57365590054739
-1.35670101156347	-1.49953519068376
-1.24823037902408	-1.41151272086355
-1.14371806950039	-1.3150862780481
-1.05155954984085	-1.21523561216305
-0.974109233558952	-1.1173808100451
-0.909577290591577	-1.02665465867112
-0.854378639374876	-0.94658064046944
-0.80510276529885	-0.878124492054428
-0.759599770569795	-0.819570924366905
-0.717242141255032	-0.767323636703933
-0.678765338867258	-0.717497462426878
-0.645981773648756	-0.667882702437341
-0.621390776125645	-0.619600901606696
-0.607661211503707	-0.577744748694317
-0.607113419991394	-0.550542142820823
-0.621359814633289	-0.547079181507015
-0.65108527746695	-0.574286161631081
-0.695800748942243	-0.634348238820627
-0.753490733034228	-0.723503543479338
-0.820319147602146	-0.832481537055143
-0.890742561024329	-0.94822298138736
-0.958298594224266	-1.05633608772375
-1.01690244273716	-1.143775628491
-1.06199626170318	-1.20115424571614
-1.09091462366278	-1.22397112189396
-1.1024421755568	-1.21233588681717
-1.09612058441268	-1.16955784259608
-1.07185114968475	-1.10054832835889
-1.02990292975218	-1.01079705138067
-0.971103575940642	-0.90608781717102
-0.896986893834203	-0.792638375647508
-0.80984821832708	-0.677110757796108
-0.712788317351131	-0.566045387177092
-0.609777789648713	-0.464732379906682
-0.505597402261083	-0.375965073442903
-0.405409398439359	-0.299227611888903
-0.313822486951716	-0.230768490014266
-0.233580360762664	-0.164796500156982
-0.164337171281916	-0.0956077029083126
-0.102236337948268	-0.0199077804023425
-0.0408669887352507	0.0617151333100302
0.0265181320167837	0.14498762269229
0.104432334551169	0.223857213064109
0.193377115552307	0.29318752870542
0.289590012833946	0.350851181071141
0.386388659234525	0.398239957740323
0.476538153302027	0.439194790984053
0.55462138630424	0.478202058077612
0.61845647212295	0.518899753865301
0.669226184213765	0.563458475432079
0.71065479303961	0.61267979408322
0.747787022199078	0.666288435123135
0.785740222276631	0.723141734896425
0.828614327230243	0.781604246739857
0.878769825190862	0.840469625654589
0.936716211185581	0.900221937375065
1.00160409134452	0.963665187037391
1.07192723647044	1.03498383360961
1.14598039580018	1.11735545023741
1.2220110532221	1.21046286817146
1.29841662855192	1.30958883164055
1.37431340928168	1.4071662598012
1.45037806870467	1.49630477098385
1.52944567985935	1.57468882197255
1.61626101781653	1.64684734948198
1.71608454311335	1.72329752019593
1.8401566333469	1.81626178667932
1.98310085313423	1.93314454779734
2.1272948281591	2.07024302444562
2.25511618410526	2.20954093218427
2.34894254665644	2.32037857814249
2.40439219574026	2.25888743284175
2.33506797239152	2.08796821780081
2.14303489698688	1.82795226431159
1.8522023614887	1.499170903666
1.48647975785934	1.12195546715597
1.06977647806118	0.716637286073406
0.626001914056566	0.303547691710231
0.179065457807873	-0.0969819846416383
-0.247123498722538	-0.464620411690284
-0.628655563572301	-0.779036258143789
-0.941621344779053	-1.01989819271023
-1.16211145038043	-1.1668748840977
-1.26621648841406	-1.23443808678544
-1.29167223436222	-1.241906571008
-1.2617191471417	-1.20769060312095
-1.1980266120288	-1.14912231764333
-1.11985256510463	-1.08156627590838
-1.04256680630019	-1.01758543269855
-0.976863129304496	-0.965817193112529
-0.928476994352527	-0.929969175746212
-0.898462043588027	-0.908679582174179
-0.884039308882399	-0.896613277235087
-0.879857109225158	-0.886501428547467
-0.87942106502339	-0.871472421101994
-0.876514039360381	-0.847013759336878
-0.866531247280307	-0.812035642554395
-0.847691935437122	-0.768840803143117
-0.821937985758138	-0.722309372814136
-0.795058516059211	-0.678815428781528
-0.77553671407109	-0.645111341572993
-0.772054982675479	-0.627138708677257
-0.790351325770311	-0.62882657991368
-0.830737720933447	-0.651173889154129
-0.887572934495719	-0.69195440316235
-0.951125960503032	-0.746217239815178
-1.01101524964876	-0.807482021157484
-1.05958968297664	-0.86918927242464
-1.09372621969502	-0.92574549769161
-1.11443626412074	-0.972756271009974
-1.12485171477129	-1.0067097875523
-1.12791009115128	-1.02474457766656
-1.12493144977774	-1.02482883123772
-1.11545562204524	-1.00619667924058
-1.09790032822231	-0.969710504335986
-1.07040960689344	-0.917901870785464
-1.03158193993114	-0.85465492623569
-0.981032032457271	-0.784671990140809
-0.919701749256767	-0.712799379336334
-0.849764267528435	-0.643166268688935
-0.774121364087494	-0.578260472870608
-0.695743996457299	-0.518432282332858
-0.617148607018918	-0.462362224805727
-0.540124266151767	-0.408435512527251
-0.465702436585899	-0.356127881746445
-0.394351879698766	-0.306333831254135
-0.326280715144598	-0.260430177085897
-0.261581329890037	-0.218936850060284
-0.20004320236498	-0.180835580861373
-0.140775787690762	-0.143909869395713
-0.0820129004185831	-0.105682419577031
-0.0213901237860843	-0.0642487349960594
0.0433255071780295	-0.0186065435012672
0.113342693402535	0.0313893751485367
0.1881467601869	0.0851492129008772
0.265309065456655	0.141594286876711
0.341018880114683	0.199787751911237
0.411304182809623	0.259799778466493
0.473563867569595	0.32313025997576
0.527805236135614	0.392154442894939
0.57699862831119	0.468794218633436
0.626252869632821	0.553151256222746
0.681051453320777	0.642759177224992
0.745328203014165	0.73278668113177
0.820272528052914	0.817266420982972
0.904292090783587	0.891075164102996
0.993928854265069	0.951956854347422
1.08519490065801	1.00177394177019
1.17480207981398	1.04654137348
1.26091931964645	1.09525435298848
1.34334558862473	1.15775376141904
1.42327909597956	1.24204516039875
1.50300802037036	1.35180290566328
1.58574046387379	1.48504850241165
1.67554855405672	1.63478516069135
1.80415026454169	1.79154070136805
1.97005143972814	1.94663436625374
2.15244563675375	2.09424243030403
2.33052641275621	2.23071161662481
2.48348732487322	2.35116537811404
2.59052193024245	2.44533813159935
2.6308237860016	2.49539185381111
2.56571604571624	2.42640335941478
2.38431071273325	2.23511979778064
2.1074846188622	1.94506405124099
1.7561145959127	1.57975900212813
1.35107747569433	1.16272753277434
0.91325009001668	0.71749252551192
0.463509270689348	0.267576862673168
0.022731849521922	-0.163496573409626
-0.388205341676005	-0.552204900404168
-0.748425471094841	-0.875025235978164
-1.037051706925	-1.10843469779932
-1.23320721735688	-1.22891040353534
-1.31601517058089	-1.26741708015605
-1.32862657692252	-1.23731388192279
-1.2843922977454	-1.16544293401718
-1.20525441304324	-1.0792810806362
-1.1116766033542	-1.0022378328596
-1.02052785773131	-0.949132445979697
-0.943408291173847	-0.923555971298721
-0.885717074860545	-0.918746857515009
-0.846881217743679	-0.9220411016866
-0.82191583655654	-0.92096188178277
-0.803968483443008	-0.908157711643837
-0.787096035824506	-0.883233657040439
-0.768476973466228	-0.851312222179769
-0.749447189681903	-0.819769682108224
-0.735015462962078	-0.79518930788508
-0.731964813126681	-0.781943071417577
-0.746257272516281	-0.782477456684678
-0.780825629674381	-0.798274056006607
-0.834601878836112	-0.83027529091813
-0.902953182648258	-0.87829667082934
-0.979071537679419	-0.93995198639979
-1.05565427908345	-1.01012113343069
-1.12637849039339	-1.08163638314591
-1.18689659345383	-1.14700106876181
-1.23514383489213	-1.20029584649094
-1.27080679272512	-1.23835325313746
-1.29414540344438	-1.260676445338
-1.30484497966767	-1.26819613370923
-1.30164691615818	-1.26155027039057
-1.28295724406246	-1.23982821989715
-1.24794443228801	-1.20049770480161
-1.19742477338903	-1.14070045548753
-1.13415661692825	-1.05949917686697
-1.06254472157476	-0.960057993827416
-0.9878282369875	-0.850358868272615
-0.91479660682142	-0.741474116465422
-0.846316688175173	-0.643814159683932
-0.782341842240559	-0.563230222026503
-0.720095203669471	-0.499095676706375
-0.655529128223054	-0.445239933485655
-0.585346992498636	-0.392883547245906
-0.508509393801469	-0.333858688416493
-0.426533003585394	-0.262842709674561
-0.342670151530021	-0.178365983496454
-0.260595299042904	-0.0829519363450231
-0.183222096484172	0.0173904496927475
-0.111984856479885	0.114399218939059
-0.0467008617432738	0.199458726576919
0.0140193658061893	0.265687574613606
0.0720624716323339	0.309594208849347
0.129182846084533	0.331949387242579
0.186671292413119	0.337835103935963
0.245249685398792	0.335888537672807
0.305060154563434	0.336698288134021
0.365801562466782	0.350447272993844
0.42711243274636	0.384305868394583
0.489050024305739	0.440480709624612
0.552340401557333	0.515835568329419
0.618267460202504	0.603415349720741
0.688352834327694	0.695233843820587
0.76398852452017	0.784956081893044
0.84603280566855	0.869193483393268
0.934372412992579	0.947057991092684
1.02760086507651	1.01876009827565
1.1230759631237	1.08450747880259
1.21755392177716	1.14443720734365
1.30828303696965	1.19938881704836
1.39403784836681	1.25180651022707
1.47550313012801	1.30610232827077
1.55484802678938	1.36809203053566
1.63487245165407	1.44346848599173
1.71826445937678	1.53571115279336
1.80725119786779	1.64425360617474
1.90360800296372	1.76394771228178
2.00882759623367	1.88654483052817
2.13082588326885	2.00383016736276
2.26479867161433	2.11069926777379
2.40168592020287	2.20600417747236
2.53242758796726	2.29008187848031
2.64796363384026	2.35992317612426
2.74213450524902	2.40460228745157
2.67617848134841	2.40383998020051
2.49228878911906	2.32408847863426
2.21143299776975	2.10641207409192
1.85457867650925	1.77960295117805
1.44269339454632	1.37245329449721
0.996744721089725	0.913755288653948
0.537700225348243	0.432301118252833
0.0865274765306337	-0.0431170321015826
-0.335805956154334	-0.48370697780474
-0.708332503497893	-0.860676534252081
-1.01008459629128	-1.14523351683905
-1.22009466532572	-1.30858574096109
-1.31739514139245	-1.37468833673602
-1.34010632052696	-1.36328123792668
-1.30899559447697	-1.30294190509831
-1.24879204007382	-1.22084424990368
-1.18018430048804	-1.13704262248678
-1.11783992388691	-1.06198560865171
-1.06947677640656	-0.99765995353358
-1.03589283184831	-0.941101300176977
-1.01215997250713	-0.888327117258365
-0.990125130119767	-0.837153972292748
-0.961852399837019	-0.78814860466744
-0.922974150716924	-0.743761714001986
-0.874673274292555	-0.706597446317227
-0.823535741652365	-0.678373115214444
-0.779461063719513	-0.660532559368338
-0.752556069774141	-0.655817617570918
-0.750178507428189	-0.668974185658166
-0.775129511794101	-0.705421793388981
-0.825508029834698	-0.768494515641768
-0.896019800543345	-0.857035044362872
-0.979881577588986	-0.964756097513095
-1.07031268493226	-1.08145463776384
-1.1611067508652	-1.19511871479189
-1.2465329276209	-1.29389248184497
-1.32123494525431	-1.36754216845932
-1.3806413144563	-1.40875541194021
-1.42184899635789	-1.41456704309159
-1.44435252419679	-1.38739072558921
-1.44984261308159	-1.33456878527927
-1.44090607726467	-1.26604331867502
-1.41940210466441	-1.19119124141849
-1.38563918500005	-1.11651151318564
-1.33885220502517	-1.04510462961595
-1.27849726940492	-0.977647121705821
-1.20541938517142	-0.913890475695108
-1.12224522218653	-0.853790212434043
-1.03296307428887	-0.797874662189061
-0.942072125631473	-0.747046959344423
-0.853759963159418	-0.702271267680917
-0.771376655067428	-0.664313913518353
-0.697172469149942	-0.633301990490238
-0.632085416070592	-0.607963509276793
-0.575483649941755	-0.584997019473429
-0.52508281340829	-0.559310242426288
-0.477379388058715	-0.52536151206482
-0.428633949511559	-0.479032460935646
-0.376006622006994	-0.41913540269234
-0.318354059117958	-0.347891281110726
-0.256447392911707	-0.270165989615526
-0.192619803833362	-0.19175794722927
-0.129939924589916	-0.117407616401999
-0.0710583409260896	-0.0492450348307888
-0.0170013492386407	0.0137936161409444
0.0336738735540213	0.0753143643357499
0.0849281413001561	0.139745690687174
0.142246226794832	0.210271748600792
0.210763209701361	0.287456390230448
0.293173913916098	0.369357869218377
0.388358496510717	0.453107353877612
0.491422582885306	0.53690802172174
0.595197767352503	0.62101892242639
0.692604377804363	0.707016843212231
0.77901262556521	0.795957077035932
0.853839934307102	0.886888517833631
0.9208386329548	0.976873633346822
0.986805626431676	1.06248045595516
1.05898393813445	1.14159273019789
1.1421431301978	1.21423272033478
1.236658165684	1.281988018898
1.33846163351477	1.34674707425294
1.44081896925301	1.40985455250781
1.53709183153307	1.4723045592891
1.62334826437833	1.53570965406311
1.699814341332	1.6031685757531
1.77066011552265	1.67921190356598
1.84240647044952	1.76868162572198
1.92191697583331	1.87512911086769
2.01486850499595	1.99947768719357
2.13375046659488	2.13923800418661
2.27233110403919	2.28796703066664
2.41523475236861	2.43447844917204
2.54708574662287	2.56182714714784
2.65250842184168	2.6470145236671
2.7249680160596	2.57968780506331
2.65113006402404	2.39266280180486
2.44663039910888	2.10837224272113
2.1369903081014	1.74924885664149
1.74773107778884	1.33772537239532
1.3043739949585	0.896234518811989
0.832440346397623	0.447209024720881
0.357451418893491	0.0130816189513705
-0.0950715007666308	-0.383714969667167
-0.499607125795474	-0.720748012305354
-0.83063416940577	-0.975584780133816
-1.06263134481025	-1.12579254432318
-1.17007736522165	-1.19042344035049
-1.194572737464	-1.18583809636452
-1.15812290145509	-1.13884953141794
-1.08581907773185	-1.07434938247039
-1.00032778639925	-1.01106091278844
-0.919599828133666	-0.959869960333713
-0.855447390985424	-0.924416166862032
-0.813009829368542	-0.903014565471416
-0.791241423415882	-0.891045373927743
-0.784442152868379	-0.883121274162683
-0.784568190915626	-0.874490919167205
-0.783772152573811	-0.861583566706968
-0.776525126591368	-0.842166572124236
-0.76083727100358	-0.815660460864997
-0.73842632435948	-0.783696006435408
-0.714028248979169	-0.750585510332764
-0.69427327062115	-0.723283271134949
-0.686526849962769	-0.710462346540809
-0.697795873363583	-0.720598411538581
-0.733533252282827	-0.759544317357719
-0.796292662705646	-0.828545184591895
-0.884554788669778	-0.923468064599208
-0.992208699316368	-1.03545126579462
-1.10899532989691	-1.15271115250879
-1.22196930194132	-1.26287686994142
-1.31785568679106	-1.3549666226275
-1.38592030526385	-1.42041460860135
-1.42056457152878	-1.45340397465894
-1.42257642144744	-1.45123940394375
-1.39825669093082	-1.41499543759025
-1.3566261567902	-1.34989533735146
-1.30604817174641	-1.26478371987325
-1.25193724024102	-1.17059242384789
-1.19642056447245	-1.07816716167124
-1.13956325275846	-0.995944525761503
-1.08098871304038	-0.927954277157351
-1.02077699468788	-0.872670280728863
-0.959250912011785	-0.823295930542641
-0.89620117011479	-0.769889446202932
-0.830529683790804	-0.70309777353113
-0.760812248436581	-0.618323119463757
-0.686415065992579	-0.518472491345343
-0.608374118943733	-0.41370004348916
-0.529458890998591	-0.317877474524816
-0.453333279608747	-0.243234115653107
-0.383200711282634	-0.195612190309586
-0.320610403381193	-0.172396178213604
-0.264988586017461	-0.16369512795672
-0.213970209341834	-0.15585651792859
-0.164198141325268	-0.135727509130733
-0.112241116908031	-0.0942559661613748
-0.0554364614828877	-0.0285469849413424
0.00748628557476452	0.0579962829650099
0.0761177027470428	0.15730432206057
0.148434530645509	0.259271263972851
0.221212673212062	0.354186074967051
0.290849809355332	0.434178247285014
0.354565626250145	0.493963811616678
0.411616963768541	0.531723446226621
0.463915551441849	0.550283794309889
0.515578548854301	0.557706336444411
0.571460986601925	0.566124516771761
0.635305467543099	0.588506083781162
0.708378139334833	0.634345915587543
0.789136149949065	0.706218934603235
0.873869647392682	0.798925552289785
0.95789122382809	0.901644931659191
1.03687080181554	1.00200025659198
1.10803854323089	1.09024699772781
1.17096034512836	1.16207637802989
1.22759032811556	1.21931030501999
1.28155392994129	1.26862132485012
1.3369901519226	1.31901808456512
1.39745651473923	1.37897895908298
1.4652648013975	1.45397543302647
1.54134703795843	1.54503350679846
1.62557241215197	1.64881932596764
1.71738905943703	1.75920042639919
1.81657606572013	1.8695425635248
1.92362900576727	1.97469127250935
2.03909852821601	2.07180342421373
2.1614956012176	2.15965397047623
2.2842626989638	2.23650259721528
2.39328150889778	2.2970538526636
2.46667472221535	2.32956341416787
2.40286218277557	2.26042380357175
2.22522187028106	2.06900003915634
1.95444974346904	1.77928472198105
1.61124176107673	1.41527045310531
1.21629388184136	1.00094983358854
0.790302064500154	0.560315464490149
0.353962267790335	0.117359946869565
-0.0720295495508712	-0.303924118213793
-0.466977428786241	-0.679544129700507
-0.810185411178549	-0.985507486531157
-1.08095753799057	-1.19782158764632
-1.25859785048508	-1.29249383198658
-1.32241038992486	-1.31096055570876
-1.31448300239368	-1.25926059671138
-1.24773681084066	-1.16739586187987
-1.14762723766604	-1.06181512677543
-1.0369582059139	-0.961677751457761
-0.933450452955647	-0.878065582974752
-0.84866717777977	-0.815468138675167
-0.787813929477418	-0.774369162402314
-0.75024259673784	-0.753639415565856
-0.730783920959498	-0.751717341981261
-0.721859212898693	-0.766309230922824
-0.715919834065598	-0.793235430655156
-0.70758259850677	-0.825617049170426
-0.694947944378065	-0.854521743339773
-0.679820963627142	-0.871353684745601
-0.666813111507429	-0.871042063204159
-0.661619766969746	-0.854353680158001
-0.669102597796009	-0.828085745114224
-0.691926401580514	-0.803089179077026
-0.730181637776687	-0.791012302116149
-0.781811355093306	-0.800879973436269
-0.843282563822388	-0.836475527768832
-0.910123987672113	-0.895273279299998
-0.977381546076471	-0.969226691493453
-1.04019128146413	-1.0469843819396
-1.09445293822934	-1.11651270119251
-1.13733395435396	-1.16717227579237
-1.16733307054546	-1.19096112457075
-1.18389248832331	-1.18322900574943
-1.18682351694291	-1.14320911020449
-1.1758815551844	-1.0744127440812
-1.15072936647253	-0.984660128989927
-1.11137346352772	-0.885330155392686
-1.05891301257004	-0.789411472201661
-0.996128007069142	-0.708456844549909
-0.92731384449318	-0.649462325352815
-0.857106465584123	-0.613139998728353
-0.788762934580967	-0.594359722483405
-0.722954300198234	-0.584256248922638
-0.657972950300738	-0.572865502470807
-0.591305899536569	-0.551535116010651
-0.521546158794757	-0.514878959431344
-0.449470437625554	-0.461954358033773
-0.377819521730571	-0.39609999052077
-0.310111056612702	-0.32334447844542
-0.249135457092327	-0.250187654242934
-0.195761533084187	-0.18175021884333
-0.148547763608306	-0.120658255386951
-0.104355959640213	-0.0666274722052198
-0.059688465780346	-0.0169573071671839
-0.012098257557132	0.0318289624014986
0.0389739719361473	0.0817537351539176
0.0922203973170255	0.131918390321077
0.14519689514611	0.178813758122005
0.195388461783882	0.218133979714901
0.241208907803197	0.24692265578661
0.282585898194985	0.265093881489896
0.320947824419959	0.276058675450206
0.35872005730775	0.28648927987163
0.398606355994684	0.305173323361973
0.442855941649742	0.340973137027858
0.492657827161391	0.400313634201575
0.547889309784868	0.485050275483341
0.607400248550128	0.591562756714491
0.669714881289482	0.711406000770168
0.733789771638229	0.833247411713452
0.799501547345056	0.945520068179412
0.867687362474707	1.03915942917281
0.939677988313911	1.10975934060453
1.01642619125771	1.15852865773627
1.09755912083908	1.19169014996939
1.18084217096819	1.21841283780762
1.26250304598664	1.24786776037273
1.33851170349832	1.28639135224447
1.40629427878683	1.33584317867741
1.46594971357381	1.39387022321295
1.52034282325611	1.45595408689038
1.57423614521226	1.51821732786123
1.63307540278475	1.57957973035889
1.70176502707969	1.64216963869206
1.78320149042359	1.70951898594322
1.87617092178477	1.78272190861081
1.97277196876703	1.85568369311876
2.05648578315909	1.91177216713283
2.10259716892212	1.92450158240584
2.03781677918452	1.85420900956183
1.85827984332834	1.66045145365506
1.58619271138847	1.36890915862345
1.24376173339982	1.00526236840489
0.853193259397299	0.595191326937306
0.436693639415804	0.164376278158591
0.0164692234902417	-0.261502533993345
-0.385273638344482	-0.656764865580594
-0.746328596053464	-0.995730472665251
-1.0444892996018	-1.25271911130941
-1.25754939895458	-1.40205053757516
-1.36330254407691	-1.46403208566992
-1.39364018663217	-1.45661119671734
-1.36188309267243	-1.39689817695679
-1.28738797519719	-1.30284288316762
-1.18926534904291	-1.19123833822595
-1.08377647265306	-1.07657121380663
-0.98230488849724	-0.970256580078001
-0.890673172706922	-0.879613810116039
-0.810176677500601	-0.806707876434438
-0.739746424154546	-0.748069071672691
-0.677953842240649	-0.696204280464452
-0.623831100338722	-0.642640132296761
-0.576508742661579	-0.581120161793186
-0.534587363648298	-0.509646490439591
-0.496263111711381	-0.431102165193635
