# Supplementary material for: A multiwavelength photoplethysmography dataset with blood pressure and heart rate reference measurements
Source: Data Brief. 2025 Nov 14;63:112284. doi: 10.1016/j.dib.2025.112284 (PMC12682042; doi:10.1016/j.dib.2025.112284)
Supplement: Supplementary file 1 [file mmc1.zip › ppg_csv/ppg_subject_040.csv]

IR_PPG	Red_PPG
-1.33489185098414	-1.22674674282863
-1.5928836716031	-1.4676600398739
-1.73745224980542	-1.59976378428827
-1.79353919807543	-1.64863349606251
-1.78416838921305	-1.64212140574174
-1.73249007162805	-1.60097101078495
-1.65917710519072	-1.54263002340901
-1.58053093655901	-1.48009580847226
-1.50766607576011	-1.42169961454116
-1.4464482469192	-1.37141333697783
-1.39794019496485	-1.32943896844613
-1.3592368226219	-1.29299352331504
-1.32470345188157	-1.25733180290867
-1.28765145410013	-1.21708813104035
-1.24230327445005	-1.16787284326043
-1.18560958290303	-1.10777662258425
-1.11831857059264	-1.03823731659387
-1.04483571369246	-0.963844788049185
-0.971844994226401	-0.891096200565533
-0.906198352086112	-0.826574096657235
-0.852921191629786	-0.775207006099756
-0.814102783757809	-0.739154272144813
-0.788964591249709	-0.717582195005067
-0.774796414711857	-0.707283769995476
-0.768075499554826	-0.703797062842485
-0.76515772694088	-0.702494609871838
-0.76235979512624	-0.699177846433014
-0.755702607411133	-0.690046092540695
-0.740773617506847	-0.671343549022417
-0.713024483076513	-0.639212842778547
-0.668471094723931	-0.590104734877317
-0.604442641952889	-0.521624392066026
-0.519970138265577	-0.433303492183824
-0.415654367949471	-0.326796233761401
-0.289330291264187	-0.205376732052413
-0.149298481264702	-0.0730256358894856
0.00189135714638787	0.0664609600235284
0.161689519066488	0.210047099164805
0.327546299593004	0.355659600997959
0.49691199382334	0.502099170198998
0.667236896854902	0.648753274320759
0.835971303785093	0.79519321547156
1.00056550971132	0.940760735288007
1.15846980973098	1.08425233289416
1.30713449894149	1.22376094601637
1.44371365804256	1.35670298510245
1.56869435923339	1.4800932944057
1.68109117348712	1.5911512017414
1.78048892137162	1.68821194803907
1.86762246360679	1.77170466853365
1.94498519904949	1.84480250989612
2.01718367619733	1.91336689662707
2.09069090278484	1.98496725774572
2.17266564377219	2.06696584981133
2.2686546287482	2.16384957908818
2.37932286860258	2.27418661950002
2.49687683309369	2.3878696083581
2.60244459818276	2.48464676442185
2.66604211629127	2.53508410969311
2.58196348047977	2.45349774708143
2.34897702595076	2.22755997936044
1.9959569320625	1.88550278670114
1.55177737817328	1.45555814927458
1.04531254364134	0.965958047251795
0.505436607824965	0.444934460803803
-0.0389762499175933	-0.0792806298983588
-0.559051850228065	-0.578455244683661
-1.02591601374819	-1.02435740338107
-1.41069456111969	-1.38875512581956
-1.68451331298431	-1.64341643182809
-1.81849808998379	-1.76010934123564
-1.85532330452728	-1.78563999347008
-1.82591104447884	-1.75124215468816
-1.75654627790475	-1.68219486715363
-1.66860882402909	-1.59846513666034
-1.57744399744767	-1.51392881267935
-1.49274142150341	-1.43706251455419
-1.4195501067285	-1.37207872161449
-1.35925509690362	-1.31977471021319
-1.31024689387273	-1.2779499340324
-1.2684271893015	-1.2417850738155
-1.22790820579608	-1.20472247161686
-1.18219868945661	-1.16005681111203
-1.12587350035977	-1.10289757628185
-1.05633245189635	-1.03180724593321
-0.974986940224939	-0.949482165780353
-0.887274025393958	-0.862222627061598
-0.801313167779628	-0.778359647082102
-0.725594095355516	-0.70609799885458
-0.666520086923603	-0.651381965782036
-0.626709566605039	-0.616392664394938
-0.604633715512289	-0.599116781576866
-0.595580945032506	-0.594101665005771
-0.593383904248806	-0.59411730780606
-0.592119763846694	-0.592121696400698
-0.587187615877244	-0.582833593310229
-0.575590410137289	-0.563432407388571
-0.555616786553188	-0.533311424911056
-0.526270137490598	-0.493178190141884
-0.486751087787549	-0.443979149710336
-0.436173867282148	-0.386120085167166
-0.373578833681164	-0.319293365683633
-0.298219754059793	-0.242933983948896
-0.210022161710041	-0.156997622733332
-0.110009821742818	-0.0625617582820888
-0.000443221203845075	0.0381584180454043
0.11549516276478	0.142430363411694
0.234393882642094	0.24789156888025
0.353375498203335	0.353147702384934
0.47059207724964	0.457747935800553
0.585307101426104	0.561674540575146
0.697637185679084	0.664796078123477
0.808100699470501	0.766644686640291
0.917075188124433	0.866534455794789
1.02425300228549	0.963762043755753
1.12825899450756	1.05761516071653
1.22663833655973	1.14712998911961
1.31632587438378	1.23080195935871
1.39452757174114	1.30657964223104
1.45981043311429	1.372408205877
1.51314140424799	1.42737386650229
1.55857537751862	1.47314344204704
1.60324009133094	1.51497511402375
1.65625832576761	1.56138385409375
1.72637949743603	1.62186229526759
1.81844952002942	1.70284599581567
1.92943185794194	1.80302574775448
2.04530602330044	1.90975463661604
2.14044180615624	1.99837812781753
2.0766254673336	1.94017678481869
1.89865461840387	1.7778874548399
1.62674651067431	1.52998218640776
1.28111839545217	1.21493302804885
0.881987524044717	0.851212028289789
0.449571147759213	0.457291235657157
0.00408651790291818	0.0516426986775549
-0.434249114216907	-0.347261534122422
-0.845218497293002	-0.720949414216178
-1.20860438001811	-1.05094889307712
-1.50418951108496	-1.31878792217865
-1.71175663918629	-1.50599445299416
-1.81108851301486	-1.59409643699708
-1.83699362463405	-1.61582993525472
-1.81445342792397	-1.59519401087246
-1.7624805997421	-1.54809743793024
-1.69566969283438	-1.486694302265
-1.62418061498409	-1.41993391236994
-1.554749705181	-1.35458364224277
-1.4918243443044	-1.29583454685093
-1.43815782975661	-1.24715608420442
-1.3946796120592	-1.20965423734943
-1.3599780433177	-1.18151754088866
-1.33003741452758	-1.15811412728195
-1.29877652537067	-1.13300420042781
-1.25949847064926	-1.09971814878438
-1.20685224326386	-1.05377992882902
-1.13861253564769	-0.994261548069452
-1.05662050089493	-0.924248664643283
-0.966532179402595	-0.849993069432867
-0.876447396968735	-0.779060750253463
-0.794868683697537	-0.718171603246771
-0.728620604360744	-0.671469089908293
-0.681305739481539	-0.639698110797618
-0.65265678292002	-0.620410663323194
-0.638861427874941	-0.609005523770195
-0.633665873558332	-0.600166350531355
-0.629879312661603	-0.589142144557209
-0.620853479595741	-0.572439683105224
-0.601582959464741	-0.547872315248122
-0.5692196058052	-0.514271219049534
-0.522981208478879	-0.471215923125311
-0.463609826358209	-0.418892360855852
-0.392637847053057	-0.357942193109956
-0.31172957118208	-0.289177669209524
-0.222310032906862	-0.213259298623618
-0.125585542372012	-0.130600518275233
-0.0228903377309464	-0.0416521526423113
0.0838963658247662	0.0526011963546615
0.192193513927346	0.150320053400255
0.299002839648906	0.248953906334826
0.401518224380874	0.345821207026965
0.49773503673623	0.438823442754638
0.586784385625376	0.526937222287822
0.66893212845115	0.6102732554885
0.745331237882848	0.689702442494649
0.817621949503665	0.766219644984272
0.887467420737551	0.840311343523917
0.956168036876194	0.911607829508862
1.02448755096982	0.979000429850958
1.09265118723525	1.04116127886705
1.16030716686238	1.09713358537124
1.22633856547926	1.14662783654122
1.28875376639103	1.18996610087559
1.3451178562889	1.22798352347983
1.39378100132344	1.26223918576731
1.43556636907659	1.29555192349175
1.47502489173962	1.33246159649726
1.52026959542303	1.37903444320364
1.58084212358434	1.44154864045216
1.6637972378208	1.52392614091579
1.76894480214754	1.62428476352714
1.88478292181722	1.73163350304597
1.98690775388723	1.8242676175513
1.92187275027036	1.87140734426246
1.74027003942432	1.80016616627667
1.46235307135599	1.60275390359194
1.10837529607222	1.30363746311724
0.698590163579882	0.927283751761542
0.253251123885839	0.498159676433807
-0.207388373003045	0.0407321440430041
-0.663074877079906	-0.4205319385019
-1.09355493833788	-0.861165664291937
-1.4785751067701	-1.25670212641814
-1.7978819323697	-1.58267441797154
-2.03122196512981	-1.81461563204317
-2.15834175504359	-1.92805886172407
-2.20510193150435	-1.95919604876807
-2.19673878799643	-1.94363642584071
-2.15329823501643	-1.90117407388143
-2.09079166192097	-1.84638930138459
-2.02064009093116	-1.78841541589901
-1.95031313053278	-1.73210100160201
-1.88439349921593	-1.67956512553789
-1.82536094665322	-1.63135659651525
-1.7737457611594	-1.58690174989328
-1.72781660612112	-1.5444487937014
-1.68338396428835	-1.5010209636308
-1.63436423262594	-1.45282324763834
-1.57437039677635	-1.39621286153093
-1.49894240356656	-1.32897277233478
-1.40750198720403	-1.25140023955256
-1.30410327802904	-1.16672755480549
-1.19659104422101	-1.08062595449567
-1.09449470124965	-0.999897040308506
-1.00643584741068	-0.93075453299358
-0.937868442758047	-0.877208409038978
-0.889748866304069	-0.839975892622589
-0.858422107487503	-0.816162435320285
-0.836676805712243	-0.799789219740832
-0.815597216122127	-0.783092561038021
-0.786616813862955	-0.758309463485081
-0.74317138941564	-0.719434832022981
-0.681571376836461	-0.663378251197661
-0.601031412160707	-0.590159094009554
-0.503041888473539	-0.502153292243254
-0.390374291604654	-0.402767772671458
-0.266028381196804	-0.295112627749371
-0.128706849790646	-0.181165832947689
0.0166243527709369	-0.0616335338568967
0.168042759652095	0.0636045737097781
0.32362590401698	0.194761775303175
0.481451319029744	0.331467331103144
0.63959653785454	0.472419183973866
0.796139093655517	0.615459321627498
0.949156519596828	0.757951799788461
1.09672634884263	0.897220259976758
1.23692611455706	1.0308374312912
1.36573716278122	1.15673450951938
1.48308982313791	1.27328318923829
1.58856598408151	1.37950438145847
1.68217070638745	1.47534819627344
1.76463467478192	1.56180755663603
1.83760369886236	1.64068768353548
1.90342351463193	1.71407357136027
1.96453682798491	1.78369075688559
2.02275211192853	1.85036542056082
2.0786627451633	1.91374181317503
2.13142030195332	1.97237262691653
2.17900822099328	2.02423898119704
2.21906454989428	2.06764365225671
2.25011561516527	2.10228085331231
2.2728790321388	2.13019084830935
2.29117378193828	2.1562762759589
2.31196859856737	2.18803429226984
2.34418795203127	2.23413874223273
2.39607577830542	2.30162796345714
2.47126295253371	2.3919003326474
2.56428276098248	2.49647948421186
2.6570169572196	2.5942408929981
2.71799925849366	2.65196775506724
2.63232035727589	2.57159530836519
2.39380882145345	2.34785579457299
2.03025240277263	2.00681595316159
1.56943885297975	1.57454252360191
1.03915592382111	1.07710224536489
0.467191367043007	0.540561857921472
-0.118667065608243	-0.00901189925741547
-0.690631622386343	-0.545552286700835
-1.22091455154498	-1.04299256493785
-1.68172810133787	-1.47526599449753
-2.04528452001868	-1.81630583590893
-2.28379605584113	-2.04004534970113
-2.3694749570589	-2.12041779640318
-2.36547134430169	-2.1105735044302
-2.31093215687776	-2.0549601811891
-2.2306571578755	-1.9757407482595
-2.14298611966971	-1.89044994041869
-2.0597803739394	-1.81155684312742
-1.98739918131143	-1.74638782763189
-1.92789235815579	-1.69722947640421
-1.88001565590889	-1.66174359677141
-1.84007474810217	-1.63394703790906
-1.80281333254438	-1.6059034686608
-1.76251553186258	-1.56996329902622
-1.71427715361948	-1.52099024559075
-1.6551918426909	-1.45781004931487
-1.58514961595697	-1.38336994896254
-1.50703841640441	-1.3036817644911
-1.42624134293976	-1.22607714920979
-1.34943328179286	-1.15737224543924
-1.28291954454471	-1.102385357401
-1.23105554727918	-1.06309926473888
-1.19533895232214	-1.03860912788707
-1.17441895345912	-1.02577777845773
-1.16477890757158	-1.02029290768651
-1.16162073783782	-1.01770790331485
-1.15960113970856	-1.01409610497471
-1.15330848169056	-1.0061405457733
-1.13753528002351	-0.990778533064206
-1.10747837250771	-0.964792502716529
-1.05900081839621	-0.924773708898112
-0.989012529372843	-0.867609053545658
-0.895909410622543	-0.791259041796263
-0.776986482893565	-0.695405763029954
-0.640024689615888	-0.581661886166533
-0.488928316402216	-0.453302679461006
-0.327601648865249	-0.314685785225362
-0.159948972617691	-0.170548501765904
0.0101254267277569	-0.0253076450780934
0.178717263558392	0.117516049165583
0.341922252261513	0.255574399238734
0.495836107224417	0.387546381832499
0.636554542834401	0.512668985237017
0.759973165012893	0.630266395487709
0.8696501979682	0.739603655007285
0.966642659353033	0.840141177978152
1.05300135887133	0.931951283597811
1.13135016129171	1.01591602408149
1.20415626355911	1.09345929400612
1.27294204431476	1.16587724706991
1.33778793892438	1.23361854924068
1.39741662800269	1.29597651129076
1.44997678984702	1.35153277557341
1.49439912412141	1.39936561746275
1.53190568088348	1.4406113817697
1.56700232759651	1.47960077989986
1.60722859933517	1.52367201610304
1.66120600061555	1.58107701725588
1.73509004747678	1.65715198575269
1.82819412134116	1.74980080308158
1.9290854451055	1.8458964157289
2.01372553239289	1.92022604663649
1.93900915677708	1.84154322722306
1.73101492195467	1.62357010553646
1.41397516596324	1.29341968640725
1.01212222684035	0.878204974665984
0.549688442623548	0.405038975143212
0.0509061513504052	-0.0989653073305129
-0.459992308941517	-0.606694867924636
-0.958774600214659	-1.0910367018086
-1.42120838443146	-1.52487780415187
-1.82306132355436	-1.88110517012387
-2.14010107954579	-2.13260579489405
-2.34809531436819	-2.25226667363187
-2.422811689984	-2.28230917598119
-2.38734186513875	-2.22972014554464
-2.29193518699019	-2.12361452029589
-2.15309585011914	-1.98902084418978
-1.98732804910639	-1.8442829077731
-1.81113597853276	-1.70080645374446
-1.64102383297905	-1.56422073912092
-1.49349580702607	-1.43599166728811
-1.36394676668908	-1.31488149924656
-1.24336632874561	-1.19809926276292
-1.12668186076289	-1.08225829595657
-1.00826464758517	-0.964276076738298
-0.883561232890109	-0.842223680211734
-0.750653500143749	-0.716017234943712
-0.611312254547734	-0.587820878253411
-0.471195450089308	-0.462067508662171
-0.339037006794219	-0.345036801665756
-0.224921962427894	-0.243961311398809
-0.138008330810008	-0.165716721292359
-0.0842496859590421	-0.115296608821335
-0.0647111994404679	-0.0943998815439433
-0.0749561170331234	-0.1005121229004
-0.105744441705854	-0.126831591200304
-0.144925376137257	-0.16321928535018
-0.179973285583367	-0.197995513914682
-0.200340915630731	-0.220043234213669
-0.198914834641611	-0.220600484177632
-0.17230627257461	-0.194362920987064
-0.120199360363927	-0.139834214608157
-0.0442649983955543	-0.059036350833206
0.0528253482830341	0.0433095727038225
0.167944569651215	0.161042942832184
0.297586921054916	0.288033764568623
0.437718238480121	0.419392843417801
0.583710293716858	0.551923592631614
0.730541483794499	0.683684129589782
0.873253272075821	0.813057507735992
1.00752056560519	0.937990249000584
1.13015879855921	1.05587181532364
1.23943444961781	1.16408326584804
1.33513638842902	1.26087190989598
1.41843475469005	1.3460891140942
1.49154991557081	1.42141270328074
1.55723234955854	1.48985927289604
1.61810576595907	1.55466158043549
1.67602100426073	1.61791501818722
1.73160663277822	1.67961625712886
1.78417531521517	1.73763550823009
1.83210972859597	1.78877855941222
1.87377954379915	1.83060277994586
1.90883970074211	1.86327732166482
1.93945383937421	1.89066380804152
1.97076766504722	1.9199935004447
2.01001297208869	1.95994173017297
2.06397013127417	2.01733796442606
2.13505620067762	2.09309741313866
2.21695228708884	2.17832303546151
2.29130444862129	2.25194318423284
2.21184840513996	2.1758565489292
1.99029198660598	1.96379537687829
1.65185276088435	1.64005776887018
1.22174829584009	1.22894182569488
0.725196159338185	0.754745648142452
0.187413919243655	0.24176733700293
-0.366380856578497	-0.285695006933644
-0.910970600263263	-0.803343282877228
-1.42113774394564	-1.28687939003778
-1.87166471976062	-1.71200522762526
-2.23733395984319	-2.05442269484963
-2.49292789632836	-2.28983369092084
-2.61322896135111	-2.39394011504886
-2.64291822295094	-2.41406436567937
-2.59681691073218	-2.36807641234599
-2.50439071701668	-2.2817166375181
-2.38953672712377	-2.17570827964108
-2.26921156361115	-2.06509762309802
-2.15392197284429	-1.95981910934356
-2.04904926384029	-1.86556531093112
-1.95623573623173	-1.78446786393237
-1.87445047267372	-1.71554257424043
-1.80069786373327	-1.65513296365446
-1.73058381509863	-1.5976679696906
-1.65903905002388	-1.53692303738016
-1.58135302714988	-1.4676608262988
-1.49437951372232	-1.38718410643618
-1.39754749433413	-1.29621473079449
-1.2933017959717	-1.19875093150619
-1.1867847101271	-1.10100405574439
-1.08482997985069	-1.00987422941058
-0.99455569719591	-0.931498879792573
-0.921924902485916	-0.870219613559216
-0.870572690946899	-0.828018094635936
-0.841066589583561	-0.804274576806989
-0.830685008339385	-0.795748720664809
-0.833773280789612	-0.796885060436844
-0.842677858436071	-0.800615264542081
-0.849095623279304	-0.799610274414307
-0.845465868830302	-0.787617474613859
-0.825962883228119	-0.760405523915408
-0.786842277965616	-0.716012249897888
-0.726238786562387	-0.654303756736175
-0.64375213863933	-0.576154986455532
-0.540146145808352	-0.482741314596492
-0.41555011259115	-0.375336415413175
-0.277517817806201	-0.255612365463026
-0.129081748846361	-0.126028930661139
0.0267256068955153	0.0101486292033441
0.186871762026573	0.149343051631195
0.348324229153958	0.288434320072158
0.508050520884815	0.425393237366099
0.663018149826288	0.559440398705593
0.810194628585523	0.690652652039159
0.948324485126417	0.819266666852162
1.07958811575181	0.945124001540707
1.20420024240263	1.06757955665801
1.32251054008748	1.18579548306594
1.43472498559475	1.29899393812846
1.54034941773369	1.40629495709144
1.63765733616962	1.50622809095111
1.7237401062543	1.5964813921324
1.79556417670516	1.67448750320807
1.85190686375762	1.73895360428873
1.8953780160893	1.79173356957306
1.93338985276007	1.83895325457331
1.97713658425621	1.89032639392692
2.03829375571712	1.95617167924549
2.1239905535862	2.04256906908504
2.23141454549553	2.14607257768551
2.34395868151866	2.25004977214315
2.43084373723772	2.32464819568689
2.35565313360778	2.2473146207996
2.14633875052983	2.03302423390408
1.82728672972169	1.70834254164984
1.42288321290118	1.29983505068639
0.957514341786123	0.834067267663239
0.455566258094337	0.33760469922991
-0.0585748964563586	-0.162987147964086
-0.560522980148145	-0.641142767269238
-1.0258918512632	-1.07029665203603
-1.43029536808371	-1.42388329561495
-1.74934738889185	-1.67533719135649
-1.9586617719698	-1.79809283261113
-2.03385237559974	-1.83159085117718
-2.00414495108183	-1.80386661212812
-1.92576526124295	-1.74057414512793
-1.82204166997248	-1.66071070809405
-1.7097818987299	-1.57548308096575
-1.59940521948532	-1.48945295432327
-1.49606570109575	-1.40284646972194
-1.40101653650242	-1.31402453514345
-1.31290637135692	-1.22146418135471
-1.22896264721843	-1.1249421503796
-1.14600945000612	-1.02580632163227
-1.06121797440387	-0.926385460973447
-0.97261706151543	-0.828920004356394
-0.879576481789814	-0.734756186627405
-0.783399201190005	-0.644463700276524
-0.687798008903868	-0.558865598890881
-0.59877555819055	-0.480229197086582
-0.523601704299123	-0.412690249824699
-0.46907553310134	-0.361467290323595
-0.439689891261136	-0.331167725849603
-0.436387775191023	-0.324000891409999
-0.45629122221073	-0.338709260935215
-0.493335468760006	-0.370564998780282
-0.539448164415814	-0.412225213152727
-0.585881169928054	-0.454981788477519
-0.624428420115037	-0.49004523322828
-0.648392690248183	-0.509715690391587
-0.653217179235055	-0.508372838369098
-0.636709049711708	-0.483163645309213
-0.598840849507887	-0.434246576092217
-0.541233599785482	-0.364530419697652
-0.466505490000597	-0.278946911195741
-0.377652834309444	-0.183370907974488
-0.277577192096285	-0.0833961654261791
-0.168843777906435	0.0166949008443272
-0.0537077256441884	0.114367306867084
0.0656671395391244	0.208459889028636
0.186986165486816	0.298259852890672
0.307811674072746	0.382740882003049
0.42588696163848	0.46065285171534
0.539748476936263	0.531525812087824
0.649353401737578	0.596873643591912
0.756287162081133	0.660583727944025
0.86320782406149	0.727936040106279
0.972596434616367	0.803591486194962
1.08535963189162	0.889568790157658
1.19999629259202	0.984254660074975
1.31279142418709	1.08294168112389
1.41905800393749	1.17967059832026
1.51505089831413	1.26966029135599
1.59991634719593	1.35147479953309
1.67693893197352	1.42817783392667
1.75343392787821	1.50692611274917
1.83891744326767	1.59677773778282
1.94164597691288	1.70498526749729
2.06417871589221	1.83259718350338
2.1991389100119	1.97061399372066
2.326669064756	2.0981113938788
2.41504772045818	2.18357633435645
2.33543672391148	2.10933641202505
2.11478467742043	1.90375314681306
1.78036299570859	1.59253129139386
1.35944309349954	1.20137559844079
0.879296385516859	0.755990820627202
0.367194286484109	0.282081710626456
-0.149591788875134	-0.194646978888095
-0.643790425837299	-0.648490495243098
-1.08813020967881	-1.0537440857652
-1.4553397256761	-1.38470299778104
-1.7181475591056	-1.61566247861727
-1.84928229524372	-1.72091777560054
-1.88748182371287	-1.74344787312755
-1.85841997680033	-1.70995572151525
-1.78735799816007	-1.64324626188851
-1.69489608239643	-1.56075251226505
-1.59567044097046	-1.47395628461783
-1.4988614875679	-1.38953166614197
-1.40955407704622	-1.31113794811658
-1.33003021598764	-1.24083939309379
-1.26049115002199	-1.17955707075958
-1.19926203478147	-1.12664141350083
-1.14292131565311	-1.07926399841459
-1.08681333774733	-1.03246493076189
-1.02609806787435	-0.980255958507219
-0.957126485221633	-0.917510192363549
-0.878722684591236	-0.841928968137286
-0.792940513801714	-0.755343364437687
-0.704990037424787	-0.663852352225521
-0.622245735858409	-0.576628031580799
-0.552508123150856	-0.503566357191722
-0.501952933745595	-0.452386464732935
-0.473396155297989	-0.426201794031119
-0.465488225875432	-0.422608468896816
-0.473128402170885	-0.434676247019319
-0.488880360394987	-0.453251490960192
-0.504774853463208	-0.469427768984096
-0.513840242819565	-0.476242929378217
-0.510987420397503	-0.469323245323675
-0.493257562713875	-0.446770767678026
-0.45967070712312	-0.408742671171503
-0.410913477715598	-0.35696919069802
-0.348980546717474	-0.294215003626823
-0.276771617527006	-0.22364043094427
-0.197598797911801	-0.148140482943851
-0.114585296218324	-0.0698427861658334
-0.0300302325369488	0.0100951751215266
0.0550794000218108	0.0913783441245717
0.141206227856875	0.174253704224429
0.229950203632059	0.259133850342472
0.323358842603884	0.34632533075783
0.423069349699894	0.435939860126318
0.529534445862188	0.52792441368975
0.641539385369307	0.622064586135236
0.756125153602682	0.717862145965816
0.868929457995715	0.81428726403201
0.97488533989882	0.909482627786966
1.06919311147732	1.00059007153
1.14844489066104	1.08397610391554
1.21168169930449	1.1560800664661
1.26107992783318	1.21479573942765
1.30200853553105	1.26090955271945
1.34234152255104	1.29892422943916
1.39103402531691	1.33667119410561
1.45604124871412	1.38340862065465
1.54175162632386	1.44657801181964
1.64628508581045	1.52794691925378
1.75925301571445	1.62028349389239
1.86080128371251	1.70582571767632
1.92283816214824	1.75759272246808
1.85573969642655	1.69213090783777
1.66891896461116	1.51043296954982
1.38408796472657	1.23453016600869
1.02295869479732	0.88645375561886
0.607243152847907	0.488234996784797
0.158653336902854	0.061905147910973
-0.301098755013322	-0.370504532598143
-0.750301124876107	-0.786962786338082
-1.16724177466098	-1.16543835490437
-1.53020870634344	-1.48389997989254
-1.81748992189895	-1.72031640289813
-2.00737342330301	-1.85265636551665
-2.07814721253109	-1.90388376467306
-2.08071869400637	-1.89338191561293
-2.03586031436247	-1.83890400060728
-1.95966880780524	-1.7572519292745
-1.86538576974331	-1.66284285538996
-1.76332782032087	-1.56677968741966
-1.66107675426194	-1.47629884040529
-1.56364419050136	-1.39464733961768
-1.47351574018871	-1.3214654982191
-1.39063888425894	-1.25361779191694
-1.31257836260463	-1.18634231557074
-1.23511549847778	-1.11461680883331
-1.15341079107364	-1.03458328839189
-1.06356061815718	-0.944724039486387
-0.964134902731255	-0.846463609289668
-0.857191376809012	-0.744073058118145
-0.748352124630009	-0.643975528738309
-0.645788866055966	-0.553610612422972
-0.558321975603301	-0.479994235818467
-0.493159182318106	-0.428186005466099
-0.453952290298235	-0.400015254624837
-0.439759161692814	-0.393438233149263
-0.445177317285756	-0.402738848634144
-0.461508212216188	-0.419550301895632
-0.478530017915818	-0.434462156692497
-0.486397058402645	-0.438807604149518
-0.477261214731021	-0.426145555685523
-0.446323074618943	-0.393046408467831
-0.392160306342289	-0.339062744657395
-0.31635010269504	-0.266082942400343
-0.222555919610204	-0.177431703407744
-0.115349028808391	-0.0770099739494921
0.000921717988722987	0.0314094280861906
0.122926659157795	0.144695970266697
0.248654289820797	0.260628862386075
0.37723003965775	0.377874068891777
0.50842723391777	0.495722823035469
0.642109638966719	0.613745278887777
0.777819629648527	0.731537996326172
0.914615840386142	0.848655633004625
1.05111054317553	0.964665291618861
1.18556095065697	1.07917909747161
1.31589337817701	1.19176014246982
1.43963663996427	1.3016683470193
1.55384050155458	1.40747843909146
1.65514220019118	1.50674162418355
1.74019344901797	1.59603946010548
1.8065830132423	1.67177178360312
1.85413885969851	1.73168721803053
1.88617015449455	1.77663846055812
1.90998755338721	1.81165469498357
1.93604082028532	1.84545596862329
1.9753038915529	1.88801562348006
2.03514084168745	1.94649602808994
2.11465892513816	2.02060864736946
2.20115115227452	2.09899479719113
2.2693030066577	2.15834300401412
2.19697456976058	2.09246561518005
1.99542471251277	1.90882210828216
1.68780661507961	1.62839547272696
1.29727345762643	1.27216869792097
0.846978420318562	0.86112477327069
0.360074683321335	0.416246688182628
-0.140284573199918	-0.0414825679367055
-0.630946169079864	-0.491080005680804
-1.08875692415317	-0.911562635643157
-1.49056365825451	-1.28194746841726
-1.81321319121855	-1.5812515145966
-2.03355234287995	-1.78849178477467
-2.12842793307338	-1.88268528954497
-2.14454606228557	-1.90312585570575
-2.10183716655372	-1.87277563191467
-2.02186196670728	-1.80977026623054
-1.92154077206839	-1.72805039389439
-1.81262896916464	-1.6373336262107
-1.70247036295247	-1.54400931352981
-1.59519100740547	-1.45213524915076
-1.49265723858174	-1.36399156230566
-1.39495491185926	-1.28012734912869
-1.30060409508623	-1.19927634646209
-1.20693523527206	-1.11866149351281
-1.11092548695798	-1.03497358814943
-1.01045134857051	-0.945865663716416
-0.905576855277146	-0.851426484402616
-0.799347117792128	-0.754980649203441
-0.697659808633563	-0.662760920077464
-0.608094613105023	-0.582423650699277
-0.537986271533692	-0.520852071540332
-0.49237016588287	-0.482022553110862
-0.472514364344809	-0.465737310687889
-0.475503663685015	-0.467686304553329
-0.494917565952319	-0.480732831340536
-0.522284286828644	-0.496843872169133
-0.548808248389601	-0.508941716563096
-0.566862702627593	-0.512110336972906
-0.570910489214796	-0.503896758269398
-0.557795625029129	-0.483792264546438
-0.526549080373175	-0.452260623458752
-0.477866262934615	-0.409781719793365
-0.413371180967	-0.356263727431296
-0.334834958058306	-0.290953677699693
-0.243593298953729	-0.212787535408304
-0.140353112901718	-0.121004451984369
-0.0254021773893362	-0.0157653632593845
0.100927342836603	0.10151253804775
0.239526864172931	0.228280980270168
0.38611142702038	0.36137927301901
0.537743059435402	0.497653376852537
0.691483789474451	0.634322939291285
0.84439564519398	0.768921743265565
0.993540654650445	0.898965008165591
1.1359808459003	1.02172799610603
1.26882996044001	1.1344567498415
1.38966182603516	1.23504361576824
1.49701314141839	1.32293492666456
1.59077621506341	1.39993379033409
1.67300523911614	1.47055569818665
1.74849234648144	1.54161586033963
1.82449870729405	1.62082743387153
1.90912236947097	1.7144343308724
2.00817722221367	1.82422386903352
2.12105392512797	1.94453850557896
2.2367320054193	2.0601251954512
2.33169661281976	2.14586925603057
2.25748598017813	2.07772448911354
2.05084864914738	1.88802419202021
1.73577647006871	1.59886937023717
1.3362612932833	1.23236102925103
0.876294969132352	0.810600174548378
0.379869347957061	0.355687811615825
-0.129023719901381	-0.110275054060029
-0.626392384101779	-0.565187416992581
-1.08824479430294	-0.986948271695231
-1.49058910016366	-1.35345661268138
-1.80943345134276	-1.64261143446442
-2.02078599749904	-1.83231173155775
-2.1006548882913	-1.90045649847477
-2.10462092647143	-1.8935393473492
-2.04798325204525	-1.83504519467313
-1.95414405560562	-1.7461801101562
-1.84149104054727	-1.64401195542763
-1.72290253730501	-1.5405954312709
-1.60651810182748	-1.44294576184341
-1.4969243887215	-1.35362200524962
-1.39610929348396	-1.27176408610177
-1.30394602737173	-1.19439026335408
-1.2184018095711	-1.11772301484776
-1.13592111433784	-1.03836741105902
-1.05235896430784	-0.954260318324862
-0.964452758811357	-0.865337666831958
-0.871367861887958	-0.773825269595976
-0.775651703630002	-0.684036058925841
-0.683108098455668	-0.601638572003593
-0.601517737807337	-0.532522955205466
-0.538559912330175	-0.481509848702912
-0.499588232465312	-0.451176483124967
-0.485987565449944	-0.441083998345283
-0.494628892438266	-0.447676958374189
-0.518512735446613	-0.464962960908917
-0.548277847749577	-0.485749041483289
-0.574051048835537	-0.502932693529315
-0.587146096623052	-0.510386389379702
-0.581283852584167	-0.503341797814215
-0.553189996637737	-0.478536949288261
-0.502552352008172	-0.434389647182039
-0.431394958088322	-0.371152636021398
-0.343025173141159	-0.290771370192186
-0.240848593203348	-0.196270492618188
-0.127429767314276	-0.0908300199185995
-0.00410837591728072	0.0230485347609837
0.133681236054432	0.143933840780061
0.280838420780951	0.271300814886822
0.434778003231767	0.404930342486671
0.592914808376372	0.544147910497196
0.752663661184261	0.687248107444357
0.911439386624923	0.831368446129964
1.06665680966785	0.972836555510583
1.21573075528254	1.10780079151769
1.35607604843848	1.23293401722826
1.48338617034099	1.34612993409346
1.59561761857991	1.44719569617637
1.69429160276575	1.5384344355823
1.78425844725039	1.62477218653556
1.87312569023793	1.71296427242114
1.96917308712322	1.80958680748565
2.07784665118633	1.91792612793347
2.19752766945729	2.03439563637023
2.31587185311055	2.14563324724715
2.40838384789668	2.22775831489566
2.33533506214711	2.16136849964715
2.13198303695237	1.97655360854994
1.8220192703934	1.69484547357652
1.42913526055113	1.33777592669939
0.977022505506518	0.926876799891028
0.489372503340491	0.483679925123932
-0.0101232478660047	0.0297171343705913
-0.497773250032031	-0.413479740396504
-0.949886005076646	-0.824378867204863
-1.34277001491891	-1.181448414082
-1.65273378147788	-1.46315654905541
-1.85608580667262	-1.64797144015262
-1.92913459242219	-1.71436125540114
-1.92538077000251	-1.70833352191496
-1.86787947769222	-1.65350455001994
-1.77994854822924	-1.5702185622716
-1.67945922951068	-1.47469773219453
-1.57860843900416	-1.37873280718103
-1.48492686873766	-1.29023345852844
-1.4025398840646	-1.21393997750532
-1.33303677423083	-1.15186954612203
-1.27580873699775	-1.10344464171046
-1.22809684709872	-1.06551933485623
-1.18514494973911	-1.03262210055883
-1.14081421107091	-0.997728338120562
-1.08881969515135	-0.953732524311842
-1.02442104172546	-0.89542828403357
-0.946059093032832	-0.821365552132541
-0.856287865888021	-0.734777474907949
-0.761538155530475	-0.643043905832382
-0.670678726440855	-0.555755264891085
-0.592780155494622	-0.482047382205707
-0.534754317060453	-0.428178926478628
-0.499588248682065	-0.396168871377301
-0.485709925725705	-0.3838135441275
-0.487633688294971	-0.385831307526141
-0.497565220811329	-0.395496817739899
-0.507327213021323	-0.406089664989388
-0.509950548574941	-0.411780232428113
-0.500527925044642	-0.407972055656287
-0.476281229469988	-0.391335155923338
-0.436085593007598	-0.359736768409369
-0.379831421230002	-0.312160004857006
-0.307959528035498	-0.248638202506724
-0.221301728096928	-0.170210309135991
-0.121124248705277	-0.0788447017696441
-0.00915856925709774	0.0227937913468387
0.112537886660511	0.131823997427067
0.24188790059704	0.245785057568683
0.37710366754772	0.363159619344693
0.516775942717125	0.483490886869667
0.65960904477192	0.606933633528104
0.803848554879328	0.733305246962603
0.946627211260481	0.860973975706655
1.08358603019125	0.98612460105851
1.20917081667744	1.1029291674525
1.31786081063259	1.20487069417256
1.40619418850994	1.28699433130858
1.47493575948134	1.34837193915622
1.53038615897051	1.39379450181299
1.58393398904262	1.43379158442788
1.64950650310629	1.48249188580606
1.73930643170247	1.55347298147757
1.88131211876421	1.65446350098773
2.05921409502669	1.78237203852438
2.21124866065968	1.92039939102838
2.27565211583295	2.03874114467529
2.20970477743105	1.97582372373747
2.02603678787284	1.80109404389706
1.74590918562951	1.53558597961367
1.39058300917227	1.20033340534687
0.981319296972343	0.816370195556258
0.539379087500926	0.404730224701429
0.0860234192292306	-0.0135526327580302
-0.357486669371536	-0.417444502362527
-0.769890139830164	-0.785911509652472
-1.12992595367544	-1.09791978016827
-1.41633307243617	-1.33243543945034
-1.60785045764113	-1.46842461303908
-1.68321707081913	-1.52506987047689
-1.68985637701869	-1.5181464118634
-1.64549279759895	-1.47083323633274
-1.57129635847028	-1.40308270173632
-1.48429608355527	-1.32943092712585
-1.39674448787656	-1.25877352688556
-1.31655453580656	-1.19552266827638
-1.24814352192507	-1.14123277743128
-1.19314540189504	-1.09584648159818
-1.15077606737381	-1.05817302493652
-1.11799330324993	-1.02580779517964
-1.08981485786915	-0.995062072193576
-1.06013300672909	-0.961400920013058
-1.02308056493038	-0.920487619548647
-0.974610374746561	-0.869493440056412
-0.913711391266475	-0.808125346890774
-0.84277583430903	-0.73894465894587
-0.766995344080032	-0.666874766824548
-0.693055728453209	-0.598110162434295
-0.627585180493791	-0.538785734523905
-0.575758851446301	-0.49372857423362
-0.540321061690738	-0.465504350384534
-0.521164788464243	-0.453894612656383
-0.515493844962447	-0.455888090083042
-0.518468045409874	-0.466180775765467
-0.524137078251752	-0.478081495870075
-0.526442049971283	-0.48465875607032
-0.520085409858787	-0.4799202088724
-0.501110398042796	-0.459776229652798
-0.467112836957696	-0.422554319188684
-0.417144821091726	-0.36893443858308
-0.351472571594511	-0.301344492949776
-0.271321019510449	-0.223036895818167
-0.17862366325953	-0.137171074951316
-0.0757346251846285	-0.0461738193886503
0.0348958684031527	0.048519132593611
0.150999162950133	0.146383309790572
0.270610531102363	0.247477986550462
0.391991512618465	0.351958150452174
0.51342039983465	0.45953809077298
0.633006121914516	0.569077602009826
0.74866498691455	0.678477016885212
0.858276727396019	0.784955937724682
0.959926806929012	0.885597508816995
1.05216190340957	0.977941146173007
1.13428183570536	1.06048334820294
1.20671995106062	1.1330697686613
1.27148038205561	1.19719078186214
1.33246979041212	1.2561354132138
1.39545330386674	1.31488263499071
1.46733133101584	1.37953937185558
1.55452863231949	1.45609317215827
1.66053425887225	1.54832509377775
1.78300119207024	1.65504727710389
1.91122394871627	1.76738156551228
2.02510637345324	1.86731661596887
2.09668494196514	1.9288544483698
2.03150363460983	1.86905647273458
1.8505500709784	1.70307601335472
1.57570978872255	1.45103327151889
1.22886832549402	1.13304844851578
0.831911218944506	0.769241745634087
0.406724006725743	0.379733364162486
-0.0248077735105538	-0.0153564946103343
-0.440798584112666	-0.395907629395688
-0.819362887428875	-0.741799838904889
-1.13861514580746	-1.03291292184925
-1.3766698215967	-1.24912667694009
-1.51164137714489	-1.37032090288872
-1.56532513109132	-1.41736986929593
-1.56763428814647	-1.42022593717035
-1.53825446745113	-1.39511451057015
-1.49306560962957	-1.35489433450013
-1.44306390288234	-1.30885232675624
-1.3947240006035	-1.26333060322193
-1.35110156980303	-1.222425676379
-1.3129902482028	-1.18831726317325
-1.27970730234813	-1.16121932975864
-1.24945151751454	-1.13927916450612
-1.21946482805897	-1.11881611651866
-1.18629759827132	-1.09507966758115
-1.14635704309181	-1.06339703304827
-1.09673948353407	-1.02038830587717
-1.03617815611284	-0.964919153538496
-0.965794305349805	-0.898565504274675
