# Supplementary material for: A multiwavelength photoplethysmography dataset with blood pressure and heart rate reference measurements
Source: Data Brief. 2025 Nov 14;63:112284. doi: 10.1016/j.dib.2025.112284 (PMC12682042; doi:10.1016/j.dib.2025.112284)
Supplement: Supplementary file 1 [file mmc1.zip › ppg_csv/ppg_subject_041.csv]

IR_PPG	Red_PPG
-1.48420657451284	-1.9906683831071
-1.51019191955907	-2.01281432296347
-1.51352620218618	-2.01338994392802
-1.49560852185185	-1.99297533610308
-1.45709024690964	-1.95178850419765
-1.39845819555545	-1.89055865100756
-1.32081421942951	-1.81104046255811
-1.22659884220055	-1.71599597363339
-1.12003828870257	-1.60898313808371
-1.00710138672071	-1.49436742634106
-0.894800563285069	-1.37745633364056
-0.789874599565501	-1.2641992627011
-0.697241508818746	-1.16014477290837
-0.618879771915817	-1.06908109808756
-0.553667032514088	-0.992166521314177
-0.498127835601591	-0.927893106642347
-0.447495319101281	-0.87233138001477
-0.396555160256597	-0.818846830729276
-0.340285585976631	-0.757482189163531
-0.274611925047184	-0.675509901495974
-0.197358865472047	-0.560550017378234
-0.109128973489667	-0.405836899818506
-0.0137401903665739	-0.215279543542195
0.0820455941029716	-0.00544194395294668
0.169598328293886	0.197268368963556
0.240148732226276	0.36372438308162
0.28677664079131	0.470888863698249
0.306145557993457	0.508796462007561
0.299500616953467	0.483181924452711
0.272659237736565	0.413409385302153
0.235095353670217	0.327236991935987
0.198486820635094	0.254445329035573
0.175009593320871	0.220665839908859
0.175392738072912	0.242074273855944
0.206734226476602	0.321797267542869
0.270467904398207	0.449303485390885
0.361313582984439	0.603513719271939
0.468020675614027	0.758840878400197
0.576034761000364	0.892061616381619
0.671219069209606	0.987702808965108
0.743171679041038	1.04040723456189
0.787019704851465	1.05406634313204
0.803560411261039	1.03875387586698
0.798355498863154	1.00696910941088
0.780349757983544	0.970360133091814
0.760176746802293	0.937613092512185
0.748205840945762	0.913963428908955
0.752666238598748	0.90252688783123
0.778395543997311	0.906964231542814
0.826542224376919	0.933996736489927
0.895000493957845	0.99372711969337
0.978912619933862	1.09642767132744
1.07064930696051	1.24641606681043
1.15928365845064	1.43565367055711
1.23028166702069	1.64034221580107
1.26640608083749	1.82270679947668
1.25039162514878	1.93817953392249
1.17997576557954	1.94632289549223
1.02948237298263	1.8578011609465
0.8172593973502	1.62044564286906
0.561654788674373	1.27657086959953
0.281016496947292	0.868491369477541
-0.00630752783890748	0.43852167084271
-0.281969335692087	0.0289763020346643
-0.52762097662011	-0.317830208606973
-0.724914500630838	-0.55958333274258
-0.871605985295014	-0.698638071434704
-0.988027738947489	-0.780432952951667
-1.08335106427742	-0.831980356704175
-1.16387510374617	-0.87664975731387
-1.23161918429158	-0.928663169717247
-1.28482879191042	-0.990818448055399
-1.31956715721397	-1.05506752033333
-1.33144949338189	-1.10544563429105
-1.31696092155018	-1.12269632048245
-1.2742834038849	-1.089477931866
-1.20384467852682	-0.994878132050226
-1.10880011093338	-0.837442950486658
-0.995392781211487	-0.626524623405915
-0.872810802333564	-0.381880670353162
-0.752135128402134	-0.13128359227307
-0.644399809361518	0.0939604364434318
-0.558363890077444	0.265043908422351
-0.498837847636131	0.361954589977777
-0.466126319805009	0.378347262364893
-0.456598689710917	0.323444358517555
-0.464006790295466	0.220126106849006
-0.481081688613931	0.0994656127455343
-0.500970884547268	-0.00690952766335258
-0.518142487187602	-0.0744521200377062
-0.528641325988692	-0.0910246121686751
-0.529967823318702	-0.0584098178050669
-0.520977549707123	0.0100621798336202
-0.501916295326061	0.0945271679640481
-0.474343956922135	0.174467793193221
-0.440675136006161	0.23391014261477
-0.403426663784066	0.264897211326525
-0.364627234173068	0.26863860126461
-0.325764937672867	0.254064119701055
-0.288154528102983	0.234003527579202
-0.253219357829524	0.220090211806579
-0.222292725864346	0.218364592419986
-0.196001351904101	0.227589154309514
-0.173688022881711	0.241081886450153
-0.153371965360374	0.251060259522658
-0.13238922829139	0.253238594343159
-0.108351323126807	0.249464019061383
-0.0798275461573262	0.247328295075388
-0.0463746008216682	0.257198138344169
-0.00796235157963748	0.288194845731315
0.0358509721639228	0.344895336449717
0.086517948982479	0.42594460044264
0.146396100967618	0.524764950262948
0.217701354036558	0.631685021200711
0.30090730717909	0.736502833834997
0.393614665011769	0.830755638401137
0.490862172580233	0.909426332183631
0.586926728329336	0.972031053352984
0.677586088629067	1.02290975266622
0.761480444036929	1.07034216542027
0.839775003238333	1.12410795276516
0.914235152449112	1.19152229929543
0.984508103856778	1.27288194063658
1.04572983338765	1.3581998871546
1.08759919018803	1.4272773798171
1.0957019908553	1.45406985756998
1.05507020594456	1.41425613141257
0.960756239285246	1.29312070102776
0.803129172615053	1.09553578421308
0.597698638071206	0.82948494247135
0.359974267790927	0.522648589166128
0.105465693911436	0.20270713766096
-0.150317451430043	-0.102658998680602
-0.391865536096289	-0.36576940649501
-0.60366892795008	-0.5778815644284
-0.770217994854193	-0.739245242182858
-0.887520013379421	-0.854937459026361
-0.976881836677283	-0.934757126293145
-1.04801228415736	-0.991160752548506
-1.11019276291808	-1.03700992801835
-1.17054528550776	-1.08317704792147
-1.23271253008429	-1.13638003986555
-1.29587633535852	-1.19768694432724
-1.35435685213131	-1.26208269329188
-1.39828611255532	-1.31932899081935
-1.41568006693411	-1.35599069252387
-1.39568972629481	-1.35824112521836
-1.33219897261354	-1.31514110328572
-1.22657745860373	-1.22212809326654
-1.08852994108624	-1.08399983816704
-0.934605448382562	-0.916069215956137
-0.784738116486166	-0.742256097626109
-0.657814642029807	-0.589986946613978
-0.567508015229044	-0.483279762589816
-0.519473713165393	-0.436329798608904
-0.510565415146351	-0.449712352298621
-0.530147404145083	-0.510237068057353
-0.56302265532555	-0.59436792409441
-0.593120062731818	-0.674418677291922
-0.607020316185236	-0.726055383203992
-0.596590270993349	-0.734815091984782
-0.560229328501473	-0.699220589544772
-0.502447304050385	-0.629355752697285
-0.431847220374655	-0.541832997690989
-0.358130773458824	-0.453555291768878
-0.289195113367755	-0.376762076593487
-0.229347058697367	-0.316780851691727
-0.17906370708153	-0.272493178211767
-0.135969115222251	-0.23849177717136
-0.0962750209627778	-0.207552737243697
-0.0560684192450428	-0.172389558799924
-0.012273693990335	-0.12648956098426
0.0366415717745843	-0.0645869950561561
0.0902903823204503	0.016592531610429
0.146549305101468	0.117260720551265
0.202368498241602	0.233742894767128
0.254938809358327	0.35858916973917
0.302738669964035	0.481883160649144
0.346026212478153	0.593479048108946
0.386601936090271	0.685593212239765
0.427026760747716	0.755054150821948
0.46973814310787	0.804446599836106
0.516507546367786	0.841503355894416
0.568434477521614	0.876630077287184
0.62630854586107	0.919314207844571
0.690917593999479	0.974900448143935
0.762974954049299	1.04327006755711
0.842745608542204	1.12013925791589
0.929758980653827	1.20033507227587
1.02285221324472	1.28122574900782
1.12033204312807	1.36419049093273
1.21973620073677	1.45293363851436
1.31683675963844	1.54915862731771
1.40414776104695	1.64762337650832
1.46991300146663	1.73307968799513
1.49873158054492	1.78094278948508
1.47427669237927	1.76217663405003
1.39490828872967	1.66219224111627
1.23906642069496	1.43975777454731
1.02158803832185	1.12530969886988
0.757310091657058	0.749284478610722
0.461069530747277	0.342118578296559
0.147703305639214	-0.0657515375458717
-0.167951633620425	-0.443889404389838
-0.471058336984936	-0.761858557708606
-0.746779854407614	-0.989222532975442
-0.980279235841754	-1.12638462534364
-1.15671953124065	-1.20602786777772
-1.27320019394204	-1.24936073425132
-1.35954236113233	-1.27522713049666
-1.42352306714084	-1.29614713105761
-1.47122812296004	-1.31684995686155
-1.50638543646768	-1.33531666291781
-1.53041263876186	-1.34592321403774
-1.54295848084559	-1.34343866088703
-1.54264604386116	-1.32601281966009
-1.52780223849388	-1.29572007535216
-1.49711809733411	-1.25659795279962
-1.45023878412581	-1.21153344592793
-1.38815901288588	-1.15995311850413
-1.31317117282193	-1.09771184103998
-1.22824519166729	-1.01920524679052
-1.13614772317086	-0.920493180591171
-1.03894991296002	-0.801881601338225
-0.938386111752974	-0.668937322704373
-0.836880310148859	-0.531733324812492
-0.738471857040667	-0.402744620381239
-0.648811704021787	-0.294080943100613
-0.573956222953355	-0.21473391720299
-0.518461673621402	-0.168395584613777
-0.483666916281388	-0.152356166593267
-0.466863327721209	-0.157976225170928
-0.461649618291927	-0.172882845659025
-0.459442295350524	-0.184291099336127
-0.451774185170587	-0.182296634668842
-0.432600096145047	-0.162022265238843
-0.399635451856498	-0.123868035867289
-0.354156121888214	-0.0717266897397994
-0.299564141769726	-0.0100724251887841
-0.239684367359968	0.0583265717237308
-0.177656069914609	0.132789593339154
-0.115638095092765	0.213438018356722
-0.0549932526468087	0.299507735966034
0.00350260286086695	0.388344109281622
0.0596552741539307	0.475491232779771
0.113952130311273	0.555785074313778
0.16747358616512	0.624992953477299
0.221393955751318	0.681297545345068
0.27617579471007	0.726049046351883
0.330944831895751	0.76362373080957
0.383620043407568	0.800472411065802
0.431976247262852	0.843410884243082
0.475181463335615	0.897343948804443
0.514920295406418	0.963177922911146
0.555260711437244	1.03715090589159
0.601006854211062	1.11236929582576
0.655216888785191	1.18192947435166
0.717271987900325	1.24178656004718
0.782708010041799	1.29176978350298
0.844977642233689	1.33465294654059
0.898190716033071	1.37444351167083
0.939454390604953	1.41496407540454
0.969805877857821	1.4589427980483
0.993488865389711	1.50745839583192
1.01597750120168	1.55976845821391
1.04141715967995	1.61337708872419
1.07012825861424	1.66367103086118
1.09682599579146	1.70266075939021
1.11030302290925	1.71760480821349
1.09515198093247	1.69130870758421
1.03540327128017	1.60534913972758
0.915671551286483	1.43911921161912
0.730324725722007	1.18921167146295
0.4946373683486	0.878634247966804
0.223884052928118	0.530394669838407
-0.0666606467775837	0.16750066578548
-0.36172215700665	-0.187040035484249
-0.646025903997224	-0.510219705263058
-0.904297313987453	-0.779030614843222
-1.12126181321548	-0.986717526108379
-1.28164482791945	-1.13644218481603
-1.3825816390411	-1.2366159912756
-1.43530039586357	-1.29820933952724
-1.44984148580018	-1.33237287324351
-1.43848927394284	-1.34872935359737
-1.41306089073798	-1.35428044904609
-1.38258317182004	-1.35310651584881
-1.35200098873196	-1.34683142495714
-1.32210906689137	-1.33540270015657
-1.29049991058503	-1.31763354060162
-1.25312942641762	-1.29123386712195
-1.20604524405292	-1.25252052408159
-1.14683337001306	-1.1964603687908
-1.07545255202669	-1.11783415138922
-0.994349498390336	-1.01375757097323
-0.907960224126503	-0.88671159971611
-0.82179521147268	-0.746389008236586
-0.74133467788835	-0.608817700665875
-0.671004390456195	-0.492421161954779
-0.613484885240278	-0.412231142645392
-0.569439313650931	-0.3745044657069
-0.53755004945721	-0.37399740616696
-0.514734418186581	-0.395162612720972
-0.49655567987189	-0.417017456617896
-0.477943797538153	-0.419966666793847
-0.454234771013551	-0.39199060531409
-0.422282754116215	-0.331789817126842
-0.381212602644521	-0.247822751605044
-0.332450831218289	-0.154118432477147
-0.278993045313548	-0.065125406867444
-0.224254687348954	0.00821836227142938
-0.17106709063245	0.0602588815635019
-0.121241160468073	0.0906030061494975
-0.0756933968543871	0.103232319053677
-0.0347359256865916	0.1055659301666
0.00193220840559732	0.107788606303671
0.0356758736319589	0.122150894230796
0.0694601503340994	0.161508869785465
0.107818248959908	0.23646359155407
0.155795996323687	0.351332208262733
0.217043963364057	0.500537661006407
0.291899280458156	0.667767287156268
0.376549133610451	0.829386874190778
0.463916376406989	0.96138719602613
0.545962893565034	1.04709462033367
0.616326328993646	1.08233685908373
0.672119151543455	1.07595486710774
0.714267122243914	1.04574008071732
0.746512237810518	1.01186227484135
0.773774895962992	0.99063461432853
0.800742149394848	0.99080529249896
0.831225351558023	1.01310279513225
0.868185703799274	1.05238452679087
0.913858428172111	1.10097912251369
0.969485411542737	1.15180170125425
1.03459279626413	1.20035185661559
1.10609301124052	1.24524622506632
1.17765272462475	1.28713601293162
1.23980570849077	1.32606989180543
1.28104276668144	1.35809652996927
1.28957088853316	1.37280951299323
1.2551004329951	1.35365243161439
1.17029317767176	1.28173925512254
1.0351466962374	1.14227025969196
0.855206877111937	0.932401543441889
0.639790334881784	0.662661090214888
0.398213684133349	0.359774021892923
0.139793539453038	0.0504654603579641
-0.126153484572741	-0.23853947250802
-0.390310773357582	-0.480515654823059
-0.643361712315077	-0.664562108781618
-0.875989686858819	-0.808173618181441
-1.0788780824024	-0.931236196846036
-1.24673137374331	-1.05219702425134
-1.39313762555344	-1.1798721078215
-1.51333363064829	-1.31018865067195
-1.60120231559033	-1.42859921469971
-1.65212168675885	-1.51642491408573
-1.66530327108155	-1.558198333505
-1.64457721605748	-1.54739150596032
-1.59752651114437	-1.48895628398648
-1.5336216437003	-1.39806577629749
-1.46218891949346	-1.2953524830741
-1.39079905535957	-1.20019807290274
-1.32432820584407	-1.12479367200954
-1.26470297675086	-1.07157407593734
-1.21121365146813	-1.03490430935401
-1.16124202467798	-1.00568764703536
-1.11124325021661	-0.976298452877117
-1.05778056794028	-0.943500642005502
-0.998359650610003	-0.908395510614512
-0.931859828645615	-0.87408959006312
-0.858568555589834	-0.842880124917562
-0.780050233714328	-0.814771037274024
-0.699097264040096	-0.788031266446892
-0.619788483483325	-0.761098290694512
-0.547410235622035	-0.734410194132418
-0.487871118805907	-0.710911802226073
-0.446364481919172	-0.694652859326782
-0.425448258114184	-0.687879257414364
-0.423272628830767	-0.688070389302543
-0.432981860599615	-0.686843697612743
-0.444001400847825	-0.67195784471017
-0.445069221442281	-0.632008634173855
-0.427940311716598	-0.561822531775384
-0.390233153079498	-0.466025122732748
-0.336201667192566	-0.359018786105017
-0.275122487001211	-0.261060027821709
-0.217917357390939	-0.191537462713769
-0.173138462604521	-0.161485619555776
-0.143537754051692	-0.16769571056599
-0.124294280276571	-0.190513976961377
-0.103592463907072	-0.196630457589449
-0.0656211069655649	-0.146959685979494
0.00464950061791107	0.00231234101302251
0.116202448813034	0.275297111123909
0.267977131630195	0.625968327111696
0.447886528468849	1.00829969173492
0.635718002997309	1.3762649077521
0.809094910298308	1.68383767792179
0.950069158203233	1.8849917050025
1.04964417678375	1.98500016772402
1.10891371985199	1.98299983666811
1.13736742217282	1.91557933999325
1.14977089949909	1.8270993030677
1.16261477633229	1.75752712307567
1.19039899435392	1.73412421080218
1.2419059888551	1.76766423018582
1.3171396790173	1.85245269942262
1.40606471416999	1.96906297905137
1.49003877743339	2.08885669393268
1.54588774264344	2.17952755420447
1.55148110057398	2.2109217219016
1.50858793073763	2.16037637411272
1.38905986247487	2.02981370872969
1.20662405765517	1.8012188606389
0.975007678147965	1.50075726060901
0.707937885822714	1.15459433940867
0.419141842548866	0.788895527806557
0.122346710195874	0.429826256571319
-0.16872034936681	0.10355195647162
-0.440332174269735	-0.163761941723879
-0.67876160264345	-0.367537806956348
-0.870281472618503	-0.522263077694624
-1.01300573131789	-0.63822811721075
-1.12761096266094	-0.726434828573058
-1.21831202367043	-0.795815439561499
-1.28838046049903	-0.851974442464087
-1.33925879861275	-0.897175609476424
-1.37044274502828	-0.930990518450509
-1.38020339296595	-0.95126200327638
-1.36676407838062	-0.955225699084169
-1.32936276792236	-0.94062752635803
-1.26887716871579	-0.906767089744134
-1.18812954084794	-0.855510633650806
-1.09218786388821	-0.792153779801825
-0.988702753886134	-0.725670942996396
-0.887804334943385	-0.667777098932401
-0.800894360295758	-0.630544886042136
-0.73815784125481	-0.622874869410085
-0.705505570220302	-0.646716464636854
-0.702248625260702	-0.694548503141287
-0.720648136566066	-0.749864481447846
-0.747710680948874	-0.791504976102436
-0.768672088589478	-0.800627078698843
-0.770970985980244	-0.767277330431508
-0.747419290279336	-0.693525059844668
-0.697682522424547	-0.592001348072995
-0.627774423897111	-0.480986186976838
-0.547810511661264	-0.378429703154765
-0.468738172894051	-0.29721080778034
-0.399110516183464	-0.243018137355021
-0.342979370199495	-0.214943259920063
-0.299518028828035	-0.207646356093706
-0.26423900911514	-0.213457588439689
-0.231070783900832	-0.223470325671133
-0.194397996633105	-0.228001021869138
-0.150417905067908	-0.217399185574364
-0.0976084417774415	-0.183566900739114
-0.0365098262065931	-0.121649657384746
0.0308119793171524	-0.0312042044148005
0.101361649185912	0.0834010638060112
0.171801894816516	0.21323719725988
0.239029639686683	0.345676487750503
0.30068836824822	0.466150316861185
0.355526031140246	0.561095838128377
0.403538360951156	0.621691927104479
0.445894445068478	0.647056007015685
0.484675333255959	0.645298325485879
0.522452337199536	0.631525536951837
0.561728461661622	0.623187291652443
0.604329582972855	0.634465180401001
0.650944560812529	0.671992488675826
0.701058007274248	0.733592981660018
0.7534036505004	0.810303266034137
0.806810489683462	0.890573878809779
0.86103310576576	0.96479400882231
0.917026354526809	1.02833225344694
0.976309284362866	1.08209154108374
1.03953750249274	1.13069959575552
1.10485968008089	1.17927347096901
1.16674915990497	1.22996736354982
1.21577607409654	1.27939395058443
1.23947563256728	1.31768778935046
1.22422684306518	1.32953862837457
1.15783033437508	1.29702816432547
1.0304299720311	1.20369278454062
0.838967291362341	1.0304772427239
0.599590445016874	0.777308805078287
0.328447585642773	0.472500753597267
0.0416868658881096	0.144366370274316
-0.244543561599043	-0.178781062897087
-0.514095544170614	-0.46862826392346
-0.750820929178532	-0.696861950811328
-0.938571563974722	-0.855560684023272
-1.07163101613023	-0.934772717460217
-1.16652642735358	-0.948508260987791
-1.23334077676509	-0.92022855040575
-1.2815552936309	-0.875838387108027
-1.31803227945122	-0.836862799715671
-1.34626731567335	-0.815760396423716
-1.36674737424671	-0.81458657254823
-1.37804263250595	-0.826956204347444
-1.37818150418573	-0.842028768037849
-1.36584954795645	-0.848813386651356
-1.34105243969813	-0.839513815499434
-1.30514839392678	-0.811301523970547
-1.26044232963211	-0.766439244544069
-1.20962825241992	-0.711069643963168
-1.15527546791502	-0.653215041528735
-1.09944742225695	-0.600566830352467
-1.04349988926517	-0.558540853151164
-0.988073693556844	-0.528971508678279
-0.933256169099558	-0.50982951710275
-0.878908580451419	-0.49629616492892
-0.82519753881609	-0.482992794570196
-0.773229091761027	-0.4663000835877
-0.725391965142872	-0.445420379652423
-0.684945831071479	-0.42166052517492
-0.654796412325412	-0.396688579265058
-0.636026175536538	-0.371122348234876
-0.627023428402743	-0.344289537123488
-0.623644067796766	-0.314927394948417
-0.620095684241068	-0.281925343172156
-0.609909834621556	-0.244394735849137
-0.586736535989802	-0.201054456919299
-0.545179461522341	-0.14958331063102
-0.481865929804654	-0.0867785232242844
-0.396541701912089	-0.00986316947428592
-0.292742913143908	0.0816005696730244
-0.177695804716117	0.184258050317521
-0.0612983728761132	0.29081554733755
0.0457547779314523	0.391449656871906
0.134348160157718	0.476441258412269
0.199185102455653	0.539183793012553
0.2402330349525	0.578416422721751
0.262972206593233	0.598791732980105
0.277383520126294	0.609652782377961
0.295869639531785	0.622620526416151
0.330446591206173	0.648828624741931
0.389672246537723	0.696449909817155
0.476011315950013	0.768899561138943
0.584528793070308	0.863956565976391
0.703609845407666	0.9739356315979
0.817753465254977	1.0869382573303
0.911741391730443	1.18915710773502
0.975012642031026	1.26807960781972
1.00492631966659	1.31610344114775
1.00773602442647	1.33363588507433
0.996688885569095	1.33039976865047
0.987734907245857	1.32367726354567
0.994347851354525	1.33298454949807
1.0231906285544	1.37228923062121
1.0717555911759	1.44262694392138
1.12833080339665	1.52855074864456
1.174189343955	1.60049351069725
1.18762949464431	1.62249103594626
1.14908412619022	1.56248045884628
1.05490682518478	1.41602259417557
0.893219344815754	1.16679937969591
0.679605820236184	0.844118739267344
0.429650386599105	0.477288596749929
0.158937179057553	0.0956168760037183
-0.116949667235433	-0.271588499111232
-0.382426017126816	-0.59501960473487
-0.621907735463559	-0.845368517007141
-0.819810687092624	-1.01690672166324
-0.972766462214452	-1.1503523399555
-1.10113633382146	-1.26431328230631
-1.20900944244035	-1.37117347936914
-1.2982589354292	-1.47423851734692
-1.36877458339503	-1.56859223759731
-1.41932444924194	-1.6441817078645
-1.44857269666196	-1.68974213955843
-1.4559040912244	-1.69670139098896
-1.44178487848575	-1.66220402458908
-1.40760994468439	-1.59026240030798
-1.35528630455735	-1.4905502918551
-1.28697285695376	-1.37539778536772
-1.20531206688388	-1.25642576650801
-1.11410608135666	-1.14236395945075
-1.01885369493522	-1.03871864619573
-0.926348177293391	-0.94866722364658
-0.843051808301454	-0.873962079786543
-0.772945552154861	-0.815146087868983
-0.716145333680532	-0.77126461404843
-0.669204665544343	-0.739612449911877
-0.626995408299222	-0.715810568178161
-0.585186956982088	-0.694178060649621
-0.542133171947614	-0.668309062322939
-0.499328350048229	-0.63191231944923
-0.460218491351395	-0.580006127064478
-0.427914267886254	-0.510277018431072
-0.403006206151903	-0.424016549509502
-0.382732164760387	-0.326045012427423
-0.361979835389782	-0.223576632069771
-0.335519545462087	-0.124559100987379
-0.30022147434313	-0.036028622820346
-0.256155479182688	0.0373757893042989
-0.206166530158481	0.094678700318163
-0.154284077849594	0.139180602748087
-0.103775073424854	0.177877186755904
-0.0556713578581721	0.219735464846078
-0.00831580638508589	0.273521637326439
0.0419403602890223	0.345876570744145
0.0991786564611158	0.439928501648049
0.16612799171639	0.554506704972303
0.242910734251022	0.684042140738954
0.326827895529305	0.819244632375413
0.413151554486322	0.948508980764976
0.496420665079837	1.05977612742579
0.57162665047003	1.14244514912001
0.634915583226782	1.1891210826778
0.683827068147496	1.19733820628925
0.717397767198684	1.17129628048722
0.736448803334461	1.12283355934689
0.744025420914984	1.07023260537351
0.74558089204547	1.0342038369636
0.748453276938608	1.03220336277466
0.760499026047046	1.07341369869894
0.788169983449387	1.15631692616229
0.834590725135943	1.26949241539259
0.898185853107398	1.394990736577
0.972181661933128	1.51270753088436
1.04505819884382	1.60391456574704
1.10188206860786	1.65287158009354
1.12636765828838	1.64688869196212
1.10343823837554	1.57616620661398
1.02917928427048	1.43445140746789
0.884262647940415	1.21780636156103
0.683658778637547	0.934737383875174
0.442338125614073	0.606191662336116
0.17527113812219	0.253116384869637
-0.102571734585905	-0.103541260598478
-0.376220043258012	-0.442834086142444
-0.630703338641936	-0.743814903836476
-0.851051171485478	-0.985536525754789
-1.02229309253644	-1.15798721318042
-1.14131563429684	-1.28020991539933
-1.22823025523418	-1.36637912129334
-1.28967522077881	-1.42915368332298
-1.33054629687746	-1.47535705666899
-1.35393145820364	-1.5047663912496
-1.36175487573913	-1.51205657613824
-1.35539369789398	-1.49079541784021
-1.33613881335469	-1.43783715718361
-1.30567563667738	-1.35643432955875
-1.26649147600522	-1.25687076763982
-1.22181889267707	-1.15433806922129
-1.17488982360662	-1.06472766546207
-1.12776249102074	-0.999651535927585
-1.08034058393105	-0.962317881789935
-1.03017926027317	-0.945761453616507
-0.973318509188788	-0.934175988473045
-0.905886033095773	-0.907033265642431
-0.825795640130108	-0.844891677603621
-0.733802639534329	-0.735418501050318
-0.633583499055142	-0.578005724531572
-0.531083746029295	-0.385563590075585
-0.433594507669812	-0.182725016181052
-0.348723435742705	-0.000503896882031725
-0.28307685028861	0.131723857287205
-0.240569313698835	0.195024135952644
-0.220758573171725	0.187665677855828
-0.217962402699716	0.12705330783264
-0.221807266629529	0.0455068667032789
-0.219376792375809	-0.0191300556680738
-0.1985273766485	-0.0349357969565292
-0.151391165837529	0.0147331471216
-0.0767876198548481	0.127436831190589
0.0194863733405755	0.284473589819696
0.126622227739002	0.458405753856312
0.232066876525005	0.621615837986628
0.324632850927422	0.752736764608619
0.396424359413142	0.839718428316347
0.443471509568892	0.880026699697529
0.465621235539544	0.879267293331576
0.466272728212412	0.849426529678927
0.452129769811637	0.807158176097378
0.432661404404947	0.771640578740871
0.418796241322753	0.761296998222014
0.420711908209993	0.789483906990227
0.445234475636862	0.86048130849806
0.493865916290508	0.967684802878129
0.562419957477341	1.09525862817653
0.642615663808032	1.2229999434235
0.7250672483414	1.3326562913476
0.802439376206347	1.4133049666557
0.871497037928908	1.46393453566773
0.933317140843652	1.49254303189047
0.991665112035961	1.51220682117295
1.05016054669645	1.53547698706639
1.10925762780863	1.56904075140255
1.16419119394661	1.61049431367403
1.20480102403084	1.64817962161032
1.21752104540056	1.66382665943717
1.18894821060278	1.63688323428871
1.10965036083531	1.54918833251375
0.978798572786315	1.3800778209419
0.799715744563296	1.12621759897406
0.583285976615034	0.81129978696057
0.34039336939031	0.45901650525179
0.0819220233379041	0.093059874198066
-0.181243961093403	-0.262877985850254
-0.438220483454831	-0.585104954542822
-0.678123443297599	-0.849928911529286
-0.890068740172926	-1.05002621449319
-1.06317227363203	-1.18071764995898
-1.19068285001155	-1.25472485045182
-1.28415918354935	-1.29113569407881
-1.34837446394599	-1.30987673485621
-1.38873105073783	-1.32704362733186
-1.41022088203617	-1.35207542740357
-1.41701587400978	-1.38671094733344
-1.41244708333764	-1.42527495669222
-1.39893127556194	-1.4562656648013
-1.37766131698609	-1.46553201998034
-1.34828776054038	-1.4407237007276
-1.3089814494098	-1.37559990918243
-1.25711668283565	-1.27237128444674
-1.1905258865201	-1.14107294294098
-1.10896840218082	-0.996428615336295
-1.01520266189984	-0.85371134620169
-0.915020359834649	-0.725154317060014
-0.815961575244303	-0.617734414814296
-0.725088802040405	-0.532374246119258
-0.64675399697186	-0.464357629581298
-0.581368436460766	-0.404845783505701
-0.525721236455665	-0.343237792946577
-0.474622302977789	-0.269733746115631
-0.422997889437757	-0.177400171761296
-0.367480342583535	-0.0634890025275612
-0.307048675931512	0.0697778272669387
-0.242898939167648	0.21478571927392
-0.177948275223936	0.358796811955072
-0.116219960364614	0.485662430966512
-0.0621447702416094	0.579439532269757
-0.0197076538843583	0.629281108204398
0.00861333113919996	0.633800181560517
0.0229647446455459	0.602820079285937
0.0268256689089893	0.555373296427176
0.0267438811009987	0.514454754685686
0.0308877295915454	0.500401310425945
0.046798763318926	0.525224638471541
0.0791663583296717	0.589753725751702
0.1284451584254	0.684350515270569
0.190721586931746	0.792638992660443
0.258737735168722	0.896604163530904
0.323717470417732	0.981068383415889
0.377544225771054	1.03620406452402
0.414735391499221	1.05804283521748
0.433678235313509	1.04794801066491
0.436880778628314	1.01197099942798
0.430340413267204	0.960134517322549
0.422295431024016	0.904998607882012
0.421639147534653	0.859168927802078
0.43630017738125	0.832472791166453
0.471929877457478	0.830259823466266
0.531143170175752	0.853749685349081
0.613289100658067	0.901858595115726
0.714476583202185	0.972859307772749
0.827559622132154	1.06447494998488
0.942020996275789	1.1721402731432
1.04407027918567	1.28629198370206
1.11753304742178	1.39026618173693
1.14591827925134	1.46049172679731
1.11541397835911	1.46993715968693
1.0295238124136	1.39435408953839
0.871145939925888	1.22625931812867
0.655632654368144	0.953216096027614
0.398336249212537	0.605335652463363
0.114609017931235	0.212729216664067
-0.180196746003595	-0.194491982142127
-0.470728749119784	-0.586216714727072
-0.741634697945164	-0.932333751862621
-0.977562299007568	-1.20273186432063
-1.16315925883483	-1.39048650423778
-1.29456696662579	-1.50950599686882
-1.3859439935647	-1.57364585484421
-1.44702871981011	-1.60211918904231
-1.49084377950907	-1.61606493773145
-1.53006976534112	-1.63409344122882
-1.57284810187367	-1.66761338839146
-1.61970112438614	-1.71761702439954
-1.66298504169381	-1.77445322993709
-1.68932828689761	-1.82099053302626
-1.68433647928546	-1.83815901075746
-1.63792299183022	-1.81091723053752
-1.54828862844536	-1.73270973569485
-1.42305879458545	-1.60735335242335
-1.27728243235849	-1.44827557312033
-1.12925893887741	-1.27554061102925
-0.995778989589272	-1.11133693619955
-0.888242333627525	-0.974985541306634
-0.810650812722272	-0.878881937935022
-0.759920191047052	-0.826551408339092
-0.728241985060565	-0.813120453837505
-0.706443082774069	-0.82762312170891
-0.68692809899325	-0.856231082214121
-0.665207822961421	-0.885611824480196
-0.639891099921507	-0.905748030879527
-0.611686924529306	-0.911578282985066
-0.582132342763625	-0.902969273218248
-0.55255224745057	-0.882944461209526
-0.523389544682445	-0.854668078066081
-0.493772006994376	-0.818220339838559
-0.461246496931901	-0.768522118015605
-0.421926266064768	-0.695683615964257
-0.371395393000448	-0.588350153794181
-0.306326441390312	-0.439298157471481
-0.226234225548686	-0.251110118898443
-0.134584005739107	-0.039064339714196
-0.0386419179271036	0.171005011689607
0.0521502329014335	0.350136340747626
0.128907276324497	0.476495208563136
0.186170333388213	0.544005400542003
0.223735805847718	0.565148693157527
0.246669096131569	0.566299103330887
0.263543445871573	0.577449867108087
0.283712695654921	0.620804487754503
0.314726134485664	0.703130291885781
0.360735551470691	0.814797962815102
0.422213535378452	0.935309380918445
0.496863289029748	1.04264719648244
0.581372621295909	1.12275387623444
0.673456631977397	1.17565585758607
0.773331040771839	1.21598001999718
0.883717865771471	1.2676496027979
1.0081300926789	1.35470510070337
1.14822683589085	1.49159658107172
1.30160136446346	1.67643358810108
1.46098471908804	1.88960820662046
1.61494906818355	2.0983371223812
1.74953488893978	2.26550769897487
1.85012564500593	2.35949140666884
1.90318508644894	2.36131619249626
1.89783384169836	2.26717168136451
1.85030973256518	2.10410738732953
1.73191306631247	1.87515300582626
1.55419179588041	1.59722323143226
1.32869387420918	1.28723275872504
1.06696725423897	0.962096282282145
0.780559888909962	0.638728496681112
0.481019731162338	0.334044096499475
0.179894733936284	0.064957776314768
-0.111267149828016	-0.166064984414349
-0.380917967190376	-0.368272607035602
-0.617509765210613	-0.538651657967366
-0.809494590948542	-0.672408791536128
-0.95389980268157	-0.763968654747809
-1.06195134373367	-0.80909256047971
-1.13423835832476	-0.807687837925727
-1.17444785205271	-0.766357615656819
-1.18903706459257	-0.699169392524464
-1.18562208077895	-0.6252141278413
-1.17077020633541	-0.562883244092666
-1.14834371981283	-0.522970555027687
-1.11924620451149	-0.504094750037827
-1.08256274172075	-0.493216088285291
-1.03733002003682	-0.471547850882058
-0.984023444218758	-0.423456343615422
-0.925239904653926	-0.344401025134163
-0.865543200511296	-0.244322787506696
-0.810641542761156	-0.144990279980709
-0.766012362568922	-0.0725242734464399
-0.735150789516694	-0.048161143350953
-0.717972342786794	-0.0805898454144137
-0.710207532477415	-0.162344070648585
-0.704394228277337	-0.271434188059345
-0.692273088985117	-0.377800148270083
-0.667591494772531	-0.452413824984326
-0.628117910207113	-0.475762078375421
-0.576084180131031	-0.442768711441512
-0.516933972534906	-0.362790782728252
-0.456897931430631	-0.255227071714234
-0.400392823414432	-0.142643622672623
-0.348345548643269	-0.0438440281110627
-0.298162038934672	0.0308873985904888
-0.245342935524555	0.0809376299865256
-0.186011074506459	0.112842624617491
-0.119193536319358	0.135605314292428
-0.0477892721789713	0.156355073251708
0.0222819927012889	0.178496148554957
0.084444017263984	0.202850664486538
0.134335230884423	0.230403005858474
0.171930918955842	0.264406466662512
0.201972874774483	0.310289945942679
0.232462318486458	0.373334766544347
0.27175534848426	0.455430332719275
0.325354766419213	0.552680172624647
0.393580552940498	0.655158021671345
0.470930579520448	0.749161210978911
0.547373192010461	0.821368931137923
0.611268098953909	0.863566012263725
0.653124050802808	0.876156076258749
0.669055852913247	0.868891378332657
0.662824238937074	0.858291056728224
0.645741374215697	0.862690479318787
0.634230325840102	0.896874686348831
0.645318090911616	0.968126577203328
0.690947353391374	1.07441852482781
0.772668532303183	1.20435046387962
0.878627551719088	1.33817486377893
0.984373590091025	1.44978004681353
1.05783110088715	1.51004978120588
1.06727532241832	1.4919460176978
1.00807350500169	1.39331044798675
0.847103652456055	1.17442399282974
0.609319164337828	0.867578427156197
0.319673440203413	0.505065525895562
0.00311987960921541	0.119177063977273
-0.31538811788836	-0.257795183669232
-0.610897152732907	-0.593559442114515
-0.858453825368021	-0.85582393642914
-1.0331047362373	-1.04130755404536
-1.13645114219675	-1.16075191766442
-1.20404935325718	-1.22836642677564
-1.25250345292547	-1.2607732904659
-1.29595743416447	-1.27279284837998
-1.343691840684	-1.27552618026356
-1.39898788710817	-1.27648274477732
-1.45907728305108	-1.2801803515371
-1.51615224498168	-1.28790882208649
-1.55940839280536	-1.29686481287108
-1.57781107276806	-1.29994678435038
-1.56294261389214	-1.28726968891505
-1.51122243872913	-1.24938675566088
-1.42502618037169	-1.18107375261498
-1.31249329548362	-1.08397718762032
-1.18594277232878	-0.96682650019156
-1.05903244422445	-0.843026600247787
-0.943341915763798	-0.726636536641293
-0.845646762316492	-0.628480529894566
-0.767111104498025	-0.554073472940689
-0.704691432027559	-0.504029819707018
-0.653805467022284	-0.476150711434006
-0.61074076230452	-0.467497406807197
-0.573754239291041	-0.475151647382234
-0.542791074765686	-0.495639508287402
-0.518390277335564	-0.524027363629572
-0.500386867303184	-0.553700582462288
-0.486813582782322	-0.577034519454679
-0.473307122246496	-0.586426586590267
-0.453332869630212	-0.575087869353338
-0.419431520080014	-0.537535536046339
-0.365353847107001	-0.470323484548972
-0.28851144064339	-0.373518004547877
-0.191847244879727	-0.252558270569329
-0.084212389029838	-0.119111447882226
0.0212756279661006	0.0105907802371464
0.110690347392886	0.120232031219514
0.17354440370048	0.199121770501843
0.206285765856454	0.246344897691517
0.213636994977514	0.271113731013151
0.207168679988779	0.289198170386252
0.201627619861496	0.317390367877803
0.210504667335965	0.368502744254174
0.242550843451329	0.448429697955233
0.300220842589824	0.555488429154907
0.379924033547274	0.681498855270443
0.473382823916262	0.813958828641412
0.569583526666018	0.938862473421306
0.657217676481591	1.04382722337118
0.727539333319407	1.12108427692318
0.777128197389832	1.16965141708015
0.809580836224084	1.19593197511273
0.835156754450925	1.21232006769336
0.868045736101809	1.23401095283486
0.921899704267787	1.27468898371626
1.00503886462943	1.34198186574027
1.11688281460072	1.43380155460744
1.24664810054433	1.53687487788109
1.37453270667747	1.62835318653258
1.47493228891862	1.68025807822775
1.52094302157262	1.66541999758088
1.4652732784893	1.57136033655286
1.31143078577626	1.35464448854131
1.0791656482389	1.04509893673532
0.788227970682581	0.672550164323982
0.458367857912707	0.266824654496396
0.109335414734658	-0.142251109558345
-0.239119254046181	-0.524850644651149
-0.567246043624425	-0.851147467592919
-0.855294849194687	-1.09131509519456
-1.08351556595158	-1.24407539008774
-1.23215808908973	-1.3205141863617
-1.30880744316923	-1.34189317689764
-1.35027559258818	-1.33202558151426
-1.37386402050289	-1.31116886999602
-1.39246848323069	-1.29239348566915
-1.41320590865092	-1.28088929757757
-1.43744126958396	-1.27549902530357
-1.46162902824725	-1.27117210355799
-1.47866273673181	-1.26132424094332
-1.47974361779079	-1.23982013578425
-1.45680824276299	-1.20259417540214
-1.40515110674404	-1.14855091584299
-1.32536749039441	-1.07917922929203
-1.22373254814529	-0.99703070592901
-1.11076849819414	-0.904267041117303
