# Supplementary material for: A multiwavelength photoplethysmography dataset with blood pressure and heart rate reference measurements
Source: Data Brief. 2025 Nov 14;63:112284. doi: 10.1016/j.dib.2025.112284 (PMC12682042; doi:10.1016/j.dib.2025.112284)
Supplement: Supplementary file 1 [file mmc1.zip › ppg_csv/ppg_subject_042.csv]

IR_PPG	Red_PPG
-1.10274574703648	-1.0348931389764
-1.06747744291292	-0.991811037820836
-1.02149795364366	-0.938916991874107
-0.96523284891076	-0.875050444438132
-0.894431032903066	-0.794100545865487
-0.812669401442672	-0.69979285512106
-0.724150397556747	-0.59768837945126
-0.633076464272459	-0.493348126102497
-0.543650044616977	-0.39233310232118
-0.460073581617467	-0.300204315353721
-0.386549518301099	-0.222522772446527
-0.326265704357641	-0.163300927430627
-0.287552633286174	-0.129347700701184
-0.271481126451716	-0.119800117520723
-0.275829342241083	-0.130473855987551
-0.295749656396322	-0.155184334615385
-0.325022229007625	-0.187281790330074
-0.35743999266157	-0.220852951054904
-0.387896361999942	-0.251339040583925
-0.412939921380327	-0.275650547737817
-0.430804633232472	-0.292032561781779
-0.4410959854388	-0.299907980439358
-0.444354270437998	-0.299779061253612
-0.44165271969165	-0.293117749039437
-0.434290808052236	-0.282109921905022
-0.423566555725263	-0.269172315756591
-0.410575899424125	-0.256305321827328
-0.3959992399542	-0.244486791996171
-0.37989355770532	-0.233341546813367
-0.361575671941322	-0.221211751996265
-0.339696446231067	-0.205594433412459
-0.312545304406553	-0.183809601231989
-0.278534731292924	-0.153734819359286
-0.236751559209332	-0.114450772744195
-0.187433945992735	-0.0666622782003427
-0.132218229647141	-0.0127809894885151
-0.0740084301229446	0.043417004456625
-0.0164071663945014	0.0975725207191387
0.0371708369087298	0.145819188030453
0.0843930757872383	0.185818839380844
0.124550992681155	0.217346659210816
0.158538284384527	0.242172796495026
0.188325959397779	0.263312408660731
0.216216443152068	0.283991051715196
0.244194627805822	0.306719932864223
0.273549480294002	0.332719048455904
0.304751867440688	0.361735036796705
0.337483714497359	0.392209577937067
0.370757294175589	0.421752262203648
0.403150641778492	0.447853742085403
0.433190277381952	0.468688435075257
0.459819888676418	0.483770090012944
0.482807098531515	0.494235313959188
0.502940400811683	0.502650069502634
0.52193538324008	0.512394781336174
0.542054801007581	0.526815479388883
0.565536767670195	0.548392850648276
0.594006545147709	0.578167128460696
0.628072484379374	0.615576302173365
0.667237060481555	0.658736205519844
0.710120816272439	0.705035092892806
0.754881835606547	0.751798515627562
0.799671728175123	0.79679525724103
0.842995335063692	0.838496925262675
0.883903246922926	0.876142361306736
0.922024652657725	0.909697581632984
0.957523488308595	0.939781768913762
0.991085981858461	0.96761663786222
1.02398180504319	0.995032473864411
1.05811649483171	1.02448124077969
1.09590550120059	1.05889151469069
1.13981849990803	1.10115038537137
1.19155111827112	1.15309703437772
1.25092672408902	1.21415736035649
1.31478777059808	1.28003880433689
1.37627977979377	1.34208249088923
1.42496933080656	1.38779179672945
1.4480564202743	1.40268514042285
1.41710506815697	1.37104661345659
1.32968760151311	1.28177280786217
1.19395890490496	1.14332638659614
1.01807386289474	0.964170012615031
0.810187360044685	0.752766348875381
0.578454280917015	0.517578058333731
0.33102951007396	0.267067803946622
0.0760679320777469	0.00969824867059184
-0.178275568509397	-0.246067944537819
-0.423846107125246	-0.491768112722072
-0.652488799207571	-0.718939592925627
-0.856048760194146	-0.919119722191946
-1.02637110552274	-1.08384583756449
-1.15530095063114	-1.20465527608671
-1.2346834109571	-1.27308537480208
-1.27203401402086	-1.30070548695148
-1.28322340371743	-1.30442823125672
-1.27453195607488	-1.28906810339793
-1.25199201639511	-1.25936700637983
-1.22076957247594	-1.21984151315174
-1.18472842406258	-1.17458337990355
-1.14626529138889	-1.12699630704885
-1.10644217881948	-1.07951741428853
-1.06537555970873	-1.0334430165939
-1.02278644582955	-0.988997806660293
-0.978571804355231	-0.945700390400638
-0.93323356683653	-0.902918022949854
-0.888017779515693	-0.86037573846863
-0.844698514678351	-0.818390915018177
-0.805087515620117	-0.77776431669079
-0.770497278768428	-0.739474572292761
-0.741425946537077	-0.70442636311946
-0.717611297880102	-0.673402046487107
-0.69838688079956	-0.647154910220445
-0.68311047618015	-0.626450447154803
-0.671420862861651	-0.611908282217333
-0.663200898294283	-0.603658948964791
-0.658294150504681	-0.600974427886931
-0.656142158839792	-0.60207556412028
-0.655532893752572	-0.604266348084995
-0.654591926906493	-0.604429805143898
-0.651046645196072	-0.599764400216379
-0.642687801823576	-0.588493200327321
-0.62787317818534	-0.570239612556719
-0.605891602843788	-0.545897112969818
-0.577051796237186	-0.517072287355199
-0.542479551026399	-0.485399871743569
-0.503743697700071	-0.452071280434402
-0.462489754921748	-0.417757034880244
-0.420199807579921	-0.382851560922464
-0.378081335852845	-0.347791602043092
-0.337010402117826	-0.313194867428587
-0.297460929422463	-0.279708778783004
-0.259419858401044	-0.247644653263352
-0.222350275161302	-0.216598981074491
-0.185266834358901	-0.185284356449443
-0.146938885485279	-0.151712083457823
-0.106185236153154	-0.113723610161487
-0.0622006329571956	-0.0697250979674437
-0.0148497266797521	-0.0194017438628633
0.0351433883265581	0.0358219702570615
0.0861930803878598	0.0927890112657926
0.136103362439831	0.147220072139164
0.182567680876439	0.194861582693686
0.223803701729371	0.2328163115147
0.25911184266385	0.260526348859343
0.289127487339166	0.279990429106302
0.315641727506869	0.295138033436103
0.341053574080883	0.310623203057461
0.367667916112452	0.330472033445372
0.397079020132878	0.357005518426657
0.429805264070983	0.390330930609384
0.465247030262033	0.428507499008858
0.501953659516439	0.468279136640086
0.53809992856847	0.506093230748838
0.572018828959143	0.539081796106099
0.602654018670416	0.565774596160676
0.629859936756294	0.586444413952948
0.654529049493963	0.6030819281292
0.678532382278015	0.619058698145659
0.704450431899314	0.638560876223783
0.735100450429024	0.66587293493332
0.772934102382616	0.704590349445539
0.819428868909462	0.756842632254985
0.874599834023426	0.822613067927376
0.936752006007152	0.899304701900493
1.00259911837969	0.981823356224104
1.06784403758312	1.0634513472215
1.12818355864286	1.1374871611445
1.1804892316542	1.19914327522483
1.22375724666953	1.24691860189582
1.25943944121804	1.28285092081257
1.29096021927152	1.31155766373692
1.32248105147208	1.3384278268569
1.35719974141914	1.36751972486141
1.3956322721699	1.39969912022883
1.43439722602597	1.43146662120439
1.46595803708811	1.45482095722703
1.47954710826969	1.45833190268056
1.4529145200913	1.42826859889877
1.37765482081422	1.34370452575785
1.26072510832556	1.21307844056443
1.10908248051242	1.04482910062516
0.929684035261919	0.847395263246689
0.729486870461167	0.629215685735649
0.515448083997273	0.398729125398689
0.294524773757349	0.164374339542453
0.0736740376285052	-0.0654099145264156
-0.140147026502147	-0.282184879501274
-0.339981320747497	-0.477511798075477
-0.518871747220434	-0.642951912942383
-0.669861208033848	-0.770066466795346
-0.785992605300626	-0.850416702327723
-0.860308841133659	-0.889930355513362
-0.897633758469662	-0.911439256886851
-0.91910273589724	-0.920841090266988
-0.929947691843033	-0.922747103615765
-0.934504889549201	-0.920448703968966
-0.935879773147623	-0.916012997849607
-0.935725569317007	-0.910353999992429
-0.934239449987535	-0.903296907663816
-0.930452854188626	-0.893780573641538
-0.922798761960786	-0.880306402132385
-0.909826602106234	-0.861577357857752
-0.890856817341738	-0.837126007267023
-0.866365479381743	-0.807702382027997
-0.837982082118514	-0.775270284721804
-0.808132170110024	-0.742595078073724
-0.779479209498343	-0.712559808238452
-0.754366159324383	-0.687470447241435
-0.734436930568584	-0.668631511665609
-0.720545454643506	-0.656350995380189
-0.712933059703946	-0.650321303747021
-0.711517603931995	-0.650138563824195
-0.716086339514954	-0.655660374515124
-0.726266972466119	-0.666982738787026
-0.74130957175267	-0.684013493258244
-0.759838288514027	-0.705862942992239
-0.779756196671185	-0.730423395059477
-0.798411895133988	-0.754438074567176
-0.813014294594398	-0.774099224391777
-0.821165335695977	-0.785942913442627
-0.821312843264057	-0.787674202612346
-0.812950819924426	-0.778603452759834
-0.79651682283967	-0.759568552304023
-0.773079202909802	-0.732457804311392
-0.743968891373412	-0.699589189456674
-0.710467753217753	-0.663160835969648
-0.673589302338352	-0.624843662271315
-0.633954759440417	-0.585510988273721
-0.591782094620984	-0.545150312349324
-0.547013343411037	-0.503057148828152
-0.49956788658285	-0.458334356892875
-0.449646485992554	-0.410537833865435
-0.397968853790278	-0.360177649214015
-0.345830577848532	-0.308824546109474
-0.294914790153643	-0.258759106144634
-0.246886611643248	-0.212303929456157
-0.202908380963641	-0.171090409819781
-0.163276156882394	-0.135512170827645
-0.127334254208601	-0.104544836312238
-0.0936894908856664	-0.0760056940664413
-0.0606110998168565	-0.0471976439263598
-0.0264560591459954	-0.0157341826406825
0.00998980768127373	0.0197634421867465
0.0492913702893675	0.0593666020188902
0.0912721832607534	0.102008414290759
0.135065791913201	0.145967785234983
0.179314540979386	0.18941242749268
0.2224777679518	0.230799478091812
0.263179099840331	0.269076007882241
0.300526620667602	0.303752064029754
0.334351910702451	0.334949253977011
0.365309962304007	0.363450362030067
0.394788340078152	0.390679433750598
0.424622472506757	0.418525772075585
0.456684783277926	0.44899795888545
0.492460551972396	0.483786637301536
0.53272249218672	0.523863976015427
0.577382175667378	0.569236033129177
0.625549292002052	0.618912924676823
0.675782287791871	0.671109488435073
0.726469853998802	0.723648973573957
0.776239393098059	0.774485113089542
0.824257543481669	0.822179980493969
0.870305379080915	0.866145910683673
0.914600272154639	0.906547053316642
0.957462212292152	0.943930391332286
0.999006310053437	0.978804013283201
1.03902724198083	1.0113989500148
1.0771351394681	1.04173388660389
1.11307579613408	1.06994089228003
1.14709286365191	1.09669456823394
1.18018332454376	1.12353522997229
1.21412901881944	1.15288518150305
1.25123283474178	1.18763855548494
1.29375045384944	1.23033692926619
1.34307608635199	1.28206587249807
1.39879566935818	1.34130842704876
1.45778997684054	1.40308916354876
1.51367662877555	1.45878525429979
1.55694276410238	1.49686955613607
1.57600133332907	1.50457791825132
1.54763207993912	1.47282537163243
1.46741608972545	1.38347647366307
1.34269101762227	1.24539433717417
1.18079451856382	1.06744207499668
0.98906424748432	0.858482799961548
0.774837859318009	0.627379624899707
0.545453008999115	0.382995662642105
0.308247351461865	0.134194026019683
0.0705585416404899	-0.110162172136616
-0.16027576553078	-0.341209818995848
-0.376917915117716	-0.55008580172707
-0.572030252186088	-0.727927007499341
-0.738275121801667	-0.865870323481716
-0.868314869030222	-0.955052636843252
-0.954811838937524	-1.00061242623078
-1.00108335902128	-1.02318055583989
-1.02804756014184	-1.02964858441246
-1.04131925241267	-1.02650970145016
-1.0457213923633	-1.01888409018622
-1.04475206976409	-1.00978080560634
-1.04030368721266	-0.999884584646687
-1.03276653996883	-0.98798129022212
-1.02152348612024	-0.971896876266101
-1.005671209795	-0.949643287208948
-0.98470461418438	-0.920393780821059
-0.958932415963087	-0.884964012507951
-0.929522578554719	-0.845656023423001
-0.898234058613404	-0.805574997809815
-0.86700617811764	-0.767734644545295
-0.837602191338672	-0.734332287241919
-0.811441450052704	-0.706482541334907
-0.789646666173629	-0.68447921707287
-0.773219120544758	-0.668382462410103
-0.763172106102471	-0.658539433524985
-0.760455099061703	-0.655679373581663
-0.765618657181365	-0.66048837594154
-0.778347235072411	-0.67290244289519
-0.797104816386508	-0.691538555750681
-0.819115701168637	-0.71360511773475
-0.840758219779948	-0.735363373963667
-0.858264507813954	-0.752926771912851
-0.86848245285686	-0.763053654133294
-0.86943095925469	-0.763659642571106
-0.860478521366568	-0.753960545470342
-0.8421397697377	-0.734319367784479
-0.815628315539995	-0.705930161023714
-0.782371013610208	-0.670441681006429
-0.743668498900717	-0.629594590340303
-0.700597502089645	-0.584973013842944
-0.654129357437205	-0.537986573314694
-0.605339441604738	-0.490094223085487
-0.555548696019669	-0.443077415653909
-0.506277261253241	-0.399043624426434
-0.458977233291321	-0.359960933126423
-0.414623676298021	-0.326870097499921
-0.373355808680396	-0.299256084255512
-0.334406517654101	-0.275089566321126
-0.296446125082429	-0.251657007978564
-0.258211134079754	-0.226733093144598
-0.219081503939474	-0.199385415261046
-0.179296703190468	-0.169981910092813
-0.139725419810556	-0.139533809756361
-0.101335059768638	-0.108872745609116
-0.0646202220070136	-0.0781184640764128
-0.029241958965579	-0.0466064455482195
0.00596738433302435	-0.0131803984938642
0.0426342754145951	0.0233589562506051
0.0822634456471259	0.0638378027897728
0.125683017925481	0.108428175279432
0.172731631313939	0.156522760550538
0.222303554089381	0.206769094037998
0.272731818356929	0.25730178652627
0.322365730614535	0.306204967448141
0.37013147721081	0.352124158351743
0.415874916456357	0.394793814990631
0.460364737934361	0.435201897427498
0.504956957280089	0.475256721317774
0.551052400765636	0.517075105189522
0.599562255905768	0.562203367861366
0.650586227983231	0.611099406412473
0.703408880684395	0.663051718649406
0.75678354815437	0.716489592527141
0.809359763781239	0.769480724935945
0.860068083406724	0.820197198770443
0.908324011806088	0.867228708790706
0.954019992637154	0.909740184891698
0.997378286583733	0.947533200578677
1.03878505794788	0.981062050837719
1.07870164589851	1.01142070184888
1.1176816441784	1.04029598646393
1.15646517314215	1.0698646991233
1.19609954418177	1.10259490252598
1.23801869019224	1.14092486729767
1.28397070312591	1.18682326158192
1.33564992143794	1.24124376276001
1.39395130347522	1.30350265191864
1.45794567629245	1.370665485945
1.52388358985876	1.4370940181354
1.58463932756059	1.49433906276515
1.62993925219399	1.5315780659063
1.64750697988346	1.50142278906856
1.61497147619242	1.41630717426244
1.52319841443936	1.28425654504855
1.38093796860437	1.11329622498754
1.19694031266752	0.911451537640016
0.979955620608913	0.686747806566617
0.738734066408627	0.447210355327967
0.482025824046749	0.200864507484694
0.218581067503364	-0.0442644134025756
-0.0428500292414424	-0.280151083773213
-0.293517292207583	-0.498770180066592
-0.524670547414975	-0.692096378722085
-0.72755962088353	-0.852104356179064
-0.893434338633163	-0.970768788876902
-1.01354452668379	-1.04006435325497
-1.07914001105532	-1.06971687544116
-1.10371215353152	-1.07239373888641
-1.10619359283165	-1.05466733687874
-1.09249867630308	-1.02251930325322
-1.06731525440424	-0.981060409730424
-1.0341198638477	-0.93432008432575
-0.995336824819543	-0.885095774092556
-0.952532457831587	-0.83494105766904
-0.90665055245612	-0.784377471894498
-0.858341500752674	-0.733360766858976
-0.808382647840438	-0.681942949724684
-0.758089046460274	-0.630951417692952
-0.709554055342048	-0.582409127440178
-0.665577317423274	-0.539447330570338
-0.629228729137431	-0.505649656794502
-0.603142445754199	-0.484024394804657
-0.588785255896175	-0.475993707502865
-0.585999627755858	-0.480812069744778
-0.593013118072978	-0.495657679430512
-0.606887888464768	-0.516357293109924
-0.624200281515146	-0.538443983414099
-0.641690826288539	-0.558129674185898
-0.656701663018915	-0.572862902628846
-0.667350826043843	-0.58139291013229
-0.672508835457417	-0.583503726562243
-0.671688813646846	-0.579657397681136
-0.664924890306704	-0.570699402389486
-0.652646444059348	-0.557648384886138
-0.635527178753632	-0.541511867324117
-0.6143111209999	-0.523079534297829
-0.589650457695161	-0.502725291660244
-0.561999537656468	-0.480318205239039
-0.531595950995232	-0.455328253937263
-0.498529158794191	-0.427114743216479
-0.462851835750846	-0.395266767907974
-0.424655301246787	-0.359812165795931
-0.384051289024212	-0.321175430366367
-0.341080464887319	-0.279917293919161
-0.295646549777017	-0.236437165162204
-0.247587630205431	-0.190867549635034
-0.196921755356884	-0.143284353310662
-0.144180866849504	-0.0941399812984229
-0.0906528861520303	-0.0446441672366614
-0.0383519311654759	0.00318770914083224
0.0103566860977936	0.0469215850862186
0.0533829276624762	0.0843893111146951
0.0895563291845931	0.114377266516367
0.119027726722286	0.137040338296427
0.143271874683005	0.153913133125416
0.164700697741275	0.167559103581483
0.186036173781476	0.181000450716909
0.209655292301419	0.197089751976072
0.237099092980901	0.217943434966509
0.268852903986759	0.244517929936367
0.304402666407013	0.276413496280796
0.342501474009093	0.311999053342704
0.381552598615944	0.348894423732596
0.420012144378703	0.384716013483448
0.456726227048131	0.41785172816994
0.491144072663918	0.447969745584924
0.52337892354749	0.476041530710548
0.554115036574123	0.503860404630875
0.584392277353591	0.533278143004907
0.615341304196994	0.565524544858022
0.64796055913236	0.600906431652315
0.682992687356585	0.638948477865435
0.720892067454344	0.678821584663526
0.761828515885078	0.719818048556711
0.80567347973275	0.76164037714801
0.85194898762547	0.804342353034781
0.899763413476179	0.847936481456179
0.94780863043782	0.891918257469088
0.99453011418857	0.935074699638475
1.03853844949957	0.975810259940489
1.0791715998129	1.01290050651446
1.11693200998945	1.04626835850259
1.1534694690554	1.07726440941691
1.19092293862674	1.10810735261591
1.23068640799226	1.14051283975074
1.27190167824361	1.17391616073341
1.31014775047624	1.20393579331961
1.33687165773643	1.22177920030346
1.30608613906276	1.19007616324272
1.21925799230555	1.10092893817149
1.08467983136054	0.963280354256257
0.910644270123453	0.786073240663485
0.705443922490009	0.578250426559658
0.477371402355937	0.348754741111252
0.234719323616961	0.106529013484747
-0.0142196998311932	-0.13948392715338
-0.2611530540928	-0.380341251636652
-0.497788125272134	-0.60710013079859
-0.715832299473469	-0.810817735472717
-0.906992962801081	-0.982551236492555
-1.06297750135924	-1.11335780469163
-1.17549330125223	-1.19429461090345
-1.23624774858432	-1.23265398296468
-1.25845755088694	-1.24249487500046
-1.2593270196372	-1.23373720239127
-1.24718240538571	-1.21477392799166
-1.22744141423223	-1.19083691094024
-1.20218443017409	-1.16332546940265
-1.17067963364112	-1.13037196329873
-1.13069829964916	-1.08850541703279
-1.08024470259321	-1.03486921390808
-1.019164397511	-0.969199580134051
-0.950072627290406	-0.894805880028306
-0.878249514017888	-0.818168774496652
-0.8105426296369	-0.747353565847913
-0.753710460602098	-0.689913185809241
-0.712826056648333	-0.651075673890609
-0.6902646255941	-0.632779044224773
-0.685509789247097	-0.633717491836827
-0.695695083965101	-0.650183621718412
-0.716581098244625	-0.677270801543724
-0.743601323640628	-0.710003914494493
-0.772670852841248	-0.744128948787603
-0.800595834516365	-0.776474601216521
-0.825097588262166	-0.804929907703444
-0.844607231651511	-0.828169224315073
-0.858025850642066	-0.845303427180539
-0.864567655706622	-0.855607352559212
-0.86367745435665	-0.858365241023263
-0.854941241808799	-0.85278189261906
-0.837943610806504	-0.837921486116516
-0.812125797511762	-0.81272134739437
-0.776764381279173	-0.776166506525602
-0.73116561605393	-0.727646447273957
-0.67507360459654	-0.66739269302229
-0.609164338444251	-0.596808954322258
-0.535389304913565	-0.518521296412446
-0.456918448053191	-0.43607724363298
-0.377569532631209	-0.353342277634817
-0.300856661222479	-0.273738323376033
-0.229013446492904	-0.199533081705541
-0.162409993976205	-0.13140198799543
-0.0996333275740179	-0.0684183939090284
-0.0382123184807977	-0.00849552174187517
0.0243041036694297	0.0508373269380431
0.0893365729957846	0.111546813638324
0.156703925974548	0.174366920452474
0.224670872330584	0.238469552907928
0.290552143517211	0.301660455576943
0.35162253826195	0.361071539784928
0.406014535856406	0.414165709161655
0.453332552167327	0.459737276171435
0.494826146039032	0.498532460428186
0.533094169038685	0.533206251817025
0.571406914673848	0.567580000812985
0.612821777534367	0.605454236812054
0.659328100294487	0.649409544279053
0.711273578879184	0.700023374203364
0.767265265300184	0.755766713135324
0.824596246390885	0.813581953460243
0.880074722025816	0.869885157364008
0.930996958942227	0.921621132924792
0.975956065787772	0.967072386686246
1.01523198293018	1.00627220261007
1.05065092271958	1.04097615854492
1.08498039012892	1.07419605275424
1.12106672973433	1.10935690128515
1.16098284992503	1.14924911054101
1.20543992142451	1.19509225225664
1.25365164605059	1.24609405364695
1.30372597508762	1.29976540544642
1.35349734514451	1.35296014317986
1.4015429414605	1.40329878499635
1.44801693923346	1.45044623783008
1.4949330986233	1.49669070023405
1.54563353653711	1.54641122899061
1.60338240028016	1.60430984568768
1.66930225207423	1.67269549315435
1.74020125412309	1.74858584526638
1.80711066652394	1.82177472334684
1.85534922356381	1.8749935093506
1.81534304654279	1.83346645636387
1.7025088123087	1.71653419132567
1.52762296610498	1.53567005511906
1.30146195317511	1.30234738862706
1.03480221876253	1.02803953273269
0.738420208110708	0.724219828319
0.42309236646309	0.402361616269013
0.099595139063136	0.0739382374657612
-0.221295028845698	-0.249576967207723
-0.528801692019954	-0.556710656868409
-0.812148405216178	-0.835989490633264
-1.06055872319091	-1.07594012761926
-1.2632562007007	-1.26508922694336
-1.40946439250209	-1.39196344772253
-1.48840685335162	-1.44508944907375
-1.51726188051763	-1.45327834564583
-1.51475820137972	-1.43151267629154
-1.49146288408321	-1.39099682384579
-1.45712657590842	-1.34289972727752
-1.41991963119802	-1.29712075707274
-1.38561971535592	-1.2606854678205
-1.35687943711459	-1.23630702491323
-1.33290802954007	-1.2218120362599
-1.30992913546966	-1.21093772262399
-1.28253180872707	-1.19547431229287
-1.24560530398726	-1.16808520081123
-1.19621815194203	-1.12478172036284
-1.13479944057805	-1.06620371015753
-1.06527524258284	-0.99741319103666
-0.994193568235582	-0.926472080883939
-0.929161680888919	-0.862385053118787
-0.877064458949153	-0.813015459465026
-0.842540358873851	-0.783438013584929
-0.827079884572885	-0.775009183587888
-0.828906425968645	-0.785274974916772
-0.843563732909957	-0.808678001800522
-0.864965346630949	-0.837860903852447
-0.886618865222455	-0.865234672856234
-0.902781747605503	-0.884438887226496
-0.909354554474517	-0.891376951404741
-0.904354797449381	-0.884634801777031
-0.887881623040262	-0.8652430917373
-0.86160095366306	-0.835893019425901
-0.8279210019488	-0.799854421747737
-0.789126074500141	-0.759938324898171
-0.746739656748711	-0.717823762890826
-0.701285188193052	-0.673896159340277
-0.652446076351902	-0.627512417585522
-0.599480827409099	-0.577475858157515
-0.541701688751366	-0.522535459671019
-0.478873761557918	-0.461832762045847
-0.41146677300928	-0.395288105973279
-0.34074068077481	-0.323904988294404
-0.268669456355668	-0.249914813329637
-0.197721827798101	-0.176644539527358
-0.130524103596604	-0.108012028501604
-0.0694306573512258	-0.0476613521555208
-0.0160474448862064	0.00207401364481802
0.0291916457623335	0.0410302095850883
0.0672446555805415	0.0715133890974289
0.100345814792154	0.0978226431607801
0.131531667077354	0.125070881819171
0.163923887697658	0.157663654170886
0.199968274941044	0.197953765461988
0.240841704118653	0.245566959322243
0.286201248901199	0.297670976047668
0.334361912500996	0.350079088740138
0.382846964241354	0.398708248550815
0.429112865628666	0.440782062347137
0.471200747392628	0.475371447691642
0.508140103556249	0.503247573748823
0.540066303295943	0.526328501679455
0.568120135395987	0.547085522082072
0.594223046474219	0.568142582625549
0.620778047190343	0.59206320625713
0.650294415532293	0.621152495310426
0.684935461888394	0.65713769478174
0.726050383269613	0.700766995215051
0.773819670816718	0.751493195669587
0.827151747480701	0.807400617948117
0.883897788594482	0.865462996912129
0.941345621292084	0.922151331659183
0.996872052828931	0.974315410569281
1.04859868558511	1.02011876879696
1.09589076437127	1.0596877939775
1.1395471009005	1.09516282718571
1.18157649585325	1.13005372502795
1.22457372880117	1.16810039596946
1.27086745824295	1.21204969021211
1.32172465480935	1.26278410566417
1.37688787180681	1.31909153592605
1.43459820388904	1.37812450977126
1.49209368668643	1.43635446862788
1.54644308462439	1.49068045854828
1.59549508373387	1.53935389356096
1.63868204266965	1.58248975052444
1.67742590703183	1.62206582394263
1.71496698259552	1.66141345823152
1.75555564933051	1.70426321780839
1.80307662379114	1.75344431876485
1.85930716123261	1.80939157516619
1.92215989574985	1.86872259893434
1.98440372549424	1.92327762403894
2.03339825480774	1.96006351601222
1.99588866811286	1.91869624024362
1.88957722134409	1.80188352234248
1.72378988447525	1.62055902641582
1.50785262748016	1.38565641657068
1.25109142033264	1.10810935691407
0.96283223300651	0.79885151155302
0.652401035475587	0.468816544594541
0.32912379771369	0.128938120145661
0.00232648969464019	-0.209850097686598
-0.318664918607746	-0.536614444795216
-0.624524457219648	-0.840421257073169
-0.905926156167247	-1.11033687041344
-1.15354404547672	-1.335427620709
-1.35805215517426	-1.50475984385283
-1.51012451528604	-1.6073998757379
-1.60043515583823	-1.65439253033812
-1.64037384137021	-1.68115889458337
-1.6658835056361	-1.69731248972098
-1.6846897935248	-1.70872608986784
-1.70087340354301	-1.7181790797126
-1.71546483260458	-1.72628069065482
-1.72743122508914	-1.7322267279188
-1.73471396963976	-1.7343234201847
-1.73510190713565	-1.73042142689899
-1.72684559626253	-1.71839633409367
-1.70900532227961	-1.69669236098911
-1.68158080380812	-1.66482008229667
-1.64548875625281	-1.62363798219669
-1.60243942015586	-1.57529812354893
-1.55474849387557	-1.52287897209198
-1.50512317701777	-1.46985674259389
-1.45645108071476	-1.41958549089599
-1.41158729871835	-1.37488633649878
-1.37311590003061	-1.33777704254305
-1.3430767847187	-1.30934269361162
-1.32267057746209	-1.28972511024966
-1.31197251318989	-1.2781800435206
-1.3097208517657	-1.27315350401587
-1.31328808077763	-1.27237126274517
-1.31894580145948	-1.27297636252193
-1.32245770234669	-1.27176440518435
-1.31989310251046	-1.26556049864258
-1.30842197801708	-1.25173776104123
-1.28682423656695	-1.22877897786816
-1.25555023345841	-1.19667711130678
-1.21634068688978	-1.15694390103969
-1.17155591830353	-1.11210325467909
-1.12342984809905	-1.06477233610302
-1.073462984594	-1.01667781161958
-1.02212280669092	-0.968051694247397
-0.968938841342788	-0.917696723494189
-0.912961482001988	-0.863690398973594
-0.853411420471624	-0.804409768491372
-0.790246133462017	-0.739437934057682
-0.724394323122	-0.669975931329275
-0.657562417870277	-0.59859704127392
-0.591713059810206	-0.528466966783986
-0.528460985716817	-0.462381538723623
-0.468666223911207	-0.402031651140062
-0.412398572347873	-0.34777019781719
-0.359242397128305	-0.298893424413315
-0.308729733865846	-0.25419456818434
-0.26064443999832	-0.212453136564077
-0.215044611262936	-0.172644136926074
-0.172032125187834	-0.133887387167611
-0.13145034690703	-0.0953332580638247
-0.0927241306327477	-0.0561893260476332
-0.0549585367219544	-0.0159515630600916
-0.017261064832108	0.0252796243315151
0.020860979784324	0.0666196921029509
0.0592114585061497	0.106527458562068
0.096874139145417	0.143247845401444
0.132502301707781	0.175414611105392
0.164864349853096	0.202582482903664
0.193448695432594	0.225494908432356
0.218873036535101	0.246009578657516
0.242908246565843	0.266723506506603
0.268078844164974	0.290403221548381
0.296964271425513	0.319345730189928
0.33144439146539	0.354818813253623
0.372169841423823	0.396755523826044
0.41846332393421	0.44385035492396
0.468688338123023	0.494079544045337
0.520932506043921	0.545482271524413
0.573734287726301	0.59689528079763
0.626583068757865	0.648327290361384
0.68002460068681	0.700820968741864
0.735349075296706	0.755900414099853
0.79397852665462	0.814881704184392
0.856776255037058	0.87832717444905
0.923548122294006	0.945799134160447
0.992958837583891	1.01594314377389
1.06292947191185	1.08685901154353
1.13136385751666	1.1566557978484
1.19688171373616	1.22400832405685
1.25922215328635	1.28849385428911
1.31914791054207	1.35055636209958
1.37793549881971	1.41111035743082
1.43672273013288	1.47097017265319
1.49600424626598	1.53037460181556
1.55544510536178	1.58881830934126
1.61402283557299	1.64523453446855
1.67039185883715	1.69840646106374
1.7233165268844	1.74741233756764
1.77203447086958	1.79193916649949
1.81647435512207	1.83238809370119
1.85732510086317	1.86980723058666
1.89599363855649	1.90576762168272
1.934477289511	1.94226280769086
1.97512678062566	1.98156750121779
2.02022197434965	2.02587078849736
2.07127539417971	2.07652473834698
2.12805388124982	2.13291301846569
2.18746298693135	2.19117349536484
2.24262754949207	2.24323542624273
2.28263096084736	2.27674588720495
2.24824176777138	2.24096123810993
2.15072191884177	2.1396165628507
1.99854300950603	1.98172576946595
1.80017663521167	1.77630276599441
1.56409439140618	1.53236146047477
1.29876787353707	1.25891576094576
1.01266867705182	0.964979575446073
0.714268397397949	0.659566812014427
0.412038630022947	0.35169137868953
0.114450970374316	0.0503671835100921
-0.170022986100443	-0.235391865485177
-0.432911643953832	-0.496571860257566
-0.66574340773835	-0.724158892768366
-0.860046682006497	-0.909139054978868
-1.00734987131078	-1.04249843885036
-1.09918138020368	-1.11522313634413
-1.14334653877744	-1.14250893126995
-1.16524730794293	-1.14983777181112
-1.17383356870385	-1.14661190703106
-1.17659458162231	-1.14024093152913
-1.17882045832093	-1.13544510321469
-1.18313951097131	-1.13404448276163
-1.18951011501634	-1.13527778899711
-1.1957726055526	-1.13661225249058
-1.19868761585042	-1.13489134720102
-1.19519893197471	-1.12753133310483
-1.18354733261118	-1.11339726397581
-1.16388299640903	-1.09306508790362
-1.13819282891342	-1.0684219612416
-1.10961831755198	-1.04185459367714
-1.081474112555	-1.01545076058803
-1.05637641112749	-0.990586707051744
-1.03580547664592	-0.968029185653213
-1.02019930982413	-0.948386213959193
-1.0094159397501	-0.9325483674079
-1.00323641935243	-0.921769673720044
-1.001592475989	-0.917249525554091
-1.00438595419934	-0.919389157929032
-1.01102251979491	-0.927130360714759
-1.01997313404259	-0.937798022692654
-1.02870028474665	-0.947641775489156
-1.03410807189388	-0.952909706406071
-1.03336730324619	-0.950975157764768
-1.02471966363264	-0.940977735177204
-1.00786576750601	-0.923712983988271
-0.983787992864443	-0.900940990381399
-0.954161887637213	-0.874557052108425
-0.92067935197365	-0.84600630392727
-0.884576234415488	-0.816059842694013
-0.846485490135081	-0.78485074665903
-0.806556102454361	-0.752017809769346
-0.764694034205464	-0.716880877160498
-0.720799388984756	-0.678663481066906
-0.674932061267811	-0.636793178942424
-0.627390521159592	-0.591235159131496
-0.578723706815213	-0.542735713204073
-0.529711017826723	-0.49286218728098
-0.481339152986322	-0.443818460548132
-0.434785519185664	-0.39810499895084
-0.391391051722459	-0.358118632563181
-0.352571069730073	-0.325760244245724
-0.319600259714982	-0.302089770596018
-0.293265602771073	-0.287071449666412
-0.273501780482427	-0.279480105552391
-0.259215584000965	-0.277053743152217
-0.24846942603207	-0.276938622650675
-0.239017554529252	-0.276370748807236
-0.228975795178172	-0.273407473998251
-0.2173085015246	-0.267427829820011
-0.203908872083065	-0.259136395648053
-0.189263472741486	-0.249989053139014
-0.173892521377675	-0.241257571442718
-0.157846515315559	-0.233174237165432
-0.140489862083266	-0.2245743719412
-0.120649243773402	-0.213201614161065
-0.0970357428550092	-0.196531357406152
-0.0687490739314321	-0.172758706105292
-0.0356584488358852	-0.141545817723787
0.00149827058966302	-0.104217086459296
0.0413570710316579	-0.0632936489061518
0.0824273047118759	-0.0215230380675475
0.123630781733611	0.0191976211471676
0.164632644977062	0.0585078690541306
0.205819716768055	0.0975275750448378
0.247954572046457	0.138071222952094
0.291678337921581	0.181538784325852
0.337094068351257	0.228057277460611
0.383618896245065	0.276289789701641
0.430159378659877	0.323967518004447
0.475504792739098	0.368847382036458
0.518748130449049	0.409622319658712
0.559577765408093	0.446386933791254
0.59837554059948	0.480525611402022
0.636130155452667	0.514173399264464
0.67421319050793	0.549551707171548
0.714093353516213	0.588458878376024
0.757080146330481	0.63205115980863
0.804161213977095	0.680886199900545
0.855934029203873	0.735110052276952
0.912594423423715	0.794665655489624
0.973970728269609	0.859450950503563
1.03963917446381	0.929423104322099
1.10915484183454	1.00468914396223
1.18236301001303	1.09744610787861
1.27060836369401	1.20854258098999
1.37526956159664	1.33016779495896
1.48766040432325	1.45451098144814
1.59909469247616	1.57376137212011
1.70088622665771	1.68010819863749
1.78434880747022	1.76574069266287
1.84079623551602	1.82284808585886
1.86154231139744	1.84361960988805
1.82549119605154	1.80469311037927
1.7237926776381	1.69530067580914
1.56612899759351	1.52652290211197
1.36218239735417	1.30944038522207
1.12163511835645	1.05513372107375
0.854169402036747	0.774683505601333
0.569467489831457	0.479170334739117
0.277211623176964	0.179674804421419
-0.0129159564903416	-0.11272248941745
-0.29123300773407	-0.386940950843178
-0.548057289117832	-0.631899983921453
-0.773706559205239	-0.836518992717965
-0.9584985765599	-0.989717381298401
-1.09275109974543	-1.08041455372845
-1.16678188732543	-1.12011205906558
-1.19508273923953	-1.13380074281114
-1.20381987212467	-1.13071781817453
-1.20186927870752	-1.1186485213771
-1.19571529947232	-1.10366546025871
-1.18912178950684	-1.08984008831566
-1.18318508602033	-1.07892549433789
-1.17673570367076	-1.07023484656147
-1.16707190495425	-1.06098465799137
-1.15098500900944	-1.04723451872078
-1.12595277519823	-1.02531321789726
-1.09126277120359	-0.993364156221813
-1.04875171413245	-0.952490144838191
-1.00287252111548	-0.90703830411858
-0.959956421617317	-0.863831156803735
-0.926795649620524	-0.830503895825066
-0.908934852339505	-0.813426840085519
-0.90920094831931	-0.815878505567195
-0.926949019669709	-0.837101116283091
-0.958270334221212	-0.872580963632667
-0.997081661144236	-0.915439783978291
-1.03671467850874	-0.958400478998612
-1.07146864403159	-0.995595074362044
-1.09763946189187	-1.02359619109048
-1.11376324982163	-1.04141744762591
-1.12010971602882	-1.04967261266777
-1.11771598304428	-1.0493933345525
-1.107385749454	-1.04104119264781
-1.08905379405535	-1.02404815356177
-1.061739589569	-0.996950653048413
-1.02405551285234	-0.957987722211488
-0.975006155242239	-0.905934397215708
-0.914713839241487	-0.840901926174592
-0.844770580077317	-0.764841951979947
-0.768101843450068	-0.681546877142128
-0.688421292096335	-0.596048154121637
-0.609468281984591	-0.513496100496133
-0.534244418987326	-0.437841076450331
-0.464445625889195	-0.370804303249819
-0.400249011733207	-0.31158027143947
-0.340541609675266	-0.257435164201984
-0.283540348780671	-0.204983407388942
-0.227579063749102	-0.151612054279104
-0.171737042910051	-0.0964436374782103
-0.11604949038264	-0.0404568556357884
-0.0612522971048447	0.014199609308267
-0.00824234617911266	0.0653158350053805
0.0424509441630118	0.111644561463688
0.090926914253971	0.153417585574476
0.137798798015143	0.192158339333001
0.18377679958876	0.229899213929221
0.229174307688549	0.268175833644205
0.273610201072729	0.307266839987826
0.316084294929444	0.346043182803291
0.355408186897423	0.382528089658952
0.39079441082817	0.414935231845308
0.422340016362058	0.442698323871907
0.45120005774181	0.466987361237604
0.479376857665048	0.490456149317464
0.509190183635513	0.516338813963592
0.542603759926652	0.547293579126587
0.580636644782796	0.584451085424128
0.623060163187698	0.626991004683678
0.668476809270922	0.672362138878512
0.714742992724307	0.717064050777136
0.759593605247376	0.757745080256147
0.801281397678798	0.792262255714751
0.839046534903239	0.820345706703432
0.87327452534305	0.843642957761419
0.905295280780611	0.865137292249766
0.936904424856623	0.888151387611134
0.969788592660581	0.915294708826186
1.00506167379523	0.947734853183937
1.04306856548426	0.985040277090146
1.08350437975074	1.02560575021929
1.12575786654872	1.06744001458887
1.16928326079021	1.10896765883937
1.21380934423405	1.14953659036192
1.25931687555146	1.18950322354526
1.3058722558247	1.22996479262281
1.35348059276211	1.27231292873835
1.40206878470432	1.31778904722894
1.45159366998438	1.36717412148912
