# Supplementary material for: A multiwavelength photoplethysmography dataset with blood pressure and heart rate reference measurements
Source: Data Brief. 2025 Nov 14;63:112284. doi: 10.1016/j.dib.2025.112284 (PMC12682042; doi:10.1016/j.dib.2025.112284)
Supplement: Supplementary file 1 [file mmc1.zip › ppg_csv/ppg_subject_043.csv]

IR_PPG	Red_PPG
-1.74975125975581	-1.29091067454484
-1.71810079837177	-1.21673450258897
-1.63823955462687	-1.09608856499505
-1.52773093675576	-0.954522644516826
-1.40363450887841	-0.815842378244973
-1.28160517577774	-0.698392545119172
-1.17421651910879	-0.611745301772549
-1.08877389942017	-0.554988331389015
-1.02558744803937	-0.517795692121573
-0.977841594218889	-0.484445584807555
-0.933702822354647	-0.439456407787203
-0.88033814062794	-0.372622046743297
-0.808532044297485	-0.281599696480472
-0.716146712034871	-0.171521083551858
-0.609053350066955	-0.0524392913219752
-0.499178398602122	0.063951456461385
-0.400469188502037	0.167106321022705
-0.324401023596373	0.249354394894842
-0.276778865215172	0.306484359273021
-0.256940742438205	0.337336780686076
-0.259332067002476	0.342766428906856
-0.276375176830802	0.324665310213431
-0.301153694774217	0.285779536109709
-0.328829728727847	0.230464646047744
-0.356578615137792	0.165668595692357
-0.382573501591246	0.101095257406448
-0.404803852716579	0.0479883295934333
-0.420329411249985	0.016827701669798
-0.425250974044071	0.0148170664884351
-0.415426232985522	0.0440986825924957
-0.387759541305764	0.101258801522159
-0.341645521038526	0.178182887415151
-0.279891835275318	0.263972604734449
-0.208458368852319	0.34746011864208
-0.134847852385186	0.41969607574079
-0.0657348659709554	0.475720037605801
-0.00485937979657494	0.515171731669918
0.0479519870549155	0.541796394998193
0.0963187559204551	0.562254441107517
0.145645937802342	0.584615492332804
0.200924169046153	0.616653510352754
0.264815731537818	0.663954074139172
0.336751736177474	0.728111774782268
0.413355483526614	0.805703093024661
0.489903478677189	0.888794674886667
0.562083278837395	0.967220894942408
0.627277948068255	1.03191290215983
0.68493299368149	1.077790610447
0.735998833457184	1.10483665924576
0.781819322532028	1.11705042418701
0.823067361621588	1.12023711040989
0.859338740814619	1.12006067173326
0.889745535236697	1.12125113915249
0.914321633681972	1.12785512608845
0.935490522946324	1.14371212858334
0.958641739830185	1.17238226387645
0.991216827942816	1.21635019419522
1.04036492154675	1.27579882945065
1.10976848503625	1.34723333158486
1.1965007612384	1.42212864875653
1.28884845857295	1.48596346451169
1.36597689464595	1.51831012926199
1.31055940412284	1.45364418528775
1.15628909266665	1.27422340191124
0.921139200447003	1.0019133519518
0.623082967633571	0.658579608228764
0.280093634396003	0.266087743561476
-0.0898555590960463	-0.15369666923073
-0.468791372672923	-0.578908057328517
-0.838740566164972	-0.987680847912548
-1.18172989940254	-1.35814946816349
-1.47978613221597	-1.66844834526199
-1.71493602443562	-1.89671190638873
-1.86920633589181	-2.02107457872437
-1.92462382641491	-2.06641417496481
-1.91960113921275	-2.05295741997746
-1.87231337170032	-2.00224309282182
-1.80180546496014	-1.93147564499827
-1.72189061309739	-1.85187963154799
-1.6402645942269	-1.76947153237746
-1.55921050015335	-1.68704006014455
-1.47739114799521	-1.60598703672708
-1.39212088853526	-1.52723884131336
-1.30149642149511	-1.45122116621671
-1.20582054470623	-1.37751184413506
-1.1079635512789	-1.30492684624386
-1.01268721121927	-1.23231190710088
-0.925296289192752	-1.15958429918033
-0.850115164541036	-1.08827849278702
-0.789283691189119	-1.02121778934428
-0.742300291688239	-0.961502446971286
-0.706527057477852	-0.9113048850248
-0.678478515007051	-0.870999780561433
-0.655332704728004	-0.839077168529875
-0.635994857600267	-0.813004091321379
-0.621274769600651	-0.790653296943791
-0.613127075318116	-0.771436620091497
-0.613251608270205	-0.756352989150256
-0.621580508339191	-0.746842766730669
-0.635247288331967	-0.743112227047042
-0.648515055693207	-0.742876430216433
-0.653853073206225	-0.741179114954928
-0.643923324866635	-0.731420932639812
-0.613802381505655	-0.707264128928626
-0.562583619428308	-0.664770454542948
-0.493735292519422	-0.60399644741087
-0.414096414145112	-0.529377027248528
-0.33189785844707	-0.448607017989669
-0.25450917200183	-0.370318182736319
-0.186665705848209	-0.301432762024516
-0.129691263606317	-0.245260899321839
-0.0817578918502277	-0.200932550088552
-0.0388057607723149	-0.163976347859463
0.004316753383745	-0.127524818970539
0.0526977217443585	-0.0839063415427225
0.110191917793506	-0.0266755592342759
0.178270841948023	0.0470717426783242
0.255148838670536	0.134810324110273
0.335656066250114	0.228211046468769
0.412302729271195	0.31509889314001
0.477588113893226	0.383601301909125
0.526974588738056	0.42719489031009
0.561407965702977	0.448711266945361
0.58817300413478	0.461528284941036
0.619366163573164	0.486986252266512
0.668184584943974	0.548243989385992
0.744196549813498	0.662841761597379
0.850670198329605	0.831077145870732
0.97957033635809	1.03425631207972
1.11514381385238	1.253685430098
1.2416374807659	1.47067066979925
1.35373842470723	1.66651820105712
1.44722705252474	1.82253419374529
1.52855341717243	1.93334783511869
1.60708366287947	2.02163822214328
1.68768114263706	2.09466085468594
1.7643544195916	2.14799984811937
1.81795951566333	2.16399932001011
1.75459861465336	2.0969743440627
1.57938778731787	1.91202122423104
1.31463484719847	1.63332267253101
0.982647607836787	1.28506140097846
0.605733882774436	0.89142012158926
0.206201485553038	0.476581546379284
-0.193641770285788	0.064728387364396
-0.571488071200423	-0.319956643439539
-0.905029603649247	-0.653290834016654
-1.17195855409064	-0.911091472351082
-1.34996710898298	-1.06917584642696
-1.41674745478466	-1.14215076123931
-1.41915061304752	-1.15312834603828
-1.36997927464822	-1.11688575718277
-1.29196772505311	-1.04576008644332
-1.20435308499102	-0.949786902288756
-1.12097788442794	-0.83776162938943
-1.04936021322473	-0.718247498758858
-0.990714560340384	-0.599824119082085
-0.94107937938258	-0.490320517685864
-0.893511969304524	-0.395406891329885
-0.840880493096565	-0.317337717058727
-0.778437842022115	-0.254529961199203
-0.705315011435244	-0.202215993347084
-0.624399724972037	-0.154013039222807
-0.540729951828041	-0.104006523690425
-0.459261824018566	-0.0487250875524474
-0.383204682226767	0.0117493547749757
-0.313749368797513	0.074024465312599
-0.251130429934427	0.132789874937684
-0.196134002642132	0.182568641741338
-0.150943524604846	0.219044125307693
-0.118730800161113	0.239676458710254
-0.102227816933187	0.243779406227338
-0.102045986246989	0.23230498247134
-0.115518017104162	0.207496801646352
-0.136549962865369	0.17263020048648
-0.156628700979827	0.132056233020253
-0.16677700810074	0.0914299700507624
-0.159910340658557	0.057637540760611
-0.132838243881793	0.0379819206156392
-0.0871762699961832	0.0385872138936416
-0.02872891037446	0.0624527924170404
0.0345742931249786	0.107951211137304
0.0955032735713481	0.168621588573631
0.149983880326212	0.234713662055546
0.198072785122407	0.296181101384596
0.242988437108816	0.346047897905211
0.288793952193041	0.382757760307271
0.338113954002893	0.410545858830297
0.391154805315484	0.437781615427828
0.446348804566645	0.474043415197123
0.50190266935484	0.527049152834227
0.557131340948167	0.600468781501802
0.612835915072854	0.693213618685145
0.670725319162349	0.800215753848389
0.732432920026177	0.91421139433379
0.79873369265002	1.02781084023381
0.869225925685958	1.13519690649699
0.94237431054177	1.23301937226631
1.01571069152162	1.32034132968517
1.08612408190801	1.39780825471518
1.15031464400473	1.46648352020861
1.20549201816565	1.52691439479314
1.25025631357306	1.57886660838783
1.2853798516591	1.62180555514499
1.31408208617786	1.65583350662338
1.34154193836204	1.68267293254036
1.37378547641819	1.70637098245136
1.41640893373984	1.73342080272475
1.47353046717492	1.77185560341967
1.54693684239582	1.82883364121765
1.63498666516081	1.90668757120383
1.73088263633977	1.99837690620639
1.82059293070314	2.08421596374719
1.8816644418849	2.1320231058846
1.8181023802341	2.05381173392311
1.64106225069137	1.8372617453877
1.37101313637119	1.50949933130194
1.02842412038805	1.09765068268938
0.63376428585644	0.628841990573608
0.207502715890836	0.13019944597818
-0.22989150639427	-0.371150760073334
-0.657949297884393	-0.848082436557366
-1.05620157546505	-1.27346939245035
-1.40417925602174	-1.62018543672871
-1.68141325644	-1.86110437836889
-1.86743449360533	-1.96910002634731
-1.94177388440324	-1.99066414280699
-1.94938746711403	-1.95648293869304
-1.91639131807248	-1.88507659706022
-1.85986654472125	-1.79288106743136
-1.79300612523163	-1.69536701521649
-1.7253266899592	-1.60725253877755
-1.66331494648142	-1.5410552404112
-1.6109350522167	-1.50453498318854
-1.5697517220458	-1.49839279259255
-1.53877837199915	-1.51551526730417
-1.51441381654127	-1.5423002140263
-1.49085325702492	-1.56176799868833
-1.46115177730697	-1.55764914369853
-1.41885663353234	-1.51843279519671
-1.35991251016744	-1.44037959042702
-1.28432792460612	-1.32876131918635
-1.19693189039029	-1.19701505824592
-1.10668677923835	-1.063925080005
-1.02453262263299	-0.94935977528782
-0.960374348377499	-0.869539946888469
-0.920250545649554	-0.83309048616784
-0.90472436203028	-0.838961089019015
-0.909074488790794	-0.876780804955001
-0.925135623675048	-0.9296373357158
-0.944013402699647	-0.978738196711476
-0.958641740511881	-1.00879745855217
-0.965289012748329	-1.01239307316393
-0.963580244743989	-0.991498830665569
-0.955243524027362	-0.955403272323854
-0.942315306901745	-0.915948783371931
-0.925647919524237	-0.882336039796986
-0.904239861172466	-0.857754726925736
-0.875453924331865	-0.838974315676412
-0.835896061836726	-0.818596711956891
-0.782630464052992	-0.788629716845969
-0.71435630851962	-0.743700347830945
-0.6321386388818	-0.682641450288653
-0.539411549455124	-0.608115525817185
-0.441273218481136	-0.524913663082057
-0.343343775945662	-0.438094924673476
-0.250518045083813	-0.35194160338319
-0.165935287913826	-0.269960485064408
-0.0904840566747237	-0.195390234087447
-0.0230378128414862	-0.131387676439849
0.0386605059251769	-0.0804102268792263
0.0968090964423408	-0.0430008323942468
0.152529827145463	-0.016711951401927
0.205485449776711	0.00403766259826907
0.2543297727556	0.0267752989068701
0.29767734516386	0.0587266530800294
0.33490644434574	0.104423387673113
0.366295431431467	0.16426127459472
0.392621539199522	0.234595095551258
0.414827722398821	0.309139165107192
0.434233157979963	0.380971587864039
0.453166321110651	0.444509192231335
0.475414140606058	0.497096736370713
0.505962039198654	0.540065661581535
0.550061365083418	0.579253374126184
0.612176300921701	0.624949877303677
0.695373037570263	0.690933771999361
0.820227993865127	0.829830913932164
0.985207438821866	1.04716721819449
1.16868534631354	1.30656408495037
1.34903569021322	1.57164291436385
1.50463244439396	1.80602510659896
1.61384958272883	1.97333206181973
1.65506107909088	2.0371851801902
1.59050109730536	1.97105653599271
1.41319372056678	1.79028288150247
1.14769780180214	1.52128263387286
0.818572193938428	1.19047421025724
0.450375749902622	0.824276027808996
0.0676673226217145	0.449106503681482
-0.304994234977308	0.0913840550280716
-0.643050069967456	-0.222472900997866
-0.921941329421742	-0.466045947242962
-1.11710916041318	-0.612916666553847
-1.20399471001478	-0.678021503526352
-1.22023886996679	-0.674322292061446
-1.18145434974772	-0.630832669367438
-1.11617954336256	-0.573222590248616
-1.04662277788405	-0.51913355349883
-0.985588345437291	-0.477194520185646
-0.9369936270993	-0.448911542060954
-0.898685287427554	-0.431613284618221
-0.865737288954561	-0.420703228941666
-0.832831495675344	-0.410475264139861
-0.79531414006766	-0.394021935508174
-0.749429813455324	-0.36347881062375
-0.692501029663932	-0.311550359717183
-0.623406501999471	-0.234187577359896
-0.54313464912417	-0.133198133920525
-0.455004946172138	-0.0172359656023553
-0.364382803940555	0.099684784153784
-0.277969857929016	0.201701391051652
-0.202805274691124	0.275172644644178
-0.145098016372712	0.311792651565311
-0.109063897290471	0.310009104111836
-0.0960085989142194	0.274832921592308
-0.103915521510246	0.216428921080012
-0.127760960031843	0.147769156114942
-0.160604039378272	0.0816261710050012
-0.195139084436528	0.0275529354593913
-0.225085389706932	-0.0100834838864936
-0.245857508870663	-0.0320797323380858
-0.254419268954765	-0.0423315004948105
-0.248710944690234	-0.0447846721098191
-0.227204131673432	-0.0409946259867247
-0.188955613274315	-0.0294524518511183
-0.134174238771387	-0.00679143312100365
-0.0649616542292728	0.0299455012338407
0.0142833364660821	0.0811668273291374
0.097184918805578	0.143730082563764
0.176510964435359	0.2115607119373
0.245865578403781	0.277716078990045
0.301484434420428	0.337086469344749
0.343487461036685	0.388504815044242
0.375981252236294	0.435121500360779
0.405815201304128	0.482682481090614
0.440423281472765	0.536490461544683
0.485602523892407	0.598583034587185
0.544018817361034	0.666552289090629
0.614806305883559	0.734567061547902
0.694158829398455	0.796018145377622
0.77653853435976	0.846391860680173
0.856079393161217	0.884949050206191
0.927837213859506	0.914534499933872
0.988648571268259	0.939895002719242
1.03750008924173	0.965643321794422
1.07547623537038	0.995046671518578
1.10550401623802	1.0301443568998
1.13214056218858	1.07279824280896
1.16144257530918	1.12572468434471
1.20058368897988	1.1925616048367
1.25666841328711	1.2764908382976
1.33443729311941	1.37765293522929
1.43321387981614	1.49025267625424
1.54409122231775	1.60053783925422
1.64859411122607	1.68663539228083
1.71983007528033	1.72077685492214
1.65286260205255	1.64320644415131
1.46859552928711	1.43136465878063
1.19198187736087	1.11655566922278
0.847974666650666	0.730083645890436
0.461526917533363	0.303252759196297
0.0575916503858096	-0.132632820446953
-0.338878114415142	-0.546268922626628
-0.70292935649264	-0.906351376930041
-1.00960905546983	-1.18157601294451
-1.23396419096987	-1.34063866025734
-1.35104174261589	-1.40520351729861
-1.38896168456457	-1.38490528183115
-1.35588575915531	-1.30894568467972
-1.2801440866405	-1.20562444208362
-1.18809429210311	-1.09759332189573
-1.09984157852479	-1.00047928717597
-1.02713520045474	-0.923648259841689
-0.973302739030211	-0.871402131992952
-0.934848391560584	-0.84348847617475
-0.904160525132118	-0.834912152602168
-0.872570532622686	-0.836020563335761
-0.83295491228172	-0.833980661071278
-0.781346490500443	-0.815884173176657
-0.717477514569967	-0.772535442488639
-0.644487324908066	-0.701412483724879
-0.568039690166959	-0.607584235445369
-0.494986322839938	-0.502191044659469
-0.431767494544456	-0.399070859953331
-0.382974516498027	-0.310877952343635
-0.350609196069384	-0.246192245591003
-0.334331045330591	-0.208504872260021
-0.332506094136412	-0.196971339995869
-0.343474518486102	-0.208076854178392
-0.366366614987403	-0.237215775842843
-0.401049170712196	-0.279588357281152
-0.447217931605513	-0.330398041876821
-0.503048584883106	-0.384656675056293
-0.5640594376697	-0.436876643378778
-0.622862642200765	-0.480860905363673
-0.670198098885498	-0.509898576042659
-0.697078739031724	-0.517704302461227
-0.697299179652431	-0.500104908913495
-0.66932102926421	-0.45688640302792
-0.616781198798027	-0.392822870056647
-0.547415951524325	-0.317077364571943
-0.470781814306684	-0.240876260284063
-0.395564075147647	-0.17423471016484
-0.32734964108937	-0.123013362708187
-0.267501503380759	-0.0873831352045924
-0.213389037568508	-0.0620856666074126
-0.159872342234388	-0.0382465037015168
-0.101597773199863	-0.00614421844274563
-0.0353103651931566	0.0418699179070133
0.0387706733401231	0.109135804455286
0.117135133959936	0.19370797241338
0.194553587263099	0.288852268969077
0.266128740700766	0.384931368616765
0.328784961037891	0.472257146041638
0.381674513785411	0.544110527660808
0.425684991618785	0.598966808070034
0.462635362134282	0.641154660178613
0.494702562312886	0.679612106430148
0.524270999416414	0.724967843028996
0.553998602017689	0.785775113965428
0.586711473331965	0.865134927805118
0.624902071197462	0.958960196025539
0.669978481227395	1.05675253036332
0.721722807043599	1.14505890707509
0.778448465509166	1.21277652459011
0.838004796770994	1.25639184837262
0.899198541914244	1.28266766052299
0.962790171345799	1.30693104046182
1.03131173359835	1.3470300053767
1.10744459330156	1.4151900747511
1.19125032681166	1.51103816238921
1.27701614411818	1.61852442014808
1.35088928345345	1.70795329967826
1.39070108512335	1.74259954725768
1.3242255027469	1.66924975568087
1.14135714071927	1.46802086219226
0.866933576693046	1.16714358865462
0.52579238832081	0.794848656930691
0.142771153255147	0.379366788883222
-0.257292550851359	-0.0510712936250331
-0.649561146346123	-0.468234868731324
-1.00919705557656	-0.8438932145729
-1.31136270089009	-1.14981560928701
-1.53122050463413	-1.3577713310109
-1.64393288915608	-1.43952965788183
-1.67874466138836	-1.44550801530162
-1.64926217201467	-1.39165606363504
-1.58115380389021	-1.30311778738592
-1.49818516326824	-1.20412856361948
-1.4190918273351	-1.11484617629394
-1.35598647945616	-1.04898541579317
-1.31389894023011	-1.01239309879451
-1.29114715143485	-1.00267366800476
-1.28051247033639	-1.01010156904392
-1.2713001549031	-1.0200602827791
-1.2521267394037	-1.01680658917032
-1.2139010893387	-0.987697816092859
-1.15224271919956	-0.926646386811128
-1.06859219181528	-0.835712740941094
-0.969559762761459	-0.724339119123003
-0.864712429716455	-0.606521752466468
-0.763768536735476	-0.496900417347718
-0.674430638596877	-0.407071755365241
-0.601546405917772	-0.343302164771945
-0.547405911651968	-0.306228967248207
-0.51245476555495	-0.292282112406078
-0.495776975633847	-0.295878494227932
-0.495141053807119	-0.311372628562628
-0.50684064582465	-0.334215299525667
-0.525755139986042	-0.361227032562868
-0.54591231868715	-0.390067124715844
-0.561441697705237	-0.418162657161714
-0.567493943216743	-0.441706295748563
-0.560780932121858	-0.45546429144738
-0.539745199455451	-0.453738143902171
-0.504574834347082	-0.432114015177278
-0.45716606594582	-0.389134115543654
-0.400920374781271	-0.327072568219004
-0.340209272541612	-0.251495946317453
-0.279503437102315	-0.169846548914871
-0.222406693866513	-0.0896076381962459
-0.170938789964702	-0.0166524424527021
-0.12525929740444	0.045790904638256
-0.0837816054845727	0.0974248132542528
-0.0435722243138257	0.140553538997681
-0.00105027371272011	0.179346181818629
0.0470175766041701	0.218776489660956
0.102477514907951	0.263225207237215
0.16512914371836	0.31488638521887
0.232750856609986	0.372538030933714
0.30182402487983	0.431541847944931
0.368714960183763	0.485584237273816
0.430903116882127	0.529607284896983
0.48776455329802	0.562367623684656
0.54052173312542	0.587037029266519
0.59130869095856	0.609373009028401
0.641767419342669	0.6344715212792
0.691936598490109	0.663958576391094
0.740123300622897	0.695160095953671
0.783877853134901	0.722595996650146
0.821480429812623	0.740921025715323
0.853054045645117	0.747849145793794
0.880734826241517	0.745701731370617
0.907934729940051	0.740837609452717
0.938200476479969	0.741277564100191
0.974305643830735	0.753920206011979
1.01799651615859	0.783009681488395
1.07036227530256	0.830551487957532
1.13237461257589	0.89784547294217
1.20498779432743	0.986366501259594
1.28834566260741	1.09652437684149
1.37999739553719	1.22418505652827
1.47251744629868	1.35650970157529
1.55150633692531	1.46975553779307
1.59535389566406	1.53138242643722
1.53174563051834	1.45926574065118
1.35588616315604	1.26152644091525
1.09022348568946	0.96608066366275
0.757205590230869	0.600844545326979
0.379280468892569	0.193734222341247
-0.0211038862131557	-0.227334168861138
-0.421499482974016	-0.63444449184687
-0.799458329277724	-0.999680610182641
-1.13253243301199	-1.29512638743514
-1.39827380206453	-1.49286568717107
-1.57423444432305	-1.56498237295711
-1.63796636767526	-1.55434600668545
-1.63805285748989	-1.47638376908255
-1.58167165614282	-1.35674705726114
-1.48938748511144	-1.22120231122041
-1.37995441573264	-1.09258042673499
-1.26872102440692	-0.987841753643332
-1.16671202066951	-0.915698265851721
-1.08009674659867	-0.875484114930399
-1.00997504432187	-0.857807141764117
-0.952684292155937	-0.847109560403124
-0.900935838646711	-0.825780065725854
-0.845896188129724	-0.778981712213923
-0.779934521638128	-0.698945758967842
-0.699362373419514	-0.587333099328649
-0.606242217790476	-0.454692288691361
-0.508390429140211	-0.317068288688682
-0.41722487447696	-0.190999702564219
-0.344049595342266	-0.0888796549563126
-0.296225615852938	-0.0164966074980158
-0.274833932960859	0.0265616008501077
-0.274745526149911	0.0444947690512795
-0.286910147960269	0.0425939420422032
-0.30178554740758	0.0255887051937941
-0.312513772677471	-0.00273117512607747
-0.316677284981848	-0.0391432536189366
-0.316043688427734	-0.0804475696611436
-0.314498023288892	-0.123047635355884
-0.315156814353435	-0.162720597407472
-0.318069922895366	-0.194593757827192
-0.319626117900438	-0.21346094398609
-0.313860695389328	-0.21456925476677
-0.294837189417965	-0.194647699905176
-0.258807338838834	-0.152611045863269
-0.205230769337424	-0.089604877490449
-0.136574294755526	-0.00863599357543694
-0.0574371478482377	0.0857458914132631
0.0263847603966323	0.187565809916916
0.108657127163302	0.289629018641229
0.183487852573144	0.384238125109996
0.246419222818762	0.464562768932603
0.295735314794894	0.526272467470185
0.333371799231049	0.568631458506501
0.364688323439887	0.594339612386817
0.396836618787778	0.608084866507919
0.436240962532794	0.614659782429204
0.486248346891124	0.617861025977551
0.54595254611212	0.620779969352622
0.61064794878302	0.626895169263211
0.673667654623698	0.640625346050203
0.728806610422641	0.666406191183054
0.772340039749619	0.706584918159153
0.803903296215903	0.759452513617726
0.826044670506654	0.818803507548262
0.842827360867628	0.875596852469047
0.858236252246728	0.921216158928154
0.875166912380382	0.951079956828702
0.895375607024866	0.967178392491879
0.920198908089347	0.978510524269069
0.951484254697434	0.999162367254586
0.992111022625264	1.04448245890134
1.04557652727476	1.12618080866424
1.11430754705227	1.24733021735668
1.19678091237583	1.39846589016699
1.28430292302387	1.55619721642771
1.35907019516078	1.68554286019338
1.39520132883941	1.74629953408286
1.32683253011631	1.66929230273859
1.13935107951623	1.45909992078035
0.859194395393056	1.14696635631997
0.51279989610063	0.764135577469282
0.126604999992817	0.341851552340119
-0.272952874576523	-0.0886417509556828
-0.65943630925353	-0.49610036430629
-1.00640788568434	-0.849280319599869
-1.2874301855151	-1.11693764872459
-1.47606579039195	-1.26782838356861
-1.54587728196102	-1.32581193513562
-1.5468933522294	-1.31143819456942
-1.49056402509212	-1.2460841287933
-1.4060912404223	-1.15145861480641
-1.31905595964363	-1.04793850724293
-1.24699668331455	-0.95301903258536
-1.19734573893241	-0.879249287523674
-1.16775509494853	-0.832044622028856
-1.14843121574578	-0.808492367844814
-1.12588220872328	-0.798170789171393
-1.08727804227625	-0.786221351755308
-1.02437341841562	-0.757923177968569
-0.93591681374395	-0.703313851431548
-0.827907474479147	-0.620313348559045
-0.711779207170547	-0.515325859626376
-0.601206372200813	-0.40117688576581
-0.508564929211909	-0.293201856210115
-0.442097983248266	-0.204953763261766
-0.404501079688767	-0.145010808890678
-0.393093651130875	-0.11579180883219
-0.401260306999233	-0.114438279814812
-0.420581527146898	-0.13499132026309
-0.443000194495178	-0.170653401103091
-0.462447644988436	-0.215212641733118
-0.475577037626164	-0.263462140561822
-0.481573835629097	-0.310954391875998
-0.48130060204398	-0.353435807726996
-0.4761662271862	-0.386229001027203
-0.467107080069223	-0.403971129041302
-0.454017975496101	-0.401235457442153
-0.435853375043794	-0.374318109583026
-0.411364163412827	-0.323812204923683
-0.380121932367437	-0.256762840363993
-0.343296344676028	-0.186741705291709
-0.30370445362459	-0.130726377205959
-0.26493526968361	-0.103243363870162
-0.229765468701238	-0.109952820606983
-0.198465323690686	-0.143621989054055
-0.16778877915682	-0.184783254916448
-0.131316301101819	-0.207538522673642
-0.0813378800998831	-0.18865658985596
-0.0117786074349907	-0.116380383683896
0.0789095876005492	0.00474848210372384
0.186118230103251	0.154998363528787
0.299527828761576	0.30579513703593
0.405640220371524	0.428627043703126
0.491617211402958	0.503448156524605
0.549190428534462	0.524360591668741
0.57738566540433	0.501370429456696
0.583138235694323	0.457773196015947
0.57946169015667	0.42356490877355
0.581594329042077	0.42644424311748
0.602317389858425	0.483084545428362
0.648072489029123	0.593666199902986
0.717274762012202	0.741740077278574
0.801340542335531	0.8996009584202
0.887866856721475	1.03726806814114
0.964656139575951	1.13180708827236
1.02316161665972	1.17371086250254
1.06040056746424	1.16839080807411
1.07913649380866	1.13288094929832
1.08671574281802	1.08966105460019
1.09310073290962	1.06023434181111
1.10852343609152	1.06050482122072
1.14107491585044	1.09859951970811
1.19450189694151	1.17446372246742
1.26642452561868	1.28002525154188
1.3471759001422	1.39917168106232
1.41956790188419	1.5078556246427
1.46002397248164	1.57557348662406
1.39700167446518	1.50360397929023
1.22276355641968	1.30626823337488
0.959552782350951	1.01142541300724
0.629612516264796	0.646934682316535
0.255185922167024	0.240655205431992
-0.141483835936557	-0.179553853517164
-0.538153594040136	-0.585833330401707
-0.912580188137908	-0.950324061092411
-1.24252045422406	-1.24516688146005
-1.50573122829279	-1.4425026273754
-1.67996934633829	-1.51447213470923
-1.74299164435475	-1.50479322273035
-1.71636407174355	-1.41774984756867
-1.63836213227156	-1.28361051063724
-1.53446625437356	-1.13271444095099
-1.42551936456645	-0.990931931460984
-1.32601518176886	-0.876664676295398
-1.24419498301211	-0.799428243048529
-1.18299834253977	-0.759687697518786
-1.14106489422487	-0.749759069601262
-1.11348951968357	-0.755836862174808
-1.09251694468429	-0.761028366821329
-1.0685939909982	-0.748858715401745
-1.032086059111	-0.70657820071529
-0.975542736404744	-0.627761838630929
-0.89588026937541	-0.513756556231989
-0.795576341988672	-0.373492034642497
-0.682237469170349	-0.221473939615627
-0.566669298927373	-0.0745244052747102
-0.460322918012356	0.05161711633789
-0.373096724024882	0.144905812499466
-0.311970666501282	0.198477001411999
-0.280415745412799	0.211054763785332
-0.278320970677751	0.186460188129859
-0.302227198504872	0.132478413465662
-0.34579720771614	0.0593951494202542
-0.400601140132499	-0.0215444219258747
-0.457320220386892	-0.0996235051942491
-0.507276203171164	-0.166021177468178
-0.543907905794467	-0.21490750751876
-0.56369542219995	-0.243964466158414
-0.566212537889281	-0.254090305977897
-0.553370784995068	-0.248436941488426
-0.528260038135954	-0.231325494966241
-0.494085643639892	-0.2075164697922
-0.453520227699403	-0.181796571308436
-0.408480764399703	-0.158430954066967
-0.360137695820982	-0.140150780603214
-0.308985290426633	-0.126916818679088
-0.254957277495386	-0.115284383511761
-0.197667488320748	-0.0992384337071907
-0.136789104780776	-0.0725533883863375
-0.0724092208928239	-0.0315333224483285
-0.00509283858066194	0.0235073116546116
0.0644528801749158	0.088892020760438
0.135878419582612	0.159826604432623
0.209426681776787	0.232782158873874
0.285643679301166	0.306630366280814
0.364660616418956	0.381951029396104
0.445374367998877	0.458932769560659
0.524888063249858	0.535050389126642
0.598523650717746	0.603963075223117
0.660608257082019	0.656640808529015
0.705978673413965	0.684572171571201
0.731766131817157	0.683578529527572
0.73873883028853	0.65621597627289
0.731545366923176	0.611448766412925
0.717655237724267	0.561725313063793
0.705369523939132	0.518849783332589
0.701633351700838	0.490469949159472
0.71040711195148	0.478548910711963
0.73215001299379	0.48027650876164
0.764610880340095	0.490947828718901
0.804622786927205	0.507619384696314
0.850132910891204	0.532005490109204
0.901561396951311	0.571244863249144
0.961839405946893	0.635841035263682
1.03491134034216	0.735057089387119
1.12293773433411	0.871060751979524
1.22288755863473	1.03388527012874
1.32361770487363	1.19943401082153
1.40479080378478	1.33201796164928
1.34665318941738	1.39138093729386
1.18555754722124	1.31187768475836
0.941479678555437	1.09523427263776
0.634395384779052	0.774250219160892
0.284280467251166	0.381725042556596
-0.0888892726691397	-0.0495417389462906
-0.465138033622785	-0.486750607118928
-0.82449001425069	-0.89710204373248
-1.14696941319377	-1.24779653055811
-1.41260042909295	-1.50603454936697
-1.60140726058915	-1.63901658193023
-1.69341410632328	-1.67973306033489
-1.71838151502491	-1.6429589097251
-1.67960426018037	-1.55024711567755
-1.59875897143042	-1.42346217295943
-1.49598109555567	-1.28346975531973
-1.38802319044132	-1.14938308622579
-1.28752688301089	-1.03733991260263
-1.2027666332781	-0.95844388657524
-1.13745976841883	-0.916481859534268
-1.0906613509296	-0.906613426821055
-1.05707286985432	-0.915987457741152
-1.0281422027742	-0.926478790450311
-0.99409594079102	-0.919037862342961
-0.946603968332116	-0.878716965143847
-0.881343786539112	-0.799151880924103
-0.799581910381167	-0.685145259867521
-0.708142834016652	-0.552268190719602
-0.617660962641484	-0.423160471981684
-0.539562480871346	-0.321224308218861
-0.482617658177345	-0.263360630718292
-0.450063787233403	-0.254013160162989
-0.438211018615931	-0.282708982081209
-0.437108371762488	-0.326333055651535
-0.433301298866971	-0.355850154372835
-0.414045102367868	-0.345621264516227
-0.371678332395567	-0.282234765135672
-0.306454564963125	-0.169320576985553
-0.226407784922417	-0.0258495172124639
-0.144052954405619	0.121767372990256
-0.0714010292927309	0.250124845344852
-0.0157056026244692	0.346724264744106
0.0222167636784791	0.411979135274337
0.0468380753075852	0.455490264069559
0.0650840993176768	0.489495513740416
0.0834173620011754	0.523048469135201
0.106051859244927	0.559338127770083
0.134725969529113	0.596593358307994
0.169678004118444	0.631255140113053
0.210979334718375	0.661312685594149
0.259362839051701	0.688024813570539
0.316095869841415	0.71530579161682
0.382014170119885	0.747368888514512
0.456277906202088	0.786237349506251
0.535596568998401	0.830769801542347
0.61452704440889	0.877708920293637
0.686963378889871	0.923791802585918
0.748278890617518	0.967359143596069
0.79712561203905	1.0085256915704
0.83597285124283	1.04815578076453
0.87004560439365	1.08665832220629
0.905034839297973	1.12343686348555
0.944464934071923	1.15700475358955
0.987806837810526	1.18522934463858
1.03025719372992	1.2054575933195
1.0645181974119	1.2149062761208
1.08405321321115	1.21181383929324
1.08652683270743	1.19727005849386
1.07590135744341	1.17687177130675
1.0621861980419	1.16101576074121
1.05886846156136	1.16307930464539
1.07894168770363	1.19570211377284
1.13071064431604	1.26616793393317
1.21429073289942	1.37212156864798
1.31941750531622	1.49878457361585
1.42511184440232	1.61873544848418
1.50173940465199	1.695105961777
1.43749229769868	1.62168367628916
1.25973258040046	1.41957271897926
0.990932658099854	1.1160069385778
0.653564936139395	0.73822018381525
0.270101819861617	0.313446303422085
-0.136984285390948	-0.131080853871216
-0.545220974275766	-0.568127439334177
-0.932135841450306	-0.97045960423632
-1.27525648157203	-1.31084349984717
-1.55211048929842	-1.56204527743624
-1.74022545928692	-1.69683108827307
-1.81712898619501	-1.74365752840174
-1.8261411331721	-1.73284807375343
-1.7770821928632	-1.68677498489987
-1.69168239330833	-1.62112678803802
-1.58896384697649	-1.54408626559604
-1.48366011093646	-1.45837591083121
-1.38574915602679	-1.36468062108042
-1.30069737150644	-1.26474294843259
-1.23003095675276	-1.16281327869498
-1.17193389239656	-1.06500964932664
-1.12180214177639	-0.977219664023196
-1.07298827990244	-0.902870043371292
-1.018067915356	-0.841743694977595
-0.950694062852364	-0.790253314343228
-0.867665615655668	-0.742823252272563
-0.770516224525413	-0.693698586676011
-0.665895276935909	-0.638577367329852
-0.564334529802934	-0.575751336662021
-0.477625368639705	-0.506711831319206
-0.415678200678459	-0.436224418710821
-0.383981215671911	-0.371717924287393
-0.382449985440885	-0.321777334050115
-0.405810747474901	-0.293818666130952
-0.445127936853391	-0.29151859728426
-0.48992171070452	-0.312923750680918
-0.530399521719451	-0.350163312339473
-0.559349893189358	-0.391277048820022
-0.573213266042486	-0.423851068045359
-0.572070637878916	-0.439187122820152
-0.55878061508604	-0.435235641889047
-0.537769529434762	-0.41696889956192
-0.513790659500746	-0.394008075736696
-0.490664103867513	-0.376412484025457
-0.47000742378565	-0.370158839991035
-0.450280709968809	-0.374020431500886
-0.426746215226914	-0.379260690673449
-0.392780515912266	-0.372576595880451
-0.34231049896618	-0.341279759417738
-0.272407975110262	-0.278564454245673
-0.184866622911212	-0.186573557610224
-0.086077361156413	-0.0759269489178158
0.0146947071794505	0.0380235188995651
0.107980557265156	0.140496357633204
0.186901004006485	0.22193263401435
0.249265191340103	0.280432325913359
0.298258248477031	0.321546980815154
0.341367966265162	0.35592697251781
0.387857241493194	0.395810628989561
0.445683342800623	0.451450587598914
0.518909861736637	0.52837619782601
0.606389404168158	0.625996828965171
0.702108600157397	0.737651080534833
0.797146736605951	0.852001664776814
0.882607134835859	0.955612695412501
0.952363366818553	1.03630052070491
1.00452664464772	1.08638616862211
1.04129261713211	1.10480487808958
1.0676887810122	1.097488181667
1.0900773452033	1.07615596841678
1.1150107507171	1.05605626100497
1.1485473225904	1.05313947418135
1.19572452745595	1.08093102440733
1.25972947273151	1.14725772169148
1.34049224572375	1.25112629318473
1.43287537327636	1.38045518777303
1.52509156597049	1.51178031208583
1.59823766856821	1.61299566086676
1.6277999217755	1.64937267967949
1.56119981948529	1.58254564277287
1.37787880944309	1.40006036506213
1.10255583689151	1.12891059606091
0.759949847073159	0.796090085282859
0.374779785230655	0.42859258224162
-0.0282354033933873	0.0534118364508437
-0.424376773556354	-0.302458402575823
-0.788925380015631	-0.612024385324733
-1.0971622775286	-0.848292362282239
-1.32436852085265	-0.984268583934694
-1.44582516474517	-1.03896436576524
-1.48763782877505	-1.03287190293028
-1.46366592102154	-0.981878014753449
-1.39467249287249	-0.902161909543835
-1.30052203425301	-0.808482029013393
-1.19808002250487	-0.712954664308397
-1.10035337533645	-0.624322634197301
-1.0162699310597	-0.547630904960835
-0.950528139849806	-0.484207377668087
-0.903349333472499	-0.431899380789022
-0.870441404544767	-0.385582155216108
-0.843682288905399	-0.338049224796659
-0.812830495505449	-0.28143121715389
-0.768118980791606	-0.209161251984775
-0.703136959304251	-0.118226430461701
-0.617113862067024	-0.0110347640243071
-0.515695566800344	0.104112826682712
-0.40969140598385	0.214669383950969
-0.312074492548937	0.307254389032523
-0.234340863549428	0.371441109577402
-0.183609624190826	0.402435070576833
-0.16139796542945	0.401850647647011
-0.164182062722207	0.376516997534222
-0.185159927202851	0.335781727818364
-0.2163549220991	0.288323451044305
-0.250346053688185	0.239827282448308
-0.281314173489007	0.192516527740536
-0.305497406299763	0.146474650808157
-0.321296877793423	0.101652786075821
-0.329122150482631	0.0592001803276872
-0.330898708634774	0.021410715726793
-0.329240699066144	-0.00939533804366325
-0.326501601955993	-0.0321214152499092
-0.323984076273667	-0.0475039422529838
-0.321496026472962	-0.0578430093585562
-0.317322494420658	-0.0659543447535967
-0.308583235864731	-0.0735986927823398
-0.291855296938143	-0.0799375985455501
-0.263918620340814	-0.0808753311578622
-0.222552716579961	-0.0699957471328707
-0.167355332708586	-0.0410496149910776
-0.100445138009065	0.00894841576150297
-0.0267049137217928	0.0774150943268735
0.0468584745788851	0.155888949596247
0.112798666092938	0.232120563919071
0.165517183469291	0.293816450527474
0.203148353622604	0.332388970154399
0.228064916323646	0.34513983042285
0.245766845489676	0.335375518460281
0.262803430913569	0.311071648299725
0.284745821570452	0.282972074991903
0.314943853786932	0.26257156119126
0.354224758026321	0.260050627510206
0.401244853043066	0.282258653163708
0.453104026403029	0.331053503042194
0.506012753423197	0.402430063152785
0.556013872060473	0.486824759385006
0.599791521965469	0.570777423010985
0.635458233674728	0.639811027109087
0.663121483235073	0.682049116341679
0.685131580298596	0.691818144267012
0.70602967110316	0.672257662868508
0.732136303539823	0.635801446619966
0.770560354435943	0.601653492235616
0.827419658912474	0.590410806676736
0.90529610830629	0.617292553385123
1.00032009329868	0.686006578983092
1.09975081258261	0.784926335676475
1.1813263772282	0.886730720389131
