# Supplementary material for: A multiwavelength photoplethysmography dataset with blood pressure and heart rate reference measurements
Source: Data Brief. 2025 Nov 14;63:112284. doi: 10.1016/j.dib.2025.112284 (PMC12682042; doi:10.1016/j.dib.2025.112284)
Supplement: Supplementary file 1 [file mmc1.zip › ppg_csv/ppg_subject_044.csv]

IR_PPG	Red_PPG
-1.57060971931203	-1.58015844202831
-1.6021961664907	-1.60928435092416
-1.61270899042051	-1.61797184075254
-1.6001427990405	-1.60448621315692
-1.56529193289179	-1.56955997288987
-1.5117500564467	-1.51646155668931
-1.44524520975216	-1.4505058878375
-1.37252579242488	-1.37812522386562
-1.30012359936519	-1.30575329808384
-1.23330836925717	-1.2388160427589
-1.17544089499373	-1.18104222853973
-1.12778739717108	-1.13416243845581
-1.08973151419445	-1.09795033971801
-1.05924491134856	-1.07052126691585
-1.03346304007113	-1.04880918222697
-1.00924798912294	-1.02915050469569
-0.983676967594061	-1.00790091240676
-0.954436012440398	-0.982004015368573
-0.920099824359839	-0.949425343953503
-0.88025239203729	-0.909375015938299
-0.835396072030146	-0.862276931284556
-0.786645615743225	-0.809493774212431
-0.735290844432075	-0.752875538531969
-0.682380468546394	-0.694259782524195
-0.628484481524321	-0.635089466357414
-0.573722198206243	-0.576277645900064
-0.518015175787512	-0.518315904232245
-0.461394630770467	-0.461464155001879
-0.404149026263166	-0.405802872304399
-0.346690108387304	-0.351047712905131
-0.289196593137101	-0.296248750948512
-0.231253300939515	-0.23965477584896
-0.17174902996474	-0.178998227878884
-0.10919301715549	-0.109214933570694
-0.0423883676892171	-0.0332150705155457
0.028828758977042	0.0462564176008234
0.103170406556571	0.126454587092674
0.178065516363725	0.204634494274269
0.250391036683406	0.278051195459868
0.317435155282942	0.344901398533694
0.377647766541904	0.403165578215846
0.430893380525318	0.453937434548716
0.478219076018475	0.499228319668962
0.521359830471602	0.541237899098031
0.562227950448059	0.581926323488974
0.602533595402002	0.622901728358658
0.643561639108286	0.665419567139171
0.686054242757424	0.710278206893528
0.730149703804414	0.757580028793145
0.775389926804109	0.806545102692924
0.820858750895704	0.855623526249386
0.865480135867583	0.902993528823857
0.908400276107493	0.947271532112207
0.949292620940322	0.98808672222682
0.988436452832293	1.02620526723319
1.02652026385453	1.06310995801611
1.0642487224671	1.10022521072489
1.10192946563172	1.13816951562216
1.13924159572712	1.17641417992739
1.17532001175244	1.21353424607818
1.20915473763152	1.24795917994533
1.24016851998762	1.27890327877408
1.26875274310582	1.30707228656686
1.29652391183207	1.33481492763179
1.32610627646755	1.36556015213324
1.36035605422612	1.40258687120555
1.40112224350814	1.44738210448891
1.44785342395072	1.49803972819851
1.4965228048405	1.54827955667653
1.53935459485472	1.58762768504285
1.56564731156221	1.60301881399304
1.55333551141708	1.58311286871533
1.51770114145343	1.52637659955895
1.4606957473789	1.43728235653906
1.38427087490112	1.32030248967081
1.29037806972772	1.17990934896933
1.18096887756633	1.02057528444978
1.05799484412457	0.846772646127307
0.923407515110083	0.66297378401705
0.779158436230495	0.473651048134161
0.627199153193436	0.283276788493786
0.469481211706537	0.0963233551110717
0.307956157477428	-0.082736901998835
0.144575536213739	-0.249431632820787
-0.0187091063768996	-0.399288487339638
-0.179946224586858	-0.527835115540241
-0.337184272708504	-0.630599167407448
-0.48847170503421	-0.70424312900415
-0.631856975856344	-0.780754228917322
-0.765388539467276	-0.859598957409916
-0.887114850159377	-0.939084632862934
-0.995084362225014	-1.01751857365738
-1.08734552995656	-1.09320809817425
-1.15936899945549	-1.16446052479455
-1.22236255636477	-1.22868764869471
-1.27282646800204	-1.27986692679078
-1.30739817940661	-1.31396832952451
-1.32334356632262	-1.3278241793597
-1.31914084909413	-1.31987037063996
-1.29499200767192	-1.29076492421018
-1.25308143825605	-1.24362037664961
-1.19746476585203	-1.18367479258515
-1.13357395405925	-1.11742773157001
-1.06742512934972	-1.05147090384646
-1.00468607705712	-0.991349199862863
-0.949798896467502	-0.940761434488158
-0.905359135849112	-0.90126791445436
-0.871905028818492	-0.872477349850779
-0.848157087639419	-0.85254438030707
-0.831604844455827	-0.838787268950329
-0.819232907972846	-0.828284999114471
-0.808166123528569	-0.818351156784401
-0.79609099537131	-0.806812184638251
-0.78141947932813	-0.792083751670953
-0.76324292796516	-0.773117130966994
-0.741165237059836	-0.749317897916505
-0.715116202187116	-0.720508291845147
-0.685226686066435	-0.686937417068559
-0.651791537115699	-0.649277533814814
-0.615278108099603	-0.60852991887554
-0.576306100844043	-0.565823878876799
-0.535558088496069	-0.522179553596387
-0.493652478749013	-0.478340729240704
-0.451051969362502	-0.43474034031505
-0.408049597977777	-0.391576627525153
-0.364810372645903	-0.348912676199838
-0.321419319137721	-0.306711976015215
-0.277912972788769	-0.264794845621999
-0.234309577118103	-0.22279725940131
-0.190661972973805	-0.180248671074794
-0.147128445120685	-0.136804107644588
-0.10401488724052	-0.0925181120220888
-0.0617260167466954	-0.0479639899365287
-0.0205981977153125	-0.00406440557995386
0.0193420945596522	0.0383326071631899
0.0585801478686311	0.0789323044883183
0.0981312212785279	0.118256045762795
0.139281344713407	0.15750403834408
0.183106646391072	0.198068234097473
0.230000878044919	0.240978724189342
0.279482050611735	0.28659402939186
0.330389601481855	0.334641017590497
0.381346347556838	0.384473590724804
0.431228145864742	0.435338461212977
0.479427575985586	0.486513260012254
0.525853827287915	0.537311615798582
0.57076526679774	0.587046721785737
0.614588994732434	0.635067743494407
0.657823319790475	0.680925447291851
0.701014108273636	0.724622679931712
0.744737813946431	0.766826099045048
0.789542333035521	0.808899483415168
0.835844356460539	0.852664103525947
0.883803580592369	0.899878833580649
0.933192973650897	0.951550777687222
0.983301131494856	1.00731534764681
1.03294318042703	1.06520597083672
1.08067777128347	1.12208488742122
1.12528574115412	1.17476586555047
1.16643383521971	1.22146558460015
1.20523321623365	1.2628697176407
1.24423058534626	1.3020665850531
1.28646206123593	1.34302387472985
1.33365014058704	1.38801574537816
1.38420466793	1.43507113922621
1.43199450411527	1.47670782348057
1.46665051511648	1.50076681957349
1.47554248691825	1.48700622098595
1.46156373227512	1.44726633386361
1.42120284161408	1.38386002116688
1.35682287483763	1.29910014585615
1.27078689184827	1.19529957089185
1.1654579525485	1.07477115923438
1.04319911684083	0.939827773844145
0.906373444627756	0.792782277681554
0.75734399581178	0.635947533707016
0.598473830295406	0.471636404880938
0.432126007981136	0.302161754163728
0.260663588771472	0.129836444515795
0.086449632568918	-0.0430266611024544
-0.0881528007240252	-0.214114699730612
-0.260780651204855	-0.381114808408269
-0.42907085897107	-0.541714124175018
-0.590660364120166	-0.693599784070452
-0.743186106749641	-0.834458925134162
-0.884285026956995	-0.961978684405741
-1.01159406483972	-1.07384619892478
-1.12275016049532	-1.16774860573087
-1.21539025402129	-1.23902037039518
-1.28479054654151	-1.30478782871998
-1.34783552077956	-1.36418092106024
-1.40256687571151	-1.41543564523431
-1.44630050835556	-1.45583593239779
-1.47586533733822	-1.48206356432331
-1.48816423173212	-1.490904085219
-1.48096450060392	-1.48013413237221
-1.45369717638437	-1.44934700378384
-1.40798137391321	-1.40045835679953
-1.34763991583401	-1.33768447546947
-1.27813590387958	-1.26691916113528
-1.20557541086829	-1.19463529007114
-1.13558574193492	-1.12662510261102
-1.07240893502315	-1.06696560822611
-1.01843993352738	-1.01750932814855
-0.974254749799599	-0.978004788929633
-0.939008509971445	-0.946730497995998
-0.910999739213253	-0.921356748102431
-0.888198345054821	-0.899693339154144
-0.868591004020945	-0.880064998736542
-0.850292016636381	-0.861246722084691
-0.831482104100623	-0.842100759477821
-0.810321784207873	-0.821182921629124
-0.784985864992334	-0.796574550040781
-0.753879383602016	-0.766077464567799
-0.715980951023728	-0.727753365905336
-0.671184772747957	-0.680645479118495
-0.62050150251727	-0.625410180469811
-0.566011285503529	-0.564546712662303
-0.510525488824948	-0.50200903446758
-0.457012021376993	-0.442236969267346
-0.407942627792401	-0.388937308535032
-0.364746743974522	-0.34407166085889
-0.327480785098094	-0.307378885688361
-0.294747591764547	-0.276516963164421
-0.263914407380717	-0.247741227996848
-0.231690371665437	-0.216952655039155
-0.194995348710047	-0.180842790909774
-0.151836415008063	-0.137752817978719
-0.101832482607706	-0.0879260861857409
-0.0461953347359853	-0.033115375399951
0.012762153983063	0.0241947297281346
0.0723597024430671	0.0815934711814678
0.130276596490416	0.137331998836162
0.185082599849301	0.190616533514075
0.236471444927711	0.241630740555353
0.28518459995791	0.291335031218845
0.332675508918123	0.341093277673805
0.380602587048613	0.392201909716529
0.43027807656137	0.445439462001794
0.482233605126551	0.50078286173784
0.536049986409234	0.557406050903413
0.590515960048704	0.613969583107683
0.644058360821309	0.669076439008888
0.695282082283232	0.721699768268731
0.743419495995047	0.771430824099343
0.788536572694961	0.81851268864661
0.831456901693312	0.863724409385776
0.873478305915612	0.908190178444706
0.915999473876029	0.953133672886223
0.960142990410024	0.999569616600183
1.00642478663699	1.04796834646019
1.05453145504791	1.09800251748445
1.10330040091379	1.14851779357142
1.1509895417453	1.19782342350355
1.19584033873813	1.24428590583026
1.23680234108463	1.28707271561883
1.27416693392627	1.3267784359032
1.30982230779055	1.36561555968978
1.34690963078981	1.4069111594565
1.38881239161756	1.45384367314216
1.43762986154809	1.50765445423949
1.49253467759277	1.56588013174716
1.5485978167107	1.62132987720232
1.59666030970519	1.6624458830315
1.62457256720276	1.65073239764134
1.61229703922955	1.61671360808513
1.57668808399038	1.56207201428428
1.51957214450588	1.4884901161602
1.44277566379671	1.39765041363432
1.34812508488352	1.29123540662803
1.23744685078697	1.17092759506276
1.11256740452769	1.03840947885992
0.975313189126347	0.895363557940908
0.827510647603587	0.743472332227151
0.670986222980061	0.584418301640058
0.50756635827642	0.419883966101041
0.339077496513314	0.251551825531511
0.167346080711395	0.0811043798528832
-0.00580144610868661	-0.0897758710134314
-0.17853864092628	-0.25940642714602
-0.349039060720734	-0.42610478862347
-0.515476262471398	-0.588188455524368
-0.676023803157622	-0.743974927927303
-0.828855239758754	-0.891781705910862
-0.972144129254145	-1.02992628955363
-1.10406402862314	-1.1567261789342
-1.22278849484509	-1.27049887413116
-1.32649108489935	-1.36956187522308
-1.41334535576526	-1.45223268228857
-1.47795994828088	-1.51305076135911
-1.52729861904472	-1.55664153876559
-1.55854651761171	-1.58013852326157
-1.56971727508605	-1.58192288522665
-1.56020206858629	-1.56211616240724
-1.53109701942632	-1.5228011970011
-1.48520055553207	-1.46789480798152
-1.42668804458632	-1.40267905111173
-1.36055931667633	-1.33306476956504
-1.2919821791586	-1.26471059794455
-1.22564009289933	-1.20216764761117
-1.16516582774752	-1.148238085674
-1.11272122154718	-1.1036830323131
-1.06877389280456	-1.06731577403175
-1.03212554257953	-1.03644089208481
-1.00024171384154	-1.00756465861833
-0.969878938040769	-0.9772571633401
-0.937889317118369	-0.942970933890423
-0.901965664332647	-0.90356967298128
-0.861072264597235	-0.859370105496452
-0.815427706870701	-0.81167163463119
-0.766101830818813	-0.76198025517068
-0.714442882242215	-0.711295144499749
-0.661584557830862	-0.65979510840671
-0.608196989364072	-0.607030905304827
-0.554505706293135	-0.55244388063943
-0.500484753911065	-0.495879491093942
-0.446081595730275	-0.437823574896092
-0.391360492949306	-0.379283113257378
-0.336527140180548	-0.321420951629317
-0.281865503808792	-0.265142266588548
-0.227643892493693	-0.210811323421607
-0.174039387624494	-0.15819524724436
-0.121107375903623	-0.106636325798606
-0.0687984763990847	-0.0553718085154998
-0.0170111326957824	-0.00386419757946657
0.0343343886965067	0.0479993267042826
0.0852222395794699	0.0999145044994525
0.135506563012158	0.151347654303826
0.184957424839095	0.201801279897463
0.233386895529745	0.251042019920941
0.280790286220539	0.299206553098764
0.327412308888822	0.346751991020727
0.373694253469228	0.394276710618784
0.420133996847586	0.442290215376609
0.467132791392323	0.49103035569024
0.51488976430025	0.540398012945494
0.563358386162174	0.590017466891061
0.612240618080381	0.639370804105289
0.660998780074674	0.687932643681348
0.708905023794222	0.735260309319711
0.755169913565125	0.781044091912557
0.79914955298236	0.82513764907745
0.840551137991022	0.867559827917265
0.879521383888304	0.908440586291067
0.916554408762789	0.947911454199943
0.952252812376607	0.985979953944981
0.987047607144909	1.02243698845139
1.02099898803349	1.05684134077577
1.05376912507277	1.08862757399773
1.08479966934279	1.11736565336367
1.11365920440851	1.14313245972854
1.14046119804233	1.16686577921081
1.16619733140731	1.19051928224863
1.19280347372687	1.21685194328938
1.22280971413003	1.24876679689689
1.25853604130176	1.28825336279918
1.30095716905801	1.33515785921204
1.34853036306545	1.38614732461749
1.39640564330907	1.4342825721843
1.4364437577325	1.46952976653158
1.45828363737736	1.48031694379347
1.4463092069971	1.46789928602175
1.41159982761695	1.43193057843477
1.35597636687786	1.37433721962478
1.28125969242077	1.29704560818404
1.18927067188664	1.20198214270482
1.0818301729164	1.09107322177937
0.960759063151011	0.966245243999955
0.827878210231416	0.829424607958828
0.68500848179856	0.68253771224825
0.533970745493392	0.52751095546048
0.376585868956858	0.366270736187779
0.214674719829906	0.200743453022403
0.0500581657534812	0.0328555045566137
-0.115442925631467	-0.13546671061733
-0.280007686683994	-0.302296793907171
-0.44181524976315	-0.465708346720648
-0.59904474722799	-0.623774970465503
-0.749875311437567	-0.774570266549476
-0.892486074750932	-0.91616783638031
-1.02505616952714	-1.04664128136574
-1.14576472812524	-1.16406420291352
-1.25279088290429	-1.26651020243138
-1.34431376622335	-1.35205288132706
-1.41851251044145	-1.41566994144679
-1.47074089667515	-1.46400652955686
-1.50449073048097	-1.49431485444804
-1.51804656196494	-1.50475908782197
-1.51095605174914	-1.49487359803544
-1.48424547924976	-1.46581186365501
-1.44047741291671	-1.42032243010446
-1.38358578294784	-1.36246428697553
-1.31845094782428	-1.29711929254942
-1.25025179052976	-1.22937895768305
-1.18371808981499	-1.16389305506472
-1.12245732558179	-1.10427269840177
-1.06852062140643	-1.05264206004229
-1.0223055458678	-1.00942928616251
-0.982798364513733	-0.973467940730494
-0.948073841533993	-0.942429619452462
-0.915914217079341	-0.913517706173866
-0.884379477972702	-0.884244169595124
-0.852174761291035	-0.853047228943368
-0.818740190931633	-0.819543698428833
-0.784103997259029	-0.784343526247001
-0.748614926648452	-0.748524794227701
-0.712664916208604	-0.712995061120034
-0.676466436793699	-0.677995529125714
-0.639921443003968	-0.642937845800551
-0.602615849888469	-0.606631296578878
-0.563949613881088	-0.567793982479925
-0.523353016882857	-0.52560074402167
-0.480490666042497	-0.479993682802586
-0.435357427363665	-0.431615802020198
-0.38822110996196	-0.381443505240543
-0.339443314049683	-0.33033544607198
-0.289278601371943	-0.278705831534608
-0.237763461175935	-0.226421576617493
-0.184743874476409	-0.172914453643051
-0.13000276894207	-0.11744410205886
-0.0734040405171765	-0.0594275126735599
-0.0149892339490551	0.0012676865779648
0.0449905875189631	0.0641704868443131
0.106096149943113	0.128249085934634
0.167752196548144	0.192122366280243
0.229298836631509	0.254360955998511
0.290014453015329	0.313794005919481
0.349120344278994	0.369749874372419
0.405823644742705	0.422169299194026
0.459450865364799	0.471556378467652
0.509645329363471	0.518781133279879
0.556509619037738	0.564788240034094
0.6005693025442	0.610281899019767
0.642542011988399	0.655468172796493
0.68303096686884	0.699954187417014
0.722315408859919	0.742883721960099
0.760345026982257	0.783289767639896
0.796912094686113	0.820515261142598
0.831868195710709	0.854498433860169
0.865242056110683	0.885785741079551
0.897195227001874	0.915272928340614
0.927857859403749	0.943799181061738
0.957156921725539	0.971778480793514
0.984761894673128	0.999039535557545
1.01023265880259	1.02497845931283
1.03337412638964	1.04902562213125
1.05469796716496	1.07130019546443
1.07579149891344	1.09319243612263
1.09935202983504	1.11753627098166
1.12871577595414	1.14809860577679
1.16688616615029	1.18834247979118
1.21526741763748	1.2397361424066
1.272447172262	1.30013884194921
1.33340689881918	1.36288140530891
1.38948067925634	1.41702934700752
1.42925197466896	1.44899407408408
1.44037261023774	1.43618031528073
1.42654459069687	1.39905712736549
1.38654503344906	1.3396016430806
1.3226006905565	1.25979099516832
1.23693831408139	1.16160231637087
1.13178465608591	1.0470127394305
1.00936646863226	0.917999397089451
0.871910503782637	0.776539422089959
0.721643513599227	0.624609947174266
0.560792250144225	0.464188105084613
0.391583465479823	0.29725102856324
0.216243911668214	0.125775850352388
0.037000340771591	-0.0482602968057032
-0.143920495147853	-0.222880280168793
-0.324291844027926	-0.396106966994641
-0.501886953806435	-0.565963224541006
-0.674479072421187	-0.730471920065648
-0.83984144780999	-0.887655920826326
-0.99574732791065	-1.0355380940808
-1.13996996066098	-1.17214130708683
-1.27028259399877	-1.29548842710218
-1.38445847586185	-1.4036023213846
-1.48027085418802	-1.49450585719186
-1.55549297691507	-1.56622190178171
-1.60603981217177	-1.61457918893371
-1.63582207527923	-1.64197144803095
-1.64464347277834	-1.64830029983981
-1.63353846108837	-1.63455818426478
-1.60432676555849	-1.60237556070485
-1.5592128165024	-1.55372190357615
-1.50055631038439	-1.48976535094607
-1.4302351581576	-1.41422147603127
-1.35165872469547	-1.33102349596757
-1.26848856504517	-1.24410462789077
-1.1843862342539	-1.1573980889367
-1.10301328736882	-1.07483709624117
-1.02803127943714	-1.00035486694
-0.961708720398391	-0.936063988972831
-0.906047774072491	-0.883775378049358
-0.86070312006441	-0.842774359229504
-0.823576726539626	-0.810624285294073
-0.79126651535474	-0.783579403401659
-0.759797148945808	-0.757217086545922
-0.725428793494875	-0.727204607502233
-0.685341805075934	-0.690081883364182
-0.63806370947852	-0.64390033561282
-0.58359091291249	-0.588556529795631
-0.523225236130154	-0.525723298965776
-0.459189970698334	-0.458388088574265
-0.3941159433282	-0.390111550466391
-0.330496430771192	-0.324190811002309
-0.27020632833184	-0.262939323392372
-0.214169815080092	-0.207262469790477
-0.162238697800093	-0.156617145310009
-0.113308840900261	-0.109330537147637
-0.0656553705874561	-0.0631584124314629
-0.0174105171866104	-0.0159104716678848
0.0329401923633774	0.0340275223843271
0.0861732402431435	0.0873892036166824
0.142140725976569	0.1439676539654
0.199812169383656	0.202748837778819
0.25752789222219	0.262157750769745
0.313403486612241	0.320359364926469
0.365785493546617	0.375589221504463
0.413644471812721	0.426490598629277
0.456808397395634	0.472409074890194
0.495979593671783	0.513568723670498
0.532539202656269	0.551051424984577
0.568203545188751	0.586541862777258
0.604623146469455	0.62188796604506
0.643010390542957	0.658617435079086
0.683876138586095	0.697579874804389
0.726951251852058	0.738827802867279
0.771338779908782	0.781753653525505
0.81587463709906	0.825424679671209
0.859588865458666	0.869013768389882
0.902097640364237	0.912185134215571
0.943759206050424	0.95527132969284
0.985505443012862	0.999127214543978
1.02838627023529	1.04467631273914
1.07298604979511	1.09230623504621
1.11893894740288	1.14135619657793
1.16476152750975	1.18995186555463
1.20814506179135	1.23536634451717
1.2467121687925	1.27490688038311
1.27904776596657	1.30708607654058
1.30562712432942	1.33263957845443
1.32920192704971	1.3549049156319
1.35433612049661	1.37921530037108
1.38605741666007	1.41125244560764
1.42790159632349	1.45467979084413
1.47989257928872	1.50875117376547
1.53714569790245	1.5668064760859
1.58971058013629	1.61645151352643
1.62394558384727	1.64171834403769
1.60929457160034	1.6268243862353
1.56694994816454	1.58378780880062
1.49932433349741	1.51507655569234
1.40883034755647	1.42315857086917
1.29788061029924	1.31050179828979
1.16888774168325	1.17957418191292
1.02426436166602	1.03284366569725
0.866423090205082	0.87277819360148
0.69777654725795	0.701845709584312
0.520737352782152	0.522514157604445
0.337718126735212	0.33725148162058
0.151131489074655	0.148525625591417
-0.0366099402419962	-0.041195466524346
-0.223093541257216	-0.229443850768007
-0.405906694013482	-0.413751583180868
-0.582636778553269	-0.591650719804227
-0.750871174919053	-0.760673316679385
-0.90819726315331	-0.918351429847642
-1.05220242329852	-1.0622171153503
-1.18047403539715	-1.18980242922866
-1.29059947949168	-1.29863942752401
-1.38016613562459	-1.38626016627766
-1.44414006342193	-1.44779800817454
-1.50231944976587	-1.50258536549125
-1.55411826023743	-1.55016117174142
-1.59667936088336	-1.58801992168172
-1.62551889525296	-1.61208558202771
-1.6359080879648	-1.6179421306652
-1.62452045301335	-1.60242940504466
-1.59077883097737	-1.56505297410394
-1.5374439550242	-1.5087112044845
-1.47024533415556	-1.43946172714002
-1.39667887271673	-1.36534709743652
-1.32436743377613	-1.29460560937482
-1.25949395982419	-1.23381487613202
-1.20574282606403	-1.18654697039118
-1.1639832432873	-1.15292377330721
-1.13268432563395	-1.13013340387791
-1.10883505779066	-1.11364742912643
-1.08901292235157	-1.09868092001468
-1.07024162782339	-1.0814085695723
-1.05039956232168	-1.059585921172
-1.02814194776892	-1.03248605973276
-1.00250373349268	-1.00034384215434
-0.972468778087385	-0.963654241426938
-0.93676825580892	-0.922630322627841
-0.894022800570288	-0.876972642384764
-0.843153197268248	-0.825968409297924
-0.783857187349128	-0.768861938415017
-0.716937903623708	-0.705366278261342
-0.644345825729759	-0.636110144969985
-0.568900736519671	-0.562806331038873
-0.493758257893072	-0.488031588370533
-0.42176426109861	-0.414668148177583
-0.35487779174787	-0.345188940163891
-0.293819820774561	-0.281031454045222
-0.238030878557325	-0.222282782606562
-0.185927595483628	-0.167784208087671
-0.135372104877591	-0.115597864985354
-0.0842324764924212	-0.0636466092242273
-0.030911907772969	-0.0103067166401407
0.0252620641515911	0.0452031315559669
0.0838763924524658	0.102693179489253
0.143551630333699	0.161118829053574
0.202338534087171	0.2189011529305
0.258314796020451	0.274394832170552
0.310218015390138	0.326402516445385
0.357891884081874	0.374583694394506
0.402351366843961	0.419599893842638
0.445409843782486	0.462907382830462
0.489001880544378	0.506249504008567
0.534483135271613	0.551052899737717
0.582209301754967	0.597990036719193
0.631559734495414	0.646879751518293
0.681343643261481	0.69691519582606
0.730346201385963	0.747051755253017
0.777745372479683	0.796346602181633
0.823250305616023	0.844125715145323
0.866980773325885	0.889987120229294
0.909218362408334	0.933730268664698
0.950173090442496	0.975290795868409
0.989860446778589	1.01470335263419
1.02812656545036	1.05208787228358
1.06481112143814	1.08767682957333
1.09999752112603	1.12191909392839
1.1342705301295	1.15565754307273
1.168881009434	1.19029724619482
1.20570382434603	1.2278123204344
1.24688561819597	1.27042565385691
1.29414901044684	1.31986564665335
1.34785865796515	1.37626931328835
1.40610265852066	1.43702240643007
1.46410741375421	1.49600125101358
1.51425418907635	1.54368669451185
1.54684064629074	1.56840029713521
1.55155905482382	1.55640183501373
1.53854227959808	1.52162461828642
1.50087717290097	1.46589590140893
1.44064156320264	1.39104293883694
1.35991327897324	1.29889298502611
1.26077014868293	1.1912732944321
1.14529000080187	1.07001112151059
1.0155506638002	0.936933720717242
0.873629966148088	0.793868346507718
0.721605736315685	0.642642253337688
0.561555802773144	0.485082695662817
0.395557993990621	0.323016927938773
0.225690138438271	0.158272204621221
0.0540300645862474	-0.00732421983417036
-0.117344399095294	-0.171945090971736
-0.2863554241362	-0.333763154335808
-0.450925182066314	-0.490951155470722
-0.608975844415482	-0.64168183992081
-0.75842958271355	-0.784127953230405
-0.897208568490362	-0.916462240943842
-1.02323497327577	-1.03685744860545
-1.1344309685996	-1.14348632175957
-1.22871872599172	-1.23452160595053
-1.30123959939442	-1.30506914404139
-1.36380207538701	-1.36429450376597
-1.41173340568605	-1.40732662604579
-1.44081986766582	-1.43034514562177
-1.44817982491308	-1.43141568939636
-1.43298332496182	-1.41088977227793
-1.39681791669026	-1.3713226731602
-1.34357958397085	-1.31702527545664
-1.27889478760813	-1.25341424503538
-1.20919912104056	-1.18627446107148
-1.1406737628634	-1.12099536909972
-1.07826431135765	-1.06185678782444
-1.02499045184803	-1.01148876037692
-0.981701527261015	-0.970635565319872
-0.947322168386512	-0.938286446172821
-0.919475823573131	-0.912133461609741
-0.895251643149982	-0.889226965961094
-0.871869561367077	-0.866645166260691
-0.847095073372871	-0.842000484456329
-0.819387480022886	-0.813686724454997
-0.787861410050156	-0.780884249981419
-0.75216566294451	-0.743411763264046
-0.712345344561836	-0.701518913653972
-0.66870374825742	-0.655685895747528
-0.621670477128424	-0.606467424930794
-0.571706051752764	-0.554402299467887
-0.519279290065793	-0.50000553727273
-0.464920822767001	-0.443849262070476
-0.409313028660223	-0.386699157788224
-0.353346332487717	-0.329615754970933
-0.298061038826424	-0.27390318937838
-0.244432411212327	-0.220841946347732
-0.193062802967791	-0.171275274395185
-0.143954261871581	-0.125252994989144
-0.0965380784174678	-0.0819550936678818
-0.0499933085747658	-0.0399743620191681
-0.00367808263500529	0.00217697069105387
0.0426169914839246	0.0456043719024316
0.0887910315233071	0.0908447254123091
0.134867932618046	0.1380134664422
0.181444849935112	0.187135387457482
0.229827277800516	0.238409705576214
0.281714384733198	0.292237625285769
0.338550660866217	0.349022702087622
0.400820859604139	0.408882331194604
0.467588993145281	0.471401183908729
0.536490977484337	0.535482629124846
0.60421722674178	0.599325535002889
0.667325420545137	0.660588340868284
0.723101652980988	0.716807873532511
0.770204605163863	0.766039106247258
0.808947588435395	0.807519120409384
0.841199980529668	0.842064823375728
0.869955387913932	0.871978005195439
0.898635017444856	0.900429031446138
0.9302399257376	0.930517520312465
0.966558616398243	0.964353250080979
1.00770306113972	1.00249986506691
1.05218777873717	1.04398546052758
1.09757020266581	1.08687406337315
1.141435787294	1.12919152651829
1.1823719895584	1.16987040029694
1.22059228708341	1.20935949709091
1.25800265494497	1.24964437445657
1.29766600313169	1.29360897617226
1.34275903670218	1.34386432782431
1.39522129344036	1.40131639686236
1.45438867001218	1.46383480751438
1.51598934046732	1.52543963414169
1.57190748300694	1.57641586903167
1.61100674059929	1.60460097725045
1.62102113320739	1.59183037757285
1.60702279402495	1.55480336939659
1.56649620603924	1.49544713900641
1.50164401359262	1.41568887268709
1.41466886102749	1.31745575672338
1.30777339268623	1.20267497740007
1.18316025291122	1.0732737210019
1.04303208604483	0.931179173813642
0.889591536429469	0.778318522120066
0.725041248407502	0.616618952205933
0.551583866321316	0.448007650356009
0.371422034513293	0.274411802855058
0.186758397325817	0.0977585959878441
-0.000204400898729339	-0.0800247839608668
-0.187263715817964	-0.25701115070631
-0.372216903089503	-0.431273317963722
-0.552861318370965	-0.600884099448336
-0.726994317319966	-0.763916308875388
-0.892413255594124	-0.918442759960115
-1.04691548885106	-1.06253626641775
-1.18829837274838	-1.19426964196353
-1.31435926294371	-1.31171570031269
-1.42289551509467	-1.41294725518046
-1.51170448485886	-1.49603712028208
-1.57547315565477	-1.55572952341475
-1.62582217165994	-1.60164722734235
-1.66067938503214	-1.63154773614692
-1.67788026136012	-1.64304681907034
-1.67550339084752	-1.63421624932429
-1.65249046904973	-1.60437221675234
-1.60932430133625	-1.55474008296014
-1.5491778874834	-1.48932471416609
-1.4755513486325	-1.41217980057636
-1.39398678192154	-1.32944718413764
-1.31002628448853	-1.24726870679663
-1.22921195347147	-1.17178621050003
-1.15708588600836	-1.10529203283904
-1.09586875562746	-1.04952600496517
-1.04613056468169	-1.00456355879768
-1.00734911016385	-0.969373012736776
-0.97780924527645	-0.942106970120569
-0.954824298593084	-0.920244521307605
-0.934964862291907	-0.900669766627693
-0.914373500817023	-0.879840587573994
-0.889223253025258	-0.854164421444831
-0.85630573284972	-0.820575579452995
-0.813638350768421	-0.777171325439247
-0.760908315755972	-0.723694001196531
-0.699576705055804	-0.661675348771801
-0.632561693031433	-0.594158038533273
-0.563563396142951	-0.525033683527353
-0.496215037544576	-0.458152860087552
-0.433293489432976	-0.396440937183925
-0.376187034797059	-0.341262323408346
-0.324730448662049	-0.292202906624536
-0.277417058024284	-0.247315125174713
-0.231907651039798	-0.203743724120604
-0.185692095152999	-0.158555988882958
-0.136734351957913	-0.109547620923175
-0.0839434048074754	-0.0557957348328664
-0.0273557480429699	0.0021968165602136
0.0320011309873815	0.0627783160052314
0.0924811407632536	0.123701288168041
0.152265791266625	0.182726967602732
0.209738522309277	0.238098179126691
0.26373085016803	0.28880343889693
0.313662936252815	0.334635375706604
0.359614229697296	0.376088542997254
0.402324065562837	0.414177407061709
0.443088834196533	0.450259346626326
0.483519956434672	0.485876489409125
0.525161078735402	0.522542300675472
0.569040999820572	0.561418895303039
0.615332078752415	0.602975317965671
0.663298671956116	0.646832245075922
0.711595805849352	0.691935322867401
0.758787462534816	0.736997899571094
0.803839440586541	0.780991037016424
0.846381522144849	0.823454194933605
0.88668567448042	0.864527089889561
0.925452150114553	0.904749955652687
0.963538457854165	0.944758603968542
1.00171671833298	0.9850055745491
1.04048864682636	1.02560637378279
1.07998411481967	1.06636117987218
1.11999606849763	1.1069429375422
1.16019449191982	1.14718963531713
1.20048441296762	1.18740534097188
1.24136536251678	1.22855381513208
1.28407822411292	1.27221518667564
1.3303396720771	1.32018465766625
1.38158359949583	1.37364824786083
1.43783020434673	1.43200793333556
1.49651591236082	1.49165919346824
1.55174546465361	1.54525827392508
1.59439383029342	1.58205586508463
1.6132709960987	1.56961836111776
1.5995776719168	1.53354720212276
1.55992397216176	1.47570441745808
1.49644930601956	1.39795203648217
1.41129308267617	1.30215208855347
1.30659471131757	1.19016660303042
1.18449360112972	1.06385760927148
1.04712916129862	0.925087136635074
0.89664080101023	0.77571721447966
0.735167929450531	0.617609872163677
0.564849955805499	0.452627139045571
0.387826289261109	0.282631044483786
0.206236339003337	0.109483617836766
0.0222195142181599	-0.0649531115370447
-0.162084775908447	-0.238817114279201
-0.344537122190508	-0.410246361031258
-0.522998115442046	-0.577378822434773
-0.695328346477087	-0.738352469131302
-0.859388406109653	-0.891305271762399
-1.01303888515377	-1.03437520096962
-1.15414037442346	-1.16570022739452
-1.28055346473275	-1.28341832167866
-1.39013874689566	-1.38566745446358
-1.48075681172621	-1.47058559639086
-1.54700595969514	-1.5328290793996
-1.60022789138527	-1.58177947258873
-1.63687699605493	-1.6138087491267
-1.65385680227819	-1.6258460042022
-1.64919189774751	-1.61613938587917
-1.62256913704121	-1.58480019432106
-1.57561552527981	-1.53397065016726
-1.51219429476814	-1.46824605011704
-1.43633206158933	-1.39160273133776
-1.3541858233445	-1.30986794482009
-1.27191257763477	-1.22886894155469
-1.19566932206125	-1.15443297253224
-1.12725122915291	-1.08889940837448
-1.06920983205635	-1.03407913950638
-1.02133580067996	-0.989638396330229
-0.981648909108922	-0.95352952198125
-0.947005162586267	-0.92253623258983
-0.91391021085843	-0.893016392446309
-0.879301268643451	-0.861650617779366
-0.841080710266267	-0.826019671748055
-0.7982956372467	-0.784893753603249
-0.750998429706086	-0.73820459258099
-0.699924847147634	-0.686770050322305
-0.646146350066863	-0.631911784805633
-0.590800502759694	-0.575106818194849
-0.534926034807204	-0.517745648512759
-0.479372773688254	-0.460988909094881
-0.424739673022905	-0.405676510069273
-0.371315423665141	-0.352253983509083
-0.319037252041925	-0.300715148744725
-0.267509160319207	-0.250596517444453
-0.216104989367932	-0.201074898553241
-0.164136593072839	-0.151187702728255
-0.111033746156584	-0.100122896415203
-0.0564860018302454	-0.0474720558446426
-0.000521991358410392	0.00664935572454712
0.056481415804253	0.0616556243285783
0.113860667971277	0.116697866925886
0.17078450483791	0.170942836488295
0.226400499144614	0.223797406424442
0.279977053392463	0.274977345996178
0.331017315804272	0.324425927742527
0.379328018159507	0.372191984133289
0.425033948874391	0.41837721780329
0.468542964364897	0.463168648997804
0.510475562975716	0.506890700620578
0.551566587909866	0.55000912230366
0.592537421058408	0.593058944230055
0.633946010051985	0.636497911172898
0.676048094461737	0.680515301851725
0.718723752251663	0.724875059392742
0.761519270155124	0.768905908901566
0.80381965899238	0.811710855993596
0.84510800095399	0.852547036600005
0.885205516028256	0.891195064586605
0.92436232164822	0.928101751497729
0.963123814212306	0.964192200750847
1.00202014047926	1.0004393841005
1.04123545129832	1.03741423523509
1.08042716932415	1.0750320529012
1.11878531456312	1.11259599330064
1.15532008836222	1.14911050608907
1.18929495218103	1.18375432430479
1.22068089227069	1.21636665206575
1.25048316156297	1.24779644075742
1.28079357174626	1.27997831334466
1.31446544319783	1.31562509241106
1.35439500036385	1.35748502234906
1.40250190555068	1.40722465174503
1.45860430788029	1.46415644339763
1.5194615953997	1.52418469006529
1.57830036641467	1.57941662163152
1.62512152241882	1.618798787946
1.64796158548379	1.62986798435672
1.63531631195926	1.61710888420757
1.59861597783048	1.58009761052617
1.53971381276461	1.52073320346158
1.46046304642882	1.44091470316285
1.3627169084903	1.34254114977905
1.24832862861621	1.22751158345923
1.11915143647373	1.09772504435247
0.977038561730033	0.95508057260781
0.823843234052292	0.801477208374322
0.661418683107681	0.638813991801064
0.491618138563376	0.468989963037095
0.316294830086548	0.293904162231477
0.137301987344374	0.115455629533271
-0.0435071599959737	-0.064456594908465
-0.224279382267321	-0.243933470944668
-0.403161449802493	-0.421075958426279
-0.578300132934317	-0.593985017204238
-0.747842201995618	-0.760761607129482
-0.909934427319222	-0.919506688052953
-1.06272357923796	-1.06832121982559
-1.20435642808464	-1.20530616229833
-1.33297974419211	-1.32856247532212
-1.44674029789319	-1.43619111874789
-1.5437848595207	-1.52629305242658
-1.62226019940747	-1.59326996362494
-1.67703611411587	-1.64576899993246
-1.71245544415758	-1.67872709449888
-1.72520830087306	-1.68843842320789
-1.71390349951338	-1.67353033274613
-1.67940592991684	-1.63537118141437
-1.62539489977527	-1.57896322650721
-1.55488841452999	-1.50778135006634
-1.475437495514	-1.42902447403516
-1.39459316406029	-1.34989152035704
-1.31990644150185	-1.27758141097537
-1.25249156331515	-1.21394527620816
-1.1964100050696	-1.16137532551306
-1.15171192891652	-1.11951100657584
-1.11642019229619	-1.08626478064512
-1.08732390778106	-1.05854561835392
-1.06088482182206	-1.03305174310615
-1.03396567810357	-1.00690070993102
-1.00421990456708	-0.977974431954914
-0.97014456637358	-0.944994246325064
-0.930916843397254	-0.907419957265711
-0.886176002386636	-0.86526397379354
-0.835879379811745	-0.818871357817939
-0.780276295254625	-0.768691424510785
-0.719954192111108	-0.715075192543637
-0.655867883582669	-0.658161142340867
-0.589286001421422	-0.597923339844066
-0.521652074780742	-0.534411875781563
-0.454410052656721	-0.468108256777601
-0.388850314033699	-0.400201646670434
-0.325998814011736	-0.33256735316347
-0.266536166018555	-0.267362002828513
-0.210727146187227	-0.206377270176078
-0.158365746413542	-0.150452493753633
-0.10876872430753	-0.099218177220537
-0.0608502174663964	-0.0512577696952346
-0.0132780048198533	-0.00457133520848449
0.0353232668903598	0.0428749820001735
0.0861643820759165	0.0926966300759249
0.14009998667132	0.145814157413518
0.197453813897882	0.202342558273696
0.257878007251177	0.261607026630828
