# Supplementary material for: A multiwavelength photoplethysmography dataset with blood pressure and heart rate reference measurements
Source: Data Brief. 2025 Nov 14;63:112284. doi: 10.1016/j.dib.2025.112284 (PMC12682042; doi:10.1016/j.dib.2025.112284)
Supplement: Supplementary file 1 [file mmc1.zip › ppg_csv/ppg_subject_045.csv]

IR_PPG	Red_PPG
-1.45485347626181	-1.45687139820341
-1.38202378432044	-1.38633602064491
-1.29156838756845	-1.29740356203595
-1.1949446184917	-1.20253293832843
-1.10158720428893	-1.11193877638677
-1.01717848455897	-1.03147247949294
-0.943167878598043	-0.961985171562205
-0.877552251358233	-0.900236306341622
-0.816488629203823	-0.840875139943587
-0.756080041467295	-0.778729574600286
-0.693730169244421	-0.710651999681341
-0.628739446859127	-0.636426661475291
-0.562144245338233	-0.558598360058304
-0.496022760225968	-0.481411856341304
-0.43257134101882	-0.409289530177511
-0.373254713367172	-0.345385654920791
-0.31829174188168	-0.290696376619209
-0.266635194105097	-0.243972940101476
-0.216430324211179	-0.202375656712109
-0.165750398155485	-0.162555373751109
-0.113302764567667	-0.121746736204346
-0.058834311279507	-0.0785130891502963
-0.00311661334377114	-0.0329445231833761
0.052427707175093	0.0136979245757718
0.106280741298365	0.0597347873669353
0.157383060832173	0.10395029901463
0.205555758119894	0.146292603022929
0.251694703101489	0.188113267956333
0.297639268787895	0.231803118222801
0.345663325183515	0.279925841990842
0.397694794122479	0.33420355193586
0.454560698363947	0.394790236059065
0.515602012733127	0.460112737697804
0.578832810617292	0.527295379589421
0.641547473140354	0.592978537772669
0.701094407920654	0.654241173769805
0.755523966016579	0.70932612633593
0.803936249390007	0.757949119735932
0.846503680599613	0.801136437113228
0.884250071397941	0.840704478768582
0.918702360062804	0.878583659547168
0.9515134650617	0.916200525813684
0.984137338419811	0.954115956541686
1.01763517167946	0.992059804152145
1.0526556841209	1.02934355234573
1.08953614615792	1.06541877066252
1.12837916835692	1.10024831595463
1.16895541572743	1.13425675305209
1.21036256822443	1.1678218724912
1.25047893990756	1.20042722415675
1.28536077624337	1.22970859528772
1.3088446807603	1.25073256148388
1.31268318193166	1.25590063952305
1.28746683580911	1.23577543147136
1.22534353122299	1.18044261496109
1.11641222376239	1.07791281714453
0.967551425583514	0.935029480377299
0.785639648842578	0.758636047014988
0.577555405695788	0.555575959413203
0.350177208299352	0.332692659927545
0.110383568809477	0.0968295909136168
-0.134947000617627	-0.145169805272978
-0.378935987825753	-0.386462086276639
-0.614704880658691	-0.620203809741762
-0.835375166960234	-0.839551533312745
-1.03406833457417	-1.03766181463399
-1.2039058713443	-1.20769121134988
-1.33800926511441	-1.34279628110483
-1.43167404745961	-1.4384403614478
-1.50228554494921	-1.51299379154596
-1.55131484454574	-1.56774108455027
-1.57973162423557	-1.60277231303709
-1.58810090288734	-1.61728946446425
-1.57696557426933	-1.6103642132972
-1.54740620054475	-1.58192729852453
-1.50155953387645	-1.53364124430211
-1.44283543282183	-1.46927062567888
-1.37566638106557	-1.39430616331201
-1.30482182208546	-1.31491612829873
-1.23451231756578	-1.23663450430913
-1.16760866222092	-1.16332700996418
-1.10527509132176	-1.09680322639843
-1.04716461000428	-1.03709619236734
-0.992091107553883	-0.983149892774754
-0.938873426055263	-0.933569787365241
-0.886958727504229	-0.887166118662865
-0.836544692364618	-0.843162661973009
-0.788182700757278	-0.801083082936208
-0.74210665812829	-0.760423521170718
-0.697656424607289	-0.720281035343415
-0.653112935142479	-0.679153675346087
-0.606081052327266	-0.635116515775732
-0.554320975234038	-0.586428033596937
-0.496718552179961	-0.532352728092438
-0.433985660751628	-0.473780579948568
-0.368761671854822	-0.413272025885797
-0.305026106598971	-0.354439630790126
-0.247003396034625	-0.300874892939213
-0.19790223375413	-0.254964923186215
-0.158845066742097	-0.216935606290555
-0.128271169771122	-0.184397561984937
-0.102001864400592	-0.152579924770525
-0.0740267787393677	-0.115283658242073
-0.0378718655522438	-0.0663725981081529
0.0118078796612481	-0.00141269889873778
0.0778760444708811	0.0810274135357009
0.15998159212774	0.178818153479776
0.254601243107214	0.28662472457681
0.355798553711954	0.397078324201436
0.456510694837307	0.5024500925294
0.55009307451758	0.596397035626997
0.631774626815223	0.675335721111358
0.699639840578694	0.739084424490719
0.754842518561488	0.790593642882263
0.800995665951029	0.834857156315479
0.842974643167786	0.87739292776391
0.88556655753933	0.922848661324601
0.932420345745957	0.974206116249722
0.985617653549246	1.03277277779419
1.04594178011575	1.09880948134919
1.11362751608772	1.17239488131074
1.1891289435555	1.25404826646558
1.2733728322727	1.34472180882217
1.36714826046777	1.44500093665421
1.46967634402071	1.55367231902601
1.57684567943421	1.66613828713299
1.6798837123769	1.77334013330505
1.76522463549068	1.86180773428185
1.81601914461007	1.91517674272223
1.79090235688737	1.91707563612644
1.71891182367488	1.8897828727234
1.60508728990602	1.81173215731081
1.45446850051423	1.6886648520835
1.27209520043292	1.52632231923629
1.06300713459552	1.33044592096401
0.832244047935445	1.10677701946147
0.584845685386131	0.861056976923499
0.325851791880997	0.599027155544917
0.0603021123534669	0.326428917520544
-0.206763608263035	0.0490036250452049
-0.470305625035084	-0.22750735968628
-0.725284193029258	-0.497362674479089
-0.966659567312131	-0.754820957138398
-1.18939200295028	-0.994140845469389
-1.38844175501028	-1.20958097727724
-1.55876907855871	-1.39539999036712
-1.69533422866214	-1.54585652254422
-1.79309746038715	-1.65520921161371
-1.85114222795492	-1.72184600537187
-1.86631140624608	-1.74784593736842
-1.84046759715014	-1.73450868858659
-1.77925234813058	-1.68722708465153
-1.69125686440933	-1.61454277926579
-1.58673442462353	-1.5265618834365
-1.47603952647464	-1.43313440549621
-1.36810895706683	-1.34229175271054
-1.26933250005914	-1.25931212973434
-1.1830360159813	-1.18650575926353
-1.10958517995424	-1.12356302635824
-1.04694953470632	-1.06822009706177
-0.991522073489285	-1.01704741784462
-0.939026172544013	-0.966255537648848
-0.885367889811107	-0.912458322305509
-0.827289671432353	-0.85330405078378
-0.762708011716531	-0.787814840458935
-0.690704432486097	-0.716274261107058
-0.611253516311137	-0.639664733730163
-0.524859294930438	-0.558914499179068
-0.432294631260868	-0.474362984603422
-0.334580167579461	-0.385749835209939
-0.233203345999875	-0.29273927777659
-0.130410127736695	-0.195702714035125
-0.0293000158086463	-0.0963447926230039
0.0664915768767806	0.00220212301254561
0.153536951001147	0.0959915399336169
0.229560060790148	0.181437090668277
0.294213949873254	0.256580158409623
0.349346644571055	0.321866369720701
0.398576195375883	0.380022167389676
0.446247482770112	0.435004115412199
0.496109053447197	0.490426833803551
0.550221718084331	0.548193516763762
0.608565678334799	0.608040682472171
0.669502686516277	0.668239429942972
0.730816630906368	0.727001053060639
0.790777335070462	0.78373107389273
0.848725350480968	0.839452004679116
0.904987745357381	0.896253904397195
0.960290969478399	0.95612454703842
1.01506061071841	1.01974655797795
1.06901500787551	1.08582812628098
1.12128094783307	1.15131813652228
1.17097790374188	1.21251297426488
1.21798448754838	1.26668625220508
1.26353285284109	1.31359987915176
1.31037939161393	1.3562343947933
1.36249285050628	1.40037843638737
1.42435981150514	1.45319792268831
1.50002401346652	1.52124351867128
1.59188158778749	1.608365215732
1.69923234262471	1.7138524792767
1.81677610209414	1.83109428439979
1.93357117685339	1.94719126944233
2.03319444992596	2.0440122755749
2.09570031331771	2.10093644480814
2.06995410301099	2.07509752376793
1.99605871105008	2.00091693173329
1.8790289958738	1.88339892533315
1.72387981592101	1.72754776119647
1.53562602963056	1.5383676959522
1.31928249544128	1.32086298622929
1.07986407179203	1.08003788865667
0.822385617121645	0.820896659863313
0.551861989868975	0.548443556478155
0.273308048472865	0.267682835130148
-0.00826134862784176	-0.0163812475517599
-0.287831342994299	-0.29874443493862
-0.560387076187662	-0.574402470401481
-0.820913689769085	-0.838351097311396
-1.06439632529972	-1.08558605903942
-1.28582012434073	-1.31110309895659
-1.48017022845326	-1.50989796043398
-1.64243177919848	-1.67696638684262
-1.76758991813752	-1.80730412155357
-1.85083365645231	-1.89556781367016
-1.89620103672412	-1.94820151227109
-1.90531067751095	-1.96697732925903
-1.88353528364368	-1.95661678148351
-1.83914713756441	-1.92398936873695
-1.78165964963436	-1.87680525699463
-1.71968033426723	-1.82206184109194
-1.65889294764556	-1.76463608278592
-1.60090392764025	-1.70644447547212
-1.54343982061675	-1.64646321570113
-1.48182817905408	-1.58162001736798
-1.41114872262194	-1.50825480097918
-1.32821158902834	-1.42365288581135
-1.23268327917806	-1.32715334670876
-1.12709804707814	-1.22050400151861
-1.01593750142245	-1.10740400167937
-0.904246064114711	-0.992452503039856
-0.796300688276753	-0.879902686366072
-0.694714089565565	-0.772631306642482
-0.600124683400533	-0.671589029719283
-0.511418640016812	-0.575800321653491
-0.426314010579653	-0.48284808352396
-0.342125550362061	-0.389730583801805
-0.256563152149686	-0.293937773842632
-0.168417343779429	-0.194486473049146
-0.0779419645267529	-0.0925230952332539
0.0132447707646009	0.008879742254792
0.102753212741362	0.105791035516418
0.188264642698665	0.194913716088851
0.268241337636309	0.274766907995095
0.342222823088487	0.346002778541331
0.410664727108564	0.410805412411755
0.474484151073025	0.471773196417216
0.534567055891163	0.530855572708403
0.591457834221763	0.588789957778749
0.645325312159713	0.645188281122341
0.696162045282409	0.699118213505176
0.744091886166611	0.749838793465229
0.78963811717771	0.797332653439137
0.833814696810753	0.842408803450169
0.877951223658206	0.886365700564868
0.923272475065164	0.930407588094075
0.970397303003505	0.975106589518066
1.01900138724531	1.02016242807301
1.06783090874975	1.06457246479133
1.11510407775352	1.10717005935955
1.15920459365927	1.14736970701236
1.19949322225514	1.18587256523755
1.23699102561329	1.22504247444316
1.27461383738833	1.26869724063686
1.31665742985704	1.32119244217447
1.36743282496781	1.38588504949222
1.42929343142594	1.4633086086448
1.50063380284916	1.54960030034054
1.57460992947981	1.63579146823958
1.63922465131822	1.70842459898377
1.67903145272476	1.75159690079247
1.67815237218729	1.75006238942075
1.65037806514012	1.72256319222059
1.57334090301554	1.64807802880017
1.452416242719	1.53157274551421
1.29297944115595	1.37801318871742
1.10040585523183	1.19236520476451
0.880070841852103	0.979594640010186
0.637349757922213	0.744667340809157
0.377617960347612	0.492549153516133
0.10625080603375	0.228205924485822
-0.171376348113922	-0.0433964999270671
-0.449888145189955	-0.317292273367825
-0.723909228288898	-0.588515549481742
-0.9880642405053	-0.85210048191411
-1.23697782493371	-1.10308122431022
-1.46527462466868	-1.33649193031536
-1.66757928280476	-1.54736675357483
-1.8385164424365	-1.73073984773391
-1.97271074665845	-1.8816453664379
-2.06492100949015	-1.99511746333209
-2.12452650081323	-2.06761751448389
-2.15057214024662	-2.10050452929334
-2.14482462484319	-2.09676738291257
-2.11182905724854	-2.06276242375076
-2.058328920435	-2.00716536580709
-1.99209116265242	-1.93945355277537
-1.92041088179892	-1.86820785280369
-1.84871761778217	-1.79961762987473
-1.77968872117912	-1.73655623585804
-1.71310983804806	-1.67846769148055
-1.64649145382894	-1.62209657577603
-1.57623409900057	-1.56284507121484
-1.49898691280141	-1.49634518546434
-1.41280507784115	-1.41979513512372
-1.31779215343363	-1.33273246260275
-1.21608075212564	-1.23710346173925
-1.11120618400111	-1.136657673138
-1.00710347594891	-1.03584774475205
-0.907049884017612	-0.938557098661721
-0.812861028300772	-0.847054572467327
-0.724557081438821	-0.761512485598603
-0.640574056018115	-0.68021825919064
-0.558416034046132	-0.600343833988783
-0.475485532282999	-0.518943333165111
-0.389794300756308	-0.433825209619077
-0.300367666723128	-0.344067683431796
-0.207306726789749	-0.250107105538249
-0.111566652502082	-0.153456745813558
-0.0145568143407958	-0.0561965445005987
0.082288034853333	0.0395939625253146
0.177801550518362	0.132302538715397
0.271148846610519	0.221032341756747
0.361694798284197	0.3055731222624
0.448816149859786	0.386136306196943
0.531803193486957	0.463004025173581
0.609922643094275	0.536286659536794
0.682618688404417	0.605918408884659
0.749767745468708	0.671888128320206
0.811891303484844	0.734591863739044
0.870256595672553	0.795149871294829
0.926829551089271	0.855535946478507
0.984063529750892	0.918403364019618
1.0445172312452	0.986578435725717
1.11034092381918	1.06233325475645
1.18276741303258	1.14668877730282
1.26181840274449	1.23905025087035
1.34638722279778	1.33737593620878
1.43468690993	1.4388502785523
1.52487647505672	1.54079524439596
1.61559851884647	1.6414324367038
1.70617033617571	1.74013685102744
1.79623425840857	1.83697093898196
1.88482520446051	1.93152579938608
1.96908337674725	2.02139018205339
2.04313407193771	2.10083901297699
2.09778518333517	2.16044615447947
2.12150740459645	2.18813933298619
2.09721397486479	2.17169674782802
2.02747258184339	2.12365372043407
1.91699156979263	2.03121390997951
1.77047928297288	1.89926589365451
1.59264406564455	1.7326982486492
1.38819426206799	1.53639955215374
1.16183821650359	1.31525838135827
0.918284273211745	1.07416331345293
0.662240776452819	0.818002925627869
0.398416070487198	0.551665795073237
0.131518499575263	0.280040498979177
-0.133743592022607	0.00801561453583468
-0.392661860046029	-0.259520281066644
-0.640527960234624	-0.517678610638112
-0.872633548328012	-0.761570796988426
-1.08427028006581	-0.986308262927438
-1.27072981118764	-1.187002431265
-1.42730379743312	-1.35876472481097
-1.54928389454187	-1.49670656637521
-1.63170391419783	-1.59593937876756
-1.68059637594149	-1.65495131478245
-1.69556194248145	-1.67680389033861
-1.67888000395566	-1.66573662792025
-1.63547598634409	-1.62830293010423
-1.57223292909112	-1.57228710850534
-1.4968017821717	-1.5054938574345
-1.41623844955656	-1.43462153286572
-1.33585676100201	-1.36444543765213
-1.25860849626825	-1.29748804072472
-1.18511746087028	-1.23420575652257
-1.11427613477731	-1.1735519018811
-1.04414086762658	-1.11369300375048
-0.972801949968447	-1.05268015378877
-0.898975455507706	-0.98894452114527
-0.822213943229847	-0.921550497710906
-0.742787097640856	-0.850212776704907
-0.661389452754206	-0.775170566850291
-0.578864539975607	-0.697058459702073
-0.496083566290596	-0.616861937364799
-0.41400100376432	-0.535929486368446
-0.33378675622903	-0.455935034206417
-0.256877966717739	-0.378700586349024
-0.184836078559873	-0.305865515663087
-0.11900053272475	-0.238470567880177
-0.0600364001050172	-0.17658932636962
-0.00753884792121019	-0.119168470707283
0.0401347977005793	-0.0641914675690973
0.0856920276836244	-0.00915046405019899
0.132393400593569	0.0483336812644579
0.183339279086029	0.109965905394221
0.240773836258486	0.176470908371613
0.30560235422672	0.247564105194215
0.377223910592089	0.322134451135028
0.453692824779396	0.398550575445998
0.532164253425361	0.475022644811729
0.609525950424206	0.549956741996248
0.683064816057781	0.622230331952442
0.750995591884328	0.691335207608012
0.812711374894852	0.75737160482478
0.868694472273269	0.820901847649688
0.920134698288972	0.882683714370459
0.968412226646643	0.943328610052572
1.01466183138782	1.00298608370108
1.05960201330309	1.06122300454855
1.10370096575053	1.11726177187023
1.14761430748358	1.17059251774768
1.1926961603356	1.22172815462933
1.24127180874677	1.27268752055386
1.2963325630606	1.32679252223396
1.36046088471371	1.38756316702968
1.43411874332064	1.45684452757442
1.51380836243673	1.53270732960233
1.59086092819809	1.60794801218694
1.65158337281613	1.66998543413294
1.67914838041967	1.7025664230665
1.65597124161151	1.68027749777438
1.58940809412939	1.61622806813719
1.48391134138688	1.51464415351371
1.34393338679757	1.3797517732627
1.17392663377503	1.21577694674293
0.978343485732826	1.02694569331316
0.761636346084534	0.817484032332181
0.528257618243728	0.591617983158745
0.28265970562398	0.353573565151624
0.0292950116388636	0.107576797669588
-0.227384060298047	-0.142146299928595
-0.48292510677318	-0.391369708284155
-0.732875724372961	-0.635867408038325
-0.972783509683817	-0.871413379832335
-1.19819605929218	-1.09378160430742
-1.40466096978446	-1.2987460621048
-1.58772583774711	-1.48208073386572
-1.74293825976653	-1.63955960023141
-1.86584583242917	-1.76695664184309
-1.95199615232144	-1.85854998427151
-2.00143957201683	-1.91450012686072
-2.00931925548922	-1.93454535933207
-1.97929880412383	-1.92209447511714
-1.91863952023794	-1.88335444298335
-1.83668835943805	-1.82593164508671
-1.74303386767336	-1.75725838535705
-1.64581720132454	-1.68325303320908
-1.55065458065718	-1.60758468475243
-1.46041267227293	-1.5317294757264
-1.37574662126738	-1.45569834244063
-1.29602695197483	-1.37903555005209
-1.22020694060759	-1.30160882530935
-1.14733769700926	-1.22388654610009
-1.07668897212493	-1.14670885117957
-1.00762132218677	-1.07081366024032
-0.939420742046722	-0.996446298470524
-0.871266132959718	-0.923268619563389
-0.802377847322876	-0.850586368204829
-0.732249334004696	-0.777735931021737
-0.660791737354469	-0.704385662422735
-0.588273299147544	-0.63055292123342
-0.515065017065702	-0.556306957898514
-0.441325700552534	-0.481331204497122
-0.366805568175483	-0.404625138760843
-0.290886067195683	-0.324568270932983
-0.212835096089567	-0.239396271168838
-0.132137064760255	-0.147951669328532
-0.0487382528920097	-0.0504280954640581
0.0368872933035594	0.0512463006920064
0.123865355544542	0.153674925913676
0.211173992719437	0.252917552229102
0.29787072809269	0.345694954245204
0.383144522219157	0.430301206208572
0.466180336469676	0.506836527973146
0.545996291659557	0.57677356674439
0.621455355719608	0.642179473029697
0.691525661884728	0.7049822673665
0.755674491971699	0.76653298032191
0.814174137506337	0.82750934439849
0.86814230346903	0.888062263038562
0.919290079050194	0.94806636738806
0.969495134778634	1.00736167687145
1.0203746200895	1.06592174747838
1.0730021246205	1.12393707522646
1.12784822562555	1.18184281257925
1.18496109270057	1.24033375055443
1.24433955035163	1.3004013284211
1.30637541438224	1.36339408762308
1.37216917501441	1.43103467967294
1.44349304372078	1.50525134832534
1.52222996989488	1.58766398761608
1.60926810771861	1.67865059724436
1.70304730035127	1.77610970419495
1.79818184941228	1.87427577096281
1.88474188393394	1.96312439257807
1.94875539226775	2.02889285122314
1.97421085822912	2.05598025483616
1.94888747671651	2.03076282086169
1.87631057029978	1.95848235417988
1.76156999616062	1.84419660765309
1.60975561148071	1.6929633341437
1.42595727344172	1.50984028651407
1.21526483922533	1.29988521762659
0.982768166013209	1.06815588034361
0.733557110987046	0.81971002752752
0.472721531328513	0.559605412040682
0.205351284219289	0.292899786745469
-0.0634637731589482	0.024650904504254
-0.328633783624523	-0.240083481820591
-0.585068889995757	-0.496245619366696
-0.827679235090974	-0.738777755271687
-1.0513749617285	-0.962622136673195
-1.25106621272664	-1.16272101070884
-1.42166313090374	-1.33401662451627
-1.55807585907811	-1.47145122523309
-1.65521454006808	-1.56942104719322
-1.71243542212481	-1.63347995449355
-1.73108141026064	-1.6620240398238
-1.71368530034709	-1.65667443158747
-1.66623494069946	-1.62237880769599
-1.59728039096272	-1.56672001412739
-1.51637857187349	-1.49847309491795
-1.43223113081296	-1.42578207261163
-1.3510484232431	-1.35453021265547
-1.27564258570461	-1.28743094287027
-1.2055211043629	-1.22409991774371
-1.13790573243445	-1.16201586463542
-1.06927729526504	-1.09798244127436
-0.99689163913532	-1.02956615402458
-0.919789489226654	-0.9560517020062
-0.839063998163688	-0.878683401016806
-0.757423010814257	-0.800225389932143
-0.678290897856481	-0.724066435001353
-0.604794610058931	-0.653190512278171
-0.538957483967472	-0.589338065536705
-0.481295131419663	-0.532594053843191
-0.430832307573327	-0.481481461577005
-0.38543115467047	-0.433473868533486
-0.342288043654213	-0.385726529414097
-0.298481437419916	-0.335787711095218
-0.251469472370942	-0.282086011700688
-0.199431675743421	-0.224076302854995
-0.141378589585244	-0.16204387016608
-0.0770467204785619	-0.0966808115257633
-0.00669295360734638	-0.0286193912641152
0.0690822322547275	0.0418926579423506
0.149415950796105	0.115054766655343
0.233169181129107	0.19129813334705
0.318857510256245	0.270885234680128
0.404597307798238	0.353491646439957
0.488162403121215	0.43794777028769
0.567221193464087	0.522262598229102
0.639738452665051	0.603957776703085
0.704436729934602	0.680639041777573
0.761178154238359	0.750645412964381
0.811145865943725	0.81357048292634
0.856742834973541	0.870469674055248
0.901178330626415	0.923650878157437
0.947795039205491	0.976071650630963
0.999301245187958	1.03051153232466
1.0571608165753	1.08881012349166
1.12137833875587	1.1514783934637
1.19076839191156	1.21784360002091
1.26357986561929	1.28663194546088
1.33816661300279	1.35667421697066
1.41334394398993	1.42735034539214
1.48817757832709	1.49847342944008
1.56117922900641	1.56949732427355
1.62915232444916	1.63818509566774
1.68615650877238	1.69918481762351
1.72315319130765	1.74322204846748
1.72878654700105	1.7576308807003
1.70454762552538	1.73410651183645
1.63504162261221	1.66659477076055
1.52508468053231	1.55968770574609
1.37949294155643	1.41797736506652
1.20308254795533	1.24605579699533
1.00066964199978	1.04851504980599
0.777070365960544	0.829947171771973
0.537100862108378	0.59494421116675
0.285577272714044	0.348098216263797
0.0273157400483067	0.0940012353365869
-0.232867593618075	-0.162754683341405
-0.490156586014337	-0.417577491496707
-0.739735094869719	-0.665875140855844
-0.976786977913459	-0.903055583145343
-1.1964960928748	-1.12452677009173
-1.39404629748297	-1.32569665342153
-1.56462144946721	-1.50197318486127
-1.70340540655676	-1.64876431613748
-1.80558202648087	-1.76147799897668
-1.86884893201448	-1.8359141868932
-1.89152669053727	-1.87298410109021
-1.87537469258585	-1.8734811210551
-1.82591573665361	-1.84202136120994
-1.75163364396008	-1.78611182549855
-1.66244320614243	-1.71449296574272
-1.5677889054346	-1.63525317333814
-1.47494048464095	-1.5543680681354
-1.38802790566978	-1.4751289758705
-1.30806084168589	-1.39848010536735
-1.23376311400763	-1.32389382276225
-1.16276688920464	-1.25031426369168
-1.09268969267124	-1.17684591107152
-1.02180286847435	-1.10307005805753
-0.949243229170102	-1.02902794745135
-0.874899706503755	-0.954998012587239
-0.799172608349689	-0.881224984904689
-0.722763525342908	-0.80774005965043
-0.646561990360547	-0.734354103866385
-0.57161172188142	-0.660827591601805
-0.499097921494789	-0.587148022590432
-0.430300503611743	-0.513804611351014
-0.366484837939601	-0.441950050318983
-0.308718404622435	-0.37336032432338
-0.257605092915238	-0.310129471535497
-0.212957741800851	-0.254089764705605
-0.173502213459896	-0.206051886375806
-0.136767749894292	-0.165083416071638
-0.0992946418373705	-0.128122275636516
-0.057181546127323	-0.090196959808264
-0.0068726321964571	-0.0453715691288074
0.053991077668264	0.0117113692144357
0.125855062025134	0.0840651098597564
0.206862581715832	0.170926983237635
0.292969937077823	0.267282771127235
0.378685834476902	0.364805847607388
0.458388482066485	0.454180531791641
0.527893573939543	0.528104069076578
0.58571804926269	0.583800262117625
0.633513432168004	0.623967266653177
0.675452020214358	0.655716973963163
0.716780567059236	0.6879403435922
0.762108650871868	0.72822379910683
0.814100428955192	0.78057238334722
0.873022790610301	0.844704427946583
0.937201465010492	0.916919803851819
1.00408974227551	0.991969644929695
1.07150351694123	1.06516615628537
1.13860030515853	1.13406553628461
1.20629068078836	1.19926058915504
1.27690784223922	1.26404998164751
1.35312204417585	1.33300788059507
1.43628884437122	1.40976085033443
1.52463885623332	1.49455079256853
1.61188241214497	1.58234478928588
1.68683658830517	1.66223576437363
1.73451314754776	1.718591785386
1.73871128496971	1.73390879797171
1.71335096453962	1.70829041781187
1.64072338108293	1.63500086456986
1.52600860135001	1.5193885191019
1.37438669209122	1.36680176226422
1.19103772005693	1.18258897491306
0.981141751997507	0.972098537904651
0.749878854663309	0.740678832095215
0.502429094804707	0.49367823834099
0.243972539172065	0.236445137498207
-0.0203107454842515	-0.0256720895769025
-0.285240692413876	-0.287325062028107
-0.545637234866441	-0.543165398999175
-0.796320306091584	-0.787844719633875
-1.03210983933894	-1.01601464307598
-1.24782576785814	-1.22232678846925
-1.43828802489882	-1.40143277495745
-1.59831654371061	-1.54798422168436
-1.72273125754315	-1.65673295268238
-1.80692366388793	-1.73950333772915
-1.85274294378644	-1.79032457895566
-1.85688436492775	-1.80528595963722
-1.82012303312515	-1.78342189467515
-1.7473737073265	-1.72701895639522
-1.64692525964204	-1.6412458983933
-1.52900667235709	-1.53323523972407
-1.40405593189393	-1.41094865628583
-1.28115575388661	-1.28218683564996
-1.16699483137257	-1.15393132930725
-1.06546906606419	-1.0319538864013
-0.977808026515512	-0.920494851326215
-0.903024518433734	-0.821918867401198
-0.838534184304382	-0.73649669545833
-0.780854229948983	-0.662560274810779
-0.726278799999509	-0.59709866941767
-0.671401886720495	-0.536580702512674
-0.613417504352327	-0.477677325682056
-0.550251870072448	-0.417687006276138
-0.480654737691679	-0.354685750326675
-0.404330379028815	-0.287542554717273
-0.322073531501788	-0.215918634174175
-0.235786634992231	-0.140281291174951
-0.148253205435221	-0.0618781644913937
-0.0626370990958929	0.0174281894539652
0.0181822711040701	0.095530067113707
0.0922328445814483	0.170594540688757
0.158829497284611	0.241555652706423
0.218599348232229	0.308369553900855
0.273173572606295	0.371909716134232
0.324691083828992	0.433533343459886
0.375317249560316	0.494500671408074
0.42693185540497	0.555505529587062
0.48101545627348	0.616520075202635
0.538646490963287	0.676986884449714
0.600482055704136	0.736220113829002
0.666648647655447	0.793809515627985
0.736579711731701	0.849864037319508
0.808929400077858	0.905025976151758
0.88169389788106	0.960279930383726
0.952574911423497	1.016644141147
1.0194893388872	1.07484732553599
1.08104637490985	1.13507189980338
1.13682645286978	1.19682557604645
1.18739836562229	1.2590041128837
1.23413458506702	1.32018422357287
1.2789498313042	1.37909902688586
1.32407293374969	1.4351494168945
1.37189714578125	1.48878123269571
1.42486475995635	1.54161460563351
1.48525789870102	1.59626700023107
1.5547448430932	1.6558086352497
1.63360992955313	1.7227738997599
1.71975889626854	1.79773937987154
1.80777782858924	1.87772467433367
1.88845104037522	1.95497531508203
1.94914742858695	2.01683652184537
1.97533867104248	2.0472472677911
1.9501248407592	2.02266918848849
1.87776925375988	1.95205005209051
1.76320076582029	1.84006251086189
1.6113482327162	1.69137921706737
1.42714051022338	1.5106728229717
1.2155064541176	1.3026159808396
0.981374920174623	1.07188134293582
0.72967476417023	0.823141561525112
0.465334841880187	0.5610692888722
0.193284009080265	0.290337177241828
-0.0815488784537671	0.0156178788987384
-0.354234964946139	-0.25841595389233
-0.619845394621079	-0.527091668866637
-0.87345131170282	-0.785736613759444
-1.11012386041559	-1.02967813630601
-1.32493418498362	-1.25424358424159
-1.51295342963113	-1.45476030530146
-1.66925273858237	-1.62655564722086
-1.78890325606155	-1.76495695773506
-1.86754662405535	-1.8637598077655
-1.90894119978896	-1.92733344758221
-1.91571526544945	-1.95638927659629
-1.89260437950224	-1.95445277724852
-1.84610307030465	-1.92738588747062
-1.7837546691311	-1.88240085307367
-1.71304419438043	-1.82670941008856
-1.64011651973088	-1.76615586003708
-1.56871935891594	-1.7042692610968
-1.49977191999789	-1.64205952736047
-1.43176254117452	-1.57860511734817
-1.36184729286183	-1.51215774953449
-1.28722526481645	-1.44128584178709
-1.20628096165504	-1.36560875506412
-1.11914432242881	-1.28591765126308
-1.02760071405448	-1.20378595249726
-0.934524924160264	-1.1209696461557
-0.843120431825347	-1.03890467490365
-0.756215447025034	-0.958473080986249
-0.675763501650513	-0.880040505155347
-0.602596657067958	-0.803651705982491
-0.536423155549914	-0.729240530222793
-0.476036281539405	-0.656751978637253
-0.419677764815446	-0.586152404561328
-0.365469056371627	-0.517381177920778
-0.311802660085033	-0.450324344063873
-0.257588481212912	-0.384840788557902
-0.202283950330272	-0.320792218012035
-0.14570827259974	-0.258004348902393
-0.0877365745604773	-0.196141945346265
-0.0280335111797283	-0.134560167167641
0.0340337719186907	-0.072233298029775
0.0992546107206041	-0.00783735665506712
0.168260914030714	0.0600036325733422
0.241164566521216	0.132369897584944
0.317288353675917	0.209706378901916
0.395104408085794	0.291609680307185
0.472433804554385	0.376823394604622
0.546879798264351	0.463448353073474
0.616376641700644	0.549292971048322
0.67966790231703	0.632243573523321
0.736532436137072	0.710546586213765
0.787680512794498	0.782963283552077
0.834414400454809	0.84885331029961
0.878289066758761	0.908292537385175
0.921005617241027	0.962273998800176
0.964587046630342	1.01291103387736
1.01163002207712	1.06346081783018
1.06528524792414	1.11797920237516
1.12869517941582	1.18049624169986
1.20385081855388	1.25373983343475
1.29009547585047	1.33762020120117
1.38272937862197	1.4278865692394
1.47230863122358	1.51549571435873
1.54519558639732	1.58718576329664
1.58560885500466	1.62746726579272
1.5788675731111	1.62176599340407
1.54193182652974	1.58505015827915
1.455523060753	1.49653897083941
1.32561482859899	1.36265787244885
1.15818068288579	1.18983230447146
0.959194176431506	0.984487708271243
0.734628862054238	0.753049525212196
0.490458292572081	0.501943196658314
0.232656020803133	0.237594163973594
-0.0328044004345078	-0.0335721314779675
-0.299949418322745	-0.305130248332373
-0.562805480043479	-0.570654745225627
-0.815399032778614	-0.823720180793731
-1.05175652371005	-1.05790111367269
-1.26590440001969	-1.26677210249851
-1.45186910888944	-1.44390770590718
-1.6036770975012	-1.58288248253472
-1.71535481303688	-1.67902450972069
-1.78473259917932	-1.74618401941898
-1.82190511295615	-1.78463751096226
-1.82716567462129	-1.79515043178433
-1.80236574570739	-1.77928209083934
-1.75114949624224	-1.73973227978872
-1.67885936038757	-1.68044491028574
-1.59196573631156	-1.60629268283837
-1.49709023469521	-1.52239313160265
-1.39991121849598	-1.43331565924836
-1.30432081182558	-1.34249324629234
-1.2120976592701	-1.25202876334389
-1.12314977233819	-1.16288336052044
-1.03618818952023	-1.07527736246194
-0.949579163646692	-0.989084875157146
-0.862095480783482	-0.904052115924246
-0.773344703337776	-0.819778456935126
-0.683783620136165	-0.735531751769589
-0.594387870979985	-0.650083260493464
-0.506173890869126	-0.561788801054527
-0.41982507768861	-0.46906326524041
-0.335622266389736	-0.371186692600663
-0.253702801204991	-0.269114152033877
-0.174434324317616	-0.165796977664155
-0.0985582444925793	-0.0656301811727147
-0.026887671145154	0.0269383229649311
0.0403245185082798	0.109079638541211
0.103969357616956	0.180740656010566
0.166244202278211	0.244737516169477
0.230234645985884	0.305778594121095
0.299014424262384	0.368873131298176
0.374574146252553	0.437761458625442
0.456996272054949	0.513904416886768
0.544221722854423	0.596290481659477
0.632516879739129	0.681994764161146
0.717472488620619	0.76718740870766
0.79517682226568	0.848205891499152
0.863172667164633	0.922367371256488
0.92093093845882	0.98835361351304
0.969777849038129	1.04618325337212
1.01238878561978	1.09692314151264
1.05204635467415	1.1423245336048
1.09186169698829	1.18449123215605
1.13412475699465	1.22557303382707
1.1799150324022	1.26744050413358
1.22906162367441	1.3113624348891
1.28046535627897	1.35779837037155
1.33269513090384	1.40644922290157
1.38468600496235	1.4566416112569
1.43632115741286	1.50795761323857
1.4886679410883	1.56081432629217
1.5436654042662	1.61657152624847
1.60316594669779	1.67683422587804
1.66744521435226	1.74195133621922
1.73356830739928	1.80916738996777
1.7942241275732	1.87122610272557
1.83768838945039	1.91623686179301
1.84935708580122	1.92924389618767
1.82362923280381	1.90436287140262
1.74986333575739	1.83297560885278
1.63318588758066	1.71996582624612
1.47872338119232	1.57021724129062
1.29160230951108	1.38861357169425
1.07694916545564	1.18003853516499
0.839890441944692	0.949375849410803
0.585552631896953	0.701509232139673
0.319062228231122	0.441322401059569
0.0455457238659002	0.173699073878467
-0.229870388280007	-0.0964770316956613
-0.502059615287899	-0.364322197954841
-0.765895464239072	-0.624952707191097
-1.01625144221482	-0.873484841696458
-1.24800105629645	-1.10503488376295
-1.45601781356525	-1.3147191156826
-1.63517522110251	-1.49765381974742
-1.78034678598955	-1.64895527824946
-1.88640601530764	-1.76373977348073
-1.95132056353407	-1.83813682043459
-1.97946899280332	-1.87926423968056
-1.97174984969491	-1.88763278019671
-1.93142987822832	-1.86577619459914
-1.86422685362172	-1.81811489155009
-1.77777103411526	-1.75050643891341
-1.68043995947571	-1.66947727253703
-1.57989243102962	-1.58128225906561
-1.48178932637789	-1.49104036919088
-1.38912490625332	-1.40220151993827
-1.30235618310159	-1.31649439505815
-1.2202106361323	-1.23430740580202
-1.14079969524642	-1.15527505833264
-1.06258341713467	-1.0788077809695
-0.984856963128301	-1.00441498128451
-0.907687217312429	-0.931810207720876
-0.831482975886548	-0.860860856826823
-0.756512896937563	-0.791456256917504
-0.682637299766454	-0.723362493307977
-0.609341132573245	-0.656128154428096
-0.53597598690243	-0.589087505371514
-0.462047502474743	-0.521467534603567
-0.387422458785368	-0.45256083125753
-0.312404363036242	-0.381905313301316
-0.237680055209379	-0.309422333128667
-0.164165653145223	-0.235480775912098
-0.0927923585164381	-0.160851989060834
-0.0242780316059154	-0.0865248893368873
0.0410716961235725	-0.0134053351388941
0.103496643902792	0.057992948060132
0.163817170062643	0.127721289970172
0.223333978152916	0.19633509055197
0.283565563463665	0.264605230248282
0.345850942029826	0.333116543087653
0.41092711011603	0.40192993477292
0.478641524192299	0.470468178808669
0.547944093425356	0.537701416432431
0.617222661936624	0.602597760915786
0.684913551447449	0.664694326131792
0.750171153243745	0.724554696836251
0.813299945846904	0.783862327580639
0.875716631209572	0.845013008076174
0.939414067157727	0.910300099440175
1.00614525092642	0.981025162438561
1.07670839296946	1.05696652234136
1.15069715545507	1.13650699909765
1.22686001205583	1.2174010173368
1.30387942295198	1.29782280689384
1.38111662450187	1.37716791931906
1.45882931050307	1.45615268639439
1.53758752877255	1.53602015290038
1.61698335722983	1.61701648664679
1.69408663636757	1.69663858912965
1.76230589567256	1.76835116371883
1.81129767366757	1.82143118208186
1.82829594362267	1.84229953830364
1.80212830942725	1.81566044781989
1.72724795981586	1.73948975461146
1.60908872425079	1.61940732604258
1.45308443219435	1.46103302947746
1.26466891310883	1.26998673228033
1.04927599645654	1.05188830181542
0.81233951169978	0.812357605446936
0.559293288300846	0.557014510539111
0.29557115572204	0.291478884456166
0.0266069434256614	0.0213705945623232
-0.242165519125987	-0.247690491778194
-0.505312402470608	-0.510084507201163
-0.757399877145899	-0.76019158434236
-0.992994113689559	-0.992391855837565
-1.20666128263929	-1.20106545432255
-1.39296755453279	-1.3805925124331
-1.54647909990776	-1.52535316280499
-1.6617620893019	-1.63003322028237
-1.73562385033648	-1.70717223381251
-1.77780856133204	-1.75357642647794
-1.78710802354801	-1.76753432102189
-1.76418599098521	-1.74968631510662
-1.7122204961271	-1.70343225787876
-1.63681677996219	-1.63460438227689
-1.54509457247891	-1.55039365034922
-1.4442623124508	-1.45784661915427
-1.34025114318009	-1.36247882460333
-1.23695984935428	-1.26755090773971
-1.13635961631146	-1.1742922148328
-1.03927829083283	-1.08292269814915
-0.946368071126515	-0.993922105078637
-0.858725606526895	-0.908850411002213
-0.777868179694272	-0.830240939021256
-0.705127218273397	-0.760578991443764
-0.64082281584091	-0.700896576919515
-0.583696981537137	-0.649777276763655
-0.530959819289615	-0.603403296369898
