# Supplementary material for: A multiwavelength photoplethysmography dataset with blood pressure and heart rate reference measurements
Source: Data Brief. 2025 Nov 14;63:112284. doi: 10.1016/j.dib.2025.112284 (PMC12682042; doi:10.1016/j.dib.2025.112284)
Supplement: Supplementary file 1 [file mmc1.zip › ppg_csv/ppg_subject_046.csv]

IR_PPG	Red_PPG
-0.594165932921494	-0.333032829991922
-0.539946273833837	-0.322485684003463
-0.495755312112013	-0.314027856928704
-0.460227851399781	-0.307374790538977
-0.431188087064523	-0.302029406821942
-0.406262260552851	-0.297408208875769
-0.383261029965698	-0.292939073838291
-0.360317027758367	-0.288120765850969
-0.335881063981899	-0.282553507084439
-0.308707777083193	-0.275956150717247
-0.277905672638722	-0.26818021158763
-0.243037982564859	-0.259220878543626
-0.204198045008957	-0.249216115841835
-0.161980199787343	-0.238422090799376
-0.117316641694045	-0.227159819513581
-0.0712170838289075	-0.215742237491966
-0.0244985007726399	-0.204404603924063
0.0223928770873992	-0.193264694113957
0.0693921062751134	-0.18232940222877
0.11664339383393	-0.171546197096632
0.164204557108805	-0.160879556214648
0.211753728233667	-0.150380754715154
0.258447930255067	-0.14021910018892
0.303030196839517	-0.130656398736859
0.344163755678462	-0.121970447261636
0.380858615344054	-0.114356538565207
0.412814509398921	-0.107846492511769
0.440543729518896	-0.102278487961425
0.465225869627906	-0.097331942343157
0.488347572137587	-0.0926172196948971
0.511259868672673	-0.0877892814707086
0.534809072462416	-0.0826470887130584
0.559149066222046	-0.077189923909806
0.583753006836011	-0.0716206115467627
0.607572291935455	-0.0663015404964201
0.629278890299232	-0.0616750589471367
0.647557583678635	-0.0581582939759183
0.661440437866308	-0.0560235516227547
0.670663406414228	-0.055285295360863
0.675975351771491	-0.0556282119816066
0.679272250152338	-0.0564158066212943
0.683401692652097	-0.0568071771471024
0.69151502024556	-0.05598308788557
0.70595377121639	-0.0534491958783932
0.726840954716003	-0.0493512099812212
0.750765610036237	-0.0447090612310992
0.770111856657752	-0.0414645427933081
0.773572662946295	-0.0422567431194414
0.74722655660061	-0.0495091814149116
0.673388999985182	-0.0675593439189704
0.559861136732455	-0.0945028728044183
0.414444110474872	-0.128435410244055
0.244939064844874	-0.167452598410682
0.0591471434749055	-0.209650079477098
-0.135130510002592	-0.253123495616105
-0.330092751955174	-0.295968489000501
-0.517938438750399	-0.336280701803088
-0.690866426755825	-0.372155776196667
-0.841075572339008	-0.401689354354036
-0.960764731867505	-0.422977078447996
-1.04213276170887	-0.436010970996416
-1.08734238639509	-0.445475884106114
-1.11991985125936	-0.452290975329785
-1.14363731863619	-0.457018332984312
-1.16068606361125	-0.459905357072269
-1.17195705310194	-0.460988564134124
-1.17741399677734	-0.460208999378121
-1.17642220691857	-0.457505023118309
-1.16799801498134	-0.452865639444631
-1.15102182877886	-0.446346383446556
-1.12448765072516	-0.438065612194291
-1.08782530924599	-0.428202279800815
-1.04124765735485	-0.417004553343782
-0.986003179812983	-0.404802035869326
-0.924406141405326	-0.392004718453001
-0.859575369192744	-0.379073698257369
-0.794911367270212	-0.366461276267447
-0.733441670440762	-0.354535207809705
-0.677221921976583	-0.343512587499409
-0.626971041383961	-0.333427088442144
-0.582057475899003	-0.324143701777891
-0.540857743436979	-0.315421828235961
-0.501379840713454	-0.307007963047687
-0.461917509184862	-0.298718486225053
-0.421465097790956	-0.290470402560094
-0.379734673167138	-0.282244202608476
-0.336825247813065	-0.274003171156211
-0.292772746530028	-0.265620020773182
-0.247255563531619	-0.256858385979349
-0.199624523231291	-0.247426933576336
-0.149235604206305	-0.237086156091592
-0.0959018939124961	-0.225762946370364
-0.0402311899002118	-0.213624839088291
0.0163196204609781	-0.201080615889017
0.0717176615457812	-0.188699185246375
0.123871591566023	-0.177067022737738
0.17121736898657	-0.166627833700561
0.213160716506228	-0.157558329533819
0.250203371444132	-0.149725604688143
0.283694598902528	-0.142744458685098
0.315303896804496	-0.136115844742263
0.346428614726353	-0.129396611993826
0.377765404407795	-0.122339857962265
0.409189264522676	-0.114957672924368
0.439955917942431	-0.107487084350486
0.469127360566808	-0.100275169572696
0.496046827337827	-0.0936293102677827
0.520677870874123	-0.0876914187476157
0.543681265644715	-0.0823828917897706
0.566213663965986	-0.0774349658065682
0.589545477342378	-0.0724845092261917
0.614657169979525	-0.0671950315636302
0.64195463261609	-0.0613612725426016
0.671169601005415	-0.05496712501035
0.701437873102849	-0.0481836833272057
0.731515642135377	-0.0413118568919356
0.760098480426888	-0.0346870998807115
0.786215707512083	-0.0285691760579777
0.809646492422971	-0.0230413053580406
0.831228585089199	-0.0179482575374225
0.852847789068588	-0.0129121368960351
0.876890567470383	-0.00746453383922845
0.905077122633252	-0.00130691192191907
0.936861982605484	0.00534678186125192
0.967910886801499	0.0114605898269376
0.989386411776085	0.0150580022385763
0.988721871216653	0.0134303343116829
0.956355699398547	0.00384059175107962
0.868156537361146	-0.0182913973655849
0.734370981498409	-0.0504550128814878
0.565245628204296	-0.0901396346398061
0.371027073872765	-0.134834642483717
0.161961914897775	-0.182029416256398
-0.0517032523267151	-0.229213335801025
-0.259721831406746	-0.273875780960777
-0.451847225948359	-0.31350613157883
-0.617832839557596	-0.345593767498361
-0.747432075840496	-0.367628068562547
-0.830398338403102	-0.380053986758441
-0.871983549014253	-0.387347719004228
-0.897792880178115	-0.391553495106647
-0.915336986086492	-0.394441526733137
-0.930131554308461	-0.397296315857074
-0.945356245985377	-0.400828658618295
-0.961865187294205	-0.405172369559395
-0.978429742303593	-0.409938260987448
-0.992194202540433	-0.414322832831121
-0.99937267148888	-0.417281888086909
-0.996161875470307	-0.417766251771419
-0.979730204706804	-0.414985867393684
-0.949051971136684	-0.40863941653533
-0.90534592384075	-0.399037014271354
-0.851960148887472	-0.387063934956043
-0.793698873575343	-0.37398177355227
-0.735760231857021	-0.361121195858068
-0.682579975650235	-0.349560238862029
-0.636901696904629	-0.339885688482338
-0.59931573746828	-0.332103271441009
-0.568367354104287	-0.325711735145864
-0.541178858845632	-0.319906962290353
-0.514394768620137	-0.313849168355378
-0.485168609748212	-0.306913373140048
-0.451894215831381	-0.298850834959226
-0.414468952205526	-0.289817221832768
-0.374045963073073	-0.280267153518992
-0.332412832944303	-0.270759257083964
-0.291242798141004	-0.261743124835709
-0.251476717346788	-0.253401053487812
-0.213033195755647	-0.245595903763408
-0.174934646220981	-0.237939812776573
-0.135797019971363	-0.229957084335097
-0.0944965813650635	-0.221281164819329
-0.0507513126681781	-0.211812751162945
-0.00538042943312503	-0.201780140678369
0.0398657180039755	-0.191679757598577
0.0828367184586811	-0.182120076762318
0.121665959122298	-0.17362689898382
0.155357337823546	-0.166477904826026
0.184085047357704	-0.160618329072744
0.209133526409825	-0.155678238232147
0.232523127876873	-0.151079495856148
0.25645421696751	-0.146196749095616
0.282746205723626	-0.140524271359817
0.31244299927172	-0.133798574216532
0.345701156175749	-0.126037419555884
0.381978285956857	-0.117482611417588
0.420419532837764	-0.10847196116941
0.460252057732489	-0.0992976563070499
0.501004082680723	-0.0901134762736241
0.542473188716372	-0.0809260720410859
0.584506207470801	-0.0716621346124038
0.626739520672045	-0.0622687681786179
0.668457900927046	-0.0527933919259643
0.708677087132053	-0.0434020590419959
0.746460713191131	-0.034324345667392
0.781365790651731	-0.0257492576613868
0.813804886383177	-0.0177268653879483
0.845067829944666	-0.0101411727031657
0.876806774037624	-0.00280294482305346
0.90996474387562	0.00433312462540736
0.94338391824927	0.0108845625933466
0.972586996296025	0.0158056562806091
0.989361157538842	0.0173372026194822
0.965034104877335	0.0116444577117335
0.89681137623123	-0.00425062973410622
0.791830615608155	-0.0285733388019272
0.657229467015734	-0.0595489485756196
0.500145574461594	-0.0954027381390739
0.327716581953361	-0.13435998657618
0.147080133498662	-0.174645972970829
-0.0346261268948792	-0.214485976406911
-0.210264555219635	-0.252105275968315
-0.372697507467979	-0.285729150738933
-0.514787339632287	-0.313582879802654
-0.629396407704931	-0.333891742243369
-0.709387067678286	-0.346597515491128
-0.755802656609977	-0.35589457252726
-0.790420765635191	-0.363168158399704
-0.818477160242094	-0.369376778320543
-0.842983346463237	-0.375006353057563
-0.864820303096469	-0.380128436382185
-0.883136477869329	-0.384495590394614
-0.895866929367714	-0.387639143481314
-0.90032006336555	-0.388973714049399
-0.893845710349784	-0.387927209053311
-0.874556713355175	-0.384095118999894
-0.841967930426245	-0.377383055826456
-0.79734126967648	-0.368082086550492
-0.743571133865378	-0.356836099880444
-0.684614194855646	-0.344504155485454
-0.624660023098563	-0.331967893817837
-0.567329379627393	-0.319955279622626
-0.515132857360315	-0.308936271612877
-0.469284786625609	-0.299108271260815
-0.429835086652358	-0.290453921698101
-0.396004663186479	-0.282835062418384
-0.36658910475494	-0.276084240641466
-0.340308119247076	-0.270063290305582
-0.316009696130041	-0.26467281037522
-0.292695963239184	-0.259815455108052
-0.269424399692757	-0.255337237335579
-0.245213152219501	-0.250985902266056
-0.219076947130682	-0.246421408459356
-0.190218406752702	-0.241286093160701
-0.158264523557395	-0.235304993714044
-0.123379769278132	-0.228365861887418
-0.0861568899748537	-0.220538860728774
-0.0473275796740729	-0.212028732636416
-0.00744508069503393	-0.203085422581322
0.0332941437750148	-0.193916410214956
0.0749981956724786	-0.184640761632908
0.117822104792549	-0.175304555279949
0.161629835433519	-0.165947146693262
0.2057452123054	-0.156679283645991
0.248930483774435	-0.14772346611296
0.289630816103161	-0.13938514885905
0.326395255124636	-0.131963144748852
0.358296027912267	-0.125644944460844
0.385164627923393	-0.120444157093113
0.407543899516853	-0.116216003406694
0.426381896366587	-0.112745337717456
0.442610681726523	-0.109862693756719
0.456807559541235	-0.107527105891817
0.469096876657425	-0.105828308055476
0.479333648916719	-0.104899418233562
0.487479002350763	-0.10477579025489
0.494001728430854	-0.105263638176717
0.500145178117152	-0.105879743998114
0.507956543987185	-0.105894506925323
0.520042501486531	-0.104471926021687
0.539063706721804	-0.100871630227318
0.567009931109658	-0.0946696389730148
0.604330175850941	-0.0859602666826094
0.649051741872626	-0.075507104164351
0.696105196587859	-0.064807196942981
0.737143485026836	-0.056023748886287
0.761150863565566	-0.0517453843408309
0.736568233422535	-0.057385321958155
0.667637362991312	-0.0731290553360861
0.561583782268705	-0.0972124652635619
0.42563302125152	-0.12787143252952
0.267010609936565	-0.163341837922898
0.0929420783206459	-0.201859562232635
-0.0893470435994301	-0.241660486247667
-0.272631225826856	-0.280980490756933
-0.449684938364825	-0.31805545654937
-0.61328265121653	-0.351121264413916
-0.756198834385165	-0.378413795139509
-0.871207957873921	-0.398168929515087
-0.951084491685994	-0.410377297454558
-0.997060550903827	-0.418994112959152
-1.03035211302958	-0.425360344566953
-1.05629028228484	-0.430485162424824
-1.07804481891947	-0.434917651002585
-1.09645599737009	-0.438715544805038
-1.11035004917149	-0.441505454306156
-1.11719598852732	-0.44262187777748
-1.11393734006672	-0.441298794845262
-1.09783505131823	-0.436874656920199
-1.06717635068524	-0.428967151490523
-1.02173296745516	-0.417580856502048
-0.962894399609897	-0.403126511280298
-0.893462433491324	-0.386351312613618
-0.817167006017376	-0.368201586662449
-0.738034070390068	-0.349657493557658
-0.659777622079711	-0.331587136112292
-0.585373861359529	-0.314658352078264
-0.516897638949865	-0.299320960369947
-0.455587327877161	-0.285840691102366
-0.40201305708327	-0.274345507920928
-0.356212970236467	-0.264848792724799
-0.317740024938361	-0.257240073477427
-0.285667187137696	-0.251265225757988
-0.258653840082576	-0.246533656979071
-0.235147558374948	-0.242578841010744
-0.213703800571598	-0.238965221999528
-0.193305524172009	-0.23539869634802
-0.173522341792575	-0.231784805579318
-0.15440751477004	-0.228200450409792
-0.136167834944985	-0.224789608608521
-0.118772810831133	-0.221634634924764
-0.101710155937754	-0.218668366212042
-0.0840200704563319	-0.215670495494802
-0.0646007094696118	-0.212347644885146
-0.0426495349112727	-0.208456607478536
-0.0180467768893483	-0.203915195432619
0.0084842743548538	-0.198856790317406
0.0355131097664354	-0.193609067924182
0.0613016379073953	-0.18860026383955
0.0843598090783542	-0.184214614218049
0.104012730831113	-0.180634896044879
0.120825076579014	-0.177720547128727
0.136743200094587	-0.174965663848254
0.154865865558773	-0.171560545772964
0.17884344674807	-0.16655230081976
0.212012777182418	-0.159073798996286
0.25647072893971	-0.148588918939482
0.312344124895409	-0.135087589448459
0.37749551246136	-0.119165007218464
0.447798899893657	-0.101944773079162
0.517954890797441	-0.0848518855753105
0.582652472935237	-0.0692905700328267
0.637776942663379	-0.0563155519717339
0.681327610587777	-0.0463947983947027
0.713755381384295	-0.0393421453959088
0.737583705108117	-0.0344464317346942
0.756424179364672	-0.0307515347713477
0.773741250643961	-0.0273814134159964
0.791829890216992	-0.0237879805054104
0.81138372551409	-0.019835205596248
0.831785717664423	-0.0157021742845441
0.851956092536482	-0.0116601569250929
0.871366691360884	-0.00782584952275057
0.890759670128693	-0.00400111467861569
0.91220397429329	0.000319163733502033
0.938342883888451	0.00574537408954778
0.970963803357056	0.0126412513946552
1.00928688673875	0.020729104037033
1.04855596736792	0.0287974863874683
1.07956230898453	0.0346539985117286
1.08958024839245	0.0354138275796832
1.06268146363504	0.0290661942646799
0.987237431504855	0.0113532490383649
0.871126635214936	-0.0157300760212189
0.722227557978336	-0.0501888488360291
0.548418683008107	-0.0900281373280231
0.357578493517297	-0.133253009419158
0.157585472718958	-0.177868533031392
-0.0436818961738596	-0.221879776086681
-0.238345129948106	-0.263291806506984
-0.418525745390731	-0.300109692214257
-0.576345259288685	-0.330338501130458
-0.703925188428916	-0.351983301177545
-0.793387049598374	-0.365117895367401
-0.845700227445256	-0.375898696923539
-0.889967278991778	-0.38555786435131
-0.930270298194245	-0.394806801478549
-0.968410359597461	-0.403853567893762
-1.00420530268883	-0.412500516463971
-1.0359933489421	-0.420263620386068
-1.06117035979753	-0.426484440437914
-1.07671194429084	-0.430436260726676
-1.07971071368799	-0.431438414197898
-1.06794014927395	-0.428982698748
-1.04037380366318	-0.42285343571258
-0.997525800271682	-0.413205913577606
-0.941492191546398	-0.400570281347324
-0.875657573354478	-0.385770570789483
-0.804142066141208	-0.36978076241981
-0.731148901768958	-0.35356476207412
-0.660395001192224	-0.33794976155848
-0.594752876743019	-0.323560404544256
-0.536126147005656	-0.310808953383035
-0.485484065010336	-0.299914188322284
-0.442948591036553	-0.290919314446655
-0.407864783399761	-0.283693943136518
-0.378853124231532	-0.277927399612044
-0.353901345409005	-0.273138365759065
-0.330578091589129	-0.268728691305848
-0.30642142170015	-0.264092392046781
-0.279465264422237	-0.258759877321593
-0.248751608653627	-0.252528227540904
-0.214612444804807	-0.245520396984593
-0.178559352899002	-0.23813989384225
-0.142783814922292	-0.230933721779523
-0.10945909329938	-0.224419355174942
-0.0801280175308731	-0.21894505006927
-0.055397649250215	-0.214628875978981
-0.0349829135036186	-0.211377253275526
-0.0179666774829357	-0.208948123993455
-0.0030854181085821	-0.207017562920725
0.0110722994042931	-0.205228775647521
0.0259366172892127	-0.203228566257198
0.0428084447024056	-0.200707823246701
0.0626456220460952	-0.197451810711656
0.0858427256989662	-0.193383016833803
0.112137083642268	-0.18856633747683
0.140740586030992	-0.183160276947494
0.170672146219792	-0.177331744583756
0.201135541165789	-0.171179975845121
0.231743408603059	-0.164715764997436
0.262464649586388	-0.157914151682017
0.293322869989533	-0.150817593743785
0.324007894998077	-0.143634481142662
0.353615350958812	-0.136771911065285
0.380686356507516	-0.130766141313484
0.403601248280042	-0.126118220999688
0.421231813835497	-0.12308611570859
0.433630052818994	-0.121510105604608
0.442473125605576	-0.120746864388532
0.451023251002261	-0.119759919279954
0.463499996989193	-0.117366521770574
0.483947350079345	-0.112588099110588
0.514822640935251	-0.105015426027876
0.555604981107424	-0.0950941023995878
0.601759932653096	-0.0842535324722442
0.644433353457536	-0.0748269945468149
0.671223382000228	-0.0697375921903037
0.644641122083314	-0.0758545370753064
0.570508142751175	-0.0928264368546553
0.45724514463172	-0.118584889214862
0.313272828352853	-0.151061491842438
0.147011894542481	-0.188187842423895
-0.0331169561714888	-0.227895538645744
-0.218693023161151	-0.268116178194496
-0.401295605798598	-0.306781358756664
-0.572504003455924	-0.341822678018758
-0.723897515505223	-0.37117173366729
-0.847055441318588	-0.392760123388772
-0.933557080268113	-0.40651083764537
-0.984375479605519	-0.416416140817193
-1.02142636658072	-0.424372011706602
-1.05181380076102	-0.431674712103484
-1.07944358620698	-0.438810807995253
-1.10491090552465	-0.44552197639828
-1.12630501511654	-0.451065291392587
-1.14044683435848	-0.454545748683588
-1.14407112783853	-0.455201367175406
-1.13463076639672	-0.452564743083294
-1.11065609702512	-0.446490407007331
-1.07182240841374	-0.43709629683524
-1.01893557391313	-0.424689575384442
-0.953925793033336	-0.409722466868687
-0.879774066503771	-0.392776902639593
-0.800234410457014	-0.37454453544383
-0.719293691966018	-0.355770351712763
-0.640466139990379	-0.337156788781509
-0.56615352759961	-0.319258612558631
-0.497324286278469	-0.302413618419283
-0.433643095370957	-0.286740673548721
-0.373986488446237	-0.272204999254369
-0.317128265473332	-0.258720985312235
-0.262333885743582	-0.246248100507491
-0.209654459336237	-0.23483765840463
-0.159829346599667	-0.224607004743004
-0.113861382511425	-0.215651172819573
-0.0724663125233493	-0.207937184352626
-0.0356521970512213	-0.201240780920644
-0.0026205083971356	-0.195167066971621
0.0279788548531362	-0.189254180341353
0.0575846291478812	-0.183114612798834
0.0872988231162806	-0.176545163430423
0.117705378307309	-0.169549322826482
0.148984373945637	-0.162262710177487
0.181197397593806	-0.154827565641307
0.214529473783914	-0.147291347898845
0.249319996498072	-0.139587436260984
0.285864416599091	-0.131603419714279
0.324120354918778	-0.123289088241163
0.363510106520823	-0.114735921577533
0.402951623367028	-0.106181452565727
0.441126725776511	-0.0979358176437747
0.47688639841444	-0.090265227391462
0.509643232356426	-0.0832816971130768
0.539612123360347	-0.0768816130648666
0.567815018835279	-0.0707561518643056
0.595844454499841	-0.0644710830523659
0.625458385553155	-0.0575890419402427
0.658126091445575	-0.0497934604390387
0.694646968211273	-0.0409766101200219
0.734928438230999	-0.0312720475912198
0.777957466339205	-0.0210329390351494
0.821958499204622	-0.0107695437871122
0.864714546358587	-0.00105746442426686
0.904024625027414	0.00757764382236902
0.938251068101496	0.0147903328309148
0.966864248459223	0.0205378578038556
0.990836089704375	0.0251560783583603
1.01269265046462	0.0293432692637617
1.03604447461359	0.0340162146481835
1.06451192612433	0.0400319641153696
1.1001616764836	0.047814471111051
1.1418196721082	0.056978577393069
1.18383081751303	0.0660861844062484
1.21589156440901	0.0726753711646328
1.22439999192801	0.0736485912701575
1.19748696758961	0.0674442092345827
1.12200672125747	0.0501180353633171
1.00584749295623	0.0236005280095497
0.856897522710507	-0.010177854473531
0.68304505054491	-0.0492866537327362
0.492178316484065	-0.0917954114148773
0.292185560552591	-0.135773669166765
0.0909550227751076	-0.179290968635212
-0.103625056823765	-0.220416851467028
-0.283666438219407	-0.257220859309025
-0.441280881387199	-0.287772533808015
-0.568580146302521	-0.310141416610808
-0.657675992940753	-0.324234680322778
-0.709612781256958	-0.335558332165598
-0.75158925789218	-0.344889535386925
-0.786511632877987	-0.352701018464585
-0.815692409643188	-0.35922029445318
-0.839265984685182	-0.364501720618943
-0.856628547550481	-0.36847970311049
-0.866783281519483	-0.370999674298489
-0.868589138810199	-0.37184369364442
-0.860975922442855	-0.370770844491579
-0.843184168998774	-0.367580539713722
-0.815037539826347	-0.362189953969689
-0.777196084522043	-0.354705266588455
-0.731299050664732	-0.345463050786438
-0.679901880989337	-0.33502125762622
-0.62615738784346	-0.324089034047987
-0.573285056828704	-0.313403121516892
-0.523976424217526	-0.303582487375159
-0.479935139217343	-0.295009732817436
-0.441709608846003	-0.287784141242543
-0.408863034222005	-0.281764584470097
-0.380397041858784	-0.276682544926229
-0.355254999327562	-0.272274831411857
-0.332711535728867	-0.268378649708042
-0.312513579705798	-0.264953563985025
-0.294748671327624	-0.262032829651882
-0.279522846040967	-0.259637867837893
-0.266592788506063	-0.257699963394595
-0.255116837545902	-0.256024883216219
-0.243673120317223	-0.254318873256519
-0.230612563966488	-0.25227331379424
-0.21464800261591	-0.249679067643177
-0.195398216391731	-0.246516899144722
-0.173562696300686	-0.242969319105014
-0.150586585793495	-0.239336206859606
-0.127976124391816	-0.235891506245669
-0.106622029133187	-0.232751742621308
-0.0864572425879895	-0.229818645340196
-0.0665722825045921	-0.226818465506374
-0.0456826386295816	-0.223415379529121
-0.0227098701270132	-0.219348967580617
0.00275533994064784	-0.214546128734136
0.0302361660126057	-0.209177588668346
0.0584175701847337	-0.20364921952512
0.0854274890752291	-0.198527056579382
0.109314730665197	-0.194398527649516
0.128669306103554	-0.191685816873319
0.14325838684113	-0.190455593413988
0.154444386654165	-0.190299004006709
0.165108883117162	-0.190359297182922
0.178941555414732	-0.189538761226898
0.199264552805513	-0.186830610700672
0.227869411171433	-0.181643983772591
0.264415119065124	-0.173977466096158
0.30669302482284	-0.164364162397823
0.351641905397249	-0.153621235358253
0.396633156612306	-0.142526820062629
0.440427687737023	-0.131571920502971
0.483365276171928	-0.120890706601118
0.526667179592876	-0.110393537721321
0.57105571672541	-0.100054190391834
0.615131256324591	-0.0902549142565298
0.654084775879509	-0.0820657833701677
0.679349342245373	-0.0773259945012176
0.679637130136172	-0.0784229532863888
0.652118813639578	-0.0864178347219614
0.575371646018035	-0.105576482957546
0.458107300073902	-0.133709764358761
0.30903744860954	-0.168628545291223
0.136873764427307	-0.208143692120552
-0.0496720796704358	-0.250066071212365
-0.24188841088133	-0.29220654893228
-0.431063556403015	-0.332375991645916
-0.608485843433132	-0.36838526571889
-0.765443599169322	-0.39804523751682
-0.893225150809224	-0.419166773405325
-0.98311882555048	-0.431851393743223
-1.03607304343111	-0.441460959033281
-1.07977886911815	-0.449542897515932
-1.11913959686585	-0.457133077070839
-1.15646476185707	-0.464630127469775
-1.19152055805767	-0.47181479829654
-1.2220658395405	-0.477995507061286
-1.24471212228456	-0.482245526517705
-1.25593322167289	-0.483679965994707
-1.2530353342452	-0.481709289404603
-1.23488779330682	-0.476206065572716
-1.20223164391335	-0.467537788276185
-1.15746747794018	-0.45645412768472
-1.10398392147562	-0.443865595363287
-1.04526128510114	-0.4305921456933
-0.984072932084185	-0.417170816336932
-0.922053243924323	-0.403782943386332
-0.859733802703445	-0.390310206091046
-0.796956796388908	-0.37648230879188
-0.733441027152446	-0.362054223748575
-0.669240554107259	-0.346947773346797
-0.604903201818956	-0.331307408878635
-0.541288682107393	-0.315453917603148
-0.47918130427505	-0.299764892947455
-0.418924860892348	-0.284542012276743
-0.360256213474465	-0.269920131570539
-0.302374088655421	-0.255839609711842
-0.244165299837339	-0.242071782959308
-0.184486794195426	-0.228279272313404
-0.122446605689926	-0.214102156822893
-0.0576700982425647	-0.199266534191352
0.00947355963289339	-0.183699500172901
0.0777595011116985	-0.167612732452338
0.145201477168086	-0.151510197306571
0.209385139456445	-0.13609864754805
0.267971159749009	-0.122120690862748
0.319221343337112	-0.110163470241463
0.362389879606152	-0.100504942625687
0.397876491393308	-0.0930442028807429
0.427125409967272	-0.0873313194634231
0.452327907698953	-0.0826789715292133
0.476012151450457	-0.0783174661757835
0.500587572315066	-0.0735537722652416
0.527896165656029	-0.0679063543967942
0.558844314261037	-0.0611960983617306
0.593223484633288	-0.0535745647493308
0.629817807676816	-0.045473475146797
0.666812305353559	-0.0374751838962317
0.702392277858804	-0.0301326498026122
0.735331294686927	-0.0237940194762104
0.765357214435769	-0.0184922217082593
0.793175706336792	-0.0139363824463343
0.820180922532761	-0.00960001820374596
0.848017391442326	-0.00486335593588721
0.878202417605771	0.000845840401207746
0.911943764511739	0.00795199344876594
0.95012495856809	0.0166772203879275
0.993268673744141	0.0270053282851008
1.04123152505158	0.0386217785179861
1.09249126064111	0.0508009427657453
1.14313918615464	0.0622570777605373
1.18598761169268	0.0710359382571929
1.21039660760157	0.0745661498578968
1.18126499286885	0.0678575804595924
1.09957858003448	0.0490665307562867
0.973900016144118	0.0201949884853907
0.812791948243437	-0.0167550586156844
0.624817023378106	-0.0597816228095277
0.418537888593794	-0.106882716358728
0.202517190936169	-0.156056351525874
-0.0146824225490992	-0.205300540573555
-0.224498304816343	-0.252613295764359
-0.418367808819893	-0.295992629360876
-0.587728287514081	-0.333436553625695
-0.724017093853237	-0.362943080821404
-0.818671580791694	-0.382510223210592
-0.873152449454455	-0.39294127806115
-0.912136585921247	-0.400566418508724
-0.941444913979553	-0.40651368543741
-0.964614837856063	-0.411349899960522
-0.983153249377313	-0.415204444545498
-0.997085747325509	-0.417934370313393
-1.00548003860631	-0.419256496533079
-1.00680939494251	-0.418825694441226
-0.999234049370673	-0.416287947443504
-0.980977639102458	-0.411353854027825
-0.950894491630766	-0.403912330170869
-0.9091153073248	-0.394151612841649
-0.857474713896533	-0.382614231736611
-0.799419706519933	-0.370123604480741
-0.73931465881502	-0.357587099689847
-0.681374676853243	-0.345758601085766
-0.62866561446939	-0.335070553715806
-0.582558595127412	-0.325599084383439
-0.542754504068174	-0.317144376789474
-0.507704086640824	-0.309353303554694
-0.475140388546462	-0.301814305580148
-0.442534388700836	-0.294100405434723
-0.407445892782558	-0.285784261708914
-0.367827156646102	-0.276465850890422
-0.322306735016803	-0.265832465785719
-0.270402182196974	-0.253733877347735
-0.212577747181184	-0.240234529862745
-0.150111273203314	-0.225615149629518
-0.0848176560741792	-0.210325187938266
-0.0187278469061834	-0.194908425831688
0.0461889512090926	-0.179923033876123
0.108228952047941	-0.16586423511445
0.166103378232337	-0.153091784495895
0.219055126457572	-0.141772890986495
0.266920107700015	-0.131862663796089
0.310075428923447	-0.123141932948446
0.349237431250715	-0.11531141889001
0.385144875587333	-0.10811327852159
0.418236431735659	-0.101433396403855
0.448460010647231	-0.0953404744434529
0.475316201609067	-0.0900406903678736
0.498145823315338	-0.0857618351651766
0.516554682350077	-0.0826150042170885
0.530783036470153	-0.080498601313734
0.541825636767961	-0.0790963411139217
0.551208166296044	-0.0779787145565361
0.560493435352135	-0.0767641863035973
0.570741096257468	-0.0752620891669342
0.58218164473644	-0.0735268536650751
0.594254958773018	-0.071800790866899
0.605969853228715	-0.0703820741483281
0.616379741711092	-0.0694905772714673
0.624928289246866	-0.0691977016874487
0.631514354720861	-0.0694443437695202
0.636305033650175	-0.0701185232865895
0.639494882368711	-0.071128092839153
0.6412683424117	-0.0724039735194979
0.642109112397053	-0.0738106438153499
0.643342772797863	-0.0750068446412809
0.647533760454647	-0.0753557874157572
0.658263384418783	-0.0739944507464598
0.678996433582956	-0.0701187530164529
0.711160019724671	-0.0634390387169426
0.752040205140543	-0.0546503708260877
0.793422004145702	-0.045698655430249
0.821862789585117	-0.0396498518343067
0.793775388170993	-0.0454628410746719
0.715388617368873	-0.0616765269821023
0.595515627339133	-0.0864529868360999
0.44296956824215	-0.117954297916167
0.266563590238301	-0.154342537501805
0.0751108434879631	-0.193779782872517
-0.122575521848487	-0.234428111307804
-0.317682355610672	-0.27444960008717
-0.501396507638215	-0.312006326490114
-0.66490482777074	-0.345260367796141
-0.799394165847869	-0.372373801284752
-0.896051371709226	-0.391508704235449
-0.955073005022495	-0.402841000624125
-0.998991603009675	-0.411450131350217
-1.03557048758247	-0.418934166550816
-1.0700507329646	-0.426333770003735
-1.10471271473041	-0.434042059912444
-1.1391041630629	-0.441856399590611
-1.17071426341333	-0.449133670105122
-1.19586565992555	-0.455000103878844
-1.21063601398143	-0.45856684069392
-1.21167612892452	-0.459111727116382
-1.19683782590627	-0.456202946872093
-1.16555767753278	-0.449757130260972
-1.11896937770211	-0.440039343550954
-1.0597448573918	-0.427619881792118
-0.991697102731258	-0.413300818277813
-0.919214489594468	-0.398018006015961
-0.846626685232822	-0.382721323123981
-0.777614800912172	-0.368244241719246
-0.714771033479263	-0.355188015563876
-0.659384997320916	-0.343851182563358
-0.61148177122871	-0.334223073993686
-0.570069943949289	-0.326037704257748
-0.533507127976231	-0.318865922929529
-0.499879865295344	-0.312216730494852
-0.467318697946873	-0.305622120262384
-0.434205590908619	-0.298690170690289
-0.399266005506532	-0.291125053239655
-0.361566018869564	-0.282724226733332
-0.320451166700012	-0.273365695233987
-0.275469762518607	-0.262992838689483
-0.226326338333367	-0.251600408385608
-0.172905361175085	-0.239227828391842
-0.115374839111222	-0.225967648185426
-0.0543276498451461	-0.211989272926519
0.00911842834130455	-0.197564935128106
0.0733329023525624	-0.183078235638375
0.136326133426789	-0.169000506277475
0.196030201965848	-0.15583152123351
0.250659377665836	-0.144013004018008
0.299067670584228	-0.133835502742124
0.340988762852381	-0.125369996666829
0.377047896482638	-0.118456111721921
0.408503348801894	-0.112760753191109
0.436787575605982	-0.107890093568673
0.463015886449063	-0.103512422382954
0.487653039605051	-0.0994449565676028
0.510453951764365	-0.0956767443592556
0.530666253414354	-0.0923314031394949
0.547377671251309	-0.0895992915531148
0.559860095190145	-0.0876736406370007
0.567802320838072	-0.0867085204040022
0.571399936892761	-0.08679331952711
0.571338626947282	-0.0879262373225732
0.56873581100494	-0.0899743725307292
0.565095135526624	-0.0926244616902081
0.562294137110651	-0.0953458932350951
0.562580599848271	-0.0973963758676087
0.568512237221985	-0.0978936634046917
0.582752637377171	-0.0959560389667752
0.607642969360662	-0.0908926790300273
0.644510758449956	-0.0824150700117643
0.692759657320455	-0.0708406642026757
0.748902751826694	-0.0572563171537665
0.805838551826933	-0.0435928676325751
0.852781819969807	-0.032542146131054
0.87626231556641	-0.0272488052200218
0.847256039081186	-0.0340188404818636
0.766447764871041	-0.0527699276891231
0.64315332580427	-0.0811635389744009
0.486688554749168	-0.116861146470298
0.306369284574028	-0.157524222309415
0.111511348147145	-0.200814238624353
-0.0885694216631871	-0.244392667547712
-0.284557191988674	-0.285920981212094
-0.467136129961021	-0.3230606517501
-0.626990402711935	-0.353473151294329
-0.75480417737312	-0.374819951977383
-0.841261621076285	-0.387362621278302
-0.888930392184167	-0.394689692984154
-0.919494820402056	-0.398526760295695
-0.939885830715323	-0.400404364352067
-0.95544191239682	-0.401498234313896
-0.969499931314409	-0.402549187768498
-0.983301714575265	-0.403844590454889
-0.996201031801473	-0.405261150733929
-1.00615282586555	-0.406367452769945
-1.01039459958506	-0.406567352426528
-1.00616863466674	-0.405251710451047
-0.991338308574709	-0.401928409025988
-0.964811337839195	-0.396314761501489
-0.926752155661234	-0.38838954903846
-0.878606823511726	-0.378406527510954
-0.822961841564438	-0.366869233935157
-0.763231414524889	-0.354464756821113
-0.703168129323312	-0.341958798629708
-0.646257380199631	-0.330068916920988
-0.595148558884282	-0.31934918384469
-0.551303966109206	-0.310121364498111
-0.514962418028753	-0.302468056012859
-0.485370358429788	-0.296274310810638
-0.46112896523727	-0.291286525290085
-0.440503756590841	-0.287161550057773
-0.421626659461721	-0.28349860252825
-0.402615563855193	-0.279864595888563
-0.381676090131359	-0.275827075083839
-0.357226444312251	-0.270999104652652
-0.328043097169588	-0.265088387577021
-0.293404890953714	-0.257938378228389
-0.253213243508442	-0.249552020487128
-0.208055830820085	-0.240091701480011
-0.159158446792534	-0.229849355173047
-0.108175967145383	-0.219184590770655
-0.0568362339962757	-0.208440867318377
-0.00653581492881997	-0.197863761677428
0.041969387571922	-0.187550019495618
0.0886604918872773	-0.177446951476216
0.134096738165227	-0.167403439006029
0.17905595539883	-0.157254241886254
0.224115121881875	-0.146906213372924
0.269346731493452	-0.136394421326682
0.314259122905125	-0.125888903008586
0.357992042896335	-0.115652905841466
0.399656552020528	-0.105971105550718
0.438654679160311	-0.0970732497253871
0.474855662822426	-0.0890738195668939
0.508602082858231	-0.0819381997283938
0.540600082877496	-0.0754788614714277
0.57176597302147	-0.0693837696333797
0.603061377022633	-0.0632782417747303
0.635301860875964	-0.0568139025032259
0.668929382072045	-0.0497644850514602
0.70380838693508	-0.0420964688693486
0.739177871545655	-0.0339823905089116
0.773882093068828	-0.025739793530307
0.806882366247611	-0.0177054275893463
0.837877858430244	-0.0100843082150883
0.86773129061498	-0.00283685252005498
0.898384582634965	0.00432713014223964
0.932088604936833	0.0118023113518949
0.970028894094353	0.019798409876641
1.01072438757078	0.0279866918877457
1.04880572121265	0.0352216252904192
1.07483547862637	0.0394953609431668
1.07661912226549	0.0382328014698823
1.04870009175031	0.030078715467493
0.970846144512074	0.0108982151688406
0.851911997011744	-0.0171828542780986
0.700752365710276	-0.0520386477253484
0.526221967068629	-0.0915433200249327
0.33717551754776	-0.133571026028875
0.142467733608629	-0.1759959205892
-0.0490466682878068	-0.216692158557931
-0.228512971680589	-0.253533894787091
-0.387076460108759	-0.284395284128705
-0.51588241711136	-0.307150481434796
-0.606076126227431	-0.321646055296542
-0.658793187038187	-0.332143262662674
-0.69801959614592	-0.340088351900445
-0.730178858999056	-0.346835210557399
-0.760441571484122	-0.353485914095631
-0.79201993341071	-0.360741651626192
-0.825692263380696	-0.36877955654814
-0.859695606651472	-0.377196247723705
-0.89010322368695	-0.385061895592749
-0.911694149620218	-0.391104785782812
-0.919173394472981	-0.394003406872329
-0.908480285535484	-0.392720013423306
-0.877873429731508	-0.38678686529536
-0.828511292044249	-0.376462499238181
-0.76434782660979	-0.362706487049041
-0.691326077645764	-0.346969897179816
-0.616058119655447	-0.330855357215625
-0.544362155151001	-0.315746817558388
-0.480095053795998	-0.30252223545596
-0.424619645667668	-0.291432157792403
-0.377018774291264	-0.28216645770757
-0.334916446551076	-0.27406868994653
-0.295591021909936	-0.266417653690032
-0.257013746037068	-0.258687340799491
-0.218509508108803	-0.25071365224839
-0.180878702029276	-0.242729501042968
-0.14599946660678	-0.235271210911912
-0.116099264460998	-0.228997707962433
-0.0929751181542933	-0.224484970604736
-0.077407300536464	-0.22205352162479
-0.0688892236347896	-0.221665307272373
-0.065680797823589	-0.222905607591367
-0.0651374684178757	-0.225053036563553
-0.0642463363201594	-0.227228446760676
-0.0602661035980208	-0.228592775969066
-0.0513152941802664	-0.228539346549363
-0.036730906747664	-0.226816822952619
-0.0170808957417955	-0.223542119871237
0.00614973496240604	-0.219110607269639
0.03105564213501	-0.214050984856568
0.0558172623126432	-0.208878418651034
0.07909728358691	-0.203979204695259
0.100280267943876	-0.19953824537049
0.119556234337238	-0.195510469493597
0.13787249661375	-0.191635130586796
0.156785111108979	-0.187489254887173
0.17823303253854	-0.182571001472327
0.204239431037037	-0.176398935752877
0.236537845498546	-0.16861209072171
0.276153413387364	-0.159055953064061
0.32303616261186	-0.147837337730169
0.375890919692247	-0.13532859484952
0.43232103498559	-0.122106817344922
0.489303810018846	-0.108830800734999
0.543900106193989	-0.0960813110288591
0.594014022772977	-0.0842087902786422
0.638965790015959	-0.0732413090988272
0.679627081645117	-0.0629015028667089
0.717930594194238	-0.0527598497315922
0.755739999787364	-0.0425104913438515
0.793324663277231	-0.0323033508951047
0.827926799312455	-0.023022576046641
0.853019248396414	-0.0163871843583028
0.858755352376352	-0.0147775519519858
0.833176625966243	-0.0208773424135851
0.761395876862281	-0.0379198042772413
0.650846250254013	-0.0640195732612417
0.508960891330985	-0.0972912850838738
0.343172945282745	-0.135849575463425
0.160915557298839	-0.177809080118182
-0.0303781274311843	-0.221284434766434
-0.22327496371778	-0.264390275126466
-0.4103418063714	-0.305241236916567
-0.584145510202497	-0.341951955855023
-0.737252930021524	-0.372637067660123
-0.862230920638936	-0.395411208050154
-0.951646336865185	-0.410094268202804
-1.00568870207511	-0.421174178963297
-1.04556572102855	-0.429423923423361
-1.07427468909887	-0.435360525979552
-1.09389608869869	-0.439321254024165
-1.1057956496668	-0.441537505045622
-1.11070794931835	-0.442156636714737
-1.10869001287441	-0.441215654674377
-1.09909773837042	-0.438612710939126
-1.08077263991527	-0.434129744207007
-1.0525129531462	-0.427529282947717
