# Supplementary material for: A multiwavelength photoplethysmography dataset with blood pressure and heart rate reference measurements
Source: Data Brief. 2025 Nov 14;63:112284. doi: 10.1016/j.dib.2025.112284 (PMC12682042; doi:10.1016/j.dib.2025.112284)
Supplement: Supplementary file 1 [file mmc1.zip › ppg_csv/ppg_subject_047.csv]

IR_PPG	Red_PPG
-0.635875343088338	-0.390752018589855
-0.593362531900403	-0.359004493145761
-0.54736265664506	-0.325825781152412
-0.500885494563678	-0.293505217469693
-0.456353519041617	-0.263754308411658
-0.415348413577602	-0.2375362298054
-0.378563013581384	-0.215090228587373
-0.345904695602886	-0.196077593605628
-0.316695936019763	-0.179768970211524
-0.289934220124035	-0.165228053744474
-0.264568852527016	-0.151481520196552
-0.239730796062699	-0.137670553123315
-0.21484867875795	-0.123163506908446
-0.189623358340683	-0.107601927491028
-0.163898632572406	-0.0908702894221126
-0.137512131618128	-0.0730126851511392
-0.110205114058392	-0.0541393255485174
-0.0816230177871627	-0.0343570294693465
-0.0513911700866232	-0.0137371436010357
-0.0192272199052056	0.00768034846267205
0.0149535136230164	0.0298606025242819
0.0509797793471578	0.0527493295263397
0.0884347385643364	0.0762639614597594
0.12672649444241	0.100290388707305
0.165189013036219	0.124664802408764
0.203183418267904	0.149138828956505
0.240180192725725	0.173356930972501
0.275809769267512	0.19688550937855
0.309875498108307	0.219306097226109
0.342335635406988	0.240336741325999
0.373269555889315	0.259913780811126
0.402838816044989	0.278183088149025
0.431249771595401	0.29541395883865
0.458734570821604	0.311911371310367
0.485576508056293	0.328004573653117
0.512190448823896	0.344125957321596
0.539230168626375	0.360917270366057
0.567652336574304	0.37926626411423
0.598643657297296	0.400196028179835
0.633335762742719	0.424575373010337
0.67230338506807	0.452674040480135
0.714944673425499	0.483655037259833
0.758932364330184	0.515169501250692
0.799959619595901	0.543259454381065
0.831967126228322	0.562736835029243
0.84793072838407	0.568071877112482
0.841122943957866	0.554615783439655
0.815069066581185	0.52555620423649
0.760189858459973	0.478449139410396
0.68073971328418	0.416288757130454
0.580973024743755	0.342069225565741
0.465144186528647	0.258784712885335
0.337507592328807	0.169429387258316
0.202317635834182	0.07699741685376
0.0638287107347222	-0.0155170301592531
-0.0737047892796229	-0.105119785611646
-0.206028470518904	-0.188816681334339
-0.328887939293173	-0.263613549158254
-0.438028801912479	-0.326516220914314
-0.529196664686874	-0.375894697445574
-0.600675146734594	-0.419358255459304
-0.663535708508575	-0.457173645857389
-0.718418113272791	-0.489534399447175
-0.765499178779078	-0.516470440236232
-0.804330692857148	-0.53769141588212
-0.833780644705051	-0.552474324984994
-0.852179607717746	-0.559724644018327
-0.857721576606574	-0.558265830329181
-0.849053333289712	-0.547279329050449
-0.825866088277621	-0.526715506508618
-0.789260180383465	-0.49750191928349
-0.741733341719534	-0.461483267802033
-0.686801059791475	-0.421150282291794
-0.628395650214178	-0.37926787444876
-0.570241574263641	-0.338490749536364
-0.515364853870733	-0.301014741163304
-0.465805599890696	-0.26829930971284
-0.422527129143207	-0.24090851836288
-0.385494970198435	-0.218526249363444
-0.353911193457751	-0.200175468713281
-0.326573523123724	-0.184599022958116
-0.302271350442461	-0.170678267707128
-0.280086860699581	-0.157739664794424
-0.259492748955929	-0.14564388383161
-0.240224551195261	-0.134627442033661
-0.222007593544771	-0.124948311036547
-0.204285959007652	-0.116474679058819
-0.18610448639834	-0.108420190215028
-0.166225414268995	-0.0994024961497854
-0.143434372278418	-0.0878487443609321
-0.116872502218968	-0.0725586841796103
-0.0862185058867553	-0.0531205436939935
-0.05165670272585	-0.0299633479000781
-0.0137060219033078	-0.00405473431328553
0.0269584683884398	0.0235536319101231
0.0696009646165495	0.0520819232939825
0.113432090973536	0.0811271720490362
0.157591106487681	0.110534587043418
0.201175912121112	0.140169984893415
0.243342640816011	0.169725388777782
0.283429830793522	0.198622126373364
0.321032358968432	0.226032171783686
0.355980390102523	0.251024289625305
0.388253806101499	0.272815431797659
0.417930188336461	0.291067187638461
0.445258796593383	0.306138173632957
0.470860055971729	0.319198811597343
0.495932703903021	0.332134839742617
0.522290114604359	0.347209983396143
0.552080805815795	0.366521579954235
0.587164071129324	0.391349203349485
0.628264986119522	0.421544976117607
0.674158926106479	0.45513232991045
0.721180144389111	0.488261850418575
0.763297829103623	0.515615248875994
0.792871449605081	0.531251399822655
0.802004794146835	0.529759886574822
0.784204336079834	0.515862243483555
0.744412116253759	0.480976223537475
0.678591169225992	0.428415905131477
0.591002407433396	0.361495366660457
0.48590674331283	0.28352868651931
0.367565089301154	0.197829943102931
0.240238357835228	0.107713214806215
0.108187461351913	0.0164925800240591
-0.0243266877119315	-0.0725178828486426
-0.153043176919445	-0.156004095416994
-0.273701093833767	-0.230651979286101
-0.382039526018038	-0.293147456061067
-0.473797561035396	-0.343057217713331
-0.546942078975885	-0.388389119005497
-0.613039893621903	-0.428845132710337
-0.671658952545077	-0.463662599059932
-0.721722310807214	-0.491860130284361
-0.761789913878884	-0.512468170308229
-0.790367137840286	-0.524697682060753
-0.806198212661534	-0.528051442298846
-0.808534695080114	-0.522413372512347
-0.797370469613116	-0.508144068207931
-0.773605472834519	-0.486166041995659
-0.739069354023589	-0.45797827890504
-0.696349623801731	-0.425542402087825
-0.648442537027843	-0.39103783054462
-0.598332447423238	-0.356550955545536
-0.548633972154333	-0.323794872512017
-0.501378379938777	-0.293933486093067
-0.457942887340528	-0.267532969987737
-0.419073015816719	-0.244623634825829
-0.384944609400921	-0.224833771084497
-0.355229312766526	-0.207542935332314
-0.3291559494952	-0.192007459874194
-0.305594804307539	-0.177447815060642
-0.283203522655226	-0.163121972029924
-0.260641001784212	-0.14839959580027
-0.236801875514989	-0.132818566544537
-0.21099582681196	-0.11610214416746
-0.183017750941583	-0.0981462936183387
-0.153105068568135	-0.0790039465782728
-0.121813150937986	-0.0588729052464577
-0.0898441039316067	-0.0380677013390163
-0.057861785923129	-0.0169578751939881
-0.0263327361275987	0.00411840677237081
0.00456674478186462	0.0249361978414574
0.0349575009292063	0.0454345773697629
0.0651887091692409	0.0657222521247306
0.095723375806739	0.0860299150452556
0.127010172433549	0.10661057204165
0.159364047363285	0.127615871047644
0.192869496163478	0.14900497169178
0.227322895150602	0.170538808529541
0.262238910341275	0.191869891269867
0.296944135602173	0.212685618713563
0.330758771476292	0.232836975973391
0.363228275280344	0.252401238665251
0.39432758643622	0.27167400632182
0.424546147925792	0.291122878601197
0.454794576407839	0.311331646218577
0.486151286918966	0.332934616128596
0.519550832592894	0.356526131168586
0.555547627646954	0.382545438901816
0.594235968846214	0.411155855854036
0.635291358364654	0.44212614740078
0.67799544377363	0.474689682448166
0.721108664427937	0.507362086965633
0.762581817610046	0.537774226705488
0.799259132719713	0.562660936470886
0.826798832921837	0.578135876249916
0.839978611529606	0.58026065532426
0.833412385595322	0.565768642919897
0.808157539572706	0.534875266941265
0.754914881591298	0.485270339297784
0.677898397639653	0.420389180266572
0.581322073706322	0.343667110124744
0.46939989577986	0.258539449149418
0.346345849848821	0.168441517617709
0.216373921901757	0.0768086358067335
0.0836980979272219	-0.0129238760063916
-0.0474676360862309	-0.0973206975445502
-0.172909294150048	-0.172946508530626
-0.288412890275676	-0.236365988687503
-0.389764438474561	-0.286082451051384
-0.472749952758151	-0.328705372328967
-0.535418879348811	-0.365768682427854
-0.589645209082625	-0.398343808331631
-0.636316479626768	-0.42676175546224
-0.675567251603991	-0.450570397151065
-0.706788190521989	-0.468732397152376
-0.72881670355982	-0.479996685833295
-0.740292153353514	-0.483319713181334
-0.740109528923509	-0.478205862190505
-0.727858080045574	-0.464886417110847
-0.704118333979837	-0.444325336529415
-0.670523807783613	-0.418084245186319
-0.62956223263302	-0.388094213079362
-0.584177470713973	-0.356387968240279
-0.537304930564852	-0.324848185687561
-0.491486058633057	-0.295015689566409
-0.448648304417005	-0.2679772001577
-0.410045526354628	-0.244329749248057
-0.376288439320589	-0.224205583271968
-0.347390909796446	-0.207336671485902
-0.322808638915096	-0.193142940559342
-0.301505765470948	-0.180837167621187
-0.282101975499655	-0.169537195352209
-0.263112798435333	-0.158366266658802
-0.243227866799208	-0.146529035411295
-0.221531231460438	-0.133375496779353
-0.19759325494575	-0.118474424624436
-0.171433338028076	-0.101692333198428
-0.143401987674952	-0.0832355293503909
-0.114027322288195	-0.0635993470550169
-0.0838478492259392	-0.0434041934864221
-0.0532541492746889	-0.0231715907989699
-0.022383740992466	-0.00314866941049212
0.00888292594002421	0.0167299456928891
0.0408138718284653	0.0367381106511121
0.0736502008766546	0.0571879641076321
0.107448351674362	0.0782911726577953
0.142018911156337	0.100109779533307
0.176994019458488	0.122590956503925
0.21199057836773	0.145635106019626
0.246785463741408	0.169147273031666
0.281410055557573	0.193058873582082
0.316113611830597	0.217337618938259
0.351214444106174	0.241993572202094
0.386909828124378	0.267055982171754
0.423123423351018	0.292493030929867
0.459449437954278	0.318103071569244
0.495239642120031	0.343480025447043
0.529863577202764	0.368157926684708
0.563097658838956	0.391919442452418
0.595462686485143	0.415081719933385
0.628248474181905	0.438505259472445
0.663054635263316	0.463189649564794
0.700901681886845	0.48954613641615
0.741187914203481	0.516628215111562
0.780888858250074	0.541671353123938
0.814387668438333	0.560218030445976
0.834169609936998	0.566899234207052
0.83232053482197	0.556681203788382
0.812580297579925	0.530265217389866
0.762108091431759	0.483168390872752
0.6854825403657	0.41910807499632
0.587282268369978	0.341801620519852
0.472085899432819	0.254966378202629
0.344472057542451	0.162319698803931
0.209019366687104	0.0675789330830391
0.0703064508550049	-0.0255385682007645
-0.067088065965618	-0.1133154542882
-0.198585559786537	-0.192034374419985
-0.319607406619524	-0.257977977836839
-0.42557498247635	-0.310039619160771
-0.511909663368787	-0.355209088772667
-0.576970670861195	-0.394500340666632
-0.633852044793945	-0.428658966072316
-0.683319833006884	-0.458086460446783
-0.725611910331737	-0.48281929264516
-0.760401547838918	-0.502540309928299
-0.786853612829209	-0.516628042507522
-0.803791143206079	-0.524268758530368
-0.80997057480855	-0.524648149339195
-0.804444443733973	-0.517203148809542
-0.786949443173543	-0.501871182548203
-0.758200565120041	-0.479255699221573
-0.719959428657285	-0.450649709146236
-0.674823853139971	-0.417909425328662
-0.625815101451118	-0.383216982222976
-0.575921490833632	-0.34879479383146
-0.527737623178835	-0.316633430547608
-0.483250784757632	-0.288273217027495
-0.443745377409015	-0.264646863953114
-0.409771102374085	-0.24597491925539
-0.381147416956664	-0.231727364491642
-0.357018263017307	-0.220694620336779
-0.335989443295712	-0.211199506016556
-0.316360101268235	-0.201424496771603
-0.296411328901485	-0.189773023279535
-0.274675879622183	-0.175166208566141
-0.250119164919596	-0.157195625271445
-0.222207368194298	-0.136095674025075
-0.190880797917401	-0.112556579714495
-0.156463483764473	-0.0874530080749713
-0.119537017363534	-0.061589160874726
-0.0808062471550469	-0.0355429945212889
-0.0409833734203423	-0.00963608188353876
-0.000707621397841715	0.0160052640319963
0.0394946148735393	0.0413578439806155
0.0792144224531963	0.0664234502266749
0.118145008322583	0.091183027970403
0.156065607474815	0.115582935570141
0.192834208532835	0.139540597617288
0.228384293647928	0.162953737309791
0.262717637314012	0.185710031325198
0.295892086946942	0.207706198792597
0.328008431507248	0.228876120409794
0.359199688426324	0.249208537881224
0.389622198715698	0.268738858566031
0.419448728743681	0.287532187942549
0.448878076393495	0.305702412934573
0.478190749050989	0.323499186627136
0.507863676997194	0.341441091084215
0.538699537458707	0.360414519749482
0.571861995793265	0.381631572501898
0.608687172893607	0.406362986821223
0.650197273775179	0.435434534378556
0.69636863769058	0.468584924865785
0.745356161325325	0.503892958294473
0.792983797070981	0.537535401334996
0.832814486088655	0.564086752438599
0.856971898024638	0.577406341041111
0.85762050604336	0.571928408531819
0.839849728538108	0.55030667674325
0.789780075043836	0.504809139075933
0.712275564092767	0.439772323308178
0.612200214217128	0.359532757218291
0.494418043949143	0.26842696858458
0.363793071821037	0.170791485185353
0.225189316365033	0.0709628347989167
0.0834707961133587	-0.0267224547964202
-0.0564984704017628	-0.117927855822351
-0.189854464648107	-0.198316840500567
-0.311733168093447	-0.263552881052761
-0.41727056220556	-0.312567228360994
-0.501602628452221	-0.353404490737868
-0.563106769168555	-0.387944172536539
-0.616979079441193	-0.418257886642093
-0.665464266535386	-0.44633101709863
-0.710135010371391	-0.473611930457206
-0.751367005643278	-0.50044357161975
-0.787930938067303	-0.525582474993548
-0.816962288741219	-0.546124725902999
-0.834525155311615	-0.558103821132386
-0.836761022685011	-0.557733530062889
-0.821281411172155	-0.542866607875247
-0.788235766880075	-0.514007970124195
-0.740560714595344	-0.474368739007226
-0.683287451127092	-0.428919945947717
-0.622226480153584	-0.382903510332437
-0.562590580777402	-0.340466812615549
-0.508041976239194	-0.303914437693249
-0.460367847705947	-0.273693366489489
-0.419704146797814	-0.248903079107354
-0.385071001812469	-0.227992128175253
-0.354967643013283	-0.20935957974075
-0.327848920675992	-0.191729358258898
-0.302406641663078	-0.174301251027175
-0.277666291862438	-0.156742621350256
-0.252964516962047	-0.139080582107688
-0.227886035478371	-0.121538478500343
-0.202214513353744	-0.104361399948642
-0.17590869005424	-0.087675255659248
-0.149075275287666	-0.0714066312913354
-0.121897673808037	-0.055271054115869
-0.0945099143924279	-0.0388279233965544
-0.0668612625537802	-0.0215894524592271
-0.0386506572659518	-0.0031498663016991
-0.00938481864936806	0.0167148221865255
0.0214551085184562	0.0380152844615763
0.0542133880901878	0.0605867212431312
0.0889141876376015	0.0841593540303802
0.125225533320828	0.108416667693403
0.162529821724782	0.133021552670218
0.200049318491211	0.15762204511934
0.236965834824296	0.181856094118952
0.272505178478189	0.205357692556983
0.305997689029281	0.227754889259228
0.336940173459171	0.24866560875788
0.365064257775526	0.267721664251813
0.390390995728268	0.2846487934294
0.413254409340222	0.299395690145782
0.434302265082757	0.312270817986912
0.454495490743199	0.324038825531522
0.47510865651078	0.335937230926554
0.497696496843418	0.349576011846524
0.523959922224555	0.366682582302553
0.555438393632393	0.388676041828804
0.592990165117281	0.416107514199978
0.636109845832371	0.448077229458799
0.682263629621235	0.481811382450747
0.726539084917175	0.512618010761614
0.761916486838476	0.534398111191083
0.780309840200969	0.540737934301932
0.774223943990745	0.527224815091088
0.748312252232252	0.489526439946123
0.692231057400333	0.43190428259838
0.610903745958354	0.358619816779204
0.509253704369684	0.273934516219941
0.392204319097689	0.182109854651936
0.264678976605738	0.0874073058065337
0.131601063357197	-0.0059116565849208
-0.00210603418456633	-0.0935855587910824
-0.131518929556184	-0.171352927080606
-0.251714236294289	-0.234952287722147
-0.357768567935513	-0.283985849413618
-0.44475853801649	-0.326038749172314
-0.511145679967464	-0.363116542612188
-0.569737405354006	-0.39659462468952
-0.621370889899856	-0.426965899366898
-0.665910413736441	-0.453826758543336
-0.702393453579963	-0.476053031786155
-0.729394314088357	-0.492110529038663
-0.745462833618369	-0.500449371830193
-0.749520630509909	-0.499915585658846
-0.741153816790753	-0.490088824797557
-0.720784664381966	-0.471458260543674
-0.68972139080062	-0.445392422850701
-0.650085701039972	-0.413921795896455
-0.604616582124251	-0.379404163527843
-0.556357313307912	-0.344162576616819
-0.508258647898328	-0.31017564991407
-0.462771231702333	-0.278877139254073
-0.421531845115424	-0.251094224611779
-0.385238510716311	-0.227109735981775
-0.353745529272314	-0.206782584011589
-0.326320267970037	-0.189653306419853
-0.3019454187973	-0.175018137353263
-0.279560375445041	-0.162013733910054
-0.258198156555714	-0.14974555560826
-0.237037160007352	-0.137430244853628
-0.21540956766492	-0.124482257578031
-0.192794463754693	-0.110504251598292
-0.168804897739919	-0.0952134261873343
-0.143175939817639	-0.0783844860163647
-0.115767324293774	-0.059868357887804
-0.086584894526778	-0.0396722269235827
-0.0557989586775083	-0.0180267890627496
-0.0237276934727436	0.0046275835221655
0.00922335104587717	0.0277434938567964
0.0426446081517319	0.0508067498402849
0.0761966388162767	0.0734490119399659
0.109649053451381	0.0954955958922222
0.142873861566351	0.116948739258327
0.175802918075065	0.137928141666241
0.208371308299057	0.158592874459251
0.240468594184769	0.179064256493267
0.271917092619442	0.199367857543888
0.302490116383301	0.219411456279664
0.331964021066375	0.239006411358429
0.36017533588738	0.257921227457213
0.387051879931093	0.275940082534819
0.41260913927326	0.292903876272055
0.436929568465442	0.308735408066566
0.460155547028423	0.323466854440181
0.482524980867442	0.337282631908839
0.504459809171548	0.350578920548734
0.526679296619224	0.364030354385968
0.550266064918593	0.378628487642865
0.576588330749502	0.395612457005412
0.606996800224177	0.41619084123444
0.642279892246196	0.44101415473627
0.681967229041101	0.469506374095014
0.723681813016176	0.49931775459804
0.762808444004245	0.526204842799206
0.792729642656482	0.544527698212315
0.805753672839398	0.548324802548423
0.79462646910616	0.532684857900718
0.762120661466689	0.500001284662098
0.70057451004791	0.448113682020492
0.614825864085134	0.380681097418139
0.509712572813672	0.301362578297277
0.390072485468835	0.213817172100143
0.260743451285935	0.121703926268976
0.126563319500282	0.0286818882460144
-0.00763006065281297	-0.0615898945265043
-0.136998839938038	-0.145452374606342
-0.256705169120084	-0.21924650455126
-0.361911198963637	-0.27931323691902
-0.447779080233388	-0.323850574399752
-0.512268007442411	-0.362701040925818
-0.569113173997766	-0.396969244803692
-0.619570359368167	-0.427177002013394
-0.664060443777214	-0.453279008318209
-0.702140181673535	-0.474763010911872
-0.73263775422452	-0.490799203110218
-0.753947939186025	-0.500431016105359
-0.764459985661091	-0.502802736474602
-0.763041218688601	-0.497399992695803
-0.749455768320882	-0.484256871741637
-0.724600158267147	-0.46407786981506
-0.690484056001261	-0.43823778089251
-0.649950189774338	-0.408646851470255
-0.606201117987465	-0.377494048772727
-0.562265575636339	-0.3469116788723
-0.520554122649574	-0.318638744856434
-0.482604059861234	-0.293775494720798
-0.449030991525844	-0.272692130992891
-0.419641615390777	-0.255092757836109
-0.393642867952834	-0.240185000858861
-0.369892248203777	-0.226891615332192
-0.347147658305213	-0.214054342076766
-0.324282977877285	-0.200605544920709
-0.300442476122863	-0.185705440691327
-0.275116533850674	-0.168848599782323
-0.248135107186708	-0.149931566128216
-0.219596584891557	-0.129259539371113
-0.189770202114996	-0.107470979240368
-0.159011314941254	-0.085377662554203
-0.127704626503345	-0.0637443012392531
-0.0962205483767149	-0.0430575422378219
-0.0648594068695448	-0.0233569442763912
-0.0337733155977262	-0.00420645237175639
-0.00288492580582974	0.0151549620467848
0.0281502482997074	0.0355285534928213
0.0598853678103047	0.0574536957764008
0.0929079964165323	0.0810115101457484
0.127594008659249	0.1058011545941
0.163891663509029	0.131078357272712
0.201251967535977	0.155989605802866
0.23876962414936	0.179820187092627
0.275487705327766	0.202183423748207
0.310710200560871	0.22308928450742
0.344153671074336	0.242859309031292
0.375881217796739	0.261924436226243
0.406113620671733	0.280617681119491
0.435087180149173	0.299086691686163
0.463081011972696	0.317383640511695
0.490606839079868	0.33568787055621
0.518621556354005	0.354535530678425
0.548568342188692	0.374899313439026
0.582109509407399	0.397992804472211
0.620543769241834	0.42477017922544
0.664032881388272	0.45523160678219
0.71085722741755	0.487774153898135
0.756966254577154	0.518880480274291
0.796074436883953	0.543373155706038
0.820446475376411	0.555288932614866
0.822305006472208	0.549191541706192
0.805240465675018	0.527472917719026
0.757113394371509	0.48323336084372
0.682523619193774	0.420488821285957
0.586070966773904	0.343255249251418
0.472355263743992	0.255548594945786
0.34597633673613	0.161384808574741
0.21153401238241	0.0647798403439672
0.0736281173149235	-0.0302503595408546
-0.0631415218342365	-0.119689840874042
-0.194175078432978	-0.199522653449913
-0.314872725849209	-0.265732847062787
-0.420634637450838	-0.31746831049729
-0.506860986605772	-0.362380050957652
-0.572102042016878	-0.40169488080761
-0.629597524193532	-0.436224150975744
-0.679946721265073	-0.466248594792195
-0.723117100975302	-0.491539398461743
-0.758517426770388	-0.51148013545606
-0.78514917807311	-0.525255450777103
-0.801833684966991	-0.532070890831227
-0.807501555070367	-0.531357890452785
-0.801504211883051	-0.522921432013901
-0.783877965791582	-0.507014998678582
-0.755485889896739	-0.484356102553898
-0.717998515905414	-0.45610161510332
-0.673724243642699	-0.423784870291377
-0.625328101648672	-0.389197973732818
-0.575488906708007	-0.354208696506587
-0.52656280250371	-0.320534374145043
-0.480334114520676	-0.289526632824585
-0.437914468744716	-0.262023194947031
-0.399799457618832	-0.23830050307846
-0.366032185102577	-0.218130091751914
-0.336376821948461	-0.20090948593979
-0.310403425350589	-0.185816634542529
-0.287454585250521	-0.171944027386821
-0.26657078820557	-0.158400571942534
-0.246501520389109	-0.144396070542983
-0.22587114692501	-0.129321998055826
-0.203454588873608	-0.112817269183926
-0.178440354627527	-0.0947849600954441
-0.150561192372988	-0.075336135637732
-0.120039022469273	-0.0546806627762752
-0.0873798209653075	-0.0330198969582688
-0.0531217012148948	-0.0104867182105479
-0.0176524540576752	0.012857394811059
0.0188314241570371	0.0369808143733443
0.0562255335929332	0.0618112012662323
0.0943450019138821	0.0871560816397236
0.13277466332513	0.112645923986972
0.170822105993517	0.137732292224796
0.207606114550173	0.161756811244363
0.24225638987815	0.184081764514699
0.274152306371581	0.204250054209722
0.303105022059947	0.222122807904935
0.329403865387155	0.237934539641917
0.353704724022017	0.252226687964392
0.376808797007854	0.26567712811857
0.399425834959395	0.278907916579465
0.42201974220482	0.292376211362741
0.444808274703347	0.30640660762908
0.467938761813887	0.321335023079882
0.491777508786391	0.337665855858369
0.517152113053664	0.356131177460472
0.545345953018553	0.377572879929391
0.577720192321317	0.40262275748692
0.615003666410419	0.431223220377016
0.6564564017413	0.462109587470171
0.699204666836718	0.492444023989721
0.738041458254413	0.5178127333389
0.765891785390013	0.532734465717177
0.774966205575893	0.531670586689578
0.758394266848327	0.516817745798881
0.71871437957223	0.478374479952865
0.650710586404696	0.420560918536859
0.559636879819199	0.347597190936191
0.45074725228921	0.26370342653619
0.329295696288202	0.173099754722184
0.200536204289645	0.0800063048795009
0.0697227687670133	-0.0113567936065301
-0.0578906178062228	-0.0967694113505809
-0.177049962956591	-0.172011418967323
-0.282501274210619	-0.232862687071428
-0.368990559094835	-0.278682733725604
-0.43442088327094	-0.318797078536313
-0.492252457077562	-0.35459927960499
-0.54380796005472	-0.38651558287793
-0.589137914352587	-0.413946528738685
-0.627139217643497	-0.435507476361595
-0.656017918447624	-0.449500374826886
-0.673934229668568	-0.454490674714031
-0.67962210593998	-0.449805247055138
-0.672784661484948	-0.435766947316037
-0.654159785146679	-0.41359932971804
-0.625312237060336	-0.385122049529367
-0.588338865307458	-0.35245577497798
-0.545662965310437	-0.317871106773359
-0.499955280845874	-0.283736922317858
-0.454080095983007	-0.252415333029844
-0.410926863170207	-0.225990599660016
-0.373055749593178	-0.205858433428037
-0.342213944461911	-0.192334683528762
-0.318908816901466	-0.184491046913708
-0.302269999817018	-0.180365995597384
-0.290325963767154	-0.177538773855323
-0.280603220669726	-0.173853222210905
-0.270785294757652	-0.167973544773042
-0.259171728532504	-0.159547961141007
-0.244829412038036	-0.14898060714185
-0.227498460303132	-0.136996800285329
-0.207396304348886	-0.124233059187884
-0.185037240171538	-0.11101011680443
-0.161098887128605	-0.097322887149351
-0.13629802984929	-0.0829737142509014
-0.111241136759004	-0.0677340115998701
-0.0862732799874167	-0.0514520979821333
-0.0613910548223046	-0.0340897549426104
-0.0362673942931123	-0.015712508227872
-0.0103843964488151	0.00354009574496296
0.0167750762630456	0.0234935451411383
0.0455518243767395	0.0439790155702991
0.0760200882453322	0.0648605432943925
0.108000571342747	0.0860378274355384
0.141123935930636	0.107428628676263
0.1748666893694	0.128936372828817
0.208529289059803	0.150397079719557
0.241203179486069	0.171505966982556
0.271810711057113	0.191755872587254
0.299269636134628	0.210443776824965
0.322758990295895	0.226789089131754
0.341997578142654	0.240161498399918
0.357427671972315	0.250359614083098
0.370234947080879	0.257842449561202
0.382208805323947	0.263818615594932
0.39550215615416	0.270142967870766
0.412344104410345	0.279024880200207
0.434709930001665	0.29258232564976
0.463919246500568	0.312286642126593
0.500154280293598	0.338372863780058
0.541960553580991	0.369353528868515
0.585880093160674	0.40182297482562
0.6264282813374	0.430715188684405
0.656608667877288	0.450071952550639
0.669025940350657	0.45421917814175
0.657416474238166	0.43907795512534
0.625555095384212	0.408258770502086
0.56710569168347	0.360221193604078
0.486842411545721	0.298497485742077
0.389539403380751	0.226619908226849
0.279970815598341	0.148120722369157
0.162910796608276	0.0665321894797644
0.0431334948203371	-0.0146134291305644
-0.0745869413556909	-0.091783872151066
-0.185476363510025	-0.161446878270976
-0.284760623232882	-0.220070186179532
-0.36766557211448	-0.266380147623448
-0.432855729413351	-0.306133984120888
-0.488688489930762	-0.339829540203193
-0.535996054962902	-0.36797879572216
-0.575508294272123	-0.391073320330683
-0.607743028717942	-0.409480298971623
-0.632872313787155	-0.423302143442175
-0.650625038206221	-0.432281042154887
-0.660318006338904	-0.43582327108159
-0.661069689512734	-0.433173053212258
-0.652163191043845	-0.423710481272333
-0.633439129097632	-0.407289307740971
-0.60556473176863	-0.384478686497602
-0.570065108458824	-0.356576776743669
-0.52910196915835	-0.325365701484508
-0.48509455983925	-0.292730346877071
-0.440339655427128	-0.260344626064239
-0.396772456569593	-0.229562331200663
-0.355925610178017	-0.201493054127651
-0.319027570171533	-0.177122138900579
-0.287096768398424	-0.157320979069297
-0.260891956561917	-0.142679322922046
-0.240679759233286	-0.133216735510927
-0.225926518062198	-0.128129052373707
-0.215128821864377	-0.125747910582948
-0.205980271317936	-0.123817774565134
-0.195898875005025	-0.120043280857369
-0.182706791906112	-0.112702379126454
-0.165148207287741	-0.101061374204731
-0.143038927118106	-0.085417076828112
-0.117056413036976	-0.0667778441711545
-0.0883362733266285	-0.0463683866909661
-0.0580696344234682	-0.0252008297561647
-0.0272231199895489	-0.00386863355060792
0.00360087655331566	0.0174318861638611
0.0342059687009939	0.0387521651978955
0.0647715472500558	0.0602284046428721
0.0957338646256301	0.0819758048084186
0.127570951840534	0.104050583463055
0.160548899288281	0.126445200604384
0.194537568638902	0.149078882324255
0.228987068664014	0.171779449342869
0.263081797337259	0.194282243594463
0.296002391782557	0.216265960362418
0.327176738188999	0.237416262884934
0.356413586592287	0.257489113459826
0.383871875875276	0.276348674172701
0.409893927239309	0.293970295204438
0.434795973185051	0.310420242587596
0.458741339143882	0.325842736171565
0.48179275028653	0.340485330098079
0.504143678703344	0.354768190922938
0.526405890929116	0.369363089991694
0.549757222218522	0.385210421595916
0.575784384614794	0.403385005158538
0.605977259735189	0.424750410863831
0.640972983296913	0.449432153374803
0.679748867228476	0.476259611486452
0.719020954635302	0.502405412751553
0.753131255378396	0.523441754245362
0.774652476418891	0.533933673928293
0.775736222456209	0.528516715447375
0.758304616149616	0.508074386888743
0.709344132098428	0.46561839990811
0.633856272605532	0.405058517866794
0.536842539973816	0.330304504126113
0.423304436506165	0.245266122047386
0.298243464505466	0.153853134991932
0.166661126274607	0.0599753063210674
0.0335589241164751	-0.0324576006038877
-0.096061639666044	-0.119535822421616
-0.217199062770063	-0.197349595770798
-0.324851842892695	-0.261989157290116
-0.414018477731053	-0.312708787082138
-0.484015852675393	-0.35643011338349
-0.545574643911104	-0.394057668317881
-0.599477116194372	-0.426262615388526
-0.646133935213787	-0.453488393604801
-0.685656906876476	-0.47596546312993
-0.717894292599774	-0.493698204065612
-0.742428952693001	-0.506442853769726
-0.758598700723057	-0.51373122443542
-0.765605440436906	-0.514984963856782
-0.762733713054517	-0.509714151702754
-0.749633583500343	-0.497737999847725
-0.726580272960233	-0.479344700347514
-0.694621348516372	-0.45533560474052
-0.655553805083524	-0.426955363273709
-0.611726453719057	-0.395753534072504
-0.565722122943456	-0.363423480599349
-0.52000942572506	-0.331633331680738
-0.476644762108203	-0.301846586807333
-0.437069993771033	-0.275146830158618
-0.402020439728021	-0.252102577673598
-0.371535957152271	-0.232704649422532
-0.345051622268462	-0.21639146443269
-0.321544665750454	-0.20216901227411
-0.2997274927063	-0.188821238478601
-0.278275714511398	-0.175175103847492
-0.256056876136455	-0.160350803706101
-0.232307334930899	-0.143925792899949
-0.20671526157832	-0.125972289779708
-0.179398263957837	-0.106962148462802
-0.150790629039639	-0.0875559610143389
-0.12146721410117	-0.0683220843654228
-0.0919381519464366	-0.0494746409198882
-0.0624628270564541	-0.0307440517987547
-0.0329461866736922	-0.0114563660961435
-0.00296989098223227	0.00919816146257321
0.0280395622528166	0.0318236850569458
0.0605708286887941	0.0565535551331043
0.0948175185987957	0.0829626839865802
0.13057606284544	0.110174002806724
0.16726587179306	0.137103603561717
0.204035607382386	0.162749519048145
0.239916016724133	0.186424488020031
0.274001255459284	0.207866825378404
0.305643147125285	0.227223970616419
0.33461698059392	0.24495486758844
0.361196462905973	0.261712442387968
0.386095670858113	0.278251291518206
0.410297593038174	0.295374635844683
0.434851722249202	0.313899777949039
0.460734902751752	0.334600221394692
0.488809780691655	0.358089526518928
0.519823018265897	0.384641507384044
0.554335256035592	0.413986037854335
0.59250832422398	0.445167439043702
0.633762207338073	0.47654848063999
0.676387301214599	0.505937939855027
0.717225341673582	0.530698880502855
0.751550638389423	0.547739644571482
0.773320548543284	0.553514873112175
0.77594862747155	0.54432108671539
0.753582426121785	0.519576197825734
0.707661641040781	0.474601948035262
0.635557039745665	0.413068620217026
0.542147372625525	0.338646497244077
0.432311390069447	0.255005861989466
0.310927842466519	0.165816997326243
0.182875480205827	0.0747501861274606
0.053033053676458	-0.0145242887338315
-0.0737206867325005	-0.0983361443845818
-0.192506990631962	-0.173015097951739
-0.29844710763284	-0.234890866562253
-0.386662287346048	-0.282800888808263
-0.454759779731117	-0.325333636229678
-0.515491350573265	-0.364027249052031
-0.570017473252683	-0.399523645709809
-0.618510946575419	-0.431523886684988
-0.660303865920204	-0.45901188144065
-0.694198909645804	-0.480620092656891
-0.718796950924839	-0.494997586909213
-0.732771582844018	-0.501090030144792
-0.735114557503735	-0.498316768285109
-0.725395802781577	-0.486678739304148
-0.704015114364444	-0.466827525317744
-0.672348236413807	-0.440089027118237
-0.632689064032491	-0.408403180009557
-0.587963426225065	-0.374140581739167
-0.541282069302857	-0.339791752161837
-0.495463150795701	-0.307581903999922
-0.452663943779363	-0.279117100793529
-0.414211706271083	-0.255177380308862
-0.380635439793205	-0.23571546350495
-0.351819766557768	-0.22002899275982
-0.327179649508902	-0.207018395804077
-0.305803176270465	-0.195450478425568
-0.286576597307513	-0.184184730365614
-0.268323182916945	-0.172341240386396
-0.249953795082672	-0.159390559246825
-0.230596973555303	-0.145149075195412
-0.209681200712313	-0.129687307181101
-0.18696434680041	-0.113197133005121
-0.162516893291573	-0.0958838432845924
-0.136661386915143	-0.0779224851519737
-0.109868146476451	-0.0594660972230979
-0.0826217729943326	-0.0406659260797604
-0.0552970800481225	-0.0216759786018548
-0.0280904189986363	-0.00263831676233543
-0.00102510926730229	0.0163424141928941
0.0259936655411273	0.0352248707068644
0.0531166018667249	0.054045490414174
0.0805016442972787	0.0729073318168324
0.108273487532231	0.0919340466035085
0.136483735802696	0.111195859232292
0.165076800063468	0.130632885856912
0.193872018334374	0.15001335585986
0.222569962744928	0.168963774497271
0.250787185210783	0.187082005273679
0.278115689466105	0.204091088548978
0.304191386984677	0.219946979274309
0.3287521802161	0.234830535052921
0.351680814128286	0.249038151885098
0.373049820145544	0.262866363099724
0.393188906161478	0.276589203070515
0.412766204445668	0.290553768820112
0.432834521237685	0.305326134983231
0.454771307640398	0.321759131061575
0.480047239659838	0.340857009921541
0.50979479427682	0.363390469013261
0.544218290495218	0.389341380292533
0.581979869408185	0.417365446599701
0.619774209467245	0.444494955227509
0.65232028432023	0.466255690200895
0.672923624041203	0.477272283778688
0.674603071785265	0.472301968171331
0.651567828944788	0.452577243050612
0.60436999111925	0.411025653049889
0.530511669959638	0.351659399414352
0.435458963111489	0.278490683389191
0.324677968220335	0.195531706219598
0.203634782931713	0.106794669150762
0.0777955048911568	0.0162917734278746
-0.047373768255799	-0.0719647797038742
-0.166406938863619	-0.153962788999294
-0.27383790928677	-0.225690053213194
-0.364200581879716	-0.283134371100383
-0.435549221433271	-0.325265256877286
-0.496183910321577	-0.360880208186074
-0.547676169733277	-0.391676537045756
-0.591156412738874	-0.418692391923561
-0.627102573477626	-0.44206801694178
-0.655318478527589	-0.461041794461205
-0.675065447813727	-0.47421022857556
-0.685317607255376	-0.480005262672104
-0.685112874455572	-0.477246364474665
-0.673945129003992	-0.465581186473372
-0.652101278888257	-0.445677271254671
-0.620830360902522	-0.419133257992435
-0.582271949661552	-0.388175917863359
-0.53915506007569	-0.35525952839974
-0.494357651638728	-0.32267854482056
-0.45045012123707	-0.29225912391942
-0.409329539484177	-0.265147185566612
-0.372007394149093	-0.24169319754103
-0.338567516557674	-0.221445591249598
-0.308281135196587	-0.203277454907893
-0.279861407516561	-0.185659933466343
-0.251841761470104	-0.167056701918073
-0.223028497173657	-0.146360894773672
-0.192901975044039	-0.123250040174058
-0.161790118339055	-0.098317985187525
-0.130693850962392	-0.0728833344748427
-0.100809954239904	-0.0484962025002075
-0.0729750817359188	-0.0263344767618145
-0.0473102906971227	-0.0067758940514119
-0.0232252311034396	0.0106499089890743
0.000266516166296742	0.0269402786442448
0.0241204089016386	0.0431327477061035
0.0489391793099598	0.059909860201417
0.0748780257307051	0.077467010296433
0.101765044116847	0.0956576137163195
0.129325179294065	0.114279332683324
0.157363463440519	0.133292006110635
0.18580113238192	0.152810499049372
0.214550578475281	0.172873929343213
0.243319133075408	0.193155663834573
0.271485557591614	0.212832428981772
0.298161343596394	0.23074284888108
0.322451876409058	0.245800600201722
0.343821366358359	0.257480916026746
0.362387181060347	0.266137349317027
0.378968846219774	0.27296193393581
0.39482854319361	0.279575470170695
0.411222556902343	0.287446303561033
0.429006149835426	0.297438597920343
0.448497678610659	0.309704891982391
0.469649392764845	0.323938646046436
0.492409266953301	0.33982455316785
0.517069122332605	0.35743711350334
0.54439292997984	0.37735424107455
0.575389153945503	0.4003690787663
0.610711631278491	0.426862101440348
0.649825080976775	0.456058694415504
0.69022014562709	0.485474271052734
0.727043089073513	0.510818864021836
0.753440166708806	0.526512765849513
0.761686596113298	0.52677731988129
0.744858775747695	0.513405967153499
0.704637689407901	0.476085408136508
0.635770581879965	0.419005891579889
0.543561880058039	0.346357666233213
0.433316010836275	0.262330980846053
0.310337401108827	0.171116084167982
0.179930477769847	0.0769032249485707
0.0473996677134872	-0.0161173480626081
-0.0819506021660999	-0.103755386115982
-0.202815904974762	-0.18182064046198
-0.309891813818346	-0.246122862351029
-0.3978739018027	-0.296388963287269
-0.464651994707823	-0.339265642367321
-0.522271684414999	-0.375933712564317
-0.572320644419402	-0.40730218212858
-0.615684076258379	-0.433793842871799
-0.65249336169817	-0.455265495747265
-0.682238195463175	-0.471129906356165
-0.704007824012951	-0.480676877659732
