# Supplementary material for: A multiwavelength photoplethysmography dataset with blood pressure and heart rate reference measurements
Source: Data Brief. 2025 Nov 14;63:112284. doi: 10.1016/j.dib.2025.112284 (PMC12682042; doi:10.1016/j.dib.2025.112284)
Supplement: Supplementary file 1 [file mmc1.zip › ppg_csv/ppg_subject_048.csv]

IR_PPG	Red_PPG
-0.745737119192794	-0.585284632530647
-0.748274319202893	-0.584945120457462
-0.745970106074424	-0.581717129902017
-0.739074342559784	-0.575656850252498
-0.727532637533878	-0.566480994610226
-0.710991686037459	-0.550623455658367
-0.685250303872298	-0.528286832678015
-0.651361167799284	-0.500418014069119
-0.610678086329642	-0.467963888231625
-0.564554867974601	-0.431871343565482
-0.514345321245388	-0.393087268470635
-0.461403254653229	-0.352558551347034
-0.407082476709353	-0.311232080594624
-0.352736795924986	-0.270054744613354
-0.299720020811356	-0.22997343180317
-0.249385959879691	-0.19193503056402
-0.203088421641216	-0.156886429295852
-0.16218121460716	-0.125774516398613
-0.12801814728875	-0.0995461802722493
-0.101953028197214	-0.0791483093167091
-0.0850821059351565	-0.0655087713027135
-0.0724678179628722	-0.0548533149427974
-0.0624472975041683	-0.0460330459548821
-0.0535439419428663	-0.037930535616249
-0.0445633698901055	-0.0295689008334692
-0.0346251080261893	-0.0202209223453831
-0.0231627042113505	-0.00948826269305234
-0.00991496300416078	0.00267731974081503
0.005095756705414	0.0160211764026397
0.0216152000971883	0.0300909170807823
0.0392399905151149	0.0443737449915082
0.0575099296640472	0.0584325630379472
0.0759853413578142	0.0720098505867633
0.0942992254028381	0.0850786555790567
0.112184430328969	0.097827484932424
0.129476978160457	0.110570737012278
0.146099759523156	0.123598051731871
0.162037648645653	0.137017120763392
0.177313795442236	0.150668846088844
0.191967996494657	0.164166853205556
0.206036927989983	0.177047027897247
0.219544916650325	0.188953271438725
0.232516072759343	0.199771337500837
0.245005004698442	0.209656081673327
0.257126119722341	0.218951703869187
0.269056514921324	0.228049776926927
0.280998362624689	0.237249363920811
0.29310870546975	0.246672565850083
0.305428534638671	0.256255806788803
0.317852480549418	0.265803422660549
0.330161919893769	0.275073642604344
0.342107491991808	0.283867945269861
0.353500291515208	0.292102238400771
0.36427089454882	0.29984411968777
0.374472321707968	0.307303044451401
0.384221705095073	0.314764150908248
0.393596421160607	0.322470975467876
0.402529248718113	0.330491245194396
0.41076760871688	0.338627991941984
0.417944627554872	0.346437295546866
0.423754667064121	0.353373437704739
0.428172818745833	0.359023415337972
0.431637971921609	0.363346967029173
0.435122102729252	0.366822454418455
0.440015035383245	0.370414944430158
0.447775531404105	0.375323559605387
0.459360813631928	0.382518062301244
0.474541876410135	0.392134771297528
0.491300857104974	0.402875832893812
0.505547524233455	0.411631417895711
0.492385851594267	0.400566898642991
0.45521914521753	0.369367429644841
0.397524872414483	0.321024144041278
0.322780500496364	0.258528174972319
0.234463496774413	0.184870655577981
0.13605132855987	0.103042718998281
0.0310214631639724	0.0160354983732356
-0.0771486321020395	-0.0731598731571382
-0.184981489926927	-0.161552262452823
-0.28899964299945	-0.246150536373803
-0.385725624008371	-0.32396356178006
-0.471681965642449	-0.392000205531578
-0.543391200590447	-0.44726933448834
-0.597375861541124	-0.486779815510329
-0.630158481183242	-0.507540515457528
-0.645216204561181	-0.51467851690653
-0.651584188374668	-0.516192197106707
-0.652134219137748	-0.514203950990652
-0.648764013832096	-0.509836688322898
-0.642429938405968	-0.503373774655434
-0.633263949607558	-0.49450619784157
-0.620718447075241	-0.482573100183037
-0.599415896827987	-0.464426663862594
-0.569767092917755	-0.441014249710438
-0.533163893660318	-0.413175402960476
-0.490998157371446	-0.381749668846617
-0.44466174236691	-0.347576592602769
-0.395546506962482	-0.31149571946284
-0.345044309473932	-0.274346594660739
-0.294547008217032	-0.236968763430373
-0.245446461507552	-0.200201771005651
-0.199134527661265	-0.164885162620481
-0.15700306499394	-0.131858483508771
-0.120443931821349	-0.10196127890443
-0.0908489864592628	-0.0760330940413652
-0.0695804696987255	-0.0549134741534855
-0.0539494497934182	-0.0397869578451818
-0.0422197199164464	-0.0275356142701216
-0.032685972386723	-0.0172552190360917
-0.0239275436300622	-0.0081128236819676
-0.0149400971714446	0.000579370309797022
-0.00513928860248098	0.00933775430981982
0.00572081392046572	0.0185110854193711
0.0176543959142263	0.0282919691685941
0.030538946025892	0.0387268563280382
0.0441960464828972	0.0497351132809762
0.0584657499735859	0.0611534974351141
0.0732664166048919	0.0728038320453969
0.0886134793035523	0.0845576019226078
0.104576494843452	0.0963708153729727
0.121190781971832	0.108284660736119
0.138379527364724	0.12040373311146
0.155941397130285	0.132862351155065
0.173611837060979	0.145784607651769
0.191156255352913	0.159243672072737
0.208440384003114	0.173227086970217
0.22544703933702	0.187616925311576
0.242242923685013	0.202196045206318
0.25892029308851	0.216686563557895
0.275538972503996	0.230810483131874
0.292082376674068	0.244347368525684
0.308430675385517	0.257166204755435
0.324354420728795	0.269226479546012
0.339539464972398	0.280559710907663
0.353654299936693	0.291244677402042
0.366454895481831	0.301381311019152
0.377897067636733	0.311063784527485
0.388209196747466	0.320360129062458
0.39788318641026	0.329312813654732
0.407570915668388	0.337966354241379
0.417910904623628	0.346405457098134
0.429333450681949	0.354768267431432
0.441895723957339	0.363201478955767
0.455190406675037	0.371752343594063
0.468360870274691	0.380235802379239
0.480244141271801	0.388151478118936
0.489645725906535	0.39473501342849
0.495719244951629	0.399195688907151
0.498372881554293	0.401107802945652
0.498560892450013	0.40080505620224
0.498274533595315	0.399542604905248
0.500082052767345	0.399226330626669
0.506222630884675	0.401686949378407
0.517485030258219	0.407711099280861
0.532264637130295	0.416190848912803
0.546187098896169	0.423738018657267
0.533337823643364	0.413330088688791
0.496899943118733	0.383847017207769
0.440038375172953	0.337899881850813
0.365918037656702	0.278099760254534
0.277703848420656	0.207057730055542
0.178560725315493	0.127384868890448
0.0716535861918897	0.0416922543958639
-0.0398526510994764	-0.0474090357916005
-0.152793068707928	-0.137307924035334
-0.264002748782789	-0.225393332698725
-0.370316773473381	-0.309054184145164
-0.468570224929028	-0.38567940073804
-0.555598185299052	-0.45265790484074
-0.628235736732776	-0.507378618816656
-0.683317961379523	-0.547230465029175
-0.717679941388615	-0.569602365841687
-0.734224182286165	-0.578505780778544
-0.743202748826822	-0.582879592755407
-0.746824365513517	-0.583959626419999
-0.746684919118908	-0.582517621994109
-0.743683506621769	-0.578896613568221
-0.737975818550559	-0.572997449008354
-0.729003614522615	-0.564287337606823
-0.715632673356112	-0.549016120985441
-0.693070601588207	-0.527300220914172
-0.661762036462337	-0.50007359434758
-0.623097548076077	-0.468270198240227
-0.578467706526998	-0.432823989546677
-0.529263081912674	-0.394668925221494
-0.476874244330678	-0.354738962219241
-0.422691763878583	-0.313968057494482
-0.368106210653962	-0.27329016800178
-0.314508154754389	-0.233639250695698
-0.263288166277436	-0.1959492625308
-0.215836815320677	-0.16115416046165
-0.173544671981684	-0.13018790144281
-0.137802306358031	-0.103984442428845
-0.11000028854729	-0.0834777403743172
-0.0913606316304009	-0.0696179920729303
-0.0758158880614079	-0.0584588603274979
-0.0620265414386892	-0.0488527093348497
-0.0491204926261672	-0.0398096643306345
-0.0365797229226879	-0.0305554876056224
-0.0240182305705716	-0.0205489057612135
-0.0109953015457923	-0.00947716504951352
0.00302254751605202	0.00275720269672784
0.0185299758095496	0.0160583313574348
0.0357680833718052	0.0301796875539271
0.0545657960621766	0.0447968332927051
0.0743424000163012	0.0595992566899841
0.0942862254284367	0.0743698389483545
0.113634633070557	0.0890213515714274
0.131932427948521	0.103579976583362
0.149158194511418	0.118128507176468
0.165672445028924	0.132737922831504
0.182022474788432	0.147421693676071
0.198693811187789	0.162131865474385
0.215905274318637	0.17678336782845
0.233514326757157	0.191273179901811
0.25105778848841	0.20547571763981
0.26791363551996	0.219227950716531
0.283530477480812	0.232333222172769
0.297640125720739	0.244599352078503
0.310367119445956	0.255899090115777
0.322185583004542	0.266221577499417
0.333733094737751	0.275687385483687
0.345550976158734	0.284523524546009
0.357859768999153	0.293014359126521
0.370475949227972	0.301441987272337
0.382917307226775	0.310020146374034
0.394647966410067	0.318832945335781
0.40533715173656	0.327806566258228
0.415001983240287	0.33673871610645
0.423969936262746	0.345377962510342
0.43268326279944	0.35350960363685
0.441437176090254	0.360999897311912
0.450178909415142	0.367784220170338
0.458481513874982	0.373832651716243
0.465739373599842	0.379151108130142
0.471532830536833	0.38385495176334
0.476015249745376	0.388291671404979
0.480124922276831	0.393121316355232
0.485446921782567	0.399232110764502
0.493658736397058	0.407408981448117
0.505660723238527	0.417781122681648
0.520650747849855	0.429204359031917
0.535482366770145	0.438824938827056
0.544614969634665	0.428587725168552
0.530450941776664	0.39959479351246
0.490470554967326	0.354424207837912
0.428441354353646	0.295654032124043
0.348130885082621	0.225862330349983
0.253306692301247	0.147627166494865
0.14773632115652	0.063526604537822
0.0351873167954364	-0.0238612915420138
-0.0805727756350075	-0.11195845776551
-0.195776410987816	-0.198186830153534
-0.306656044115992	-0.279968344726953
-0.40944412987254	-0.354724937506635
-0.500373123110463	-0.419878544513448
-0.575675478682766	-0.472851101768259
-0.631583651442453	-0.511064545291936
-0.664330096242526	-0.531940811105345
-0.678421303040298	-0.539802852113542
-0.68582953569172	-0.542836604418383
-0.68877932132679	-0.542504336154344
-0.688598436624443	-0.539727590333133
-0.685762372318694	-0.534917887796737
-0.679994030947519	-0.527977722883814
-0.670405420389263	-0.518332269500575
-0.655701011317355	-0.501579828185728
-0.63123205623674	-0.477856890587437
-0.597504910840746	-0.448275594403774
-0.556154761743388	-0.413948077332813
-0.508816795558678	-0.375986477072628
-0.457126198900628	-0.335502931321292
-0.40271815838325	-0.293609577776878
-0.347227860620558	-0.25141855413746
-0.292290492226563	-0.210041998101112
-0.239541239815278	-0.170592047365907
-0.190615290000717	-0.134180839629918
-0.14714782939689	-0.101920512591218
-0.110774044617811	-0.0749232039478827
-0.0831291222774913	-0.0543010513979839
-0.0652099788699974	-0.0408403894605318
-0.0526216160681562	-0.0312856034521728
-0.0435763466613842	-0.0240266640214078
-0.0363861270793443	-0.0177662839825941
-0.0295442867720663	-0.0116147454150616
-0.0217642703904275	-0.0050227471910868
-0.0120293101130724	0.00235874553366349
0.00033318105347108	0.0108018152967426
0.0155792157751463	0.0205556030194515
0.0335236810018942	0.0318263272207887
0.0535974414314525	0.0447155390852001
0.074985475351588	0.0591630108865391
0.0968107134289266	0.0749298207143892
0.11831249487119	0.0916319585055531
0.138975060059269	0.108810631166911
0.158580834257838	0.126012662631162
0.177185056119188	0.142857295099874
0.195027650427752	0.15907942475855
0.212413800032538	0.174549874880653
0.229602226538035	0.189273434229446
0.246733404659561	0.203362588976996
0.263810595799336	0.216988323031824
0.280725478250069	0.230319228190853
0.29730786042503	0.243468611517511
0.313380230369913	0.256465823836911
0.328805431612267	0.269252911612618
0.343515594358548	0.281697751404551
0.357507159001971	0.293620684741113
0.370802238672173	0.304839065360397
0.383409358134435	0.315226294950884
0.395329566036862	0.324766768224473
0.406618773642961	0.333585131940659
0.417459214398261	0.341939620736425
0.428170312022059	0.350179775763656
0.439126149668614	0.358670831884419
0.450608727824995	0.367691596353404
0.462664797712794	0.377330034957082
0.475032506642472	0.387420384627432
0.487177297711552	0.39756633504643
0.498444832804765	0.407268346998412
0.50830854221753	0.416128810716775
0.51665406883666	0.424064301422887
0.524000336334871	0.431430746669858
0.531526623244825	0.438980497860458
0.540792065372234	0.447613183748516
0.553120611421867	0.457932510990513
0.568763923375739	0.469676592567082
0.586092953153393	0.481167078389584
0.601140159697191	0.489004479870491
0.588815449288147	0.479056221381417
0.553768833933015	0.45078319755881
0.498891587439792	0.406543035869595
0.427074983616476	0.348693363780695
0.341210296271065	0.279591808759036
0.244188799211557	0.201595998271542
0.138901766245949	0.117063559785136
0.0282404711822405	0.0283521207667432
-0.0849038121715716	-0.0621806913167123
-0.197639810007489	-0.152177248998306
-0.307076248517515	-0.239279924811115
-0.41032185389365	-0.321131091288213
-0.504485352327897	-0.395373120962677
-0.586675470012258	-0.459648386367582
-0.654000933138735	-0.511599260036004
-0.70357046789933	-0.54886811450102
-0.732492800486046	-0.569097322295704
-0.744904581771901	-0.576643348271401
-0.750401424211761	-0.579410971298575
-0.75079469854843	-0.578441926246674
-0.7474025741163	-0.574361473783884
-0.74091123967993	-0.567368860401418
-0.731268476129758	-0.557261736432096
-0.717676596158092	-0.5404180592284
-0.694331213860038	-0.517275348433922
-0.661549483026322	-0.488819510115822
-0.62092855004749	-0.456036450341264
-0.574065561314089	-0.41991207517741
-0.522557663216663	-0.381432290691423
-0.468002002145759	-0.341583002950467
-0.411995724491923	-0.301350118021703
-0.3561359766457	-0.261719541972294
-0.302019904997636	-0.223677180869403
-0.251244655938277	-0.188208940780192
-0.20540737585817	-0.156300727771825
-0.166105211147859	-0.128938447911464
-0.13493530819789	-0.107108007266272
-0.113266351025961	-0.0918785162365737
-0.0971193366010327	-0.0796875214827727
-0.0845850601399289	-0.0694016976092658
-0.0738545203315309	-0.0600554862026018
-0.0634325310320936	-0.0508787060235321
-0.0522476343949407	-0.0412973747250118
-0.0396568627533797	-0.0309370457558341
-0.0253721433833349	-0.0196304991121013
-0.00935625088483777	-0.00741373726452042
0.00826481618410126	0.00550671448928968
0.0272465008457388	0.0188205187269732
0.0472307341652337	0.0322048172993187
0.0677443726854561	0.0454203109267602
0.0882344429737364	0.0583860799152513
0.108159072512613	0.0712033007988912
0.127108808755292	0.0841067478934912
0.144904095550926	0.0973548037408326
0.161619220282654	0.111106318358463
0.177515491570943	0.125341305837022
0.192911100650474	0.139855012813621
0.208050259857353	0.154319151035067
0.223035948934896	0.168382524573789
0.237851386946014	0.181773638874155
0.252439419776964	0.194366834777964
0.266778334240438	0.206188594760088
0.280908793195702	0.217370211362286
0.294910224408065	0.228078538191023
0.30885689329445	0.238461824798685
0.322785076803484	0.248632632826866
0.336688221557289	0.258687553188659
0.3505458774255	0.268747693428332
0.364380138462988	0.278997817195615
0.378311655376448	0.28969998727999
0.392570370358655	0.301157796615537
0.407426125550532	0.313618076696597
0.423043902339886	0.327129138981336
0.439319619462476	0.341420741854686
0.455784180341953	0.355890449163046
0.47164532763794	0.369733016738866
0.485973435944297	0.382159537390606
0.497977398960696	0.392606861713091
0.507296270336934	0.400876119308401
0.514232504777876	0.407203376299651
0.519843433311153	0.412277387405997
0.525800925939329	0.417173945408027
0.533961821908995	0.423132817328046
0.545676406022416	0.431119689418441
0.560972798184977	0.441207204281765
0.577848609650596	0.451942261570443
0.591940462167679	0.459970591237924
0.579177125346295	0.449986733383532
0.542949370690251	0.421668554667181
0.486350581911706	0.377466147359112
0.412474142722819	0.319829603729565
0.32441343683575	0.25120901604878
0.225261847962658	0.174054476586998
0.118112759815703	0.0908160776144589
0.0060595561070437	0.00394391140140218
-0.107804379451159	-0.0841119297819312
-0.220385663146747	-0.170901353665302
-0.32859091126756	-0.253974267978468
-0.429326740101439	-0.330880580451192
-0.519499765936224	-0.399170198813231
-0.596016605059756	-0.456393030794346
-0.655783873759875	-0.500098984124297
-0.695708188324421	-0.527837966532844
-0.717183133677834	-0.541580350692468
-0.732326208863369	-0.5514291894913
-0.741664351686877	-0.557429876594945
-0.745327357668039	-0.55936685062156
-0.743376095277572	-0.557093073513657
-0.735855608980957	-0.550574092968675
-0.722641303699529	-0.539708611922732
-0.700230412137565	-0.521484492443818
-0.669048792579237	-0.49631109334439
-0.630475107085631	-0.465363554369657
-0.585888017717831	-0.42981701526483
-0.536666186536923	-0.390846615775119
-0.484188275603992	-0.349627495645734
-0.429832946980123	-0.307334794621885
-0.3749788627264	-0.265143652448781
-0.321004684903908	-0.224229208871634
-0.269289075573733	-0.185766603635654
-0.22121069679696	-0.150930976486049
-0.178148210634672	-0.120897467168031
-0.141480279147956	-0.0968412154268096
-0.112585564397897	-0.0798711530636033
-0.0928027985278528	-0.0645870516001417
-0.0744983061858091	-0.0492504451391533
-0.055865583756567	-0.0328733211990447
-0.0360324287762745	-0.0153809283883709
-0.0150947210747441	0.0025450644905886
0.00617972172342765	0.0198768842203503
0.0268317559740464	0.0357236546884448
0.0461540700611266	0.0496761973848191
0.0639282541309091	0.0618927646862345
0.0804171373728317	0.0729513959599311
0.0961865748047393	0.0835916079067529
0.111877586483146	0.0944713622633486
0.128028923608419	0.106012306804343
0.144985695366385	0.118351070173367
0.162866121353666	0.131376032367525
0.181539216152497	0.144804152113124
0.20059703212165	0.158247344796438
0.219349995768426	0.171244054743144
0.23689387468326	0.183276647932493
0.252281605351554	0.193822890748202
0.264790420412891	0.202475044662162
0.274212806774413	0.209109866406911
0.281041673729887	0.214034979944867
0.286418220414931	0.218009558673971
0.291807630402939	0.222077838317037
0.298523019347691	0.227259321633573
0.307315313738968	0.234234756363461
0.318206363702782	0.243168856713748
0.330605179916036	0.253723786228576
0.34361721854702	0.265221573194951
0.356398311369644	0.276869322422403
0.36841701955048	0.287967871332299
0.379546054976548	0.298054812155523
0.389980609453864	0.30696544759627
0.400050312544727	0.31481807130576
0.410021492614302	0.321937272977756
0.419967525293064	0.328728808545503
0.429738457383999	0.335529667091888
0.439020046577196	0.342480344314683
0.447454770814858	0.349480070691486
0.454797154057107	0.356265746800115
0.461077350573204	0.362604280542623
0.46674007223408	0.368529902932905
0.472707041559696	0.374517188680735
0.48028724742742	0.381473993150945
0.490857391219065	0.390474873797711
0.505288852229128	0.402233012870259
0.523209660191404	0.41641674306759
0.542315072691596	0.431028618830695
0.55801573155243	0.442127030174095
0.544267003770142	0.430560872743416
0.505329937544991	0.397920649277915
0.444668208559544	0.347293733017393
0.36574549249637	0.281767497201651
0.272025465038038	0.20442931507049
0.166971801867116	0.118366559863714
0.0540481786661722	0.0266666048211216
-0.0632817288822247	-0.0675831768174838
-0.181554245095507	-0.161295411812301
-0.297305694291105	-0.251382726923529
-0.407072400786451	-0.334757748911366
-0.507390688898976	-0.40833310453601
-0.594796882946113	-0.46902142055766
-0.665827307245292	-0.513735323736514
-0.717018286113947	-0.539387440832771
-0.744906143869506	-0.550001446001859
-0.75534742619048	-0.554096286564812
-0.758119129638187	-0.553580793314067
-0.755454979447155	-0.549742759572687
-0.748855204834322	-0.543313697692101
-0.739003777922234	-0.534522876158674
-0.72575441240947	-0.523137331757649
-0.703790766429311	-0.505344170905818
-0.673745014072148	-0.481894993419458
-0.636871407990181	-0.453711310036225
-0.594424200835611	-0.421714631493776
-0.54765764526064	-0.386826468529765
-0.497825993917467	-0.349968331881851
-0.446183499458294	-0.312061732287689
-0.393984414535322	-0.274028180484935
-0.34248299180075	-0.236789187211246
-0.29293348390678	-0.201266263204278
-0.246590143505613	-0.168380919201687
-0.204707223249449	-0.13905466594113
-0.168538975790489	-0.114209014160262
-0.139339653780934	-0.0947654745967411
-0.118579408976099	-0.0816734951992466
-0.102260312585012	-0.0709779044599765
-0.0886835151131252	-0.0614899406208709
-0.0763214993613112	-0.0523299636030675
-0.0639969415631475	-0.0429864308986094
-0.0509524791634869	-0.033253662290832
-0.0368142149060086	-0.0230891764679217
-0.0214763647750921	-0.012462492513757
-0.00495755182842636	-0.00126413585880051
0.0127115835565621	0.0106949131432044
0.0315287181909468	0.0236134897563346
0.051488824680125	0.0376093211633659
0.0725182604651	0.0526516166130096
0.0944195954404763	0.0685405994716483
0.116861185240958	0.0849382805683526
0.139426202658277	0.101443038411304
0.161711079284352	0.1176917228598
0.183436342669496	0.133461582075982
0.204518290525763	0.14873374392881
0.225061203680167	0.163683215600026
0.245265083785005	0.178585943318501
0.26528716368744	0.193674579434292
0.285125116396761	0.209009281799921
0.304587880352395	0.224431556956378
0.32338000977457	0.239629079732355
0.341261130949628	0.254279049143685
0.358189298939828	0.268192854752953
0.374356789569932	0.28138266109877
0.390090362429872	0.294015143383705
0.405675978619344	0.30628436020015
0.421216226914384	0.318283866428068
0.436603117684762	0.329957855902992
0.451612119892655	0.341160062367251
0.46605067212079	0.351776884833092
0.479869665068861	0.361828871494891
0.493176399838241	0.371483995292323
0.506147587522063	0.380975490750651
0.518894911698555	0.390469314230973
0.531355924182595	0.399948967029557
0.543268146019845	0.40918194210564
0.554255215260065	0.417805147718097
0.564022697495514	0.425517508968284
0.572618217127509	0.432312139154233
0.580655394261592	0.438643779740204
0.589362086858916	0.445425092728353
0.600325550751399	0.453778101075561
0.614886668300445	0.46453240367604
0.633273204771407	0.477557116436052
0.653717854143091	0.491120207751742
0.671911683467087	0.50154181886075
0.659266464382254	0.490564925489054
0.623261939127571	0.459457029352755
0.566794805702763	0.410952306420034
0.492761762107555	0.347784932659071
0.40405950634167	0.272689084038048
0.303584736404835	0.188398936525146
0.194234150296772	0.0976486660885467
0.078904446017207	0.00317244869643026
-0.0395076784341357	-0.0922955396830219
-0.158105525057532	-0.186021123081629
-0.273992395853256	-0.275270125531208
-0.384271592821585	-0.35730837106358
-0.486046417962794	-0.429401683710564
-0.576420173277157	-0.488815887503977
-0.652496160764951	-0.532816806475639
-0.71137768242645	-0.558670264657369
-0.750168040261932	-0.569885965568431
-0.770555190549541	-0.577065592505686
-0.78635403194926	-0.581679212434828
-0.798193438467967	-0.584437332198977
-0.806010886145464	-0.585391428149406
-0.809330698361606	-0.584082425027951
-0.807462660376503	-0.579704312831006
-0.79958878771245	-0.571264126903465
-0.783081519082824	-0.555832179575331
-0.756679373548071	-0.533225030641354
-0.721763626877953	-0.504567907930841
-0.679715554842235	-0.470986039273103
-0.631916433210678	-0.433604652497448
-0.579747537753045	-0.393548975433188
-0.5245901442391	-0.35194423590963
-0.467825528438605	-0.309915661756085
-0.410834966121323	-0.268588480801862
-0.354999733057017	-0.22908792087627
-0.30170110501545	-0.19253920980862
-0.252320357766384	-0.16006757542822
-0.208238767079583	-0.13279824556438
-0.170837608724809	-0.111856448046409
-0.141498158471825	-0.0980349676040273
-0.121423650914759	-0.0872145153985384
-0.104725524164513	-0.0781094069204635
-0.0901779682192384	-0.0696410477718222
-0.0767438151554772	-0.0610336157670057
-0.0636037594854307	-0.0518358682790832
-0.050187792002581	-0.0418796095621053
-0.0361863355828148	-0.0311839718070564
-0.0215035197649933	-0.0198250573875395
-0.00614735363532046	-0.00781568060049878
0.00989948791658	0.00494811771927355
0.0267616543782629	0.0186461006745269
0.044659324147845	0.0334251804305719
0.0638042403591366	0.0492852516012625
0.084255725998303	0.066017072051071
0.105818361163098	0.0832223071646184
0.1280513234925	0.100416224056134
0.150401406286953	0.11718365328234
0.1723962594282	0.133330817604078
0.193793803001211	0.148966027751791
0.214609710200128	0.16446389173275
0.235018480011701	0.180313983323847
0.255194769939807	0.196906744896045
0.275188177689382	0.214343955539415
0.294894131422751	0.232357984567815
0.31411876449261	0.250377963980817
0.332682940340386	0.26771175099474
0.350503504984017	0.283759234362167
0.36761985091984	0.298169588499465
0.384166470932401	0.310900517898047
0.400308384516625	0.32218888053975
0.416164562950622	0.332461702872159
0.431752127857843	0.342212817982054
0.446979386486636	0.351871383663226
0.461690603780097	0.36169532152394
0.475736799577124	0.371718238071184
0.489036793745135	0.381761323619884
0.501601600951169	0.391503164198176
0.51351350154681	0.400586828520567
0.524877678378254	0.408737949752819
0.535791742473587	0.415870580395245
0.546381232168873	0.422164017790543
0.556911180137426	0.428096936462249
0.567922158200922	0.434422841721813
0.580286323542174	0.442062740644971
0.595058291314717	0.451879887725147
0.613026571705696	0.464303673894679
0.63397607269397	0.47881376790829
0.655844162950908	0.493394854357046
0.674119591809401	0.504190210734192
0.659520135366805	0.492918606760642
0.618128313658445	0.460998870932467
0.553553948113463	0.411273617388376
0.469406860160999	0.346585460267079
0.369296871230196	0.269777013707287
0.256833802750194	0.183690891847709
0.135627476150134	0.0911697088270558
0.0092877128591587	-0.00494392121596243
-0.118575665693592	-0.101807384142636
-0.244352838078975	-0.196578065814254
-0.364433982867851	-0.286413352092107
-0.475209278631077	-0.368470628837485
-0.573068903939513	-0.439907281911678
-0.654403037364017	-0.497880697175975
-0.715601857475447	-0.539548260491666
-0.753055542844663	-0.562067357720042
-0.770513400106624	-0.570357057900456
-0.781137896988996	-0.574257268282671
-0.786655204041574	-0.574825454576063
-0.787882787197794	-0.572531146640051
-0.784922265429495	-0.567395442742299
-0.77735667215988	-0.559094855060382
-0.764414859199322	-0.544256397182184
-0.741941723744996	-0.522880714856143
-0.710161998118333	-0.495906984520043
-0.670534848704144	-0.464274382611666
-0.624519441887234	-0.428922085568799
-0.573574944052411	-0.390789269829223
-0.519160521584484	-0.350815111830724
-0.46273534086826	-0.309938788011085
-0.405758568288546	-0.269099474808091
-0.349689370230151	-0.229236348659526
-0.295986913077883	-0.191288586003172
-0.246110363216548	-0.156195363276815
-0.201518887030955	-0.124895856918239
-0.163671650905911	-0.0983292433652269
-0.134027821226225	-0.0774346990555633
-0.113898138314387	-0.0631850991094634
-0.0983857024419418	-0.0518491725158925
-0.0857055300795035	-0.0419991582830063
-0.074200732532897	-0.0324399764671123
-0.0625517866196906	-0.0223536839078388
-0.0499005244090652	-0.0113378559208227
-0.0358558581771262	0.000654076149068178
-0.0203924512117207	0.0134435495494605
-0.00369342473200036	0.026781768561264
0.0140055076822001	0.0404743295653411
0.0325325764165572	0.0544409124108951
0.0518388077540975	0.068710516434125
0.0719911976411424	0.0833749146192548
0.0931046566068516	0.0985227647901771
0.115238206741064	0.114171031479169
0.138299374402302	0.130214546869934
0.16200193807085	0.146420988198646
0.185901531199979	0.162488556780011
0.209498350139022	0.178152807187427
0.232364547278538	0.193293926288314
0.254243868371837	0.207982512772694
0.275084891418081	0.222428499478722
0.294997128495494	0.236854020803632
0.314153166563672	0.251358980147048
0.332688350406462	0.265854056542538
0.350651095772167	0.280096137487172
0.368023486739693	0.293800160357966
0.38478848630205	0.306758880382601
0.401000403836722	0.31890903402027
0.416824265110002	0.33032835554161
0.432529316536752	0.341187644938516
0.448437143457003	0.351688558329617
0.46483354342795	0.362006218732726
0.481862245255364	0.372246705290796
0.499431692872718	0.38242282356734
0.51717352727293	0.392445411579082
0.534480416840124	0.402128227705759
0.550623264480064	0.411211068335375
0.564918068172972	0.419408855946613
0.576898002565161	0.426490671499653
0.586456496267432	0.432382761194815
0.593949903648059	0.437272714855673
0.600251619719411	0.441674762763916
0.606717836265722	0.446409218951338
0.614988365186175	0.452451583668286
0.626553850331794	0.46061660393765
0.642094916164553	0.471079396824141
0.660717317323194	0.482820096922006
0.679322369215282	0.493183660199695
0.692408749549169	0.483302093080489
0.677571939393683	0.455201749659029
0.635501835911689	0.411199166839556
0.569858929579888	0.35361088152631
0.484303710874978	0.28475343062353
0.382496670273659	0.206943351035457
0.268098298252629	0.12249717966633
0.144769085288589	0.0337314534203898
0.0161695218582376	-0.0570372907981246
-0.114039901561726	-0.147492516084973
-0.242198694494604	-0.235317685535915
-0.364646366463695	-0.318196262246712
-0.477722426992301	-0.393811709313123
-0.577766385603722	-0.459847489830908
-0.66111775182126	-0.513987066895827
-0.724116035168215	-0.553913903603641
-0.763100745167887	-0.57731146305011
-0.781618047975563	-0.587431393225813
-0.794452307254342	-0.593574254970868
-0.803071442062898	-0.596824066424857
-0.808143505684538	-0.5977781009766
-0.809831941203327	-0.596618291789093
-0.808008360178032	-0.593174104556948
-0.802324360892722	-0.586991003890791
-0.7921696127811	-0.577411790539979
-0.773277344404005	-0.561436590672344
-0.745348601231346	-0.539468068927765
-0.709732104634164	-0.51244882196832
-0.667776575983502	-0.48132144645609
-0.620830736650398	-0.447028539053155
-0.570243308005896	-0.410512696421595
-0.517363011421037	-0.372716515223491
-0.46353856826686	-0.334582592120921
-0.410118699914408	-0.297053523775966
-0.358452127734723	-0.261071906850707
-0.309887573098844	-0.227580338007222
-0.265773757377813	-0.197521413907593
-0.227459401942672	-0.171837731213899
-0.196293228164462	-0.15147188658822
-0.173672307405018	-0.137403727120911
-0.15552223951387	-0.125458991331318
-0.140481470859177	-0.114359629571624
-0.127127504751316	-0.103033787356509
-0.114079656558492	-0.0907423799258117
-0.100141954104075	-0.0771576990829648
-0.0844580225425075	-0.0623693408179678
-0.066621828399551	-0.0467931154022353
-0.0466936725906217	-0.0309862068670777
-0.0251034388136894	-0.0154161290400783
-0.00246427667768914	-0.000261252445971374
0.0206516456523027	0.0146888487488632
0.0439173077255664	0.0300063201335709
0.0673812594390939	0.0464847457779825
0.0914726655953795	0.0664076312359157
0.116842264426428	0.0887749406189568
0.144698345324033	0.112825095711921
0.174322879009067	0.137796518299625
0.204738217709908	0.162927630166884
0.234966713654935	0.187456853098513
0.264030719072524	0.210622608879329
0.290952586191054	0.231663319294146
0.314716919717931	0.249809185739497
0.335462738540523	0.265184114206854
0.353962629714539	0.278351073887326
0.371257023307172	0.290028672595838
0.388269215100858	0.300940378879365
0.405534999102272	0.311701326030586
0.42312552324219	0.322736273607204
0.44075234692604	0.334234353826165
0.457970626502187	0.346152639010683
0.474378192178163	0.358269963049083
0.48974342683737	0.370272926851544
0.504041062137335	0.381841382312001
0.517403460617887	0.392703551668474
0.530015723902542	0.402653337990096
0.542004637775831	0.411546455445506
0.553374330043358	0.419297570898609
0.564014168896344	0.425891130613352
0.573772978634921	0.431411895877739
0.582584905497502	0.43610013942627
0.590631351591768	0.440424725862729
0.598496566245847	0.445135631853092
0.607223236146881	0.451223541423332
0.618145683088965	0.459711882524237
0.632419276477911	0.471254494368766
0.6502781138949	0.485595099411113
0.670199960215772	0.501029728004031
0.688283986714551	0.514072989554592
0.67474468011468	0.503076722284558
0.63626368581921	0.471927036443531
0.576046392084355	0.423382605985127
0.497298187166327	0.360202104862961
0.40322445932134	0.285144207030648
0.297030596805607	0.200967586441804
0.181921987875342	0.110430917050043
0.0611040207867583	0.0162928728089825
-0.0622179162039312	-0.0786878723277642
-0.184838434840513	-0.171752644406581
-0.303552146866774	-0.260142769473854
-0.4151536640265	-0.341099573575966
-0.516437598063478	-0.411864382759302
-0.604198560721495	-0.469678523070249
-0.675231163744338	-0.511783320555189
-0.726330018875793	-0.535420101260508
-0.754289737859646	-0.544827002804431
-0.764894158174692	-0.549278882067357
-0.77006377750411	-0.55032819693283
-0.771315468216965	-0.548827161695326
-0.769278009422476	-0.545075245332578
-0.763819228826333	-0.538947054691241
-0.754199080987264	-0.52997892018452
-0.739281245912626	-0.514892408248279
-0.715362230762291	-0.494091759207842
-0.683398343575425	-0.468386490884621
-0.644639847701207	-0.438586121100026
-0.600337006488812	-0.405500167675465
-0.551740083287417	-0.369938148432351
-0.500099341446198	-0.332709581192093
-0.446665044314334	-0.294623983776102
-0.392687455240999	-0.256490874005787
-0.339416837575371	-0.21911976970256
-0.288103454666626	-0.18332018868783
-0.239997569863941	-0.149901648783008
-0.196349446516492	-0.119673667809503
-0.158409347973457	-0.0934457635887277
-0.127427537584011	-0.0720274539420903
-0.105038550900128	-0.0565586742778182
-0.0859271637936955	-0.0427785866155748
-0.0689223233744825	-0.0300636671962464
-0.0532355481045698	-0.0182102197253693
-0.0385047346242528	-0.00734958303422508
-0.0246495492746399	0.00224896220609583
-0.0116156110207428	0.0104272806806452
0.00086318282348514	0.0173592054319042
0.0133584086270881	0.0236477064507114
0.026634349604149	0.0302252480796573
0.0413763279826787	0.0380712336904294
0.0579140807500182	0.047874495250805
0.0761119559174319	0.0598158483174373
0.0954892033258375	0.0735744373960783
0.115479233128924	0.0885277635336324
0.135665229605853	0.104022012062229
0.155880418402962	0.119586898469893
0.176164676134379	0.135030011623325
0.196641743620778	0.150411717410912
0.217396449660607	0.165939250249529
0.238408311478131	0.181830660381193
0.259560767821809	0.198199252208622
0.280705820255405	0.214997208562131
0.301734042465924	0.232028787990145
0.322600878717994	0.249011542225367
0.34329936699193	0.265651854846487
0.363814895758977	0.281711277095076
0.384103360213948	0.297051695670602
0.40409937595376	0.311649820488262
0.423733498762129	0.32557596399911
0.442944004762617	0.338945989803274
0.46168415263487	0.351867781524266
0.47992413285209	0.364401316485093
0.497641513899537	0.376538322981225
0.514802074171479	0.388199350563882
0.531342050301359	0.399247709147021
0.547157305518412	0.409520438977422
0.562097284426143	0.418870376141992
0.575973457415475	0.427210922210639
0.588614615043107	0.434565350075222
0.599999584164768	0.441131246686142
0.61045082076434	0.447354012288112
0.620796634116761	0.453962845040111
0.632352365998458	0.461890353482461
0.646584875760771	0.472004429939647
0.664430633819899	0.484636928071418
0.685399618616362	0.498986563947471
0.706747573200951	0.512578723172928
0.723074866477658	0.52104100580472
0.708987674725419	0.509678522631098
0.668904646466625	0.477466452775396
0.606093602198158	0.427217865735357
0.5238223624169	0.361745831008725
0.425358747619733	0.283863418093243
0.313970578303539	0.196383696486656
0.1929256749652	0.102119735686706
0.0654918581015993	0.00388460519113745
-0.0650630517903819	-0.0955086255023058
-0.195471234213862	-0.19324688689588
-0.322464868671957	-0.286517109491842
-0.442776134667786	-0.372506223792448
-0.553137211704467	-0.448401160299954
-0.650280279285117	-0.511388849516617
-0.730937516912854	-0.558656221944692
-0.791841104090797	-0.587390208086437
-0.829723220322063	-0.600629789967715
-0.847877817762872	-0.610607150870373
-0.862024050881466	-0.61773462579743
-0.8722503965065	-0.621911451363981
-0.87804739831007	-0.622837348451728
-0.878674512437014	-0.620187165079001
-0.873367483169528	-0.613646921857719
-0.86140446601159	-0.602878515317
-0.839872719253213	-0.585531179181426
-0.808662029741232	-0.562210871780322
-0.769292127754296	-0.533875427638322
-0.723282743571052	-0.501482681280056
-0.672153607470152	-0.465990467230158
-0.617424449730242	-0.428356620013258
-0.560615000629971	-0.389538974153989
-0.503244990447989	-0.350495364176983
-0.446834149462943	-0.312183624606872
-0.392902207953483	-0.275561589968288
-0.342968896198257	-0.241587094785862
-0.298553944475914	-0.211217973584228
-0.261177083065103	-0.185412060888017
-0.232358042244471	-0.165127191221861
-0.21323238457041	-0.15134262442881
-0.197560205105443	-0.139484296265978
-0.182923044856216	-0.127917866008995
-0.167363876277348	-0.115389210028827
-0.149647015749896	-0.101209969417685
-0.129264622461432	-0.0852709538279372
-0.106249846539986	-0.0679049399015828
-0.0809382779621326	-0.0496667405062185
-0.0538004553199001	-0.0311102719162472
-0.0253739587734378	-0.0126259081326393
0.0037596889333269	0.00562781966091631
0.0330200978706538	0.0237004222673916
0.061914336134945	0.0417694554197142
0.0901304062494063	0.0600507821159083
0.11758550468511	0.0787296093359978
0.144398649554579	0.097922379308932
0.17079840041211	0.117667951632389
0.197008957282013	0.137936126560029
0.223163861166176	0.158633383122199
0.249275464778457	0.179594506525696
0.275255269016246	0.200572573367759
0.30095639871118	0.221255152497403
0.326210510896336	0.241324785249912
0.350853173418033	0.260550515761031
