# Supplementary material for: A multiwavelength photoplethysmography dataset with blood pressure and heart rate reference measurements
Source: Data Brief. 2025 Nov 14;63:112284. doi: 10.1016/j.dib.2025.112284 (PMC12682042; doi:10.1016/j.dib.2025.112284)
Supplement: Supplementary file 1 [file mmc1.zip › ppg_csv/ppg_subject_049.csv]

IR_PPG	Red_PPG
-1.48925812452894	-1.5352835769219
-1.50359684862997	-1.54377874543558
-1.50742575076137	-1.54080150906943
-1.49844070535995	-1.5238361897427
-1.47415875042831	-1.4904569909951
-1.43243491545929	-1.43890334446723
-1.37215528954	-1.3686420722169
-1.29388727425942	-1.27887087942244
-1.20022723535702	-1.17475367307464
-1.09567335186416	-1.06213403108653
-0.986021435733612	-0.946855531371155
-0.877450158593332	-0.834761751841551
-0.77555426361734	-0.731696270410758
-0.684569437935972	-0.640162354041294
-0.606936912561812	-0.564368503226468
-0.543241743611099	-0.504427420197624
-0.492475554779478	-0.458421672568397
-0.452523163971703	-0.423187102176797
-0.420731173394138	-0.395255401231768
-0.394397522861564	-0.371589115950729
-0.371061390283454	-0.349856582360954
-0.348568290078966	-0.328240382620724
-0.324983725825925	-0.305014127039795
-0.298487519094103	-0.278230803228951
-0.267383330243014	-0.245783337987415
-0.230294175792772	-0.20586566533939
-0.186492587200373	-0.157610271387838
-0.136186911979877	-0.101544775370069
-0.080547760916112	-0.0395694656319048
-0.0213758285555748	0.0256042277952268
0.0394742955268899	0.091320440901303
0.100653163245111	0.15576079550394
0.161625700369064	0.218334178482019
0.222651105553856	0.279592648547464
0.284502795797381	0.340787991268329
0.348064998546319	0.403269105408672
0.413933121368147	0.467916137717507
0.482105322640818	0.534755716561526
0.551823573026648	0.602832546465064
0.621609067306135	0.670350516431333
0.689515129879558	0.735053529347469
0.753570182096483	0.794779185183693
0.812307045615307	0.848064399993517
0.865201488498869	0.89461422568941
0.912820356635086	0.935416701482303
0.95655819279787	0.972379085897287
0.998033226344074	1.00759462234227
1.03843395842974	1.04259968683642
1.07818953319482	1.07804452419367
1.11718230718044	1.11398544814953
1.15541331261176	1.15063630875887
1.19375554560338	1.18912720835945
1.23432278608373	1.23176660648919
1.28008004808001	1.28147839366983
1.33358902240671	1.34038308105381
1.39513324607934	1.40783173468696
1.46078502986168	1.47851394069826
1.52114039841477	1.54141417693538
1.56139098750302	1.58026334997951
1.52437756495582	1.54120851843109
1.42018155717593	1.43135026091763
1.25906935395588	1.2616479331369
1.05130734508822	1.04306089078665
0.807161920365481	0.786548489564607
0.536899469580206	0.503070085168537
0.250786382524938	0.203585033296183
-0.0409109510077857	-0.100947310354706
-0.327926141225423	-0.399567590086382
-0.599992798335435	-0.681316450201098
-0.84684453254528	-0.935234535001104
-1.05821495406242	-1.15036248878865
-1.22383767309431	-1.315740955866
-1.33344629984841	-1.42041058053538
-1.39165355347837	-1.47199512929071
-1.43397695812774	-1.50824543901144
-1.4669226280624	-1.53584473472166
-1.49382110315206	-1.55796732652478
-1.51532224269507	-1.57488979310918
-1.53012329804097	-1.58484943602325
-1.53568550933015	-1.58485632456869
-1.52887311233544	-1.571378553435
-1.50655501623636	-1.54096701467156
-1.46620922367809	-1.49090074678926
-1.40650212353505	-1.41594445677944
-1.32774651241567	-1.32006762986627
-1.23212102619656	-1.20881334086615
-1.12360009262151	-1.08772466459551
-1.00694594532482	-0.962344675870769
-0.888758437010925	-0.838216449508338
-0.775637420384246	-0.720883060324638
-0.670762011556748	-0.615887583136087
-0.578285425575094	-0.524970753705369
-0.499976143852888	-0.450896981568204
-0.435999293372587	-0.392545961175179
-0.385211795116418	-0.347409365781608
-0.345563377342463	-0.312327412036949
-0.314499221184066	-0.284124355484877
-0.289302422148928	-0.260002778188135
-0.267350118667466	-0.237672439773401
-0.24627653441204	-0.215290312176763
-0.224054490629558	-0.191337202362841
-0.19902912421459	-0.164541133362379
-0.169943315250711	-0.133886718378635
-0.135967907941795	-0.0986676920469577
-0.0967124172470183	-0.0585093958453973
-0.0521814689745604	-0.0133216274225042
-0.00266461944633329	0.0368109934040866
0.0514226162205749	0.0917702567057148
0.109703929949451	0.151524743582516
0.171948652872051	0.216143425005976
0.238048005561469	0.285620054782504
0.307828282086881	0.359518536018244
0.380757390411944	0.436595918204777
0.455699426119775	0.514655393875128
0.530908212253417	0.590841887256217
0.604366597896011	0.662396184236358
0.674380397536758	0.727592657806773
0.740140617252338	0.78638359147496
0.801945366775264	0.840369906735999
0.860966843839623	0.892098568966668
0.918698508862013	0.944054528714004
0.976340342912873	0.997805358280082
1.03435274278169	1.0535934901236
1.09231486916555	1.11044053312344
1.1491238063018	1.16665673914667
1.20348701904089	1.22056753028241
1.25458919356103	1.27125898892265
1.30273950015727	1.31915132191204
1.34973032540003	1.36619304158342
1.39861550759406	1.41546422341333
1.45271785151404	1.47006659363381
1.51392599243738	1.53139526652944
1.58066749318047	1.59717579981196
1.64621243798127	1.659898388529
1.69805056573466	1.70636949681415
1.71893132076485	1.6689899140537
1.67669371494516	1.56370580400256
1.55833626589132	1.40079912400606
1.37639202621117	1.19055183140952
1.14339404851255	0.943245883558274
0.87187538540331	0.669163237797636
0.574369089491291	0.378585851472935
0.263408213384335	0.0817956819294953
-0.0484741903097149	-0.210925313487358
-0.348745068983015	-0.489295177432299
-0.624871370027721	-0.743031952560005
-0.864320040835992	-0.96185368152515
-1.05455802879998	-1.13547840698241
-1.18305228131185	-1.25362417158646
-1.25368330643242	-1.31928098646763
-1.30532011027448	-1.36631792121134
-1.34593716218556	-1.40269103357681
-1.38021527365794	-1.4327917395973
-1.40998023411929	-1.45798195296575
-1.4350358692989	-1.47758097304453
-1.45397660163036	-1.48982988494924
-1.46475720402802	-1.49255507517765
-1.46501328725231	-1.48350096827351
-1.45228311543938	-1.46049933579338
-1.42431173282071	-1.42169477903626
-1.37951307177715	-1.36593419659366
-1.31750253505019	-1.29324573606557
-1.2395066288936	-1.2052179917019
-1.14847059288069	-1.10494033914485
-1.04879129351416	-0.996914175045192
-0.945724431239052	-0.88733225532858
-0.844599441516613	-0.782387335920684
-0.750016688364366	-0.684985951748729
-0.665207094641121	-0.599152982730526
-0.591697367047848	-0.526218038436503
-0.529342718162654	-0.465718141829883
-0.476689400560919	-0.415829858538594
-0.431546569672071	-0.373993232438118
-0.391599365571485	-0.33753534277567
-0.354890226852964	-0.304140896123032
-0.320043544769919	-0.272095187209271
-0.286209258875376	-0.240302686806635
-0.252815794503471	-0.208133048246699
-0.219286836382256	-0.175166115986667
-0.18485570184365	-0.140920089246467
-0.148534907503717	-0.104659182857022
-0.109222674931882	-0.0653681968656494
-0.0658853271643823	-0.0219264875889044
-0.0177471766260108	0.0265802492990529
0.0355651493386153	0.0805525464665802
0.0939558226538798	0.139721996810904
0.156885182174892	0.203219257955455
0.223485630475468	0.269831251655534
0.292742766555525	0.338339592529852
0.36368958930573	0.407810408215897
0.435550749938864	0.477736494258669
0.507797185020882	0.54800296274021
0.580117890300683	0.618716950543935
0.652346764891552	0.689974727476255
0.724376527759422	0.76164244652896
0.796070025504407	0.833221320608818
0.86717441164808	0.903850338819795
0.937255669066493	0.972453473741744
1.00567745389825	1.03797145547385
1.07164567882995	1.09957725245884
1.13434034320709	1.15681000791068
1.19314978725329	1.20965726764329
1.24798568495179	1.25867180185606
1.29958920202792	1.3051441699632
1.34966920654962	1.35119675577008
1.40068006843563	1.3995456312581
1.45508593712136	1.45270521786545
1.51409466562616	1.511606193326
1.57606397783815	1.57389346321656
1.63502407564837	1.63245895151557
1.67993381610785	1.67491306510015
1.6952880051072	1.68459367062683
1.65401520877904	1.64156892536653
1.53827981378182	1.52097462359185
1.36020631109639	1.33553066631209
1.13191919170364	1.09795695453656
0.865542946584427	0.820973389274547
0.573202066719622	0.51729987153537
0.267021043090095	0.199656302328329
-0.0408756333232872	-0.119237417337271
-0.338363471539654	-0.426661386452127
-0.613317980578136	-0.709895704006933
-0.853614669457866	-0.956220468992387
-1.04712904719797	-1.15291578039918
-1.18173662281759	-1.28726173721802
-1.25941215121804	-1.36248712104616
-1.31911372804907	-1.41830736691845
-1.36840417432834	-1.4622655896969
-1.41153958037865	-1.49885690890194
-1.44999799139881	-1.52999559326357
-1.48343964437399	-1.55582826941901
-1.5106211451158	-1.57547556682111
-1.52997127047355	-1.58748260595009
-1.53978083660108	-1.58997994436625
-1.53815889847159	-1.58071335548542
-1.52299010295989	-1.55714934904351
-1.49208552335924	-1.51680088659154
-1.44359545901538	-1.45778331796148
-1.37660712465921	-1.37628297723304
-1.29173762536691	-1.27707692158946
-1.19149491706824	-1.16519952517095
-1.08023389866019	-1.04568516211769
-0.963663509389822	-0.923568206569905
-0.848012181578534	-0.803883032667785
-0.739069104987358	-0.691664014551534
-0.641346470144406	-0.591945526361357
-0.55755413119521	-0.507684209281013
-0.488472365635971	-0.439180884297966
-0.433189769859032	-0.385048461414406
-0.389581739885767	-0.342754561625097
-0.35486811949935	-0.309233887771327
-0.326107897057502	-0.281406805222815
-0.300543567603145	-0.256517723443371
-0.275773974228468	-0.232276909441745
-0.249794044245708	-0.206840299301806
-0.220974859982624	-0.178699573937199
-0.188052674735495	-0.146581045823243
-0.150156093510334	-0.109435449578572
-0.106856009326531	-0.0665277776630296
-0.0581990404478155	-0.0175621613280743
-0.00468290310264372	0.0372354669484239
0.0528554079487064	0.0971170499931073
0.113434978171357	0.16090322085526
0.176157377588688	0.227163961306508
0.240380146058282	0.29447040511325
0.305768405088199	0.361660546023774
0.372207057386555	0.42803012891927
0.439612681215616	0.493370517249603
0.507725426598657	0.557829421815696
0.575976462277344	0.621645520751404
0.643505196796716	0.684877404832072
0.709339547584131	0.747267755433914
0.772670638966368	0.808313466762674
0.833090766888246	0.867479818817705
0.890661703673436	0.924402467264733
0.945754854625204	0.978940626066857
0.998730263833574	1.03106197069851
1.0496351837358	1.08067319248276
1.09813020795982	1.12757194302055
1.14375457320313	1.17163805668456
1.18645725439973	1.21322411728813
1.22713565595613	1.25352854670427
1.26782794461013	1.29463863633058
1.31124932220694	1.33898010008981
1.35955516110956	1.38809937743185
1.41252278741552	1.44098147366788
1.4656849173369	1.49239522324752
1.50918587520921	1.53195816437499
1.52811911811595	1.54460250922149
1.48834545307519	1.50331503659688
1.37683277732781	1.38763242747556
1.20529356993615	1.20982439498627
0.985440309962548	0.982160652257764
0.72898547646935	0.716910912418796
0.447641548518895	0.426344888598115
0.153121005173524	0.122732293924471
-0.14286367450442	-0.181657158473385
-0.428600011452598	-0.474553755466702
-0.692375526608666	-0.743687783926731
-0.922477740910285	-0.97678953072472
-1.10719417529511	-1.16158928273192
-1.23481235070081	-1.28581732681958
-1.30763533919689	-1.35356469302651
-1.35881416035093	-1.39948986121311
-1.39591766568853	-1.43164366408497
-1.42353667777443	-1.45490345985652
-1.44340859482509	-1.47100217075839
-1.45498404997124	-1.47909770685908
-1.45615655744253	-1.47660841105102
-1.44401480096065	-1.46012058371155
-1.41558827154576	-1.42626431250033
-1.36858421626064	-1.37251523161113
-1.3020602717504	-1.29475791421177
-1.21690459984227	-1.19741356191552
-1.11549505423598	-1.08578822324657
-1.00297994363859	-0.965187946729088
-0.885117450148203	-0.84091878088724
-0.767665755862922	-0.718286774245205
-0.656383042880843	-0.602597975327155
-0.553506201260103	-0.499158432657265
-0.462378244784813	-0.410146262807918
-0.384029795363701	-0.336345519619193
-0.318332476115427	-0.276539450129316
-0.2643234112285	-0.22850328278893
-0.220503500173641	-0.189646202410309
-0.185075789109146	-0.157528179023912
-0.15612239147318	-0.130133096473653
-0.131725979455704	-0.105892929405813
-0.110046153001454	-0.0835548135124827
-0.0893686151023391	-0.0620080247400222
-0.0681450871125146	-0.0401540016325579
-0.0450311886523644	-0.0168567459423021
-0.0189194521609882	0.00902479943070386
0.0110384900357611	0.0385459675592029
0.0454301127086314	0.0725649394987337
0.0846151275058931	0.111654202223963
0.128797062016438	0.156074636434859
0.178104177699781	0.205827192136549
0.232627223958839	0.260752783067364
0.292380705457675	0.32061764590281
0.357205987869752	0.385130354721535
0.426675500979774	0.453883809814708
0.50005704057865	0.526266497328362
0.576361786280784	0.601408739991993
0.654457097681766	0.678208955954042
0.733198515965253	0.755438476677023
0.811533161468733	0.831884449560178
0.888546150173448	0.906477564990475
0.963449925526429	0.978362381473075
1.03553702400917	1.04689644353551
1.10412721184535	1.11160192404395
1.16855378868995	1.1721271064744
1.22825109950973	1.22829077937085
1.28299230229101	1.28026043709344
1.33324838084063	1.32883440457906
1.38050918739183	1.37567330576703
1.4272932150637	1.4232227527327
1.4765628218412	1.47406601123879
1.53041341512472	1.52959686896236
1.58820880128734	1.58820954693483
1.64470301014024	1.64357115025581
1.68896422368157	1.6837882721667
1.7049112167688	1.69221859463554
1.66295336982453	1.64830798558196
1.54539940394751	1.52537851156159
1.36472868157141	1.33663370228502
1.1334205651299	1.0952770874628
0.863954417056658	0.814512196805499
0.568809599785363	0.507542560023696
0.260465475749688	0.187571706827955
-0.0485985926166924	-0.132196833071156
-0.345903242880103	-0.438559529963066
-0.618969112606869	-0.718312854137207
-0.855316839363316	-0.958253275883011
-1.04246706071577	-1.14517726548991
-1.16794041423055	-1.26588129324733
-1.23606388912023	-1.32739448213236
-1.28583842596596	-1.36927449483855
-1.32603088257935	-1.40081572831181
-1.36197259782315	-1.42788334948705
-1.39580207993808	-1.45301205735746
-1.42729481933453	-1.47617534493596
-1.45482714471113	-1.49577528177543
-1.47613374427179	-1.50946334701984
-1.4887330827411	-1.51461338557705
-1.4900984776472	-1.50850291306918
-1.47776424390107	-1.48840907609359
-1.44954541370707	-1.45183941094973
-1.40393411881947	-1.39700087572044
-1.34058615487382	-1.32342075290529
-1.26071637314466	-1.23126954558562
-1.16722514972458	-1.12568765081115
-1.06446152015093	-1.01218938244246
-0.957645735743269	-0.896289054340127
-0.852080817629719	-0.783500980364741
-0.752348543469328	-0.679339474376885
-0.661697094213947	-0.58630878824237
-0.581779195158037	-0.506396924110377
-0.512792316707863	-0.439191666181255
-0.453933946775166	-0.383117284071968
-0.403968680936918	-0.336190646665132
-0.36166706524026	-0.296647832827663
-0.325950799871516	-0.263232691143891
-0.29573927622064	-0.235074832242036
-0.269654114533891	-0.211254806830697
-0.245812190806621	-0.190308461322581
-0.221884450159361	-0.169980916080723
-0.195440777828938	-0.147433013437499
-0.16442022717215	-0.119849225449216
-0.127478031895578	-0.0851414387480164
-0.084042053109872	-0.0423748871340398
-0.0341053804700337	0.00827612508405018
0.0220651862094502	0.0659425058582779
0.0841146818495764	0.129555818933253
0.151594869347015	0.198152360127494
0.223815707304689	0.270878569470846
0.299686786411008	0.346785818315382
0.377686995557726	0.424623426925815
0.456030586833193	0.502823952143466
0.532997595370402	0.579739792501139
0.607314376378011	0.654027607517823
0.678432137565365	0.72498684766093
0.746573529836389	0.792677706898821
0.812504573536561	0.857745452314247
0.877109806438702	0.921011957694895
0.940939383382755	0.98300707357689
1.00391130689785	1.04365115815429
1.06529095306669	1.1022447335473
1.12396933741837	1.15779898999564
1.17896357839913	1.20960250164062
1.22999021292271	1.25780908274226
1.2779083306329	1.30378062723373
1.32479220806927	1.34994447204263
1.37340972498967	1.3990312084842
1.42601391854157	1.45273955234629
1.48261935579002	1.51009918750378
1.53925554170479	1.5660041153423
1.58690875276877	1.61049072667666
1.61183272219884	1.62928127403193
1.57594403825208	1.59461089286172
1.47513007080147	1.4969047249919
1.31966894643154	1.34562023388368
1.11983879172681	1.15021488299827
0.885917733271815	0.920146135796881
0.628183897651069	0.664871455740735
0.356915411449099	0.39384830629104
0.0823904012504306	0.116534150909009
-0.185113006360413	-0.157613546944146
-0.435316684798906	-0.419137323807213
-0.657942507480524	-0.658579716218977
-0.842712347820744	-0.866483260718227
-0.979348079235042	-1.03339049384375
-1.0665680101657	-1.14984395213433
-1.13621110219204	-1.21723368687083
-1.19495641961752	-1.27340182349287
-1.24676928616645	-1.32210546903857
-1.29329201505447	-1.36486568784959
-1.33461926415297	-1.40184390954008
-1.37002118787062	-1.43252035419088
-1.39835320422206	-1.45594806016749
-1.41813060628893	-1.47066174768093
-1.42744382880765	-1.47451280080268
-1.42395885156517	-1.4647152125279
-1.40517008814783	-1.43825462475479
-1.36891418057748	-1.39261927148139
-1.31400938488473	-1.32664614381408
-1.24082070934342	-1.23940733261381
-1.15156750727042	-1.13619319812867
-1.05025649604958	-1.02313154924116
-0.942217797884673	-0.906350194833785
-0.833334971043595	-0.791976943789035
-0.729162889592882	-0.686139604989411
-0.634166329078571	-0.590591977939928
-0.551255969393875	-0.509242802708051
-0.481676177650759	-0.442389287717105
-0.425178401713351	-0.388849179823055
-0.380353145134162	-0.346490193695244
-0.345006782504386	-0.312736988741296
-0.31652403434118	-0.284970986672561
-0.292200971645444	-0.260796224086277
-0.269538129529525	-0.238168600877853
-0.246462871708167	-0.215397446893862
-0.221443260478607	-0.191062954946813
-0.193483363868795	-0.163936990343709
-0.162032334095167	-0.132990084941914
-0.126860239475659	-0.097494347329031
-0.0879420667298056	-0.0571478192836634
-0.0453697099677044	-0.0121204671099185
0.00070041709918745	0.0370297835620289
0.0500628053608842	0.0895388259795624
0.10244639871845	0.144621307227305
0.157476827030761	0.201567616674685
0.214638598783828	0.259734670309269
0.273275660677556	0.318500480409513
0.332668595466074	0.377277871340835
0.39218966489834	0.435620029921398
0.451482329767482	0.49336040144283
0.510578200540559	0.550687718303285
0.569872513955525	0.608080745797723
0.629928149749668	0.666090592976607
0.691150775157566	0.725032727371861
0.753442940719927	0.784705274876635
0.815974695015644	0.844255852519019
0.877194164941815	0.902276986206506
0.935147740079248	0.957147654494929
0.988089778253982	1.00757125603802
1.03524373801044	1.05318258212584
1.07745684460811	1.09501682986749
1.11742199349501	1.13559386105553
1.15918562899332	1.17841347936314
1.20684775365551	1.22679238617588
1.26265219614454	1.28218336308757
1.32496277225159	1.34236594737225
1.38680734959593	1.40010636166366
1.43565916417895	1.44293236170249
1.45487577080057	1.45446961922619
1.41664652214141	1.414338515949
1.30955478191422	1.30201139473638
1.14499455874442	1.12958753851674
0.934359861257438	0.909166230218501
0.689044698078705	0.652846752770072
0.420443077833645	0.372728389099871
0.139949009147685	0.0809104221363157
-0.141043499353748	-0.210507865192181
-0.411140439045227	-0.489427189957201
-0.658947801301327	-0.743748269230331
-0.87307157749662	-0.961371820083155
-1.04211775900568	-1.13019855958726
-1.15469233720308	-1.23812920481422
-1.21512882404454	-1.29219400841239
-1.25570485194691	-1.32521802793272
-1.28331362278751	-1.34454539237052
-1.30239072404104	-1.35498493153377
-1.31480065518044	-1.35864669834979
-1.31999958176783	-1.35505224716549
-1.31546322811999	-1.34155945143876
-1.29743416822226	-1.31419138417081
-1.2619755544704	-1.26883000128239
-1.20618234065057	-1.20255211499904
-1.12927686452861	-1.11281972512042
-1.03245140070822	-1.00469485202128
-0.921356287524049	-0.88461420794849
-0.80345093542898	-0.759014505148904
-0.686194754875888	-0.634332455869383
-0.577047156317648	-0.517004772356788
-0.478874491677236	-0.413468166857976
-0.39575947177082	-0.327331044213746
-0.328015062340853	-0.258463366307744
-0.274073445762209	-0.205193450431565
-0.231313652894829	-0.164647342342038
-0.196882403328423	-0.133525075385229
-0.168277698720878	-0.108686648260103
-0.143582079560902	-0.0874760805668598
-0.121367823085706	-0.0677938769818125
-0.100412512128958	-0.0479838243968136
-0.0794184964118812	-0.0266454211584812
-0.0568994445817268	-0.00250509982696721
-0.0313022871087269	0.0255519097282277
-0.0013231724720212	0.0582719620508492
0.0337088095911396	0.0957300333077136
0.0735476862831712	0.137094454848255
0.117000852325728	0.180642414961559
0.162234056789707	0.22414966500143
0.207364536428655	0.265620372367162
0.251149813993469	0.304108745691577
0.293486826490365	0.340238046005739
0.335479722834237	0.376090867129215
0.379030274364515	0.41445543372967
0.426141536842315	0.457783777377715
0.478240981088629	0.507367060054342
0.535768737163557	0.563055152065869
0.598126465593034	0.623520336940979
0.663942636804166	0.686835186729777
0.731513613828002	0.751085626785036
0.799238323142894	0.814808980056719
0.865894398150385	0.877154898043122
0.930694146024296	0.937777865852471
0.993163790531648	0.9965667148974
1.05296315213383	1.05337425555928
1.10978249704179	1.10790409434073
1.16341609517353	1.15984015207649
1.21402298844864	1.20918687494267
1.26245854692827	1.25665419094907
1.31043682752296	1.30381520049805
1.36023554142661	1.35275053997136
1.41374877413221	1.40502745151113
1.47093831220388	1.46013676900264
1.52807062045735	1.51383252879353
1.57642860128476	1.55704527402221
1.60228707522204	1.57604858474541
1.56423866999822	1.53975738821778
1.45741055451648	1.4375476512416
1.29277837906138	1.27941515272694
1.08131779391751	1.07535567158387
0.834004449369431	0.835364986722456
0.561813995701717	0.569438877052766
0.275722083198941	0.287573121484868
-0.0132956378543238	-0.000236501071167595
-0.294263517173505	-0.283994211705274
-0.556205904474031	-0.553704231507382
-0.788147149471328	-0.799370781567424
-0.979111601880825	-1.01099808297533
-1.11812361141795	-1.17859035682103
-1.20457567929222	-1.29215182419447
-1.27080362759701	-1.35483070991376
-1.32446072482239	-1.40501598741148
-1.37048981080551	-1.44762801256744
-1.41139531653234	-1.48480554091405
-1.44789797000646	-1.51675838143635
-1.4795698902655	-1.54263213234392
-1.50522266686305	-1.56104622568961
-1.52303834781865	-1.57024978703885
-1.53060163361549	-1.56807835690842
-1.52504042756523	-1.55198134414493
-1.50340364910811	-1.51931950055652
-1.46326066163754	-1.46796015690887
-1.40338057893913	-1.39700696669653
-1.32429348948351	-1.30607046051134
-1.22855136130355	-1.20025622750302
-1.12057784781283	-1.08475646939547
-1.00610688607627	-0.964763387912569
-0.891329071912776	-0.845469184778185
-0.781949618047187	-0.732066061716202
-0.682383513823326	-0.629746220450499
-0.595268213245349	-0.541715534755974
-0.521377224945357	-0.468187367699316
-0.45990122976398	-0.408128250502999
-0.408965637089606	-0.359273156266091
-0.366205132738865	-0.3187554243019
-0.329230175420049	-0.283707201518706
-0.29589022901872	-0.251677342236196
-0.264335158703692	-0.22079171371863
-0.232957321477899	-0.189674627683204
-0.200324165933617	-0.157229779283937
-0.16517558653381	-0.122420232535803
-0.126491380293014	-0.0841694071143715
-0.0835776434667466	-0.0414303775024934
-0.0361088413998717	0.00662025457825393
0.01590226223511	0.0603583185756717
0.0721808203649926	0.11954698886366
0.132260208606917	0.183294562558898
0.195518588340268	0.250177444988476
0.261200925271332	0.318531255144427
0.328467555275697	0.38684189438232
0.396489999278391	0.45410135437981
0.464574696410091	0.519985026124103
0.532267961385018	0.584782114635012
0.599396593635119	0.649130131775357
0.666021359511351	0.713682860030304
0.732307516123396	0.778826555785592
0.798338609515456	0.844493543597162
0.8639224009818	0.910086308417321
0.928467557160178	0.974540410010865
0.991033751530451	1.03657162160528
1.05063604006348	1.09511496382508
1.10678012295491	1.14986520324575
1.16004063757553	1.20171953719016
1.21236022319162	1.25286380462328
1.26673590801059	1.30627109519127
1.32610900385213	1.36451710097476
1.39156688709403	1.4280593200049
1.46032662317263	1.49342083187553
1.52425804997006	1.55194580972488
1.56974615801222	1.58982206063447
1.579397062154	1.55502359605863
1.5405236170441	1.45703755298414
1.43161119288919	1.30547795739057
1.26422165645149	1.10995883525748
1.0499168744932	0.880094212564426
0.80025871377652	0.625498115290975
0.526809041063669	0.355784569416689
0.241129723116848	0.0805676009211277
-0.0452173733017355	-0.190538764216146
-0.320670381429876	-0.44792050001557
-0.573667434505365	-0.681963580497583
-0.792646665765997	-0.883053979682624
-0.966046208449565	-1.04157767159113
-1.08230419579386	-1.14792063024354
-1.14542767243063	-1.20566276525249
-1.19551294753813	-1.25115307830083
-1.23862635314787	-1.2908820931479
-1.27787645092153	-1.32797812098318
-1.3136551400989	-1.36247185811812
-1.34417427765696	-1.39190870528989
-1.36617899058457	-1.41219733558034
-1.37576847613531	-1.41861742409126
-1.36922738892373	-1.40683829649854
-1.34374045461202	-1.37375975162447
-1.297899204911	-1.3180637578533
-1.2319816038722	-1.23864163825554
-1.14802135367779	-1.14015047140267
-1.04967340211461	-1.02850040247187
-0.941869090968635	-0.909601576640327
-0.830273503403732	-0.789364139085226
-0.720608550585843	-0.673698234983751
-0.617959192077629	-0.568514009513085
-0.526200938485085	-0.475296599418866
-0.447657424311001	-0.397253534526779
-0.383029633317266	-0.334269008641715
-0.331564618435651	-0.284873478506608
-0.291382986517433	-0.246744425319479
-0.259875866553893	-0.217151689158856
-0.234104455022014	-0.193282169902051
-0.211163726459501	-0.172432519368915
-0.188485264850671	-0.15210607321238
-0.16405281715203	-0.130085662816169
-0.136505546077888	-0.104541759560079
-0.105118458573515	-0.0741764248762743
-0.069675244010488	-0.0383472555465532
-0.03028140199066	0.00289712094742684
0.0128117181582492	0.0489086352708077
0.0593155142354868	0.0986497531422719
0.108936864929904	0.150971355805772
0.16136654464571	0.204885633587091
0.216260453480948	0.259762243134773
0.273238538808781	0.31539816105913
0.331917116992309	0.371953835204758
0.391979630293562	0.429801725236996
0.453268705659586	0.489364335069326
0.515854477578049	0.550994760701298
0.580017750094392	0.614892311262601
0.646100966382723	0.681009290700612
0.71423372311299	0.74892654157585
0.784015148951624	0.817728512057633
0.8542941058944	0.885950897206063
0.923194572611527	0.951691272603914
0.988473083307055	1.01295584211391
1.04817867685359	1.06823793114737
1.10144798915801	1.11719076479959
1.14915367664614	1.16113307674872
1.19407678540188	1.20308970855465
1.24033318102233	1.24714927779626
1.29197243587235	1.29709093176953
1.3509609129007	1.35446272250065
1.41507922508453	1.41656796714056
1.47648230015292	1.47505970591444
1.52165621617633	1.51589786041869
1.5331936981096	1.480842020729
1.49421241989826	1.38213670254559
1.38498230015409	1.2294752071969
1.21707391121189	1.03255083601141
1.00205782540644	0.801056890317563
0.751504615072531	0.544686671443834
0.476984852544951	0.273133480718679
0.190069110158488	-0.00390938052944016
-0.0976720397520705	-0.276748610972064
-0.374668024851936	-0.53569090928073
-0.629348272806319	-0.77104297412698
-0.850142211280433	-0.97311150418235
-1.02547926793949	-1.13220319811838
-1.1437888704487	-1.23862475460661
-1.20871215748526	-1.29614224880105
-1.25690804032178	-1.33713528293503
-1.29435706617308	-1.36804615702268
-1.32455181584717	-1.3923597011568
-1.34880912083019	-1.41089120775922
-1.3667309984309	-1.42240675770238
-1.37663437924386	-1.42437154289648
-1.37593307473742	-1.41369942228667
-1.36156256079932	-1.38742969159585
-1.33054607360192	-1.34329173176485
-1.28070517958666	-1.28014750177561
-1.21137830199419	-1.19596248774422
-1.12392016730349	-1.0956646500185
-1.02177824192872	-0.983959034159036
-0.910076797143549	-0.865550685726385
-0.794818492110714	-0.745144650281121
-0.681941239225479	-0.627445973383814
-0.57648356290445	-0.517159700595036
-0.482030318644609	-0.418990877475356
-0.40049638508902	-0.33618791205521
-0.332212915309782	-0.268569665512579
-0.276227598851333	-0.214990014354541
-0.230711936667417	-0.173177352840893
-0.193375443672486	-0.140216143291196
-0.161810776915475	-0.113010892488788
-0.133728221058399	-0.0886801488390106
-0.107080294171706	-0.0648295531091552
-0.0801163059106947	-0.0396616234636365
-0.051414930810995	-0.0119283433092294
-0.0199095958940229	0.0192076683505609
0.0151186273598226	0.0543214748508202
0.0541055458023283	0.0938329834392674
0.0973053735978075	0.138054306946501
0.144863522527982	0.18716671342872
0.196798225695489	0.241128341623781
0.252891075661638	0.299553559203872
0.312570535092956	0.361644145334474
0.374909376664828	0.42624648978063
0.438800663139354	0.492053768376503
0.50325906686414	0.557901405600439
0.567703488319187	0.623051340573622
0.632073646071013	0.687344471326517
0.696709316285128	0.751132514606016
0.762030335487434	0.814981132368421
0.828151542228683	0.879246037394502
0.894612926437614	0.943719356318374
0.960381820935617	1.0075625068421
1.02419435275317	1.06963933709602
1.08516773984253	1.12916463429875
1.14346321362661	1.18638244651078
1.20065923055547	1.24288619131357
1.25947887697805	1.30124237035751
1.32266815333745	1.36378227281333
1.39113740622584	1.43074147852997
1.46186049172299	1.49827532719284
1.52632721069471	1.55713074877476
1.57040806144056	1.5927633142451
1.53440265434453	1.55767840786119
1.43331070278495	1.45888860842015
1.27751861135463	1.30609129548801
1.07741278464634	1.10898384863077
0.843379627252872	0.87726364741446
0.585805543767025	0.620628071405105
0.315076938781582	0.348774500168725
0.0415802168893339	0.071400313271339
-0.22429821731693	-0.201797109721031
-0.472171959244421	-0.461120389242364
-0.69165460430035	-0.696872145726638
-0.872359747891927	-0.899354999607834
-1.00390098542636	-1.05887157131993
-1.08570434441242	-1.1657244812969
-1.14865587146755	-1.22360532933136
-1.20032280954251	-1.26916058193197
-1.24515845268353	-1.30759646592669
-1.28487320706747	-1.34130617184485
-1.31932049251744	-1.3705072446273
-1.34740126221252	-1.39399090689315
-1.36765006917706	-1.40973651421678
-1.37841764424181	-1.41532155991593
-1.37779621148209	-1.40818729676703
-1.36355118015093	-1.38586713820144
-1.33329669414808	-1.34626737291978
-1.28500507789323	-1.28804096817672
-1.2177341369334	-1.21102633257639
-1.13229571735559	-1.11586303631156
-1.03156860900599	-1.0074154508585
-0.920287248332729	-0.890588912603996
-0.804337124918924	-0.770288757934852
-0.689763510863596	-0.651420323237855
-0.581786055753279	-0.538888944899797
-0.484082370626542	-0.437599959307471
-0.39848503946108	-0.351281298073917
-0.325093159840917	-0.278728217661015
-0.262688210341078	-0.218552313600547
-0.209288439813867	-0.168406983123544
-0.16267857759761	-0.125576477254787
-0.120799929873254	-0.0874358719279703
-0.0819508593923145	-0.0517248476595524
-0.0448043537920573	-0.0166567073253945
-0.0082964092166471	0.0190911490632337
0.0285232036811019	0.0564588053663097
0.0665819330888634	0.0961030577701836
0.106771750274469	0.138465738282381
0.149863611834711	0.183805300219543
0.196421273597619	0.232229700805345
0.246766168790417	0.283757427000687
0.300994558439699	0.338378110308231
0.359015617421443	0.396062149541029
0.420578226685455	0.45671380219352
0.48526654139264	0.520109660448272
0.552458725597622	0.585849069202107
0.621266901937897	0.653298795379394
0.690508570657455	0.721524002602863
0.758779651096757	0.789270381651206
0.824684931186924	0.855113563795502
0.887227706865888	0.917844801972522
0.946278762085815	0.977025724383938
1.00295979303716	1.03349614136524
1.05972043299264	1.08954015404642
1.11989669195107	1.14845044322769
1.18664092321263	1.21337690898962
1.26131441383074	1.28558412558064
1.34169172439462	1.36253301360762
1.4205529602832	1.43644982465529
1.48533403598908	1.49411056771826
1.51937337965134	1.51834921073492
1.48403506164422	1.48089857829402
1.38491600527217	1.37596584715729
1.23236005700919	1.21467976660365
1.03671106332926	1.00816908591205
0.808312870706367	0.767562554361427
0.557509325614488	0.503988921230724
0.294644274527613	0.228576935798878
0.0300615639197251	-0.0475446526551707
-0.225894959735189	-0.313247094852484
-0.462881449963146	-0.557401641514122
-0.670554060290161	-0.768879543361146
-0.838568944242248	-0.936552051114615
-0.956582255345422	-1.04929041549559
-1.02578145405872	-1.11079351265935
-1.08099594690453	-1.15873978580347
-1.12810996135159	-1.19989603860903
-1.17046606744988	-1.2380020222725
-1.20928776693813	-1.27409171784872
-1.24427757546687	-1.30719376326546
-1.2741200954423	-1.33506950063508
-1.29678644209195	-1.35475398170306
-1.30968864629106	-1.3628565636728
-1.30981634671133	-1.3557608429715
-1.29399326979781	-1.32993140818901
-1.25933695248242	-1.28245552413709
-1.20390779043192	-1.20949231769245
-1.12741192630317	-1.11434643701722
-1.03102193317151	-1.00248282700077
-0.920079474390786	-0.879366432532495
-0.800736775195481	-0.750462198501771
-0.679146060820062	-0.621235069797978
-0.561459556498997	-0.497149991310497
-0.453829487466757	-0.383671907928709
-0.359344673464037	-0.286265764541994
-0.279610449282449	-0.208169168496564
-0.21422051004313	-0.144875934713944
-0.161332179630444	-0.0939683029407217
-0.118198451321261	-0.0525075992029454
-0.0817211067449999	-0.0174394046683956
-0.0489516785026275	0.0140882379389007
-0.0174744225647372	0.0444681962758567
0.0143830717077778	0.0754706145664829
0.0475418113026954	0.10821563407265
0.0823504273374002	0.143279177340018
0.118876710278935	0.180878574509487
0.157196333314239	0.221067173232937
0.197571248965226	0.263877030658205
0.240466234405179	0.309378150770142
0.286423238340875	0.357659681426906
0.335861268893306	0.408760199690847
0.388883214350549	0.462573714233192
0.445163089757437	0.518755310556343
0.503964799803723	0.576664361353926
0.564300752881154	0.6354027001641
0.625180711583178	0.693989650446336
0.685857009636222	0.751640311133133
0.745975317967756	0.808024288303623
0.805601417845758	0.86337729256984
0.865184433238593	0.918455145576274
0.925562689040743	0.974451719539916
0.988048486887099	1.03298507047559
1.05446007351578	1.09606710701054
1.1268284682158	1.165781638942
1.2065319209681	1.24339574102702
1.29284853487624	1.32787692056348
1.38129002054013	1.41419200794636
1.46240926314505	1.49212625621022
1.52186139868223	1.54645393334043
1.54222491579347	1.5136067977833
1.50237835095844	1.42105611770313
1.39116148802837	1.27778798298674
1.22105857436579	1.09278848352094
1.00455385733323	0.875043709192549
0.754131584293235	0.633539749888384
0.482276002608323	0.377262695495261
0.201471359641029	0.1151986359
-0.0757980972461163	-0.143666339010585
-0.33704812069058	-0.390346139349676
-0.569794463329831	-0.615854675230455
-0.761552877801338	-0.811205856766107
-0.899839116742569	-0.967413594069814
-0.984765580715461	-1.07549179725476
-1.05153004222567	-1.13719407064874
-1.10735733916228	-1.18795930085426
-1.15664030299687	-1.23273074653159
-1.20116089035101	-1.27346674786239
-1.2407620437371	-1.30978520182488
-1.2740741307039	-1.33979417678911
-1.29905257233476	-1.3608050652754
-1.31327675495788	-1.36980562771497
-1.31411526262445	-1.36375849364433
-1.29892434498881	-1.33988433837367
-1.26540324236975	-1.2960505689227
-1.2121160488116	-1.23126676933723
-1.13906421403821	-1.14388236326242
-1.04811423850835	-1.03898279404981
-0.943093175932689	-0.922481369390509
-0.829463677143618	-0.800291396975606
-0.713629909376485	-0.678326184496199
-0.602033261391189	-0.562499039643386
-0.500236958899511	-0.458723270108262
-0.412186471670218	-0.369980627432065
-0.339789805597235	-0.298876822294422
-0.28288932089789	-0.244636594223661
-0.239599194634668	-0.204559338220542
-0.206891641163437	-0.174755386660035
-0.181266776512829	-0.151015645611149
-0.159346749974363	-0.129589185402121
-0.138282780020425	-0.107675556923876
-0.115935434372157	-0.0835424544131474
-0.0908620314531114	-0.0563215204688809
-0.0621931502418803	-0.0256453467131794
-0.0294833188715532	0.00868641112633229
0.00741191462582126	0.0468794841764668
0.0484168815539729	0.0891236784840344
0.0932787502705382	0.135451642909285
0.141588693548149	0.185610246046042
0.19281190717793	0.239044751503333
0.246357705144296	0.295003788400102
0.301692729157384	0.352706806476399
0.358462658291807	0.411514148518989
0.416569308652323	0.47106223192125
0.476156967839708	0.531327852838287
