# Supplementary material for: A multiwavelength photoplethysmography dataset with blood pressure and heart rate reference measurements
Source: Data Brief. 2025 Nov 14;63:112284. doi: 10.1016/j.dib.2025.112284 (PMC12682042; doi:10.1016/j.dib.2025.112284)
Supplement: Supplementary file 1 [file mmc1.zip › ppg_csv/ppg_subject_050.csv]

IR_PPG	Red_PPG
-0.595998466516872	-0.336680259189533
-0.595510223915643	-0.335541021649958
-0.585164820370785	-0.328700780661143
-0.568703045734587	-0.317904317754313
-0.549669813052093	-0.304973811606874
-0.531256369810484	-0.291743295431398
-0.515913879053758	-0.279797256585355
-0.504841811481894	-0.270105878450554
-0.497586834510113	-0.262722735923563
-0.492011306221585	-0.256712132531978
-0.484774581044216	-0.250390094363609
-0.472264893088745	-0.241829526548788
-0.451722823248978	-0.229470994135433
-0.422194903096526	-0.212648862072706
-0.384988092713802	-0.191877247026349
-0.343455636112994	-0.168808529070497
-0.30217807210009	-0.145868538655716
-0.265817995813225	-0.125675004625505
-0.238029560917293	-0.110418636489495
-0.220747809954855	-0.101388540145386
-0.214003566989168	-0.0987563370119101
-0.216205913715407	-0.101637891298939
-0.224703090383708	-0.108373783139503
-0.236410252367925	-0.116929467231933
-0.248353827872524	-0.125309412492425
-0.258072449006314	-0.131898067669572
-0.263878464645438	-0.135676578479332
-0.264995750820869	-0.136303066544514
-0.261565975766247	-0.134069244581449
-0.254497453073851	-0.129753633265965
-0.245148757466788	-0.12439198407021
-0.234892820464828	-0.118989998291616
-0.224668889165574	-0.114220447982465
-0.214665593334523	-0.110180415445582
-0.204259544699839	-0.106312102108044
-0.192246302688716	-0.101559597568965
-0.177274538002074	-0.0947266232808287
-0.158307405330283	-0.0848883230349922
-0.134943124641976	-0.0716854634391923
-0.10750622858854	-0.0553993662529564
-0.076909379659691	-0.0368071239131626
-0.0443476786990349	-0.0168964170232299
-0.0109217599140113	0.0034433546842245
0.022701214816109	0.023649624883797
0.0564902804072276	0.0435818646315285
0.0910564939575513	0.0634862554213374
0.127454812091668	0.0838661085439947
0.166823826484225	0.105301190709033
0.209942324006128	0.128250052805659
0.256811538642665	0.152861193256066
0.306389308849089	0.178825432855775
0.356590942802002	0.205319434618807
0.40461832813671	0.231094555171867
0.44758267690181	0.25473139257957
0.483266627985603	0.275009621033594
0.510775807443079	0.291271171400625
0.53082407375135	0.303633120263306
0.54552111908182	0.312959830929331
0.557745537250735	0.320607614260397
0.570370876562904	0.328053381756696
0.585654928971626	0.336561414824402
0.604989714204617	0.347009282667823
0.629019894322777	0.359902927783354
0.657965645523111	0.375510121103628
0.691892029406578	0.393978779897367
0.730680094520119	0.415304403866029
0.77358271133878	0.439071121233452
0.818457541863935	0.464004273595032
0.860983176831302	0.487507928355257
0.894290892504413	0.505456938933177
0.909408893636981	0.512499142484338
0.88611955252546	0.498351251668494
0.821099782232869	0.458978835577563
0.721621962322164	0.398988778746444
0.594958472356302	0.322987965710036
0.448381691898238	0.235583281003241
0.289164000510929	0.141381609160958
0.124577777757332	0.0449898347180858
-0.0381045967995981	-0.0489851577904745
-0.191610743596904	-0.135936483829824
-0.32866828307163	-0.211257258865061
-0.442004835660819	-0.270340598361288
-0.524348021801516	-0.308579617783604
-0.568425461930763	-0.328120945777812
-0.584005178353548	-0.33528065926244
-0.581380977891736	-0.333077041965122
-0.566030027532729	-0.324362974141328
-0.543018462274218	-0.311676083489545
-0.516615798836435	-0.297138254195623
-0.489964284715881	-0.282327474747015
-0.464851474980196	-0.268134631628556
-0.441677928696246	-0.254692910021361
-0.419680803283286	-0.24147326518522
-0.39739857259848	-0.227572158080605
-0.373282417794165	-0.212118754475958
-0.346301329807982	-0.194657935481421
-0.316370739380493	-0.175369221815182
-0.284475555151831	-0.155058486337831
-0.252455700976515	-0.134957385768453
-0.22254052841527	-0.116428107616245
-0.196800480329454	-0.100677932206963
-0.176692675308375	-0.088555065668798
-0.162821879292885	-0.0804533097243439
-0.154952426734839	-0.0763187085159967
-0.152217575605678	-0.0757293336284607
-0.153410821580488	-0.0780062174493846
-0.157240034987931	-0.0823127832768906
-0.162479850590861	-0.087719517755843
-0.168028097238455	-0.0932447367458291
-0.172909488035662	-0.0979064998010723
-0.176262353545411	-0.100811502039653
-0.177320824859519	-0.101269609755437
-0.175398653134552	-0.0988894967810003
-0.169891199054556	-0.0936072809998839
-0.160311865733033	-0.0856269796114435
-0.146357447057589	-0.075293789106126
-0.127974008519054	-0.0629558793084107
-0.105392542317821	-0.0488748744029974
-0.0791201493445761	-0.0332163986341271
-0.049892232754587	-0.0161117417240646
-0.0186013455065757	0.00224713105624213
0.01378403559713	0.0215274771181379
0.046305935017118	0.0412320830337966
0.07810903489907	0.0607505279667508
0.108536755238926	0.0794726319608228
0.137219263334141	0.0969276794667855
0.164129511768763	0.112906409549397
0.189581304902901	0.127527160669596
0.214155979258077	0.141216204671763
0.238563673399511	0.154591976560953
0.263462075382149	0.168278790500466
0.28926877197507	0.182710053587607
0.316013572624004	0.197987261504365
0.343277195916865	0.213835673360809
0.370243452943222	0.229661927722707
0.395860060509759	0.244692805851697
0.419077233372271	0.258162382563821
0.43911829986973	0.269511889999085
0.455720559380008	0.278563929048589
0.469270349560774	0.285626160801917
0.480774308641407	0.29148128027948
0.491673714614145	0.297248054508703
0.503580062454167	0.304148583180186
0.518025578002481	0.313255608423639
0.536263887202892	0.325285001297827
0.559066770150491	0.340443671723994
0.586415469060499	0.358289044077317
0.617035591606476	0.377559343826259
0.647870583290976	0.396005360411093
0.673754626318989	0.410341778591122
0.687617665945709	0.416467084473693
0.66887743827581	0.405434418154735
0.616378422102793	0.374564211374231
0.535703117681683	0.327198152396737
0.432434025267503	0.26667792948681
0.312153645115278	0.196345230909006
0.180444477480029	0.119541744927883
0.0428890226167823	0.0396091598079953
-0.0949302192194399	-0.0401108361860994
-0.227430747773614	-0.116276554789845
-0.349030062790716	-0.185546307738685
-0.454145664015722	-0.244578406768063
-0.537195051193609	-0.290031163613422
-0.592595724069352	-0.318562890010207
-0.622423263331389	-0.332407564915319
-0.635708759610332	-0.336331526702229
-0.637249997561238	-0.333319520341281
-0.631623471849527	-0.326392860156024
-0.622601540411196	-0.318162710943776
-0.612803631029977	-0.310502492435446
-0.603625852483069	-0.304402253731646
-0.595384473280539	-0.299987534738881
-0.587548824959609	-0.296648316645003
-0.578973206263483	-0.293239761048402
-0.56812891461888	-0.288345407108979
-0.553400982372882	-0.28059733232455
-0.533489592770367	-0.269020213294514
-0.507861697981705	-0.253330206721433
-0.477108816432679	-0.234103149887481
-0.443049447968927	-0.212743071947707
-0.408483166119737	-0.191230877387126
-0.376623059191386	-0.171702135534828
-0.350354748741182	-0.155965669699516
-0.331549701787214	-0.145102958862802
-0.320660171953921	-0.139271087086851
-0.316732288178729	-0.137773656304873
-0.317827390486319	-0.139376675135496
-0.321696257933203	-0.142754421609127
-0.326454791693469	-0.146893074342367
-0.331002019165398	-0.151292082154093
-0.335022875647621	-0.155887403780643
-0.338599215118069	-0.160741958281605
-0.341630153970525	-0.16565456114544
-0.343350783697565	-0.169883524104954
-0.342191843573049	-0.172137862846816
-0.336056811335387	-0.170862001176816
-0.322890521642615	-0.164686960514083
-0.301292178309706	-0.152839799093513
-0.270940840687987	-0.135347737712719
-0.232705838192178	-0.112995596566817
-0.188434894656269	-0.0871004210969903
-0.140515035184701	-0.0592072226603826
-0.0913655263165387	-0.0307974091972906
-0.0430207453904219	-0.00306953903906507
0.00310730484461834	0.0231796037282984
0.0462879146974838	0.0475753240525384
0.0864106441152991	0.0701145220610933
0.123865655308127	0.091081031614833
0.159397155061054	0.11094943501194
0.19393799177414	0.130281963513149
0.228433437513705	0.149621047773778
0.263673698720527	0.169389282721238
0.300157799309774	0.189812193782818
0.33800454825801	0.210874068389136
0.376922716808466	0.232313242474159
0.416256042083892	0.253664475582545
0.455114455403194	0.274352844784915
0.492576699901225	0.293827268408654
0.527910892324995	0.311699590814307
0.56074003593679	0.327844688648355
0.591099806875829	0.342428513057673
0.61938200584974	0.355858870688529
0.646199025367858	0.368682771322655
0.672229049029565	0.381471388816
0.698110400142561	0.394736510970982
0.724443715014959	0.408913579691207
0.751918536298985	0.424421366970199
0.781494956752957	0.44175715180126
0.814463225864064	0.461521028812325
0.852151747494604	0.484234811669215
0.89514747303795	0.509886210230256
0.94214572335638	0.53728650706301
0.98884652352724	0.563500206756794
1.02747989727342	0.583679785613348
1.04744173710309	0.591555653158735
1.02333079744325	0.577369783358784
0.955874785413567	0.537683984489747
0.852388911438819	0.476805972347847
0.720188385943776	0.39904346272931
0.56658841935321	0.30870417143036
0.398904222091891	0.21009581424722
0.224451004584593	0.107526106976116
0.0505439772560864	0.00530276541327085
-0.115501649468857	-0.0922664946450906
-0.266370665165465	-0.180873957402744
-0.394747859408966	-0.256211907063465
-0.49331802177459	-0.31397262783103
-0.554765941837563	-0.349848403909214
-0.58422092537713	-0.366933826851321
-0.599081176854572	-0.376153727233499
-0.604025526818898	-0.379914819723345
-0.602634315718813	-0.380052121831663
-0.597479255187392	-0.377959532091613
-0.59032922727445	-0.374720750809047
-0.582330842143635	-0.371155323313251
-0.574102895235459	-0.367777002237114
-0.565758355907547	-0.364723811452979
-0.556917484978478	-0.361736788638844
-0.54678994023886	-0.358238471274702
-0.534373027652737	-0.353508968639725
-0.518743887426161	-0.346905690317689
-0.499354742983493	-0.33805331897287
-0.476224005246855	-0.326950260878517
-0.449965511629862	-0.313975101966538
-0.421675221937218	-0.299809353166507
-0.392748144091784	-0.28531352553278
-0.364702170945111	-0.271399238216669
-0.339045327060481	-0.258927390552666
-0.317166075618054	-0.248636425028167
-0.300189990776985	-0.241080479492358
-0.288758136404355	-0.236550487414085
-0.2827431387223	-0.234968367851913
-0.280999364028307	-0.235779516091366
-0.281299536179626	-0.23790521925868
-0.280598348787141	-0.239829293592148
-0.275661474260282	-0.239858922439949
-0.263928368104069	-0.236519789702242
-0.244318455276165	-0.228961339435473
-0.217644116936842	-0.217215998901148
-0.186409535732281	-0.202199411975174
-0.154004339937508	-0.185431047508013
-0.123539635113629	-0.168552195162921
-0.0967262143479863	-0.152788736747592
-0.0732019542098303	-0.138530537006449
-0.0505643617263211	-0.125169898180629
-0.0251091773347313	-0.111262643235273
0.00697222073510514	-0.0949675537130764
0.0483249445152332	-0.0746222869779436
0.100195526359675	-0.0492714415095322
0.159644145704545	-0.0184376314474808
0.222330644370839	0.016051022174658
0.283914864179554	0.0516711732476245
0.340056646951684	0.0858994756621595
0.388652922538826	0.117895470110815
0.429686281175743	0.145126610633212
0.466399620659144	0.166975520433542
0.50371067298514	0.184086413660664
0.546052198326499	0.198240308240708
0.594903842572173	0.211939947816948
0.647053550365634	0.227804865217565
0.694686844906689	0.247923224285633
0.727993933729598	0.273310972318351
0.740092389158086	0.303599917536433
0.732876252442788	0.337026925308114
0.718939450246314	0.37074414701499
0.697768101776086	0.401428562257173
0.669946525855683	0.426128976987728
0.636059041308689	0.443225258219159
0.596689966958682	0.453280426625929
0.552423621629246	0.459476892789182
0.50384432414396	0.467313940554848
0.451536393326406	0.49211001397764
0.396084148000166	0.537889444138446
0.33807190698882	0.59561365764176
0.278083989115949	0.656244081092073
0.216704713205135	0.710742141093878
0.154518398079959	0.750069264251667
0.0921093625640021	0.765186877169932
0.030061925480845	0.750920405478445
-0.031039594345931	0.7107946725491
-0.0906108780927443	0.648820201599573
-0.148067606936014	0.56900751584754
-0.20282546205216	0.475367138510676
-0.254300124617599	0.371909592806657
-0.301907275808751	0.262645401953158
-0.345062596802036	0.151585089167856
-0.383181768773871	0.0427391776684252
-0.415680472900675	-0.059881809327458
-0.441974390358868	-0.152267348602118
-0.461479202324868	-0.23040691693788
-0.473610589975094	-0.290289991117067
-0.477784234485966	-0.327906047922005
-0.444144350931221	-0.3462066562822
-0.398830564899564	-0.353302505782805
-0.364532064396511	-0.352538078898094
-0.349338972837268	-0.346974402321982
-0.350515184776842	-0.339040608365353
-0.3599562237322	-0.330344725414455
-0.368999096699479	-0.321633519354473
-0.371364773979611	-0.312871249329382
-0.364075547592904	-0.303409547488682
-0.346902405114576	-0.292232852952053
-0.321178871268072	-0.278265308944907
-0.288723810405043	-0.260706559788472
-0.251286224705599	-0.239336517434323
-0.210539620845961	-0.214713789568194
-0.168375026614032	-0.188203463742349
-0.127156461689041	-0.161807526467505
-0.0896959327938695	-0.137822772029592
-0.0588931950864802	-0.118399402651542
-0.0371678685936929	-0.105106699837426
-0.0259080240826474	-0.0986214019730706
-0.0251396228160257	-0.0986272434717089
-0.0335159137200112	-0.103947380241986
-0.048601330602919	-0.112849777804573
-0.0673386663588892	-0.123410828210903
-0.0865650686592145	-0.133823676543724
-0.103469441138036	-0.142590507188085
-0.115926721137765	-0.148604601143685
-0.122674412688922	-0.151165314111843
-0.123316110045321	-0.149963881599509
-0.118167865889123	-0.145051359457893
-0.108006118556737	-0.136781960880698
-0.0937988664693043	-0.125727014461884
-0.0764859942399103	-0.112566434555769
-0.0568403164493093	-0.097974287618989
-0.0354149335756748	-0.0825217121308079
-0.0125660018190234	-0.0666207218663055
0.0114796478729878	-0.0505167286724683
0.0365625956001262	-0.0343118146752263
0.0625808564076831	-0.0179896798719606
0.0895346251974295	-0.00142869812621905
0.117574551468223	0.0155850229630609
0.146986092286576	0.0333193642802784
0.178076398854037	0.0520155070400955
0.210986626316089	0.0717748968451429
0.245500098318451	0.0924552822546989
0.280933453696592	0.113628515296126
0.316172423061709	0.134632147041822
0.349859223206309	0.154707130932577
0.380686655113676	0.173179618888896
0.407724475568192	0.18963247880907
0.43069288858786	0.204021875001322
0.450100983979839	0.216712594982036
0.467190861108942	0.228419458277806
0.483674374685851	0.240052861065741
0.501307906989882	0.252486713591715
0.521404199873128	0.266299827802436
0.544417381240522	0.281573269664971
0.569751450828074	0.297835194719408
0.595919109515382	0.314213975524909
0.621087188536422	0.32978641257685
0.643876070815326	0.34401192680642
0.664094854549394	0.357068837017559
0.683015452115331	0.369897745517564
0.702909168160581	0.383834171508873
0.725861368137976	0.39987006708734
0.752210131895073	0.417765414050331
0.779176645897688	0.435348997587751
0.800283527471097	0.448339577660482
0.805976601169683	0.436533507331445
0.78220228170263	0.4034814536064
0.715990506773564	0.352732652378448
0.61500805159063	0.287836339540688
0.486921691361969	0.21234175098622
0.339398201295725	0.129798122608145
0.180104356600041	0.0437546902995626
0.0167069324830581	-0.0422393100464273
-0.143127295847079	-0.124634642536725
-0.291731553182229	-0.199882071278229
-0.421439064314249	-0.264432360377841
-0.524583054034995	-0.31473627394246
-0.593496747136325	-0.347244576078987
-0.630702099187323	-0.363833368924383
-0.653290856194515	-0.372342153619986
-0.665820182770872	-0.375413525684762
-0.67129486793338	-0.374865656330694
-0.67141048746257	-0.371836034002191
-0.667119495275817	-0.367038018800714
-0.659189005912992	-0.360987946000042
-0.648508609698232	-0.354122132032927
-0.636060094110042	-0.346784170256396
-0.622627578804009	-0.339118009302033
-0.608448482541117	-0.330947770665942
-0.593032180492883	-0.321740668390745
-0.575289709366792	-0.310717838951782
-0.553966370564776	-0.297111447402668
-0.52822609804255	-0.280495150275515
-0.498164892754674	-0.261067888474772
-0.465052199679999	-0.239772456849158
-0.431198666177162	-0.218187260058893
-0.399485532474093	-0.198215726196546
-0.372708608705785	-0.181668736451427
-0.352940608154318	-0.169862828650052
-0.341089498535166	-0.163341691605365
-0.336755229367489	-0.161787201978563
-0.338400051860549	-0.164134318146311
-0.343771889921318	-0.168851403148767
-0.350461578189902	-0.174303723581049
-0.356436771075238	-0.179096233221655
-0.360395471844872	-0.182303206306515
-0.361839896146709	-0.183533648174632
-0.360873675946796	-0.182834162831912
-0.357820611661283	-0.180475226890255
-0.35280652571574	-0.176693271987728
-0.345440579027002	-0.171469209691143
-0.334705926769811	-0.164415268066043
-0.319121467719631	-0.154815455663334
-0.297148388925311	-0.141820096753806
-0.267708686330776	-0.124738747726337
-0.230623194272502	-0.103329595597065
-0.186806431923335	-0.0779750647035524
-0.138151435330741	-0.049673317190893
-0.0871425931356127	-0.0198430815211079
-0.036310484316679	0.00999826717901968
0.0123173195747006	0.0385861805676276
0.0576113282712197	0.0651844895861695
0.0994617936252906	0.0896981374908625
0.138592549769448	0.112580814643868
0.176142590839039	0.134565040334243
0.213180523378519	0.156320600784145
0.250338512014815	0.178189135811634
0.287687773370297	0.200105010789225
0.324859614918884	0.221709865462717
0.361310622152425	0.242571728547799
0.396588588508685	0.262388138360503
0.430481713839703	0.281086027019026
0.463000743101967	0.298793319511222
0.494222642803071	0.315715636006247
0.524089319554599	0.331986910228002
0.552277850987516	0.347566326484962
0.578222663459342	0.362227172472851
0.601292222394993	0.375637646515545
0.621049778951529	0.387492604512075
0.637500137662677	0.397646256490355
0.651247583828828	0.406221971511618
0.663536682007184	0.413700949105999
0.676182240511887	0.420980877321984
0.691397111835565	0.429358607006988
0.711502810396309	0.440371278854739
0.738487994373237	0.455457549855768
0.773397605619904	0.47546362009571
0.815602501830457	0.500085278842188
0.862095701178374	0.527385427149497
0.907048288101657	0.553550957233547
0.941894111131741	0.573046803836516
0.956161068462127	0.5599351882788
0.930685007843986	0.523134837324783
0.859555193371964	0.466447494553168
0.750719176119658	0.393674903542656
0.61212450716067	0.308618807871947
0.451718737568599	0.215080951119744
0.277449418417044	0.116863076864747
0.0972641007796059	0.0177669286856578
-0.0808896642701166	-0.0784057498388228
-0.249064325658523	-0.167853215129994
-0.399312332312015	-0.246773723609153
-0.523686133156991	-0.3113655316976
-0.614238177119854	-0.357826895816634
-0.663020913127001	-0.382356072387553
-0.680519205237009	-0.390822435140402
-0.682738394165559	-0.390895628215033
-0.675161485975176	-0.385666775324189
-0.661910670260074	-0.377394462064917
-0.645838361910233	-0.367586691115
-0.628771923163212	-0.357173610145083
-0.611705470640816	-0.346644616503583
-0.594868357899602	-0.33609791503767
-0.577733009294439	-0.325234826040116
-0.559088672325044	-0.313380993380532
-0.537283569807712	-0.299612626536563
-0.510651550561912	-0.283011770490516
-0.478039684454886	-0.262994824944693
-0.439287489367595	-0.239597058918349
-0.395502327450218	-0.213596204578198
-0.349026610047254	-0.186426428488359
-0.303079575711567	-0.159922646048828
-0.261153267138543	-0.135985001234343
-0.22632012845169	-0.11625151183987
-0.20063879994216	-0.101841993289228
-0.184810932138276	-0.0932095369407413
-0.1781575183689	-0.0901089152581734
-0.178881104679572	-0.091668515427514
-0.184501750826738	-0.0965406212587721
-0.192328873901922	-0.103100186058551
-0.199854063192364	-0.109657431020443
-0.204998843989229	-0.114649170641292
-0.206211650626796	-0.11678705030291
-0.202464497639326	-0.115162737247482
-0.1932233436452	-0.109321126443667
-0.178441952712502	-0.0993027045936978
-0.158576897404871	-0.0856386411157411
-0.134575004828153	-0.0692769759106538
-0.107767895058813	-0.0514298187997752
-0.0796323040866716	-0.0333502066299294
-0.0514376068735728	-0.0160672275991733
-0.0238816875791573	-0.000133597116644818
0.00312991064050845	0.0145305279787256
0.0304250539614558	0.0286066306308114
0.0591966233675732	0.0431212984774394
0.0904509686301326	0.0590372162870434
0.124514753744993	0.0768680773713654
0.160829045460113	0.0964961232102764
0.198115491346887	0.117255547451698
0.234819558542233	0.138204114856486
0.269626472732481	0.158440959180394
0.301842805417491	0.177351951900656
0.331516007756779	0.194722762420674
0.359282428788564	0.210715875056692
0.386042155994836	0.225751097471468
0.412608509052297	0.24034792614766
0.439453339117506	0.254974073642694
0.466596265110834	0.269916354816478
0.493619707537184	0.2851809967205
0.519767112548241	0.300447387053021
0.544098565498764	0.315115225832132
0.565706938807197	0.328471230227978
0.584001716900588	0.33995527629853
0.599031869451935	0.349450990789536
0.611763055989128	0.357495855821171
0.624180349076155	0.365317624659582
0.639080820541584	0.374643690331901
0.659468991233173	0.387276152356474
0.687578241670695	0.404476155280461
0.723691822147878	0.426266564790984
0.765080172804991	0.45083221617653
0.805449000968134	0.474237657599587
0.835253423372343	0.490660381459146
0.813066970663258	0.47721968196671
0.750916314856943	0.439624321244355
0.655414509434806	0.381964405924506
0.533174607878258	0.308330042639591
0.390809663668707	0.222811338022036
0.234932730287562	0.12949839870427
0.0721568612162332	0.0324813313187177
-0.090904890063871	-0.0641497575021927
-0.247639470071342	-0.156304761126034
-0.391433825324769	-0.239893572920381
-0.515674902342745	-0.310826086252805
-0.613749647643859	-0.365012194490879
-0.679045007746702	-0.398361791002177
-0.714084471008068	-0.413986883100849
-0.731071286495474	-0.420197267422577
-0.734979356395272	-0.420125449645753
-0.729485919680911	-0.415845443502556
-0.717020756499715	-0.408426835218153
-0.699140704517185	-0.398241889248209
-0.676958503324672	-0.385360059371655
-0.651434037642255	-0.369885642072603
-0.623460077614624	-0.352148821148908
-0.593779465524091	-0.332721389476434
-0.562821881494124	-0.312276285024822
-0.530559683097652	-0.291352948645538
-0.496486230495489	-0.270143170246208
-0.459812625636156	-0.248444529628587
-0.419911444753307	-0.225873131791096
-0.376889177941206	-0.202271677711963
-0.332026765267315	-0.178095776814704
-0.287824426614481	-0.154544189114469
-0.247558361151833	-0.133337832244702
-0.214487930424521	-0.116237888645011
-0.190995347557584	-0.104505993786707
-0.177943787545406	-0.0985128045859851
-0.174445194342624	-0.0976229244369616
-0.178092993157873	-0.100370673760569
-0.185574748440916	-0.104842128308724
-0.193468162655953	-0.109129071649405
-0.19897763022475	-0.111721879168349
-0.200407207020896	-0.111744208520765
-0.197267443148496	-0.108988130736889
-0.190029515689262	-0.103767341580712
-0.179635845177343	-0.0966507256653677
-0.166942861202424	-0.0881642653740376
-0.152297594113246	-0.0785578654230006
-0.135407936502068	-0.0677167601469087
-0.115547220318544	-0.0552467387909949
-0.0919833374748435	-0.0406933045305822
-0.0644230940612962	-0.0238007901452328
-0.0332694930439873	-0.00470445227529567
0.000407933340647917	0.0160208032528128
0.035156510924755	0.0374741605284117
0.0695489933180835	0.0586647280472208
0.102562049524466	0.0787876112422364
0.133804430774199	0.0974464620056425
0.163546164507819	0.114749232401653
0.192572490194307	0.131247775942732
0.221926793135017	0.147741982223823
0.252611440959283	0.165011074859701
0.285306737353807	0.183559490436264
0.320162415581566	0.203462200975907
0.356706995458127	0.224356900405948
0.393897751278063	0.245567600290092
0.43030274478257	0.266289063176176
0.464378465308201	0.285751737484077
0.494785049877176	0.303326240756642
0.520663758606602	0.318575857103225
0.541797857626381	0.331285176773123
0.558605997151288	0.341479707963532
0.571976404867071	0.349428679999703
0.583011974254351	0.355615866669806
0.592789020651803	0.360678890448788
0.602225890854705	0.365341031123058
0.612114140115078	0.370369177678493
0.623291463608827	0.376576899629179
0.636854521061413	0.384853563633133
0.654257524505632	0.396154925880929
0.677148525949853	0.411371521359862
0.706866028052495	0.431022853395257
0.743632946652006	0.454798103985336
0.785610852083893	0.481049255985115
0.828091869743763	0.506413615786124
0.863183765977013	0.525771954428985
0.880330384210307	0.51175555117
0.853392695728095	0.472418237745808
0.778158158089322	0.411827858685553
0.662994563005779	0.334052258518378
0.516269702189261	0.243159281773428
0.346351367351561	0.143216772979847
0.161607350204472	0.0382925766667787
-0.0295945575402139	-0.0675454626366326
-0.218886564170703	-0.170229500401243
-0.397900877975202	-0.265691692097908
-0.558269707241918	-0.349864193197485
-0.691625260259057	-0.418679159170828
-0.789599745314828	-0.468068745488794
-0.843825370697436	-0.493965107622239
-0.864473140168357	-0.502759212304023
-0.868610781598971	-0.502070058418153
-0.862410820869474	-0.495592361338168
-0.850188407909894	-0.486007566673542
-0.834602330612195	-0.475058170747673
-0.817175239779699	-0.463765005542754
-0.798796131248481	-0.452645136405607
-0.779998268895061	-0.441854806580424
-0.760990387883569	-0.431251299280979
-0.741569451835255	-0.420419162317586
-0.721088549602239	-0.408724583690742
-0.698587074185141	-0.395441375287176
-0.673076443286176	-0.37994467033925
-0.643889599615672	-0.361920114478113
-0.61097797778427	-0.341515699919395
-0.575064182060116	-0.319382463371925
-0.537608163733736	-0.296593560456701
-0.500597478488827	-0.274470253308532
-0.466212686281873	-0.254361621989666
-0.436441345470472	-0.237424610505221
-0.412719789994514	-0.224441180768488
-0.395673256286651	-0.215696586610185
-0.385003695037804	-0.210931786489759
-0.379545601393108	-0.209375790310038
-0.377480695994012	-0.209858573393952
-0.376673628422814	-0.210996777224371
-0.375060132815087	-0.211426925004055
-0.370994116554234	-0.210037454074948
-0.363459011235486	-0.206136053735976
-0.352080747653072	-0.199496115334764
-0.336939672146829	-0.19025941644542
-0.318252597293492	-0.178725257452947
-0.296056978643067	-0.165108564085325
-0.270037979958042	-0.149370888828084
-0.239576054524128	-0.131201615649119
-0.203987341949071	-0.110160855875176
-0.162844031409993	-0.0859192892481398
-0.11624238372673	-0.0584828266203337
-0.0649301780857359	-0.0283019931226124
-0.0102724537214877	0.00377028368797541
0.0459179291777996	0.0366383858676043
0.101642119399439	0.0691714159514442
0.155024296000724	0.100393912809777
0.204615921006747	0.129621606375854
0.249632329002748	0.156527414225421
0.290055484786551	0.181134576281345
0.326554428830873	0.203741361084636
0.360224493371264	0.224794213294078
0.392219627942701	0.244739924449285
0.423406988799518	0.263893354762688
0.454164629708461	0.282354404630283
0.484376204825268	0.300000483001786
0.513599646082271	0.316567743771949
0.541337639182375	0.331810994146929
0.567318650545779	0.345699072163251
0.591698166467553	0.358571078782314
0.61510968687995	0.3711683984812
0.638536427445908	0.384485710929484
0.663031769789034	0.39945506387425
0.689374344932345	0.416568841893842
0.717781048572368	0.435610627715086
0.747793941616182	0.455643150444117
0.77839565191936	0.475288638468542
0.808321882483537	0.493194072573263
0.836480292099344	0.508500934913319
0.862368230563285	0.52116797827433
0.886374108286827	0.532063916390493
0.909832441215259	0.542794464090916
0.934721766013649	0.555266930645522
0.962982758617634	0.571055524739174
0.995560389746381	0.590696856568959
1.03138452383219	0.61308522656927
1.06657764612074	0.635142488304898
1.09420524188283	0.651909704471934
1.10482421746949	0.637595019059294
1.07737358318908	0.597385163026017
1.00064569190545	0.53538143667907
0.883076560955008	0.455685140325421
0.733102207674163	0.362397574272037
0.559158649399322	0.259620038825884
0.369681903466891	0.151453834293929
0.173107987213276	0.04200026098314
-0.0221270820251136	-0.0646393807995173
-0.207587286911872	-0.164363790747075
-0.374836610110593	-0.253071668552567
-0.515439034284868	-0.326661713909026
-0.620958542098291	-0.381032626509485
-0.682959116214454	-0.412083106046978
-0.709611360576941	-0.424767581367681
-0.714365370306755	-0.424884646668061
-0.704877491609157	-0.41688787315856
-0.687627331769679	-0.404505390913275
-0.667351372747149	-0.390468821610089
-0.64690398016833	-0.376463125646245
-0.627402940173971	-0.36320370251368
-0.608543508813531	-0.350581533919864
-0.589017886711496	-0.337866205205002
-0.567014859708249	-0.323975472887198
-0.54077318651461	-0.307799936474405
-0.509124164453611	-0.288539876987698
-0.471916531958562	-0.265991479887573
-0.430211418099601	-0.240715125946867
-0.386185271628083	-0.214032463374055
-0.342769021224129	-0.187836811888539
-0.303137352563592	-0.164253906040916
-0.270195559451804	-0.145235868022168
-0.246179348822845	-0.132193186871038
-0.232413582984727	-0.125758439866519
-0.229213558422695	-0.125733444417041
-0.235887763431438	-0.131213207493931
-0.250815091532988	-0.140824972456389
-0.271597562597779	-0.152989698939311
-0.295304276321754	-0.166126298090009
-0.318810132033991	-0.178771955528085
-0.339195405752333	-0.189645199042158
-0.354128004985713	-0.197692805777185
-0.362129577436146	-0.202138910551397
-0.362647892817469	-0.20252505313953
-0.355911718328329	-0.198714811024199
-0.34261029937586	-0.190840606964906
-0.323502596684453	-0.179192913332319
-0.299100607411257	-0.164086328666506
-0.269554191314215	-0.145762597053792
-0.234781584283537	-0.124384335952687
-0.194777540272866	-0.100128166207352
-0.149948400450255	-0.0733246442921592
-0.10130988148468	-0.0445581153136581
-0.0504457204289961	-0.0146603114819863
0.000763325975064777	0.0154075915072106
0.0505245006317196	0.0447309874416568
0.0974710500422323	0.0725998188706924
0.140830368367495	0.0985921001625443
0.180395747620741	0.122569284972364
0.216370174833282	0.144607368334912
0.249190172579796	0.164903407681905
0.279408176634848	0.18369260528153
0.307642842234127	0.201195807728031
0.334548497276105	0.217600210732272
0.360748574798349	0.233063854635285
0.386723767790436	0.247730037407002
0.412701036630743	0.261739208895055
0.438607193048929	0.275228860070614
0.464119922463724	0.288315733014804
0.48879683606037	0.301064150326406
0.512226939763601	0.3134589733208
0.534152763224923	0.325411350584472
0.554551488640678	0.336820911171535
0.573706593663687	0.347698414519397
0.592307788820376	0.358323215460867
0.611568664355774	0.369377503350451
0.633264074420469	0.381970189100013
0.65951423844515	0.397451044449904
0.692156122473902	0.41694910142652
0.731693282107378	0.440669168390365
0.776063182533129	0.46712450644853
0.819686091261361	0.492605743010736
0.853331191222826	0.511208347485614
0.830794759189474	0.496736020677717
0.767526819934596	0.456257238451489
0.670039408725954	0.394179298103122
0.544844560831314	0.314909496928809
0.398454311518439	0.222855132224743
0.237380696055093	0.122423501287117
0.0681357497090412	0.0180219014121236
-0.102768492251953	-0.0859423701040448
-0.268819994560125	-0.185062015965195
-0.423506721947712	-0.274929738875135
-0.560316639146948	-0.351138241537671
-0.672737710890069	-0.40928022665661
-0.754257901909312	-0.44494839693576
-0.798365176936913	-0.461562202366148
-0.814462689837422	-0.46781743878241
-0.818265718038364	-0.467547995830516
-0.814734027778084	-0.463559072233478
-0.806865855527838	-0.457609704251481
-0.796021944532575	-0.450626134429426
-0.782529338611899	-0.44296902664728
-0.766286952661436	-0.43462913046124
-0.747175950283478	-0.425321410056497
-0.725209061558097	-0.414533740569872
-0.700475359796227	-0.401613698277829
-0.673009804580733	-0.385937443379002
-0.64272277521351	-0.367132425911791
-0.609465188728058	-0.345267771942227
-0.57321318652658	-0.320920044144465
-0.534290707103515	-0.29508097048132
-0.493539391359151	-0.268963493543799
-0.452372310637915	-0.243809984700475
-0.412681707841488	-0.220772062524932
-0.376608971950838	-0.200856653972319
-0.346227256973186	-0.18488783371661
-0.323213302194682	-0.173443719189105
-0.30857759030034	-0.166768322971532
-0.302489616198627	-0.164693259980745
-0.304205151531048	-0.166610409878359
-0.312095607649525	-0.171514836432851
-0.323787446371977	-0.17810747683929
-0.336414790817664	-0.184930265242077
-0.346963412146578	-0.190509481892928
-0.352659197032581	-0.193496617504683
-0.351342023380343	-0.192802781396901
-0.34175929444651	-0.18771550847597
-0.323710756030066	-0.177975774929689
-0.297993365266385	-0.163791479762352
-0.266141744639073	-0.145773355502535
-0.230022736387855	-0.124794838785699
-0.191392933405138	-0.101798146223343
-0.151539041943925	-0.0775931639451598
-0.111085701820642	-0.0527085233856454
-0.0699955196289909	-0.0273388525722755
-0.0277364379415792	-0.00139626466941675
0.0164299163876558	0.0253570062091637
0.0630942927316454	0.0531320600927908
0.112358297959849	0.0819361765190516
0.163611070237271	0.111445951913124
0.215519943316592	0.140983770885245
0.266261156727531	0.169628132173338
0.313920350464363	0.196434094749714
0.356929513907152	0.220680994840483
0.394409543826513	0.242046618681127
0.426336999400642	0.260648711046553
0.453510086827901	0.276964287450076
0.477333336284916	0.291684066722497
0.4994770389753	0.305560071695757
0.521497605566953	0.319274923764793
0.544516542285645	0.333334880056946
0.569037721231768	0.347987293205126
0.59493909690337	0.363180910220779
0.621621548117247	0.378597223700393
0.648252731587864	0.393763069557672
0.674023909278279	0.408216371656641
0.698347742463161	0.421664897684631
0.720958623293658	0.434076072818816
0.741924779607863	0.445670828315959
0.761626128104849	0.456849301470455
0.780764664994908	0.468115913249868
0.800435324730143	0.480063271939401
0.82220749529611	0.493415329365855
0.848090768914378	0.509056143363774
0.880229455176673	0.527932356816189
0.920225927289946	0.550744865786285
0.968141445622028	0.577432607151955
1.02141849594297	0.606565719731283
1.07411617528456	0.634860591243948
1.11686492923421	0.657064824219415
1.1378037030789	0.641645398529236
1.10764092857368	0.598346863316635
1.02336119855213	0.53160883136852
0.894277403255403	0.445870915471796
0.72970243292467	0.345572728413369
0.538949177801088	0.235153882980147
0.33133052812582	0.119053991959035
0.116159374140026	0.00171266813693984
-0.0972513939151322	-0.112430475699232
-0.299588885798493	-0.218935826762575
-0.481540211268895	-0.313363772266183
-0.633792480085177	-0.391274699423148
-0.747032802006177	-0.448228995446566
-0.811948286790736	-0.479787047549529
-0.838534562093408	-0.49191008989152
-0.840807023467837	-0.490282831564328
-0.826519065228806	-0.479558242653569
-0.802382415479068	-0.463701298967738
-0.773695228586057	-0.445781950102115
-0.744305143139701	-0.42793842998818
-0.716668028833554	-0.41140280664706
-0.69185824844101	-0.396539591044398
-0.669544964824256	-0.382911518963461
-0.648070955212682	-0.36942038274432
-0.62478629207158	-0.354563412746064
-0.596695409087551	-0.336807074957662
-0.56132599008735	-0.315025532656868
-0.517594898387998	-0.288898490730206
-0.466392310595634	-0.259142239535307
-0.410661630214608	-0.22748260846941
-0.354906154075815	-0.196358755113379
-0.30424855058637	-0.168433348132674
-0.263324736856887	-0.146043449965476
-0.235336595137511	-0.130742076536579
-0.221504272386592	-0.123048994908697
-0.22100579385888	-0.122456464412221
-0.23134470178411	-0.127648662548959
-0.248988810455857	-0.136835944529258
-0.270085522726351	-0.148097552976528
-0.291075453793803	-0.159649561966417
-0.30908219478981	-0.169988649687523
-0.322036532739193	-0.177908929821747
-0.328583190288033	-0.182440978286679
-0.327892094257367	-0.182791283654639
-0.319517506033268	-0.178350873923167
-0.303395678498132	-0.168800522633178
-0.279969880799099	-0.154279579256681
-0.250340159950017	-0.135528052565015
-0.216300195605597	-0.113892980958609
-0.180151820353518	-0.0911327852195685
-0.14426814583555	-0.0690388873184326
-0.110496182079932	-0.0489785622974731
-0.0796099631067582	-0.0315125617426052
-0.0510680336877094	-0.0162391931440187
-0.0232314226740229	-0.00195092326949242
0.00601757932804013	0.0129369677544606
0.0385242528163267	0.0298575824993339
0.0752993862491892	0.0496778979898486
0.1163286918248	0.0725310461444552
0.16072429780438	0.0978932739498041
0.207057755155354	0.12481418177756
0.253710951889535	0.152194392238951
0.299149340898566	0.179031399914478
0.342090182432668	0.204582091661288
0.381576407365456	0.228409942820419
0.41697910256395	0.250314961566022
0.447958654509966	0.270195106080856
0.474427873495157	0.287931350581943
0.49656224388671	0.303380491336059
0.514863557417461	0.316487058065793
0.530217362859834	0.32743287953397
0.543857843614047	0.336708209372718
0.557205454608813	0.345047734268375
0.571627888308404	0.353272944334407
0.588221977935524	0.362134315666217
0.607704641404674	0.372230327422606
0.630458121121111	0.384030260005943
0.656710931043739	0.397971499555642
0.6867521076128	0.41454771628457
0.721001585492414	0.434271886518242
0.759757744951262	0.457422996217079
0.802559154462057	0.483581219516841
0.847299201384901	0.511085932243211
0.889423103973416	0.536643815767676
0.921620045852152	0.555318672655194
0.934346482932189	0.541470749088015
0.907555191518031	0.502595863295331
0.832716083184986	0.442697342640419
0.718131306797194	0.365778514486559
