# Supplementary material for: A multiwavelength photoplethysmography dataset with blood pressure and heart rate reference measurements
Source: Data Brief. 2025 Nov 14;63:112284. doi: 10.1016/j.dib.2025.112284 (PMC12682042; doi:10.1016/j.dib.2025.112284)
Supplement: Supplementary file 1 [file mmc1.zip › ppg_csv/ppg_subject_051.csv]

IR_PPG	Red_PPG
-1.61967297840961	-1.62402831103515
-1.60414179843402	-1.5939487187169
-1.57299673657844	-1.55034150042225
-1.5288309405382	-1.48483552150866
-1.46455856203912	-1.40005704114835
-1.38315170624725	-1.30078129129055
-1.28883191660647	-1.19178350388446
-1.1858207365607	-1.07783891087931
-1.07833970955383	-0.9637227442243
-0.970610379029747	-0.854210235868661
-0.866854288432363	-0.754076617761602
-0.771292981205572	-0.66809712185234
-0.688148000793273	-0.601046980090092
-0.621640890639364	-0.555684939410503
-0.574860266789238	-0.530199924912938
-0.543182081931437	-0.517501441643109
-0.5212527913203	-0.509736967032547
-0.503380650793859	-0.500294356691788
-0.484770192589923	-0.485000182692578
-0.462275147206336	-0.462333846072982
-0.434573906631854	-0.432869220013676
-0.401834779265018	-0.398322506149903
-0.365065296259474	-0.360562038213729
-0.325405590975049	-0.320828215810913
-0.283593157992315	-0.279294119248032
-0.239709120318345	-0.235002967991317
-0.193194597255198	-0.186163500742742
-0.143075295120071	-0.130755244328942
-0.0883392639337242	-0.0673391421512141
-0.0283990894771364	0.00414947779822925
0.0364909606190054	0.0819645095409352
0.105040282739841	0.162771595773695
0.175089882965845	0.242555682490036
0.244139272155354	0.317851392282231
0.310041322324354	0.386722718957088
0.371577656120727	0.449068528863652
0.428703580353244	0.5062261101227
0.482424263285134	0.560184102873099
0.534393543302308	0.612796375788204
0.586370424468276	0.665250184380736
0.639674855924019	0.717859101225567
0.694788622132094	0.770143869811542
0.751227957525062	0.821129814763404
0.807737761857419	0.86976750835537
0.862734963895568	0.915348366021408
0.914828007438814	0.957776146361007
0.963227141671908	0.997615114587469
1.00793992968764	1.03595056889298
1.04976191134369	1.07419370592253
1.09016079376137	1.11397416693881
1.13117298280783	1.15717869499386
1.17535818726213	1.20605116282742
1.22570202912869	1.26312819654468
1.29765763564211	1.34576569300107
1.38960810119396	1.44996975627669
1.48680256109033	1.55280161439585
1.57449015063733	1.63132249538286
1.63792000514106	1.66259362726202
1.66234125990762	1.61751292608592
1.61672538067844	1.4909615876777
1.48876929840234	1.29597575971747
1.29181034619648	1.04559158988535
1.03918585717804	0.752845225861429
0.74423316446417	0.430772815325834
0.420289601172037	0.092410505958671
0.0806925004188051	-0.24920555455995
-0.261220804678362	-0.581039218549918
-0.592112981002301	-0.890054338331122
-0.898646695435847	-1.16321476622345
-1.16748461486184	-1.3874843545468
-1.38528940616311	-1.54982695562105
-1.53872373622249	-1.6372064217661
-1.61445027192283	-1.66872857592273
-1.63643031199919	-1.66389805057794
-1.62756946269164	-1.63505801796486
-1.59770244881511	-1.59029495555923
-1.55281058503225	-1.53321111963983
-1.48925071709231	-1.45604458968232
-1.41039280064224	-1.36289437525281
-1.31958167132572	-1.25774733622865
-1.22016216478645	-1.14459033248718
-1.11547911666811	-1.02741022390575
-1.00887736261438	-0.910193870361683
-0.903701738268968	-0.796928131732332
-0.803297079275543	-0.691599867895036
-0.711008221277797	-0.598195938727136
-0.630179999919418	-0.520703204105972
-0.564157250844092	-0.463215470278005
-0.516379000394385	-0.422839380351031
-0.481706565803389	-0.395815651430348
-0.456433177016071	-0.377459931053626
-0.436443806574233	-0.362923643309465
-0.417785211635322	-0.347852810928244
-0.397127475838858	-0.328868016823617
-0.372078294688953	-0.303804139555451
-0.341303345670164	-0.271699666517868
-0.304441850786145	-0.232595390744895
-0.261869881408184	-0.187238355668428
-0.214403668976559	-0.13676929847985
-0.163031578655309	-0.0824419480868962
-0.108737055215703	-0.0254178359713545
-0.0524367014444801	0.0333249551609344
0.00499760768349299	0.092974445951212
0.0627162800729043	0.152819547930667
0.119953273222338	0.212208426135327
0.17617943533693	0.270565852335106
0.23125594684426	0.327463598403468
0.285462658660519	0.382711959372003
0.339348569604589	0.436423531396267
0.393472522759924	0.488994362164829
0.44817358450985	0.540972682071297
0.503482439716506	0.592848726914959
0.559186758035911	0.644861747599442
0.614966711023138	0.69692183706649
0.670487844808493	0.748672434964166
0.725398124856135	0.799629741472066
0.779272036930164	0.849296674166753
0.831589149343332	0.8971923763998
0.881795424741145	0.942837003014896
0.929427232367895	0.985803238936452
0.974250281468642	1.02591497839703
1.01639185647771	1.06355920260195
1.05648303724487	1.09997846435028
1.09582581911241	1.13739781533454
1.1365397620144	1.17889621192964
1.18155680774989	1.22799472599321
1.23427684737922	1.30145569726046
1.31264979718916	1.39746648458721
1.41270514069604	1.50001479395228
1.51198197728971	1.5930883313345
1.58801940636003	1.66067480271269
1.61835652729683	1.68676191406569
1.57809449421524	1.64001043837808
1.46469495337292	1.50893093154635
1.28923774237353	1.30728577391711
1.06280269882077	1.04883734583699
0.7964696603183	0.747348027652608
0.501318464469801	0.416580199710593
0.18842894887895	0.0702962423575656
-0.13111904885058	-0.277741464059852
-0.446245691115111	-0.613770539195035
-0.745871140310967	-0.924028602701362
-1.01891555883447	-1.19475327423221
-1.25429910908195	-1.41218217344095
-1.44094195344973	-1.56255291998097
-1.56776425433413	-1.63210313350564
-1.62368617413147	-1.6485307939948
-1.63482860222995	-1.63247573746481
-1.61911846696145	-1.59432230646112
-1.58418810016387	-1.5405706799061
-1.5343103035452	-1.46999502960887
-1.4676650393865	-1.38690865165711
-1.38798851141119	-1.29447058542058
-1.29845451979955	-1.19583987026901
-1.20223686473186	-1.09417554557214
-1.1025093463884	-0.992636650699707
-1.00244576494945	-0.894382225021458
-0.90521992059529	-0.802571307907131
-0.814005613506211	-0.720362938726466
-0.731976643862489	-0.650562648774772
-0.662306811844406	-0.594986502393734
-0.608592625425915	-0.553007482595163
-0.567512696631708	-0.52246765672539
-0.536515467219566	-0.499851024018323
-0.512206783299199	-0.48082390403967
-0.490910187592675	-0.461057929915061
-0.469205377311879	-0.437091391915242
-0.444364891775628	-0.406943483029474
-0.41464089843999	-0.370276901013426
-0.379359649003992	-0.328071186349311
-0.338793826126942	-0.281953978276412
-0.293835910247308	-0.233461725077621
-0.245572534891056	-0.183514166086587
-0.19491120435643	-0.132281897407976
-0.142393146435317	-0.0794423873578998
-0.088234019825027	-0.0246369276730346
-0.0325178419821242	0.0321431013347193
0.0245971886617957	0.0904398416880931
0.0827807123452822	0.14949642088551
0.14156992234822	0.208558170027065
0.200484689517267	0.26712415438535
0.259132390199688	0.325046846900045
0.317267600858654	0.382478216528233
0.37482473343247	0.439721853503174
0.431938136594145	0.49706947045786
0.48892631461225	0.554680131267781
0.546201393590694	0.612516250261223
0.604095368668309	0.670315434387391
0.662651158412426	0.727573106359966
0.721467430469402	0.783533531411605
0.779677596726109	0.837218570257959
0.836088879452975	0.887541864102436
0.889447053128814	0.93354600138333
0.938762355717161	0.974754626452438
0.983631203109936	1.011555679681
1.0244942584751	1.04546884688689
1.06277634496267	1.0791627463599
1.10087003876692	1.11618034686501
1.14195258722708	1.16042864142603
1.18962862735565	1.21551041015762
1.26159114278275	1.29029057401057
1.3560514216359	1.38032364568801
1.45714187897426	1.47505601329265
1.54899492985699	1.56393406492721
1.61574298934324	1.6364041886944
1.64151847249218	1.68801145774593
1.59941401903333	1.63899394707603
1.48092838790381	1.50170333582804
1.29780317297414	1.29078250514455
1.06177996811487	1.02087433616816
0.784600367196534	0.706621710041433
0.478005964089665	0.362667507906972
0.153738352664799	0.0036546109073601
-0.176460873207527	-0.355774099814817
-0.500850119656778	-0.700975743116974
-0.807687792812418	-1.01730743785652
-1.08523229880391	-1.29012630289088
-1.32174204376072	-1.50478945707745
-1.50547543381231	-1.64665401927365
-1.62469087508815	-1.7010771083369
-1.66764677371769	-1.70486102563044
-1.66823680749345	-1.68211979588982
-1.6460417860633	-1.64201198515643
-1.60756745616056	-1.58921241576837
-1.54866517692019	-1.51590444948722
-1.4720251996166	-1.42574454132299
-1.38127614976425	-1.32259486519205
-1.28004665287763	-1.2103175950108
-1.17196533447121	-1.0927749046956
-1.06066082005946	-0.973828968162838
-0.949761735156843	-0.857341959328888
-0.842896705277846	-0.747176052110128
-0.743694355936936	-0.647193420422939
-0.655783312648587	-0.561256238183697
-0.582792200927271	-0.493226679308781
-0.528049161994173	-0.446524912290629
-0.488531218585465	-0.415197130652431
-0.460049368279396	-0.393634926440193
-0.437707277303324	-0.37583761245455
-0.416832280131034	-0.356592431332267
-0.3936949392378	-0.332299823612068
-0.365882760559139	-0.301262314255124
-0.332311880203701	-0.263440914985593
-0.292958308924244	-0.219853192380844
-0.248441682662053	-0.171879472249159
-0.199611134301545	-0.120726248262595
-0.147265992500574	-0.067181252997275
-0.0920768302073292	-0.0116516851585798
-0.0346679016856179	0.0456204809328302
0.024259759450762	0.104308055533613
0.0838882446273554	0.163848958765913
0.143375320089461	0.223483829057652
0.202035687838436	0.282466800093865
0.259515290918963	0.340325541420178
0.315869577762222	0.397007679401995
0.371500789619153	0.452822472655846
0.426972050196149	0.508220821944831
0.482777535129549	0.563550500566394
0.539169289628201	0.618911417167567
0.596100038846815	0.674147687215451
0.653272239612146	0.728929127512737
0.710239773859324	0.78284389546605
0.766504387336434	0.835447912783766
0.821572009642595	0.886272935153385
0.874972345825264	0.93484540762959
0.926274919054858	0.980769865627348
0.975132826459676	1.02387572573682
1.02136371937319	1.06436509539197
1.06506466437464	1.10289806342527
1.10675654973259	1.14061575733666
1.14754726319767	1.17915586822897
1.1892796877966	1.22068924199311
1.23458385792226	1.26791003383713
1.2866834082092	1.32380689789547
1.36063600973962	1.40589140271027
1.45481853080938	1.51008703542405
1.55421336393225	1.61321278577806
1.64380290162202	1.69208764351355
1.70856953639245	1.72353059837177
1.73349566075731	1.68069093614243
1.68739274058016	1.56002883648853
1.55795778576704	1.37332962996118
1.35850150489547	1.13237864711152
1.10233460654293	0.848961218490676
0.802767799286928	0.534862674649788
0.473111791704966	0.201868346139985
0.126677292374544	-0.1382364364876
-0.223224990126838	-0.473666342681837
-0.563284347221679	-0.792636041891593
-0.880190070332478	-1.08336020356574
-1.16063145088173	-1.33405349715313
-1.39129778029195	-1.53293059210265
-1.55887834998561	-1.66820615786317
-1.65006245138524	-1.72809486388354
-1.68375608276948	-1.74023347056576
-1.68788300386598	-1.72961457152397
-1.67010425914679	-1.70138527914915
-1.63411699108749	-1.64898577849969
-1.57728329541289	-1.57157525840785
-1.5017157218568	-1.47416264845394
-1.41127764073234	-1.36175687821828
-1.30983242235265	-1.23936687728117
-1.20124343703087	-1.11200157522292
-1.08937405508014	-0.984669901623856
-0.978087646813578	-0.862380786064275
-0.871247582544329	-0.750143158124493
-0.772717232585527	-0.65296594738482
-0.686359967250306	-0.575858083425567
-0.616039156851801	-0.521533015236884
-0.564878030373022	-0.482990126692006
-0.52554003326976	-0.45523549690994
-0.494977206645966	-0.433004559429134
-0.469834070374519	-0.411585734895406
-0.446864304188852	-0.387405748487084
-0.423263447739514	-0.35829108013471
-0.396863907695938	-0.323400860353306
-0.366197517913808	-0.28292474950295
-0.330479086687881	-0.237701168083243
-0.289565949734486	-0.188893508529721
-0.243906166289176	-0.137773488498747
-0.194443286669828	-0.0855734073294892
-0.142444918643474	-0.0333527641557647
-0.0892632980910618	0.01813603438051
-0.0360761761224229	0.0685691121847149
0.0163313391953267	0.118135540651424
0.0676941926845878	0.167535948525633
0.118276026785704	0.217832164377228
0.168758540659526	0.270137567120118
0.220041984961977	0.325242381697004
0.273010039158649	0.383337323826441
0.328312882577489	0.443968031887257
0.386212204657193	0.506234467248202
0.446530809340081	0.569115778943606
0.508731267799628	0.631733703755395
0.572080346598006	0.693411742039002
0.63579219171201	0.753527188054497
0.699071764934206	0.811309659603527
0.761084476036932	0.8657984476027
0.820948783891106	0.916066249003022
0.87782387248741	0.961618501137555
0.931084996803111	1.00274369104969
0.980518638659647	1.04061789375968
1.02646834076297	1.07712600153228
1.0699144769584	1.11454164638032
1.11252855337205	1.15528086435868
1.15673107771656	1.20184078921517
1.20567101236654	1.25680605547024
1.27958615580543	1.33533793928832
1.37663854177753	1.43567385675106
1.48051709103652	1.54172293741006
1.57491072433603	1.6373943108169
1.64350836242972	1.70659710652317
1.66999892607125	1.73324045408046
1.6281459398774	1.6849224168311
1.51027327504775	1.54943063729346
1.32791037221015	1.34095861378322
1.09258667199246	1.07369984461605
0.815831615022543	0.76184782810763
0.509174641928244	0.419596062573626
0.184145193337424	0.0611380463297139
-0.147727290122063	-0.299332722308431
-0.47491336782236	-0.647622745025136
-0.785883599135614	-0.969538523504727
-1.06910854343397	-1.25088655943153
-1.31305876008956	-1.47747335448987
-1.50620480847455	-1.63510541036408
-1.63701724796106	-1.70958922873847
-1.69396663792126	-1.72851999844956
-1.70468663886196	-1.72162113325611
-1.69454623043219	-1.69864997695197
-1.66988591489269	-1.66440428242322
-1.63266292799455	-1.61926987067211
-1.57336421068992	-1.55147435237728
-1.49400623896363	-1.463753433024
-1.39876145144273	-1.36056676623099
-1.2918022867543	-1.24637400561695
-1.17730118352541	-1.1256348048006
-1.05943058038311	-1.00280881740064
-0.942362915954477	-0.882355697035785
-0.830270628866578	-0.76873509732474
-0.727326157746479	-0.666406671886216
-0.637701941221246	-0.579830074338923
-0.565570417917948	-0.513464958301567
-0.514080449396307	-0.469899623003759
-0.477989273189796	-0.440725777283296
-0.452285183413938	-0.419927598175406
-0.431522973428006	-0.401555524460824
-0.410838075894955	-0.380787832965938
-0.386651185041819	-0.354557632300603
-0.356948068035003	-0.321629963041874
-0.32115134527801	-0.282199505072871
-0.279719212544632	-0.237244628970665
-0.23365806795379	-0.187933162484168
-0.184109410139301	-0.135299763188891
-0.132096175014071	-0.0802397315112656
-0.0784293062102743	-0.0236683490471234
-0.0237166166574963	0.0334085841292396
0.0316003638680069	0.0900852079356555
0.0872371717399118	0.145945547160156
0.14309816429903	0.201379975638495
0.199312620891652	0.25754141480843
0.256214539796157	0.315867250530957
0.314228877714534	0.377385876044592
0.373682330048832	0.442183458464158
0.434613894340412	0.509311840975054
0.496683214900097	0.577149832569966
0.559228097850801	0.64397825933055
0.621426584198669	0.70844818797001
0.682458357715022	0.769740610909135
0.74159120317282	0.827432828202184
0.79820072815182	0.881250731691329
0.851785102495228	0.93091582414492
0.902025098006286	0.976207394630927
0.948885116799548	1.01721356151699
0.992702403138419	1.05461760602089
1.03421037559797	1.08983714724094
1.07448709936222	1.12492578105637
1.11487366892456	1.16229422755576
1.15693475851592	1.2044045689659
1.20250774959795	1.25356620385416
1.25378126847758	1.31182084873705
1.32772668091655	1.38668091011564
1.4226377323604	1.47397430933051
1.5231693071092	1.56509225235739
1.61397628946303	1.651425945172
1.67971356372194	1.72436659375004
1.70503601418601	1.77959116293828
1.66287847034458	1.7305118669609
1.54424757048991	1.59304913674277
1.36090591212645	1.38186570885491
1.12461609275864	1.11162431986833
0.847140709890944	0.796987706354069
0.540242361027794	0.452618604883133
0.215683643673641	0.0931797520265463
-0.11477284466707	-0.266666115644672
-0.439364506489892	-0.612256261559503
-0.746328744290379	-0.928927949146925
-1.02390296056408	-1.20201844183592
-1.26032455780656	-1.41686500305547
-1.44383093851336	-1.55880489623455
-1.56265950518004	-1.61317538480214
-1.60504766030215	-1.6168785220978
-1.60520729837759	-1.59389589026125
-1.58145443508034	-1.55446031111122
-1.54136596288444	-1.50399905276076
-1.48879724618894	-1.4338062858442
-1.41849596936315	-1.34784474917629
-1.33411206048805	-1.2498248696145
-1.23922035302034	-1.14345707401626
-1.13739568041671	-1.03245178923905
-1.03221287613386	-0.920519442140295
-0.927246773628489	-0.811370459577464
-0.826072206357293	-0.708715268408005
-0.732264007776968	-0.61626429548937
-0.64939701134421	-0.537727967679013
-0.581046050515716	-0.476848951822731
-0.530892141799926	-0.436151061958526
-0.496834736655977	-0.413105764268901
-0.476023548498875	-0.403941036059937
-0.464787301371261	-0.40424034691526
-0.459058814455693	-0.409264112873168
-0.45465076332026	-0.414148592390675
-0.447535682904741	-0.414250236345769
-0.434247562017055	-0.405743285606618
-0.412350060583907	-0.386271014957695
-0.380783625539244	-0.355298829437583
-0.339931823107953	-0.313974330681146
-0.291378961063946	-0.264589079246314
-0.237438777669072	-0.209890255416305
-0.180576969991921	-0.152450916496016
-0.122867908635283	-0.0942061381982548
-0.0656299793087331	-0.0362069518014297
-0.00933370359965554	0.0213748965136408
0.0462375174364443	0.0790012735736851
0.10169932447832	0.137372777348002
0.157789813190309	0.197046069677756
0.215171312759379	0.258219281127409
0.274301502640767	0.320745183857192
0.335347435828866	0.384301558253789
0.398146075825769	0.448575372045314
0.462236506259621	0.513344485196414
0.52696494308097	0.578423965055628
0.591613388151627	0.643515080145753
0.655481477136389	0.708029776021317
0.717890724696083	0.770979614350737
0.778151567895594	0.831023374553814
0.835572568208502	0.886730529009198
0.889563515613209	0.937015331129054
0.939814222120097	0.981583184999902
0.986474981543892	1.02120816094177
1.0302664088875	1.05775439904808
1.0725014649508	1.0939779717918
1.11505870584192	1.13320298053534
1.16034304097217	1.17894017552943
1.21118426586453	1.2344369382462
1.28408871632169	1.30837712300861
1.3774014228198	1.39648848424887
1.47611023465489	1.48862252114692
1.56520300112296	1.5746307328827
1.62966757152006	1.64436461863613
1.6544917951422	1.69351045366528
1.60960373608045	1.64452554815078
1.48363326675506	1.5073678127102
1.28962094895583	1.29673271899787
1.04060734447254	1.02731573866814
0.749633015094988	0.713812343375376
0.429738522612953	0.370918004773909
0.0939644288162289	0.0133281945180942
-0.244648704505394	-0.34426161573772
-0.573060315562127	-0.687155954339187
-0.87822984256418	-1.00065934963196
-1.14711672372176	-1.27007632996168
-1.36668039724509	-1.48071142367401
-1.52388030134436	-1.6178691591146
-1.6056758742298	-1.66685406462909
-1.63294521161206	-1.66459485569078
-1.62848796728453	-1.63652002809562
-1.60179888375509	-1.5905111837418
-1.55806480795591	-1.52025388829553
-1.49352663872543	-1.42827515448287
-1.41102806894711	-1.31999860534232
-1.31498889425468	-1.2008478639124
-1.20982891028185	-1.07624655323164
-1.09996791266238	-0.951618296338528
-0.989825697029974	-0.832386716271595
-0.883822059018377	-0.72397543606935
-0.786376794261317	-0.631808078770308
-0.701909698392524	-0.561308267412982
-0.634840567045729	-0.51502882800811
-0.588175700403647	-0.486053185913608
-0.55476155307219	-0.467840197622079
-0.530489746899734	-0.454522321503207
-0.511392096645714	-0.441766134188647
-0.494059263115013	-0.426856155395021
-0.475782391177717	-0.408322087749795
-0.454567888971265	-0.385450803726828
-0.42911570685393	-0.357910835510123
-0.398762253566449	-0.325565744027242
-0.36335777178869	-0.28843959525041
-0.323094403460615	-0.246748732833816
-0.278356270791354	-0.200915377828157
-0.229651313479725	-0.151515455883893
-0.177614739292017	-0.0991728630181114
-0.123015986357931	-0.0444667596147651
-0.066703214189128	0.0120762957551381
-0.00947456618154416	0.0699001492505383
0.0480671844378887	0.128332916213242
0.105588513277463	0.186604642308881
0.162975723924068	0.243992259641197
0.22019936740468	0.300004882431878
0.277198912936814	0.354495856030329
0.33387413219264	0.407657545820335
0.390174713473224	0.459933037544
0.446193969877391	0.511895134176579
0.502163237647347	0.564111154153573
0.558312838350975	0.616986073048345
0.614661623601929	0.670589032198865
0.670851767397028	0.724506438843036
0.726123646519708	0.777786019818133
0.779451620710927	0.82902064162416
0.829790667855921	0.876591377189531
0.876353814718545	0.919058159241702
0.918852834627527	0.955638727788246
0.957672954648169	0.986669482250309
0.993995476234049	1.01394138995221
1.02989706298292	1.04084314680095
1.06840566738092	1.07225306529966
1.11339337963781	1.1140655882
1.18502023019571	1.09573328671751
1.28258413878937	1.04313643720464
1.39261495245859	0.959875122063269
1.50164251824317	0.849549423695292
1.59619668318288	0.715759424502597
1.66280729431753	0.562105206887072
1.6880041986869	0.392186853250607
1.64133448550613	0.209604445995089
1.51046613936795	0.0179580675224083
1.30911035037855	-0.179152199765547
1.0509783086441	-0.378126273466888
0.74978120427081	-0.575364071179726
0.419230227364859	-0.767265510502172
0.073036568032436	-0.950230509032337
-0.275088583620269	-1.12065898436833
-0.61143403748707	-1.27495085410827
-0.922288603461777	-1.40950603585026
-1.1939410914382	-1.52072444719241
-1.41268031131016	-1.60500600573284
-1.56479507297145	-1.65875062906966
-1.6365741863159	-1.68552340728976
-1.65473585822805	-1.67479920616082
-1.64232216280135	-1.63888367616819
-1.60854367751229	-1.5862084247389
-1.55898406878406	-1.51435915542712
-1.49055253267891	-1.42728336293815
-1.40720879234576	-1.32837061288095
-1.3124329249586	-1.22101047086448
-1.20970500769144	-1.10859250249772
-1.10250511771828	-0.994506273389631
-0.994313332213119	-0.882141349149174
-0.888609728349951	-0.774887295385315
-0.78887438330278	-0.676133677707021
-0.698587374245605	-0.589270061723258
-0.621228778352426	-0.517686013042991
-0.560404912523013	-0.465328470629148
-0.514908786775325	-0.429088807907488
-0.481724552794402	-0.404427608591519
-0.456604423804808	-0.385796984857527
-0.43486914532649	-0.367710632623685
-0.41222973513407	-0.345719285447637
-0.385450389038133	-0.317055131844165
-0.352703249622047	-0.280807782294787
-0.313563977525148	-0.237648055528798
-0.268708119693842	-0.189232440676418
-0.219436852125233	-0.13748088904197
-0.16718008494968	-0.0839418680327382
-0.11310848529917	-0.0294237931397463
-0.0579326644727197	0.0260362165329961
-0.00189189628428971	0.0829295192711684
0.0551123037384578	0.141892856487818
0.113277947092312	0.203293236142411
0.17259706853945	0.266839665435616
0.232567054442382	0.331289490293953
0.292058845807004	0.394373751703655
0.349470262100016	0.45309524545615
0.403192960130579	0.504490289312852
0.452277711414825	0.546765324078062
0.497054584745289	0.580454226239133
0.539405184495501	0.609017182428261
0.582447779279925	0.638333516651021
0.62961693160008	0.67498213507179
0.683431148864779	0.723892014456376
0.744461647160849	0.786409670959187
0.810981998649282	0.859705946878264
0.87949305936707	0.937809603429654
0.945920240296543	1.01379052492094
1.00696841443408	1.08211236220706
1.06107584256084	1.14019680964764
1.10867293405438	1.18876860522784
1.1518465235516	1.23120204546113
1.19376305467686	1.27242862146235
1.23816093404565	1.31787295350967
1.28895011816941	1.37255316235652
1.36348003258135	1.45668920956669
1.45996178678991	1.56584292958995
1.56256308079833	1.67490169584726
1.65545161460986	1.75875288175959
1.72279508822773	1.79228386074793
1.74876120165519	1.74937693042066
1.70630668923254	1.62848230846187
1.5867404501923	1.44133924840608
1.40175843187599	1.19968700378783
1.16305658162513	0.915264828141653
0.882330846781277	0.599811975002078
0.571277174685945	0.265067697903635
0.24159151268067	-0.0772287496191436
-0.0950301918930162	-0.415338114031726
-0.426891991693583	-0.737521141799583
-0.742297939379497	-1.03203857938818
-1.02955208760923	-1.28715117326299
-1.27695848904125	-1.49111966988948
-1.47282119633402	-1.63220481573311
-1.60544426214601	-1.69866735725937
-1.66313173913569	-1.71561802687017
-1.67394725837643	-1.7054829491271
-1.66134896691742	-1.67774788652479
-1.63195018504429	-1.63725805606599
-1.5884879026349	-1.58469311942643
-1.52433804855191	-1.51055416468717
-1.44257642263389	-1.41809975441971
-1.34736706287698	-1.31212069192282
-1.24287400727735	-1.19740778049527
-1.13326129383115	-1.0787518234358
-1.02269296053454	-0.960943624043199
-0.915333045383679	-0.848773985616217
-0.815345586374717	-0.74703371145362
-0.726894621503814	-0.660513604854171
-0.654144188767128	-0.594004469116635
-0.600456783872836	-0.550244578474366
-0.562280268529817	-0.521998480568769
-0.535302489847431	-0.503333352056759
-0.514360047905622	-0.488059554929755
-0.494421773648709	-0.470831188890215
-0.471397348534412	-0.447868304357966
-0.442649952727022	-0.41724039297796
-0.407152585111583	-0.378762026268537
-0.365296290132296	-0.333601801755703
-0.318442214323886	-0.28371528847911
-0.268369284524546	-0.231224152897393
-0.216765044120926	-0.177874894689319
-0.164854533023241	-0.124682980714256
-0.113204879977494	-0.071805684361798
-0.0617027939019772	-0.0186414777208974
-0.0096823015738723	0.0358670924303455
0.0438243996380498	0.0927948728458351
0.0997533260180794	0.152797185299364
0.158670147826061	0.215836308741673
0.220537073839484	0.281170901347819
0.284677320305217	0.347592059679208
0.349954675204163	0.413785186299817
0.415096073419109	0.478659741903794
0.479031086914002	0.541536733077823
0.541126805964969	0.602172187298993
0.601243222241085	0.660654638278073
0.659595760847259	0.717224479070301
0.716482067316941	0.772062884546258
0.771999696080391	0.825121223833669
0.825904022499513	0.876078200600832
0.877689453577908	0.924468254407251
0.926847561902173	0.969930616996019
0.973153488028246	1.01246089568443
1.01684080522856	1.05256864528492
1.05864280452232	1.09133773436795
1.09979942713909	1.13046536212377
1.14213283468078	1.17233396116599
1.1881577214129	1.22003274980138
1.24100144949367	1.27707328475617
1.3193932844131	1.3607884268265
1.41937443996035	1.4670249576247
1.51853507216802	1.57215801868108
1.59446533706872	1.652562751526
1.62475539069504	1.68461429768978
1.5834527791464	1.63695681930954
1.46711182218897	1.50330213766234
1.28708283635548	1.29762688298847
1.05471613817867	1.03390768552823
0.781362044191268	0.726121175521914
0.478370870926016	0.388243983209811
0.157092934915647	0.0342527388322151
-0.171121447307106	-0.32187592737058
-0.494921959209506	-0.666165385158282
-0.802958284258821	-0.984639004290598
-1.08388010592231	-1.26332015452723
-1.32633710766725	-1.4882322056279
-1.5189789729609	-1.64539852735229
-1.65045538527052	-1.72084248946013
-1.70941602806338	-1.74100886046056
-1.72201453820858	-1.73126001047179
-1.71126306690216	-1.70405999395374
-1.68602776386439	-1.66726115241669
-1.65061242029184	-1.6236369103157
-1.60513659667663	-1.5714835169152
-1.53766762655542	-1.4936703638645
-1.45111353464863	-1.39346153033613
-1.3497350833425	-1.27637581403251
-1.23779303502324	-1.14793201265607
-1.1195481520771	-1.01364892390924
-0.999261196890298	-0.879045345494453
-0.881192931849065	-0.74964007511414
-0.769604119339632	-0.630951910470729
-0.668755521748229	-0.528499649266652
-0.582907901461086	-0.447802089204337
-0.516322020864432	-0.392340539788394
-0.471826606237679	-0.35448185063898
-0.439428036186942	-0.327113879026081
-0.413330127158068	-0.303146139494341
-0.388141081698572	-0.27690909099908
-0.359859259562664	-0.24510355243696
-0.326463595888228	-0.207169724130806
-0.287972072209086	-0.165013197670212
-0.245955921389744	-0.122124154329991
-0.202654676500288	-0.0822531645393202
-0.159967060845443	-0.0479556511451361
-0.11864879845693	-0.0194494559890276
-0.078003093535333	0.0057482995433555
-0.0361838129759445	0.0321415433217931
0.00902966071142678	0.0647148642002174
0.0593579887155083	0.107189393032595
0.115448312816474	0.160863784753724
0.176790740837321	0.2244642722819
0.242030953231166	0.294856432607446
0.309430754006839	0.368128274714398
0.37726398900983	0.440594758490472
0.444082878790801	0.50952620751018
0.508912867958993	0.573607687085653
0.5714335730083	0.633164777860604
0.632101283637649	0.69010290209937
0.692081100805105	0.747444216367572
0.752876808939028	0.808399559033704
0.815675369570731	0.875092353108073
0.880597868998295	0.947298375254797
0.946186956780731	1.02175150088694
1.00947267209653	1.09253448494081
1.06677524678709	1.15273659691779
1.11505199643195	1.19697426959488
1.15325525563715	1.2237990564687
1.18309363974151	1.23687440593428
1.20888177268365	1.24432686865746
1.2366171771493	1.25657302967132
1.27268356630434	1.28353881899122
1.33737524405031	1.34267509474486
1.42974179379497	1.4352603274806
1.53219644739733	1.54158325726693
1.62715243671643	1.64193262417236
1.69702299361127	1.71659716826539
1.72422134994088	1.74586562961451
1.68105786500549	1.69604540901604
1.5595629738577	1.55644453472524
1.37173002198507	1.34185268799904
1.12955235487515	1.06705955009437
0.845023318015503	0.74685480226815
0.530136256893696	0.3960281257773
0.196884516997283	0.0293692018787481
-0.142738556186173	-0.338332288170582
-0.476739617169115	-0.692286663113765
-0.793125320463981	-1.01770424169388
-1.07990232058321	-1.29979534265399
-1.32507727203925	-1.52377028473719
-1.51665682934453	-1.67483938668654
-1.6426476470115	-1.73821296724513
-1.69105637955259	-1.74781956198244
-1.69471791204367	-1.7296866190576
-1.67560077507523	-1.69319447646926
-1.64015915404516	-1.64355431496824
-1.59125708396728	-1.57442840305906
-1.52367191291512	-1.48970269002957
-1.44122463180779	-1.39274916471852
-1.34743215719529	-1.28693981596468
-1.24581140562765	-1.17564663260679
-1.13987929365484	-1.06224160348364
-1.03315273782689	-0.950096717433968
-0.929148654693788	-0.84258396329655
-0.831383960805546	-0.743075329910142
-0.743375572712166	-0.654942806113508
-0.668640406963652	-0.581558380745409
-0.610791593770865	-0.526817832224318
-0.565941106308532	-0.486464712709005
-0.530630662842231	-0.456040744576159
-0.500886629563989	-0.430457187076587
-0.472979330596952	-0.405012575461711
-0.443949229555337	-0.376227440071242
-0.411854537340783	-0.342303567988657
-0.375786761953467	-0.303123149577756
-0.335724066316957	-0.259836734439406
-0.292259505585744	-0.214181328782286
-0.24621209133427	-0.167692543407125
-0.198165193826856	-0.120970502919159
-0.148065792908454	-0.0731840213976924
-0.095066401135154	-0.0220271700075294
-0.037733415943204	0.0357198236670165
0.0253965385066955	0.108065440120359
0.0966239473802762	0.191071276663054
0.173235952660163	0.280985044961764
0.252902923296989	0.374054456683149
0.333295228241385	0.46652722349387
0.412083236443983	0.554651057060587
0.486937316855416	0.634673669049961
0.556374360172134	0.704114762602578
0.619466210136476	0.760588442385996
0.676540326645141	0.805408062669962
0.728511341515366	0.841256627906061
0.776601414388086	0.871502923165533
0.822016362133156	0.899415314605721
0.865596872335935	0.927374675839191
0.90758364111907	0.956357803678907
0.947667625883751	0.985980863071547
0.985351214316678	1.01512671221392
1.0204334288496	1.04283665242994
1.05335103275525	1.06902985654962
1.08523419391958	1.09478594231292
1.11775476429728	1.12221075781047
1.15296148891723	1.15408832849582
1.19320942481542	1.19349633754173
1.24107692499126	1.2433759152113
1.30536187507838	1.31953937930193
1.38219233356938	1.41799760747629
1.46352262252664	1.5162199738875
1.5413070640125	1.59167585268862
1.60749998008931	1.62183461803275
1.65834166130272	1.57463198282052
1.61071988744895	1.44227511560325
1.47727006065453	1.23864057401007
1.27211542306981	0.977604915670099
1.00937921684513	0.673044698212469
0.703184684130831	0.338836479266305
0.367655067077252	-0.0111431835392666
0.0169136078347383	-0.363017732575119
-0.334916451446369	-0.702910610212124
-0.673711868615727	-1.01694525882116
-0.985349401522994	-1.29124512077309
-1.25570580801783	-1.5119336384388
-1.47065784594988	-1.66513425418916
-1.61608227316883	-1.73697041039503
-1.67785584752431	-1.75476613996684
-1.68790597341117	-1.7351892050119
-1.66799450047473	-1.69152444196582
-1.62838462182392	-1.6326505504674
-1.57518115561536	-1.55561410494907
-1.50392268765304	-1.46470097965538
-1.41871772655747	-1.3630392484228
-1.32290102401755	-1.25375698508782
-1.21980733172216	-1.13998226348692
-1.11277140136019	-1.02484315745659
-1.00512798462053	-0.911467740833322
-0.900211833192061	-0.802984087453589
-0.801357698763674	-0.70252027115388
-0.711900333024255	-0.613204365770679
-0.635174487662693	-0.538164445140473
-0.574982896210328	-0.481762831063409
-0.530398715432015	-0.440512698942831
-0.498350760362215	-0.410790361564923
-0.474873223930785	-0.388464019622477
-0.455852607193349	-0.369571874895473
-0.437601935869477	-0.350782386210124
-0.417223550207508	-0.329619419368454
-0.392759357870992	-0.304472513112361
-0.36314723283045	-0.27443522298316
-0.328036239574889	-0.239051653771638
-0.287550990138978	-0.198091040675709
-0.242096919184436	-0.151466261407141
-0.192250394680797	-0.0993294757964484
-0.138715258855671	-0.0422497273538365
-0.0822970677814268	0.0186948716302561
-0.0238612722869296	0.0820239984285229
0.0357275468514601	0.146144268153184
0.0956798235141195	0.209706055765189
0.155376247006254	0.271895746074948
0.214485677644122	0.332564252031833
0.273060767276018	0.392146026820663
0.331525012879857	0.451394258359436
0.390495306532915	0.511030894670765
0.450483490731843	0.571443418013605
0.511610567137493	0.632533564197045
0.573476450390957	0.693754483917465
0.635249678404482	0.754294918443133
0.695923890463744	0.813315526683616
0.754604558081513	0.870137199857778
0.810695293188021	0.924321233489741
0.863934827583182	0.975642821413741
0.914324653445772	1.02401402160064
0.962034731966242	1.06943890002226
1.00737992564846	1.112081644436
1.05092853093666	1.15250501076314
1.09373666614042	1.19207284398672
1.1376191051067	1.23338701645616
1.18530010363386	1.28048582605387
1.25608004987131	1.26253597372987
1.34908509258392	1.2109072488959
1.45224552672538	1.12893089975904
1.55349164724936	1.01993817452636
1.64075374910956	0.887260321404941
1.70196212725964	0.734228588601847
1.72504707665329	0.564174224324155
1.68194524335	0.380428476778936
1.56060568703778	0.186322594173264
1.37297732311318	-0.0148121752857885
1.1310090669727	-0.21964458339115
0.84664983401287	-0.424843381935746
0.531848539630202	-0.627077322712505
0.198554099221219	-0.823015157514353
-0.14128457181756	-1.00932563813422
-0.475718558089616	-1.18267751636503
-0.792798944198427	-1.33973954399971
-1.08057681474748	-1.47718047283119
-1.32710325434024	-1.59166905465239
-1.52042934758021	-1.67987404125625
-1.64860617907085	-1.73846418443569
-1.69968483341565	-1.76947347491457
-1.70527866962216	-1.77043678163308
-1.6865219822059	-1.74790647398261
-1.6487432872412	-1.70588183276265
-1.59138782267916	-1.64248262912094
-1.51714775512638	-1.56082279920178
-1.42950013468653	-1.46496478824141
-1.33192201146323	-1.35897104147609
-1.22789043556015	-1.2469040041421
-1.12088245708094	-1.13282612147569
-1.01437512612923	-1.02079983871312
-0.911845492808676	-0.914887601090652
-0.81677060722293	-0.819151853844546
-0.732627519475639	-0.737655042211064
-0.662893279670449	-0.673625439175624
-0.610803541680746	-0.623328616746605
-0.57027063461694	-0.582957158934777
-0.537345453182414	-0.547984528126558
-0.507762976728414	-0.514118401922075
-0.477736849958096	-0.478027252900089
-0.444538724415799	-0.437711105186622
-0.406751396985664	-0.392505549290201
-0.364174055916345	-0.342801583049562
-0.317455787089801	-0.289619723970543
-0.267610375469364	-0.234185728845823
-0.215588433206898	-0.177611221603605
-0.162035169401025	-0.120709007668364
-0.107269852152806	-0.0639212175976917
-0.0514337026798313	-0.00733435944946776
0.00530694489333483	0.0492296301638102
0.0626310463311544	0.106060497736792
0.120089064163463	0.163383423391221
0.17726995236355	0.221221084694871
0.234002304946083	0.279352845355475
0.290456538078682	0.337392229086315
0.347070708883471	0.394952885859848
0.404328902967033	0.451838410360558
0.462513549713279	0.508176836952313
0.521566462243494	0.564420721162527
0.581114485850171	0.621163856489511
0.640605347769157	0.678802479526306
0.699442486138283	0.737169189992469
0.757040779386413	0.795331996436737
0.812811294242475	0.851721175539977
