# Supplementary material for: A multiwavelength photoplethysmography dataset with blood pressure and heart rate reference measurements
Source: Data Brief. 2025 Nov 14;63:112284. doi: 10.1016/j.dib.2025.112284 (PMC12682042; doi:10.1016/j.dib.2025.112284)
Supplement: Supplementary file 1 [file mmc1.zip › ppg_csv/ppg_subject_052.csv]

IR_PPG	Red_PPG
-0.919050858096375	-0.591023925636864
-0.952795401957189	-0.613534506095895
-0.97186870684782	-0.626773645627381
-0.973845248599475	-0.627634076339875
-0.957024641680092	-0.613907210548898
-0.921482285282603	-0.585338322852475
-0.869468446710927	-0.543979778400014
-0.805092775637705	-0.493775848535016
-0.733483835652518	-0.439590687080402
-0.659741452595917	-0.386045281213912
-0.587988541192458	-0.336525998925149
-0.520727640650937	-0.292606885892742
-0.458586014794125	-0.253964047309475
-0.400442525012868	-0.218719852880174
-0.343884641866885	-0.184077837288451
-0.285926197707717	-0.147100051309574
-0.223885624516461	-0.105498632460001
-0.156257005231718	-0.0583112089655803
-0.0833357358029807	-0.00630015884057045
-0.00736069278331283	0.0480853942850237
0.0679452984037735	0.101258083924464
0.138340379320437	0.149448568809613
0.200227808912603	0.189781144366605
0.251625777843987	0.221097681899793
0.292635732705448	0.244244734205001
0.325304353969015	0.261749008787551
0.352974703851632	0.277020382944027
0.379342171581526	0.293346127408396
0.407474784687986	0.312967629852783
0.439058703562502	0.336497259285705
0.474086201870252	0.362851012212618
0.511086758011938	0.389730257028727
0.547816543120676	0.414497616927035
0.582135481050676	0.435129648206828
0.612714213928214	0.450885498088078
0.639292339317072	0.46244588794382
0.662432391471997	0.471501115897607
0.682964874319014	0.479995977228397
0.70145406239752	0.489372189282505
0.717964051283282	0.500126796397638
0.732219504970523	0.511839224620685
0.744046871723429	0.523594767538302
0.753847373752798	0.53456533047891
0.762847868321335	0.544479338304696
0.772994860824502	0.553814091651089
0.786519030913134	0.563683237664105
0.805292037579832	0.575468148295312
0.830093722435108	0.590246704789453
0.859890004086237	0.608093408562522
0.891273623577047	0.627415584594633
0.918305087328436	0.644586157070959
0.932986959273553	0.654122432572766
0.926439552939865	0.649506682977214
0.893984667659953	0.626068144230841
0.820818307873421	0.573159796922501
0.713500294236153	0.495880949793206
0.57859044740403	0.399330911583968
0.422648588032937	0.288608991035798
0.252234536778757	0.168814496889708
0.0739081142973729	0.0450467378867105
-0.105770858755332	-0.0775949772321836
-0.280242561723473	-0.194011339725962
-0.442947173951169	-0.299103040853614
-0.587324874782535	-0.387770771874126
-0.706815843561689	-0.454915224046487
-0.794860259632747	-0.499471737010441
-0.850465861197521	-0.531632811050674
-0.887182602155291	-0.554056019632257
-0.908529036831076	-0.568704822351219
-0.917850935101678	-0.576810509271705
-0.918165128102078	-0.579130881155104
-0.912102422137867	-0.576293137848027
-0.901834994426097	-0.569027278316284
-0.888961027189462	-0.558206999991659
-0.874421773071846	-0.544749227309955
-0.858559028187444	-0.529498037753235
-0.841345729120558	-0.513185233317293
-0.822691029196399	-0.496452893872342
-0.802647461666862	-0.479844627592571
-0.781402780364135	-0.463698403601839
-0.75908803775237	-0.447984709265567
-0.735575851776948	-0.432234437638622
-0.710477128404851	-0.415695926714713
-0.683419149074704	-0.397724038421843
-0.654460431121897	-0.378218061924064
-0.624334495475776	-0.35783477762113
-0.594262495461774	-0.337791803646698
-0.565318648387359	-0.31928935016721
-0.537611475530572	-0.302784018335376
-0.50969382474888	-0.287447087327031
-0.478562843831671	-0.271096759320912
-0.440374561866826	-0.250716314260833
-0.391670843425108	-0.223412593980081
-0.330656518034066	-0.187446156178252
-0.257106914665785	-0.142904067291306
-0.17526213458283	-0.0917380798142205
-0.0909285538848312	-0.0371762831207925
-0.00991254867141691	0.0172187402388483
0.0657698877626836	0.0684522385647966
0.131478751094056	0.114627605786259
0.185962354192897	0.154969544858825
0.229604820724915	0.189447109032524
0.263853661055527	0.218280874986529
0.290680293949545	0.241646925405669
0.312297471081325	0.259753630634207
0.331138353700063	0.273229498967582
0.349909313937225	0.283546542213702
0.371475919521967	0.29314096289296
0.398454419363	0.305029519958155
0.432589716018488	0.321988426718519
0.474187817205747	0.345619719639167
0.521927907692581	0.375734008201266
0.573255579142145	0.410362009806035
0.625297669846342	0.446430274316169
0.675966863128942	0.480843450594536
0.724777829071221	0.511536686816121
0.772950218960148	0.538059999002106
0.82261571016082	0.561426618176619
0.87529932958243	0.583237480308547
0.93019224155259	0.604389281915574
0.982938416055586	0.623885374543682
1.02560204770593	0.638307256836751
1.04811971499322	0.642309647691769
1.04095339551363	0.630099634149242
1.01112849281472	0.598889484641079
0.947686291157596	0.544417138688438
0.857191462258922	0.472548922231827
0.746208677835349	0.389151161211757
0.621302609603531	0.300090181568736
0.489037929280124	0.211232309243273
0.355979308581779	0.128443870175878
0.228691419225153	0.0575911903070605
0.113738932926898	-0.00116796964752594
0.0176865214036689	-0.0525734180088202
-0.0590515243653765	-0.100348278207392
-0.135274801655194	-0.147752318996901
-0.212868160127034	-0.196504955389966
-0.291127532389855	-0.246289335220003
-0.367105034230275	-0.294898987003166
-0.43649892730735	-0.338902259989255
-0.494792476891556	-0.374589526255226
-0.538347804161786	-0.398936675367858
-0.565204745125603	-0.410343748415375
-0.575411093086576	-0.40897800874189
-0.57082560686338	-0.396655742144678
-0.554480387827111	-0.376314827265232
-0.529726440034893	-0.351237984610195
-0.499455282622127	-0.324260647352052
-0.465644663688587	-0.29720419548819
-0.429331503900832	-0.270696761476358
-0.390943890835326	-0.244409748797007
-0.350805912923763	-0.217605778445983
-0.309599328261299	-0.18979911897283
-0.268609497246051	-0.161285808449681
-0.229665555037846	-0.133328590089786
-0.194782936729921	-0.107899246758496
-0.16561320391693	-0.0870561243966949
-0.142876587377857	-0.0721863072096929
-0.12597358312031	-0.0633983664215072
-0.112933354196981	-0.0592943598263476
-0.100759586456366	-0.0572087684352791
-0.0861024805344615	-0.0538373356351529
-0.0660719742976859	-0.0460584669097812
-0.0389598463729425	-0.0317119598713947
-0.0046646625023838	-0.0101316109563731
0.0353043388757375	0.0177032469088185
0.0782504291125652	0.0494417517310034
0.121021783386169	0.0819969565783742
0.160846864832258	0.112373373876754
0.196040676124611	0.138453830421112
0.226385243943082	0.159519872469697
0.253074490175148	0.176358046423436
0.278242383276569	0.190927823392053
0.304231407550175	0.205697164412202
0.332843420771784	0.222850550045097
0.364802922822019	0.243611862796716
0.399571139509329	0.267887934995662
0.435533222329912	0.2943395490093
0.470483319072432	0.320855157179736
0.502269192736142	0.345274144886174
0.529431219245881	0.366121072312495
0.551678969167102	0.383109051507005
0.570088193704492	0.397257566586256
0.586959488733697	0.410605152128064
0.605340999747135	0.42561549465781
0.628274160366765	0.444436198834055
0.657876919875116	0.468174389282108
0.694435578642298	0.496330291288215
0.735724401044794	0.526503446813846
0.776786774101145	0.554461900528423
0.810365373180382	0.574634760548168
0.828048304822675	0.581037304016435
0.822008690379948	0.568541777402071
0.80172405960209	0.537604395189859
0.76049489100837	0.484476159210566
0.700705276352795	0.414947823661319
0.624739307389373	0.334810142739248
0.534981075872112	0.249853870641479
0.43381467355502	0.165869761565141
0.323624192192105	0.0886485697073622
0.206793723537374	0.0239810492652699
0.085707359344835	-0.0273314030970399
-0.0372508086315035	-0.0737409720485828
-0.159696688637634	-0.119880401616865
-0.279246188919549	-0.1694293918584
-0.39351521772324	-0.224071714256371
-0.500119683294699	-0.283151812643627
-0.596675493879919	-0.344004215885115
-0.680798557724892	-0.402729975254551
-0.751051027384458	-0.455115919595049
-0.805765593408263	-0.497441634099426
-0.843830998712139	-0.527039841069052
-0.865355392448946	-0.542586302800493
-0.871372310184569	-0.544151091694973
-0.863558585142053	-0.533061053210269
-0.844030044445445	-0.511634039536551
-0.815209100138771	-0.482845749836817
-0.779708907663383	-0.449966382871253
-0.740167779690483	-0.416176223944261
-0.699003088408292	-0.384170886499603
-0.658115444474221	-0.355800539581399
-0.618620995693003	-0.331820452423028
-0.580700124960347	-0.31182949128573
-0.54363160171723	-0.294433495933993
-0.506040050231787	-0.277612147679836
-0.466319755017665	-0.259211092648391
-0.423123717677591	-0.237435474867605
-0.375763770358867	-0.211207357802946
-0.324393279015338	-0.180297844360414
-0.269939776296766	-0.145246915914589
-0.213871523948063	-0.107174687205444
-0.15794083025537	-0.0675995263267549
-0.104000501852654	-0.02830607865892
-0.0538743851104972	0.00878871747103766
-0.00917792741121095	0.0418613111299569
0.0289897401950797	0.0695323135651152
0.0604331135335354	0.0912606236129714
0.086145986303033	0.107608721368973
0.1082899301108	0.120214954972553
0.129775206708831	0.131424017945519
0.153537130547764	0.143681882236756
0.181742933102261	0.158902444309283
0.215198785658999	0.178011924087907
0.253156296420217	0.200795630492295
0.293582490729381	0.226065084323128
0.333802685670356	0.252072286827316
0.37130363125229	0.277039425733255
0.404446084411303	0.299655917368917
0.432890695892726	0.319420133184214
0.457642170376882	0.336751261376864
0.480714524350434	0.352845572747647
0.504507507371756	0.36930077174239
0.531074175630656	0.387598668324803
0.561533477481532	0.408615731708792
0.595870549027665	0.432367507198001
0.633210115565372	0.45811272146391
0.672388021460763	0.48474696914026
0.712443014420129	0.511225337632117
0.752664205140085	0.536721010942578
0.792080799905732	0.560391972076071
0.828636620870398	0.580883097632624
0.858551846910288	0.595883080919892
0.876374906950835	0.602081282276139
0.875929737695242	0.595702514953193
0.851897432130304	0.573500814898196
0.804647390400938	0.534707326269019
0.732339201823267	0.479894195671053
0.639232185991031	0.412196208592339
0.52958566249797	0.334748150520916
0.407658950937825	0.250684806944825
0.277711370904334	0.163140963352106
0.144002241991238	0.0752514052307988
0.0107908837922774	-0.00984908193105715
-0.117663384098809	-0.0890257126454214
-0.23710124208828	-0.159143701424254
-0.343263370582396	-0.219576924529232
-0.431890449987418	-0.272274546995344
-0.50013419272798	-0.317718811887711
-0.555730248181548	-0.356744475725383
-0.60139572008853	-0.390325271718049
-0.639932459360033	-0.419328054420413
-0.673526393338928	-0.444283740430927
-0.703260668097218	-0.465227547902582
-0.728938147807218	-0.481659084027173
-0.749240244353113	-0.492655801756368
-0.762177058366204	-0.497133624368461
-0.765703403256409	-0.494192357131294
-0.758314847411495	-0.48343726138015
-0.73944916134672	-0.465165719577238
-0.709615697066519	-0.440362260111958
-0.670296581641104	-0.410529842070786
-0.623724184415667	-0.377446948442077
-0.572618045955489	-0.342941221236543
-0.519912216671866	-0.308724381373905
-0.468473842378132	-0.276286293068853
-0.420816931085694	-0.246827189125841
-0.378837326326757	-0.221210704783906
-0.34361726648827	-0.199931664079102
-0.315351371483213	-0.183105838821375
-0.293422485745848	-0.1704981390436
-0.276614311746558	-0.161597969975595
-0.263401937986347	-0.155723371980853
-0.25222806952702	-0.152110279619525
-0.241674549815121	-0.149945423760609
-0.230486076774324	-0.148333653212959
-0.217478744776656	-0.146232980604217
-0.201433143980142	-0.142420365598363
-0.181088804761794	-0.135550771966569
-0.155300331296208	-0.124333749437557
-0.123311085842662	-0.107790978348565
-0.0850202016927468	-0.0855128612762965
-0.0411209578209399	-0.0578299470141512
0.00694127569350776	-0.0258450983409426
0.0571702234253031	0.00869336958608722
0.10732468543066	0.0436669685416128
0.155271826765241	0.0769654482724162
0.199330985950836	0.106889239462834
0.238552722769376	0.132482457729449
0.272888342928242	0.153716181224125
0.303220928728695	0.171475620689207
0.331245125703258	0.187353292373743
0.359207258827487	0.203309487943198
0.389552963540305	0.221309498291786
0.424558202122687	0.243045060106335
0.466017671704059	0.269783132258258
0.515029113796316	0.302302168101535
0.571862660781723	0.340836709555282
0.63586932943286	0.384978755629732
0.705383998947847	0.43354886443963
0.777615571661222	0.484497395413576
0.848564691937687	0.534895409534453
0.913040849021965	0.581042240128054
0.964867487540756	0.618695728329033
0.99738159993683	0.643445195112924
1.00432916953983	0.651270720822544
0.991746417270765	0.639298992909249
0.955811335349339	0.606629207038191
0.899243686104223	0.557680427094682
0.824763231864086	0.495133900677107
0.735089734957597	0.422946577694284
0.632942957713423	0.34507540805503
0.521042662460234	0.265477341668163
0.402108611526697	0.1881093284425
0.278860567241481	0.116928318286857
0.154018291933255	0.0519372208639899
0.0303015479306865	-0.011858332119612
-0.0895699024375554	-0.0756123154762701
-0.202876296842803	-0.139148800422234
-0.306897872956387	-0.20093034087707
-0.398914868449639	-0.258551322350549
-0.476207520993891	-0.309478637089652
-0.536830224237983	-0.351705191071326
-0.582746624037515	-0.384066183392833
-0.614081554841043	-0.40615047587367
-0.631535623012142	-0.417935719021194
-0.635697829185972	-0.419394756558492
-0.626683182633039	-0.41031269497572
-0.604254512263649	-0.390435439229324
-0.568364955864042	-0.359902175256995
-0.519878800792229	-0.319766840652934
-0.461146115265238	-0.272347891394397
-0.396142689303826	-0.221194831965558
-0.330036618729326	-0.17060779959274
-0.26826207624291	-0.124827117090171
-0.215381825130489	-0.0871431963794058
-0.174111189925368	-0.0592114956538894
-0.14481532755506	-0.0407823978393659
-0.125608924364893	-0.0299012567127866
-0.112970875894456	-0.0234680532357803
-0.102637406455185	-0.017951558018958
-0.0905122308892819	-0.0100673606215769
-0.0734126840616921	0.00268271186818653
-0.0495825141681628	0.0216224232928367
-0.0189714663464427	0.0466428329516698
0.0167193021972617	0.0760904750051473
0.0542706905071029	0.106890759739192
0.0895239700739213	0.135021985456668
0.118304861377862	0.15637196047804
0.137538180153537	0.167831434874419
0.146239180635786	0.168308784321915
0.146032263063486	0.159306654512757
0.140981200477238	0.144822616335545
0.136738021330323	0.130553901775448
0.139211845974552	0.122590983309447
0.153071744841311	0.125911840312928
0.180444433568761	0.143040502276146
0.220163718359108	0.17322957083824
0.267853175423437	0.212454985268924
0.316945390425453	0.254339154304174
0.36046746041274	0.291849691837844
0.393128842795586	0.319333482957553
0.413063389637251	0.334262722616468
0.422616437204502	0.338093377790806
0.427843636939559	0.335892582794902
0.436795029366101	0.334797167695532
0.457037077394709	0.341754254202776
0.493091190175531	0.361211485013217
0.544494731318721	0.393418236620345
0.605049893132454	0.433821306061601
0.663571300462086	0.473766976920533
0.706107508118935	0.502407712423724
0.719219637370539	0.509391664984577
0.696816734881687	0.490524806456274
0.635350725757417	0.439488305697388
0.543435657511156	0.364628274946958
0.429685577656331	0.274290826444022
0.30271453370637	0.176822072427617
0.1711365731747	0.0805681251367822
0.0435657435747491	-0.00612490318944536
-0.0713839075800558	-0.0749109003120277
-0.165098332776287	-0.1254534881694
-0.237618681706227	-0.169282371055735
-0.317864459655241	-0.213688061137409
-0.404044958637475	-0.264118194816549
-0.492380681637535	-0.322317372962408
-0.57909213164003	-0.385824562760143
-0.660399811629565	-0.448870284020908
-0.732524224590748	-0.504266700395437
-0.791646529673368	-0.545615015403467
-0.82809919132868	-0.569126188158758
-0.841787210888815	-0.57453691180864
-0.836344870175054	-0.564919608542212
-0.817679867749558	-0.545527938756587
-0.79200194571672	-0.522093840057389
-0.763984000389384	-0.49913135723891
-0.735604555721257	-0.4787719390995
-0.70597654370696	-0.460462879221266
-0.672151750849719	-0.441563213426199
-0.630581406133303	-0.418570100373615
-0.578702078973098	-0.38851343241398
-0.516089629228933	-0.350038965311129
-0.444811578639233	-0.303859735058347
-0.368934481316057	-0.252516390907157
-0.293451592932684	-0.199630314589734
-0.223049657506645	-0.148958067928817
-0.161102300401392	-0.103540339462783
-0.109130428362043	-0.0651405857258436
-0.0667927645502312	-0.0340579840224983
-0.0323139630366876	-0.00930533245915113
-0.00315379868841952	0.0109372509438176
0.0233096034755728	0.028745132142672
0.0492663558385253	0.0459270578662044
0.0762209670679007	0.0637040388884064
0.10497776524692	0.0826453809483598
0.135769480710576	0.102814504529728
0.168434790573755	0.124019986690919
0.202608416506073	0.146073237186155
0.237923402067568	0.168985715680744
0.274201924153689	0.193062185657793
0.31156924592703	0.218864979555719
0.350418874407506	0.247048457104502
0.391198447879496	0.278091742692049
0.434057612142905	0.311986820131465
0.478472844030519	0.347964829144004
0.523007708672045	0.384361131461664
0.565355585765686	0.418719195203589
0.60273738841224	0.448195999241057
0.632600755887696	0.470240790475404
0.653429568246233	0.483388875908242
0.665391240038028	0.487908356356904
0.670581169128699	0.486042247981092
0.672760669351453	0.481718691943639
0.676650812620145	0.479781772692981
0.686962007958514	0.484929413592472
0.707381682909467	0.500602171577896
0.739722227671193	0.528070876626533
0.783367378658782	0.565933332517759
0.835071780215693	0.610138214302283
0.889101426763347	0.654521912551242
0.937685125963424	0.691729718036005
0.971781613978872	0.714346056154483
0.982206013262229	0.716070825660124
0.964979343536564	0.701740084841039
0.916291000451525	0.661649046282489
0.840628483145044	0.600149485832533
0.742479290755052	0.521593179339229
0.626330922419484	0.430331902650637
0.49667087727627	0.330717431614815
0.357986654463343	0.227101542079821
0.214765753118636	0.123836009893715
0.0714956723800812	0.0252726109045541
-0.0673360886143895	-0.0642368790396019
-0.197242030726844	-0.140340684090695
-0.313734654819349	-0.203732540150132
-0.412326461753974	-0.265923597872215
-0.492527799233908	-0.32685054233834
-0.570780926799273	-0.38485551807864
-0.644892443582158	-0.437541841982977
-0.712086706802659	-0.482823525353627
-0.770228524530738	-0.519718994495566
-0.818484026457369	-0.548588955503322
-0.857222904315405	-0.570766453708758
-0.88731138962564	-0.587776509835633
-0.90919631181045	-0.600500381215964
-0.922233520263458	-0.608644340825121
-0.924566388384462	-0.610726622975948
-0.91360790095712	-0.604571239948375
-0.886941862478652	-0.588098423346887
-0.843318049074629	-0.560110313769835
-0.783406930137531	-0.520813501511223
-0.709898870336714	-0.471959447438132
-0.627312539813606	-0.416633308072032
-0.542648791387904	-0.358800389587661
-0.462908477879308	-0.302715843648136
-0.391059920227194	-0.252273796480461
-0.331539342613479	-0.2103707733092
-0.285235691489709	-0.178386506174511
-0.250502023544101	-0.155908235313217
-0.223680051528115	-0.140806452972027
-0.200060351404338	-0.129693228697072
-0.17500879533888	-0.118674750137317
-0.144944364566649	-0.10419987699622
-0.107920496940876	-0.0837673884061688
-0.0637185027960437	-0.0563141228847753
-0.0135400923893193	-0.0222362737210414
0.0404964553813549	0.0168752101940182
0.0958460533650827	0.0586450384681389
0.149895138753045	0.100353660920562
0.200197718143926	0.139352139606501
0.244676690074128	0.173435308676
0.281857625288764	0.201148176570904
0.311104924925139	0.221971866678547
0.332748591826474	0.236332486551156
0.348008447468558	0.245420344808082
0.358725912130098	0.250876846383162
0.367003895347836	0.254456266546774
0.374872122194895	0.257768510567193
0.384062063372069	0.262163282980646
0.395928126784648	0.26875056103287
0.411492005667631	0.278489450889431
0.431526055284951	0.292243384478878
0.456572629675212	0.310721818139316
0.486848904917094	0.334306159776414
0.522082106545141	0.362842340897423
0.561387891509923	0.395512933923455
0.60328981938946	0.430858625985289
0.645884457997467	0.466936240150048
0.68704910133236	0.501531503001916
0.724549470280617	0.532326849203572
0.755968322781395	0.556965220645539
0.778500333035819	0.573028232929522
0.788767270746054	0.578020690754704
0.782852426360577	0.569481685044216
0.75671833659846	0.545301993676319
0.708316231892057	0.50415611986843
0.637057296690301	0.447007304125813
0.54685594479806	0.377038079845552
0.441626590020202	0.297430980424732
0.325283646161593	0.211368539260439
0.201741527027101	0.122033289749756
0.0749146464215941	0.0326077652897699
-0.0512825818500617	-0.053725500722435
-0.172935743982998	-0.133783974889774
-0.286130426172349	-0.204385123815162
-0.386952214613246	-0.264539633756393
-0.471486695500823	-0.318712588660403
-0.53682579687407	-0.367502690597504
-0.59403861704533	-0.411068828769613
-0.643448081336275	-0.449196220539609
-0.684814531832819	-0.481436088515961
-0.717474185166572	-0.507199129159421
-0.740491011909839	-0.525792793593627
-0.752866203131454	-0.536489039631405
-0.753841765512606	-0.538697424794546
-0.743228808044546	-0.53220396282145
-0.721583323461266	-0.517323897254084
-0.690064197921931	-0.49482041541148
-0.649982846555806	-0.465587564802846
-0.602292513025701	-0.430287903318474
-0.547375743894595	-0.389217068169627
-0.485339933088775	-0.342546333432115
-0.416695567199049	-0.29083656619741
-0.343014965902836	-0.235511965145114
-0.26715570015106	-0.17898070859619
-0.19287552925571	-0.124279576003019
-0.123987197678589	-0.0743636934747521
-0.0634125958706708	-0.0313259623631677
-0.0125090598234039	0.00414705541577963
0.0291101000899346	0.0328834051623591
0.0632498563155073	0.0568758163091123
0.0924652251857156	0.0786175276030482
0.119299958860874	0.100360171422459
0.145672934558362	0.123529510107343
0.172561252585693	0.148456701755178
0.19999135547767	0.174455299239364
0.227234191435316	0.200143623234868
0.253068530474888	0.22384271394512
0.276028218511685	0.243909285368176
0.294628335182056	0.258960809816693
0.307612357825441	0.268039092227369
0.314249830080137	0.270775594605124
0.314650309801867	0.267562336573717
0.309986127215401	0.259654782576327
0.302491946982141	0.249109120624101
0.295167606376627	0.238508590282039
0.291226887776736	0.230523119490007
0.293439562799766	0.227415227317975
0.303552829413426	0.230623128258894
0.32194779340302	0.240526793507
0.347616106069766	0.256454595377009
0.378457794697242	0.276928875030235
0.411819804297905	0.300084724344111
0.445132525564711	0.3241416218913
0.476474607863098	0.347785777748039
0.50491410654792	0.370350940693001
0.530541523640149	0.391763994211944
0.554213555596785	0.412315409729276
0.577114111355325	0.432369656880317
0.600255976971112	0.452110191182565
0.623995011750832	0.471337408927303
0.647575424597899	0.489274581522825
0.668736114669633	0.504348840024418
0.683489644985622	0.514004957911063
0.686271801548474	0.514709214558072
0.670652629998396	0.502312683872802
0.630444597519482	0.472826905552216
0.558978745949235	0.421598134547484
0.462290980511146	0.349182477121723
0.346417206428708	0.260921580732594
0.21739332892541	0.162157092837762
0.0812552532247463	0.0582306608948896
-0.055961115449793	-0.0455160676383609
-0.188219871874716	-0.143741445304326
-0.309485110826531	-0.231103824645343
-0.413720927081746	-0.302261558203748
-0.494891415416871	-0.354766625546265
-0.551036729988339	-0.392159692236926
-0.593451425744622	-0.417459981316526
-0.626097381486913	-0.434543234466357
-0.652745337536274	-0.447394042790411
-0.676461482559042	-0.459352848378758
-0.699159385163274	-0.472466792365706
-0.721271873622712	-0.487081600313655
-0.741655925598118	-0.501807488682756
-0.757825122498285	-0.513918050934972
-0.766505393252639	-0.520100438480228
-0.764385441614861	-0.517338402222918
-0.748858297073446	-0.503660895131798
-0.718567572424884	-0.47855590746901
-0.673662387370685	-0.442989205627758
-0.615767653851178	-0.399104058120001
-0.547739195665275	-0.349752711530862
-0.473283209192805	-0.29800914837955
-0.396497777291046	-0.246756526435003
-0.321377159499414	-0.198376239803285
-0.251335952883619	-0.154538336902805
-0.188848399049096	-0.116114849915427
-0.135304944820607	-0.0832579476088477
-0.0911212658099045	-0.0556478090781445
-0.0560177109345969	-0.0328289917770814
-0.0293028195023865	-0.0144861773373424
-0.0100149690772611	-0.000521933428872054
0.00311212631425486	0.00910644908154835
0.0117801694762022	0.0147151564999293
0.0182289853200136	0.017237395623195
0.0252079547797029	0.0184256414421535
0.0357571095158807	0.0207949926882462
0.0527878796469388	0.0272591343011112
0.0785131214708012	0.0405048169290515
0.113841441093319	0.0622508713052055
0.157903727020965	0.0926090569015535
0.207900927212106	0.129773631966323
0.259423415761512	0.170195281826849
0.307268441169671	0.209255683033152
0.346599716610024	0.242302110462394
0.374139670892998	0.265785533831254
0.38904343862408	0.278203609902193
0.393193508253058	0.280587670008936
0.390829113847988	0.276379680415332
0.387608755721367	0.270697185071407
0.38933619185609	0.269146164993423
0.400641087382793	0.276471698907847
0.423907567497836	0.295393046762046
0.458701847204764	0.325929884896629
0.501866234702889	0.365402272596823
0.548313396598782	0.409119865262467
0.592370690465169	0.451602871626347
0.629321966264752	0.48801674631286
0.656654961999174	0.515390907402091
0.67454753540415	0.53320437829869
0.685359484108821	0.543108699351472
0.692265402407531	0.547868541328113
0.69750589939443	0.549898022431647
0.700898068955141	0.549927928045838
0.699173614771344	0.546300272094942
0.686446949904631	0.535175986253501
0.655747144272374	0.511632791507486
0.599807089442349	0.46879536056558
0.518321343019267	0.406601839243119
0.416779928931221	0.329552983908414
0.300672871106302	0.242149550929774
0.175490193472602	0.148892296675508
0.0467219199582131	0.0542819775139274
-0.0801419255087734	-0.0371806501866593
-0.199611319000265	-0.120994830057942
-0.306196236588171	-0.192659805731612
-0.394406654344399	-0.250670771881815
-0.461450032270762	-0.299529425584363
-0.518747643366306	-0.341809401841602
-0.569150543277441	-0.379800689720339
-0.614465168795083	-0.41494440692412
-0.655197964933948	-0.447542074778902
-0.690585156349454	-0.476713310640874
-0.71878339864095	-0.500560876112205
-0.737161096991693	-0.516513607955296
-0.742703960728725	-0.521823637639361
-0.732562843017415	-0.514170437346332
-0.704716981536633	-0.492274076273086
-0.658642886439368	-0.456375760091018
-0.594959325453207	-0.408442414289829
-0.517726661427252	-0.352007584618202
-0.43366771526684	-0.291657953948682
-0.349505307877305	-0.232280639179809
-0.271962260163981	-0.178259064769679
-0.203002070501093	-0.132809164475365
-0.147776840847286	-0.097584304681353
-0.107025454628908	-0.0725884198775201
-0.0791928530728865	-0.0563684079997526
-0.0610575769502427	-0.0464253142112259
-0.0486174073279053	-0.0397713355482733
-0.0379831990854826	-0.0335380754519198
-0.0260684886652212	-0.025510674284268
-0.0109579762108738	-0.0144586215399485
0.0080494794341844	-0.000187767241747933
0.0306467040133385	0.0166688517306336
0.0558684392755208	0.0350257923153299
0.0824861533869839	0.0537620067375897
0.109358592966206	0.0720664162752187
0.135666888353159	0.0896249987239341
0.160995448704952	0.106603652219255
0.185262098651369	0.123443003514266
0.208541482509817	0.140547202919469
0.230853911909219	0.157989939035524
0.252001850992607	0.175359747012802
0.271529137791738	0.191821061593752
0.288847363561291	0.206385696135294
0.303507462006872	0.218297610207922
0.315509267200008	0.227376254062347
0.325491278198966	0.234172919739373
0.334673356988878	0.239865576202083
0.344532195340782	0.24591907357682
0.356317651572027	0.253630102962487
0.370599132694479	0.263722982995921
0.3870288265877	0.276143618769791
0.404431270610725	0.29012320557582
0.421210027572026	0.304480904577372
0.435941346482709	0.318047353805845
0.447940787146839	0.330054040868254
0.457577230285637	0.340355539766176
0.466184121126857	0.349413097536054
0.475552407294806	0.358040291033473
0.48712420415824	0.36697061186243
0.501098390631104	0.376345471301461
0.51570794409554	0.385249017789226
0.526938108309884	0.391439043710199
0.528896658287494	0.391425056323566
0.514888688402164	0.380992794111922
0.47866499912179	0.356143170217184
0.414353313780005	0.313443744346855
0.327584513910111	0.253605046701054
0.223989481045414	0.180762796830401
0.109199096719217	0.0990527142855173
-0.0111557575351761	0.0126105186170222
-0.131444200184462	-0.0744280706244638
-0.246035349695335	-0.15792733388832
-0.349298324534493	-0.233751551623927
-0.435602243168632	-0.297765004280663
-0.503726435556481	-0.348105729469343
-0.559609306742432	-0.388735289179763
-0.605413584659216	-0.421197330782911
-0.642777281189551	-0.446852559196767
-0.672467872610507	-0.466501980191416
-0.694339255540242	-0.480233686334051
-0.707504270182064	-0.487482822664486
-0.710624707464645	-0.487258315223171
-0.702245825510181	-0.478469875748163
-0.681139016642106	-0.460281185734278
-0.646636238746787	-0.432415830549635
-0.598930422447072	-0.395354173959725
-0.539288903232162	-0.350388486163029
-0.470111254749981	-0.299543576175039
-0.394781556776933	-0.245395835606771
-0.317312758889714	-0.19081931961467
-0.241835467085353	-0.138673822456035
-0.172030202664768	-0.0914595284049627
-0.110627968623269	-0.0509935468008341
-0.0590885591572988	-0.01817972151388
-0.0175066911770997	0.00707693939348267
0.0152688515921053	0.025797633386535
0.0413424480106156	0.0397124074510269
0.0633360436894035	0.0509276954578883
0.0838538877847382	0.0615302099759773
0.104947107208094	0.0732044713075609
0.12772911951639	0.0869528443183125
0.152272645093567	0.102991816820407
0.177817655257328	0.120853121097826
0.203195056680905	0.13965153720219
0.22729434706766	0.158419930517831
0.249406936308929	0.176388479984498
0.269348261088671	0.193114432720712
0.287364104309713	0.208442598494563
0.303912462925326	0.222362440045995
0.319444261536011	0.234876554155619
0.334276831844099	0.245973371868853
0.34858614420882	0.255713391939056
0.362474091865945	0.26434795013354
0.376032042169466	0.272360232517675
0.389342402384141	0.280373442562461
0.40242323482489	0.288962654293712
0.415178039061706	0.298464914067555
0.427414466157058	0.308879949187797
0.438941807972127	0.319908675177306
0.449698397485974	0.331114872003423
0.45984245474171	0.3421408698687
0.469761576731258	0.352881932866973
0.479986187137806	0.363533822407083
0.491011521373978	0.374467336732936
0.503044523492679	0.385943247276301
0.515707936254093	0.397745887015459
0.527758242732656	0.408856282167828
0.536900183142633	0.41728498104988
0.539794857256927	0.420146837742243
0.532344692228569	0.414005722840835
0.510283049514513	0.395455809486846
0.470001477495727	0.361838992545277
0.407706629508096	0.310335180550867
0.326053495689632	0.243261589874514
0.229907301976045	0.165063920108398
0.124133274303042	0.0801878708446987
0.013596638606332	-0.00692085832440291
-0.0968373791783759	-0.0918165678067271
-0.202303553115374	-0.170053558010094
-0.297936657268952	-0.237186129342323
-0.378871465703404	-0.291032601541935
-0.442151991771583	-0.333185406736936
-0.494191741943503	-0.366032910404684
-0.538342344035313	-0.392846288309737
-0.577972010047208	-0.417034834696148
-0.615765240652327	-0.441448306835376
-0.653220605652096	-0.467810470418568
-0.690342972603478	-0.4963486384229
-0.725537296982599	-0.525672276425291
-0.755745793136289	-0.552945077268655
-0.776884019700934	-0.574371885721876
-0.784588525584644	-0.58595986753471
-0.77518235823476	-0.584412309840998
-0.74663141615613	-0.567917057485265
-0.699186025026987	-0.536570754618079
-0.635455293318088	-0.49228091395881
-0.560479773364062	-0.438180207581572
-0.478185497752934	-0.377774396168499
-0.393328166938383	-0.314134847254989
-0.310663481374086	-0.249407963451424
-0.231470238945696	-0.184774711389848
-0.15622515949831	-0.12081397006806
-0.0847767635442193	-0.0580764009832497
-0.0171832751464657	0.00238581644709176
0.0456353132681975	0.0587596801714017
0.101722829608651	0.108619568198063
0.148502128033656	0.149490489753857
0.183675779416236	0.179673997873395
0.206288521129282	0.199034435864692
0.217499686340123	0.209388125801288
0.220675918363284	0.214250155176922
0.220683144181848	0.217955139261236
0.22261189988038	0.224456526355979
0.230418958221449	0.236263724982536
0.24598450203129	0.253908175935762
0.268883123446025	0.276081459301454
0.29686806513992	0.300304811943539
0.326812524231852	0.32381807296883
0.355735627073887	0.344374798695317
0.381580124942327	0.360745733711667
0.403549586905877	0.372866002669664
0.421978637866057	0.381650884616423
0.437848726445991	0.388555126540974
0.452151692073129	0.394995330616897
0.465332414418853	0.40180273693334
0.477004532686364	0.408891091897041
0.486038066662685	0.415269693544156
0.490988048711355	0.419405636150774
0.490705910441897	0.419800541917038
0.48490118352116	0.415571377875861
0.474443438644919	0.406843493200003
0.461306993559231	0.394848245045273
0.448198754745619	0.381714894756759
0.437997932735444	0.370017652417584
0.433144409632575	0.362172622268537
0.435064524188408	0.359788701345531
0.443675992623892	0.363081625204554
0.457016945984616	0.370471799095689
0.471100907984629	0.378497221091195
0.480158402607546	0.38216003559954
0.477406572422224	0.375758199850553
0.456339905146204	0.354114804751867
0.411265842112281	0.312524439061971
0.339501408659431	0.250540820348875
0.248170904634336	0.174573452439778
0.144398629883672	0.0910318391618779
0.0353088842541202	0.00632548434237462
-0.0719740324076411	-0.0731361081915332
-0.170325820254933	-0.140943434612647
-0.252622179441075	-0.195730546183966
-0.317331695358463	-0.236714696428937
-0.367646404704693	-0.267415964957104
-0.408397913313395	-0.292898888921314
-0.444758184791907	-0.318069950298413
-0.480515285103516	-0.346164867569254
-0.517006405625032	-0.377875143550125
-0.552936050968077	-0.411313507039498
-0.584991660434902	-0.442726699022102
-0.608949267068346	-0.467649095381626
-0.62088556090875	-0.482113141780042
-0.618164380902195	-0.483590330529343
-0.599994875134651	-0.471478522119787
-0.567510507586541	-0.447105679861136
-0.523448812808182	-0.413335206220244
-0.471586433609844	-0.373919939226748
-0.416086099562124	-0.332765552581006
-0.360864285524287	-0.293243795750546
-0.3090421432793	-0.257663226461386
-0.262533882225596	-0.226972077785014
-0.221842267094724	-0.200731150612665
-0.186123618886193	-0.177351432223475
-0.153528147286647	-0.154546049268701
-0.121738668285962	-0.129903617079951
-0.0885695741449904	-0.101459090099739
-0.0524806377144012	-0.0681375910947554
-0.0129076879875418	-0.0299878360248881
0.0296144369418607	0.0118111305736316
0.073507695644551	0.0551306354409105
0.116353501512581	0.0972087186008092
0.155243466499753	0.135076675045775
0.187297144576687	0.166089843707955
0.210323256199896	0.188520743311931
0.223500858905589	0.202087546902653
0.227857175872402	0.208224003083983
0.226301656472501	0.209917082836318
0.22309001989557	0.211061136676368
0.222805540744841	0.215458522029356
0.229153157861734	0.225754990312167
0.243952947151405	0.242650260026425
0.26664720242406	0.264638083436896
0.294447900785372	0.288352009657579
0.32305012299577	0.309410200631809
0.347700529876928	0.32352912470863
0.364351772002039	0.327625836058986
0.370630870354035	0.320639189713039
0.366393056059215	0.303864502312992
0.353728305472974	0.28071139792363
0.336423493299649	0.255939582592157
0.319022892411136	0.23456059955221
0.305736246047134	0.220679075468074
0.299486114536577	0.216566603199294
0.301344338347767	0.222208295672945
0.310488913505458	0.235440238060119
0.324656553254013	0.252629918788516
0.340919859559318	0.269687735120072
0.356520193548962	0.283094257041119
0.369471115993771	0.290631519777287
0.378731368310004	0.291620386590824
0.383910807302333	0.286640743664863
0.384655942730158	0.276876087437209
0.379994252359962	0.263331267633595
0.367952945881639	0.246209584718594
0.345689330640383	0.224695082451579
0.310181877731949	0.197248067103963
0.259282166840075	0.16230495734228
0.192121430654471	0.119078056716859
0.112480862888791	0.0680994691056526
0.0247643160608054	0.0112808709468319
-0.066624357311717	-0.0485097467974586
-0.157281304711006	-0.108141535754328
-0.242802673619292	-0.164877688664059
-0.318784611518804	-0.216758550602108
-0.3825790174234	-0.262657997997016
-0.435746229892332	-0.302129629250431
-0.479182362764246	-0.335211103079581
-0.514180110234287	-0.362293265246086
-0.542193660030949	-0.384056360649575
-0.564661692380925	-0.40139385834605
-0.582759785308362	-0.415225353355541
-0.597027703960173	-0.426157501890957
-0.606948356729744	-0.434063365326968
-0.610674257100842	-0.43775886749702
-0.605130970722418	-0.434990837330622
-0.586633500977082	-0.422870219096799
-0.551955381451838	-0.398709195566629
-0.499575297616772	-0.361039882399546
-0.430379498785993	-0.310491031805627
-0.348488459283112	-0.250204708622893
-0.261930990982369	-0.185574027617612
-0.178735905758008	-0.12326461765166
-0.106932015484272	-0.0697243549900598
-0.0504142046897018	-0.029613622877905
-0.0123946089030055	-0.00468102361372786
0.00846649334540107	0.00652382106461333
0.0163779124900056	0.00803396827751409
0.0171175589357356	0.00522634758579434
0.0166047781319929	0.00342543211358113
