# Supplementary material for: A multiwavelength photoplethysmography dataset with blood pressure and heart rate reference measurements
Source: Data Brief. 2025 Nov 14;63:112284. doi: 10.1016/j.dib.2025.112284 (PMC12682042; doi:10.1016/j.dib.2025.112284)
Supplement: Supplementary file 1 [file mmc1.zip › ppg_csv/ppg_subject_053.csv]

IR_PPG	Red_PPG
-0.46501199026002	-0.386561199948554
-0.447992035532344	-0.364787584732851
-0.425592721930764	-0.336516299970474
-0.398632334409432	-0.302666464067924
-0.368568535531182	-0.265054475025639
-0.337310570532867	-0.226151226448378
-0.30690924150675	-0.188662996895252
-0.279208484521318	-0.1550513666879
-0.255549669878598	-0.127111351364263
-0.236593251089377	-0.105697299047663
-0.222281608099055	-0.090644663404179
-0.211930984723269	-0.0808905276058729
-0.20441708823171	-0.0747488297118824
-0.198406221037118	-0.0702596326509351
-0.19257974789645	-0.0655225924771778
-0.185806616097105	-0.0589461363255651
-0.177237935577436	-0.0493815051482714
-0.16632511128037	-0.0361482282978122
-0.152789415435755	-0.0189862010070391
-0.136583657753738	0.00201571911388318
-0.117876278729692	0.0264703098832439
-0.0970590296593678	0.0537055318385955
-0.0747501857812991	0.0827655661687581
-0.0517548547633843	0.112456418216409
-0.0289599523056102	0.141489038673828
-0.00717912553352269	0.168714641182931
0.0129981855003531	0.193364128891428
0.0312908606299878	0.215171237679725
0.0477143416265349	0.234320284216324
0.0624919215098934	0.251264022914332
0.0759330745213812	0.26651433286589
0.0883174304230651	0.280486132050627
0.0998063457005854	0.293416544289139
0.110394547057436	0.305343809729458
0.119914841412834	0.316131757089552
0.12810980035817	0.325544333512351
0.134772814724398	0.33337946606994
0.139930739676382	0.339648234107231
0.144001149973109	0.344744138153093
0.1478338811705	0.349512952743803
0.152562194030583	0.355130767604289
0.159246779826315	0.362740730155289
0.16837760763232	0.372886980599126
0.179375312899625	0.384895300128417
0.190276284505968	0.396438187674521
0.197771510987997	0.403532544910358
0.197688977727233	0.401117538013483
0.187268839663789	0.384163241134677
0.158550622664447	0.349100681851474
0.114960432561882	0.294066386866552
0.059924375188767	0.223989907009536
-0.00313144362222354	0.143800793110051
-0.0707809180384159	0.058428595997723
-0.139597942227136	-0.0271971334978225
-0.206156410355711	-0.10814684454696
-0.267030216591465	-0.179490986320065
-0.318793255101726	-0.236300007987511
-0.358019420053819	-0.277005357419689
-0.384329553818195	-0.306343246511072
-0.403131623551407	-0.326708057704784
-0.41659705851116	-0.340587212297284
-0.426672877928974	-0.350193690002001
-0.434817610658003	-0.35727062537882
-0.441881140480889	-0.362997334255453
-0.448099828273428	-0.367939988599733
-0.453171618536713	-0.372027274347036
-0.4563801640841	-0.374565051591259
-0.456746764372901	-0.374323943958011
-0.45319990529175	-0.369733894306511
-0.444759732957759	-0.359193603009533
-0.430733734893454	-0.341456418187132
-0.410907051940492	-0.316010087444594
-0.38568976790962	-0.283347142362312
-0.356168471136942	-0.245033506651367
-0.324019243522513	-0.203527575816675
-0.29127979939726	-0.161776981317027
-0.260029806825469	-0.122697686861165
-0.232058119501057	-0.0886747324475828
-0.208590930834338	-0.0611986905211345
-0.190132293732334	-0.0406976339592189
-0.176445528566247	-0.026577818482855
-0.16667756169671	-0.017450219413173
-0.159592549009215	-0.0114828652124386
-0.153849560587006	-0.00678764222780585
-0.148251410985034	-0.00174524527244228
-0.141910816612639	0.00479824954417981
-0.134311993750278	0.0134785050051436
-0.1252768229982	0.0244723667900844
-0.114869003223062	0.0376161054606058
-0.103282789410181	0.0525330007937554
-0.0907585497634869	0.0687387481333193
-0.0775446560275028	0.0857126567451691
-0.0638952256039325	0.102939448392525
-0.0500737776269896	0.119939921126707
-0.0363354860009735	0.136313334013992
-0.0228815208488067	0.15180221728992
-0.00980248676232704	0.16636374596268
0.00295963145401196	0.180208223296825
0.0156042696477098	0.193764574044724
0.028408017509866	0.207560470467035
0.0416137885735793	0.222045843133
0.055306248123197	0.237418202832288
0.0693191962837778	0.253510681119738
0.083217083755087	0.269782373131411
0.0963726291302667	0.285421073881694
0.10813225955161	0.299543481779706
0.118030393664468	0.311456897557859
0.125990908352831	0.320923166139706
0.132446490844633	0.328345097187777
0.138317751450909	0.334792172335344
0.144820872827962	0.341802588327607
0.153109822586801	0.350942332261452
0.163806490243299	0.363173578269347
0.17652688794308	0.37818046920068
0.189555433275032	0.393883111925521
0.19982396918585	0.406381433650004
0.203298561196394	0.410476096019968
0.19576552844435	0.400733287794168
0.17514165201305	0.374492380066747
0.137578636608488	0.327078537304292
0.0866497298712068	0.263067444676214
0.0259281794417474	0.187034787351921
-0.0410127670393486	0.103556250500821
-0.110599861931539	0.0172075192923245
-0.179259857594284	-0.0674357211041604
-0.24341950638704	-0.145797785519225
-0.299505560669266	-0.21330298878346
-0.343944772800421	-0.265375645727457
-0.375790511263497	-0.3009497840177
-0.400460522869531	-0.327450098547185
-0.419655378227507	-0.347382014699968
-0.434772966197359	-0.362836973154601
-0.446752374184089	-0.375227880135466
-0.456076007281948	-0.385244204668441
-0.46285680785812	-0.392953039329385
-0.466944919566008	-0.397967853176331
-0.468015113692854	-0.399621077869279
-0.465629823608073	-0.397105053119862
-0.459299841931177	-0.389584578926746
-0.448573243864857	-0.376316523795774
-0.433167271067868	-0.356812296500262
-0.41312462072389	-0.331039388087781
-0.388942717524481	-0.299603460903396
-0.361612722874644	-0.263823456645749
-0.332526753514772	-0.22563173506364
-0.303261573687219	-0.187290690684585
-0.275300486942936	-0.15099085063871
-0.249783194759922	-0.118452572277489
-0.227361094376944	-0.0906622140356336
-0.208189170807084	-0.0678183249894838
-0.192028550961972	-0.0494696568664659
-0.178396137181018	-0.0347529713188404
-0.166698589170303	-0.0226260160865972
-0.156319431841423	-0.0120305004045723
-0.146662913666837	-0.00197422131331982
-0.137174947685033	0.00843752158956707
-0.127359345672177	0.0199765530600686
-0.116798860158665	0.033242606539383
-0.105183789580532	0.0485921146434988
-0.0923449707175436	0.0660733382665599
-0.0782801553670455	0.0854043316496488
-0.0631565972422818	0.106021392481992
-0.0472763345293568	0.127202248099943
-0.0310083924005367	0.148230832454944
-0.0147145985250179	0.168536901432696
0.00129765211936927	0.187749722743635
0.0167812708713577	0.205660176308105
0.0315283638881883	0.222145931841637
0.0453515804515055	0.237127274703122
0.0580908362652292	0.250582168519729
0.0696478692839364	0.262597387523414
0.0800290979696866	0.273405215631081
0.0893659686047768	0.28336168442125
0.0978896123487979	0.292854096405474
0.105861698954418	0.302170029876227
0.113492243742006	0.311394787710321
0.12088819268941	0.320400644825693
0.128063811405046	0.328946107559705
0.135014286955337	0.336848855483743
0.141824464741116	0.344163014109192
0.148763696926169	0.351285563739444
0.156306875529242	0.358930809658563
0.165027390030271	0.367938338178064
0.175340356118838	0.378915551639461
0.187133392635177	0.391765261740217
0.199389047442263	0.405214328620311
0.209950205910013	0.416523273419659
0.215581087317202	0.421576779421634
0.212413811953124	0.415483864937656
0.197650821717692	0.393664820318958
0.165186152306248	0.349470117121319
0.118369545558558	0.287476908119242
0.0605507433143876	0.212262346087235
-0.00492051258649828	0.128403583799802
-0.0746944803043337	0.0404777740314501
-0.145421417999353	-0.0469379304433162
-0.213751583831791	-0.129266376849991
-0.276335235961883	-0.201930412414068
-0.329822632549861	-0.260352884361043
-0.370864031755962	-0.303615031591235
-0.398809706540588	-0.335568562896048
-0.419121743777766	-0.358438887517625
-0.433716799263538	-0.374458273368628
-0.444331522802635	-0.385544048877808
-0.452348986163056	-0.393191855781337
-0.458727884323044	-0.398495008014212
-0.463986742225032	-0.402180366842251
-0.468208740974485	-0.404585020618446
-0.471054944466898	-0.405569580621911
-0.471796494466618	-0.40443398105107
-0.469394300543576	-0.39993155426126
-0.462658408686262	-0.390455082837485
-0.450498398956814	-0.374406626660513
-0.432232655736731	-0.350681884052368
-0.407877273154006	-0.319128985614963
-0.378312203913073	-0.280817074781431
-0.345243253965277	-0.237994712653442
-0.31094259210137	-0.193721830273449
-0.277831235359467	-0.151276980177162
-0.248025324481331	-0.113517990760475
-0.222975807283858	-0.0823768864368556
-0.203288751620742	-0.0586073060745792
-0.188746233119764	-0.0418107987521733
-0.178487062444285	-0.0306889242674224
-0.17127285021022	-0.0234247738345514
-0.165761554401511	-0.0180881707888053
-0.160729519557603	-0.0129735230638148
-0.15521247449221	-0.0068138109014027
-0.148565659833881	0.00114083662813155
-0.14046434028424	0.0111546265650171
-0.130871592287942	0.0231056681028027
-0.119991022313083	0.0366120068832991
-0.108208618236713	0.0511505657205322
-0.0960217946463268	0.0661476789380947
-0.083956683591166	0.0810369305359282
-0.0724812279833895	0.095297213057366
-0.0619265895092124	0.108492142422671
-0.0524301903014579	0.120326776976064
-0.0439095773425935	0.130722478272171
-0.0360701215095798	0.139891478653711
-0.0284468578096597	0.148374254061687
-0.0204823442939871	0.156993534320595
-0.0116407279704767	0.166692135441277
-0.00154559262026091	0.178266450559791
0.0098923354272853	0.192072194810682
0.022409462236538	0.207828152618655
0.0354331162536367	0.224633398474719
0.0482426087420341	0.241226462271556
0.060194554525474	0.256392556924447
0.0709219421691338	0.269351491336595
0.0804338012617501	0.279984952418864
0.0890964938089244	0.288852113416791
0.0975231946408525	0.297020226405225
0.106408774596806	0.305763059849107
0.116330608207083	0.316172829727459
0.127518262103804	0.328728592418017
0.13960133141725	0.342885771690885
0.151380707361783	0.356788249251575
0.160714477948297	0.367229424260349
0.164628832265369	0.369973594672054
0.159726096723003	0.360474110373989
0.143319246956807	0.335202665517374
0.110727245231282	0.289764469040067
0.0650672370065859	0.228365208213883
0.00945636774287791	0.155210570310638
-0.0529882170996842	0.0745062426021485
-0.119149372060942	-0.00954208763977121
-0.185909951680738	-0.092728733143305
-0.250152810498913	-0.170848006636637
-0.308760803055309	-0.239694220847952
-0.358616783889769	-0.295061688505435
-0.396603607542132	-0.335782380780555
-0.422053000789391	-0.366111725549717
-0.439765845756641	-0.387733384056348
-0.451574287486247	-0.402404701743607
-0.459276009027327	-0.411800595077658
-0.464408323326902	-0.417420498458033
-0.468080096474853	-0.420486632773114
-0.470866640711806	-0.421812129870462
-0.472777916494233	-0.421665444027687
-0.473302160050229	-0.419684646674307
-0.47151674244453	-0.414898494794554
-0.466256163691272	-0.40589153353318
-0.456329895145571	-0.391112172934942
-0.440775949393637	-0.369275108332968
-0.419113347609561	-0.339764787060108
-0.391531861077952	-0.302921255783697
-0.358953875173488	-0.260105997235235
-0.32293367544331	-0.21351329402336
-0.2854144024164	-0.165785666708663
-0.248414180526608	-0.119558684252492
-0.213731418710161	-0.0770666399162952
-0.182736379933056	-0.03989209774452
-0.15627006598552	-0.00887369767381325
-0.134632712838749	0.0158644093280014
-0.117632450149799	0.034811886384943
-0.104675450950031	0.0489329598396463
-0.0948909379012218	0.0594954764378631
-0.0872822339131987	0.067866385229083
-0.0808819996903767	0.0752901450461168
-0.0748791926915059	0.0826992788614938
-0.0686869279735856	0.0906239369047635
-0.0619372434510757	0.0992433648591278
-0.0544162556668017	0.10855799012102
-0.045978646536521	0.118594181151027
-0.0364887538775556	0.129532247573004
-0.0258193111391824	0.141689896404958
-0.0139047232676593	0.155373355006425
-0.000812704623864567	0.17067993902229
0.0132138015305201	0.187361441037054
0.0277765405616753	0.204827296722446
0.042402881184293	0.222297284502443
0.0566564222693417	0.239040582501769
0.0702326885154596	0.25459865309919
0.0830028877809491	0.268900902787096
0.0949910628925034	0.282230603362261
0.10629712582141	0.29505616983763
0.117000097440779	0.30779119463855
0.127084420190657	0.320576969511067
0.136423549223972	0.333181098130381
0.144831543069743	0.345064984852053
0.152164657316223	0.355603370771322
0.158433527376827	0.364372582823088
0.163880294502281	0.371389662504827
0.168983809789246	0.377194459146125
0.174374041454121	0.38271741712237
0.180656403072399	0.388948945418604
0.188163523900497	0.396493659993801
0.196669999059968	0.405129806387286
0.205132405725121	0.413496105013601
0.211547907414476	0.419010102043129
0.21303763058358	0.41809530100866
0.206229463917841	0.406747099262732
0.187665255975325	0.379981168813388
0.153759816215692	0.33464492791567
0.107473689195364	0.27462843101252
0.0517674194707603	0.203821732546878
-0.0103984484016965	0.126114886961683
-0.0760633698655855	0.0453979486998763
-0.142266800364486	-0.0344390277956027
-0.206048195341976	-0.109505988081813
-0.264447010241635	-0.175912877715816
-0.314502700507042	-0.22976964225467
-0.353254721581775	-0.269811771861455
-0.379830892308333	-0.299739038411171
-0.400309247584079	-0.321949848749929
-0.416686710392828	-0.33898055776115
-0.430559258540811	-0.353055932590626
-0.442932436056736	-0.365765362232884
-0.454179535234698	-0.377870183553814
-0.464098446136756	-0.389245019976128
-0.472026492337301	-0.398954976454725
-0.476987928411285	-0.405459321418229
-0.477858163601493	-0.406908522735588
-0.473536807947442	-0.4014870527977
-0.463130928462576	-0.387763556338925
-0.446147190750353	-0.365018544966574
-0.422668987362593	-0.333502133937918
-0.393469057186165	-0.294548489866688
-0.360004814721488	-0.250479144750205
-0.324270486471252	-0.204278574098381
-0.288524011845376	-0.15910208131904
-0.254947077082438	-0.117740567441561
-0.225318115886647	-0.0821862067146751
-0.200774126624485	-0.0534079920392269
-0.181709676705356	-0.0313737950351975
-0.167820400346922	-0.0152757268902895
-0.158260300750297	-0.00385787847941493
-0.151862204858619	0.00426732133647402
-0.147370221487107	0.0103923045585625
-0.143641722326085	0.0155962913094725
-0.139786897948891	0.020711037195417
-0.135227286590819	0.0263350173502055
-0.129672446448902	0.0328710478706808
-0.123034569804062	0.0405723144946869
-0.115319498413998	0.0495843879611949
-0.106539514888606	0.0599715057054757
-0.0966798920013956	0.071720581392395
-0.0857220466095008	0.0847275905048777
-0.0736981392229587	0.098783136837067
-0.0607402636960111	0.113578286740075
-0.0470953884887161	0.12874319620108
-0.033097317824549	0.143913935062177
-0.0191069889117039	0.158806877827699
-0.00544361536238474	0.17327211284862
0.00766926296990599	0.187300683724132
0.0201235028714134	0.200975970784623
0.0319030363499264	0.214382644566879
0.0430257986031196	0.227507756986368
0.053477875586936	0.240178148422692
0.0631759086993757	0.252069670200338
0.071984983922694	0.262797372901123
0.0797954900783378	0.272063965066316
0.0866352155818925	0.279820999773864
0.0927712694959726	0.28638783949759
0.098744281058104	0.292473961735561
0.105282354385713	0.29905915790364
0.113073304867278	0.307109137116498
0.122425605104042	0.317148366371418
0.132901875919056	0.328775520602628
0.143045932339697	0.340272044720477
0.15033262465267	0.348490067152039
0.151435456857696	0.349174839513812
0.142823758510786	0.337757281214755
0.12178649770632	0.310805127889584
0.0855029809692194	0.265140889524185
0.0371788631963499	0.204783697636212
-0.0199802007154217	0.133752683743319
-0.0827685558692284	0.0560669793631623
-0.147980547368204	-0.0242542839866037
-0.212410520315481	-0.103191974788324
-0.272852819814193	-0.176726961524343
-0.326101790967473	-0.240840112677007
-0.368951778878454	-0.29151229672866
-0.400407431420362	-0.327487670968121
-0.424630141870354	-0.354870622000929
-0.443120192147623	-0.375663677277501
-0.457179901121898	-0.39151269976975
-0.467732830300304	-0.403520096750397
-0.475289805157334	-0.412247814598516
-0.480001628472266	-0.417815146018849
-0.481739402802884	-0.42000524063237
-0.480167397434868	-0.418335706930194
-0.474804998798587	-0.412099291456822
-0.465098303155402	-0.400421507900276
-0.450528093170689	-0.382396748926562
-0.430765663733346	-0.357337196704761
-0.405855543737455	-0.325100571157343
-0.376369551059138	-0.286386147919029
-0.343462298193883	-0.242855903704198
-0.308779590271105	-0.19698296259076
-0.27422212830628	-0.151637827132829
-0.241622856795019	-0.109536411153289
-0.212430268382348	-0.072729540014433
-0.187487462991923	-0.0422851555854418
-0.166960974763047	-0.0182286057477074
-0.150422520561544	0.000283693142779019
-0.137043087334052	0.0146398211005973
-0.125834853923161	0.0263999946224323
-0.115872882957675	0.0369700517399212
-0.106442359652515	0.0473855838876154
-0.097086267437373	0.0582337973515542
-0.0875660726582573	0.0697035968156739
-0.0777787108429446	0.0817237273116481
-0.0676797235776999	0.0941287450209307
-0.0572419682842697	0.10679052855884
-0.0464497755648217	0.119672253365595
-0.0353116672024562	0.132796808339158
-0.0238758152948645	0.146160337369871
-0.0122401123637061	0.159646605069
-0.000552328112743026	0.172994849986339
0.0110046591252327	0.185845712152219
0.0222458343924908	0.197854994861371
0.0330310740746351	0.208836841924858
0.0433114665220644	0.218879159607768
0.05315251066831	0.228372152760019
0.0627142054982159	0.237917808373426
0.0721842563560186	0.248138550576238
0.0816851272290593	0.259449510995324
0.0911943956887077	0.27187643125114
0.100517852775428	0.284987125483966
0.109334287955486	0.297970255370981
0.117301223802389	0.309852821934017
0.12418819459983	0.319804645502552
0.129996824642166	0.327441899397122
0.135030484989661	0.333025348031496
0.139882978311374	0.337466178231277
0.145325867994456	0.342105188768552
0.152092881209313	0.3483000883828
0.160586599544103	0.356910842562573
0.170561014304526	0.367800074553462
0.180858475247968	0.379472477005314
0.18929605472976	0.388973951064666
0.192793134363866	0.392150864445302
0.187794046206103	0.384309991867546
0.17104965980635	0.360838139658738
0.137749687629239	0.316369107375641
0.0910139223595486	0.255192303748517
0.0339621566820563	0.181597137507626
-0.0302858167184593	0.0998730173832304
-0.0986102051572202	0.0143093521055901
-0.167891215949448	-0.0708044495950333
-0.235009056410365	-0.151178978988379
-0.296843933855193	-0.222524827344185
-0.350276055599154	-0.280552585932191
-0.392185628957469	-0.324273535346586
-0.421716870790935	-0.357231807166581
-0.443319908727088	-0.381281922905454
-0.458684528911322	-0.398312807248926
-0.469451873083669	-0.410022333466248
-0.477009170305566	-0.417811150211951
-0.482358920437334	-0.422720224692329
-0.486045564593295	-0.425373364624931
-0.488131453003755	-0.425923995336382
-0.488225511536167	-0.424030869235836
-0.485574523474663	-0.418899369493457
-0.479222110257787	-0.409419775988713
-0.468224867633614	-0.394410039324259
-0.451895233284846	-0.372936002296479
-0.430023508887566	-0.344644667430616
-0.403023552686508	-0.310014125412128
-0.371955583151167	-0.270419218971104
-0.338409062030274	-0.227960870640378
-0.304270675961223	-0.185100174265888
-0.271438077690166	-0.144221577190123
-0.241552102333821	-0.107268031256991
-0.215805143953341	-0.0755381085613283
-0.194851154337897	-0.0496524007087065
-0.178808199246377	-0.029634982525289
-0.167321450190742	-0.0150386548007608
-0.159651005600061	-0.00505993260108093
-0.154762592706532	0.00137985848861977
-0.151419601165684	0.00557855191524393
-0.148291514672778	0.00898553602206833
-0.144097077371755	0.0130799963121737
-0.137782224783232	0.0191827622090941
-0.128697575364114	0.0282411452179809
-0.116712871260993	0.040661726951885
-0.102212750027312	0.0562592257323884
-0.0859612844505185	0.0743441794187474
-0.0688767474599843	0.0939178470659973
-0.0517926588395732	0.113912021405618
-0.0352804486108418	0.133412417281541
-0.0195780392828522	0.151821059774788
-0.00462634582605447	0.168932028427694
0.0098188991444638	0.184914128753708
0.024048999860726	0.200211677932029
0.03828293916447	0.215387058760596
0.0525932779667034	0.230938030718604
0.0668820687578064	0.247131418306651
0.0808969579999609	0.263895978804482
0.0942727722941804	0.280802363644768
0.106586384911258	0.297132522611719
0.117419767613029	0.312021552477451
0.126433537053521	0.324649355292888
0.133454157677561	0.334456037610147
0.138567113821659	0.341340185015138
0.142187872331452	0.345778637572692
0.145063597992276	0.348801185282232
0.148157542812649	0.351776841559471
0.152394830228213	0.356015132024023
0.158297949251079	0.362244455830099
0.16559584217718	0.370090129810591
0.172932614310127	0.377721974943773
0.177811951927249	0.381847099939243
0.176875376328959	0.378158976974911
0.166522955302415	0.362217864782652
0.143331328773374	0.330386139294768
0.105123589617515	0.281281516093671
0.0550812126996329	0.218697230730882
-0.00361432711548017	0.146426518757926
-0.0677815549630309	0.0682626157263229
-0.134238995978226	-0.0120012428124032
-0.199805175296273	-0.0905718213067304
-0.261298618052379	-0.163655884205136
-0.315537849381749	-0.227460195956097
-0.359341394419593	-0.278191521008092
-0.391588904694628	-0.31431709985282
-0.415654788788516	-0.341551796391531
-0.432858709997812	-0.361394100715839
-0.444594972801469	-0.375148079472927
-0.452195233497548	-0.383929018678011
-0.456845542678648	-0.388752400227102
-0.459511471166599	-0.390574731369523
-0.46084858905633	-0.390215183821031
-0.461102375635936	-0.388171008544314
-0.460027823435076	-0.38441140606804
-0.456880648579074	-0.378265264108339
-0.45053449708904	-0.368497827118811
-0.439746825019291	-0.353608662314129
-0.42353377274976	-0.33229870987484
-0.401549318142652	-0.303977038516151
-0.374334809093193	-0.269140739582788
-0.343335656324849	-0.229485025872307
-0.310662897423174	-0.187680788376747
-0.27866891361192	-0.146864465717585
-0.249465650921386	-0.109979358032311
-0.224520642296533	-0.0791549797428995
-0.20442972393506	-0.0552985474844061
-0.188907318756804	-0.0380064050258746
-0.176974820127402	-0.0258024551374741
-0.167278506854667	-0.0166088208964768
-0.158440861091266	-0.00829189974335592
-0.149350063312146	0.000872701583521635
-0.139322207786324	0.0119221707382204
-0.12811916400381	0.0251499719765165
-0.115851690048141	0.0402392493029965
-0.10282361685531	0.0565118458810163
-0.0893748376861296	0.0732070962259451
-0.075767663990527	0.0897165633163933
-0.0621409482916375	0.10572299973497
-0.0485311119911622	0.121218841370207
-0.0349337359631844	0.13641196854903
-0.0213656566459815	0.151560483598258
-0.00789402050795251	0.16680459814608
0.00537907995001634	0.182070177050638
0.018363144509505	0.197093392429716
0.0310283515219519	0.211560488562597
0.0434280073892667	0.225294875492569
0.055678558976004	0.238391180635953
0.0679013058130783	0.251215356995904
0.080146552124763	0.264255459193496
0.0923288063779946	0.277884511710968
0.104200465054031	0.292141392174228
0.115381598120428	0.306626245448415
0.125446654331328	0.320558288350518
0.134050724621308	0.332988083003448
0.141064019027011	0.343111766798831
0.146674696968628	0.350598734447893
0.151417955871625	0.355816630905885
0.156097379869434	0.359837395441478
0.16158548806745	0.364157208117538
0.168520383473782	0.370157172606001
0.176948395750957	0.378435424197383
0.1859959921184	0.388211750119965
0.193683100745958	0.397017164182393
0.196996301965429	0.400831549859886
0.192298233872332	0.394729736296186
0.175866885681327	0.373092876139905
0.14269331902136	0.329403952392681
0.0959623550909257	0.268152855115116
0.038858815088521	0.193829474367807
-0.0254324797873591	0.110923700211356
-0.093726708338219	0.0239254227063613
-0.162839049365563	-0.0626754680865772
-0.229584681670896	-0.14438908210686
-0.290778784055722	-0.216725529293887
-0.343236535321545	-0.275194919587059
-0.38377311426987	-0.318912320519903
-0.411620427869541	-0.350722988409776
-0.431387485223273	-0.372694826225755
-0.444807327498927	-0.386995102698218
-0.453521189655386	-0.395587743561971
-0.458918596531611	-0.400102459620885
-0.462044650655874	-0.401784203987332
-0.463540387392764	-0.401448736521794
-0.463610013972124	-0.399422232028459
-0.462027638279785	-0.395494971395434
-0.458199299884274	-0.388945090089116
-0.451289676412829	-0.378678869714069
-0.440411963028263	-0.3634955941516
-0.424862696890978	-0.342434327904779
-0.40435926700444	-0.315118254619264
-0.379215714203331	-0.281996823729138
-0.350391597093945	-0.244403730015704
-0.319381404429449	-0.204396294392542
-0.287966955457543	-0.164407353193564
-0.257903709284876	-0.126802308741232
-0.23063004026351	-0.0934643583879962
-0.207072110595741	-0.0655156845745308
-0.18757817163619	-0.0432314506044462
-0.17197261890947	-0.0261399740433312
-0.159688255242566	-0.0132480731395958
-0.149925358094071	-0.00330421844574646
-0.141797044657878	0.00497535463246635
-0.134440699887564	0.0127520034376546
-0.127093968358308	0.0209754997539073
-0.119146349909085	0.0303357483865727
-0.110180568984576	0.0412371258476329
-0.100008423358746	0.0537942913824118
-0.0886892789832567	0.0678565481844881
-0.0765113813619781	0.08305940391596
-0.0639264717521272	0.0988890284463996
-0.0514486016942671	0.114745767854099
-0.0395423829945215	0.130008299181399
-0.0285277083275102	0.144111306445508
-0.0185221860396833	0.156639737650429
-0.00943344560997919	0.167419962973493
-0.00100024682206006	0.17657635029909
0.00713322781179215	0.184531017516214
0.0153326485324247	0.191943154556549
0.0238975059313184	0.199597959463943
0.0330054184602718	0.208261472499237
0.0426834543865093	0.218521154575998
0.0528087840416988	0.23063613571033
0.0631348033416262	0.244427263747018
0.0733354525686853	0.259246023627247
0.0830643427820101	0.274065348617214
0.0920317962264007	0.287715362685075
0.100100456800659	0.299230672562879
0.107380173090205	0.308201782264207
0.114272396637529	0.314978843791341
0.121399493175989	0.320598991793008
0.129378514744996	0.32639520202847
0.138458546011192	0.333359723685307
0.148112365977986	0.34144072242988
0.156731043012022	0.349015939150312
0.161586384100084	0.352783821489742
0.159175422543344	0.348221870667323
0.145941269099639	0.330590331235199
0.119594694729514	0.295561323229659
0.0789984184825537	0.241839973026869
0.0273731614963744	0.174049512414017
-0.0320603550914062	0.0968131731782901
-0.0960814101431711	0.0147541871068741
-0.161469282521303	-0.0675042140130433
-0.225003251088184	-0.145338798394276
-0.283462594706197	-0.214126334249636
-0.333626592237726	-0.269243589791937
-0.372274522545152	-0.30909353721746
-0.39834076577009	-0.338289945498834
-0.41753739659069	-0.359125189410284
-0.431508229279607	-0.373771179865836
-0.441559455210114	-0.38391360110467
-0.448550686690352	-0.390633095283939
-0.452931291700593	-0.394445905956641
-0.454835831410866	-0.395401744382688
-0.454168258611776	-0.393169433872687
-0.450649806543821	-0.387101079678209
-0.443851552984405	-0.376316646469083
-0.433255085088117	-0.359860217315008
-0.418375706789022	-0.336944184816782
-0.398950939994598	-0.307247183891081
-0.375158566072889	-0.271199737392872
-0.347794794100599	-0.230181336230615
-0.318323456621096	-0.186541549692087
-0.288721080028547	-0.14335563086401
-0.261110191992354	-0.103886580403829
-0.237277426054858	-0.0708671555375184
-0.218251191681335	-0.0458527452860671
-0.204104388057142	-0.0289092644785576
-0.194047687858036	-0.018756127312762
-0.186750469910569	-0.0132735826460694
-0.1807453911317	-0.0101379365303749
-0.174771500749351	-0.00733952582783778
-0.167969971934408	-0.00344763431781557
-0.159923193462222	0.00236576771779051
-0.150583893882944	0.0104328928948374
-0.140156278871355	0.0207129912734735
-0.128972128953306	0.0328840541506955
-0.11737881289479	0.046424116496998
-0.105646760191975	0.0607172564441616
-0.0939090080412447	0.0751869243070738
-0.0821462805463012	0.0894219281867857
-0.0702190548561804	0.103248965263135
-0.0579325414326985	0.116724984289893
-0.0451124838813417	0.130058525965707
-0.0316702508358437	0.143498427361728
-0.0176412411109388	0.15723558199655
-0.00318908514385433	0.171349917412396
0.0114220427000132	0.185809653716956
0.0258760770906581	0.200504567038082
0.0398591145640098	0.215283350071454
0.0531038288928048	0.229973918674845
0.0654139122937851	0.244384215638748
0.0766652713400421	0.258293226565549
0.0867889961606664	0.271443082575347
0.0957496875234266	0.283542368785745
0.103539041139565	0.294295482793892
0.110203071332911	0.303475056190256
0.115905664185395	0.311038000088299
0.12100281296521	0.317249698303783
0.126076215877144	0.32274751114674
0.131870724580468	0.328469260674464
0.139102617257358	0.335401266657656
0.148146927671841	0.344156509080776
0.158664823001147	0.354468367826379
0.169287600035173	0.364761216593904
0.177506979661548	0.371997857637723
0.179897363301908	0.371966189145696
0.172703207361292	0.36004443222369
0.152851547259217	0.332069099385928
0.116563864906349	0.284821772708837
0.0672948746686014	0.222497986121655
0.00849929091188465	0.149293273553619
-0.0563681719978886	0.0694031689339682
-0.123852799694806	-0.0129767938080589
-0.190499877812957	-0.0936510807432243
-0.252854691986427	-0.16842415794229
-0.307462527849307	-0.233100491476017
-0.350868671035683	-0.283484547415167
-0.382159513508551	-0.318353304832892
-0.405207038589099	-0.343498568998906
-0.421686234272954	-0.361049977987327
-0.433185353793209	-0.372862940153808
-0.441004158010089	-0.38035298177335
-0.446095240721401	-0.38451780649583
-0.449079187490978	-0.386024968706359
-0.450270929906044	-0.385267551602586
-0.449687971254099	-0.38234997856785
-0.447047477961003	-0.37702676523071
-0.441782251232878	-0.368656716053157
-0.433110750498783	-0.356247338750079
-0.420185455140564	-0.338645187117368
-0.402318547514864	-0.314873042376239
-0.379246053794766	-0.284536977109371
-0.351352683284709	-0.248162715039082
-0.319764392346262	-0.207312799929665
-0.286246021628351	-0.164402138982844
-0.252912076470851	-0.122247894852121
-0.221833406231331	-0.0835013917993491
-0.194659133557439	-0.0501508848949029
-0.172355943920037	-0.0232347562789782
-0.155113758054673	-0.002804714764718
-0.142410518104861	0.0119107611213296
-0.133192991208924	0.0222360263985357
-0.126119520275555	0.0297614438253043
-0.119815153052166	0.0360976326490162
-0.113099022861077	0.0426868093070014
-0.10515365106547	0.0506598499330204
-0.0956150920508622	0.0607271112006645
-0.0845719968972019	0.0731111018723275
-0.0724740775289117	0.0875475909582944
-0.0599693034391587	0.103377162964368
-0.0477102964260349	0.119720244530476
-0.0361823632694508	0.135694602595905
-0.0255988479257125	0.150616651261842
-0.0158849146208142	0.164134706511538
-0.00674003091892551	0.176266860834487
0.00225309339759256	0.187344669013995
0.0115107433562283	0.197886785662778
0.0213493894625171	0.20844220032884
0.0319185212140555	0.219448395775474
0.0431674698738309	0.231139473368549
0.0548466323701847	0.243514729250076
0.0665458746498992	0.256355225753868
0.0777707073303394	0.269269643108211
0.0880454003212494	0.28175850619521
0.0970186898529811	0.293294283323652
0.104544883461231	0.303417838721506
0.110724623979341	0.311850518276897
0.115905979579675	0.318612564039012
0.120655312584703	0.324120092690341
0.12570284128318	0.329213624159604
0.131854386532006	0.33506522596785
0.139850358520507	0.342928036251631
0.150157823069961	0.353734963511354
0.162706418909423	0.367616589631516
0.176618433259594	0.383469684554729
0.190023300156259	0.398736727151863
0.200067147688464	0.40953246951
0.203207559496303	0.411176827328998
0.195811191675752	0.399082313586548
0.175737948843596	0.3709378324263
0.139315375145754	0.323611540005405
0.089964065811102	0.261244288172316
0.0311046160685188	0.187976928775488
-0.0338423788531184	0.107950313663375
-0.101456323724932	0.0253052946844292
-0.168316623318044	-0.0558172763128938
-0.231002682403578	-0.13127654748014
-0.286093905752655	-0.196931666968856
-0.330169698136399	-0.248641782930589
-0.362301872556393	-0.28510942895805
-0.386404744843801	-0.312431136459894
-0.404057778744471	-0.332461216189433
-0.41684043034208	-0.346883637420365
-0.426140664618092	-0.357120755311054
-0.433071220181676	-0.364356727337119
-0.43844030962773	-0.369552842178052
-0.442729465919214	-0.373384772454404
-0.44606070634539	-0.376115895687609
-0.448171268020315	-0.377482396615895
-0.448438021996488	-0.376678580186078
-0.445991849175646	-0.372501930286624
-0.4399332451352	-0.363664890934854
-0.429615438522205	-0.349216179198979
-0.414918958447037	-0.328952393456551
-0.396422463781696	-0.303669492807403
-0.375393463060695	-0.275135641698254
-0.353577020453725	-0.24576341134484
-0.33283004245085	-0.218075317291194
-0.314705376702996	-0.194131691945414
-0.30011024092669	-0.175094808420723
-0.289137973629211	-0.161049148678716
-0.281112001306336	-0.151110063425441
-0.274812784584012	-0.143757423566609
-0.268809228190513	-0.137262449627538
-0.261800480442787	-0.130070987691416
-0.252887790851177	-0.121062461312424
-0.24172087348937	-0.10966864328471
-0.228489879888604	-0.0958653207853671
-0.213770767300436	-0.0800528634958721
-0.198277952756253	-0.0628536424618964
-0.182610111238907	-0.0448813718842423
-0.167072338280436	-0.0265540917657411
-0.151624575793551	-0.0080068530463523
-0.13595908927877	0.0108817056533885
-0.119664969998084	0.03037727048867
-0.10241047625687	0.050743278625765
-0.0840759638096582	0.0721106315098619
-0.0647990015093053	0.0944001596499958
-0.0449319881236396	0.117315538118877
-0.0249411156748597	0.140406376745262
-0.00528491831652993	0.163184170106408
0.0136929279020723	0.185255400712156
0.0318273518739016	0.206421385998908
0.0491290377746961	0.226698553623285
0.0657080415252423	0.246242682555685
0.0816477552152267	0.265202650928646
0.0968852646079313	0.283563874652688
0.111164446084146	0.30105700065264
0.124103883664222	0.317194793113759
0.135371722396912	0.331454381402917
0.144906511208734	0.343553736667215
0.153088789305337	0.353709575807684
0.160766143619948	0.362741126763427
0.1690690406683	0.371916362170282
0.179021109490318	0.382517390750513
0.191029101674569	0.395206931020639
0.204405934374176	0.409378861815724
0.217105733247519	0.422737690047802
0.225817500575037	0.431336169109841
0.226476148969143	0.430186046183868
0.216835533581148	0.414364585623953
0.189886406513208	0.381395934949133
0.148587846409391	0.329241540448176
0.0958989319137644	0.262125913312812
0.0347787416703958	0.184273564734768
-0.0318136456766471	0.0999090059057742
-0.100919151483297	0.0132567480175586
-0.169578697105486	-0.0714586977381496
-0.234833203899146	-0.150012820169622
-0.29372359322021	-0.21818110808513
-0.34329078642461	-0.271739050292944
-0.380575704868279	-0.309173948357633
-0.405170707656744	-0.336539326536558
-0.422894868199901	-0.355550001849255
-0.435312070757256	-0.368003261816877
-0.443914947568358	-0.375655986400976
-0.449964851720951	-0.380099185095205
-0.454347967804814	-0.382587937666959
-0.457462444246903	-0.3838460451974
-0.459166180191831	-0.383910242474671
-0.458817193423903	-0.382088489165089
-0.455423740565971	-0.377083268683581
-0.447890491378868	-0.367287560632015
-0.435312623930552	-0.351209629952416
-0.417248888902629	-0.327932271320054
-0.393905961156001	-0.29747963662714
-0.366186986590692	-0.260974339952934
-0.335590460805536	-0.220527736932296
-0.303984021177435	-0.178892606345093
-0.27331045796127	-0.138978873107927
-0.245297390695162	-0.1033623787054
-0.221231412491392	-0.073901055323473
-0.201828761732232	-0.0515247974417887
-0.187203126981108	-0.0362051285819235
-0.176910287075915	-0.0270630313867797
-0.170043984959291	-0.022558047760413
-0.165365697378752	-0.0207196743123439
-0.161463415677426	-0.0194095354475878
-0.156936557659935	-0.01660821264506
-0.150590603955788	-0.0106959286735613
-0.141609356577932	-0.000670831625363658
-0.129669564768886	0.0137445447293906
-0.114971722518122	0.0321239225247481
-0.0981760338872999	0.0534688234374973
-0.0802529366794538	0.0764186129331401
-0.0622801830546211	0.0994976876001454
-0.0452323132078048	0.121355718235257
-0.0298051782834195	0.140968500011497
-0.0163037764686564	0.157785770638719
-0.00460838628035059	0.171816416836007
0.00577519345768167	0.183628023830416
0.0155871090050752	0.194233189321882
0.025629898167064	0.204860855131064
0.0365711151857443	0.216657254439288
0.0487818793976536	0.230398478645575
0.0622526472746206	0.246299887583598
0.0766035357302574	0.263972426530059
0.0911789831139145	0.282524176909148
0.105198454182341	0.300767792207401
0.117929926313401	0.317483913200529
0.128855801012813	0.331696733415948
0.137805139765313	0.342921482092891
0.145028057094153	0.351334188436464
0.15118661046998	0.357800623285042
0.15723422648683	0.363706199015459
0.164162126411768	0.370565309572418
0.172620571676123	0.379451996030856
0.182480193754635	0.390371249519032
0.192465272367688	0.401762019013703
0.200027898982568	0.410351999364335
0.201603657740377	0.41153027689106
0.193283321220715	0.40025822147264
0.172153679145708	0.372835144439894
0.134996811958571	0.325648532026939
0.0851620406949394	0.262955236339777
0.025998686390448	0.189012109484412
-0.0391439299192678	0.108076003566846
-0.106916487198573	0.024403770693083
-0.173969664411833	-0.057747737030874
-0.236954140523412	-0.134121667499022
-0.292520594497675	-0.200461168605357
-0.337319705298987	-0.252509388243877
-0.370365407459439	-0.289026449169833
-0.396115482220399	-0.316618356426219
-0.416042156953856	-0.337472184914417
-0.431436973949282	-0.353458652780988
-0.443287875254954	-0.365950054225809
-0.452264019948372	-0.375796947257552
-0.458731720986404	-0.383364332185803
-0.462755829389029	-0.388556612650224
-0.464083946521761	-0.390818764414605
-0.462146452773728	-0.389159320956366
-0.456122386614546	-0.382268114822187
-0.445110313951881	-0.368778598856143
-0.428401255765516	-0.347656121659407
-0.405791634083283	-0.318613995753807
