# Supplementary material for: A multiwavelength photoplethysmography dataset with blood pressure and heart rate reference measurements
Source: Data Brief. 2025 Nov 14;63:112284. doi: 10.1016/j.dib.2025.112284 (PMC12682042; doi:10.1016/j.dib.2025.112284)
Supplement: Supplementary file 1 [file mmc1.zip › ppg_csv/ppg_subject_054.csv]

IR_PPG	Red_PPG
-0.490169768665061	-0.765031364413017
-0.478410477936034	-0.745072621164135
-0.459264420226059	-0.716494386238877
-0.435199780011614	-0.682941645223303
-0.409034118440936	-0.648195930094379
-0.383331229434753	-0.615370128979107
-0.359854425729657	-0.586300693743049
-0.339264125706697	-0.561318693898253
-0.321159216193362	-0.539455554140948
-0.304429879372503	-0.518991492097269
-0.287769694412269	-0.498131672573633
-0.270139972250353	-0.475554737107361
-0.251016367574032	-0.450651080248467
-0.23036204768377	-0.423423580922259
-0.208405727335155	-0.394181610956306
-0.185384107031047	-0.363236502979616
-0.161397338728395	-0.330766565986803
-0.136440316184391	-0.296894926081799
-0.11056410627762	-0.261890587436711
-0.0840459419371461	-0.226332707120414
-0.0574413830831555	-0.191101924429475
-0.0314639543355346	-0.157167373805897
-0.00674722509213222	-0.125269053421895
0.0163768677218576	-0.0956723252965811
0.0379565164371456	-0.0681364767734342
0.0583167843602615	-0.0421113893527174
0.0778427692829554	-0.0170449284106111
0.0967729751654301	0.00736572410429724
0.115107046006351	0.0310953505073255
0.132661873941533	0.0538985756461913
0.14923310719079	0.0755273404776866
0.164772758642699	0.0959417498618019
0.179495776117221	0.11541775078492
0.193871210789382	0.134515358175419
0.208510809669433	0.153937994790799
0.224009573075371	0.174352091510348
0.2407984611828	0.196230438764479
0.259043192260463	0.219748578779128
0.278597027679127	0.244737678869388
0.299016827379213	0.270702140029785
0.319665643938636	0.296926160143321
0.339909735746746	0.322678882391187
0.359359594632197	0.347469744124482
0.378044572175472	0.371244302201859
0.396408769801223	0.394405569772688
0.415093284086013	0.417619215638308
0.434589108193602	0.441477305216798
0.454935830242583	0.466187120996654
0.475643304376444	0.491460495638993
0.495911070728184	0.516686899995118
0.515059398041817	0.541319701556947
0.532957214596886	0.565276318140952
0.550218062449124	0.589132597339894
0.568051167172112	0.613998463894348
0.587835364897269	0.641134534341086
0.610624597453764	0.671506748455554
0.636816326414169	0.705497524751825
0.666110254506247	0.742883706635269
0.697717507821882	0.783016104810109
0.73064491372454	0.82499964625316
0.763848740842591	0.867669166902572
0.79614528694077	0.909302347001516
0.825937538300138	0.947230663272948
0.850974017091771	0.977664298469794
0.868393071635219	0.996019796951543
0.875172651043465	0.997808321790681
0.868862239756393	0.979816635145245
0.853676619501684	0.948403033078811
0.827161676922039	0.90437076885741
0.790349761859425	0.848918462255248
0.744273224155812	0.783244733046529
0.689964413653169	0.708548201005458
0.628455680193465	0.626027485906241
0.56077937361867	0.536881207523082
0.487967843770751	0.442307985630186
0.411053440491679	0.34350644000176
0.331068513623422	0.241675190412007
0.249045413007949	0.138012856635133
0.16601648848723	0.0337180584453427
0.0830140899032334	-0.0700105843831585
0.00107056709792799	-0.171974452076165
-0.078781730086717	-0.270974924859473
-0.155510451808732	-0.365813382958877
-0.228083248226149	-0.455291206600171
-0.295467769496998	-0.538209776009152
-0.356631665779311	-0.613370471411612
-0.410542587231117	-0.679574673033348
-0.456168184010449	-0.735623761100154
-0.492476106275338	-0.777636057428607
-0.517252167066646	-0.804531763176693
-0.529215259146033	-0.815282239533613
-0.528522420504237	-0.81050205779578
-0.51688823953875	-0.792676416748583
-0.49744469653221	-0.765888698163434
-0.474171089342325	-0.735088016920444
-0.451056374972796	-0.705097349562891
-0.43125617654972	-0.679653057773383
-0.416502571007487	-0.660753440499489
-0.406924946182771	-0.648479380469825
-0.401290672870313	-0.641279057883216
-0.397536372247024	-0.636562291531529
-0.393388938111146	-0.631395694345711
-0.386892734504993	-0.623127173141026
-0.376739431374098	-0.609842808819654
-0.362386398210319	-0.590623394893982
-0.344009425460125	-0.565606830898313
-0.322354620612706	-0.535874840872205
-0.298540836051354	-0.50318112144057
-0.273842250323829	-0.469557255999699
-0.249474416603387	-0.436882491969237
-0.226412342566768	-0.406534276842591
-0.205265685202834	-0.379202239896785
-0.186222608060556	-0.354876425277106
-0.169065039653669	-0.33297115210162
-0.153254099966519	-0.312534481187381
-0.138071187728408	-0.292493366369885
-0.122778531622776	-0.271879925235523
-0.106753943213058	-0.249987081958909
-0.0895702107263679	-0.226427262616686
-0.0710170295709208	-0.201107676327461
-0.051083018993675	-0.174162784092483
-0.0299200327022176	-0.14588160681474
-0.00780320017360107	-0.116644003376799
0.014916540518734	-0.0868578861338438
0.0378809758834492	-0.0568837920606102
0.0608167636197025	-0.0269472134009574
0.0836280790502976	0.00293910343085398
0.106453694867617	0.0330117888199235
0.129665912808054	0.0637331877883053
0.153810229274429	0.0957056815506657
0.179492085057488	0.129530503978643
0.207216780975842	0.165623538806346
0.237200974620969	0.204018217938003
0.269200257656954	0.244210811892363
0.302417589971937	0.285115706068387
0.335553392836745	0.325180213707257
0.367022408556067	0.362659879610049
0.395299782933847	0.395995034943409
0.419293540243453	0.424183155572042
0.438613026106745	0.447028500545143
0.453640797390133	0.465183070637284
0.465403214766915	0.479969565384504
0.475316015705134	0.493063509851371
0.484904694347399	0.50615591357232
0.495569180255286	0.520699524377647
0.508423270334291	0.537788717012581
0.524219607389564	0.558169932688395
0.543357039659353	0.582331736958269
0.565936284826226	0.61057483804534
0.591790388539041	0.642937633364002
0.620409521924642	0.678903641984527
0.650737706709334	0.716954883198227
0.680923951697976	0.75418866735961
0.708198273161297	0.78627962459934
0.729047241651393	0.807981956010429
0.739755698005462	0.814143378483702
0.737200512776726	0.800940431898639
0.728092100267913	0.772905468431191
0.709049046331521	0.728027472188252
0.681014834854395	0.669124430563923
0.644932949723384	0.599014330952307
0.601746874825333	0.520515160747507
0.55240009404709	0.436444907343623
0.497836091275501	0.34962155813476
0.438998350397414	0.262863100515017
0.376830355299674	0.178987521878499
0.312275589869128	0.100812809619306
0.246277537992624	0.0311569511315412
0.179779683557007	-0.0305475195982281
0.113725510449126	-0.0914754803339517
0.0490585025558254	-0.15245877818208
-0.0132778562360468	-0.213735490619667
-0.0723400820396441	-0.274825336137791
-0.12718469096812	-0.334480380615443
-0.176868199134627	-0.390758815186179
-0.22044712265232	-0.441267503269944
-0.256711318877559	-0.483555847548867
-0.285088582297603	-0.515551865234352
-0.304439679647502	-0.535890517797264
-0.314250785865947	-0.544040549033339
-0.314613075874769	-0.540252657053813
-0.306135664945577	-0.525442518046131
-0.289888897036451	-0.501122490693098
-0.267409660347345	-0.469408101610737
-0.240712133458067	-0.433014651545818
-0.212203549876676	-0.395109356090049
-0.18443475713967	-0.358939925185624
-0.15970292210212	-0.327291341327145
-0.13961715912697	-0.301942378969171
-0.124777642242126	-0.283321635958376
-0.114680363343217	-0.270483669684694
-0.107873741872846	-0.261396698551801
-0.102313681043332	-0.253434839951989
-0.0958216060445932	-0.243939771334644
-0.086543293429297	-0.230740224813813
-0.0733180060014934	-0.212549748787016
-0.0558857422046389	-0.189179690164474
-0.0348872512107535	-0.16151814730837
-0.0116553100726164	-0.131265709890047
0.012146950488401	-0.100489239300082
0.034935997105516	-0.0711221796679535
0.0555444903537948	-0.0445640249492907
0.0733874137506173	-0.021496618309354
0.088422941588058	-0.00195037174190901
0.10095539596718	0.0144492259813653
0.111391699864613	0.0281936267848518
0.120068225977342	0.0396932528721827
0.127206675296659	0.049226287643111
0.13297794626012	0.0570070984653741
0.13760563374297	0.0633050872541426
0.141444342216652	0.0685476711209421
0.144998830576522	0.0733618104345242
0.148877398409593	0.078530184259645
0.153691476402932	0.0848660969896945
0.159933728331008	0.093046503414748
0.167881753302635	0.103462496275903
0.177560195255377	0.116132502710334
0.188755738374621	0.130693504796749
0.201059368050199	0.146470284857793
0.213929116046959	0.162618720170215
0.226787560549461	0.178320839975565
0.23914929072818	0.192975726917548
0.25073002813361	0.206312382917792
0.261476867796819	0.2183770420493
0.271502804086174	0.22941307690356
0.280971755029617	0.239712903257215
0.290008179817581	0.249528976651898
0.298682591692023	0.259080486268507
0.307076812208853	0.268628396664996
0.315389262673381	0.278557421130415
0.32401351364816	0.289404388053357
0.3335224216752	0.301793180138054
0.344526548596004	0.316272585712561
0.357443798819478	0.333106270441998
0.372285375699212	0.352115656667919
0.388587465391286	0.372687982639984
0.405568680037863	0.39400250181797
0.42247759012929	0.4154074902014
0.438967682307566	0.436758825985038
0.455279926834051	0.458489911172479
0.472078637614099	0.481274642087059
0.489953742582333	0.505345989343245
0.508786413894322	0.529745953283975
0.527278521662734	0.551890663011173
0.54291161050685	0.567759193668923
0.552430665271972	0.572761540520775
0.552708904070007	0.563014554663432
0.541656776555326	0.536522955511759
0.518799320096285	0.49761098579706
0.487620578221267	0.449335735749679
0.45110605720048	0.39292542691739
0.409809137004798	0.32960828084797
0.364283197605095	0.260612519089196
0.315081618972246	0.187166363188844
0.262757781077125	0.110498034694692
0.207865063890606	0.031835755154515
0.150956847383563	-0.0475922538839097
0.0925865115268706	-0.126557770872806
0.0333074362914033	-0.203832574264396
-0.026326998351965	-0.278188442510905
-0.08576341243236	-0.348397154064556
-0.144448425978908	-0.413230487377571
-0.201828659020733	-0.472047250473946
-0.257350731586962	-0.529005959743655
-0.310461263706722	-0.585160462339976
-0.360606875409136	-0.640888606682708
-0.407234186723332	-0.695410259162398
-0.449789817678435	-0.746604249218921
-0.486048978059067	-0.791232756877868
-0.514689896692537	-0.825570533322293
-0.533332523774456	-0.846309514128692
-0.54040521541704	-0.851497472924841
-0.535721077584141	-0.841206336767401
-0.520676901303641	-0.817659711801924
-0.497956982296583	-0.78471359019411
-0.470828153331483	-0.746838041764196
-0.442291128258183	-0.707967438525599
-0.414408089891888	-0.67064493197078
-0.388033360715594	-0.63574576053558
-0.362988608365966	-0.602800107731662
-0.338539102821463	-0.570686795661424
-0.313927534786373	-0.538351987406744
-0.288745825291954	-0.505265249708326
-0.263046330439338	-0.471509539494558
-0.237235260708769	-0.437596398125767
-0.211874728320675	-0.404193971123704
-0.187513204558688	-0.371924609377976
-0.164595332478031	-0.341285197944956
-0.143430384291504	-0.312644959733945
-0.124167849580826	-0.28623387141761
-0.106745289735179	-0.262064260769716
-0.0908189845398749	-0.239806103891119
-0.0757317999034738	-0.218707291214431
-0.0605803174621336	-0.197654313695926
-0.0443954733928768	-0.175392389305826
-0.0263719194057188	-0.150818732676345
-0.00603390881708219	-0.123209946599076
0.0167411172849188	-0.092289242942194
0.0418249052665777	-0.0581479423608564
0.0689713203661147	-0.0211215650174679
0.0978851521459139	0.018281405643355
0.128203473039184	0.0593790242824139
0.159442136543161	0.101306754535364
0.190980922686379	0.14307711913106
0.222120065767829	0.183723764991567
0.252181382801142	0.22246671420581
0.280599561009155	0.258809183184817
0.306967401484367	0.29252043107759
0.331034736030825	0.323531989144983
0.352681651629094	0.351820209676195
0.371888468452945	0.377342802251916
0.388719409939657	0.400056021472302
0.403324729852691	0.4199902576701
0.415945149096181	0.437326809094469
0.426889809680333	0.452414631833908
0.436476596927891	0.465703368249461
0.444965938174047	0.477634391485502
0.452550383941982	0.488579946361123
0.459446992936433	0.498906066665946
0.466074238589859	0.509154872887661
0.473217568091586	0.520243101384463
0.482055101016671	0.533522463230764
0.493962632326793	0.550588063415046
0.51012889868293	0.572845980103009
0.531127290850434	0.60099920937721
0.556641392366009	0.634697993344741
0.585494173295188	0.672562300429644
0.61600152146051	0.712619535630654
0.646519325749576	0.752983582364167
0.675948779969018	0.792445652284755
0.703956420032052	0.830645185057308
0.730769649462046	0.867665878974204
0.756598190935147	0.903196145473271
0.78093126217068	0.935662691780055
0.802065137937733	0.961830609272575
0.817149162659302	0.977188499374129
0.822811043912961	0.977073438171166
0.816144334116428	0.958119722619199
0.801742278404588	0.927128914304307
0.778295339501793	0.885773403638911
0.746729033213821	0.835220951432879
0.707968875346447	0.776639318496076
0.662940381705447	0.711196265638367
0.612569068096598	0.640059553669619
0.557780450325676	0.564396943399697
0.499500044198458	0.485376195638468
0.438653365520719	0.404165071195796
0.376165930098236	0.321931330881548
0.312963253736785	0.23984273550559
0.249970852242142	0.159067045877787
0.188114241420083	0.0807720228080058
0.128318937076386	0.00612542710611117
0.0715104550168252	-0.0637049804180302
0.0186143110471778	-0.127551438954553
-0.0294439790267799	-0.184626473017331
-0.0717388993992719	-0.235091094400768
-0.106904471511006	-0.278478890981917
-0.136548643500626	-0.314756614698559
-0.16098512438787	-0.343988337019752
-0.180383468425807	-0.366042312783908
-0.194635081509673	-0.380538857832955
-0.203471094635553	-0.387121245435257
-0.206787553878642	-0.385949062321602
-0.205022504251526	-0.378167139973363
-0.199390323247255	-0.366085520537585
-0.191839980499473	-0.352936800911327
-0.184737426135761	-0.342283052727611
-0.180396986381087	-0.337299419448095
-0.18062573285083	-0.340171137618827
-0.18638988342902	-0.351720124392728
-0.197629390859983	-0.371247725583361
-0.213212695979725	-0.396557127348126
-0.231051506105447	-0.424193056108533
-0.248424970782814	-0.449985776675232
-0.262524326386275	-0.46990711967567
-0.271117845198233	-0.481058203423086
-0.273122951527958	-0.482443321356556
-0.268852424233142	-0.475186332918835
-0.259817415131884	-0.462059048060965
-0.24816668339191	-0.446506722329913
-0.235999737142412	-0.43158015193453
-0.224821682554221	-0.419188126938116
-0.215310448270629	-0.409890828076269
-0.207412750438323	-0.403192792092466
-0.20065269545492	-0.398097815229227
-0.194474758816288	-0.393631464126959
-0.188463153850786	-0.389117583606299
-0.182365384744952	-0.384154174688446
-0.175957467669036	-0.378388645459373
-0.168866398385776	-0.371272040472438
-0.160472587614075	-0.36194954137305
-0.149957122890996	-0.349349920213774
-0.136479035234779	-0.332431526970963
-0.119408192853156	-0.310476482454763
-0.0985178798191215	-0.283313006693128
-0.0740592315801582	-0.25137990675532
-0.0466918987102584	-0.215613699237151
-0.0173120779293582	-0.177217918346794
0.0131348385871805	-0.137428870504363
0.043773859865373	-0.0973822967907962
0.0738208104689711	-0.058109285584862
0.102537231759948	-0.0205995937813658
0.129193942119895	0.0141705666223905
0.153114650690034	0.0453226154875519
0.173826931424076	0.0722821545684805
0.191279520101185	0.0950472401818769
0.206024057056389	0.114399272481779
0.219244092290063	0.131917857386723
0.232563925699874	0.149715364672194
0.247666186195901	0.16993119397304
0.265840850012428	0.194152336554794
0.287629612749833	0.222977211999591
0.312698239518761	0.255890691527849
0.339984821874924	0.291502832152504
0.368073066891645	0.328070658501459
0.395662587813716	0.364115498622064
0.421975397559321	0.398907468866575
0.446957147920359	0.432631168338883
0.471192497446006	0.466147963214904
0.495532730153161	0.500385885612918
0.520514412992499	0.535501032899657
0.545731056816038	0.570071950342418
0.569393677333194	0.600678433187412
0.588327140195519	0.622183142325679
0.598532915583039	0.628805744363755
0.596210169978481	0.615714448675442
0.58581973143768	0.587181365466367
0.562776025211885	0.540781348878934
0.5287293260511	0.479599866289077
0.485329908705327	0.406722385072727
0.434228047924571	0.325234372605817
0.377074018458832	0.238221296264278
0.315518095058116	0.148768623424044
0.251210552472424	0.0599618214610459
0.18580166545176	-0.0251136422487836
0.120941708746126	-0.103372300329512
0.0582809571055263	-0.171728685405208
-0.000530314720036704	-0.229877390341064
-0.05384183198056	-0.283856646325851
-0.100003319926041	-0.333903255540003
-0.138733975851857	-0.380615280512251
-0.175517351016696	-0.424797895980267
-0.210778143947475	-0.467047529373654
-0.244487250149204	-0.507302734969793
-0.275992788658024	-0.544580799824929
-0.304040612464458	-0.577001664491894
-0.326969051324977	-0.602081295446056
-0.343020856815572	-0.617216018648961
-0.350705926273036	-0.620262318353484
-0.349150098714712	-0.610100700231529
-0.338363946491192	-0.587049385158215
-0.319364746623145	-0.552997577596868
-0.294099906501723	-0.511187795351126
-0.265160852351745	-0.465676863772051
-0.235335306219626	-0.420599928266185
-0.207101071065517	-0.379417106197682
-0.182192537242372	-0.344329649274108
-0.161358248486476	-0.31601185705736
-0.144373575888079	-0.2937190034731
-0.130290593805071	-0.27571851573067
-0.117825372026237	-0.259889232668177
-0.105737826953289	-0.244284127753665
-0.0930789005718473	-0.227483425419131
-0.0792571252285064	-0.208670972911122
-0.0639665754444127	-0.187497763943186
-0.0470723312176301	-0.163885220118438
-0.0285481331507296	-0.137920527439708
-0.00851010279239791	-0.109904423304558
0.0126887343772327	-0.0804775307423205
0.0344053114494448	-0.0506614858151259
0.0557994650901858	-0.0216788411464929
0.0760948654327691	0.00544178435235371
0.0949083438036031	0.0303038833617746
0.11247446007122	0.0533842562705537
0.129621070888042	0.0759152631696261
0.147466566715684	0.0994202697674243
0.166946622577647	0.125083647132803
0.188370733746636	0.153222347248777
0.211211827185694	0.183093416628771
0.234237341063315	0.213128448628325
0.255936366610818	0.241492917822066
0.275061732139264	0.266726634860129
0.291059834997109	0.288206448545561
0.304223070231951	0.30627582693744
0.315527536091871	0.322034624122042
0.326245374587672	0.336903440882363
0.337496596944589	0.352138002086499
0.349911337075454	0.368467834645886
0.363517234021028	0.385977649297986
0.377872351069162	0.404254347362991
0.392367241204267	0.422718351638929
0.406557722455761	0.44098748314867
0.420388465317922	0.459116907660349
0.434225448369788	0.477618247488852
0.448699377721566	0.497251395357254
0.464430718219407	0.518666926798971
0.481741737938014	0.542036017504638
0.500464801552224	0.566826024067319
0.51992948016932	0.591844253297478
0.539150203440646	0.615573839248002
0.557154121984604	0.636697004472126
0.573322734833361	0.654604298535258
0.587611836169996	0.66968019069303
0.600574259235408	0.683250839701624
0.613200589102753	0.697227057455081
0.626650429114583	0.713579793432331
0.641942418858272	0.733792041338137
0.65963732600105	0.758372245756591
0.67953381607067	0.786463977694701
0.700419295044602	0.815594011953288
0.719962906155937	0.841660612854584
0.734863789880436	0.859308867655822
0.741326059122225	0.862777379848245
0.73580821304628	0.847103900202654
0.722665955297507	0.817764889710038
0.699891237163963	0.77450533999686
0.668333210394038	0.718820781822764
0.628841026736121	0.652206745947395
0.5822638379386	0.576158763130397
0.529450795749865	0.492172364131415
0.471251051918305	0.401743079710095
0.408513758192309	0.306366440626081
0.342088066320265	0.207537977639017
0.272823128050563	0.10675322150855
0.201568095131592	0.00550770299432316
0.12917211931174	-0.0947030471440181
0.0564843523393971	-0.192383498146829
-0.015646054037048	-0.286038119254465
-0.0863699480692062	-0.374171379707281
-0.154838178008689	-0.455287748745632
-0.220201592107107	-0.527891695609874
-0.281611038616071	-0.590283346813815
-0.338217365787192	-0.649686110281179
-0.389171421872082	-0.705416981344964
-0.43362405512235	-0.756465557810768
-0.469459574709305	-0.801437840873013
-0.499342545269856	-0.838604897990454
-0.522212686469648	-0.866142552120259
-0.537234515232091	-0.882559550011238
-0.54405365134783	-0.887188321066329
-0.542983044235049	-0.880533945631133
-0.535010651446159	-0.864304953623856
-0.521605277127304	-0.841084196684272
-0.504407428287651	-0.81376720989402
-0.484948258241127	-0.784994731830435
-0.464502406322981	-0.756777887836062
-0.444085985020323	-0.730393707567006
-0.424530999553079	-0.706499457585741
-0.40654437357395	-0.685338191312995
-0.390688537311356	-0.666903231549893
-0.377276220835225	-0.650986951024388
-0.366228894487546	-0.637126441102562
-0.356980143295501	-0.624524905901108
-0.348493902324661	-0.612036138371285
-0.33941730086633	-0.598255693543616
-0.328326577050355	-0.581704256378625
-0.313986770437519	-0.561050244779716
-0.29554985055896	-0.535308506724774
-0.272650090211879	-0.503963738244282
-0.245394555430269	-0.466996650251445
-0.21427874622281	-0.424832926068931
-0.180080964340565	-0.378271589170895
-0.143790119558059	-0.328451622821039
-0.106584613037394	-0.276868152102736
-0.0698204369794176	-0.225377176064838
-0.03495109360412	-0.176086322214239
-0.0033251063811381	-0.131057330172502
0.0241192781124718	-0.0918390377896968
0.0471600296799857	-0.0589713095592528
0.0664533757664534	-0.0316869251338995
0.0834399866879576	-0.00800706922688069
0.0999915152551413	0.0147492919490592
0.117925981419685	0.0392395453696229
0.138589447180413	0.0674534085610248
0.162651910753161	0.100370035611767
0.190136730939817	0.137960795580039
0.220599058919195	0.17944676887587
0.253352860388343	0.223683027290415
0.287685167071889	0.269558017410536
0.323020209642816	0.316299578099306
0.358986080977294	0.363572122196967
0.395335004046294	0.41129187490724
0.431718663113959	0.459205909760691
0.467412745014201	0.506424429017135
0.501157721440457	0.551174733262046
0.531271436172585	0.590996496657774
0.556078945375502	0.623419624002909
0.574543082979089	0.646925109797692
0.586845191297427	0.661801298379423
0.594634408037843	0.670481443281903
0.600770423869112	0.677123854621972
0.608594968436849	0.686514844958574
0.620981922797976	0.702688759415382
0.639521063414465	0.727794414998355
0.6641312171878	0.761612122325989
0.693210650538526	0.80182079111934
0.724209172746099	0.844802392306139
0.754347994675592	0.886592592472719
0.781190299306908	0.923600770287018
0.802885374247704	0.952907937698193
0.818101704867166	0.972207231816283
0.825818313126898	0.979632616136599
0.825177012034752	0.973721515080968
0.815505984354694	0.953590924797305
0.796477110893088	0.919202633930975
0.768298413428691	0.872991746272506
0.733248189390623	0.81943993119342
0.692017174938364	0.759302499147756
0.64529610623139	0.693334760589554
0.593775719429178	0.622292025972854
0.538146750691206	0.546929605751697
0.479099936176951	0.468002810380122
0.41732601204589	0.386266950312169
0.3535157144575	0.30247733600188
0.288359779571259	0.217389277903292
0.222548943546643	0.131758086470448
0.15677394254313	0.0463390721573865
0.0917255127201981	-0.0381124545818525
0.0280943902373233	-0.120841183293229
-0.0334286887460171	-0.201091803522702
-0.0921529880703453	-0.278109004816232
-0.147387771576184	-0.351137476719779
-0.198442303104057	-0.419421908779302
-0.244625846494486	-0.482206990540763
-0.285247665587995	-0.536456102270033
-0.319617024225105	-0.578580531800908
-0.344979940363826	-0.607012710006122
-0.359805702243122	-0.621053610590783
-0.364297230845686	-0.62100404272529
-0.35942213922033	-0.60826623412704
-0.346847367322688	-0.585332118764682
-0.328782259892012	-0.555549855845069
-0.30769181460598	-0.522628119940936
-0.285901138837835	-0.489974221734397
-0.265196382732408	-0.460078539031432
-0.24656526591999	-0.434167952043546
-0.230172807035646	-0.412240063272865
-0.215563776782767	-0.393423808120301
-0.20199159633835	-0.376486218733603
-0.188742285975997	-0.360280714298858
-0.175350624106122	-0.344004442671009
-0.161665727814294	-0.327245093956743
-0.147787310472448	-0.309888362377243
-0.133938622137002	-0.291991120366978
-0.120349384063771	-0.273701629441561
-0.107192407902415	-0.255249512096697
-0.094574665476723	-0.236969250356467
-0.0825544132876643	-0.219293094269577
-0.0711497844503775	-0.202665278181537
-0.0603152082035393	-0.187378393076483
-0.0498850002958755	-0.173388437810444
-0.0395148580710353	-0.160199991576742
-0.0286771563786361	-0.146907600225024
-0.0167597956355889	-0.132425834909891
-0.00326778229273638	-0.115850365138841
0.0119463134360681	-0.0968082976600678
0.0285412269109662	-0.0756361981947599
0.0457283593958525	-0.0532952272540722
0.0625015518768766	-0.0310587789332097
0.0779635479161325	-0.0101150005039964
0.0916075404840847	0.00874585875306386
0.103437136760587	0.0252541440519556
0.113890910076585	0.0396034860399859
0.123631215951563	0.0523108247679909
0.133310940422395	0.0640901160483228
0.143418976821451	0.0757610943739431
0.154238386290491	0.08814809471515
0.165879525067867	0.101930327869158
0.178322419762667	0.117464088513419
0.191426551616721	0.134642792666266
0.204911514948224	0.152857687259327
0.218344539723473	0.171087878491075
0.231177252763736	0.188116011830865
0.242857095843074	0.202843108953552
0.253003497903241	0.214642807997476
0.261593234530461	0.223645660820281
0.269064656145214	0.230815176264529
0.276258328659404	0.237720626910547
0.284178903227665	0.246039479828184
0.29366135761188	0.256977280372716
0.305089644303879	0.270872602230815
0.318303515661425	0.287191876880407
0.332752031168044	0.304941956338678
0.347849200027883	0.32333106958124
0.363389704305825	0.342377469770442
0.379820631824657	0.363146436616124
0.398179403143411	0.387406602826413
0.419625402474765	0.41672144975956
0.444683580152802	0.451265408358018
0.472492751793144	0.488854512230737
0.500411247931361	0.52468394291415
0.524231262821494	0.552027504200309
0.539021509119341	0.563766148060185
0.540354259493846	0.554256276473684
0.531144477636861	0.52742922112377
0.505570894004488	0.478158689500984
0.466717151504599	0.411541164159732
0.417666893045068	0.332673127654421
0.361503761533769	0.246651062539455
0.301311399878573	0.15857145136924
0.240173450987354	0.0735307766981827
0.181173557767986	-0.00337447891931231
0.127395363128341	-0.0670478329288389
0.0819225099762925	-0.11671075257653
0.0442376552411157	-0.163231179034154
0.00275353201964529	-0.210504569831667
-0.041464158061167	-0.261411082666992
-0.0872040345439635	-0.317056893712018
-0.133254716971387	-0.376486464467265
-0.17840482488608	-0.436929585752476
-0.221442977830685	-0.494505826251079
-0.261157795347844	-0.545174791688766
-0.295946761845447	-0.58564349007149
-0.322552614485687	-0.61396093705502
-0.340473394346946	-0.629654119616974
-0.349951490350178	-0.633451826062464
-0.351686783746967	-0.626812042479074
-0.346602895021567	-0.611509492048759
-0.335751583769656	-0.589426616414958
-0.320324371606924	-0.562517016310798
-0.301671441416855	-0.532803115662714
-0.281242144261113	-0.502282290361754
-0.260430467051233	-0.472710818848217
-0.240378243917433	-0.445342245931864
-0.221820754941099	-0.420754306776661
-0.20504327454617	-0.398870046332629
-0.189961554776976	-0.379173612302506
-0.176271659544446	-0.361005036171423
-0.163579821303782	-0.343775154974887
-0.151451634745313	-0.327005543642349
-0.139392282352285	-0.310223064965183
-0.126827565976667	-0.292836949649577
-0.113156036250781	-0.274133456347606
-0.0978897767926539	-0.253437540511478
-0.0808327842622509	-0.230371405806334
-0.0622028825680252	-0.205063850805405
-0.0426128112256441	-0.178176341410902
-0.0228880145079439	-0.150701278045762
-0.00378064887435435	-0.123605058650664
0.0143048373126582	-0.0974713563732603
0.0314603491553046	-0.0723029318695305
0.0482385492448056	-0.0475613866496295
0.0654535843046005	-0.0224113118714262
0.0839003066322611	0.00394646812432133
0.104092512730658	0.0319827376797652
0.126098896336146	0.0616783466602062
0.149514893181941	0.0925225081972528
0.173566620823036	0.123650115601482
0.19730769438511	0.154069078446488
0.21985051940325	0.182918262310995
0.24057677702972	0.209692613690021
0.25928339582565	0.234369646321572
0.276222958937938	0.257383248556938
0.292004945653647	0.279435035022497
0.307366930704582	0.301204555066556
0.32289605671523	0.323080385579653
0.338827881719872	0.345042858997007
0.355025081058003	0.366766700682338
0.371145138154795	0.387894555759122
0.386895840832114	0.408320376124682
0.402221536722218	0.428296644521331
0.417306468076635	0.448279722690171
0.432401629540202	0.46859826266225
0.447598787858149	0.489153884125156
0.4627117470311	0.50935509309021
0.477356163404759	0.52835104462252
0.491186566896002	0.545453454506232
0.504137622993549	0.560514720905928
0.516503510394626	0.574039776974653
0.528791341319532	0.586956592526038
0.541441357335508	0.600185332202868
0.554611394578156	0.61429308776032
0.568190841971108	0.629473427690896
0.582048614452184	0.645852248580161
0.596339326917999	0.66385884602028
0.611618323457136	0.684306166064755
0.628600056598045	0.707965414839041
0.647588544998606	0.73471751809481
0.667811289628669	0.762656891969116
0.686995167265204	0.787652715304365
0.70146938035768	0.803750207086955
0.706872824200719	0.804446278200524
0.699268468102521	0.79612328468817
0.683275774449406	0.772122188796702
0.657674573088371	0.733894817494514
0.623370469368522	0.682892997749999
0.581269068638968	0.620568556531551
0.532275976248815	0.548373320807562
0.477296797547172	0.467759117546425
0.417237137883147	0.380177773716534
0.353002602605846	0.287081116286282
0.285498797064377	0.189920972224062
0.215631326607847	0.0901491684982668
0.144305796585365	-0.01078246792271
0.0724278123460374	-0.111422110070475
0.000902979238972098	-0.210317930976635
-0.0693630973867236	-0.306018103672798
-0.137464812181942	-0.397070801190569
-0.202496559797575	-0.482024196561557
-0.263552734884516	-0.559426462817367
-0.319727732093658	-0.627825772989607
-0.370115946075891	-0.686245160841034
-0.41381177148211	-0.736972709691224
-0.448621780971489	-0.777795308873631
-0.47518416116306	-0.807182518812165
-0.492664542470945	-0.824290155099949
-0.500710092255525	-0.82885127949993
-0.49942618755635	-0.821142234607169
-0.489428387582668	-0.802083625333517
-0.47191680493889	-0.773370853415879
-0.448658436854461	-0.737459012433565
-0.421798225079202	-0.697295903338186
-0.393519411229291	-0.655845522043957
-0.365666901717305	-0.6155724701624
-0.339473951005552	-0.57808704075918
-0.31547968649903	-0.544063758298549
-0.29363011411647	-0.513399372880756
-0.273476174175705	-0.485468094227804
-0.254362089606732	-0.459331483589592
-0.235542780548245	-0.433855964519713
-0.216247561925071	-0.407802055891233
-0.195759850007162	-0.379988676409203
-0.173563384462926	-0.349570722470731
-0.149526184475949	-0.316346828903961
-0.124021951326677	-0.280932948042165
-0.0978886637783064	-0.244663888971391
-0.0721988740873659	-0.209205651906136
-0.0479133572153498	-0.176001893031018
-0.0255511150463191	-0.145764651199466
-0.00500971566671505	-0.11821830987032
0.014380942419107	-0.0922202533045841
0.0335718329822836	-0.066239784583374
0.0533694915970803	-0.0390269787355561
0.074037805907826	-0.0102087630070567
0.0951000445675795	0.0194380834048999
0.115441384215412	0.0481664104070272
0.133688796832941	0.0738447115727242
0.148731055365785	0.0947480339580953
0.160185487147292	0.110270220860108
0.168634546495389	0.121288248184684
0.175533443667787	0.130017611320009
0.182805790559274	0.13937358892359
0.192258972477959	0.152042211064212
0.205020627364514	0.169593468267589
0.221196452490528	0.191975541137888
0.239877550165527	0.217594903826639
0.259500382441336	0.243956838884841
0.278424999047659	0.268611946129073
0.29551068738247	0.290036455788237
0.310478865521693	0.308122305703609
0.323948878617356	0.324128078062688
0.337155152085379	0.340145452966309
0.351452711481074	0.358285797795614
0.36777777637554	0.379864073954609
0.38625103279511	0.404859887229147
0.406079748459392	0.431862522889727
0.425816246940833	0.458546704468832
0.443884628100967	0.482512387355735
0.459161835229248	0.502152483530987
0.471369143642414	0.517190902552914
0.481121340632217	0.528687272265352
0.489644800720695	0.538557173976655
0.498325037166243	0.548874666863532
0.508306917645894	0.561297520024478
0.520318949070299	0.576849802989525
0.534748902727021	0.59606138154754
0.551831007560658	0.619223173752213
0.571715325671846	0.646422974619415
0.594255994409359	0.677167629260601
0.618561780465004	0.709715124664811
0.642573620638988	0.7405394710448
0.66300920642346	0.764414841317843
0.675868352942438	0.775345588097437
0.677396038720429	0.768109837594266
0.665129319699512	0.747422888148141
0.644658015527793	0.708545917408477
0.616989500676137	0.65424290217206
0.582852092830466	0.587277819235674
0.542974109676701	0.510414645396105
0.498083868900761	0.426417357450139
0.448909688188568	0.338049932194561
0.396179885226041	0.248076346426156
0.340622777699101	0.15926057694171
0.282966683293668	0.0743666005380086
0.223939919695664	-0.00384160598816349
0.164270804591008	-0.0726000658400202
0.104687655665621	-0.132392175346687
0.0459187906054227	-0.19019804735353
-0.0113074729036652	-0.247053488212762
-0.066262817175723	-0.303544361757553
-0.11821892452483	-0.359507323518537
-0.166447477265066	-0.413904328777523
-0.210220157710511	-0.464924348513828
-0.248411140465623	-0.510266580033317
-0.281141832234068	-0.547497532313543
-0.306603531968121	-0.574388232044651
-0.32331986102745	-0.58920394807501
-0.330332095150521	-0.590971451264206
-0.327379365132181	-0.579735767691565
-0.315063652754041	-0.556749425556129
-0.294921893242939	-0.524480802807814
-0.269312747344962	-0.486347885090592
-0.241083307443379	-0.446179378017792
-0.213072917170124	-0.407523121410075
-0.187586743648906	-0.373002988751849
-0.165999248882613	-0.34392911775751
-0.148613211373958	-0.320277878884279
-0.134807024114032	-0.301008471622176
-0.123388128820129	-0.284551546140277
-0.112998583523272	-0.269272329117873
-0.102437841034067	-0.253790676817608
-0.0908574907005842	-0.23715949682887
-0.0778623369631168	-0.218964277482328
-0.0635606715018122	-0.199384278253514
-0.0485632203551839	-0.179202790514697
-0.0338969527522271	-0.15972259977702
-0.0208071545974282	-0.142544044413659
-0.0104571094855765	-0.129194791837892
-0.00358220112915171	-0.120667867146942
-0.000202472859135887	-0.117011693704646
0.000480998251826495	-0.117163588713138
-7.91433717629014e-05	-0.119160638443968
-0.000188634148155103	-0.120697870552387
0.00157472370261816	-0.119821033838654
0.00595510504143314	-0.115458341359196
0.0128911681955361	-0.107569188225394
0.021714332097034	-0.096872570916272
0.0315756292902352	-0.0843068613476386
0.04190737435416	-0.0704763229465813
0.0527155610324269	-0.0553300438955714
0.0645737735537268	-0.0382137267464617
0.078320698839349	-0.0182703985295263
0.0946011507660181	0.00499940772444694
0.11346773977886	0.0312913651378048
0.134226256726204	0.0593817591162111
0.15558053307831	0.087391661143479
0.175996956821115	0.113308551720655
0.194141412642684	0.135562654726104
0.209248819116104	0.153474366128196
0.221326903433632	0.167453429691758
0.231143644836823	0.178899234060887
0.240003267853662	0.189824174190958
0.249376106938805	0.202297324662715
0.26048810375639	0.217856894266993
0.273975417287972	0.237043782720868
0.289679822980952	0.259174305936851
0.306631013749897	0.282424785265215
0.323244398079889	0.304253720583628
0.337735582201362	0.322117919799431
0.348686430262629	0.334328572077863
0.35560360599348	0.340777830188457
0.359252291142492	0.343235019755571
0.361590903362893	0.345027705838497
0.365279707587346	0.350155907335281
0.372915487528316	0.362125634990707
0.386259641449568	0.382904899046209
0.40571900846375	0.412336115776782
0.430216743446726	0.448125639625143
0.457425536651814	0.486303519628809
0.484218088382314	0.521929673705746
0.507171060903632	0.549846527811251
0.52301925126217	0.565372731129742
0.529033029780635	0.564904719376249
0.523329919846944	0.546400742194793
0.505117975112173	0.511966965229743
0.476216469127537	0.46128960796602
0.437825499756959	0.398053599608044
0.392146734743753	0.325943869360233
0.341381841831232	0.248645346427006
0.287732488762711	0.169842960012782
0.233400343281503	0.0932216393219819
0.180587073130924	0.0224663135590236
0.131494346054287	-0.0387380880716739
0.088323829794906	-0.0895020262408379
0.0519558290560516	-0.133767125677276
0.0187147562323691	-0.17336576653472
-0.01279796660915	-0.210444799141967
-0.0440065661549511	-0.24710232072122
-0.0760689635697412	-0.284995415314638
-0.10959165356533	-0.324962720427571
-0.144418751095481	-0.366764413257123
-0.179577340736216	-0.409047172216128
-0.213422520238894	-0.449570440415265
-0.24395027109742	-0.485628932766993
-0.269182626449279	-0.514546744381468
-0.287519745967072	-0.534134955708685
-0.297999070030226	-0.543068135419807
-0.300456308290452	-0.541175846107045
-0.295593978097907	-0.529615112282697
-0.284930355782685	-0.510822328534808
-0.270579365249611	-0.488133359585648
-0.254848740863519	-0.465067421631881
-0.239733206555526	-0.444451373781443
-0.22646514985163	-0.427702765661247
-0.215300767792326	-0.414582274199742
-0.205632976420385	-0.403534590912259
-0.196370609953796	-0.39245201931373
-0.186400950092808	-0.379495324075514
-0.174937020203536	-0.363619063153028
-0.161638848087965	-0.344646262584217
