# Supplementary material for: A multiwavelength photoplethysmography dataset with blood pressure and heart rate reference measurements
Source: Data Brief. 2025 Nov 14;63:112284. doi: 10.1016/j.dib.2025.112284 (PMC12682042; doi:10.1016/j.dib.2025.112284)
Supplement: Supplementary file 1 [file mmc1.zip › ppg_csv/ppg_subject_055.csv]

IR_PPG	Red_PPG
-1.11931615252453	-0.983431720570152
-1.11380567290333	-0.968338094388227
-1.09700588275435	-0.944977013479606
-1.07477061528742	-0.918400503857842
-1.04892234088504	-0.889906917075496
-1.01793549746759	-0.857792684684961
-0.978271641220375	-0.818654920515559
-0.918554479077527	-0.762609699237723
-0.840915296123204	-0.691628213966139
-0.751475155957166	-0.611213699078353
-0.656355122179174	-0.526869388951909
-0.561676258388986	-0.444098517964354
-0.473559628186365	-0.368404320493233
-0.398126295171069	-0.30529003091609
-0.341497322942859	-0.260258883610473
-0.305472071064072	-0.233993613284341
-0.29497728510394	-0.229581633266409
-0.30557038798127	-0.242424743291352
-0.329607297708408	-0.26548105878155
-0.358145630941237	-0.290979526329617
-0.382958566857396	-0.312100562374258
-0.398078815814122	-0.324167636521694
-0.400518357236998	-0.325098746723209
-0.390130257439701	-0.315136214080241
-0.368845473016297	-0.29609752278523
-0.339641443895964	-0.270483747950008
-0.305581871259607	-0.240735166422417
-0.269158009932205	-0.208789920523763
-0.232013628617279	-0.175952254237195
-0.194996334119461	-0.142971096665548
-0.158392306613079	-0.110203199446796
-0.122195105839367	-0.0777780749881859
-0.0863165446121191	-0.0457388758593883
-0.0507182145056544	-0.0141553371034202
-0.0154799703948467	0.0168020288662425
0.0191807892622277	0.0468401819163506
0.0529407209270875	0.0755789816032493
0.0854532801585247	0.102638107712198
0.116460159918864	0.127756136676359
0.145886921393631	0.150903313482242
0.17387967336597	0.172340425089879
0.200768068761692	0.192592342191038
0.226979611063527	0.212341170551322
0.25295296567555	0.232277968602302
0.279082064729306	0.252960063106487
0.305680510507052	0.274701677358652
0.332928987555253	0.29750462771139
0.360787690698799	0.321035851627088
0.388909295922053	0.344671271453912
0.41662923917906	0.367623343267062
0.443094503752211	0.389138762517476
0.467517466493557	0.408710979294934
0.489457863733415	0.426232455682519
0.509007456074122	0.442030094698149
0.526798953013629	0.456772491499619
0.543843919660443	0.471284857404604
0.561267380626584	0.486334703691437
0.580027547232043	0.502450524060006
0.600700140516452	0.519817094458666
0.62338224407415	0.538271786048724
0.64773859946811	0.557411095026177
0.673186711921764	0.576797276831852
0.699198883524108	0.596227534544892
0.725666564552949	0.615994955507393
0.753205306334024	0.6370330820534
0.783200195828388	0.66080681798988
0.817367555511405	0.688820628517246
0.856708241180059	0.721692032168343
0.899973308402956	0.757902212855059
0.942090214004831	0.792567905220933
0.973259962446999	0.81679085245272
0.940339803073139	0.78717156894066
0.848393593564497	0.704575856378356
0.707642736840483	0.578396921726619
0.528308635820506	0.418027971946261
0.320612693423975	0.232862213998094
0.0947763125702982	0.0322928548429303
-0.138979103821114	-0.174286898558419
-0.370432152830853	-0.377483839245141
-0.58936143153951	-0.567904760256425
-0.785545537027675	-0.736156454631458
-0.94876306637594	-0.872845715409429
-1.0687926166649	-0.968579335629526
-1.13541278497513	-1.01396410833094
-1.16093391844644	-1.0254407401151
-1.16156446018071	-1.01625993959376
-1.14683770888648	-0.995098669946802
-1.12356280500186	-0.967861603604402
-1.09549105249206	-0.937495308247825
-1.0635688675	-0.904377853988419
-1.02650747188263	-0.86698201720352
-0.981532037383129	-0.813173631886907
-0.916625129427884	-0.745210919544281
-0.834575704522674	-0.667246591331535
-0.741139817159833	-0.583433358404561
-0.642073521831695	-0.49792393191925
-0.543132873030595	-0.414871023031495
-0.450073925248866	-0.338427342897189
-0.368652732978843	-0.272745602672223
-0.304625350712859	-0.22197851351249
-0.260734183489713	-0.188174713155045
-0.244332906084122	-0.178108098319296
-0.251661524101411	-0.187900932463598
-0.275182642626902	-0.210640540584814
-0.305524696400912	-0.238109778913708
-0.333644750660302	-0.26263020018137
-0.352583793136689	-0.278493433191487
-0.358411855027461	-0.282668499168907
-0.350276464569869	-0.27474515047645
-0.329748613673546	-0.256300617294096
-0.299813566756483	-0.229996187319543
-0.2638525006398	-0.198704958824582
-0.224852240159465	-0.164871747167335
-0.184945079039971	-0.130176119360125
-0.145273742987641	-0.0954747451617817
-0.106113764149211	-0.0609564796956911
-0.0671630159574719	-0.0264282064087565
-0.0279101318404534	0.00835704412489988
0.0120015794636991	0.0434153941874614
0.0525001743252229	0.0783642173771027
0.0929823580236366	0.112422279517987
0.132426798119843	0.144588499318137
0.169690502724228	0.173947188993715
0.203869435823158	0.199983033979998
0.234568351634322	0.222764381309671
0.261969437163952	0.242903886333952
0.286691287694722	0.261318949852238
0.309528939980378	0.278919201966478
0.331203649016124	0.296366612790422
0.352212755419793	0.313979121911661
0.372798909940904	0.331754685799569
0.393008670377084	0.349453276531338
0.412793528003749	0.366695632582441
0.432104071583318	0.383072869309354
0.450937117379859	0.398266839347306
0.469321844183878	0.412154832893563
0.487264664311185	0.424852348269611
0.504696160439076	0.436670680327187
0.521468080912174	0.448018935542588
0.537431708363811	0.459312278201615
0.552588371611469	0.470930668281534
0.567247109837889	0.483225497019999
0.582088679153554	0.496536147020456
0.598059391972329	0.511175811367852
0.616101281201507	0.527370540848805
0.636820588858476	0.545174458357626
0.66025459042647	0.564423124575863
0.685885359254984	0.584800389341945
0.712956627355091	0.606053795661104
0.740999349596004	0.628300217371491
0.770324274218737	0.652259830628183
0.80216696864156	0.679206245992431
0.838220886732916	0.710465709110671
0.879478730767216	0.746436231956897
0.924588139607997	0.78529718908306
0.968233498166322	0.821799424144638
1.00026676021062	0.84669612593795
0.966984725567463	0.816697750408963
0.874138177519297	0.733133355305481
0.7322264498881	0.605649037852722
0.551748876495842	0.443890895275901
0.343204791164498	0.257505024800237
0.117093527716039	0.0561375236509456
-0.116085580027561	-0.150565510946755
-0.345833198244329	-0.352957981767648
-0.561649993112294	-0.541393791586516
-0.753036630809481	-0.706226843178142
-0.909493777513919	-0.83781103931731
-1.02052209940363	-0.926500282778801
-1.07562226265665	-0.9626484763374
-1.0916651220185	-0.967005878421033
-1.08654331133913	-0.953151229993645
-1.07047437302616	-0.930476273742804
-1.04981982811498	-0.904805511403597
-1.02667238685644	-0.877978652625817
-0.999406727399466	-0.848367778701085
-0.963945993154911	-0.812108044126955
-0.906234318400271	-0.756527824817622
-0.826960466385154	-0.683549785006449
-0.732851800005177	-0.598981048327192
-0.630635682155958	-0.508628738413606
-0.527039475733115	-0.418299978899445
-0.428790543632266	-0.333801893418465
-0.342616248749027	-0.26094160560442
-0.275243953979018	-0.205526239091065
-0.233401022217855	-0.16946102536504
-0.214060524142207	-0.159375250268219
-0.221342484579676	-0.171843505739971
-0.248849719774977	-0.200181948089081
-0.287905216981283	-0.236117534318196
-0.329377184820143	-0.271589832806155
-0.365301000378804	-0.300185182485813
-0.38997455971033	-0.317902619674743
-0.400409488627044	-0.323216255046016
-0.396201966169496	-0.316617925982216
-0.378987464571621	-0.299920676678295
-0.351668077195089	-0.275567856203095
-0.317589963061338	-0.246082371178873
-0.279829188872821	-0.213687530803922
-0.24070890682297	-0.180080807487027
-0.201604205521982	-0.146338269132021
-0.163009010052206	-0.112939009554919
-0.124780478461186	-0.079898849937104
-0.0864614409351648	-0.0469820002682489
-0.0475983890233889	-0.0139308007829524
-0.00799581423824503	0.0193549257066732
0.0321358085563542	0.0527294665118024
0.0721654883058286	0.0858005990270605
0.111160084964109	0.117990488709607
0.148094065757874	0.148634656128449
0.182076682062544	0.177099197802022
0.212525849752394	0.202889775228576
0.239253795159238	0.225726588855458
0.262466290352585	0.245579162728001
0.282695697301778	0.262674049371577
0.300693549150867	0.277484341078701
0.317308337541535	0.290690258038664
0.333369481601975	0.303093757550748
0.349592398297521	0.315489990999648
0.366515578519681	0.328529842597375
0.384475572215069	0.342624494131362
0.403615188930755	0.357927788580429
0.423908713545085	0.37439184762736
0.445191164793307	0.391855400722132
0.467201974535664	0.410119947694413
0.489668833896703	0.428996128159589
0.512431021074018	0.448335565048946
0.53555150823869	0.468072682561554
0.559352625957103	0.488278737195206
0.584353179349512	0.509200138109741
0.611145297765063	0.531249778118936
0.640280508253046	0.554953061529684
0.672225891940101	0.580889539699729
0.707408543753459	0.609670329927885
0.746292115513504	0.641931104805342
0.789342484351588	0.678233056282203
0.836695526266059	0.718717636209152
0.887401636798611	0.762413286567893
0.938312607797168	0.806259859712487
0.982952792824754	0.844159571436461
1.01096455568253	0.866579170422985
0.97735261405462	0.83624576240413
0.88358845771534	0.75172794807556
0.740279589481364	0.622749342029262
0.558033512169365	0.459033558857227
0.347457728596016	0.270304213151444
0.11915974157799	0.0662849195039022
-0.116252946068039	-0.143300707493409
-0.348172831525397	-0.348729053248501
-0.565992411977412	-0.540276503169383
-0.759104184607409	-0.708219442664067
-0.916900646598717	-0.842834257140563
-1.02877429513466	-0.934397332006883
-1.08411762739857	-0.973185052671035
-1.10008503332451	-0.979212184981419
-1.0945011134732	-0.966650009389889
-1.07708783829903	-0.944044026816483
-1.05437901090036	-0.91712153203516
-1.02938693565868	-0.888585656391185
-1.00199162266944	-0.858485901695478
-0.969817846933196	-0.824950546403547
-0.929413452297565	-0.785136404237611
-0.871804338789434	-0.731093138265638
-0.799800309945132	-0.665348242728304
-0.718902851438475	-0.592731640177643
-0.634613448943278	-0.518073253165688
-0.552433588133357	-0.446203004244474
-0.477864754682528	-0.381950815966036
-0.416408434264607	-0.330146610882407
-0.370879271510854	-0.293324061549968
-0.348105400896572	-0.277239021036357
-0.346257379105774	-0.279713892094479
-0.359914059163911	-0.295275734768931
-0.381510609534272	-0.316640994848384
-0.403206723576729	-0.336548111651537
-0.418573557126425	-0.349335429468564
-0.423608674846916	-0.351813113614292
-0.416889047296359	-0.343285795158408
-0.399024420823288	-0.324913843453169
-0.371799245052228	-0.298803819858438
-0.337393747156059	-0.26721115733694
-0.297902096105481	-0.232068480097308
-0.255154117864557	-0.19484921310246
-0.210714231240879	-0.156645604989367
-0.165915392707564	-0.118314756634399
-0.121850080778892	-0.0805896767224815
-0.0793191912115003	-0.0441097191297311
-0.0387847110534103	-0.00937013724250369
-0.000367823651757552	0.0233733314989397
0.0361022009476584	0.0541843416655135
0.0710129724514856	0.0834513255903835
0.104889015965702	0.111791013011702
0.138302708435464	0.139869033849332
0.171760178474122	0.168197101092272
0.205566563799279	0.1969834138347
0.239709065899021	0.226091466944673
0.27381090921247	0.255105210294188
0.307190157322177	0.283444089663324
0.339014431042649	0.310465773815464
0.368499323945734	0.335536717156534
0.395083722237404	0.358095545680502
0.418542347901718	0.377745039493775
0.439037270419289	0.394383081180485
0.457120055608614	0.408335318652615
0.473667071513528	0.420406698090965
0.489712896075358	0.431768640760075
0.506194668120076	0.443674121757207
0.523708874670206	0.457105906862357
0.542413967187487	0.472521035567001
0.562134732928978	0.489806479310729
0.582600442142007	0.508448006300033
0.603678712729531	0.527815023735557
0.625486661952326	0.547427468764482
0.648337408211929	0.567101613227277
0.672562734010954	0.586941947318771
0.698308337297867	0.607215834632605
0.725413967610844	0.628190486477877
0.753462564886983	0.650024556165223
0.782012280605402	0.67278779217215
0.81093044681826	0.696617805714666
0.840658440560219	0.721912839519812
0.872182250144331	0.749350880212917
0.906502938824069	0.77949991003663
0.943534794319904	0.81190494722839
0.980616772988214	0.843804283961116
1.01114191719531	0.868951054405993
1.02404255560806	0.839801541442435
0.988050972498803	0.758391244578331
0.887799831819073	0.633777526853534
0.734874546540912	0.4750177513079
0.540860529636366	0.291169280981282
0.317343194077482	0.0912894789135351
0.075907952836307	-0.115564291855487
-0.171859781115115	-0.320334668285929
-0.414374594804735	-0.513964287337937
-0.640051075260509	-0.687395785971657
-0.837303809510389	-0.831571801147235
-0.994547384582331	-0.937434969824815
-1.10019638750429	-0.995927928964544
-1.14266540530421	-1.0181198606353
-1.14724534264867	-1.01343029104423
-1.13144022892493	-0.992434199679113
-1.10467679870549	-0.963290598938593
-1.07300497312169	-0.930848134495788
-1.03884088234942	-0.896606637386771
-1.00142025059457	-0.859339540546826
-0.957788730089685	-0.806676764907541
-0.895567490220773	-0.74074414496222
-0.817365606502842	-0.6655764391689
-0.728698598376353	-0.585208405985614
-0.635081985281767	-0.503674803870399
-0.542031286659546	-0.425010391281291
-0.455062021950151	-0.353249926676325
-0.379689710594042	-0.292428168513536
-0.321429872031682	-0.24657987525096
-0.282649858051838	-0.217298748832192
-0.270432832967202	-0.211291728645475
-0.281397442661371	-0.225071346364207
-0.308672840320404	-0.25227934738964
-0.343636140919277	-0.285184230133746
-0.377846257110415	-0.316321945667635
-0.404615131696769	-0.339843242541079
-0.419858460839067	-0.352276858368787
-0.422158607415767	-0.352618189711028
-0.412229156265248	-0.341851920136059
-0.39209667265983	-0.322158343811291
-0.364291478095795	-0.296090646331377
-0.331228115807739	-0.265946207812923
-0.294841184686527	-0.233438023981798
-0.256465243090204	-0.199654905494625
-0.216902666225574	-0.165211111395469
-0.17659291127603	-0.13044643597056
-0.135785107957971	-0.0955618557602677
-0.094645759049271	-0.0606547843456367
-0.0533002607489463	-0.0257052853204074
-0.0118610731330283	0.00939834829896214
0.0295076202387497	0.0447437657788076
0.0704893783948418	0.0802176207487959
0.110533630922627	0.115359806519043
0.148864758290288	0.149346782555052
0.184616951478696	0.181144974906402
0.217055899499371	0.209786425511482
0.245793146997414	0.23465429907648
0.270901917688018	0.255664697878903
0.292891522574929	0.273282453626001
0.312554522168134	0.288374572075576
0.330745014948617	0.301958405144776
0.348169787507576	0.314931605145576
0.365267032745202	0.327875741464392
0.382205121917163	0.341002677203069
0.398974929485946	0.354257772066467
0.415511720257541	0.367519618553892
0.431790746598208	0.380784893145143
0.447879682618003	0.394243327440638
0.463965209911811	0.40822958080324
0.480377503529282	0.423123561970967
0.497615383917265	0.439287953978108
0.516344640410399	0.457072130518375
0.53732880382339	0.476834277145797
0.561273393951708	0.498907029836007
0.588617671790642	0.523479144018715
0.619364565184987	0.550452846205527
0.65305913544687	0.579398023598524
0.688983653980353	0.609704799985018
0.726543460172259	0.640930257969136
0.765703386491636	0.673194948122427
0.807234144826438	0.707381830104247
0.852490222966411	0.744878787927834
0.902528885027264	0.786717300131975
0.956623126133118	0.832192163342366
1.01056074121099	0.877340279828265
1.05541932129276	0.913901116823113
1.07760576500843	0.883985261675836
1.03869810123756	0.800519451700717
0.930733969737351	0.672926320097829
0.766851660226394	0.510628500067243
0.560189462423281	0.323048624809031
0.323885666046607	0.119609327523262
0.0710785608149628	-0.0902667585899899
-0.185093563553057	-0.297157000330655
-0.43149241733886	-0.491638764498662
-0.654979710823853	-0.664289417893938
-0.842417154289443	-0.805686327316413
-0.980666458017037	-0.906406859566016
-1.05658933228804	-0.957028381442674
-1.08477101712685	-0.972298399021765
-1.08489748300968	-0.963781972087369
-1.06821408534927	-0.941593912873278
-1.04295502767198	-0.91293458841435
-1.01361785601368	-0.881549926563487
-0.981132186903956	-0.847969451608108
-0.943643794038387	-0.810277008612983
-0.887359619384431	-0.756187969068984
-0.814037303921886	-0.687275938697446
-0.728875260240748	-0.608402114496905
-0.637071900931015	-0.524427693465902
-0.543825638582685	-0.440213872602975
-0.454334885785755	-0.360621848906663
-0.373798055130221	-0.290512819375504
-0.307413559206081	-0.234747981008038
-0.260379810603334	-0.198188530802803
-0.233127907636142	-0.179603495117763
-0.232037628922508	-0.184008516070442
-0.252181536865016	-0.206221487392569
-0.285792403584682	-0.238727997998505
-0.324057286944232	-0.273422490675216
-0.358860300738564	-0.303236166811761
-0.384068581912016	-0.32323844256103
-0.396163449723739	-0.331031089690857
-0.394217875160221	-0.326500477688804
-0.379371589652553	-0.311158867474937
-0.354040364541891	-0.287353596040891
-0.321106031962392	-0.257574507829668
-0.283275549655368	-0.223992869558672
-0.242702414366775	-0.18826116487484
-0.200871175672744	-0.151521367740338
-0.158680119587675	-0.114528078926661
-0.116626139271497	-0.0777943966142702
-0.0750011907206353	-0.0416999014240013
-0.0340450912070076	-0.00654490182858939
0.00595842021865274	0.0274269808811919
0.0446334178110022	0.060004578495529
0.0815068618966239	0.0909694441021571
0.11605579942903	0.120059207769697
0.147812422246881	0.146970397665209
0.176502758173621	0.171422910308977
0.202159243942609	0.193271071828278
0.225145529648547	0.21261255117667
0.246074812747828	0.229836703346676
0.265657343840612	0.245574637036627
0.284537566260211	0.260556558757255
0.303167975565626	0.275424189590126
0.321741080499056	0.290566385024961
0.340191716925736	0.306043620686914
0.358284711609398	0.321643733915669
0.375784057839525	0.337059550959348
0.39265001905813	0.352109598102653
0.409170568159856	0.366883383883259
0.425945485254682	0.381725934276083
0.443701996475672	0.39706828432697
0.462999309066266	0.413198290544477
0.483945054274999	0.430094541290741
0.506067101852438	0.447405896194079
0.528434593396421	0.464583126540959
0.550012320404157	0.481107257446414
0.570115973851459	0.496737295695898
0.588781292038495	0.511701988716089
0.606903452531631	0.526772673838031
0.626115379500017	0.543194370005105
0.648477166853546	0.562509274995785
0.676070043815753	0.586312638115007
0.710517021300151	0.615906639840331
0.752360208988252	0.651746932119587
0.800219443772659	0.692619998575926
0.849803859605325	0.734670147162393
0.89310921519191	0.770637451342
0.918360186316024	0.789841735846152
0.885764184971666	0.758482585046175
0.794903676301183	0.671434378083134
0.656169903348464	0.539240983112367
0.479954109157396	0.372446268289213
0.276647536771867	0.181594101769008
0.0566414292357648	-0.0227716482929087
-0.169672970407023	-0.2301071137412
-0.39190441911261	-0.429868426420529
-0.599661673837107	-0.611511718175556
-0.782553491536626	-0.764493120850945
-0.93018862916728	-0.878268766291358
-1.03217584368518	-0.942294786341456
-1.07812389204644	-0.967360183898274
-1.08774631768013	-0.965831149229502
-1.07684904360908	-0.947161561265735
-1.05354372227419	-0.918851999473893
-1.02303897912871	-0.885555784049888
-0.98745148450601	-0.848938932220521
-0.946267547143783	-0.808164811621064
-0.897280674891843	-0.75251702295686
-0.831443002393855	-0.683715027854423
-0.750991192856274	-0.606187153677918
-0.661627358054961	-0.524361727791509
-0.569053609765781	-0.442667077559361
-0.478972059764597	-0.365531530345638
-0.397084819827272	-0.297383413514506
-0.32909400172967	-0.242651054430128
-0.280701717247653	-0.205762780456669
-0.252653575142776	-0.186137834401506
-0.249002672904416	-0.188520963071814
-0.265398167252755	-0.208138567067122
-0.294794790398894	-0.237944073072824
-0.32913890570845	-0.270303318243491
-0.361021626805718	-0.298568226531787
-0.38485480896021	-0.318112982029259
-0.397365935258682	-0.326656001309099
-0.39746645725621	-0.323951930905008
-0.385719822852888	-0.31111530173964
-0.363682447637242	-0.289889765922865
-0.333338256395067	-0.262111160426348
-0.296741762352143	-0.22946870235128
-0.255866720670589	-0.193509003631815
-0.212568079241329	-0.155726506057709
-0.168544102790674	-0.117587159870957
-0.125236361489163	-0.0804183159471816
-0.0836799243639073	-0.0452011469217935
-0.0443638745296392	-0.0123684329070612
-0.00717271548419791	0.0182819810262969
0.0285364995506925	0.0474956598914715
0.0637052452470272	0.0763033780511998
0.0992351494807486	0.105668165454051
0.135638267448538	0.136139261933931
0.172793669228207	0.167616859510216
0.209896695086817	0.199306359788443
0.245625232937836	0.22988885454577
0.278486394737954	0.257872085651881
0.307257263174288	0.282032387977366
0.33139003978821	0.301818877326381
0.351230581228724	0.31757495223124
0.367940986459384	0.330467913668186
0.383137876052392	0.342127124591013
0.398399766492601	0.354134570548459
0.414857886477604	0.367589577524237
0.433021528351003	0.38291772206755
0.452858242933616	0.399955729750353
0.474036155910214	0.418217401275948
0.496184767969119	0.437191408403683
0.519051279475612	0.45654501790736
0.542509295794315	0.4761801806853
0.566469762105517	0.496163947272928
0.590790970105492	0.516597075891705
0.615262684483741	0.537491481805409
0.639676160689055	0.558715417758849
0.663935084814654	0.580039872589036
0.688149989601133	0.601280196970259
0.712695202041201	0.622486626236323
0.738252362591121	0.644116459439647
0.765860548618935	0.667123460627938
0.796923986249102	0.692906620775108
0.833041064652242	0.723049565485714
0.87548704909459	0.758767143313676
0.924263482061584	0.800012605404778
0.976828455224765	0.844340821043686
1.02688849890612	0.885855560476556
1.06384861782107	0.914781818262456
1.03170811005511	0.885339381040013
0.941887168051148	0.803193544541541
0.804286663750059	0.677616521520329
0.628807469092718	0.517880524729665
0.425350456020001	0.333257766922835
0.203816496472784	0.133020460853127
-0.0258935376080578	-0.0735591807261708
-0.253878774281649	-0.277208945061771
-0.470238341607114	-0.468656619400386
-0.665071367643577	-0.638629990988729
-0.828476980450162	-0.777856847073511
-0.950554308085994	-0.877064974901445
-1.0214024786102	-0.926982161719244
-1.05113565075289	-0.942085894803494
-1.05645666325366	-0.936419854921423
-1.04675228223214	-0.918594005764466
-1.02879911701388	-0.894687362364429
-1.00624523502067	-0.867820528849551
-0.979716138219859	-0.838321582021311
-0.947399026395425	-0.804339876634003
-0.906014711371403	-0.754082558560263
-0.84472733023545	-0.689763489449269
-0.765344393258264	-0.61585108279943
-0.674626100896004	-0.536813752109153
-0.579332653604827	-0.457119910876848
-0.48622425184089	-0.381237972600923
-0.402061096060351	-0.313636350779786
-0.333603386719367	-0.258783458911846
-0.287611324274095	-0.219060362139007
-0.26336905928677	-0.204882380652402
-0.266812994512085	-0.214642808022729
-0.292622934966447	-0.242637978069135
-0.332061277043796	-0.280510988857359
-0.375073524061631	-0.31923161746684
-0.412483986885361	-0.350994744342258
-0.437670673283482	-0.370534129144034
-0.447348398123578	-0.375616691980682
-0.441420694916983	-0.366767253284964
-0.422141598158577	-0.346467753643188
-0.392970735862588	-0.318143695041321
-0.357497272302824	-0.285217746737296
-0.318690123072562	-0.250422327595044
-0.2785627715035	-0.215460040533503
-0.238186409593401	-0.18100594960929
-0.197904976665468	-0.146970228939536
-0.157618488334237	-0.112893923633277
-0.117062203248825	-0.0783418975118241
-0.0760535513726863	-0.0431845301946269
-0.0346824516525624	-0.00771325659140919
0.00659277232112135	0.0274051187051395
0.0469769162022459	0.0612876092017237
0.0854925203114877	0.0930440479736954
0.121203660402628	0.12197432228696
0.153429304642228	0.147703700264913
0.181879354543172	0.170228036356627
0.206682214161105	0.189869365189078
0.228309737839347	0.207163826812968
0.247432156717907	0.222712592287731
0.264749494725983	0.237032427367132
0.280848347607219	0.250450111735357
0.296125298861922	0.263082650601341
0.310800555062861	0.274922309621744
0.325017724045692	0.286005012032156
0.338990817007821	0.296595768972972
0.353126188413699	0.307294927374537
0.368037516414203	0.318979672996591
0.384413172138306	0.332563523689196
0.402782844429283	0.348661361122309
0.423309900585455	0.367326653974218
0.445739542181942	0.388016799495344
0.469538164456091	0.409823637981062
0.494128320147925	0.43184306616211
0.519067906620527	0.453476453419008
0.544092441662095	0.47452946088954
0.569065457073812	0.495130729379438
0.593953733934407	0.515600426550218
0.618915657026233	0.536395494057365
0.644489339331513	0.558171152859948
0.671750275448739	0.581880408303177
0.702240162974061	0.608740671140756
0.737496023029138	0.639882398623887
0.778133996203931	0.675586639824545
0.822627009019656	0.714204110188255
0.866114689465767	0.75107712462621
0.899749917990547	0.777969581017927
0.870483810262913	0.750720179624673
0.788655026783763	0.67470311481961
0.663217877108723	0.558515095664783
0.503126670793419	0.410752831222239
0.317335717393479	0.240013030554023
0.114799326464528	0.0548924027221818
-0.0955281924378058	-0.136012343211239
-0.304692529757896	-0.324104498184193
-0.503739375940117	-0.500787353134634
-0.683714421428841	-0.657464199000517
-0.835663356668443	-0.785538326719794
-0.950631872103294	-0.876413027230421
-1.01966565817777	-0.921491591470352
-1.05058288418554	-0.934600030410157
-1.05666372619612	-0.926874031796815
-1.04689826410476	-0.906956257863955
-1.0277896019197	-0.880897654967652
-1.00273566995725	-0.851642030663752
-0.972179613609687	-0.819253138951808
-0.934338485538066	-0.781690342857151
-0.877934943110124	-0.728241637760915
-0.805405348471946	-0.661200521949402
-0.721852675045871	-0.585218535211251
-0.632379896254238	-0.504947217335099
-0.542089985519387	-0.425038108109584
-0.456085916263658	-0.350142747323343
-0.379470661909388	-0.284912674765013
-0.317347195878918	-0.233999430223231
-0.272383266678677	-0.199563972485921
-0.253937847035277	-0.188680741835059
-0.259952173058662	-0.198675715536031
-0.284414318216679	-0.223611817534293
-0.318896451963002	-0.255795512648578
-0.354519257171357	-0.287519172878412
-0.38375271295923	-0.31252663233543
-0.401596190668672	-0.326861295050249
-0.405937580273449	-0.329014125828514
-0.397166045966056	-0.319516219590288
-0.377315744665576	-0.300234485264926
-0.349094095726818	-0.273622976523288
-0.315093240952433	-0.242108302090797
-0.277341234447448	-0.207697222789101
-0.237191086046794	-0.171811879879786
-0.195437421893057	-0.135297836738169
-0.152523904145866	-0.098530180310126
-0.108742030386832	-0.0615632894505105
-0.0643761296751943	-0.0243010872382096
-0.0197835135890489	0.0133250549035187
0.0245896512575736	0.0511982622169741
0.0682478615816456	0.0889240791703917
0.110716618178121	0.125848191824314
0.151606304948793	0.161193879145923
0.190640671426564	0.194277016990405
0.227652978283161	0.224717496334223
0.262580900231909	0.252563415166045
0.295481314976866	0.278274934846182
0.326545690286091	0.302562203984127
0.356072941140062	0.326126646669073
0.384378179757797	0.349402521048732
0.411664234860842	0.372404732552237
0.437918700387751	0.394742592410456
0.4628966508495	0.41578615582444
0.486211855931226	0.43491786391017
0.507513761592048	0.451784275439489
0.526695334482398	0.466470619639384
0.54406080094084	0.479546311803924
0.560382591144991	0.491969105146364
0.576802374207665	0.504877783465137
0.594582268731653	0.51933201235396
0.614768338460877	0.536065141682751
0.637865577282693	0.555304556924842
0.663632754351666	0.576697101889628
0.691083998555239	0.599366223620699
0.718730850798594	0.62211605231344
0.74502779778644	0.643768225396595
0.76892053003896	0.663572853865604
0.790352471307687	0.681595421154656
0.810564500100292	0.698955074366199
0.832032419963919	0.717777635266619
0.857933676800935	0.740743123063866
0.891120672880343	0.770176647356994
0.932705945457574	0.806765585389083
0.980530438992345	0.848167868604934
1.02795788743383	0.887953978790173
1.06355068836054	0.915421025619664
1.0312200212533	0.885604541974778
0.940849660341888	0.802419633276239
0.802372066241713	0.675263112878228
0.625719699568199	0.513531794134923
0.42082502093677	0.326622490400505
0.197620490962846	0.123932015029152
-0.0339614297381487	-0.0851428186249555
-0.263988280550792	-0.291205197207638
-0.482527600859663	-0.484858307364716
-0.679646930049338	-0.656705335742011
-0.845413807504395	-0.797349468985341
-0.969895772609412	-0.897393893740529
-1.04316036474897	-0.947441796653394
-1.07475571904255	-0.96234566140645
-1.08295492441868	-0.958202557718676
-1.0772581604721	-0.943811111748176
-1.06447152640563	-0.925146121943877
-1.04821209929689	-0.904988644994143
-1.0290451014571	-0.883217667235677
-1.00507161073867	-0.857545818930909
-0.972862279174386	-0.824531324411239
-0.921272224493377	-0.774496263563084
-0.851679690226738	-0.708918983749514
-0.770041805884594	-0.633412203488074
-0.682315700977071	-0.553588641296307
-0.594458505014292	-0.475061015691757
-0.512427347506384	-0.403442045191966
-0.442179357963471	-0.344344448314479
-0.389671665895677	-0.303380943576838
-0.356407102060395	-0.280584413337294
-0.348896443185038	-0.280218275007457
-0.363312339895825	-0.297869948495065
-0.392383726571168	-0.326523694010778
-0.427183239030698	-0.358281198355172
-0.459119878977065	-0.386049168234139
-0.481589438649129	-0.404741014063368
-0.490906969516141	-0.411776658625469
-0.486397993757188	-0.406924846457522
-0.469772475407285	-0.391704335733628
-0.444080369248578	-0.368602937090639
-0.412606965070213	-0.340323257439158
-0.378010844740306	-0.309188466048054
-0.341878753186526	-0.276780929419049
-0.304722553482481	-0.243839467035256
-0.266315272045264	-0.210393210784691
-0.226182433441393	-0.176061298137598
-0.184047492598619	-0.140411651009371
-0.140083520670088	-0.103265592427694
-0.0949278138446641	-0.0648633656224021
-0.0495182798585966	-0.0258590831509134
-0.00486208481019135	0.0128250146149154
0.0381587949113859	0.050210486636954
0.0788851861514098	0.0854606420409936
0.116885328903758	0.118013372657587
0.151925023324222	0.147636487556186
0.183971294087829	0.174423914175646
0.213249775728904	0.19876222647511
0.240303866559752	0.221277812312308
0.265963701143301	0.242741443567172
0.291165595341465	0.263903512187782
0.316657274209051	0.28528071730813
0.342715149708159	0.306976091092028
0.369016397275121	0.328629111675012
0.394737325645853	0.349539262855034
0.418839718883897	0.368918989654981
0.440423457671885	0.386170489179604
0.459007723898571	0.401081349925194
0.474657178363477	0.413883354937252
0.487955593336625	0.425179692160126
0.49988763252586	0.435793979848166
0.511686270628582	0.446614750326874
0.524662662329877	0.458487157747378
0.540010330860277	0.472150646460452
0.558593510086764	0.488182558919584
0.580770671789225	0.506920757825624
0.606330152956244	0.528390479686634
0.634603404929959	0.552303612330186
0.66477157214819	0.578193591808459
0.696298656116823	0.605686217927212
0.729325538819749	0.634804863212682
0.764786560956574	0.666115119252195
0.804024651231669	0.700489090177031
0.847816850010176	0.738356441297675
0.894957085952212	0.778510317777538
0.940809594699783	0.816802973544436
0.976451358330403	0.84530084327365
0.945926166460406	0.816997699576256
0.860592974414656	0.738043350207683
0.729815357539515	0.617370417753346
0.562956891181343	0.463911524798657
0.369381150686501	0.286599293929032
0.158451711401351	0.0943663477298844
-0.0604678513277471	-0.103854691213372
-0.278013962154431	-0.299131200315323
-0.484823045732341	-0.482530556990554
-0.671531526715115	-0.645120138653652
-0.828775829756391	-0.777967322719203
-0.94719237950981	-0.872139486601792
-1.01741760062901	-0.918704007716005
-1.04814290893392	-0.932120330337862
-1.05368895240584	-0.924361543498151
-1.04392668856173	-0.90472152271713
-1.0259514754763	-0.879619045553386
-1.0033520882356	-0.852077968844756
-0.976395529061788	-0.82203465366759
-0.942900041818134	-0.787230964041526
-0.899529374792698	-0.736768341776032
-0.837521826693653	-0.672691718483145
-0.759651964158489	-0.599674415218439
-0.672364148168715	-0.522389753037486
-0.582102739705839	-0.445511052995862
-0.495312099751372	-0.373711636149138
-0.418436589286821	-0.311664823552888
-0.357920569293696	-0.264043936262685
-0.316470407357362	-0.232682615370664
-0.302268879263844	-0.2256046644115
-0.314220859176256	-0.240989007193083
-0.347397225464643	-0.273795124733826
-0.394008862154845	-0.316803513953549
-0.444603617833482	-0.361747575701656
-0.489171583388354	-0.400241563707291
-0.518084603621124	-0.42447046756582
-0.523026958461204	-0.427833342762697
-0.502911388042981	-0.410642051100952
-0.448158049203065	-0.363845695712581
-0.367157000563582	-0.294610555992883
-0.268298300746663	-0.210102911337159
-0.159972008374434	-0.117489041140708
-0.0505681820690241	-0.0239352247988275
0.0515231195474384	0.0633922582931817
0.137911837852825	0.137327128740021
0.200207914225009	0.190703107146391
0.238567064594356	0.223637486250868
0.266917182369845	0.248025361158061
0.29094595511	0.268756439965792
0.314534149084541	0.289161482323851
0.339343441707993	0.310620859998486
0.365200721074416	0.332888829958819
0.390892200939879	0.354805759748091
0.414998304581155	0.375057894959634
0.436525163924957	0.392748063286783
0.455229642808799	0.407679852425345
0.471644219145231	0.420367052841639
0.486872930507389	0.431840234624183
0.502256518906203	0.443345695297703
0.519012392564506	0.456033144365541
0.537952044307232	0.470713601527457
0.559349975076976	0.487738954256169
0.582975635415044	0.507012409131791
0.608238187337724	0.52809995125801
0.634380555444027	0.550396818584772
0.660691473057236	0.573312303770321
0.686732833366234	0.596455338913871
0.712573743531096	0.619815941426279
0.738990764595612	0.64392824577344
0.767545664480254	0.669953518299249
0.800394379544329	0.699546733638424
0.839659339192729	0.734332323645581
0.886286379468753	0.774897374814972
0.938534017701495	0.819435074847313
0.990539600281695	0.862458871208144
1.03163477541763	0.894218396468647
0.999838330439481	0.864744099656966
0.9109610470035	0.7825259487312
0.774771002357357	0.656871052955266
0.601036273748727	0.497086521593079
0.399524938425286	0.312479463908557
0.180005073634708	0.112356989165613
-0.0477552433753296	-0.0939737933718332
-0.273987935357153	-0.297205774439868
-0.488924925063086	-0.488031844774575
-0.682798135245454	-0.657144895112036
-0.845839488656581	-0.795237816188338
-0.968280908048792	-0.893003498739563
-1.04035431617441	-0.941134833501794
-1.07144406640648	-0.954828264311795
-1.07786845909046	-0.948357537875067
-1.06944095349431	-0.930678717379486
-1.05327142477044	-0.907978963128875
-1.03321234730123	-0.883344756773694
-1.01004416125342	-0.857069335201998
-0.982147064614619	-0.827353809842549
-0.946448232812323	-0.791227450088322
-0.891519384124479	-0.738727023058009
-0.819302863326729	-0.671745593954385
-0.735462071611059	-0.59548346515933
-0.645660410169457	-0.515140939054724
-0.555561280193911	-0.435918318022446
-0.470828082876407	-0.363015904444377
-0.397124219408934	-0.301634000702396
-0.340113090983478	-0.256972909178383
-0.301933751485987	-0.230046258091168
-0.291119669147945	-0.227230773788683
-0.304558478798975	-0.244912212244288
-0.3350497757485	-0.276096240548205
-0.373091485017497	-0.312118241588514
-0.409076013262235	-0.344597147694853
-0.435242879844745	-0.367063160495351
-0.446899891168143	-0.375879771402643
-0.442718610377278	-0.37035513439796
-0.424203190495324	-0.352183047829663
-0.394632593580976	-0.324495338960647
-0.35785336586826	-0.290832121802088
-0.317263029198675	-0.254282096170588
-0.275201822504721	-0.21695661641148
-0.232809673233144	-0.179856476115309
-0.19026121293022	-0.143077700981056
-0.147204353769512	-0.106213511709031
-0.103211546264861	-0.0687814119780609
-0.0581003447411941	-0.0305386566854616
-0.0120643273801265	0.00838326785204468
0.0343631652047538	0.047519549693068
0.0804417918565061	0.0862206291272181
0.125374754840167	0.123818232178083
0.168422503748159	0.159744715554581
0.208966123708402	0.193588221822123
0.246544241277177	0.225099633247423
0.28090176432951	0.254181556754176
0.312072612739451	0.280890622734754
0.340476478214491	0.305467494883954
0.366960862876307	0.328374086588487
0.392700380666179	0.350285432858107
0.41890925726128	0.371981134651921
0.446425455888619	0.394123514144539
0.47533269452658	0.41698894111618
0.504826556062289	0.440290288729699
0.533451993608807	0.463225623037423
0.559657415583825	0.484781698190543
0.582428175322086	0.504168389564173
0.601710060972191	0.521177138022312
0.618450425652481	0.53630562851738
0.634278803804233	0.550618368956233
0.650992560110259	0.56542173136371
0.67005121612522	0.581881745714019
0.692241634789871	0.600716242768293
0.717604001548345	0.622066645062406
0.745633041285523	0.645606359208188
0.77569591735364	0.670874044243338
0.807539209350939	0.697729766775684
0.841697258566793	0.726737851074654
0.879576937969372	0.759232683399958
0.923012202074924	0.796870737035064
0.973198049668765	0.840616528926812
1.02914007461068	0.889320720687933
1.08604025357866	0.938284538122853
1.13427315386129	0.978401674932666
1.15965859679998	0.950737168223613
1.12445451845379	0.873197845519922
