# Supplementary material for: A multiwavelength photoplethysmography dataset with blood pressure and heart rate reference measurements
Source: Data Brief. 2025 Nov 14;63:112284. doi: 10.1016/j.dib.2025.112284 (PMC12682042; doi:10.1016/j.dib.2025.112284)
Supplement: Supplementary file 1 [file mmc1.zip › ppg_csv/ppg_subject_056.csv]

IR_PPG	Red_PPG
-0.240509101161711	-0.131148836581968
-0.236495482045572	-0.130769871669502
-0.230020160365672	-0.129482249200344
-0.222040480071845	-0.127682359802703
-0.213570213962926	-0.125770525707656
-0.205509506499361	-0.124050147385819
-0.198516962758045	-0.122641613816104
-0.19293349776136	-0.121443441046954
-0.18875734901072	-0.120162612920639
-0.185669729261318	-0.118413438373561
-0.183117164117752	-0.115859390459321
-0.18045662668448	-0.112354245381609
-0.177144839377598	-0.108031764155447
-0.172910605239801	-0.103302750461996
-0.167828941614611	-0.0987487368114681
-0.162249173586912	-0.0949423792214126
-0.156600612261594	-0.0922525488525747
-0.151162423588146	-0.0906943780728111
-0.145901936684194	-0.0898705029415748
-0.140452821679046	-0.0890316980314843
-0.134242818114627	-0.0872592529414623
-0.12671906301376	-0.0837298931227879
-0.117578404042164	-0.0779798814318143
-0.106903510244421	-0.0700692188765644
-0.0951424074337997	-0.0605773650655405
-0.0829410161851852	-0.0504259237005719
-0.0709078025243578	-0.0405910422433935
-0.0594153882539827	-0.0318106820534365
-0.0485172737133652	-0.024392860097336
-0.0380006906275211	-0.0181884240461918
-0.0275383818819747	-0.0127230208603069
-0.0168685114488236	-0.00742279085061901
-0.00593381046983222	-0.00184662604384294
0.00506362478684577	0.00414749407371797
0.0157053910961116	0.0103468534828258
0.0254826264643005	0.0162556722881889
0.0339628854206842	0.0212776503496042
0.0409402669187952	0.0249525604169023
0.0465177841472767	0.0271577786132127
0.0510987218539745	0.0281892505150749
0.0552965001745515	0.028688801093776
0.0597974266575067	0.0294591277223765
0.0652226178658825	0.0312530909680328
0.0720281187040086	0.0346126471176624
0.080455899439646	0.0397868362642169
0.0905235766639349	0.0467204494241953
0.102039090302641	0.0550947045358222
0.114639418382399	0.064407011073504
0.127855817263196	0.0740809012309159
0.141200382964642	0.0835917814403637
0.154262318860444	0.0925821813942145
0.166793607563396	0.100931610154185
0.178746556815736	0.108750192613422
0.190222307811216	0.116285158139044
0.201331011279042	0.123764637260917
0.212036753716724	0.131243434926792
0.22209978022736	0.138532816185999
0.231185299252098	0.145267752081374
0.239099685871913	0.151097718506097
0.246012518940138	0.155913662168002
0.252497972767796	0.159983091357391
0.259307435572062	0.16388686018736
0.266928570712384	0.168237704793814
0.275112415138437	0.173276708847136
0.282588969109665	0.178528545346439
0.287127772552961	0.182697311441462
0.282186780159442	0.183892921180745
0.268218764625692	0.179973505047683
0.246506168421921	0.169054739152503
0.21833143401834	0.152395847251216
0.184977003885159	0.131256053099832
0.147725320492587	0.106894580454363
0.107858826310836	0.0805706530708173
0.0666599638101152	0.0535434947052071
0.0254111754606349	0.0270723291135424
-0.0146050962673946	0.00241638005183382
-0.0521064089037629	-0.0191651287239082
-0.0858103199782599	-0.0364129734576731
-0.114434387020675	-0.0491458238805283
-0.136696167560799	-0.0608282901552573
-0.152089447424909	-0.0722990665523195
-0.166480921236282	-0.0838542638566095
-0.180414232945825	-0.0951892469214421
-0.193689394014671	-0.105523006102477
-0.205487514646191	-0.113861114522686
-0.214677060985779	-0.119316882638161
-0.220211355699921	-0.121393603983665
-0.221494204990361	-0.120140231530899
-0.218594968529202	-0.116135314405484
-0.212244198182296	-0.110320720340766
-0.203624373238558	-0.103762440326618
-0.194050935798718	-0.097426378368647
-0.18467191126342	-0.0920250330464039
-0.176282956870105	-0.0879506802798836
-0.169286267709909	-0.0852877831944607
-0.163759097735705	-0.0838864679924931
-0.159565155602108	-0.0834656300959466
-0.156445481072669	-0.0837043891521923
-0.154058942406271	-0.0842917583087964
-0.151986289352239	-0.084935323199644
-0.149739167469816	-0.0853554963173353
-0.146810681263833	-0.0852911308736371
-0.142769152631146	-0.0845195150995597
-0.137354528233649	-0.0828734588441213
-0.130522954769843	-0.0802396272617516
-0.12241403045153	-0.0765403000032604
-0.113260319687936	-0.071713764554003
-0.103283159759884	-0.0657060737995781
-0.0926157709508804	-0.0584794674581188
-0.0812801640955115	-0.0500414090908831
-0.069227455183012	-0.0404968456752172
-0.0564297795781958	-0.0301136679165375
-0.0429892340604469	-0.0193710707040546
-0.029218201227623	-0.00895021454559555
-0.0156529612422622	0.000359689674215416
-0.00298225063148482	0.00783034504084536
0.00810021501353634	0.0129852175055416
0.0170759657194695	0.0157339720966796
0.0237467561381363	0.0163903699255571
0.0282862467603215	0.015571144379218
0.0311834390117409	0.0140291446139382
0.0331085737151743	0.0124883245475649
0.0347553775204026	0.0115230081722631
0.0367112886910736	0.0114914983957722
0.0393860382800733	0.0125186799314947
0.0429985058397729	0.0145226226259647
0.0475993471440685	0.0172806509203394
0.0531062935898295	0.0205215911272534
0.0593451941821289	0.0240205715015589
0.0661055158843487	0.0276738613568356
0.0732197780504468	0.03154308540869
0.0806565059104493	0.0358670135243163
0.0885861943033974	0.0410368268875028
0.0973681344397764	0.0475232909087414
0.107433786995848	0.0557451008778574
0.119094863197298	0.0658898267669801
0.132344815996434	0.0777411358110207
0.146733258373419	0.0905992122658965
0.161381156934355	0.103367798093414
0.175169660950911	0.114814889408444
0.18706579739116	0.123929197577546
0.196467314190116	0.130239279355473
0.203419160672776	0.133968145878204
0.208606733996122	0.135958683519812
0.21312491839047	0.13738981199758
0.218096534598172	0.139373312740337
0.224248970956538	0.142556322474075
0.231563169875196	0.146848614446631
0.239091686773966	0.151353309840405
0.245005224291325	0.154523269789122
0.246878341841476	0.154510844467493
0.242053466732388	0.150794925442382
0.228407599774489	0.14046783984292
0.207183878521829	0.124702271248695
0.179625440528457	0.104670903239293
0.14697542334842	0.0815464193942993
0.110476964535769	0.0565015032933006
0.0713732016445519	0.0307088385158829
0.0309072722288179	0.00534110864163239
-0.00967768615738424	-0.0184290027498648
-0.0491385359600054	-0.0394288120790227
-0.0862321396249969	-0.056485635766255
-0.119715359598309	-0.069464071632298
-0.148345058325895	-0.0811659346962049
-0.170878098253703	-0.0920265351718873
-0.18678167892897	-0.102179235274853
-0.200876556967445	-0.111480501734861
-0.213137137825522	-0.119562569650531
-0.223142608977138	-0.125904704241393
-0.230198506530702	-0.129946024658674
-0.233561744776377	-0.131244504680796
-0.232727763158722	-0.129634051928058
-0.227676204282627	-0.125300238058105
-0.218955151888339	-0.118727949087952
-0.207550769929567	-0.11055193258358
-0.194605185751495	-0.101396282794591
-0.181124781602874	-0.0917780002561112
-0.167807395549843	-0.0820958903559125
-0.155034140196419	-0.0726783070292987
-0.142984929313184	-0.0638438845864227
-0.131790625868411	-0.0559327881151173
-0.121637616789723	-0.0492832490848676
-0.112779202278708	-0.0441564246991082
-0.105458229735593	-0.0406455551722844
-0.0997854478873921	-0.0386239924300768
-0.0956374939429101	-0.0377709695655848
-0.0926310312305386	-0.0376686015075646
-0.0901944721261577	-0.0379222304123379
-0.0877121361809156	-0.0382486948251203
-0.0846840800038154	-0.0385001810125232
-0.0808419544218805	-0.0386236363847985
-0.0761809394241943	-0.0385832168225179
-0.070897808014322	-0.038287360983844
-0.0652583372703647	-0.0375563221790225
-0.0594475338249301	-0.0361438766524275
-0.0534707005276019	-0.0338009044065661
-0.0471557503641998	-0.0303515959931115
-0.0402547296011693	-0.0257525440526569
-0.0325843169974994	-0.02011798005032
-0.0241259606183909	-0.0137101576607123
-0.0150403581069499	-0.00690261914937009
-0.00560628527421502	-0.000123616543258351
0.00387057466956067	0.00621627946325978
0.0131331453863375	0.0118063239473835
0.0220134865696343	0.0165129592403889
0.0304482565913338	0.020428195798381
0.0384875089873902	0.023863332552226
0.0462996397199031	0.0272783736584412
0.0541577265206136	0.0311661988131914
0.062392586893514	0.035930180324541
0.0713106536942258	0.0417895303855106
0.081089127877588	0.0487273117388213
0.0916778183033209	0.0564821708911446
0.10275251307537	0.0645853696329565
0.113760309163073	0.0724498118151054
0.124063516852809	0.0795100333187945
0.13313947703928	0.0853846553787748
0.140756927468989	0.0900024146857135
0.147052022653607	0.0936307407436405
0.152474301513003	0.0967847832921967
0.157636509637241	0.100051694917445
0.163138813405878	0.10390234101408
0.169428380154137	0.108560290258709
0.176719538639217	0.113964422097247
0.184971092109701	0.119822222080017
0.19391120075731	0.125724762853256
0.203108786871602	0.13128275078216
0.21209451944574	0.136241881025905
0.220518432703416	0.140546190459614
0.228296938042336	0.144337975534314
0.235674451670934	0.147901841244465
0.243137963945647	0.15157002778581
0.251183469310093	0.15560596100351
0.260002985895604	0.160078381202413
0.269194382026214	0.16473896631911
0.277588329106495	0.168930048927535
0.283262786732178	0.171569608232778
0.283785757199803	0.171265230973972
0.278269696171254	0.167050884120285
0.262682271516467	0.156103859662582
0.238464620881732	0.139555440471547
0.207057881913338	0.118536909417863
0.169903192257575	0.0941795493722128
0.128441689560733	0.0676146432052788
0.0841145114691005	0.039973473787744
0.0383627956289679	0.0123873239902916
-0.00737232031337549	-0.0140125233163957
-0.0516496987116399	-0.0380947852616349
-0.0930282019195357	-0.0587281789747432
-0.130066692290773	-0.0747814215850376
-0.161324032179063	-0.0859887738205796
-0.185359083938116	-0.0954752918932239
-0.20166123314193	-0.104324805476615
-0.216700310090703	-0.113387141940374
-0.231118154325078	-0.123121130652342
-0.245067717744411	-0.133493102737918
-0.258139346532108	-0.143949521809822
-0.269383643382975	-0.153499780607481
-0.277498992346954	-0.160934267871208
-0.281196448451834	-0.165153270125303
-0.279653371316811	-0.165512360199816
-0.272881112399261	-0.162048529407024
-0.261832369460863	-0.155483648072303
-0.248178787960301	-0.146999265158212
-0.233840102575252	-0.137879068278205
-0.220455266666262	-0.129164282722888
-0.209000655457021	-0.121444832613746
-0.199681647586353	-0.114836393403504
-0.192095772384845	-0.109113318886183
-0.185553621897896	-0.103919128399298
-0.179399885839627	-0.0989699845189823
-0.173210642614429	-0.0941838322743922
-0.166824272595646	-0.0896925300796151
-0.160245089352177	-0.0857315943146827
-0.153502307911585	-0.082456032336437
-0.146544082442645	-0.0797780224696845
-0.139216778678183	-0.0773267300369465
-0.131341649550119	-0.0745764597672963
-0.122857791394592	-0.0710963104021473
-0.113957553903875	-0.0667923732064382
-0.105121352138334	-0.061998067112031
-0.0969904812211439	-0.0573400828119756
-0.090102621493143	-0.0534309045418218
-0.0846132523410908	-0.0505442997702153
-0.0801625286106942	-0.0484519854295974
-0.0759746693737297	-0.0465125378772871
-0.0711381510534655	-0.043955151163313
-0.0649183248695482	-0.040195876286739
-0.0569666108995418	-0.0350345367429198
-0.0473755153901609	-0.0286759658853745
-0.0366045530381368	-0.0216114944173979
-0.0253289736747634	-0.0144352829986651
-0.0142564172179319	-0.00766617282843449
-0.00394764911197176	-0.00162496601338612
0.0053195553343883	0.00361226140618045
0.0136024211880098	0.00819497819673606
0.0212403369490275	0.0124362415401937
0.0287166871225799	0.0167211991207281
0.0364894607857905	0.021392613789787
0.044853608329424	0.0266379582293399
0.0538803945373331	0.0324266688248944
0.06344481467628	0.0385382266732887
0.0733157712071802	0.0446735061878219
0.0832600947538444	0.0505901029136818
0.0931127696332624	0.0561923774236534
0.102793870721592	0.0615440349694179
0.112288964866166	0.0668174979408564
0.121624712224969	0.072216315202118
0.130858063449116	0.0779065172627686
0.140078602338002	0.0839847110850203
0.149417854322522	0.0904948156341329
0.159060179040847	0.0974807820028915
0.1692469447003	0.105041536545754
0.180264788084182	0.113350169621624
0.192416534631336	0.122617099729935
0.20597899439775	0.133009506531256
0.221142882971589	0.144564129987345
0.237920461152027	0.157125660824749
0.25602228215679	0.170314873438564
0.27473981988655	0.183512248765563
0.292889491376745	0.195854922484571
0.308855975379659	0.206267608272853
0.320733124619672	0.213546009409061
0.32652766974118	0.216482391353481
0.320792898629957	0.212350455578988
0.304612011715004	0.200758080372294
0.279520148624397	0.182910413908575
0.247052448986211	0.160012604363007
0.20874405242852	0.133269799910768
0.1661300985794	0.103887148727034
0.120745727066925	0.0730697989869812
0.0741260775191713	0.0420228988657862
0.0278062895642131	0.0119515965386256
-0.0166784971698742	-0.0159389598193239
-0.0577931430550157	-0.0404436220328859
-0.0940025084631365	-0.0603572419268839
-0.123771453766161	-0.0744746713261412
-0.145564839336015	-0.0828797244706495
-0.159195275970424	-0.0888026133681463
-0.170514333657919	-0.0935381248094625
-0.180676145630231	-0.0979674223479606
-0.19006693737663	-0.102439354470134
-0.198358119406381	-0.106827655224836
-0.204763510931094	-0.110708536969913
-0.208390489848389	-0.113569183611809
-0.208567758763373	-0.114971930226946
-0.2050643483779	-0.114643869513625
-0.198162845511337	-0.112503482892124
-0.188596195477395	-0.108652584628326
-0.177388167469224	-0.103353928858006
-0.165645883772526	-0.0969982637349736
-0.154348379171864	-0.090056042854517
-0.144173957167742	-0.0830138866089364
-0.135410448353162	-0.0763054651333252
-0.12797931910089	-0.0702501625988805
-0.121566728336737	-0.0650139325136959
-0.115806874440068	-0.0606094297982511
-0.110437449644369	-0.0569430901719352
-0.105364254125935	-0.0538883603235727
-0.100622815554134	-0.0513435372112239
-0.096278714574557	-0.0492464182781089
-0.0923326547850734	-0.0475512990406288
-0.0886776130802669	-0.0461920323693609
-0.0851127611795773	-0.0450488328666743
-0.0813878615996964	-0.0439258097082158
-0.0772497473232052	-0.0425477791287649
-0.0724774232664786	-0.0405920154128366
-0.0669047974391035	-0.0377628198578491
-0.0604334196427309	-0.0338884727151054
-0.0530367796331698	-0.028993177445168
-0.0447569200187061	-0.0232990322513282
-0.0356937017466151	-0.0171490417659982
-0.0259885883187353	-0.0108881656178076
-0.0158087230858574	-0.00476440957806669
-0.00533973708393162	0.00110056617825458
0.00520554891683813	0.00666372031322291
0.0155636920160351	0.0118734371877765
0.0254018537671326	0.0166040482481715
0.0343386729020144	0.0206625966685951
0.0420276411238409	0.0238755985030387
0.048281915796832	0.0262090641945301
0.0531782109239901	0.0278457854926031
0.0570791519342278	0.0291675683112179
0.0605579198243766	0.0306520813906365
0.0642572838317114	0.0327435205887907
0.0687364770418539	0.0357570157537397
0.0743535258922213	0.0398400806626198
0.0812095006849089	0.0449773529725099
0.0891561931219642	0.0510124411239209
0.0978530821955993	0.0576740457225132
0.106858906597933	0.0646150391486074
0.115746592472196	0.0714801533911854
0.124223771415682	0.0780020016678669
0.132227849216415	0.0840982804078798
0.139960365448884	0.0899246436626697
0.14783934331998	0.0958426006115585
0.156375614194245	0.10229319441766
0.166007544195828	0.109612279025744
0.176946431357469	0.117858310848674
0.189085297637895	0.12672957113009
0.202006083550799	0.135618913906866
0.215086993021693	0.143798062386015
0.227669000174667	0.150659942509127
0.239202737587263	0.155905741395268
0.249287939244732	0.15957141520333
0.25755817941754	0.161856621209749
0.263447626429762	0.162823714620877
0.26595947747863	0.162116741181032
0.263583799464525	0.158853559865599
0.254400929913862	0.150514491106529
0.235065972786945	0.135697756692521
0.207229836130529	0.115627415722351
0.17254342799137	0.091527527294793
0.132657656416225	0.0646221505086209
0.0892234294518492	0.0361353444626089
0.0438916551449985	0.00729116825553133
-0.00168675845757094	-0.0206863190138376
-0.0458609033091032	-0.0465730582467238
-0.0869798713628422	-0.0691449903443529
-0.123392754572032	-0.0871780562079508
-0.153448644889917	-0.0994481967387434
-0.175496634269741	-0.106219110112176
-0.189295028934534	-0.110753120275311
-0.200785064686642	-0.11434991791524
-0.211117909867362	-0.117964789704817
-0.220931474229585	-0.122075904623985
-0.230283266569472	-0.126649926596949
-0.238669641297692	-0.131196398279825
-0.245152550493942	-0.134898920427392
-0.248601076132749	-0.136808410199633
-0.248009231367748	-0.136074436346849
-0.242806110087392	-0.13217388983846
-0.233064514434613	-0.125080616303892
-0.219545632542572	-0.115321306507888
-0.203569141105037	-0.10389082816984
-0.186748082499512	-0.0920451806892729
-0.17066416442063	-0.0810339125884573
-0.156572910277066	-0.0718567818143007
-0.145212996832592	-0.0651150046457401
-0.1367555531773	-0.0609786370978391
-0.130883265207351	-0.0592406199255225
-0.126952306820192	-0.0594092566893556
-0.124175931651577	-0.0608073816822367
-0.121783604213449	-0.0626726502573981
-0.11913983919484	-0.064264840768439
-0.115822996713922	-0.0649770197851094
-0.111656490686977	-0.0644280052059216
-0.106677945166485	-0.0625029692595485
-0.101049420095075	-0.05932272935328
-0.0949421235535572	-0.0551539889453194
-0.0884421825483235	-0.0502975549383757
-0.0815111337968657	-0.0449932594141843
-0.0740095756588839	-0.0393662140843488
-0.0657665593859658	-0.0334228796375655
-0.0566583036497157	-0.0270905008801887
-0.0466602579963187	-0.0202805226323366
-0.0358599510424609	-0.0129525912598305
-0.0244457766987749	-0.00516315411354183
-0.0126952712039915	0.00290790006153432
-0.000970477294325154	0.0109578337880599
0.0102961577820581	0.0185983672402195
0.0206508447995907	0.0254354893238375
0.0297105431225813	0.031178407649318
0.0372745871722265	0.0357400210170626
0.0434104063830918	0.0392828146923784
0.0484700491219378	0.0421821893461671
0.0530198912030624	0.0449140440841184
0.0577019357550233	0.0479057920690479
0.0630719665205213	0.0514067632247658
0.0694669784206683	0.0554281248870698
0.0769431697766402	0.0597721830239529
0.0852976934174383	0.0641297003623656
0.0941505101146983	0.0681976837323694
0.103042226240645	0.0717717455594397
0.111517465781045	0.0747870122501977
0.119195421074187	0.0773082181090234
0.125846332421637	0.0794954258997397
0.131477398595318	0.0815797127002241
0.136396819557691	0.0838606795784115
0.14120284188587	0.086702950872471
0.146662489550744	0.0904970434587235
0.15349945503546	0.0955743160567479
0.162169663406765	0.102105531387157
0.172726247815352	0.110035636060772
0.18484269934931	0.119095439013871
0.197987017796913	0.128890429525264
0.211660541361647	0.139023681540823
0.225574733115078	0.149189364254087
0.23965868329779	0.159184267989705
0.253862436139271	0.16881819408657
0.267817735788038	0.177746514409634
0.280500245535748	0.185290091283833
0.290069099800893	0.190336875139677
0.294016628659168	0.191412525532564
0.289475896872099	0.187437519343518
0.276535409306987	0.176259761784074
0.256217727657978	0.15900014436577
0.229545413619214	0.136779558600144
0.19754102888484	0.110718895998736
0.161227135149	0.0819390480730834
0.121626294105837	0.0515609063347261
0.0797610674494967	0.0207053622952023
0.0366540168741219	-0.00950669253394919
-0.00667229592614296	-0.0379543666411897
-0.0491953092571541	-0.0635167685149805
-0.0898924614247672	-0.0850730066437829
-0.127741190734839	-0.101502189516058
-0.161718935493224	-0.112535083618912
-0.190803134005779	-0.122399371593708
-0.213971224578361	-0.131549632944588
-0.230472492454247	-0.14013468697739
-0.24557027983528	-0.148043496686436
-0.258653939839116	-0.154954557579942
-0.268877182909777	-0.160386161881354
-0.275332745480661	-0.163773945613527
-0.277280803966473	-0.164597428552241
-0.274371472302738	-0.162540202630667
-0.266783907132306	-0.157630792268843
-0.255232243163538	-0.150304140233629
-0.240841163896683	-0.141349298106225
-0.224938208515993	-0.131749678649922
-0.208828928025956	-0.122462178179282
-0.193612711057387	-0.114206819584922
-0.180068789429712	-0.107335136104879
-0.16861284661744	-0.101812531373004
-0.159311643197842	-0.0973069004452191
-0.151942735691911	-0.0933449117946355
-0.146086399320278	-0.0894845139651362
-0.141233479396225	-0.0854512616459295
-0.136887314134091	-0.0811941792224554
-0.132633844817652	-0.0768407202998003
-0.128162045598988	-0.0725725459018644
-0.123241294571547	-0.0684855009786286
-0.11768706717029	-0.0645079179385712
-0.111348419636798	-0.060419698258104
-0.104125741837919	-0.0559572494365219
-0.0959963669409699	-0.0509378262404203
-0.0870178578333535	-0.0453256663511303
-0.0773001032650627	-0.0392073194097881
-0.0669635243200997	-0.0327137970377326
-0.0561094564063121	-0.0259623923720291
-0.0448221064284606	-0.0190628334695986
-0.0332067917202038	-0.0121706891835232
-0.0214444221232009	-0.00552791749905071
-0.00981661500774845	0.000563247378391296
0.0013409934223422	0.00583940325808233
0.0117553779209576	0.0102045648950719
0.0213481094075563	0.0138274842477603
0.0303107272403383	0.0171615267439766
0.0390773258466869	0.0208657735461503
0.0481939384139649	0.0256347677612205
0.0581285331838131	0.031981197211961
0.0690949352089956	0.0400480029623346
0.0809635617404463	0.0495282987371871
0.0932937886413628	0.0597333521518328
0.105466124180239	0.069787558443028
0.116856184007269	0.0788761639553478
0.126997845285687	0.0864555849343561
0.13570853250871	0.0923649304212868
0.143160609542716	0.096825716370815
0.149876036506332	0.100349997327033
0.156622400092991	0.103586943398266
0.164216194429578	0.107142748196364
0.173285338836762	0.111420480505075
0.184075264369748	0.116531352845031
0.196371727147725	0.122307484085741
0.209562875029505	0.128403819617858
0.222809924648025	0.134442244715015
0.235272024429699	0.140145757351627
0.246333695686533	0.145429773859538
0.255786861150674	0.15043967349568
0.263911571761092	0.155531477230516
0.271399265397054	0.161186772274881
0.279096266167389	0.167851079846238
0.28760984808313	0.17570435872943
0.296881397445069	0.184412623232713
0.305864049008934	0.192949739711931
0.312441314353226	0.19959016288079
0.313684455803261	0.202138014931361
0.307568678328709	0.197254245870504
0.29032210104051	0.183631268987189
0.26359585664185	0.162811579730303
0.229041077835916	0.136337673548734
0.188308897325893	0.105752045891368
0.143050447814967	0.0725971922070911
0.0949168620063233	0.0384156079447905
0.0455592726031488	0.00474978855335296
-0.00337118769137091	-0.026857770518335
-0.05022338617405	-0.0548645738213864
-0.0933461901417025	-0.0777281259069148
-0.131088466891142	-0.0939059313260334
-0.161799083719184	-0.103529073485486
-0.183826907922641	-0.111151590130016
-0.197155328208965	-0.117993654868089
-0.209119987938892	-0.124588744377483
-0.219862192842387	-0.130713096223289
-0.228738163389808	-0.135560575416373
-0.234627796403316	-0.138098706170672
-0.236410415046731	-0.137483815996885
-0.233426180077362	-0.133393409387916
-0.225754511854345	-0.126168990009168
-0.214233724143182	-0.116738729013829
-0.200255650884533	-0.106368818547524
-0.185437223449919	-0.0963428900499458
-0.171284430988081	-0.08767896029625
-0.158940839299935	-0.0809654165000259
-0.149069195977542	-0.0763421496319221
-0.141860771660448	-0.0735933258912519
-0.137121111560723	-0.0722852115493179
-0.134367565596788	-0.0718891109394737
-0.132904365668645	-0.071859244928723
-0.131892226992585	-0.0716656854892033
-0.130453168822743	-0.0708063691314362
-0.12782185474298	-0.0688359392077148
-0.12350352765019	-0.0654380339568695
-0.117377000322403	-0.0605254093419969
-0.109701063374487	-0.0543078070631967
-0.101018516937175	-0.0472677437775779
-0.0919849480115787	-0.040038278493931
-0.0831772699252615	-0.0332357821390908
-0.0749498398859159	-0.0273149399087954
-0.0673856343561501	-0.0224856283042495
-0.0603428243885212	-0.0186980216786496
-0.0535582765548599	-0.0156844607501172
-0.0467616738618705	-0.0130420854619199
-0.0397655796792499	-0.0103409096936835
-0.0325101838045022	-0.00723879780024016
-0.025054702014432	-0.00357198887309015
-0.0175222015047946	0.000619308341413428
-0.010018804475075	0.00515210034699412
-0.00256042512254941	0.0098247486335747
0.00495526388738326	0.0145402539605654
0.0127083489545636	0.0193613442533393
0.0208589432232737	0.0244656773887123
0.0294405790551671	0.030023573932807
0.0383076764383763	0.0360636651487372
0.0471771901844957	0.0423987707593702
0.0557521549641895	0.0486511351061893
0.0638643916025207	0.0543661600118111
0.0715614006215512	0.059168200899711
0.0790976917587215	0.0629016600151575
0.0868431683532841	0.0657055782882089
0.0951510568712891	0.0679853739059828
0.104227384368218	0.0702792184720666
0.114035417873968	0.0730652241996143
0.12426537908662	0.0765912641838861
0.134390836019489	0.080803468487711
0.143806593356245	0.0854023097500032
0.152007329637624	0.0899946904449169
0.158744549078369	0.0942689295195516
0.164109085092328	0.098116521960251
0.16852128315517	0.101660794312606
0.172644110782515	0.105203074242959
0.177245677498108	0.109122780339616
0.183031448763218	0.113758502816113
0.190460573696339	0.119283026337817
0.199567268144341	0.125589537375538
0.2098223287273	0.132216112306959
0.220074624145193	0.138333484362751
0.228601030033295	0.142809162007003
0.233278296849479	0.144347415209575
0.231878817014256	0.141692170929165
0.224581726052299	0.134458015206128
0.207922363343177	0.121244139890332
0.183377578099715	0.103174976943302
0.152424219534737	0.0813749583265666
0.116539136861068	0.0569685160016516
0.0771991792915327	0.0310800819300844
0.0358811960389547	0.00483408807339208
-0.00593796368384138	-0.0206450336068984
-0.046781450664031	-0.0442328511492601
-0.0851724156887898	-0.0648049325921661
-0.119634009545293	-0.0812368459740892
-0.148689383020717	-0.0931394188601087
-0.170861686902237	-0.103423064092166
-0.185707945781041	-0.112806838764165
-0.199377769394402	-0.121628176113177
-0.212358130235855	-0.129797282864057
-0.224512612359059	-0.136908544213283
-0.235254220914475	-0.142444921643515
-0.243811593284843	-0.145979332730655
-0.249468964215003	-0.147296137713157
-0.251709898898811	-0.146409617111387
-0.250270385715555	-0.143507934578743
-0.24514918015735	-0.138874439771612
-0.236611578953453	-0.132830286334362
-0.225185352606534	-0.125713905182125
-0.211624097010864	-0.117881676057517
-0.196820348914238	-0.109701893618629
-0.181678883936859	-0.101529758274573
-0.166989084622923	-0.0936777160531905
-0.153345171472331	-0.0864066166722221
-0.14114281528	-0.079948012169435
-0.130632505864031	-0.0745349376108837
-0.1219624383262	-0.0703903544215535
-0.115146752216319	-0.067634004364749
-0.109970820710218	-0.0661388363277225
-0.10593400746459	-0.0654488330658144
-0.102329943491837	-0.0648625647570418
-0.0984556255195689	-0.0636663997587865
-0.0938288356297654	-0.0613795385101315
-0.0882868971804214	-0.0578708190699077
-0.0819299770799039	-0.0533106002027718
-0.0749688106154392	-0.0480219425828741
-0.0675739933935236	-0.0423249107379188
-0.0597981092658631	-0.0364368253611867
-0.0515854768809892	-0.0304415397155044
-0.0428366020115498	-0.0243053565284724
-0.0334801781111217	-0.0179109116757164
-0.0235212733614048	-0.0110970658831774
-0.0130583509176456	-0.00371047892642338
-0.00227618669475476	0.00432648386810444
0.00857724181583688	0.0129468693762325
0.0192266557661238	0.0219032777937881
0.0294147692385792	0.0307932433028001
0.0389472385446799	0.0391446323382758
0.0477253397130688	0.0465324047898154
0.0557615380834407	0.0526913367591488
0.0631797552545009	0.0575960569880936
0.0701980455291327	0.0614850080037315
0.0770828710712942	0.0648094518280777
0.0840701315398633	0.0681069912386012
0.0912761624594034	0.0718342280595815
0.0986494368017466	0.0762215719150876
0.106005021804195	0.081209092434231
0.113134314214145	0.0864880325435427
0.119932165883852	0.0916304565355805
0.12647502237254	0.0962572043312303
0.133017537888675	0.10018030101534
0.139916769089454	0.103466107960091
0.1475173577968	0.106400690948976
0.156040818720288	0.10938381134581
0.165523226989379	0.112805252544035
0.175831441905413	0.116954077904535
0.186754969850632	0.121988308670216
0.198131566748393	0.127961753642419
0.209942705321536	0.134874638647947
0.222327017562996	0.142701814777439
0.23549851156816	0.151370600051683
0.249593450777312	0.160697356074198
0.264485071191926	0.17031569660339
0.279604798354451	0.179623318078256
0.293811144274037	0.187756930310783
0.305358552883095	0.193603788544085
0.312020738855412	0.195873936931356
0.306870484245008	0.193260167482297
0.292273382547821	0.185590740990737
0.26950992696489	0.17106139603507
0.239860610697252	0.150885299481546
0.204605926945944	0.126275618196415
0.165026368912005	0.0984455190459279
0.122402429796473	0.0686081688963335
0.0780146028003854	0.0379767346138821
0.0331433811247801	0.00776438306482385
-0.0109307420293049	-0.0208157188845914
-0.052927273460832	-0.0465504043681136
-0.0915657199687631	-0.0682265065194928
-0.12556558835206	-0.084630858472479
-0.153646385409686	-0.0954359911985889
-0.174527617940602	-0.103712701118889
-0.187867928591246	-0.11017967175778
-0.198947770907933	-0.115419923016722
-0.208407049086154	-0.119792177474793
-0.216370884239439	-0.123371923757161
-0.222417923373226	-0.12594706299027
-0.225724651792503	-0.127097010739072
-0.225364946507744	-0.12635394861806
-0.220665060364285	-0.12339582623778
-0.211482194521584	-0.118193842215669
-0.198313729441748	-0.111058097185567
-0.182221378889495	-0.102577795608102
-0.164620705188936	-0.0934966997583032
-0.147015658668936	-0.0845743608894997
-0.130752634785726	-0.0764665035589439
-0.116843229903694	-0.0696396940293191
-0.105872281195505	-0.0643283784609299
-0.0979814068402973	-0.0605373856306228
-0.0929100011899052	-0.0580820596782252
-0.090080298822602	-0.0566480443315518
-0.0887129898053349	-0.0558516567213391
-0.0879531564141061	-0.0552887175024674
-0.0869882606495219	-0.0545717319732137
-0.0851522859823282	-0.0533687565260221
-0.082016056149143	-0.0514572411378222
-0.0774543671810484	-0.048780822455091
-0.0716667432437253	-0.0454686966239132
-0.0651271598790341	-0.0417854176126426
-0.0584559158235934	-0.0380240269004196
-0.0522373476256896	-0.0343923133292206
-0.0468362679947327	-0.0309395184553428
-0.0422784905599969	-0.0275447012593128
-0.038244619386658	-0.0239664629466875
-0.0341822200440042	-0.0199398578519176
-0.029490493343402	-0.0152899970888362
-0.02370577821984	-0.0100172069986339
-0.0166305670316001	-0.00431204158662871
-0.0083820145318943	0.00151117457064064
0.000643315239589402	0.00712900221332863
0.00988364904922547	0.0123114221182815
0.0187817549536358	0.0169650686327875
0.0269554254301933	0.0211095648341651
0.0342978383171489	0.0248119027104952
0.0409602348269227	0.0281145191356208
0.047223457698616	0.0309902050548194
0.0533185339392801	0.0333489207085397
0.0592829849836333	0.0351037800998888
0.0649270244025238	0.036272840947783
0.0699336222757547	0.0370639773432197
0.0740487383114228	0.037888008339898
0.0772682976263213	0.0392796603648808
0.0799257801769558	0.0417538853479485
0.0826320670617742	0.0456544975482815
0.0860913828515364	0.0510509053093366
0.09087375226198	0.0577145682961107
0.0972383687710918	0.0651738950739219
0.105074080869002	0.0728214810531379
0.113974192970943	0.08004432057368
0.123416664219268	0.0863601320979864
0.132986438523929	0.0915475952533241
0.142554539616725	0.0957417266508158
0.152330704058595	0.0994430664151412
0.162744946726101	0.103389946185455
0.174172927859746	0.108282841015855
0.18657289867683	0.114420265155644
0.199145824128543	0.121378479225936
0.210168071253376	0.127898202014119
0.217139732370273	0.132086920805903
0.21199512977433	0.131907918998381
0.197528158068688	0.127488809981287
0.175189071376627	0.115780317289337
0.146428123821426	0.0982662492083466
0.112695569526365	0.0764304140241321
0.0754416626147249	0.0517566200225089
0.036116657209785	0.0257286754892929
-0.00382919256517476	-0.000169611289700126
-0.0429456325868744	-0.0244544320286545
-0.0797824087320341	-0.0456419784417545
-0.112889266877374	-0.0622484422431844
-0.140815952899614	-0.0741158182400387
-0.162112212675474	-0.0832048496444028
-0.176427047495071	-0.0900435789551284
-0.187587635845855	-0.0950913217345285
-0.19626025249425	-0.0986671886806558
-0.202724011613401	-0.10093354643729
-0.206963535947674	-0.101932196396713
-0.208816384815114	-0.101648170193516
-0.208100707275996	-0.10006739241231
-0.20470382920939	-0.0972114311635359
-0.198649461928057	-0.0931562592159849
-0.19015585511543	-0.088050197311894
-0.179672290932158	-0.0821365670953117
-0.167869763060673	-0.0757694946283706
-0.155573372711574	-0.0693993054814979
-0.143647715196403	-0.0635098000197061
-0.13286616217327	-0.0585167559336492
-0.123798117279837	-0.0546671902595955
-0.116735624188559	-0.0519861317876428
-0.11166807101951	-0.0502952742999491
-0.10830961230026	-0.0492917328564231
-0.106174755244058	-0.0486460359374026
-0.104677323512375	-0.048071504837266
-0.103218727134576	-0.0473366841991904
-0.101248552316329	-0.046228184409004
-0.098304978392953	-0.0445030815842648
-0.0940491300282339	-0.0418787276350607
-0.0882966266371522	-0.0380853462595902
-0.081037861993072	-0.0329648323154411
-0.072435040389367	-0.0265643769270254
-0.0627872366290103	-0.019167825226253
-0.0524630627428697	-0.0112360234967357
-0.0418150403332892	-0.00327719637524367
-0.0311058293803887	0.00428919076145584
-0.0204793419949614	0.0112078945219403
-0.00998931802791273	0.017377125694922
0.000335466479955847	0.0227833150428766
0.0104336865661141	0.0274428279886068
0.0202034357399853	0.0313936759977127
0.0295554722769486	0.0347319124325435
0.038496645920064	0.0376480782472951
0.0471838054594196	0.0404178392033676
0.0558978985202023	0.0433372449100815
0.0649347350265422	0.0466373320858386
0.0744621478555336	0.050427915281393
0.0844131845161668	0.0546939050471274
0.0944599823702091	0.0593247818001228
0.104071289305056	0.0641383985521793
0.112630895003475	0.0688813161727049
0.119589004983442	0.0732296463399302
0.124620147156603	0.0768366813598263
0.12775816795504	0.0794488244326695
0.129466245913	0.0810496783808719
0.130587648396873	0.081939995191669
0.132143583381224	0.0826703766773758
0.135020442403587	0.0838278016074687
0.139680668708024	0.0857838192929041
0.146051467688411	0.0885514431330112
0.153651442115374	0.0918284763858119
0.16187097597422	0.0951846533059827
0.170239129662692	0.0982726764442449
0.178542374533497	0.100951849267566
0.186770454707358	0.103284732166403
0.194968996040167	0.105447911004494
0.203116138504221	0.107636899655435
0.211100889450242	0.110024672708911
0.218795927147419	0.112776356863628
0.226141836890217	0.116069650093837
0.233142065828855	0.12005433014701
0.239720023552518	0.124718725711768
0.245478737491238	0.129701325118725
0.249476846018024	0.134147370486979
0.250154326382376	0.136717274147551
0.245342493571708	0.135794749018793
0.231689381674909	0.130513808824024
0.210368570494789	0.118287827626001
0.182553639834155	0.100326913888695
0.149418169495815	0.0778411760760815
0.112135739282578	0.052040722652132
0.0718799289972518	0.02413566208082
0.0298243184426451	-0.00466389717388168
-0.012857512578434	-0.0331478466479998
-0.0549919842631772	-0.0601060778775616
-0.0954055168087764	-0.0843284823985937
-0.132924530412423	-0.104604951747123
-0.166375445271309	-0.119725377459178
-0.194584681582626	-0.129508988723297
-0.216378659543565	-0.137172759356524
-0.231200701615886	-0.143647567856511
-0.244624326052967	-0.149588320083822
-0.256469159126026	-0.155253651114286
-0.266119016265638	-0.160480374693593
-0.272756518583266	-0.164763270561521
-0.275638796745728	-0.167430643377639
-0.274349231112859	-0.167869972434552
-0.26895915062912	-0.165731516458755
-0.260053958648464	-0.161046104349197
-0.248619007009239	-0.154229454732113
-0.23582445242746	-0.145982875399298
-0.222779542928065	-0.137125859281531
-0.210333809300605	-0.128411270353281
-0.198977488233251	-0.120374968568344
-0.188845687360984	-0.113254342480039
-0.179789087233397	-0.106985065824185
-0.171463570637925	-0.101266940486772
-0.163413129998414	-0.0956774424336274
-0.155150151257955	-0.0898008158472359
-0.146244849176779	-0.0833365290395309
-0.136416988601525	-0.0761593841727442
-0.125603532806685	-0.0683214866424043
-0.113978286334098	-0.0600075087416691
-0.101919022313232	-0.0514720350706804
-0.0899324968765279	-0.0429891124952542
-0.0785482845128808	-0.0348226317709591
-0.0681920014577261	-0.0271978410615261
-0.05906367798364	-0.020250532245101
-0.0510690003221696	-0.0139630399083708
-0.0438486276414092	-0.00813488887200545
-0.0369061465049449	-0.00243404609226176
-0.0297751527345546	0.00347644242553535
-0.0221434743509376	0.00979620012911129
-0.0138895847009112	0.0164975195473922
-0.0050476619689837	0.0233190683545521
0.0042491857326473	0.0298356267888501
0.0138117181807035	0.0355800823567998
0.0234236016237959	0.040189080244186
0.0328778565741192	0.0435321602398414
0.042030537522504	0.0457740004219582
0.0508520328089493	0.0473349604716183
0.0594389761837354	0.0487600151184374
0.0679631110934585	0.0505501634855828
0.0765701465688153	0.0530210890884944
0.0852756244752313	0.056231021295257
0.093911195498819	0.0599888420226071
0.102149355353048	0.0639328213445656
0.109598933551242	0.0676586750560345
0.115943517809625	0.0708666065528803
0.121092448675598	0.0734894636439066
0.125307527933735	0.075762227372206
0.129250406433584	0.078204428551319
0.133893287129868	0.081510643190713
0.140277460500154	0.0863665529120225
0.149177396429543	0.0932263516006396
0.160791298722358	0.102112494367941
0.174598448823487	0.112521966792771
0.189478284489558	0.123507988206702
0.204072855356502	0.13393365505719
0.217242213842992	0.142802945398624
0.228404430702924	0.149533900731416
0.237616480559104	0.154075245196898
0.245384999071417	0.156838854008819
0.252301431993053	0.158475672151805
0.258632727805868	0.15955865209019
0.263991335265197	0.160269871039415
0.267190009638273	0.160207487462224
0.266355429305672	0.158401005003915
0.259493586152356	0.153548194353766
0.242539906382626	0.143803662065418
0.217103043199311	0.12868584164063
0.184791649805243	0.109266621879764
0.14721437940325	0.086617891583179
0.105979885196164	0.0618115395512379
