# Supplementary material for: A multiwavelength photoplethysmography dataset with blood pressure and heart rate reference measurements
Source: Data Brief. 2025 Nov 14;63:112284. doi: 10.1016/j.dib.2025.112284 (PMC12682042; doi:10.1016/j.dib.2025.112284)
Supplement: Supplementary file 1 [file mmc1.zip › ppg_csv/ppg_subject_057.csv]

IR_PPG	Red_PPG
-1.48019282038267	-1.03923532565088
-1.45867801428458	-1.02442960693653
-1.41193138598749	-0.992244014211024
-1.33618969377759	-0.940056356307935
-1.23794310976859	-0.872538362300474
-1.12368180607424	-0.794361761261854
-0.999895954808242	-0.710198282265288
-0.873075728084338	-0.624719654383989
-0.749711298016249	-0.542597606691171
-0.6362928367177	-0.468503868260046
-0.539310516302417	-0.407110168163827
-0.465254508884127	-0.363088235475728
-0.415877233345108	-0.336689562735754
-0.385890418804472	-0.323044903588537
-0.369298376629782	-0.317601595315597
-0.359639600132275	-0.315761031200442
-0.351227105758758	-0.313642141884827
-0.339870791983384	-0.308435427739522
-0.323032190267795	-0.298411437181478
-0.29956132910619	-0.282745140605481
-0.269260964359344	-0.261316067216071
-0.232496427029313	-0.234559998358954
-0.189962249864713	-0.20335225229065
-0.142598471343216	-0.16886864588287
-0.091574899053426	-0.132403389499605
-0.0382468317788123	-0.0951713136262152
0.0159771339606672	-0.0581399238327626
0.0698434917074618	-0.02192251918882
0.12246018315763	0.0132541462085691
0.173404386252487	0.0474979311309458
0.222673374938595	0.0811122436168744
0.270487088682627	0.114395596368096
0.31701699411562	0.147442713788119
0.362159202933238	0.180025320238807
0.405464894628088	0.211606144863601
0.446271570377165	0.241485087430574
0.483974366136008	0.269021994709601
0.518307960451746	0.293854092549629
0.549524038175616	0.316039048754066
0.578422902925483	0.336096388525103
0.606262153123422	0.354959332955881
0.6345785304489	0.373858037766706
0.664940109459239	0.394138791627115
0.698639938206632	0.41701440142949
0.736369605708155	0.443266628523598
0.777958251085006	0.472980649881929
0.82229833097717	0.505441528455048
0.867568869778677	0.539303670931513
0.911787517487567	0.573041937193472
0.953585679791814	0.605561138064458
0.99295139047461	0.636742258810383
1.03158607646947	0.66766314192289
1.07253913405058	0.700261827799441
1.1189567137889	0.736343471682109
1.17208756864269	0.776073082260084
1.22904479375055	0.816379002838942
1.28110633672159	0.849898918826693
1.31342443207451	0.825333463663595
1.27335048001305	0.756363702743082
1.16128157347072	0.650079542918327
0.989447136910605	0.513570891042503
0.770076594795788	0.353927653968781
0.515399371589353	0.178239738550334
0.23764489175438	-0.00640294835966514
-0.0509574202460452	-0.192910499908045
-0.338178139948842	-0.374193009241632
-0.611787842890926	-0.543160569507255
-0.859557104609217	-0.69272327385174
-1.06925650064063	-0.815791215421916
-1.22865660652208	-0.90527448736461
-1.32552799779049	-0.95408318282665
-1.36988521031281	-0.972214608746317
-1.39745038645908	-0.98251397231721
-1.41707260271373	-0.990444494668971
-1.43260451945768	-0.997901810222047
-1.44344632377357	-1.00379245095314
-1.44589692574104	-1.00501596012377
-1.43477667769669	-0.997544870335907
-1.40495923363726	-0.977444743864188
-1.34948458714686	-0.939317583355752
-1.26730139017215	-0.882393573343124
-1.16475836053671	-0.811475244445216
-1.04820421606413	-0.73136512728094
-0.923987674578007	-0.646865752469208
-0.798457453901914	-0.562779650628933
-0.67796227185944	-0.483909352379027
-0.568850846274172	-0.415057388338401
-0.477471894969696	-0.361026289125969
-0.410174135769598	-0.323459652809286
-0.368204460034212	-0.301243278484346
-0.34554909849154	-0.291322527957696
-0.336458543002705	-0.289519574513465
-0.3345175992348	-0.291389718679883
-0.333854893970948	-0.292997069378185
-0.329981518762879	-0.29144104938003
-0.320132483149602	-0.285040839220471
-0.30315845143464	-0.273206602792507
-0.279142501643843	-0.256139217336122
-0.24894082149751	-0.234529765927094
-0.213780102326879	-0.209348236139004
-0.174953563800981	-0.181687628589839
-0.133600458715406	-0.152585525825639
-0.0905522240743585	-0.122821079571884
-0.0462641027051738	-0.0927842246950433
-0.00087198366312726	-0.0625122521820191
0.0456227166048943	-0.0318844348912912
0.0931121290678182	-0.000864227643991555
0.141200989250824	0.0303401081294416
0.189171892883542	0.0612701411197564
0.236102828916722	0.0913560804038849
0.281070181368188	0.120113703538038
0.323343569569145	0.147285046160215
0.362501125154219	0.172850553688636
0.398445007856311	0.196930096860699
0.431347394394899	0.219658614763408
0.461580054183433	0.241116615902486
0.48966943023069	0.261340887477921
0.516289522201878	0.280400122223598
0.542274135943625	0.298507313199791
0.568607853921899	0.316125673703024
0.59635262755344	0.334007822733998
0.626491431719415	0.353115278870614
0.659710844783984	0.374401719300172
0.69618102444465	0.398503788639255
0.735417071567343	0.425459085095979
0.776320205439104	0.454617480037638
0.817479877781759	0.484868841861733
0.85773094866322	0.51516652615024
0.896801035879598	0.545135442609773
0.935721117256467	0.57541201632646
0.976615897705088	0.607375818250624
1.02162143862658	0.642143833866444
1.07100185879983	0.679037277403872
1.12096740498755	0.714054811444631
1.16206479914625	0.739064195205396
1.12791048703788	0.713233771698544
1.03184214339334	0.640920810279345
0.883451657233458	0.529892774599829
0.692330917579097	0.387917128312031
0.468071813451098	0.222761335067981
0.220266233870306	0.0421928585197137
-0.0414939321424313	-0.14602083768074
-0.307616795566268	-0.334112289881347
-0.568510467380359	-0.514314034430075
-0.814583058563857	-0.678858607674891
-1.03624268009592	-0.819978545963763
-1.22389744295569	-0.929906385644659
-1.36795545812233	-1.00087466306555
-1.458824836575	-1.03702725767556
-1.50335127003166	-1.05885518370434
-1.53307547361811	-1.07304748666845
-1.5552012540111	-1.08358317857163
-1.57261783445115	-1.09174486049508
-1.58434889781856	-1.09657197355265
-1.58651964616395	-1.09549733790216
-1.57361978232756	-1.08505711978498
-1.53662534400458	-1.06167583230861
-1.4675958465142	-1.01947623427792
-1.37299955944545	-0.958324584244535
-1.25930475238737	-0.883133715064748
-1.13297969492897	-0.798816459594867
-1.0004926566593	-0.7102856506912
-0.868311907167374	-0.62245412121005
-0.742905716042235	-0.540234704007724
-0.630742352872907	-0.468540231940528
-0.538290087248423	-0.412283537864767
-0.472017188757812	-0.373285658418498
-0.432065564341243	-0.350140343409727
-0.410002792207389	-0.339393234570802
-0.399008323724083	-0.336376764283145
-0.392203298198467	-0.336132094705462
-0.383826727697123	-0.334249029598992
-0.369920972190242	-0.327464693742144
-0.348477251095032	-0.313950499732911
-0.319147618363918	-0.293303456705669
-0.282715052358877	-0.266298661432966
-0.240513771909143	-0.234473939077949
-0.193941193090781	-0.199640619480333
-0.144149123438233	-0.163435599264437
-0.0919505641136053	-0.127013315819028
-0.0379080992750069	-0.0909196874629046
0.0174986706938091	-0.0551328062820506
0.0737416773125909	-0.0192322455613266
0.130209770202094	0.0173404712853946
0.1862581209199	0.054982411986994
0.24128568150295	0.0936790569706223
0.294785845197485	0.132902237136496
0.346344904683754	0.17170068041778
0.395598523056266	0.208935951571042
0.442181354176082	0.243555716897705
0.485709205943868	0.274803615077928
0.525816868443077	0.30232141451593
0.562249651631949	0.326160387654143
0.594987289134489	0.346750467094096
0.624367771057336	0.364864209988735
0.651167616257194	0.381571527295397
0.676587867523669	0.398151107783226
0.702114325643307	0.415937829368532
0.729273648026228	0.436126556533214
0.759359501904538	0.459577661186342
0.793209704438822	0.486661951336814
0.831073316260897	0.517165888086479
0.872560764210875	0.550276721084874
0.916663026347397	0.584676652149191
0.961856751969544	0.618771298819496
1.00634461792529	0.651046102045092
1.04847008760844	0.680490451102727
1.08726225511225	0.706968511988961
1.1229229893833	0.73136664214176
1.15694085605143	0.755337394213909
1.1915089166352	0.78052659132648
1.22810811944001	0.807336469162
1.26548297863738	0.833516946715729
1.29766369312056	0.853098260302148
1.31297698301059	0.828260748627411
1.27556224473542	0.75844944390062
1.17047671486884	0.650716191567904
1.0084584208493	0.512112837075393
0.800245390115216	0.349691225869217
0.556575650105019	0.170503203395505
0.288187228257138	-0.0183993848996133
0.00581815201000102	-0.209964693570008
-0.279793551197962	-0.39714087716955
-0.557909853928323	-0.57287609025211
-0.817792728742654	-0.730118487371557
-1.04870414820253	-0.861816223081763
-1.23990608486951	-0.960917451936598
-1.38066051130518	-1.02037032848993
-1.4602294000711	-1.04703505263371
-1.49208049125587	-1.06344006873734
-1.51301534608644	-1.07507643508474
-1.52834142047231	-1.08418485562266
-1.53846718500617	-1.09009332625009
-1.53977447777562	-1.08993240023067
-1.52614206281549	-1.07953013718175
-1.48551166897137	-1.05013899000507
-1.40891753166095	-0.995994349816014
-1.30447220775961	-0.922856384547953
-1.18028825414271	-0.836485262134251
-1.04447822768561	-0.742641150508272
-0.90515468526369	-0.647084217603382
-0.770430183752307	-0.555574631352945
-0.648417280026831	-0.473872559690329
-0.54722853096263	-0.407738170548898
-0.47497649343507	-0.362931631862017
-0.431675295097128	-0.338418093923445
-0.413414928351769	-0.331485395040488
-0.41202298239457	-0.3358065641846
-0.418483343778026	-0.344579946119032
-0.424853162069019	-0.351979903090008
-0.425507194708266	-0.354076962107609
-0.417528630681246	-0.349100853233532
-0.400357353095452	-0.337121911607121
-0.375002937294361	-0.319370909375673
-0.343166198640379	-0.297475827976527
-0.306525095737911	-0.272857601258588
-0.266314387133414	-0.24641227946146
-0.223218886915724	-0.218472078048243
-0.177518356635804	-0.188954081799078
-0.129368939112613	-0.157595880193937
-0.0790863185768197	-0.124203918695573
-0.0273149763083197	-0.0888600600155415
0.0249706884459762	-0.0520417949388285
0.0766032436135625	-0.0146297578232919
0.126411014534022	0.0221979891815183
0.173381929354215	0.0571659130810589
0.216773800666172	0.0891580241837383
0.256173021935674	0.117467063586908
0.291502780639753	0.141950377154684
0.322983429186037	0.163023457759952
0.351069746521026	0.181486777988126
0.376406340461176	0.19827045590779
0.399825515436304	0.214231663141839
0.422370612517059	0.230097750435665
0.445294764932908	0.246541980821548
0.469984551612918	0.264295171741968
0.497787704266395	0.28418264252098
0.529760559529136	0.307016597451154
0.566381642777256	0.333347507284629
0.60731028726133	0.363166754114241
0.651297183118335	0.395712110207882
0.696345461001896	0.429508905154666
0.740154706997446	0.462687825698685
0.780769134269918	0.493508735035053
0.817240140514748	0.520939069369126
0.850060410362729	0.545100933815098
0.88115971018461	0.567397164694687
0.913346850049562	0.590145658655657
0.949196779725552	0.615630136395511
0.989507374068444	0.644659094312815
1.03160986895353	0.674990250432821
1.06801918924939	0.700216588884716
1.0860877496082	0.674786345840137
1.04739470003563	0.603668652015359
0.939349538918876	0.49462306037382
0.774003247659397	0.35540912387896
0.563406807658642	0.193786395494217
0.319611200318063	0.0175144281830296
0.0546674070391118	-0.165647225091164
-0.219373590776761	-0.347939011364925
-0.490460811728104	-0.521601377674815
-0.746543274413465	-0.678874771057395
-0.975569997431393	-0.811999638549226
-1.16548999938044	-0.913216427186871
-1.30425229885914	-0.974765584006889
-1.37980591446606	-1.00297997692559
-1.40756364977846	-1.01378749474984
-1.41638542862962	-1.01514449528222
-1.4144060269542	-1.01160433455069
-1.40464265906844	-1.00407562845456
-1.38547512811936	-0.990493659388371
-1.3521999043104	-0.967091944669096
-1.29150690441965	-0.924729141398461
-1.20246862351224	-0.863190820145201
-1.09216441854805	-0.787533067575459
-0.96767364648696	-0.70281197035538
-0.836075664288843	-0.614083615151107
-0.704449828913584	-0.526404088628784
-0.579875497321061	-0.444829477454556
-0.469432026471156	-0.374415868294566
-0.380198773323748	-0.320219347814959
-0.319255094838716	-0.283862102867777
-0.285731073268951	-0.26541285771041
-0.273718823345721	-0.260983332251556
-0.275846599924164	-0.265259921792798
-0.284229977452752	-0.272665694195056
-0.291821707420602	-0.278392087872442
-0.293329739009034	-0.27907232253061
-0.285641922884538	-0.273001074809782
-0.267799191774592	-0.259955088364194
-0.240615949126051	-0.240772024908946
-0.206078517179457	-0.216867085204666
-0.16667333581629	-0.189817168455541
-0.124790100263234	-0.161058497254606
-0.0822984481719585	-0.131680760156397
-0.0403328045090584	-0.102297247042876
0.000724219313280557	-0.0730091716358933
0.0410854555845408	-0.0435052525016861
0.0812717752474375	-0.0133028782945316
0.121775481930923	0.0179424490808128
0.162795620098469	0.050196181035952
0.204152562245344	0.0829928516554914
0.245402231990791	0.115591891565314
0.286054516115099	0.147238206843196
0.32573867862813	0.177369603310139
0.364205793379228	0.205664270432365
0.401188443152758	0.231940662780518
0.436258294999738	0.256021596455925
0.468842048437122	0.277690879374942
0.498455258440966	0.296808880892821
0.525060534876333	0.31355650676365
0.54935641219363	0.328684757548378
0.572813832671715	0.34359688104922
0.597384709540805	0.360129132292707
0.624956547346271	0.38003968189348
0.65674715965771	0.404390145471755
0.692863937849931	0.433090355663861
0.732190280734934	0.464822074003019
0.772659429952389	0.497407357406518
0.811873591553535	0.528517901060069
0.847923258690085	0.556492740958987
0.880160831234029	0.580980631038329
0.909626319915148	0.603152484285432
0.938857483920076	0.625316901107096
0.970941257300127	0.649909546459899
1.00785224134955	0.678015866394399
1.04837998238875	0.707794213835505
1.08625485700158	0.733323826735176
1.10931155059049	0.744441322857623
1.06902597290468	0.71427279172626
0.95641735184246	0.630120114129546
0.783857855396622	0.501512663763547
0.563719651559962	0.33797981432433
0.308374908325277	0.149050939507958
0.0301957936853611	-0.0557445869895013
-0.258445524366988	-0.266877391471984
-0.545176877838974	-0.474818100243424
-0.817626098737802	-0.670037339607755
-1.06342101907067	-0.843005735868913
-1.2701894708448	-0.984193915330832
-1.42555928606737	-1.08407250429745
-1.5171582967456	-1.13311212907269
-1.55678879304351	-1.1469542679737
-1.57496559291841	-1.14907350201583
-1.58176137835393	-1.14651749309001
-1.58182315675029	-1.14225266062074
-1.57462429627012	-1.13553022233704
-1.5559306670556	-1.12296901154274
-1.51273388805387	-1.09998407017383
-1.44009199845722	-1.05806774956588
-1.34400240622104	-0.996630731088815
-1.23046251930068	-0.920475864485376
-1.10546974565155	-0.83440599949832
-0.975021493228998	-0.743223985870401
-0.845115169988415	-0.651732673344371
-0.721748183885172	-0.564734911662985
-0.610917942874648	-0.487033550568996
-0.518621854912216	-0.423431439805157
-0.450857327953254	-0.378731429114222
-0.408538936547384	-0.352944443382462
-0.384609106646314	-0.339736186772697
-0.37251446740992	-0.333989102756315
-0.365604389212843	-0.330780744025346
-0.358332299708898	-0.326265182073079
-0.346941586233243	-0.318054473855516
-0.329557240492163	-0.305124411538923
-0.305803491379269	-0.287418059100776
-0.276201747671284	-0.265373204328636
-0.24161689474846	-0.239556310816957
-0.202916043611711	-0.210482245536976
-0.160848368341592	-0.178594328000063
-0.116047134037192	-0.14432527211949
-0.069055261206757	-0.108166893755309
-0.0203467970795332	-0.0707108526174704
0.0296331717649855	-0.0326423723187671
0.0804022941544543	0.00532924846587533
0.131383273877654	0.0425991529967861
0.181904061960663	0.0787996761925573
0.23127629231381	0.113851143200566
0.278924344919135	0.147881047830953
0.324501180853081	0.181044869247175
0.367923379708696	0.213343158140619
0.409293588269655	0.244525809482241
0.448737111409081	0.274118411900648
0.48622603425057	0.301544791437965
0.521475521447384	0.326291504984751
0.553972596769537	0.348062633774885
0.583148586759309	0.366884829786512
0.608648918285588	0.383137099451902
0.63060979307198	0.397505576370176
0.649837599688128	0.410893683082198
0.667808970560171	0.424327872111652
0.686461109735641	0.438873444113551
0.707807803728716	0.455531886471645
0.733474027788614	0.475078777218525
0.764271641407792	0.497852571781123
0.799937770361414	0.523585024659149
0.839136994842262	0.55139395817216
0.879785106587659	0.580004035813561
0.919665074599823	0.608162557724178
0.957181764315168	0.635126630537786
0.992000118576098	0.661035845580951
1.02528938091214	0.686969182269457
1.05935346723288	0.714538014947027
1.09654363185091	0.74498139515258
1.13753719234258	0.77787815792896
1.17933954989425	0.809766950746667
1.21367022686711	0.833165312080103
1.17736960945007	0.805917783135532
1.07532446250208	0.729431186275075
0.917819843977825	0.611589506458616
0.715140811832005	0.460276728646036
0.477572424019308	0.283376837797222
0.215399738494426	0.0887738188720543
-0.0610921867879507	-0.115648343169582
-0.341618293873129	-0.322005663367804
-0.615893524806418	-0.522414156762728
-0.873632821633126	-0.70898983839447
-1.10455112639856	-0.873848723303147
-1.29836338114803	-1.00910682652888
-1.44478452792685	-1.10688016311177
-1.53352950878032	-1.15928474809196
-1.57407618090585	-1.17801170978891
-1.59620673844419	-1.18661485499168
-1.60973322639238	-1.19117067539823
-1.61909012542445	-1.19400649965122
-1.62346719846263	-1.19410107622637
-1.61811094679851	-1.18805681434848
-1.59630972184394	-1.17135091426062
-1.54821019632618	-1.1353949567035
-1.46929174980797	-1.07744232846994
-1.3661070247473	-1.00243307590449
-1.24520866360216	-0.915307245351733
-1.11314930883052	-0.821004883156231
-0.97648160289038	-0.724466035662555
-0.841758188239716	-0.630630749215274
-0.715531707336515	-0.544439070158956
-0.604354802638762	-0.470831044838172
-0.514780116604439	-0.414746719597489
-0.453360291691534	-0.377504749717384
-0.419138320955955	-0.356738849294278
-0.40102254336523	-0.348139097398693
-0.392697166180895	-0.346418152838157
-0.388099446613626	-0.346312102097778
-0.382201761640157	-0.343470081129333
-0.371453971455216	-0.335065739289467
-0.35388887109078	-0.32000546568236
-0.328945801050275	-0.298702767734021
-0.297110038851615	-0.272519743801771
-0.259477180628437	-0.243088659031978
-0.217342802152886	-0.211747661843013
-0.171899901844697	-0.179240894440671
-0.124086872870184	-0.145708501061841
-0.0745702575162692	-0.110895028392039
-0.023807676329614	-0.0744569594029729
0.0278571997251468	-0.0362493417029067
0.0800859244673633	0.00348993008473443
0.132430560034329	0.0440873781795179
0.184242993966365	0.0845062414271348
0.234661267578702	0.123521349376457
0.282708611453156	0.159960875799289
0.327483286632914	0.192959591355982
0.368361411837455	0.222149046377826
0.405121168158916	0.247709445851694
0.437933971739508	0.270244579868255
0.467235643531792	0.290514031170086
0.493549891924756	0.309131431319843
0.517353106552346	0.326364778165809
0.539039278559171	0.342134752858472
0.558991286876758	0.356222780454754
0.577716728529033	0.368607664287949
0.595978310190129	0.379777962576051
0.614845800524071	0.390852483924103
0.635615584943911	0.403409656430119
0.659579916882556	0.419057066183592
0.687678586387533	0.438897816993342
0.720124897190215	0.46310376691487
0.756149415882594	0.490765636283999
0.7940194890405	0.520089675327233
0.831435774796732	0.548905271247867
0.8662702371145	0.575363903728382
0.89743239917417	0.598635957841176
0.92550916401826	0.619348136146318
0.952800718337786	0.639493636760806
0.982511679592178	0.661641874562437
1.01712044847974	0.687487747992996
1.05626468922631	0.716074396184564
1.09477426722695	0.742306156180317
1.12167072391197	0.756495222058476
1.08678210895153	0.728321400933907
0.988809950546378	0.649590631742062
0.837794778410806	0.528988955755732
0.643777122259094	0.375202414247708
0.416797511805522	0.196917048490782
0.166896476764373	0.00281889975774501
-0.095885453150073	-0.198405990678612
-0.361507748223533	-0.398071581545497
-0.619929878741726	-0.587491831570119
-0.86111131499037	-0.757980699479686
-1.07501152725519	-0.900852144001408
-1.25158998582189	-1.00742012386249
-1.3808061609762	-1.06899859779015
-1.45261952300383	-1.09462080645569
-1.48038052277844	-1.1070749574235
-1.49145211620562	-1.11247088861603
-1.49202759909401	-1.11355503270563
-1.48426864399001	-1.10989946688286
-1.46673444118349	-1.09877130296757
-1.43560613974837	-1.07642238327612
-1.3815324945496	-1.03711754005809
-1.30487984598069	-0.981173377131275
-1.21090815650671	-0.912689362256872
-1.10487738859275	-0.835764963196063
-0.99204750470387	-0.754499647710038
-0.877678467305152	-0.672992883559981
-0.767030238861671	-0.59534413850708
-0.665362781838501	-0.525652880312521
-0.577936058700719	-0.468018576737493
-0.510010031913398	-0.424282177302388
-0.463879337252202	-0.390255560066938
-0.430861490129027	-0.363918785999042
-0.406650314632242	-0.343558934924916
-0.387399914986026	-0.327803422095607
-0.370096056229942	-0.315317829392648
-0.352512415122684	-0.30451542581065
-0.333015746030009	-0.29353495423445
-0.31043060721615	-0.280503913298596
-0.284011896072809	-0.263916710755563
-0.253456015091176	-0.24292562231741
-0.218866762790781	-0.217426549238381
-0.180645788170615	-0.187929600466615
-0.139341752536025	-0.155286186309045
-0.0955242605525487	-0.120391922285613
-0.0497312053941315	-0.0839892363257042
-0.00248337237710646	-0.0466379610916037
0.0456883315970299	-0.00882020926507745
0.0942516398952123	0.0289371560694233
0.142712418041157	0.0660351707858733
0.190638315667849	0.101895248174887
0.237629941447885	0.136100230645868
0.283248105573445	0.168480612440037
0.326949849926354	0.199081608048516
0.36809757132026	0.228018681598707
0.406067848101477	0.25529518209446
0.440417695496371	0.280687117052851
0.471018183279915	0.303775121904625
0.498085313818101	0.324127359695598
0.522117051935464	0.341554513918392
0.543810580295848	0.356321029356617
0.564018222413433	0.369219177161701
0.583728656547628	0.381472284916641
0.604020783272002	0.394499692716178
0.625965818069489	0.40962130777025
0.65049524939171	0.42778962488408
0.678257208319592	0.44941363697911
0.709471568513346	0.474294168891001
0.743810599710089	0.501654996025979
0.780373824089319	0.530263778662743
0.817840379274198	0.558672019059193
0.854831139993176	0.585595706305618
0.89041236663791	0.61037875026353
0.924570848601081	0.633374880644026
0.958424442275574	0.656020673551259
0.993924293822425	0.680400441428149
1.03288750512512	0.708233091788352
1.07540331979409	0.739418561041512
1.11796623785056	0.770524339514947
1.15200769141605	0.793802187648737
1.11684569630778	0.764700350234559
1.01807161886041	0.683360380007674
0.865753320890081	0.558730589991555
0.669958664212921	0.399759293209673
0.440755510645072	0.215394802685502
0.188211722002672	0.0145854314425126
-0.0776048398981398	-0.193720507495821
-0.346626313241226	-0.400574701106028
-0.608784836210447	-0.597028836364635
-0.854012546989666	-0.77413460024817
-1.07224158376274	-0.92294367973316
-1.25340408471354	-1.03450776179613
-1.38743218802592	-1.09987853341362
-1.46425803188375	-1.12782989644515
-1.49587231991323	-1.13807636750105
-1.50821983183304	-1.13977723670531
-1.50981430599979	-1.13832938849061
-1.50471794311276	-1.13512442224329
-1.49281202991202	-1.12825702451819
-1.47090816350142	-1.11382373487367
-1.4343355015977	-1.08744366361772
-1.37327424792926	-1.04252992354678
-1.28855912879452	-0.979762383560308
-1.18607693890017	-0.903799092381813
-1.0717144729529	-0.819298098734788
-0.951358525659398	-0.730917451342729
-0.830895891726356	-0.643315198929136
-0.716213365860462	-0.561149390217505
-0.613197742768406	-0.489078073931333
-0.527735817156878	-0.431759298794119
-0.465714383732566	-0.391245654470118
-0.428133331358409	-0.3656047087406
-0.408179007620008	-0.352107936639217
-0.399961526403759	-0.347102220231271
-0.397249031742247	-0.346625296663403
-0.394579009611162	-0.34694745845214
-0.387963700072317	-0.344992691129347
-0.375124431330404	-0.338610544217172
-0.355333503043409	-0.326673578657192
-0.329022166611331	-0.308988193424173
-0.297312777166378	-0.28605014392951
-0.261578868771528	-0.258732603596549
-0.223083385303945	-0.228014947649667
-0.182727231150382	-0.194818695798916
-0.140944101734059	-0.159947530959461
-0.0977673507408762	-0.124087592533151
-0.0530498213238203	-0.0878266431952766
-0.00675167884636795	-0.0516677069564092
0.0408288860289632	-0.0160245442474734
0.0889795591972425	0.0187993197787241
0.136668275021407	0.052623586497855
0.182749459244639	0.0853594068051739
0.226198030746096	0.116919220193665
0.266302094977041	0.147108430537437
0.30277338099184	0.175576829019947
0.335757466238429	0.201880603606642
0.365739946808381	0.225626424108846
0.393363828775185	0.246610885329505
0.419212419638091	0.264885192667288
0.44365093538164	0.280743420942285
0.466812509561776	0.294685351916397
0.488748930764265	0.307398010997518
0.50968560506794	0.31975175894631
0.530264833751152	0.33277379994205
0.551644617537181	0.34757193127782
0.575357934882174	0.365204865910051
0.602936966568502	0.386501030109002
0.635419705392093	0.411834625619344
0.672913303942723	0.440910612864102
0.714378449355189	0.472670615142962
0.757755580500031	0.50544120822804
0.800477984158494	0.537363055907966
0.840283037916863	0.567000373543892
0.876068543845367	0.593911548179521
0.908436669330182	0.618913285730176
0.939589658893419	0.643808089091128
0.972385238548138	0.670476290291259
1.00860407731512	0.699453515328526
1.04680937273495	0.728373255643031
1.08050936179111	0.75085931070564
1.09750362762943	0.725423978878521
1.05891884421225	0.654039172616404
0.951099139833912	0.544086675748152
0.785946483304229	0.402948272102624
0.575362843433001	0.238005745508682
0.331250189030036	0.0566408797951879
0.0655104889051388	-0.133764541208998
-0.209954288131885	-0.325828733675013
-0.483242173271229	-0.512169913773998
-0.742451197703087	-0.685406297677091
-0.975679392617655	-0.83815610155543
-1.17102478920513	-0.963037541580155
-1.31658541865569	-1.0526688339224
-1.40045931215955	-1.09966819475332
-1.43516479360625	-1.11563116747218
-1.44856313862813	-1.11922134819814
-1.44928932979344	-1.11610284373453
-1.4418573918691	-1.10865849070206
-1.42673013284067	-1.0963411576768
-1.40123745532555	-1.07656017971517
-1.35197352187917	-1.03868625429742
-1.27720378571601	-0.981459246181309
-1.18225637475598	-0.909041864161498
-1.072459416919	-0.825596817032632
-0.953141040124954	-0.735286813589361
-0.829629372293767	-0.642274562626334
-0.707252541345341	-0.550722772938199
-0.591338675199583	-0.464794153319607
-0.4872159017764	-0.388651412565207
-0.400212348995701	-0.326457259469648
-0.335656144777391	-0.282374402827579
-0.294880643840036	-0.256534825577158
-0.27485083877356	-0.246745944221753
-0.269809931306919	-0.24806291616002
-0.273257155214275	-0.255055852005372
-0.279222976875783	-0.262869122837791
-0.28315316534208	-0.267916910906802
-0.282234826093908	-0.268110806769524
-0.275202493453976	-0.262662937913444
-0.261828021409016	-0.251626787933322
-0.242365851748075	-0.23540538155405
-0.217176109179282	-0.214435658707171
-0.186612329880828	-0.189137188034505
-0.151113884303193	-0.160054127494947
-0.111358167297042	-0.128018778020652
-0.0683269826904955	-0.0941725833596394
-0.0232050701060566	-0.0597714093566004
0.0228744638011955	-0.0258243145587716
0.0691290985812586	0.00727418937541318
0.115312219225753	0.039906684098186
0.161652593704964	0.0730366691968229
0.208521445262484	0.107669106344321
0.255950977157556	0.144183797678918
0.303241889077133	0.181872132098476
0.348889085664144	0.218945334633477
0.390906298524242	0.253046399238286
0.427420819750309	0.282026129554506
0.45727439553915	0.30462599806062
0.480391962928981	0.320810859826598
0.49782217616734	0.331702133292804
0.511494026140058	0.339230270651322
0.523804299121317	0.345685408831347
0.537161264117247	0.35330214715574
0.553586369580264	0.363926285580409
0.574430054198581	0.378758289766455
0.600211432200908	0.398180194878896
0.630572214751014	0.421703099397268
0.664342438146387	0.448067978467327
0.699722381621903	0.47549535478233
0.734577444978272	0.502044723224709
0.766834379362335	0.526031230670652
0.794963491194622	0.546443800209899
0.818495994633528	0.563289830466133
0.838423166329785	0.577744473169475
0.857203662400517	0.591939467196685
0.878093531573994	0.608255548905831
0.903694698842881	0.628124682131335
0.933953752122515	0.650572033235924
0.964208610689676	0.670951927802508
0.984124889215837	0.680465669445361
0.947565960795867	0.651885267476833
0.845408156014734	0.572175786816473
0.688929945590602	0.450384815332113
0.489409800241635	0.295559940891585
0.258126190685997	0.116748751362724
0.00635758764185269	-0.0770011653866377
-0.254617538172634	-0.276642221488668
-0.513520716039299	-0.473126829075533
-0.759073475239978	-0.6574074002794
-0.979997345056508	-0.820436347232437
-1.16501385477072	-0.95316608206681
-1.30284453366446	-1.04654901691468
-1.38221091101955	-1.09153756390823
-1.41500736878753	-1.10352286695205
-1.42483581020986	-1.10235933228482
-1.42132574039995	-1.09491620783776
-1.40954391607949	-1.08399887607677
-1.3898748289636	-1.06867640831954
-1.35913549160767	-1.0455374511667
-1.30434423128988	-1.00468577756619
-1.22520799108255	-0.945972049289283
-1.12765920781668	-0.873832039657787
-1.01763031832324	-0.792701521993499
-0.901053759433225	-0.707016269618218
-0.78386196797763	-0.621212055853743
-0.671987380787438	-0.539724654021873
-0.57136243469364	-0.466989837444409
-0.487919566527223	-0.407443379443149
-0.427591213119176	-0.365521053339891
-0.391158561977235	-0.341293785698764
-0.375103104138088	-0.331597462030732
-0.373461367726554	-0.331937371236444
-0.379388490939196	-0.337296345462712
-0.386403461963858	-0.343031114396534
-0.389332386439409	-0.345530216450545
-0.384817625424711	-0.342545285022868
-0.371383955977886	-0.333196166504906
-0.349152301816264	-0.317713668936797
-0.319340474867731	-0.2970133317924
-0.28369707096709	-0.272214144116659
-0.243994498234861	-0.244234140777657
-0.201670183484757	-0.213581453074938
-0.157662869523637	-0.180394899890016
-0.112446038223263	-0.144692145533904
-0.0662083082531632	-0.106697487643924
-0.0190859387445565	-0.0670826863977915
0.0286542178406733	-0.0269878466155059
0.0765441994771695	0.0122037502542447
0.123961543918297	0.0492331407849417
0.170251762320048	0.0833038138453289
0.214867629807	0.114253019548838
0.257474042495349	0.142511822577762
0.297985248062872	0.168889926300614
0.336519189774173	0.194261894296526
0.373276323753594	0.219251805892674
0.408382579570909	0.244023446003733
0.441765820458525	0.26825707042353
0.473135374660541	0.291319212298121
0.502089689172281	0.312548423146501
0.52831299550825	0.331540502250777
0.551787261355887	0.348338512907449
0.572957395693261	0.363492475540871
0.592813074768378	0.378006909802418
0.612854957593318	0.393205301175644
0.634902984140144	0.410516118328204
0.660721363783286	0.431172845427808
0.691510930389622	0.45585725958249
0.727428198031762	0.484386552215453
0.767349737162053	0.515597492966107
0.809048987343753	0.547560266761013
0.849809038084304	0.578142168250107
0.887326208388939	0.605775715580016
0.920618289762808	0.63014523772392
0.950569079582095	0.652460719396414
0.979755326756204	0.675068163888809
1.01135686741528	0.700339471338105
1.04725030183658	0.729046774471794
1.08576211451825	0.758690588705365
1.11987600173897	0.782428760949861
1.13679234277569	0.757786117112681
1.09909903501421	0.688553086001445
0.993613760729765	0.581772018216614
0.831728493422357	0.444485264358646
0.624835206591988	0.283735175028002
0.384325873738659	0.106564100825141
0.121592468362372	-0.0799856076494788
-0.151973036036872	-0.268871599795397
-0.424978665959072	-0.453051525012154
-0.686032447904226	-0.625483032699291
-0.923742408372332	-0.779123772256349
-1.12671657386339	-0.906931393082867
-1.2835629708774	-1.00186354457839
-1.38288962591436	-1.05687787614245
-1.43183464472731	-1.08000338646808
-1.46215862755316	-1.09284983449179
-1.48179145118768	-1.1004562352554
-1.4945385003658	-1.10473839329869
-1.50032213034299	-1.1050718390097
-1.49617542286007	-1.09921404765314
-1.47760668491286	-1.08422003491924
-1.43496005837049	-1.05718804353497
-1.36374828992521	-1.01195696277106
-1.27037809116321	-0.949143499907792
-1.1612561736707	-0.873762293897079
-1.04278924903388	-0.790827983690824
-0.92138402883896	-0.705355208240934
-0.803447224672137	-0.622358606499316
-0.695385548119618	-0.546852817417874
-0.603605710767605	-0.483852479948516
-0.534514424202303	-0.438372233043147
-0.489465714924325	-0.411072204512486
-0.465682722769924	-0.399538316925804
-0.45687591403167	-0.398628986634889
-0.455810022917119	-0.40244364319551
-0.455875833564504	-0.405696008673334
-0.452174404404066	-0.404638860730231
-0.441935102138251	-0.397370102076396
-0.42432783435003	-0.38360359058426
-0.399894444707658	-0.364143898604056
-0.369861198402429	-0.340306469702996
-0.335539237657472	-0.313428043569415
-0.297940166440691	-0.284521434401999
-0.257652414328369	-0.254099826932706
-0.214936558251123	-0.222197079056959
-0.169932824307337	-0.188578374880226
-0.122869275096613	-0.153058182478403
-0.0741988599354269	-0.115778107832226
-0.0246306678348592	-0.0773116051598571
0.0249562733234347	-0.0385595126943496
0.0736975003759469	-0.000513411647095177
0.120960173369386	0.0359876087640545
0.166490317860353	0.0704159379843627
0.210401325198031	0.102603087970077
0.252990380534197	0.132688350387824
0.294465523643134	0.16099640547545
0.334719418338944	0.187882165808195
0.373265778983641	0.213586651870811
0.409373994052468	0.238146820054859
0.442338978056611	0.261397101792183
0.47176408896709	0.283078253079234
0.49775020349163	0.303019529500443
0.520948134337169	0.321313363649947
0.542488864845249	0.338405653187891
0.563831164349182	0.355076348591178
0.58656513640301	0.372330423126567
0.612193307494001	0.391228851395944
0.641893323911031	0.412682890229845
0.676270796010135	0.437237691259593
0.715146556676333	0.464887772608588
0.757468541677407	0.494989621475015
0.801450238031656	0.526347837222256
0.844980221361411	0.557523720153971
0.886234373857715	0.587330338484464
0.924312494044341	0.61535525701034
0.95966395126589	0.64226078741362
0.994069512685835	0.669626742048683
1.03000104583689	0.699233004692384
1.06930836479168	0.731870452191089
1.11141591291877	0.765957872245742
1.15152400019475	0.796401457569053
1.17956849041896	0.814222755535373
1.14638087016984	0.786687909029785
1.05304556380156	0.709653252301047
0.908903902882756	0.591473609531199
0.723297218982065	0.440503804902282
0.50556684366812	0.265098662596334
0.265054108509554	0.0736130067953964
0.0111003450750021	-0.125598338318492
-0.246953115066901	-0.324180548563291
-0.499764940347523	-0.51377879975696
-0.737993799198228	-0.68603826771746
-0.952298360050382	-0.832604128262751
-1.13333729133535	-0.945121557210794
-1.2717692614845	-1.01523573037955
-1.3582529389292	-1.04882079468633
-1.39993365237351	-1.06859506205694
-1.42615404724928	-1.08051917757228
-1.4415163536829	-1.08727920290929
-1.44690811859154	-1.08864349910339
-1.44035155161903	-1.08237910454862
-1.41825400170874	-1.06533854571635
-1.37168264681768	-1.03046442462128
-1.29750135132932	-0.975817339507214
-1.20194521719192	-0.905982380626255
-1.09124934635373	-0.825544638230504
-0.971648840763009	-0.739089202572066
-0.849378802368016	-0.651201163903043
-0.73067433311701	-0.566465612475539
-0.621770534958246	-0.489467638541656
-0.528902509839984	-0.424792332353497
-0.45830535971048	-0.377024784163167
-0.41164626887193	-0.346982565416464
-0.386275819169173	-0.332339463294082
-0.375946887082468	-0.328050093494039
-0.372993040471371	-0.328093492388599
-0.369972885022355	-0.326783389607617
-0.361128691067998	-0.3198800590554
-0.343346516858971	-0.305255730348058
-0.31638236484739	-0.282973484523645
-0.282277697169479	-0.254777934225301
-0.244158686495253	-0.223174654820582
-0.20488870163829	-0.19044477736421
-0.166111591126291	-0.157972548033251
-0.127996588782564	-0.126091041209168
-0.0896309720912664	-0.0943836752506487
-0.049743691254096	-0.0621950006420237
-0.0073921562158712	-0.029084565761219
0.0376402950964353	0.0049392231534797
0.0848091503116382	0.0394316455185879
0.133049571915359	0.0736953895246551
0.181121444813874	0.107020041130737
0.227895666826297	0.138876817206895
0.272502987142653	0.169012741655392
0.314365205263927	0.197435312950378
0.353173694077122	0.224311297206695
0.388853471222585	0.249816020962219
0.421498906677536	0.273968301008429
0.451252890260646	0.296490907886754
0.47814600265399	0.316756799734812
0.501979219073945	0.33388756820291
0.522359224085673	0.347026811531905
0.53894301761058	0.355733926593936
0.551839440031585	0.360378096535064
0.562002096253874	0.362371947274103
0.571380864731318	0.364079244241312
0.582636313647249	0.368312812425476
0.598411232677647	0.377531291691307
0.620428559663726	0.393042919973177
0.648839214955639	0.414565459882837
0.682131470525068	0.44033091144046
0.717631159043044	0.467687535826988
0.752387569726704	0.493978942398654
