# Supplementary material for: A multiwavelength photoplethysmography dataset with blood pressure and heart rate reference measurements
Source: Data Brief. 2025 Nov 14;63:112284. doi: 10.1016/j.dib.2025.112284 (PMC12682042; doi:10.1016/j.dib.2025.112284)
Supplement: Supplementary file 1 [file mmc1.zip › ppg_csv/ppg_subject_058.csv]

IR_PPG	Red_PPG
-1.095701351025	-0.650397546275592
-1.11267562150972	-0.656349904503038
-1.12299460930928	-0.657664941634302
-1.12650467355705	-0.654751523454715
-1.12286597200931	-0.647915079784856
-1.11174847617265	-0.637347869907942
-1.09309997193483	-0.623221928557623
-1.06738833527825	-0.605832277670948
-1.03572150834952	-0.585708783001289
-0.999787869221662	-0.563636755836385
-0.961628397064671	-0.540577715247599
-0.923314665198178	-0.517525998911389
-0.886627313746984	-0.495352145556945
-0.852810335468364	-0.474674683448464
-0.822445379323999	-0.455786807442598
-0.795463126238086	-0.438652986337658
-0.771282225863174	-0.422977214524124
-0.749037295171431	-0.40832509111396
-0.727833768152529	-0.394263310356654
-0.706960600412763	-0.380471660718178
-0.686007289451387	-0.366789123854026
-0.66486425128311	-0.353180015061782
-0.643622493392133	-0.339642108953227
-0.622416547277719	-0.326105875485544
-0.601266707734067	-0.312373443425385
-0.579972161557705	-0.298120205270018
-0.558088024408178	-0.282952766341334
-0.534991449074298	-0.266500689614291
-0.510012845528247	-0.248511203843236
-0.482586547942469	-0.228907625027084
-0.452369890610079	-0.207778944648423
-0.419299836727941	-0.185310997926445
-0.38359427358816	-0.161723483049578
-0.345725401938277	-0.137275187505412
-0.30637238505379	-0.112327500552902
-0.266330187297338	-0.0873899742674113
-0.226359758954031	-0.063079219306817
-0.187013237963292	-0.0399838645629112
-0.148510222478435	-0.0184867738318343
-0.110735008570429	0.0013766715119319
-0.0733702517704251	0.0199507413371531
-0.0361139449001568	0.0378456318071082
0.00112101936971698	0.0557072673557957
0.0381274294679073	0.0739705406516523
0.0744883476995595	0.0927192597897712
0.109772342056564	0.111718186598802
0.143721662009292	0.130580066495877
0.176336516862511	0.148962261197569
0.207835125742361	0.166694415445106
0.238532068252622	0.183796743612539
0.26869550073953	0.200409308539603
0.298432569151604	0.216683191632064
0.327634044183914	0.232680890144883
0.355992945060084	0.248316505032403
0.383098616893191	0.263357416107228
0.408591175975141	0.277502326294406
0.432335185699961	0.290524675650207
0.454549147641343	0.302427884079494
0.475834347826555	0.313533972343522
0.497085166629272	0.324450112738285
0.519307099039653	0.335918789882529
0.54339563548202	0.34861375914065
0.56993594137585	0.362961314531421
0.599074550213026	0.379043772321754
0.630492696697286	0.396601974180741
0.663482109095683	0.41511906929549
0.697097679097251	0.433949245326827
0.730344299572283	0.452451186741026
0.762350234502894	0.470093727904333
0.792488595409065	0.486517788004724
0.820429530147167	0.501556580001591
0.846128279180559	0.515225787784147
0.869767747373206	0.527694018183331
0.891678662082596	0.539235922910732
0.912261357361954	0.550165723363137
0.931929355834335	0.560757782849445
0.951082222679526	0.571180760543151
0.970099619980031	0.581481420035766
0.989340667968503	0.591633848433537
1.00913451228216	0.601628743240166
1.02975462018129	0.611549548841277
1.05137960520832	0.621592279807684
1.07405899439725	0.632024043489522
1.09771604896254	0.643110023214221
1.12221315998089	0.655048786028825
1.14746758258869	0.667941960879261
1.17355012270903	0.681795643521855
1.20065828825554	0.69651562455399
1.22885955471905	0.711831971018239
1.25757054362574	0.727098130062162
1.28487050980922	0.740977072520296
1.3068944187575	0.751132536421803
1.31762950905507	0.754119113300218
1.30269853327777	0.744698368313764
1.25985258649912	0.717720333959087
1.19201213954898	0.675111311143214
1.10209766325721	0.618797600773171
0.993029628453676	0.550705503755985
0.867728505968243	0.472761320998683
0.729114766630775	0.386891353408291
0.580108881271133	0.295021901891837
0.423631320719182	0.199079267356346
0.262602555804785	0.100989750708846
0.0999430573578056	0.00267965285636352
-0.0614267037918926	-0.093924725294075
-0.218586256814447	-0.186897082835443
-0.368615130879992	-0.274311118860713
-0.508592855158668	-0.354240532462859
-0.635598958820607	-0.424759022734855
-0.746712971035948	-0.483940288769673
-0.839014420974828	-0.529858029660286
-0.909582837807381	-0.56083000333446
-0.955873401184861	-0.587389190792108
-0.996512796259346	-0.609829325446965
-1.03196381945462	-0.628461267060774
-1.06243204422649	-0.643518248803747
-1.0877466938693	-0.655065249795196
-1.10735265682629	-0.662987707220725
-1.12046278315643	-0.667080184544154
-1.12633383468632	-0.667196715730382
-1.12457785262668	-0.663394473320078
-1.11541444197511	-0.656012297052896
-1.09978551400585	-0.645660280270456
-1.07927764723671	-0.633128405243362
-1.05584355472065	-0.619240601831444
-1.03139024869752	-0.604695456031163
-1.00736951091726	-0.589945698960069
-0.98451332057773	-0.575158132087133
-0.962793260044436	-0.560260510034247
-0.941592360661253	-0.545046034219918
-0.920012231130929	-0.529294178084179
-0.897213846286666	-0.512876886135796
-0.872693414707895	-0.495830138682145
-0.846416654343633	-0.478371677248792
-0.818778454788367	-0.460849356891186
-0.790411906034264	-0.443624183736238
-0.761918820280955	-0.426919912108459
-0.733616581992532	-0.410690831601553
-0.70538885602718	-0.394562574084298
-0.676695231367146	-0.377885246472053
-0.646750065070595	-0.359905044996602
-0.614831151757195	-0.340016307152176
-0.580622595622887	-0.318013074323512
-0.544450492274846	-0.294236747860111
-0.50728302245025	-0.269539042389086
-0.470466680354844	-0.245056200064226
-0.435306838227231	-0.221883363798122
-0.402674043208085	-0.200780490052386
-0.37278152858904	-0.182008255492057
-0.345182461894345	-0.165322964758149
-0.318949613752258	-0.150100952592599
-0.292955270983453	-0.135532991982233
-0.266162110738093	-0.120827444044843
-0.237855080211972	-0.105378603189203
-0.207771486581715	-0.0888763430751549
-0.176107523990598	-0.0713421282952188
-0.143403158083171	-0.0530809465257832
-0.110343759870302	-0.0345543071387351
-0.0775466617892764	-0.0162086790380346
-0.0453976889885754	0.00168097787062928
-0.0139730874019181	0.0190934777496034
0.016948532798624	0.0362422598317847
0.0478020614201495	0.0534743834658045
0.0791144236831612	0.0711436900467937
0.11138951187178	0.0895225746929485
0.145038096954248	0.108790767357477
0.180369858070558	0.12908784888576
0.217630192635279	0.150571584202552
0.257034325230871	0.173424454410542
0.298751747964493	0.197795908980483
0.342831111469394	0.223715118212053
0.389101611524079	0.251022075465886
0.437107109151989	0.279347056806917
0.486113762491033	0.308143768175482
0.535196943626047	0.336765421810312
0.583381357061508	0.364565034007466
0.629792412993433	0.390995545417097
0.673776601462017	0.415684035920819
0.714958550205142	0.438462788686202
0.753221869905039	0.459352455619154
0.788629671195665	0.47850166234602
0.821328003427653	0.496099791968681
0.851484848946012	0.512299911295646
0.879303291110533	0.527199992499089
0.905115997101505	0.540910677916803
0.929524434269174	0.553687319299031
0.953498958354421	0.566051018627142
0.978330352349412	0.578802015855518
1.00534987447809	0.59285261744192
1.03541598610601	0.60886954926883
1.06826846991285	0.626804695066996
1.10193500257039	0.645477977742868
1.13241564323435	0.66240120021554
1.15384621209808	0.673964583860684
1.15923708907796	0.675983822272402
1.14637688175244	0.668108613672283
1.10951639911903	0.645577375656762
1.05123585019248	0.610031689903091
0.974115443987537	0.563113138088523
0.88073538951894	0.506463301890311
0.773675895801434	0.441723762985706
0.655517171849762	0.370536103051962
0.528839426678669	0.294541903766331
0.396222869302898	0.215382746806066
0.260247708737193	0.134700213848418
0.123494153996298	0.0541358865706416
-0.0114575859050439	-0.0246686533500119
-0.142027301952088	-0.10007182423629
-0.265634785130091	-0.170432044410939
-0.37969982642431	-0.234107732196708
-0.481642216819999	-0.289457305916343
-0.568881747302416	-0.334839183892592
-0.638838208856818	-0.368638904371566
-0.688660585838604	-0.398270386898508
-0.732021674988315	-0.423912271322651
-0.769284417296696	-0.445788890428326
-0.800792146084643	-0.464091750183707
-0.826691658551185	-0.478891666261212
-0.846788918945287	-0.490083724342205
-0.860535450838925	-0.497402064503451
-0.867186452040281	-0.50051139566571
-0.866085567134229	-0.499144045297885
-0.856973117133554	-0.493234570834635
-0.8402117189261	-0.483015254988993
-0.816859031087144	-0.469054963792337
-0.788567836969461	-0.452234505484733
-0.75734522694796	-0.433657642165174
-0.725240060076791	-0.41450704777467
-0.694038094121913	-0.395870199381378
-0.665030860906886	-0.378576787908985
-0.638899969881049	-0.36309489750226
-0.615730137214407	-0.349516126947727
-0.595136633285499	-0.337625386002637
-0.576469730458982	-0.327019713014104
-0.559038453981961	-0.317228838771902
-0.542283500891834	-0.307802518535538
-0.525844616280663	-0.298357404962643
-0.509519116441096	-0.288600512427293
-0.493165449422639	-0.278349067678341
-0.47662480853389	-0.267547986754035
-0.459705412783511	-0.256268314674828
-0.442228460147313	-0.244673538257414
-0.42410275054246	-0.232961421398425
-0.405383608683765	-0.221305227139082
-0.386278165484487	-0.209816128765724
-0.367083776940601	-0.198532589019479
-0.348082069672369	-0.187427600708781
-0.329435100248669	-0.176422960395967
-0.311124012881899	-0.165408325003014
-0.292943331898048	-0.154267127334526
-0.27454297830235	-0.142904750762099
-0.255508212956474	-0.131268363484809
-0.235470959636883	-0.119353596911769
-0.214236066716191	-0.107201901036315
-0.19188389202727	-0.0948917921940536
-0.168796358782519	-0.0825230039792785
-0.145571185224742	-0.070194627433493
-0.122840742137937	-0.0579839511355217
-0.101066313410299	-0.0459341459151836
-0.080396119329999	-0.0340539257199262
-0.0606456280264815	-0.0223248741227549
-0.0414005366232753	-0.0107084856746891
-0.0221860944458221	0.000852187962912349
-0.00262179738459144	0.0124337155008779
0.0174951088101827	0.0241258174970254
0.0381801072582534	0.0360071171013908
0.0592919509440231	0.0481060903783141
0.080575450035275	0.0603669289984892
0.101717890498303	0.0726450886759246
0.122433743773164	0.0847447144326159
0.142571873285921	0.0964882753363851
0.162205193536771	0.107793573051546
0.181652853607415	0.118733687950612
0.201415923578852	0.129564045365289
0.222056246452133	0.140705700674694
0.244076238357067	0.152677291400897
0.267844658592763	0.165981990259969
0.293571327745851	0.180978897218392
0.32129905530127	0.197781420246198
0.350884368309973	0.216215744653664
0.38197150469293	0.23584934556294
0.413989648315681	0.256077857853995
0.446199114131945	0.276243975292238
0.477787444206404	0.295754785069053
0.507993966604885	0.314167029667326
0.536232641562164	0.331223365887257
0.56218150088947	0.346840114599267
0.585809315065928	0.361062481389842
0.607328099959267	0.374013613303335
0.627094954672994	0.385861937152639
0.645513060140228	0.396813305362882
0.662976140076294	0.407114065122012
0.679867793078909	0.417046555409088
0.696589700884343	0.426908895552461
0.713575480907542	0.436981685353431
0.731262145730068	0.447489192237489
0.750023636920608	0.458565901902709
0.770091736383659	0.470243053651017
0.791493027958565	0.482468698832083
0.814033755352997	0.4951625598272
0.837368436178989	0.508289365693853
0.861169983623936	0.521927605314402
0.885367582701269	0.536316566310789
0.910354664220437	0.551864481989267
0.937030986693954	0.569085843772121
0.966560601921616	0.588426112053718
0.999809508358461	0.609955761962633
1.03655490156292	0.632980839841683
1.0746904560758	0.655696517124267
1.10973330591501	0.67505166645353
1.13491744604106	0.686957201827622
1.14201340193368	0.686863647956828
1.12772039251247	0.677260746248884
1.08668997211492	0.650087900266785
1.02169505254016	0.607366194968769
0.935508545587313	0.551116715313078
0.830903363055501	0.48336054625795
0.710652416743853	0.406118772761626
0.577528618451495	0.321412479782346
0.43430487997755	0.231262752278348
0.283754113121145	0.137690675207872
0.128649229681406	0.0427173335291598
-0.0282368585425431	-0.0516361877995508
-0.184131239751576	-0.143348803820019
-0.336261002146567	-0.230399429574006
-0.481853233928391	-0.310766980103271
-0.618135023297922	-0.382430370449575
-0.742333458456036	-0.443368515654678
-0.851675627603606	-0.49156033076034
-0.943388618941507	-0.525268038604278
-1.01469952067061	-0.555493840513087
-1.06273421061532	-0.582459449868904
-1.10450568868716	-0.606116570115461
-1.13954019996715	-0.626150255972093
-1.16717782249194	-0.642000566408499
-1.18656115244868	-0.652940711205303
-1.19668041468274	-0.658226677903617
-1.19653159650211	-0.657285574344136
-1.18537663906948	-0.649877666549049
-1.16302548237624	-0.636175814091189
-1.13003510048262	-0.616747326088907
-1.08775133113854	-0.592466071261136
-1.03818021660174	-0.564399252308731
-0.983733758326802	-0.533701152879095
-0.926929195460102	-0.501526708452699
-0.870124054728309	-0.468973342755458
-0.815345868985783	-0.437068172620801
-0.764236971211591	-0.406810794912362
-0.718092380503709	-0.379241565079812
-0.677932837157975	-0.355459469572897
-0.644538594706322	-0.336513341207918
-0.61838700058536	-0.323155363827302
-0.599494001440619	-0.315543250084007
-0.587236949268471	-0.313041521739305
-0.580280856454538	-0.314248108197226
-0.576690674341628	-0.317260245106652
-0.574201943771854	-0.320065233448321
-0.570531219053939	-0.32089227350486
-0.563613986386038	-0.318419599530132
-0.551741505097153	-0.311830579010954
-0.533641426557798	-0.30077183123256
-0.508552863455144	-0.285267959201618
-0.47630136209608	-0.26562586235018
-0.437336915152824	-0.24234710778556
-0.392693925887412	-0.216061314877787
-0.343859309892655	-0.187486445568572
-0.29256607438437	-0.15740904874107
-0.2405502177927	-0.126664132828946
-0.189322986235665	-0.0960925931828964
-0.140018680363549	-0.0664734324173172
-0.0933649813800329	-0.0384566088376781
-0.0497770979162233	-0.0125308313536922
-0.00951718246361123	0.0109626951823608
0.0271718631221261	0.0317927523027982
0.0600268057184261	0.049813889497674
0.0888271467768388	0.0649811396341176
0.113514881311444	0.0774007667688734
0.134305690578639	0.0873835922525947
0.1517398533998	0.095453454258744
0.166648816273653	0.102281253602495
0.180039726396158	0.108556546345956
0.192921982931831	0.114841353779186
0.206118779844521	0.121454457431226
0.22011609303777	0.128420303024216
0.234992270629673	0.135500645280601
0.250448760108721	0.142306952324375
0.265939293343406	0.148462875856247
0.28087158204621	0.153762073118144
0.294829753622963	0.158267333368972
0.307750420956985	0.162322502608859
0.319997176135704	0.1664798748648
0.332314752671855	0.171371114115346
0.345684386686242	0.177569082088187
0.361126255603368	0.185490182203185
0.37949905917279	0.195360868466337
0.401340607106403	0.207235787216706
0.426781765577578	0.221037632293471
0.455543023150592	0.236591377284093
0.486994386353915	0.253633530360078
0.520249388655085	0.271793171202969
0.554277890380834	0.290569781591807
0.588033874226695	0.309349169788618
0.620586974173602	0.327478216084231
0.651235742704766	0.344377824777695
0.679582642114189	0.359649147942662
0.705557500139081	0.373133866115051
0.729379187781237	0.384910775912
0.751453645927163	0.395233089066879
0.772226186774722	0.404426286443731
0.792026224242673	0.412772827841456
0.810950707041709	0.420413540150786
0.828825406155806	0.427300601183073
0.845262307313886	0.433230264419674
0.85980107947773	0.437950740423195
0.872092382359566	0.441300404175005
0.882064473627244	0.443320143209643
0.890025062122834	0.444307362178346
0.896684199791412	0.444809363014686
0.903112402314029	0.445567121223619
0.910641048434325	0.44741604381167
0.920675809014814	0.451137690429715
0.934373720832695	0.457251047528453
0.952174084417615	0.46575181285958
0.97327028670187	0.475854642083155
0.995208036038225	0.485838824013204
1.01382422754661	0.493104317128276
1.02366707699006	0.49449479039094
1.01888620560054	0.486852236187627
1.00293058752144	0.470501431175632
0.970415898141537	0.444062259411894
0.922981379410024	0.408718020514589
0.862266273276107	0.365652014101892
0.789909821688987	0.316047539791979
0.707551266597867	0.261087897203026
0.616829849951949	0.201956385953207
0.519384813700435	0.1398363056607
0.416855399792526	0.0759109559436794
0.310880850177427	0.011363636420321
0.203100406804337	-0.0526223532911997
0.0951533116224608	-0.114863713572707
-0.0113211934190006	-0.174177144806024
-0.114683866370845	-0.229379347372977
-0.213295465283869	-0.27928702165539
-0.305516748208873	-0.322716868035086
-0.389708473196652	-0.358362680014524
-0.464231398298005	-0.391719007439467
-0.52744628156373	-0.423135785780357
-0.576543958388867	-0.453112442627216
-0.61519894919354	-0.482040736682819
-0.642208175977351	-0.509824808497556
-0.659277219744124	-0.53554593236998
-0.671757705837329	-0.557370530876501
-0.687956549928431	-0.572848630153816
-0.716457471397552	-0.579622744534071
-0.761575842619692	-0.576402765722181
-0.81813988587276	-0.563903522803077
-0.815881468373541	-0.545330886899407
-0.809281712583952	-0.526001030528993
-0.798603863566098	-0.511850375092779
-0.784111166382084	-0.506961682782326
-0.766066866094013	-0.510738057221058
-0.744734207763991	-0.515849092807946
-0.72037643645412	-0.513910078905495
-0.693256797226507	-0.508296338110695
-0.663638535143254	-0.499312821792375
-0.631784895266466	-0.487264481319366
-0.597959122658247	-0.472456268060497
-0.562424462380703	-0.455193133384598
-0.525444159495936	-0.435780028660498
-0.487281459066052	-0.414521905257028
-0.448199606153154	-0.391723714543016
-0.408461845819347	-0.367690407887293
-0.368331423126736	-0.342726936658688
-0.328071583137424	-0.317138252226031
-0.287945570913516	-0.291229305958152
-0.248216631517116	-0.26530504922388
-0.209148010010329	-0.239670433392046
-0.171002951455258	-0.214630409831478
-0.134044700914009	-0.190489929911006
-0.0985365034486843	-0.167553944999461
-0.0647416041213897	-0.146127406465671
-0.032923247994229	-0.12490471498483
-0.00334468012930662	-0.115529022624342
0.0237308544112733	-0.113249955974224
0.048040110565406	-0.113576319591742
0.069319843270988	-0.113700750148221
0.0873068074659142	-0.112783867295682
0.100495459228724	-0.111404494018952
0.0896092681701883	-0.11067341862656
0.0657198416462319	-0.111470512120382
0.0392684950488817	-0.114063581644151
0.0172633438185922	-0.118116852281033
0.00260548807667558	-0.122922616617212
-0.00501232421919553	-0.127657292741004
-0.0074948238043945	-0.131539827820198
-0.00681398824236784	-0.133873833650754
-0.00405299126544923	-0.13402698143934
0.000843098383238832	-0.131420842739811
0.00876080414722135	-0.125574304000376
0.0208417052850858	-0.116191678918476
0.0379155895688777	-0.103250821222375
0.0601374499920341	-0.0870449347722218
0.0869146005931564	-0.0681542605011632
0.117102408825451	-0.0473511206237331
0.149354413095262	-0.0254632415099557
0.182466545498631	-0.00323306411991577
0.215580718265594	0.0187864763610942
0.248196769050126	0.040267333612381
0.280036884773065	0.0610612622727767
0.310864489888099	0.0810958056737033
0.340358075125459	0.100265462123014
0.368093390720399	0.118379368904416
0.393630169106389	0.135196494575177
0.416659314673403	0.150529371061606
0.43714737987025	0.164359843040427
0.455413991715452	0.176903265618162
0.47209955708071	0.188581652984521
0.488024841430906	0.199912806783671
0.503992439934848	0.211369122458967
0.520607950418216	0.223275044063152
0.538190668636891	0.235783301588335
0.556799032043019	0.248918614848376
0.57633336330089	0.262640068702996
0.596636541155607	0.276873385630598
0.617525654493994	0.291497072288714
0.638746955745093	0.306303251717699
0.659906503297019	0.320969129001242
0.680448564082909	0.335068715453688
0.699728560406967	0.348140967786442
0.717179062758083	0.359812710132034
0.732518842366988	0.369946913492045
0.745923315050419	0.378757287543099
0.758074471483263	0.386823111786608
0.770043980787118	0.394970449055446
0.783023815819491	0.404046619871056
0.797986316141951	0.414672686264018
0.815405010427264	0.42708104723027
0.835165413652418	0.441113841632374
0.856722790824722	0.456382898495184
0.879447307409892	0.4725138370038
0.902997566408954	0.489358725907735
0.927532171655252	0.50707407804018
0.953613854352887	0.526002847812405
0.981761450402552	0.546353749584451
1.01173675596189	0.567740214157913
1.04178175370604	0.588718263263912
1.06809940674226	0.606518236791115
1.08486096435051	0.617162272434742
1.08491022853839	0.616067498751076
1.07217964571504	0.606144999356261
1.03561778258561	0.580903172764315
0.977669467161115	0.54211163699212
0.900779527452521	0.491540010056553
0.807392791470817	0.430957909974496
0.699954087226986	0.362134954762826
0.580908242732013	0.286840762438424
0.452700085996882	0.206844951018168
0.317774445032577	0.123917138518939
0.178576147850081	0.0398269429576149
0.037550022460379	-0.043656017648924
-0.102859103125545	-0.124762125283798
-0.240206400896708	-0.201721761930129
-0.372047042842125	-0.272765309571036
-0.495936200950813	-0.33612315018964
-0.609429047211786	-0.390025665769063
-0.710080753614062	-0.432703238292424
-0.795446492146657	-0.462554565093086
-0.863081434798585	-0.488309443232305
-0.910042976781142	-0.510829952022143
-0.950855513515203	-0.530770546952119
-0.986139836508158	-0.54842468892623
-1.01617468495776	-0.563717518474749
-1.04082007713051	-0.576295040491984
-1.05955464871491	-0.585638403305008
-1.07160795625213	-0.591166767783935
-1.07614453697533	-0.59233644317772
-1.07245605676512	-0.588753550999113
-1.06013408070162	-0.580288668070956
-1.03920571207149	-0.567151153299264
-1.01021092415717	-0.549882765261795
-0.974196636406057	-0.529262029150184
-0.932610378536322	-0.506147804325618
-0.887101082403509	-0.481315555438239
-0.839271461399126	-0.45534400649729
-0.790455342268714	-0.428588333859235
-0.74159305115222	-0.401238393648373
-0.693245014716202	-0.37342784030046
-0.645731484890978	-0.345347481091205
-0.599336265802868	-0.317325091663451
-0.554486245293857	-0.289854099774653
-0.51183069167086	-0.263570708796759
-0.472193405850749	-0.239187023624758
-0.436430699075157	-0.217392281303275
-0.405260496326582	-0.198741710881302
-0.379120757899344	-0.183560001602283
-0.35808960417724	-0.171884542875828
-0.341872154070487	-0.163458611486951
-0.329832819776962	-0.157765028661938
-0.321036185067027	-0.154078397042199
-0.314269684335169	-0.15151389725973
-0.308055023486961	-0.149062300168773
-0.30068854487689	-0.145618997797383
-0.290355995414613	-0.140028797243706
-0.27533693816738	-0.131170077228771
-0.254269096725988	-0.118091889993283
-0.226413152259066	-0.100197597840045
-0.191854212571997	-0.0774396685120778
-0.151586799979904	-0.0504621084991221
-0.107449753004155	-0.0206199351523036
-0.0619102490225704	0.010167462034792
-0.0177358944926412	0.0397162569373234
0.0223795212290841	0.0659567616925274
0.0561683881147209	0.087280675703066
0.0820660999947759	0.102762294890482
0.0993817246729246	0.112216343991128
0.108359812244435	0.116119600546423
0.110152108813014	0.115463514746156
0.106716855851631	0.111606325875288
0.100643647616833	0.106158227511946
0.0948884885409575	0.100883427972014
0.0924145808143495	0.0975711977105454
0.0957668842285415	0.0978366073477377
0.106648174945135	0.102857284059842
0.125592180659924	0.113106991058267
0.151828200990481	0.128176930531289
0.18339690175997	0.146768665004088
0.21751967481516	0.166905884922401
0.2511596565188	0.186352567079045
0.281653267433345	0.203148030041198
0.307251885913795	0.216099550541266
0.327416509469778	0.225053499370122
0.342772317011042	0.230828128810704
0.354747803928235	0.234825418682991
0.365045663084631	0.238484389630038
0.3751476092865	0.242807889931019
0.386009678682983	0.248143765987381
0.397997729339225	0.254266002618278
0.411013111605119	0.260663311398431
0.42470732042592	0.266868258083826
0.438689258965135	0.272676605234116
0.452674888468103	0.278195935816465
0.466583819737519	0.28376606904656
0.480610366592127	0.289846489004317
0.495268502968636	0.296941774921789
0.511358948806185	0.30556466030418
0.529793704215807	0.316182109122427
0.551277510374565	0.329100645063038
0.57595344435016	0.344311010456435
0.603182126868891	0.361368067749406
0.631577096006634	0.379380443969199
0.659290610340039	0.397132190533972
0.684430617513563	0.413301303429878
0.705461908153155	0.426713091737241
0.721489829042215	0.436569551016275
0.732385538660078	0.442608039977292
0.738755259147673	0.445154546529798
0.741787217156445	0.445059914893877
0.743036793642585	0.443546334814866
0.744223951306237	0.442023410370028
0.747099623102438	0.44192975717462
0.753381855458545	0.444616664636993
0.764689465065839	0.451241657456348
0.782360358022068	0.462613469244965
0.807077775862642	0.478948385118353
0.8383388795027	0.499563274064805
0.873931201921022	0.522611791818121
0.909659015440505	0.545013825946325
0.939534609130506	0.562698561244822
0.956519327633133	0.571185840523534
0.95371191051019	0.566406347762329
0.938842381095299	0.552763765234809
0.904064770068544	0.52685646754401
0.851377413685844	0.490060836873777
0.782778648203121	0.443753255407957
0.700266809876293	0.389310105330394
0.60584023496128	0.328107768824935
0.501497259714002	0.261522628075425
0.38923622039038	0.19093106526571
0.271055453246332	0.117709462579636
0.148953294537779	0.0432342022010481
0.0249280805206396	-0.0311183336862075
-0.0990218525491648	-0.103971762898285
-0.220898168415715	-0.173949703251339
-0.338702530823092	-0.239675772561523
-0.450436603515375	-0.299773588644993
-0.554102050236644	-0.352866769317901
-0.647700534730981	-0.397578932396403
-0.729233720742464	-0.432136101646826
-0.796703272015174	-0.463457386889446
-0.846969105721668	-0.491694324013442
-0.892631250893461	-0.516990793032532
-0.933668896450428	-0.539384888312825
-0.969720749152969	-0.558728309671347
-1.00000552450485	-0.57465638955297
-1.02336702459511	-0.586626327416542
-1.03846402403367	-0.594025135178515
-1.04408325407918	-0.596326606660153
-1.03950316389897	-0.593254631965831
-1.02479697504727	-0.584904409956815
-1.00096595149782	-0.571787381609572
-0.96984924243941	-0.554789025603977
-0.933839391816902	-0.535051598901887
-0.895497742734813	-0.513813574436083
-0.857184034381642	-0.492249111656785
-0.820791841370565	-0.471347114658403
-0.78763147211773	-0.451850346889546
-0.758442668530726	-0.434250977451344
-0.733477606463539	-0.418821403232564
-0.712594923586704	-0.405653298886848
-0.695341343588526	-0.394683513488049
-0.681030307328662	-0.385700079255769
-0.6688263258833	-0.378337302232359
-0.657819669665271	-0.372075132662726
-0.647065264357154	-0.366255025354359
-0.635583150844157	-0.360122617404742
-0.622356627236185	-0.352905333312717
-0.606378523211204	-0.343916169197508
-0.586766976416509	-0.332648344745152
-0.562921503919211	-0.31882128295635
-0.534659010670844	-0.302372456425142
-0.502279243972923	-0.283431409902643
-0.466546161248045	-0.262317425430019
-0.42860283514463	-0.239564373558547
-0.389842380026089	-0.215932666218273
-0.351744774958875	-0.192361123865491
-0.31568488926069	-0.169846829114477
-0.282733768904869	-0.149284361543907
-0.253498308023025	-0.131311707955424
-0.228047892790584	-0.116197962598683
-0.205953953661512	-0.103792710450643
-0.186433883775967	-0.0935539558278573
-0.168558850519626	-0.0846686387546457
-0.151464755216456	-0.076255112179557
-0.134506515491842	-0.0675918450567541
-0.1173201983929	-0.0582856120549111
-0.0997921001278952	-0.0483095211406946
-0.0819626275291557	-0.0379019209555144
-0.0639095189934349	-0.027382212942836
-0.0456563215952465	-0.0169696640273689
-0.0271363909311782	-0.00667593499982421
-0.0082179074411875	0.00369890969467573
0.0112287316718693	0.0144773161927432
0.0312595519518445	0.0259619978365859
0.0518252850047505	0.0382996168728022
0.0727987402560434	0.0514103710699959
0.0940373181158241	0.0650154666040144
0.115431974598052	0.078745520948948
0.136909061838833	0.0922709980207387
0.158385878595741	0.105386470487655
0.17970498082684	0.118009009796081
0.200580756774981	0.130101949409626
0.220590364198267	0.141580104062043
0.239227356186777	0.15226180217669
0.256008566285081	0.161899451366507
0.270598101739731	0.170269782296045
0.282906560007365	0.177273214936894
0.293137501526813	0.182994965332559
0.301768718778737	0.187709472157443
0.309468786976298	0.191839609006461
0.31696940787502	0.195891098481373
0.324935269901113	0.200373486626177
0.333874852849106	0.205713834408887
0.344112765214699	0.212178287529034
0.355814974945931	0.219827470652375
0.369041993271676	0.2285287194984
0.383806479421884	0.238031983716299
0.400124660519359	0.248097008124988
0.418065654938153	0.258640943872929
0.437810030477548	0.26985989201252
0.459723624086856	0.282277883619002
0.48443400792582	0.296701855370216
0.512869920765217	0.314097051217893
0.546206847171794	0.335419835408619
0.585680293196603	0.361445638544456
0.635409496771403	0.394318796662115
0.69200117141881	0.431905369496025
0.754208627089226	0.473312272464567
0.820785173733049	0.517646420986123
0.89048412130068	0.564014730479076
0.96205877974252	0.611524116361806
1.03426245900897	0.659281494052696
1.10584846905043	0.706393778970128
1.17557011981729	0.751967886532484
1.24218072125997	0.795110732158146
1.30443358332886	0.834929231265495
1.36108201597435	0.870530299272914
1.40979063566378	0.900120167035275
1.44245842028173	0.917616172121614
1.42720519916145	0.906465958098191
1.38345772273597	0.874641127666038
1.31423427140835	0.824580398282328
1.22255312558164	0.758722487404235
1.1114325656589	0.679506112488933
0.983890872043188	0.589369990993595
0.842946325137549	0.490752840375395
0.691617205345041	0.386093378091507
0.532921793068719	0.277830321599104
0.369878368711638	0.168402388355361
0.205505212676851	0.0602482958174509
0.0428206053674143	-0.044193238557453
-0.115157172813619	-0.142483497312177
-0.265409841463194	-0.232183762989546
-0.404919120178256	-0.310855318132388
-0.530666728555751	-0.376059445283529
-0.639634386192624	-0.425357426985795
-0.728803812685821	-0.457415475687268
-0.795156727632287	-0.483774747653776
-0.836909854263851	-0.505284044322268
-0.871841216418126	-0.522883431186062
-0.901339033692914	-0.537482371870179
-0.926637618284501	-0.549827010569816
-0.948545185489624	-0.560388713812337
-0.967206649828581	-0.569281198050467
-0.981999444971919	-0.576219701109118
-0.991645149735074	-0.580559197299553
-0.994556838408468	-0.581446635440332
-0.989347123028088	-0.57807605827724
-0.975341783427026	-0.569975609630098
-0.952926471427379	-0.557229956213379
-0.923609864386146	-0.540565928514888
-0.889784129162334	-0.521276651881432
-0.854259356603318	-0.501000820156923
-0.819712073192561	-0.481403743239663
-0.788202083013048	-0.463829506334352
-0.76087384176035	-0.449007028169048
-0.737887884925243	-0.436892780308596
-0.718561862310079	-0.426714198244041
-0.701665033476339	-0.417231839241992
-0.685796428187998	-0.407165460613914
-0.669763735449071	-0.395652282465677
-0.652868655827566	-0.382562976267942
-0.635018923527499	-0.368529786023687
-0.616640736118746	-0.354657960564482
-0.598437715900927	-0.342052697901724
-0.581092895227944	-0.331391446343101
-0.565013462175811	-0.322726197747962
-0.550184860357256	-0.315552461269581
-0.536157854554819	-0.309048048171846
-0.522154402154695	-0.302342124919201
-0.50725030823197	-0.294713150063581
-0.490580513407028	-0.28568103520448
-0.471518303234766	-0.275011906360108
-0.44979308218883	-0.2626755606523
-0.425523654505062	-0.248788934292853
-0.399160008023882	-0.233561323834608
-0.371351232351871	-0.217246522600633
-0.342778046667329	-0.200105022895302
-0.313992214610611	-0.182376288927047
-0.2853000437324	-0.164256129472724
-0.256723927039034	-0.145877998344175
-0.228061977903974	-0.127308669255241
-0.199028859435797	-0.108569886959678
-0.169420464192626	-0.0896818552981662
-0.13923403213418	-0.0707098432994189
-0.108703227920904	-0.0517963649632457
-0.0782531410497515	-0.0331705590395655
-0.0484091702699304	-0.0151299467982218
-0.0196902945767606	0.00201164759800329
0.00750184096070408	0.0180093783199139
0.0329932639597807	0.0327838790518696
0.0569278621678725	0.0464870722362475
0.0797972734594512	0.0595004498746989
0.102370165492338	0.0723585294931137
0.125513722273855	0.085620329322219
0.14995124637533	0.0997286976138757
0.176039095899108	0.114903712222668
0.203652195190327	0.131108180911744
0.232232997248574	0.148094353758469
0.260993232110188	0.165504519518777
0.28918843585337	0.182977822447177
0.316347361114596	0.200221705722707
0.342357544156522	0.217031761853464
0.367382947091258	0.233272429386098
0.391680291935055	0.248847447283779
0.415428930244209	0.263686997378694
0.43866344290423	0.27776213928708
0.461322620041017	0.291116636416923
0.48336035264585	0.303893375783158
0.504844479035996	0.316334200793786
0.525995453172256	0.328746118134167
0.547155994360593	0.341445044374307
0.568712624905169	0.354699264787634
0.591007771770256	0.368690545444837
0.61428373542543	0.383496008987337
0.638678333031702	0.39908544697784
0.664256424354035	0.415336561294404
0.691041467782994	0.432079750072106
0.719021907440246	0.449171284012953
0.748134591895805	0.466563474031816
0.778246589109032	0.484324808896421
0.809151433723405	0.502582775671656
0.840570846020685	0.521405690134253
0.872136470682184	0.540679653657468
0.903344994296138	0.56004765280813
0.933524746956534	0.578950441297174
0.96188072352937	0.596762833426568
0.987665994143683	0.61298892354311
1.01046696097622	0.627473297478822
1.03051938732951	0.640576688262006
1.04891868619313	0.653238636654345
1.06756314434148	0.666830115212862
1.08868697882505	0.682723736535611
1.11393385999061	0.701595081735903
1.14311009685738	0.72260033979472
1.17299197969645	0.742707336478557
1.19672388348716	0.756521835872516
1.20430436454094	0.743798695373584
1.18386756665329	0.707922249364275
1.12618790087715	0.652331961075825
1.03671145904272	0.580467293739469
0.920884332980209	0.495767710586441
0.784152614519827	0.401672674847976
0.631962395491781	0.301621649755308
0.469759767726278	0.199054098539673
0.302990823053526	0.0974094844323038
0.137101653303732	0.000127270664436314
-0.0224616496928964	-0.089353079532695
-0.170252994106152	-0.167592102927856
-0.300826288105827	-0.231150336289811
-0.408735439861715	-0.276588316387327
-0.488534357543608	-0.303935199283159
-0.539270026224004	-0.328553046849661
-0.586037206231558	-0.351656753419251
-0.629897894800263	-0.37344965467359
-0.670797396833066	-0.393583935839734
-0.708069985313973	-0.411535851809509
-0.740807660419409	-0.426811408043573
-0.768070453588233	-0.439005735447132
-0.789004112220854	-0.447796681708821
-0.802946055062524	-0.452951163149403
-0.809558762074751	-0.454377986043679
-0.808972746093793	-0.452207070931508
-0.8018858145208	-0.446845640629879
-0.789563062642866	-0.438969411783875
-0.773705825933357	-0.429440020587121
-0.756197075806068	-0.419174707806145
-0.738775685429603	-0.409008564413023
-0.722728829558199	-0.399579736284043
-0.70870113111656	-0.391252394706568
-0.696686595839708	-0.384090241327404
-0.686202244713321	-0.37789762925857
-0.676573293988596	-0.372330859118105
-0.667225088561058	-0.367046935275072
-0.657888824279391	-0.361831997754768
-0.64867073992817	-0.356660715923612
-0.639982927332385	-0.351672959421784
-0.632369060418747	-0.347091236418258
-0.626275962755447	-0.343121361303662
-0.621833641688688	-0.339871123490232
-0.618717712760997	-0.337299324900626
-0.616158002008752	-0.335193951068889
-0.613103786816365	-0.333180905886061
-0.608481023697087	-0.330769631660729
-0.601434510416701	-0.327435822029959
-0.591468113962613	-0.322724519376695
-0.578456079035198	-0.316339555119525
-0.562553330244739	-0.308181797148302
-0.544058728982309	-0.298317029769253
-0.523287206051936	-0.286889917864558
-0.500497157753812	-0.274036871385833
-0.475902191357481	-0.259861699355951
-0.449769050055881	-0.24450552435488
-0.422569053634191	-0.228281546363965
-0.39511830779693	-0.211796497270028
-0.368624561738292	-0.195973991889138
-0.344568987400171	-0.181932382261057
-0.324398788809074	-0.170731080127456
-0.309087673048092	-0.163054299829505
-0.298711119324492	-0.158930296934479
-0.292234701945378	-0.157590088179766
-0.287670736694376	-0.15755222176634
-0.28260470369517	-0.1569584503046
-0.274900415224055	-0.154077331275583
-0.26328832550087	-0.147794142834087
-0.247593226087826	-0.137885957213196
-0.228526695249292	-0.124961704016818
-0.207167681387236	-0.110096276172608
-0.184392552030277	-0.0943340421744442
-0.160520029922974	-0.0782928505567786
-0.135302267739282	-0.0620276674685567
-0.108213205346627	-0.0451699660589691
-0.0788677030182124	-0.0272395167879559
-0.0473854137414279	-0.0079818420562468
-0.0145616385137994	0.0123923928832006
0.018216916053972	0.0331418515008144
0.0492931464429784	0.0531327321056015
0.0772059063551409	0.071159718894359
0.101156762590848	0.0863621799511244
0.121312358770108	0.0985846870207398
0.138808577809858	0.108513360615658
0.155418078306532	0.117486509370001
0.172984826238576	0.127027275462446
0.192846829337015	0.138301557606867
0.215475516764633	0.151750843189247
0.240443746830305	0.167044013875327
0.266677848873521	0.183317490571218
0.292850248143553	0.199549127119866
0.317761370149412	0.214893641957815
0.340613808391749	0.228877013225088
0.36114742508185	0.241441841386683
