# Supplementary material for: A multiwavelength photoplethysmography dataset with blood pressure and heart rate reference measurements
Source: Data Brief. 2025 Nov 14;63:112284. doi: 10.1016/j.dib.2025.112284 (PMC12682042; doi:10.1016/j.dib.2025.112284)
Supplement: Supplementary file 1 [file mmc1.zip › ppg_csv/ppg_subject_059.csv]

IR_PPG	Red_PPG
-0.124312260792206	-0.588321257643175
-0.128046610096147	-0.592074664522052
-0.129379522391463	-0.590269648560556
-0.127302654569081	-0.580819593387438
-0.121023544211694	-0.562158470502553
-0.110209812017527	-0.533799339387884
-0.0951834323622011	-0.496777755221808
-0.0769729881432189	-0.453744972680413
-0.0571740464872289	-0.408589155625767
-0.0376391918128725	-0.365653821616068
-0.0200868275951564	-0.328795419068711
-0.00574975897525478	-0.300580971168467
0.00483349086432493	-0.28185106059928
0.0118395389470127	-0.271725017720377
0.0160165109589171	-0.26798460192688
0.0184464580048744	-0.267683437691808
0.0202948608270945	-0.26779967190313
0.0226082175924939	-0.265771908600373
0.0261875731029856	-0.259820808457469
0.0315364180175171	-0.249039945674356
0.0388658649946114	-0.233306700673922
0.0481387719432577	-0.21308858615027
0.0591388182874158	-0.189208045178538
0.0715514540061376	-0.162609992621102
0.0850411377666132	-0.134165414672546
0.0993100489738532	-0.104534695699344
0.114130623982781	-0.074104226376058
0.129353407403046	-0.0430008600778074
0.144896798915277	-0.0111750326411683
0.160725492861558	0.021476239828352
0.176823752453626	0.054989892388642
0.19317084249369	0.0892641983940077
0.209726850905969	0.124059175800293
0.226433973500635	0.159064611094923
0.243230599617908	0.19399654841525
0.260067375292352	0.228667548231283
0.276911494553898	0.262990742844039
0.293730087718992	0.296914384592671
0.310454021329835	0.330320148299202
0.326936716834715	0.362936287002814
0.342933962791264	0.394312750444041
0.35813216294986	0.423889414449754
0.372238334804161	0.451170538313587
0.385119852731119	0.47599704429313
0.396957108786754	0.498870323155455
0.408355082141765	0.521219065978229
0.420349913725594	0.545433987338643
0.434247070409504	0.574475805441462
0.45125175089216	0.610943975923443
0.471913235300249	0.65569197023415
0.49549980061439	0.706339993774046
0.519520090198466	0.756263432543161
0.539656722334393	0.794695990845685
0.550319614261022	0.772509234490722
0.539956721000518	0.710805342858002
0.511115289379008	0.616868882095778
0.467166191636497	0.497984418352303
0.41148030001299	0.36143651777583
0.347428486748492	0.214509746514612
0.278381624083008	0.0644886707169034
0.207710584256543	-0.0813421434690434
0.138786239509102	-0.215698129894976
0.0749794620806887	-0.331294722412639
0.0196611242113091	-0.420847354873782
-0.0237979018590322	-0.477071461130151
-0.0520267438903306	-0.5042981357655
-0.0665438699600388	-0.516528229256184
-0.0761558643824679	-0.52052369263526
-0.0831179278625252	-0.521495230873571
-0.0890538217362418	-0.522931260454852
-0.094969556559008	-0.526779946483262
-0.101340769036474	-0.533724583706328
-0.108193855549094	-0.543380866028664
-0.115147554726829	-0.554387172236309
-0.121437398359227	-0.564485814892854
-0.125979867784906	-0.570742784356429
-0.127526348056339	-0.570002843179567
-0.124913308784159	-0.559552432403292
-0.117358538719701	-0.537831096988298
-0.104714109082233	-0.504964666707185
-0.0875867488519335	-0.462925241441124
-0.067276261744013	-0.41523802231554
-0.0455429305850521	-0.366302668305149
-0.0242691381950595	-0.320517078604893
-0.00510834308955406	-0.281439099339393
0.0107915300933315	-0.25118853348494
0.0229351491287433	-0.230208288330766
0.0314818977546926	-0.217407094998257
0.0371217837222751	-0.21061274926852
0.0408690506993163	-0.207182168198249
0.0438320543000405	-0.204572814312738
0.0470167694356434	-0.200716503801945
0.0512023398006708	-0.194144450176593
0.0568981096872619	-0.183927161975327
0.0643658859372405	-0.169545170841851
0.0736781802548691	-0.150781485926525
0.0847833033837841	-0.127665952010558
0.0975564227424583	-0.100456660829734
0.111828027002125	-0.0696314639514184
0.12739445704062	-0.0358667083004304
0.144023593362009	1.54628495310697e-05
0.161467562955322	0.0371409206012476
0.17948510188966	0.0747078583915066
0.197865911927144	0.112109192576899
0.216444556286054	0.149011989423551
0.23509542464134	0.185362176914202
0.253711890542489	0.221306939386118
0.27218470334067	0.257058704553527
0.290396566856644	0.29275182229015
0.308238408070109	0.328351083214503
0.325636563316864	0.3636483078076
0.342571169815865	0.398335808554911
0.359069950326566	0.432104482118533
0.375175153140345	0.46470945984255
0.390896525132131	0.495976279321866
0.406172120679516	0.525759353398509
0.420858364605512	0.553890917404156
0.434762598907692	0.580169080506886
0.447718816702192	0.604430062569612
0.459693804199648	0.626726555954432
0.470898459775187	0.647584813322305
0.48186785424953	0.668244874555405
0.493463977253531	0.690725180178438
0.50675119594152	0.717531558100846
0.522706790761837	0.750893029702042
0.541770809112673	0.791571994058079
0.563314411625315	0.837530096309359
0.585194657500884	0.882946019759884
0.603622806791098	0.918162736259541
0.613550070862496	0.89794749467655
0.604149738407359	0.841401091955565
0.577811308935865	0.754672511138569
0.537328634288889	0.643910735267544
0.485495566307307	0.515264747384472
0.425105956831994	0.374883530531337
0.358953657703826	0.228916067750121
0.289832520763677	0.0835113420828052
0.220536397852424	-0.0551816634286265
0.153859140810941	-0.181013965742192
0.0925946014801033	-0.287836581815909
0.0395366317007873	-0.369500528607795
-0.00252091668613223	-0.419856823075867
-0.0307841918397798	-0.443530189062502
-0.0461892247328056	-0.458109736204413
-0.0584978205735533	-0.469046395076513
-0.0694058621059212	-0.479988752974309
-0.0799519414890041	-0.492766041133085
-0.0905621527849925	-0.507648819669222
-0.101166695489353	-0.523777617855999
-0.111357695023383	-0.539673833332075
-0.120567454864747	-0.553751652153924
-0.128245284835272	-0.564748324149765
-0.134003355624338	-0.571996052836869
-0.137699312744997	-0.575484679265138
-0.139437435811281	-0.575721182790911
-0.139501339385836	-0.573467544168647
-0.138262846454858	-0.569490447359436
-0.136120818385532	-0.564443782810306
-0.133500176679319	-0.558925695073031
-0.130895980451847	-0.553645252311778
-0.128904797012314	-0.549552796469615
-0.128169965983138	-0.54777233107319
-0.129192125647209	-0.549239038455764
-0.132019383140696	-0.554078716890185
-0.135913856727804	-0.560929751763412
-0.139159441862363	-0.566538619901587
-0.139188799275404	-0.565980966544856
-0.133132191114572	-0.553709900920879
-0.118616879068484	-0.524913292085552
-0.0943405031175199	-0.477223922764947
-0.0634894632692405	-0.416756152444994
-0.0292501595312068	-0.349624340611628
0.00519100808902015	-0.281942846750781
0.0366476395838795	-0.219826030348385
0.0619333349458102	-0.169388250890372
0.0803966339128198	-0.1318866301499
0.0939651917413923	-0.103828644766591
0.104900955648992	-0.080943395699155
0.115403527083721	-0.0590564985202452
0.127029617374112	-0.0351851171273267
0.140484554797663	-0.00792007469740304
0.155726162018951	0.0227640035199731
0.172240359349465	0.0559876774636277
0.189344151122069	0.0904799399832449
0.206417520883188	0.124980711733433
0.223026354356017	0.158489607672549
0.238947771330071	0.190375302767249
0.254134587077934	0.220380964116833
0.268657699176869	0.248565238821556
0.282653340570299	0.275214751138396
0.29628553064979	0.300753930271952
0.309719571396881	0.325662446663417
0.323097734687709	0.350398220805387
0.336515879288933	0.375326604149265
0.350010151113969	0.400671380190793
0.36356372078422	0.426508668294404
0.377132818460712	0.45280427058934
0.390677784132788	0.479463051501943
0.404178762822753	0.506348017977122
0.417622384768912	0.53325113179935
0.430963242118161	0.55984028864349
0.444084003397614	0.585638527379154
0.4567899549066	0.610095375249562
0.468868604359161	0.632784930695534
0.480219824825577	0.653715128304246
0.491023035516692	0.673662373381847
0.50186814441268	0.694369964483379
0.513752827185256	0.718403595926132
0.527859280930966	0.748493117879861
0.545084196793857	0.786340806011346
0.565401440267017	0.831125766389823
0.587253566633891	0.878199310646122
0.607243209230698	0.918618335415209
0.620376176250268	0.940074726407422
0.610948645134166	0.916172080741032
0.58450359419288	0.849688411784147
0.543797337036941	0.748460121600196
0.491586187276879	0.620323612252609
0.430626458523224	0.473115285804815
0.363674464386506	0.314671544320243
0.293486518477255	0.152828789862323
0.222818934406002	-0.00457657550551595
0.154428025783276	-0.149708149719845
0.0910701062196071	-0.274729530717234
0.0355014893255262	-0.371804316434254
-0.00952151128843649	-0.433096104807476
-0.0412425820117512	-0.463078762083733
-0.0599367246305183	-0.482747944989751
-0.0748428391268442	-0.497895164253691
-0.0879389474666065	-0.512616503289769
-0.100586989101401	-0.529281601323794
-0.113511377464926	-0.548732901917447
-0.126842601322807	-0.570562380909356
-0.140198457141198	-0.593379502989321
-0.152790833207813	-0.615051584518163
-0.163555873199298	-0.632954139183573
-0.171310699705673	-0.644293306510416
-0.174938415073643	-0.646534827456652
-0.173591858989225	-0.637902695254721
-0.166888405924257	-0.617837397066185
-0.155051205204633	-0.587272563508504
-0.138947044556405	-0.548616381276067
-0.119987280286659	-0.505400613570277
-0.0998974950633602	-0.461661848072271
-0.0804088974421598	-0.421209383238312
-0.0629550540829832	-0.386969302222327
-0.0484543041381009	-0.360558528233399
-0.037224552358553	-0.342162997919772
-0.029032472361067	-0.330711184756222
-0.023242835986265	-0.324268480412517
-0.0190147201510402	-0.320535483950407
-0.0154903880737643	-0.317323167264617
-0.0119362833018245	-0.312904425615276
-0.0078173333470158	-0.306190903518971
-0.0028076462176147	-0.296733915269954
0.00324406943778514	-0.284585462685942
0.0103705648890325	-0.27007806266634
0.0185427686503896	-0.253592522859629
0.0277138806707136	-0.235380881025899
0.0378455821749024	-0.215493196627781
0.0489162970366259	-0.193819073820404
0.0609133372911673	-0.170208513303226
0.0738124661482482	-0.14460701939896
0.087552420397703	-0.117144271826674
0.102016154721394	-0.0881452903031888
0.117030598990888	-0.0580674905209152
0.132390272279854	-0.0273953615812674
0.147898710042388	0.0034616155589784
0.163410976379109	0.0342324897606956
0.178857887778351	0.0648014350824449
0.194240737872068	0.0951881211191164
0.209599178057836	0.125501639512089
0.22496619248877	0.15586970272713
0.240328453602485	0.186349076635178
0.255608482690322	0.216843738550712
0.270678287789712	0.247075816383149
0.285402557421129	0.276645430425908
0.299695739257195	0.305173690805435
0.313568621067848	0.332473983909206
0.327142462781964	0.358675109079545
0.340621502507146	0.384237243411584
0.354231566873894	0.40984198632011
0.368146397570031	0.436181346818251
0.382427813827242	0.463707812452706
0.396997734589485	0.492429143770878
0.411643896948798	0.521823339229085
0.426048368037794	0.550906656078677
0.439827583771019	0.578431613609788
0.452583139522582	0.603160788509691
0.463974055051983	0.62417256235367
0.473821886906493	0.641177462046623
0.482242460043176	0.65481331779713
0.489765918080183	0.666833515423759
0.497375727396583	0.6800414524933
0.50638649919957	0.697811679156033
0.518105643152091	0.723116035893966
0.533291921467413	0.757149431109839
0.551524896295394	0.797887608330733
0.570699101627064	0.839120507699046
0.586903858887571	0.870563843732411
0.594894004592445	0.850522542519519
0.585425855202778	0.79445039679907
0.558894659224352	0.708425043448409
0.518110294943031	0.598524119344879
0.46588264064468	0.470825261365823
0.405021574615162	0.331406106388585
0.338336975140342	0.186344291290507
0.268638720506084	0.0417174529489341
0.19873668899825	-0.0963967717587909
0.131440758902707	-0.221920745955325
0.0695608085053176	-0.328776832763324
0.0159067160919456	-0.410887395305445
-0.0267116400515444	-0.462174796704345
-0.0554843816392885	-0.486844610302876
-0.0712880405052403	-0.50384320239443
-0.0841345618324061	-0.518159269566465
-0.0958294890528168	-0.533060530882839
-0.10754395889165	-0.550181153979583
-0.119803415939904	-0.569760267833494
-0.132537487206013	-0.590909466668363
-0.145170925080158	-0.611877087877843
-0.156749220430816	-0.63033145295771
-0.166098959633177	-0.643689840480942
-0.172019488096776	-0.649496249163178
-0.17349219667397	-0.645825773990255
-0.169881964742157	-0.631670519049645
-0.161095370604059	-0.607236068327144
-0.147656793349204	-0.574061629865106
-0.130672793903779	-0.534893974957604
-0.111678662457901	-0.493299515591625
-0.0923916945157755	-0.45307182981302
-0.0744227771646746	-0.417559304093193
-0.0590123247800189	-0.38907778142251
-0.0468528121200275	-0.368565703968936
-0.0380368534035427	-0.355572111356384
-0.0321331870268185	-0.348557471090453
-0.028356423729037	-0.345383967069525
-0.0257741383639549	-0.343826911081728
-0.0234936941544757	-0.341964631015741
-0.0207878665720053	-0.338374243851667
-0.0171441745419451	-0.332140632973861
-0.012249272146077	-0.322749408837212
-0.00593888449899233	-0.309960824351356
0.00185171638589406	-0.293737810836676
0.0111134660759915	-0.274239660386386
0.0217630264728375	-0.251835654554217
0.0336318504202406	-0.227081179887937
0.0464671287760718	-0.200635253757903
0.0599589544703702	-0.173148104141886
0.0737913956420335	-0.145168951389495
0.0877012231013022	-0.117102628367662
0.10152434635272	-0.0892054243657787
0.115215550716629	-0.0615952833369796
0.12883596845324	-0.0342669190897806
0.142510992768366	-0.00712021982759549
0.156370036403767	0.0199936968380304
0.170488573462385	0.0472220317927158
0.184855412286717	0.0746746235559985
0.199377438332492	0.10240839611124
0.213915012442013	0.130421931089858
0.228327511612439	0.158651055538278
0.242508577568912	0.186967791766677
0.256401068404316	0.215190625807993
0.269993515334753	0.243110336869981
0.283306737354872	0.270529196347213
0.296379726719834	0.297304427232951
0.309259838717011	0.323380917069792
0.321997600628735	0.348801198960859
0.334645134217086	0.373694585597277
0.347258936935951	0.398258106847837
0.359907185880281	0.422737733671619
0.372675906804237	0.447406576647619
0.385662628797651	0.472529255538888
0.398948580261011	0.49830046781161
0.412552345598267	0.524754728656626
0.426382464378178	0.551671378955876
0.440215680892087	0.578533997113095
0.453726864385333	0.604614218732171
0.466584299505706	0.62921518959322
0.478600770286577	0.652041168417242
0.489901293605355	0.673585072251377
0.501040700776712	0.695364320372836
0.512988591234983	0.719804359970055
0.526908615208047	0.749604745254005
0.543707725557569	0.786564601625654
0.5634215604255	0.830086509908151
0.584612312967051	0.875841981970029
0.604038470011057	0.915242412018931
0.616853797494059	0.936287783378486
0.60755475266899	0.912681640849825
0.581458727701094	0.846975337320699
0.541267386851337	0.746837058876396
0.489682394380685	0.619934991602201
0.429405414550105	0.473937321583402
0.363138111620562	0.316512234905285
0.293582149853023	0.155327917653137
0.223439193508453	-0.00194744408775644
0.15541090684782	-0.147645664232107
0.0921989541320882	-0.274098556694629
0.0365049996222251	-0.373637935390037
-0.0089692924208036	-0.438595614233041
-0.0415222577360317	-0.472272612972179
-0.0612154903492317	-0.494879777347043
-0.0769353304886266	-0.511874942084881
-0.0904961352013594	-0.527223975477284
-0.103189229650561	-0.543382731471567
-0.115792799260364	-0.561468170052358
-0.128604994911465	-0.58147157805988
-0.141475606986414	-0.602453787945957
-0.153847529654105	-0.622734547915857
-0.164834882282895	-0.640119739986375
-0.173357004502003	-0.652201940070928
-0.178325869859857	-0.656737202697325
-0.178861194309121	-0.652059483591442
-0.174491341450403	-0.63745697933272
-0.165293299634634	-0.613416304103728
-0.151933380003736	-0.581653948571324
-0.135591088424968	-0.544901448160245
-0.117777279219105	-0.506476642507227
-0.100086002148191	-0.46973481301033
-0.0839368205177277	-0.437526408825862
-0.070363142760997	-0.411778418807629
-0.0598850187115021	-0.393272929173064
-0.0524827503869519	-0.381644524016621
-0.0476677340037247	-0.375573875212136
-0.0446289190940644	-0.373118149839674
-0.0424176103015423	-0.372094646907418
-0.0401259346969899	-0.370435160490732
-0.0370206695540342	-0.366454304040305
-0.0326125193788637	-0.359008227071973
-0.0266627328836819	-0.347546009690661
-0.0191447976787625	-0.332070237622052
-0.0101840751459096	-0.313026993204282
6.201788813756e-06	-0.291144681372502
0.011182534637774	-0.267245936552791
0.0231184462941281	-0.242069465422764
0.0356390982341684	-0.216144504724654
0.048639828994566	-0.189745110910792
0.0620843713333065	-0.162921842520502
0.0759807263753355	-0.135585276882816
0.0903400854789523	-0.107609165791902
0.105134340252075	-0.0789247315020544
0.120272200430837	-0.0495838904072038
0.135605824129135	-0.0197774579349958
0.150962978637973	0.0101944016410089
0.166186625373951	0.0399903944257733
0.181163461706723	0.0693146426877567
0.195832940744105	0.0979901364671639
0.210179189792717	0.125984925673316
0.22421379568033	0.153375825021509
0.237958285611701	0.180269843706163
0.251433362257057	0.206728417701066
0.264657604654577	0.232734852486343
0.277653216831488	0.258218122974187
0.290453950957578	0.283115947156856
0.303110448104355	0.307443008061799
0.315688851010831	0.331332156920868
0.328260879239641	0.355031691662025
0.340889072964852	0.378861089349625
0.353615778906903	0.403144690084224
0.36646322126006	0.428149879165418
0.379444607589551	0.454046068837852
0.392577692155334	0.480881169891687
0.40588804143042	0.508562054665263
0.419392626695312	0.536831641136828
0.433064665536222	0.565250188720674
0.446793686946971	0.593205442171879
0.460365795115397	0.619988479128749
0.473492895915158	0.644966278456222
0.485909376605865	0.667850510204406
0.497526479983037	0.689010645300411
0.508595347686863	0.709718329969669
0.519797430331122	0.732157963528516
0.532175294453991	0.759037774290818
0.546849163046771	0.792730253007305
0.564532915073616	0.834054510878523
0.584950404400774	0.881014006227651
0.606330221499609	0.927930279268051
0.625196599103319	0.965418393203635
0.636653098775422	0.945464613854506
0.628037797287695	0.889505270849831
0.603747277312109	0.803393356753681
0.566114615580051	0.692981864130125
0.51747288882291	0.564123785543232
0.460155173772076	0.422672113557071
0.396494547158938	0.274479840735713
0.328824085714883	0.125399959643227
0.259476866171302	-0.018714537156318
0.190785965259583	-0.152010657098853
0.125084459711115	-0.268635407620306
0.0647054262572872	-0.36273579615661
0.0119819416294881	-0.428458830143695
-0.0307529174408933	-0.466639677487353
-0.0611660742224678	-0.494807576126386
-0.079336905460482	-0.517675943925209
-0.0950641465441531	-0.538470465199498
-0.10941442302043	-0.559087486656171
-0.123042135886414	-0.580365069426934
-0.136242114704672	-0.602302708856693
-0.148979531817328	-0.624185863559119
-0.160900982558194	-0.644664930903688
-0.171354559431973	-0.661875137695705
-0.179456021145656	-0.673667008425144
-0.184227011815801	-0.677963855483756
-0.184800754228864	-0.673195913998001
-0.180652639892537	-0.658707842670229
-0.171786915608881	-0.63502031010946
-0.158812616446656	-0.603853517345491
-0.142874761881352	-0.567881929110991
-0.125456256050586	-0.530271023772306
-0.108108506189273	-0.494123631729985
-0.0921863770813889	-0.461994997795664
-0.078652153613459	-0.435594750920989
-0.0679830101300825	-0.415700830107372
-0.0601818939161664	-0.402225750524863
-0.0548660555229497	-0.39435310620536
-0.0513967928159192	-0.390700254257668
-0.0490156730151846	-0.38950729096251
-0.0469610578470032	-0.388858519407066
-0.0445510589855042	-0.386921479110431
-0.0412321268073174	-0.382173563489639
-0.0366015682586942	-0.373583682180989
-0.0304144202140172	-0.360714344918665
-0.0225814246434547	-0.343712450106906
-0.0131589251718267	-0.323181502280407
-0.00232721786910657	-0.299970137039535
0.00964616021815234	-0.274943413040131
0.022457291407824	-0.248803386107228
0.0358230613385717	-0.221999368578707
0.0495309468448173	-0.194732199862019
0.0634664010468368	-0.167024609954977
0.0776082608319379	-0.138814993138227
0.0919939114220044	-0.110039248564525
0.106668199692955	-0.0806826041545907
0.121636648024227	-0.0507976020559152
0.136841027849542	-0.0204939525160278
0.15216540314286	0.0100874405603329
0.167467901118055	0.0407999094762905
0.18262311571321	0.0715007887786624
0.197556545524051	0.102043371073378
0.212257184345027	0.132267943453158
0.226764933308834	0.162011403799928
0.241140438179498	0.19113414751006
0.255430411324383	0.219543586094765
0.269639827568709	0.247197776999602
0.283717948028468	0.274092014109742
0.297562779014797	0.300244588508634
0.311047111056668	0.325694868521367
0.324063686236191	0.350513323550906
0.336577015342974	0.374814425331194
0.348661846735532	0.398768045042317
0.360509968072717	0.422612585552225
0.372397581375715	0.446666160398395
0.384619448895845	0.471312526007195
0.397407627941577	0.496930743428651
0.410857919186321	0.523760973989445
0.424884753272213	0.551744694661801
0.43921800327913	0.580416164561322
0.453449185446374	0.608927925296743
0.467131617969506	0.636264100079735
0.479932062661877	0.66164050269262
0.491811800925833	0.685011164359537
0.503185354630964	0.707504972804607
0.514978057693925	0.731545421699684
0.528495916848002	0.760419283959884
0.545048926109903	0.797188681533512
0.565342598062353	0.84307409153121
0.588764982724333	0.895722018861864
0.612812987195222	0.948016587604445
0.632961127175182	0.988162121110063
0.643213412636818	0.966049279605092
0.632892810025651	0.904171145813302
0.603978981903684	0.809218305819374
0.559543897838215	0.687881345707993
0.502659527396543	0.546850851563841
0.436397840145967	0.392817409471601
0.363830805653787	0.232471605515955
0.288030393487301	0.0725040257815876
0.212068573213808	-0.0803947436468196
0.139017314400607	-0.219534116684583
0.0719485866149968	-0.33822350724702
0.0139343594242769	-0.429772329249448
-0.0319533976042538	-0.487489996607184
-0.0626427149032965	-0.515711102288035
-0.0792365405807135	-0.535359979674533
-0.0928834015247969	-0.551075703521557
-0.105155354674378	-0.5658224595892
-0.117005568739066	-0.581206482733373
-0.128857738515407	-0.597826056746132
-0.140698157367797	-0.615495945438206
-0.152150286857784	-0.6333294426217
-0.162543584800618	-0.649772810731068
-0.170999440667669	-0.662723476564311
-0.176552564882484	-0.669817958007041
-0.178313136574871	-0.668881625773802
-0.175654116673291	-0.658442527605115
-0.168383730328738	-0.638167368990502
-0.156850371030969	-0.609088025939379
-0.141938845758071	-0.573534781638607
-0.124948661918821	-0.534765250051928
-0.107380377475337	-0.49636742513801
-0.0906806515298551	-0.461591261049415
-0.0760053776264435	-0.432785467434151
-0.064054340797297	-0.411075035747776
-0.0550123970286144	-0.39633427765324
-0.0486030102820504	-0.387421475863165
-0.0442263769288892	-0.382573274133574
-0.0411302823530792	-0.379831117204628
-0.0385606586394564	-0.377390462125505
-0.0358602758355481	-0.373810799587638
-0.0325131157071971	-0.368083365934238
-0.0281516803333903	-0.359603445631673
-0.0225473596120498	-0.348108250064579
-0.0155946640449759	-0.333611310098545
-0.00728999292469115	-0.316323829194951
0.00229717527936958	-0.296546989916488
0.0130593685058946	-0.274549779034894
0.0248867654260244	-0.250476686914675
0.037694062482602	-0.224327951346695
0.0514276303001092	-0.196024522108686
0.0660471085111262	-0.165531021970604
0.0814887064324931	-0.132981479790346
0.0976304300714814	-0.0987475825414273
0.114281053003529	-0.063412075310072
0.131201943335977	-0.0276524512896329
0.148152320943401	0.00791661745722127
0.164936844009608	0.042872865409042
0.181436144758374	0.0770357401536067
0.197612220847193	0.110428149820095
0.213492034587989	0.143184956079337
0.229137984867265	0.175455356185094
0.244614120065405	0.207331618444609
0.259956293498757	0.238814136748045
0.275154341494877	0.269809185519581
0.290152655987717	0.300153364285036
0.30487004602828	0.329659952339389
0.319232063813988	0.358180358438173
0.333204064586845	0.385668058300223
0.346813591848569	0.412226476711436
0.360153409110218	0.438119296151664
0.373360529937001	0.463725779994393
0.386574233369492	0.489439974671454
0.399884853009792	0.515536891705903
0.413288798818844	0.542046281245162
0.426663441543712	0.568677550277931
0.439772738319432	0.594833116645627
0.452311957254247	0.619735629884869
0.463995038783515	0.642673155196888
0.474678886892697	0.663334739159795
0.484503962372009	0.682169179571667
0.494010275602489	0.700651150096242
0.504166943950296	0.721289326012491
0.516242307450459	0.747197318114374
0.531456294802891	0.781119648735659
0.550414900291816	0.823984072513351
0.572431729908799	0.873309950746544
0.594963375525454	0.922056331612865
0.613459356711789	0.958606499561673
0.603616470571222	0.933001704332181
0.57604494544533	0.861823459519724
0.533680481277822	0.75352597643833
0.47945877801241	0.616563466402026
0.416315535592803	0.459390140724839
0.347186453962712	0.290460210720797
0.275007233065848	0.118227887703926
0.20271357284592	-0.0488526170117447
0.133241173246641	-0.202327092112189
0.0695257342117187	-0.333741326283379
0.0145029556848653	-0.434641108211288
-0.0288914623902094	-0.496572226581887
-0.0577218200697945	-0.525351355011363
-0.0731389421480624	-0.538556574019525
-0.083716471758438	-0.544106798205311
-0.0918119586336352	-0.547695872756987
-0.0989599142943201	-0.552635332962554
-0.105973871388784	-0.560184736033347
-0.113107564958147	-0.570074489449772
-0.12018950212332	-0.581007136817799
-0.126713632670241	-0.591047063174241
-0.131918397610816	-0.597926830365943
-0.134898668791469	-0.599357167009071
-0.134772501172958	-0.593403951297973
-0.130885648520686	-0.578911625916624
-0.123004068901017	-0.55586254492456
-0.111433306308658	-0.525528586895442
-0.0970181451877817	-0.490324969736605
-0.0810117244366204	-0.453385290980189
-0.064846523525239	-0.417976877813525
-0.049870719901165	-0.386919616794638
-0.0371191842362767	-0.362150249049328
-0.0271707523074432	-0.344508486383863
-0.0201138256176049	-0.333748195443208
-0.0156116503064123	-0.328728434682328
-0.01303468860111	-0.32771998821422
-0.0116162285322063	-0.328755126859975
-0.0105907116225502	-0.32994373257932
-0.00928896975690434	-0.329692201952959
-0.00718417371689945	-0.326802280562649
-0.00389910568584021	-0.320477179328098
0.00080707909834928	-0.310289161718432
0.00705720328033849	-0.296148439348452
0.0148720142418699	-0.27827370200219
0.0241830499901315	-0.257138945489851
0.0348451300823066	-0.233382899481788
0.0466517043826321	-0.207698026964362
0.0593552791517791	-0.180730186003582
0.0726934163397581	-0.153009620697355
0.0864184274133587	-0.124918682629458
0.100326247107619	-0.0966924346775656
0.114278553733387	-0.0684402080477221
0.128213130948717	-0.0401712961798208
0.142139979956947	-0.011814339677672
0.156123293809433	0.0167662111976247
0.170252062941531	0.0457437331688414
0.184605240288869	0.0752812410008752
0.199219612305132	0.105461595801996
0.214068061815019	0.136216934091298
0.22905348574635	0.167292620114353
0.24402080544041	0.198271684274325
0.258786301079517	0.228657393302965
0.273179605222015	0.257989584555104
0.287089463321674	0.285966733139654
0.300500311131704	0.312546877256852
0.313505348501299	0.337993815768436
0.326287513546235	0.362833292668531
0.339072250385175	0.387712158450077
0.352067655703083	0.41320758901937
0.365410992071661	0.439667551799578
0.379134662332891	0.467138777691108
0.393154770498523	0.495374575303221
0.407278206071855	0.523874515411781
0.421223193683918	0.551928720531582
0.43465373307862	0.578694805019486
0.447238396477683	0.603366502138399
0.458749208352816	0.625466443985721
0.469202228960806	0.645221146052155
0.479004500563325	0.663883947672124
0.489028787969514	0.683799891610108
0.500515636642859	0.708003044128415
0.514727041759479	0.739238901060043
0.53235886701356	0.778511775304318
0.552844298669265	0.82352346144468
0.573800436027637	0.867603779877267
0.590919125358682	0.899804022766103
0.581870005186528	0.876628189904798
0.556475520393198	0.812097610537418
0.517364984563387	0.713707663488762
0.467167711281788	0.588953727583631
0.408513014133097	0.445331181646826
0.34403020670201	0.290335404503146
0.27634860257322	0.131461774977392
0.208097515331424	-0.0237943281056354
0.141906258561315	-0.167937525921136
0.0804041458475887	-0.293472439644309
0.0262204907749402	-0.392903690450355
-0.0180153930719355	-0.458735899514472
-0.0496741921083437	-0.493728802303565
-0.068818878010544	-0.515293650578742
-0.0832221056999004	-0.529728560195746
-0.0948715982704681	-0.541457583655689
-0.105113902119088	-0.553051137895029
-0.114738941187255	-0.565592547065826
-0.124110812422136	-0.579119239152972
-0.133266778556473	-0.592974535833819
-0.141963355321806	-0.606024279277949
-0.14969525479149	-0.61678143935127
-0.155733000148534	-0.623525342874846
-0.159216631994075	-0.624496418187806
-0.159314580261852	-0.618196910384755
-0.15542177655622	-0.603752633783472
-0.147344227179402	-0.581228946241821
-0.13541097430464	-0.551782325796422
-0.120472410190607	-0.517573165613178
-0.103778056388434	-0.481441034542211
-0.0867627812832394	-0.446417927873977
-0.0707960787920894	-0.415202596723789
-0.0569569560831369	-0.389726143512468
-0.0458845155291561	-0.370904998941159
-0.0377276570429027	-0.358615375845667
-0.0321896629037732	-0.351857858155044
-0.0286446506099824	-0.349037747198038
-0.0262933747464763	-0.348279482983163
-0.0243213776631267	-0.347714708617691
-0.022023347767393	-0.345711989794909
-0.018869483883595	-0.341034666015683
-0.0145129142432322	-0.33291980419806
-0.00875974395108382	-0.321074278592151
-0.0015307965993904	-0.30559365477038
0.00716625061954291	-0.286827479563245
0.0172535383261435	-0.265230429291863
0.0285985921576746	-0.241241476409353
0.0410358909181051	-0.215219826887708
0.0543912432508725	-0.18744061375499
0.0685002846490411	-0.15812855076975
0.0832161635419574	-0.127501408892241
0.098408640908945	-0.0958061646940232
0.113960106899495	-0.0633389278609723
0.129762536667631	-0.0304382162144208
0.14571721741927	0.00255495092120377
0.161738301559987	0.0353581901813842
0.17775945390507	0.0677988362840663
0.193738691843375	0.0998244510769024
0.209654711646018	0.1314665444037
0.225493334196625	0.162778143725577
0.241230982345735	0.193773902436147
0.256824665094655	0.224394042585997
0.272213353865238	0.25450530401858
0.287329874425738	0.283943451350956
0.302119667857063	0.312585365144048
0.316561702224541	0.340421527467642
0.330685348368061	0.367599031027205
0.344576197120985	0.394422050704089
0.358365935144116	0.421311201043864
0.37220649738538	0.448723108645736
0.386233835228211	0.477030125600457
0.400528947013386	0.50637563164469
0.415083397317622	0.536547493517466
0.429775476436127	0.566926312943349
0.444363763485962	0.596552313468642
0.458509291655151	0.624325111789121
0.471843283374938	0.649318920170306
0.484093258772643	0.671163936200555
0.49525516441132	0.690408082523011
0.505757352027002	0.70873306118646
0.516525057050396	0.72886821693349
0.528847161360574	0.754053163366788
0.543987316019127	0.786982985963518
0.56256961713047	0.828351109621918
0.583886092010643	0.875357273055272
0.605378866518484	0.920773244667623
0.622586953304423	0.953210806254734
0.614152470387084	0.931960172188538
0.590376595421829	0.872480478776934
0.553550689088803	0.781180039200392
0.505966112068149	0.664467166639387
0.449914225040012	0.528750174274389
0.387686388684535	0.380437375285871
0.321573963681864	0.225937082854306
0.253868310712142	0.0716576101601659
0.186860790455513	-0.0759927296160772
0.122842763592121	-0.21060562329395
0.06410559080211	-0.325772757692982
0.0129406327656249	-0.415085819632698
-0.0283607498371905	-0.472136495932629
-0.0575071963261922	-0.500673819615335
-0.0746862593295046	-0.521493043400451
-0.0887922296593833	-0.538593041094778
-0.101156659240536	-0.554459605389792
-0.112634584214033	-0.570408630333488
-0.123693157245338	-0.586899477321036
-0.134464826871243	-0.603681474241071
-0.144750836207844	-0.619800755462126
-0.154011924889883	-0.633607756957815
-0.161406417390771	-0.642916377427344
-0.165919397730978	-0.645383449082283
-0.166581306453996	-0.639056549969377
-0.162724249194436	-0.622937204504656
-0.154194844328763	-0.59736546279167
-0.141450394275856	-0.564075792463971
-0.125507313001879	-0.525895851018421
-0.107762143294628	-0.486195709516919
-0.0897397661691398	-0.448265207760868
-0.0728330654163651	-0.414779871262408
-0.0580909087009999	-0.387453402203278
-0.0460943090154928	-0.366911552643135
-0.0369371301856751	-0.352772728099691
-0.0303012629208774	-0.343884391443088
-0.0255937203456599	-0.338642344237434
-0.0221022815574456	-0.33531675756984
-0.0191305827717974	-0.332323710290256
-0.0160891323518628	-0.328403929480024
-0.012536833709519	-0.322693664033054
-0.00818054218699346	-0.314696729754665
-0.00284597929336835	-0.304188806019878
0.00356502317839953	-0.291096830344276
0.011115142087006	-0.27539697254375
0.0198548596151783	-0.25706737319979
0.0298196097813183	-0.236111229118418
0.0410051897526053	-0.212629547797215
0.0533387530738301	-0.186891893388818
0.0666655976218729	-0.159354974856623
0.080762976520718	-0.13060969880862
0.0953782781143768	-0.10126968605154
0.110278558524419	-0.0718350498345929
0.125294912669897	-0.0425786771960503
0.140346973109149	-0.0135025109671037
0.155438536672658	0.0156140794967273
0.170625078447307	0.045093585255215
0.18596487925848	0.0752161807476739
0.201471809696859	0.106100315123532
0.217086866963049	0.137636022472996
0.23267880747554	0.169479782041803
0.24807332888065	0.201110354689508
0.26309873882173	0.231937937826736
0.27763061413687	0.261446395049658
0.291621846139744	0.289333676308044
0.305112904357756	0.315608717584202
0.31822303937365	0.340610491872566
0.331124910915365	0.36493609267223
0.344007111736562	0.389294777308976
0.35703430827379	0.414333861133682
0.370318720960215	0.440494125507845
0.383911896683053	0.467936064887718
0.3978127201312	0.496543015352718
0.411976602886278	0.525974613825879
0.426311539720622	0.555729926887308
0.440660170211411	0.585192092366317
0.45478538972016	0.61366541341141
0.468388971140966	0.640459670250394
0.481189356141301	0.665085051738105
0.493063604410932	0.687569141641802
0.504221502623418	0.708806602804406
0.515335358077064	0.730746281740733
0.527517508690584	0.756171253171023
0.54204810235145	0.787893506903904
0.559827719720821	0.827384959372424
0.580654643356797	0.873153812972899
0.602563250973404	0.919448667482879
0.621542156212976	0.955997509811513
0.631912495562432	0.934071303465282
0.621576713640295	0.872731542653825
0.592625763375226	0.778636514718001
0.548144238019243	0.658444506998668
0.491216730824363	0.518813806836682
0.424927835042603	0.366402701572902
0.352362143925978	0.207869478548184
0.276604250726508	0.0498724251033869
0.200738748696207	-0.100930171420632
0.127850231087093	-0.237880023683016
0.0610232911511831	-0.354318844342907
0.0033425221404936	-0.443588346059447
-0.0421074826929583	-0.499030241491779
-0.0722421300971558	-0.525430153872128
-0.0883018356016786	-0.542915166543873
-0.101157017724993	-0.556769539152304
-0.11246360849553	-0.57030046582414
-0.123241621331343	-0.5851172053867
-0.13398764277134	-0.601569090977902
-0.144780888466686	-0.619134422759991
-0.155350716946475	-0.636674832228718
-0.165119633979504	-0.652580252309349
-0.173260941556047	-0.664893306164162
-0.178807015816373	-0.671505062828215
-0.180818310644512	-0.670468324178194
-0.178589492330912	-0.660404266047279
-0.171843337032484	-0.640908333314022
-0.160854676402483	-0.612819509110203
-0.146458689885433	-0.5782312516742
-0.129929226306589	-0.540199226612969
-0.112755431671803	-0.502208892272446
-0.0963797683857398	-0.46754979908325
-0.0819680875130271	-0.438762680780967
-0.0702603221653819	-0.41728062901182
-0.061515925354137	-0.403311387755759
-0.0555427006021889	-0.395943157461504
-0.0517888991693612	-0.393419671882629
-0.0494779638494499	-0.393518049688022
-0.0477623979067114	-0.393963273635258
-0.0458683100556414	-0.39281512048122
-0.0432034792699107	-0.388762995053943
-0.0394126594056181	-0.381270544338824
-0.0343783322938921	-0.370537487614714
-0.0281748835371627	-0.357287753434846
-0.0209873678341262	-0.342434511572008
-0.0130093122399938	-0.326705151226139
-0.00434395189481953	-0.310333909089831
0.00505556069611031	-0.292935747230216
0.0153758467513125	-0.273633130606706
0.0268618127957858	-0.25140505896543
0.0397038926353898	-0.225509725183532
0.0539529388710628	-0.195784414363681
0.0695005413592414	-0.162693741594243
0.0861201420247621	-0.127131561952982
0.103535925368005	-0.0900940856837602
0.121486256821581	-0.0523805935428469
0.13976324917934	-0.0144402990187759
0.158223582265775	0.0236026144884927
0.176774223781525	0.0617977224092305
0.19534234277896	0.100181625297632
0.21384210619514	0.13863842404494
0.232152616541594	0.176856745500122
0.250119809854499	0.214388235335149
0.267586533622251	0.250769879966382
0.284439698456797	0.285653986550628
0.300651298674865	0.318902037289646
0.316291748394591	0.350620270672039
0.331508694108849	0.381129132306689
0.346481293705815	0.410874990784307
0.361369523076995	0.440315723093792
0.376278412350662	0.469822938224985
0.391248316132206	0.499627386930623
0.406266053634135	0.529802305230837
0.421278223099596	0.560258103263441
0.436190881070411	0.590729913071984
0.450859805219865	0.620775589504986
0.465097310804272	0.649838874140533
0.478727676182971	0.6774352743378
0.49170573689503	0.70347128283554
0.504274998486793	0.728622020349856
0.517095916053755	0.754595897498716
