# Supplementary material for: A multiwavelength photoplethysmography dataset with blood pressure and heart rate reference measurements
Source: Data Brief. 2025 Nov 14;63:112284. doi: 10.1016/j.dib.2025.112284 (PMC12682042; doi:10.1016/j.dib.2025.112284)
Supplement: Supplementary file 1 [file mmc1.zip › ppg_csv/ppg_subject_060.csv]

IR_PPG	Red_PPG
-0.202391001752333	0.0596532616008388
-0.188159628434434	0.0670342115477468
-0.167156111426839	0.0786765928935121
-0.141785175971278	0.0930213736871275
-0.11505311745864	0.108029099241566
-0.0899121600436557	0.121750096429701
-0.068674839317125	0.132801899694393
-0.0526373955746638	0.140607212616225
-0.0419704160409976	0.145357534969944
-0.0358575902231392	0.147779873939327
-0.032804605746242	0.148846305363035
-0.0310063568383816	0.149552811602987
-0.0286671946054419	0.150820031686687
-0.0242198787285548	0.15348374291964
-0.0164507513824499	0.158297848639762
-0.00456790064029162	0.165885879575923
0.0117591370982587	0.176628205838614
0.0323818372653874	0.190525736667824
0.0566933467994274	0.207111239640258
0.0837139915500697	0.225475837666562
0.112251345855147	0.244441263096534
0.1411116284012	0.262850146678025
0.16932050287486	0.279888341174667
0.196305991947244	0.295319500237677
0.221986870173789	0.309526001993324
0.246717453465382	0.323321131336661
0.271093313134327	0.337598680993273
0.295691620855582	0.352958758776262
0.32084208681553	0.369447580588202
0.346486493185758	0.386484289157671
0.372132807593356	0.402969669001824
0.39689054610859	0.417522296186741
0.419589032190568	0.428773474974451
0.43899273350743	0.435656585103966
0.454102817467605	0.437636375734314
0.464474732774383	0.434836788103029
0.470433974761804	0.428042367204734
0.473083990883864	0.418569521742698
0.474073443995014	0.408029508654655
0.475185682750025	0.398030738835723
0.477890141011353	0.389888111234775
0.483021874260211	0.38441209357245
0.490706141247708	0.381830877553789
0.500528869523761	0.38185866541005
0.511836079528391	0.383874021576598
0.524002695348621	0.387129774895364
0.536563421802573	0.390907840098759
0.549197085520098	0.394577910234416
0.561634432333411	0.397591260064923
0.573582643813879	0.399482202830066
0.584731132450743	0.399929345877908
0.594845716579267	0.398867566081539
0.603903189185816	0.396586181726387
0.612194193545358	0.393734398880514
0.6203347568343	0.391189469798328
0.629156978559126	0.389808345056152
0.639483512058267	0.390143531764092
0.651829028356692	0.392222965265021
0.666101911721364	0.395465126691904
0.681375406571392	0.398746882907124
0.695765204853634	0.400590395227638
0.706433547853742	0.399407165879725
0.709760400350042	0.393739682203594
0.701747244116933	0.382464349233978
0.678853344488812	0.363928791166268
0.636145224986059	0.338677418983862
0.577392631109475	0.3083473003004
0.506365308359862	0.274575502729525
0.42683300223802	0.238999093884877
0.34256545824475	0.203255141380097
0.257332421880852	0.168980712828827
0.174903638647129	0.137812875844707
0.0990488540443808	0.11138869804138
0.0335378135734084	0.0905330090134955
-0.0178597372649873	0.0748462451107899
-0.0539748173480791	0.0629595065953539
-0.0837119137996021	0.0530021939064189
-0.110356355522015	0.043225696592429
-0.136208681482647	0.0326080324676054
-0.162057771865587	0.0211843947361164
-0.187181319004477	0.00995847358456897
-0.209846430428537	0.00044005816777708
-0.2280896850267	-0.00598062968561703
-0.240456196759629	-0.00855457675685924
-0.246432899072901	-0.00739204913869397
-0.246479938765309	-0.00332507174779365
-0.241738691698474	0.00248371788279361
-0.233596148249115	0.00898803300079057
-0.223294998044687	0.0155622656766889
-0.211714227030212	0.0220589324493496
-0.199342719146265	0.0286547210665076
-0.186377293485641	0.0356242727335039
-0.17284159257977	0.0431883963644092
-0.158657646698311	0.0514985523188445
-0.143675009909051	0.0607054265410906
-0.127713481536903	0.070998142322021
-0.110664464367777	0.0825349993265512
-0.0926310222028865	0.0952861121052873
-0.074020866208904	0.108895641540257
-0.0555030516641638	0.122681795542869
-0.0378144730980444	0.135814536129856
-0.0215020622524511	0.147594605710272
-0.0067323494835334	0.157688109268745
0.0067409179957107	0.166200700660579
0.0194527001440872	0.173577350843184
0.0320264193600559	0.180408825216127
0.0449981133661987	0.187251446343554
0.0587248194192199	0.194520218551904
0.0733722360562635	0.202447735410876
0.0889376919789026	0.211068082845156
0.105271561668653	0.220202580922089
0.122092116736776	0.229463641830456
0.139013777649306	0.238309438155913
0.155611477063472	0.246160097810193
0.171525440740255	0.252554894749855
0.1865850193143	0.257318139842593
0.200914766062558	0.260696129147757
0.214982561161033	0.263407681577742
0.229547589575014	0.266539510447192
0.245473633253713	0.271258048806904
0.263418107775023	0.278400801436578
0.283486849530567	0.288098010130792
0.305005565303895	0.299597634060845
0.326548489334774	0.311401216141685
0.346277851822749	0.321694225064237
0.362517569044252	0.328930099542274
0.374361338660011	0.332355462821113
0.3820592230444	0.332273874231552
0.386989905065492	0.329939728956245
0.391205534502771	0.327122549280732
0.396742481439998	0.325520304879775
0.404996742755104	0.326258381915265
0.416409140437574	0.329660503743674
0.430546713494721	0.335352491227063
0.446500155752113	0.342622107004515
0.463402453540472	0.350858721739318
0.480832261540756	0.35986656477538
0.498916810722388	0.369903244342808
0.518094657201355	0.381425667859738
0.538674136096211	0.394667790878797
0.560423696515573	0.409258093715747
0.5824013067517	0.424072763027342
0.603112286960299	0.437424191512375
0.620956157197334	0.447548873671261
0.634823811425417	0.45323657918545
0.644639611233157	0.454371588954452
0.651625865785172	0.452159915042599
0.658134079381469	0.44890583157223
0.667033272262145	0.447359660527883
0.680805119247033	0.44982670222572
0.700595332717001	0.457328785799752
0.725483905999086	0.469100436801138
0.752185299590311	0.482590998141543
0.775306964135057	0.493983861014757
0.788189170093904	0.499091176393963
0.774671802675135	0.494372675529872
0.73694196722084	0.480287923883462
0.679233063934032	0.453728795562888
0.605778493017725	0.41754048111551
0.520811654674932	0.374568171088688
0.428565949108668	0.327657056029785
0.333274776521947	0.279652326486161
0.239171537117782	0.233399173005177
0.150489631099188	0.191742786134193
0.0714624586691778	0.15752835642057
0.0063234200307662	0.13360107441167
-0.0406940846130334	0.119763815822014
-0.0696132884271038	0.112298292915897
-0.0873957980543346	0.109626405210765
-0.097209933898775	0.110274031963389
-0.101826165508662	0.113132742735399
-0.103391280999193	0.117512302738554
-0.103431366265229	0.122999926740127
-0.102934547749105	0.129246019648133
-0.102395997211905	0.135818770186327
-0.101820822715741	0.14219755755263
-0.100768466999049	0.147878090199749
-0.0985117894670989	0.152511680839812
-0.0943036948319518	0.156003033251393
-0.087671399386113	0.158518681437763
-0.0786356531159563	0.160399589878009
-0.0677740008211089	0.162017409399716
-0.0560959299601676	0.163642461372746
-0.0447617714669811	0.165385156083397
-0.0347380563905626	0.167232727692322
-0.0265108858185104	0.169148879964758
-0.0199588335641121	0.171168094550414
-0.0144273056923068	0.173426532813758
-0.00897099825523411	0.176119703219021
-0.00266664783730212	0.179423531056727
0.00512638179176877	0.183428490482677
0.0146459189533741	0.188116817742437
0.0257602106231449	0.193382208004244
0.0381023132306889	0.199070916038157
0.0512338367053122	0.205020996592499
0.0647830180319872	0.211087418579682
0.0785275267127269	0.217153896978323
0.0924134610130722	0.223137925109124
0.106518964536136	0.228991925932789
0.120983198006444	0.234698330454624
0.135926569060144	0.240256929136969
0.151386934101239	0.24566720079133
0.167290571276838	0.250911650628091
0.183465772210193	0.255947266740802
0.199693369834881	0.260711888277846
0.215777220969725	0.265150958129428
0.231609543404316	0.269263351543566
0.247202122725649	0.273147468477291
0.262662028273127	0.277012498503067
0.278114549965881	0.281129276706154
0.293607399694268	0.285732938327377
0.309048604620808	0.290926577843709
0.324219453798057	0.296641085729861
0.338864190083802	0.302675655872865
0.352812129891146	0.308796910692331
0.366066702913098	0.314843349503978
0.378815120467669	0.320782237219535
0.391358304839967	0.326691802476218
0.404001282158934	0.332679917404934
0.416955491915837	0.338788570102708
0.430289963046919	0.344949751142964
0.44394738332241	0.351031855164877
0.457820087532722	0.356954809111028
0.471853834588555	0.3627989493117
0.486121078161821	0.368826672934187
0.500805264759235	0.375380677122547
0.516080656960337	0.382691847249762
0.531939544620624	0.390688561354939
0.548062911182231	0.398913012218929
0.563818665692632	0.406602712758713
0.57840919284819	0.412912409860249
0.591111099230398	0.417186889859954
0.601505732050458	0.419183298259346
0.609625735596218	0.419177506654462
0.616009441846893	0.417941222272729
0.621683354761741	0.416607737918151
0.628059057137914	0.416443740166174
0.63670132962486	0.418548589371352
0.648967500627875	0.423545778582399
0.665604272506686	0.43137649902721
0.686420346513677	0.441276565870323
0.710097775623961	0.451916375475459
0.734137784937921	0.461604637610503
0.754936823525444	0.468474185745785
0.76804275778149	0.47065018028057
0.768669969227723	0.466453504843828
0.755642610397332	0.454659595330849
0.719252203775575	0.434733342243663
0.663536254166578	0.407007122388673
0.592532266374464	0.373276413368048
0.510277745203358	0.335336692783963
0.420810195457384	0.294983438238588
0.328167121940668	0.254012127334095
0.236386029457333	0.214218237672656
0.149504422811505	0.177397246856444
0.0715598068073073	0.14534463248763
0.006589686248865	0.119855872168386
-0.0413684340596973	0.101888251460882
-0.072003600188194	0.0894852652192775
-0.0943453207106399	0.0813444470454966
-0.1114761832617	0.0758322234224702
-0.125977797750091	0.0713723257599607
-0.139501410739983	0.0668393996697943
-0.152573555569122	0.0618285277669031
-0.164670593291865	0.0566997355586748
-0.174546792183467	0.0523725287701304
-0.180734420890364	0.0499361655603814
-0.182081307376209	0.0502097791378935
-0.178173879297977	0.0534118090249996
-0.169517171414029	0.0590683350861672
-0.157412221442165	0.0661975043390451
-0.143579164631716	0.0736787113818899
-0.129677709816849	0.0806242374953368
-0.116914296522454	0.0865850602188798
-0.105871788990866	0.0915319624986881
-0.0965842091071359	0.0956769660704323
-0.0887684994744566	0.0992625998089756
-0.0820744636630927	0.102430305948753
-0.076239590847005	0.105214121967355
-0.0711062114053044	0.107632992225531
-0.066530203736465	0.109806849391956
-0.0622594347532804	0.112015194665806
-0.0578738585901441	0.114652354419972
-0.0528444400403916	0.118091666354847
-0.0466919609533502	0.122520341402255
-0.0391550656007267	0.127825022771545
-0.0302639522910998	0.133593107851501
-0.0202721638143992	0.139253507644941
-0.00948099040787292	0.144318486834696
0.00195369557320832	0.148625248418249
0.0141374778323514	0.152454760650591
0.0274196499165134	0.156458220260086
0.0422439110539846	0.161423277722804
0.0589268858002958	0.167990526627226
0.077460798663419	0.176437998125923
0.0974376044021172	0.186604808266269
0.118146904214649	0.197967339165995
0.138817466104396	0.209831714660887
0.158890395640963	0.221566827543619
0.178186771225109	0.232784134028465
0.196891965086492	0.243393287538167
0.215386194807141	0.253526170947463
0.234029765092451	0.263388969535175
0.253013083044824	0.273125815158671
0.272319568299026	0.282748628431764
0.291777218350296	0.292139440456135
0.311137554094637	0.301099943347252
0.330130235337882	0.309417404017756
0.348480757723366	0.316925499083241
0.36591841134798	0.323550600351406
0.382214409844155	0.32934136392221
0.397265451919073	0.334479907367956
0.411191192933968	0.339267570085326
0.424376727101048	0.344072497079835
0.437395673865166	0.349232045351711
0.450808742494545	0.35492902159365
0.464919232511183	0.361093509986205
0.47962079550829	0.367391731962097
0.494445126734471	0.373334817401216
0.508813091084099	0.378486006406265
0.522372473705841	0.382689640272483
0.535243002792312	0.386213856473207
0.548024877191522	0.389713991451242
0.561547411471324	0.39399734525265
0.576478137705134	0.399679496814218
0.592998300781585	0.406902426856832
0.610724741821799	0.415268597383579
0.628931441095687	0.424029470914598
0.646962983458868	0.432426998074773
0.664616698247177	0.440011940081447
0.682253465452013	0.446780174485106
0.70049067992262	0.453043699697347
0.719508789056571	0.459056312636729
0.738210482983154	0.464533390264294
0.753627996437547	0.468302377099026
0.760980573768813	0.468319624363357
0.75457448565717	0.462144704078335
0.732288547715802	0.447740183577261
0.687422629824833	0.423592051200505
0.624381161934394	0.391978950693744
0.547568573994611	0.355179525802658
0.461389295955614	0.315472420272924
0.37024775776753	0.275136277850221
0.278548389380488	0.236449742280227
0.190695620744616	0.201691457308621
0.111093881810042	0.173140066681081
0.044147602526894	0.151365826830951
-0.00573878715469931	0.134884296046156
-0.0379318386519131	0.122916912746482
-0.061732023951026	0.114573165540687
-0.0795738677929361	0.108955227176521
-0.0934572225825717	0.105209349184979
-0.104762940199222	0.102583762997525
-0.114212383969859	0.100525013482297
-0.121935584781213	0.0987817154174721
-0.127623417095814	0.0974459900837778
-0.130735503080144	0.0968822390475441
-0.130727601157958	0.0975514453424037
-0.127262617466038	0.0997930837525708
-0.120369454951583	0.103648105662325
-0.110509220145461	0.108794685592405
-0.0985179986511414	0.114630732854857
-0.0854347674540172	0.120478478250695
-0.0722736927075074	0.125825536696502
-0.0598244943985059	0.130491001881932
-0.0485464344782113	0.134639283366708
-0.0385785786303717	0.138641825115149
-0.0298442534000948	0.142861373015578
-0.0221902220236991	0.147466316920944
-0.0154841580905973	0.152360969328318
-0.00961874141907854	0.157253426423268
-0.00443182666282699	0.161811935939858
0.000393630235054923	0.165826222487304
0.00537504740298158	0.169304173354376
0.011174512104318	0.172472365925755
0.0184419187358005	0.175685883345049
0.0276071118323179	0.179283199892218
0.0387091064491899	0.183445993803957
0.051353850432328	0.188131467619008
0.0648461096321183	0.193120365629368
0.0784600255343227	0.198167856203373
0.0917420865908497	0.203184190468958
0.104720437015978	0.208344692393238
0.117927359668425	0.214056503048269
0.132207092332753	0.220784944412202
0.148364200091129	0.228823288352461
0.16678500037992	0.238122018901158
0.187193265402855	0.248257461021265
0.20865564807358	0.258547122284553
0.229851358431993	0.268259251095628
0.249511324111814	0.276840214313782
0.266859905169278	0.284087457904141
0.281886438643531	0.290213691538402
0.295338049589848	0.29577795667571
0.308435393829067	0.301501921075449
0.322425454582959	0.308030520638876
0.338150326879467	0.315716584966187
0.3557969279366	0.324503524565199
0.374907713509839	0.333948973881924
0.394617199307559	0.343380686887161
0.41398723263965	0.352123764545818
0.432292196457151	0.359711717712905
0.449161135779915	0.366006518218994
0.464572850381347	0.371197355779185
0.478762587822836	0.375699355411317
0.492107278851759	0.380004316790153
0.505028294053615	0.384536468480951
0.517924473693898	0.389551983225844
0.531138458953752	0.395106550586837
0.544949087279305	0.401094649165985
0.559563677044075	0.407331582989071
0.575081262825027	0.413628511318243
0.591431640755117	0.419828961836701
0.608340444310957	0.425818500268097
0.625382708729164	0.431543557713912
0.642152845830232	0.437059280040103
0.658513932254953	0.442589277903763
0.674816325099132	0.448552734056362
0.691930157973977	0.455506879529009
0.710964856546141	0.463965369388101
0.732667599099229	0.474095784003684
0.756656842983493	0.485375105209014
0.780777667265135	0.496354277658934
0.800899189032314	0.504692315075001
0.811380921217307	0.507537794598173
0.806215561565511	0.50219044661999
0.784725269827702	0.488456455969697
0.738928673065066	0.464180783147032
0.673520036073564	0.431612481640535
0.593193623649161	0.393000604938749
0.502643700587818	0.350594206530213
0.406564531685498	0.306642339903468
0.309650381738163	0.263394058547056
0.216595515541777	0.223098415949518
0.132094197892301	0.188004465599394
0.0608406935856985	0.160361260985226
0.00752926741793222	0.140795743513657
-0.0271847458683992	0.125641485001322
-0.0528056150845281	0.113661626331786
-0.0725113689344771	0.103745977411892
-0.0890015371028659	0.0952392886170852
-0.103880372232904	0.0881665201720883
-0.117339239453039	0.0832251577499015
-0.128285834543589	0.0814706993639295
-0.134941041214673	0.0837628482974263
-0.135723699335468	0.0902020087421663
-0.130069924047532	0.0998474349157669
-0.11882274477892	0.110890920391704
-0.104027631160679	0.121218651398638
-0.0882678522796996	0.129090991296624
-0.0738783998016234	0.133634464092109
-0.0623746854777765	0.134967182082349
-0.0542631190940381	0.13396815183597
-0.0491965758278486	0.131848979689774
-0.0463124822410539	0.129733423449184
-0.0445838709769624	0.128392580384559
-0.0430874949168843	0.128173880547058
-0.0411703436901837	0.129073019007922
-0.0385211520311282	0.130868243741831
-0.0351409294004634	0.133253559610428
-0.0312130416712934	0.135937829432251
-0.0269184078967491	0.138701305875847
-0.0222808202477934	0.14141814907858
-0.0171153707863668	0.144060475216243
-0.0110948660785997	0.146693004010646
-0.0038861138852734	0.149456610363445
0.00472081058121393	0.152537363429921
0.014749820212405	0.156125676739334
0.0260600697829519	0.160379231763373
0.0384309007516711	0.165403099233333
0.0516653007438367	0.171245675537828
0.0656578366318243	0.17789222593449
0.08039384572263	0.185242707883362
0.0958930537953048	0.193087928423519
0.112144616064582	0.201116407209917
0.129073340443934	0.208970130041081
0.14654594127231	0.216337306881305
0.164406316001761	0.223053522815991
0.182526942525843	0.229180332194493
0.200859800379178	0.235027332971181
0.219456118240029	0.241085700198154
0.238421251731062	0.247869697580217
0.257804659815162	0.255717880312898
0.277483631645873	0.26465118626754
0.2971295499514	0.274374505162952
0.316304779844249	0.284429339040324
0.334650640155304	0.294405465073249
0.352061282684012	0.304078040016167
0.36873952712945	0.313391320617609
0.385093838254542	0.322320184592849
0.40152669466519	0.330724774553341
0.41823322545508	0.338314917760492
0.43512496736563	0.34476277224445
0.451914235280926	0.349902851878994
0.468303079644041	0.353906435423935
0.484182109393221	0.357336080904183
0.499758264333588	0.361047048039771
0.515558653617891	0.365966096789354
0.532289947596188	0.372821695369018
0.550584448858148	0.381912991464973
0.57072584165776	0.392990891945143
0.592481195323813	0.405298638069314
0.615140470432917	0.417784420290944
0.637784153630264	0.429442740623928
0.65969552113366	0.439674359756194
0.68074493369985	0.448518288914018
0.70153440358602	0.456635587106164
0.723134158211736	0.465005747176005
0.746388023835976	0.474400623730567
0.770981443423628	0.484801533771267
0.794653184866431	0.494993084777108
0.812965465667812	0.502553714446302
0.819881226854403	0.504334821421027
0.80614565305068	0.497315861197265
0.767841104446738	0.480899751367633
0.709320840253414	0.453358859127379
0.634938119681548	0.417444203979699
0.549046201941979	0.37590680542779
0.455998346245545	0.331497682974846
0.360147811803084	0.286967856124063
0.265847857825437	0.245068344378638
0.177451743523441	0.208550167241766
0.0993127281079345	0.180164344216643
0.0357840707897573	0.160571727257359
-0.00878096922025203	0.145951176619154
-0.0349078616475565	0.134763101504568
-0.0541706376264017	0.125693915660693
-0.0698605144138062	0.117896088025664
-0.0842062495937138	0.111025986121415
-0.0982206734597327	0.105132497464057
-0.111850279851602	0.100473038745311
-0.124314820878836	0.0973176674938818
-0.134514178981178	0.0957909544006029
-0.141403503296545	0.0957977792845358
-0.144274173775679	0.0970527686940421
-0.142914800750049	0.0991813697442151
-0.137653280428788	0.101825475558919
-0.12928901496353	0.104702729870475
-0.118925081381039	0.107617725111862
-0.10772888620749	0.110456101629385
-0.0966863524804248	0.113183583274358
-0.0864353390263201	0.115838373030382
-0.0772401692251597	0.118487138944225
-0.0691046596519644	0.121141065669916
-0.0619482361667134	0.123681762484025
-0.0557336458791564	0.125867766009215
-0.0504668959219865	0.127444908705505
-0.0460773968921755	0.128305441941401
-0.0422710125316828	0.128602198232637
-0.0384705902115221	0.128752217461664
-0.0339036281259524	0.129327611677737
-0.02780687886282	0.130884710113775
-0.0196511872363259	0.133803087105543
-0.00927720982862716	0.138196816285062
0.00312806345561199	0.143932943761066
0.0172101859117895	0.150752463321717
0.0326971341631469	0.158442983916573
0.0495877621311312	0.16697927270163
0.0681662728762372	0.176552263454884
0.0888181023882779	0.187455513633033
0.111731233252335	0.199869246407824
0.136633267922114	0.213639077104828
0.162702243926227	0.228160256209484
0.188705281535591	0.242441089765255
0.213311879091095	0.25534446513235
0.23545932287747	0.265926213907139
0.254641331386935	0.273742095538661
0.271026745332538	0.27900301874397
0.285370595246969	0.282514932125896
0.29875023339283	0.285421585859138
0.312224782168335	0.288843523624912
0.326540497040791	0.293544655579927
0.341976537610416	0.299742312197875
0.358367497343408	0.30711740558645
0.375275396769436	0.315006411647074
0.392232210852015	0.322692925416279
0.408953094969566	0.329682774515546
0.425438292896563	0.335858060604297
0.441927512199897	0.341461191779799
0.45872987724767	0.346933860120571
0.476009149542624	0.352691796470064
0.493628819214984	0.358930892785651
0.511134043847887	0.365535251400999
0.527884730869939	0.372114243567952
0.543295100621702	0.378156037030864
0.557100957070002	0.383255858628741
0.569566667809257	0.387353453673331
0.58155691514191	0.390895470470245
0.594430719309007	0.394837183578096
0.60975716909514	0.400431614331184
0.628892675124813	0.408828172811646
0.652494737353862	0.420593207414392
0.680073016063998	0.435319761191091
0.709684061754584	0.45147421807131
0.737861727549428	0.466547244541988
0.75985740800224	0.477484259607976
0.770238789031875	0.481297390812651
0.757417519135173	0.475709794223524
0.721602412252573	0.461744239733705
0.666766522595333	0.437393611233539
0.596882904374711	0.404937213529042
0.515924611801966	0.366654351426231
0.427864699088356	0.324824329731121
0.336676220445139	0.281726453249728
0.246332230083574	0.239640026788069
0.160805782214918	0.20084435515216
0.0840699310504309	0.167618743148017
0.02009773080137	0.142242495581655
-0.0271377643210066	0.125238164993456
-0.057326491292829	0.114543801619092
-0.0764861424857484	0.10911493765995
-0.0878244858140353	0.107494884246294
-0.0944203072165258	0.108147437800131
-0.0986632438194871	0.1098287563669
-0.101911868241763	0.111858968659057
-0.104435336576638	0.114189561898079
-0.105625610441875	0.11725260560737
-0.104404229247339	0.121664811496665
-0.099707165605971	0.127904791408459
-0.0909115922176787	0.136080836095431
-0.0780831873180619	0.145860627290706
-0.0619886773882241	0.156556297229085
-0.0439150133696344	0.167291999891489
-0.0254029426213836	0.17716960683533
-0.00799907023929135	0.185384430615917
0.00692254984310737	0.191285853794719
0.0182777715923152	0.194407197500508
0.0253759427127104	0.19450836121636
0.0280542341805202	0.191669444358156
0.0268294289791972	0.186420723455798
0.022969597641616	0.17981624552557
0.0183546114086179	0.173327786480148
0.0150752510999546	0.168511012710559
0.0148836758706383	0.166546661439433
0.0187275439422077	0.167869877933656
0.0265724507826354	0.172071918032582
0.0375678137133782	0.178112593037096
0.0504573709528321	0.18473250700996
0.0640607379117238	0.190890369894223
0.0776562017696222	0.196076564726963
0.0911461522587829	0.200420503770268
0.10496904307414	0.204577055450389
0.119817335365076	0.209441679804565
0.136292452996204	0.21580227868578
0.154641387868346	0.224059939127271
0.174670218751561	0.234115340277216
0.195843039048065	0.245439174437446
0.21749265345402	0.257268670898638
0.23903176948284	0.268834018291266
0.26007673386813	0.279529643499755
0.280458230103638	0.288991893035763
0.300149880095701	0.297095312795601
0.319171342004021	0.303908961576754
0.337525033743526	0.309654461122192
0.355209446812434	0.314683544817103
0.372306356153558	0.319460889553646
0.389078556705796	0.324521848561438
0.40598876233067	0.330388022923494
0.423590951181239	0.337456847289804
0.442328855387672	0.345907509345492
0.462343115282013	0.355661885017873
0.483390559201395	0.366410075901085
0.50491812089135	0.377683754580401
0.526259151190385	0.388957159560721
0.546873094885393	0.399763786816344
0.566533112607705	0.409810159972406
0.585375982120391	0.419045964636025
0.603777962263406	0.427645310339721
0.622109565676839	0.435891524734501
0.64050707096005	0.444019568593224
0.658810880268849	0.452108484568072
0.6767293863722	0.460093049767687
0.694138653651953	0.467883591956878
0.711316391290044	0.475498673447257
0.728903388332299	0.483089083185885
0.747497817130011	0.49078348556558
0.766973504334756	0.498386429271973
0.78578827391949	0.505059062226117
0.800622959688927	0.50916603116682
0.806617435519059	0.508441658055105
0.793528974369431	0.500503429152366
0.756944691295833	0.484055945512029
0.700886236861193	0.458116019489724
0.629375261628442	0.424809589382805
0.546433416160509	0.386262593488621
0.456082351020322	0.344600970104522
0.36234371677081	0.30195065752786
0.269239163974904	0.260437594055985
0.180790343195532	0.222187717986248
0.101018904995622	0.189326967616
0.0339464999381057	0.16398128124259
-0.0164052214140892	0.146823132711498
-0.0495062116758346	0.134597305862815
-0.072695707956123	0.126163099521164
-0.0890404180631187	0.120268893778425
-0.101322104996441	0.115649218850633
-0.11176245810302	0.111144698739206
-0.121836326077276	0.105870186303734
-0.132127397054413	0.0994129249063865
-0.142256953055491	0.0919927934606885
-0.150969247196401	0.0844908749210346
-0.156440297208481	0.0782774609145279
-0.156797914257327	0.0748427499572509
-0.150739837813147	0.0753213881696011
-0.138059044093592	0.0800684484881218
-0.11987359468194	0.0884564556695574
-0.0984406575646726	0.0989978495449508
-0.0765927580833415	0.109766838382923
-0.0569940515115327	0.118961926154221
-0.041486463102218	0.125393569372883
-0.0307433675743414	0.128729982367656
-0.0243097123059373	0.129449538196257
-0.0209564701858055	0.128562561959652
-0.0191768810737619	0.127229361954101
-0.0176323241247826	0.126406899989913
-0.0154130932634911	0.126624442300219
-0.0120791968844727	0.127937019762118
-0.00753782374642588	0.130042075420343
-0.00185757280914113	0.132489191674199
0.0048939864460751	0.134896064880136
0.0127494827929827	0.137109427859008
0.0218775392697383	0.139283905747475
0.0325642121711378	0.141867111728209
0.0451404989545622	0.145486371826615
0.0598626115865083	0.150756609673009
0.0767815117116116	0.158067714330059
0.0956601089300831	0.167432215169484
0.115980504714705	0.178456033647613
0.137042932004934	0.190442632927733
0.158126269063886	0.20258561503027
0.178666321866069	0.214178541211397
0.198400715630002	0.224779244830803
0.217428240104188	0.234290989489886
0.236151225672371	0.242948025751295
0.255115139924376	0.251214951379155
0.274805602035347	0.259628817870099
0.295477525255594	0.268629295944238
0.317067819189231	0.278429515292308
0.33920667267682	0.288967490605266
0.36131793355724	0.299945282709276
0.382784972453021	0.310930956613169
0.403138602923807	0.32148484404715
0.422200659083081	0.331271623649116
0.440119567348352	0.340124668725569
0.457282183159045	0.34804615151792
0.474152754749045	0.355159989227603
0.49112248231039	0.361661630269258
0.508430500343448	0.367797805705268
0.526167943921661	0.373868902022747
0.544341325478224	0.380222192774624
0.562962779579396	0.387219035640552
0.582139598844824	0.395186454391749
0.602137383884521	0.404370655339617
0.623384345332332	0.414897933645938
0.646375402365058	0.426734190174117
0.671440199583977	0.439626783629186
0.698374670759163	0.45301793937632
0.726000852278453	0.465943515974978
0.75179553983581	0.476965836165475
0.77178246165287	0.484210200741937
0.780869269512852	0.485561648564972
0.767229700716983	0.479028439651181
0.729125778323909	0.46375027466811
0.670779678325431	0.437993939143526
0.596413576713346	0.404052482762863
0.510249649479457	0.36421895521156
0.416510072615561	0.320786406175052
0.319417022113459	0.276047885338776
0.223192673964951	0.232296442388167
0.132059204161836	0.191825127008663
0.0502387886959137	0.156926988885699
-0.0180463964410155	0.129895077704711
-0.0685741752571524	0.111373782726805
-0.100984136517261	0.0993670286363118
-0.121544380149002	0.0927397630615265
-0.133488160853235	0.0900969943632591
-0.139856254541867	0.0900417478147571
-0.143033193113797	0.0914012967127735
-0.144519805256922	0.0933667818124001
-0.144946925734641	0.095522823397261
-0.144254719238972	0.097788180878552
-0.141939577546703	0.100313087085922
-0.137311337803664	0.103372214566196
-0.129748572041948	0.107267874038267
-0.118936828807088	0.11223860529063
-0.105041989056224	0.118368710811823
-0.088765617281862	0.125508661939924
-0.0712679341482535	0.133229210790848
-0.0539855525161337	0.140840111195672
-0.0383798010597566	0.147505340531714
-0.0256456422440181	0.152461168140259
-0.0164286916969583	0.155281811290151
-0.0106334781891561	0.15607712569681
-0.00741214355968861	0.155508906082295
-0.00536974192630326	0.154594665354614
-0.00293524121398448	0.154377787808591
0.00122389947848437	0.155606969058139
0.0078897901425332	0.158554476298085
0.0171983506758591	0.163032762819273
0.0287870097509031	0.168582635113554
0.0421047016553895	0.174739557865332
0.0567334313163751	0.18126293411485
0.0725816696868334	0.188239103474208
0.0898828009689848	0.196021497007015
0.109018010593942	0.205031632033742
0.13025241282487	0.215503918243938
0.153509655675928	0.227293927081623
0.178293731649641	0.239850946214055
0.203797189504134	0.252378648913288
0.229148577926275	0.264116144054085
0.253692619803244	0.274617820753222
0.277187050431254	0.283914188646852
0.299839819595858	0.292487186087984
0.322180752253628	0.301073410758219
0.344830522553118	0.310387285814304
0.36826431237203	0.320888648822814
0.392655098891319	0.332681136246853
0.417837707654394	0.345547369309525
0.443386281540967	0.359062766627352
0.468762039937725	0.372717764556787
0.493473075043625	0.386008578541817
0.517196791926393	0.398495816798334
0.539841439752885	0.409852698231097
0.561546948528453	0.419920182485008
0.582631930314608	0.428757464911918
0.603491016762989	0.436646017502927
0.624456126465757	0.444009460947841
0.645660373219657	0.451260697952543
0.6669641886194	0.458647549158156
0.68800076489445	0.466189474387674
0.708363481616541	0.473757987223708
0.727891670150169	0.481269345782994
0.746934946889012	0.488878715609185
0.766433265011797	0.497042502369912
0.787674352387662	0.506367047173699
0.811691486515227	0.517258126388718
0.838423395042783	0.529481117075981
0.865917353984892	0.541803339493803
0.889935042802206	0.551897236441796
0.904259445972116	0.556621754346026
0.890155321743235	0.552672979949255
0.850601249851846	0.539485793908969
0.789734681490826	0.51335691599739
0.711693067853056	0.476907281194457
0.620613860131414	0.432757824480106
0.520634509518778	0.383529480834276
0.415892467208027	0.331843185236904
0.310525184392041	0.280319872667927
0.208670112263697	0.231580478107283
0.114464702015876	0.188245936534909
0.0320464048414547	0.152937182930743
-0.0344473280666868	0.128275152274722
-0.08087904551567	0.114013212799666
-0.107843464189699	0.104771547387185
-0.127629322960589	0.0984685405851529
-0.144393752330577	0.0930622544956628
-0.161268315947069	0.0868883455965267
-0.179901588602423	0.0789925483270332
-0.200279815543044	0.0693696233164069
-0.220875607612484	0.05899455752925
-0.239137777798486	0.0495678892124633
-0.252247919096191	0.0429993538484323
-0.257957890588523	0.0407804796007054
-0.255256628306153	0.0434729389348381
-0.244651566683815	0.050510994613934
-0.227984566443006	0.0603938002208653
-0.207871718385608	0.0711883266800049
-0.186984308297943	0.0811431265152859
-0.167425316794137	0.0891749905152387
-0.150391243547924	0.09505644396873
-0.136171013246634	0.099276709472682
-0.124390007586939	0.102693469493521
-0.11433214091481	0.106156711416557
-0.105192370440018	0.11025229629293
-0.0961965233717718	0.11522564952206
-0.0866241857895346	0.121055503358408
-0.0758286857746125	0.127587750686784
-0.0633240237554028	0.134635714723706
-0.0489183173326364	0.142007198215819
-0.0327967971408585	0.1494887814835
-0.0154645443929313	0.15684783226267
0.00245637510998227	0.163885062020402
0.0204868109031437	0.170519343818743
0.0384819922322006	0.176857012607941
0.0566662580234663	0.183201556432357
0.0755009202165974	0.189980911416314
0.0954492368268171	0.197601204038969
0.116744693420842	0.2062771198725
0.139267008399368	0.215918536583002
0.162585069400364	0.226139133296711
0.186154572489747	0.23639617149278
0.209587026903117	0.246209091161913
0.232862624780782	0.255369539397798
0.256367822006345	0.264050159996636
0.280711674390539	0.272745077806312
0.306389294560258	0.282043344917899
0.333455478514323	0.292331642700545
0.361382466600918	0.30357994696487
0.389184287458174	0.315327838352166
0.415749485845674	0.326877637545599
0.440225537042214	0.337590609110989
0.46229463131608	0.347141772651408
0.482249627374189	0.355628940662445
0.500866755469022	0.363511467421351
0.519143973742766	0.371422713630861
0.538012410994517	0.379935502628773
0.558116416196447	0.389364898087116
0.579704478902011	0.399671190458417
0.602622087135712	0.410484771660661
0.62638223125053	0.421234929286376
0.650300769687379	0.431343439763452
0.673691168199202	0.440432819291401
0.6960975096423	0.448487301782928
0.717511700670568	0.455905485620966
0.738491456981337	0.463412592930063
0.760088543618829	0.47184472444602
0.783521662375231	0.481851355097032
0.809594689692707	0.493576579133546
0.837968567040931	0.506384237516615
0.866508887977766	0.518698328046375
0.890989821901577	0.528037129099756
0.905392119938811	0.531307713668863
0.890526285898972	0.523439399078738
0.848840157412454	0.501483332870046
0.784700794928758	0.467912831385311
0.702475258897382	0.42520121096706
0.606530609767826	0.375821787957816
0.50123390798959	0.322247878700105
0.390952214012173	0.266952799536452
0.280052588285074	0.212409866809381
0.172902091257793	0.161092396861419
0.073867783379829	0.115473706035089
-0.012683274899318	0.0780271106729174
-0.0823840231301487	0.0512259271174284
-0.130867400863163	0.0349743280605124
-0.158844727010931	0.0254102705180942
-0.177289662327456	0.0203607062994936
-0.190658291747083	0.0175873386306697
-0.202605610686429	0.015148041073465
-0.215498559679302	0.0117146501166759
-0.230231241935944	0.0067716224408944
-0.246359247370287	0.000630536955226664
-0.262485536393888	-0.00575574446410766
-0.276767756264873	-0.0111332860575821
-0.287412851711304	-0.0143494200614734
-0.293074769663427	-0.0147094220171338
-0.29313227448209	-0.0121943409458201
-0.287846400065691	-0.00748020521334172
-0.278372010457594	-0.00174210570842983
-0.26657017459446	0.00371766281717168
-0.254591246581843	0.00791396732751445
-0.244286991202396	0.0105489104862148
-0.23662265416609	0.0121738562065201
-0.231316351183609	0.0140808376797004
-0.226873430151966	0.0179531916426219
-0.221028033493231	0.0253792283653797
-0.211438293395535	0.0373727476512637
-0.196383656037449	0.054050480207354
-0.175214618502754	0.0745861844005786
-0.148401186400948	0.0974852944288749
-0.117183647255474	0.121105778896559
-0.0829886810882385	0.144231036902896
-0.0468678004469315	0.166452876603945
-0.00919917522114146	0.188196619126909
0.0302289618429841	0.210385989402441
0.0718098409271883	0.233906271832594
0.115586644791331	0.259093101231827
0.160853651257071	0.285436608340611
0.206086416877327	0.311594443761108
0.249247338369528	0.335703037692529
0.288340059401454	0.355887178236355
0.321982012441192	0.370808934446363
0.349780874636713	0.380086560996553
0.372406614191145	0.384452514052034
0.391367075454187	0.385588403052999
0.408570794892864	0.385663927626768
0.425798896075818	0.386709565770321
0.444226837787161	0.390031853942898
0.46413456324307	0.395882990146119
0.484903274241388	0.403505374388852
0.505310312715979	0.411521857325094
0.524017849570884	0.418502108890182
0.540058692270087	0.423471572671916
0.55312261430776	0.42617228048775
0.563557345066005	0.427010090107816
0.572144436595582	0.426764752155569
0.579792259709431	0.426227660703476
0.587281614735891	0.425933771069025
0.59514662573679	0.426085936709963
0.603711098875551	0.426675635502096
0.613237889949299	0.427720780148825
0.624099850800103	0.429490940998344
0.6368689988108	0.432591834633516
0.652254058562433	0.437844596754695
0.670883707906446	0.445997365052112
0.693013508384571	0.457392667372916
0.718297554385089	0.47173984247186
0.745770717972891	0.488101411234248
0.774111354149782	0.505120160697301
0.802117539551957	0.521421494399508
