# Supplementary material for: A multiwavelength photoplethysmography dataset with blood pressure and heart rate reference measurements
Source: Data Brief. 2025 Nov 14;63:112284. doi: 10.1016/j.dib.2025.112284 (PMC12682042; doi:10.1016/j.dib.2025.112284)
Supplement: Supplementary file 1 [file mmc1.zip › ppg_csv/ppg_subject_061.csv]

IR_PPG	Red_PPG
-1.2691063068289	-0.673603178153897
-1.27019996252263	-0.670502417044069
-1.25668898862484	-0.659420929570457
-1.23160960057825	-0.641807921665221
-1.1947641084883	-0.618467870395793
-1.14963924387891	-0.591589379771938
-1.09972173827397	-0.563361053803419
-1.04849832319739	-0.535971496500001
-0.999455730173051	-0.51160931187145
-0.956080690724867	-0.490798453705101
-0.921859936376737	-0.474132030590616
-0.897884541816106	-0.461545081781795
-0.880871365312212	-0.452517142880199
-0.86895092444671	-0.446214743219632
-0.85993080806354	-0.441637026089985
-0.851683642015395	-0.437745725975462
-0.842411517865118	-0.433576717380241
-0.830762259288685	-0.428328089732193
-0.815831223067814	-0.421408170287304
-0.797112361077956	-0.412434951908551
-0.774451682340565	-0.401207560328364
-0.748018924435008	-0.387686824470258
-0.718277044718762	-0.372001924982385
-0.685917777090234	-0.354462324300978
-0.65174967012475	-0.335537355811751
-0.616555883728923	-0.315784525201771
-0.580960047511405	-0.295742208557707
-0.545340456263275	-0.275825283303982
-0.509818581044186	-0.256260373369352
-0.474322403657593	-0.237077163010417
-0.438698963202448	-0.218151685126455
-0.402836272670413	-0.199287533175753
-0.366753405330221	-0.180313924141464
-0.330626509571264	-0.161167993276901
-0.294742800883491	-0.141925459821769
-0.259408781403253	-0.122764982443099
-0.224859197672689	-0.103888121890223
-0.191204201374931	-0.085440446694366
-0.158423865590336	-0.0674722958670559
-0.126393768578967	-0.0499473837257379
-0.0949186410279804	-0.0327764430936826
-0.063762189683448	-0.0158431543704801
-0.0326747503149007	0.000993947770388595
-0.00142328691064616	0.0179130937580003
0.0301772160459391	0.0351281623378049
0.0622350640493756	0.0528530773491357
0.0947584931318267	0.0712326566458061
0.127642398913131	0.0902696625262154
0.160677159219477	0.10978874746648
0.193589658006009	0.129457135370629
0.226106116224913	0.148849612777383
0.258005896319567	0.167532527427594
0.289143592609604	0.185149677147326
0.319447975997013	0.201501996784222
0.348922626308574	0.216610929375733
0.377657147390531	0.230745475484975
0.405834582647164	0.244387198404414
0.433716647058466	0.25812121824494
0.461602488136975	0.272477920994546
0.489773935446828	0.287788063788578
0.518448140548459	0.304119110171795
0.547751609992018	0.321319429860059
0.577714771165517	0.339135978726224
0.608278042503988	0.357336623156677
0.639304986893561	0.375782247891513
0.670608124478358	0.394435874405416
0.701996504435255	0.4133301928405
0.733342074194092	0.432521379486652
0.76463570117266	0.452040935693114
0.79598431103686	0.471840339771742
0.827516689634303	0.491726369341342
0.859221618375371	0.511308459373073
0.890802966873216	0.53000067147185
0.921649716466932	0.547113964450931
0.950961878582709	0.562034707790071
0.977982313238684	0.574433705861881
1.00222784463794	0.584418070359816
1.02363265122859	0.59255330707688
1.04259753264895	0.599752316158002
1.06001299373954	0.607112031305766
1.07731086628538	0.615795983800751
1.09648059053113	0.626972234923295
1.11985247904084	0.64169235181624
1.15232457504181	0.660562100174959
1.19130070877503	0.683162203141733
1.23094973224591	0.707372007974135
1.2654404974599	0.728916583203607
1.2922512265435	0.719716145312085
1.28077926942222	0.693404801439416
1.24761827526284	0.651917506288445
1.19465055987206	0.597189214562014
1.12375843905658	0.531154880962971
1.0368242286231	0.455749460194157
0.935730244378309	0.37290790695842
0.822358802128909	0.284565175958601
0.698592217681597	0.192656221897547
0.566312806843073	0.0991159994781017
0.427402885420032	0.00587946340310937
0.283744769219174	-0.0851184316245852
0.137220774047195	-0.171942730902138
-0.0102867842892071	-0.252658479726704
-0.156895589983333	-0.325330723395439
-0.300723327228488	-0.388024507205498
-0.439887680217971	-0.438804876454038
-0.572506333145087	-0.475736876438213
-0.696696970203136	-0.498265040321146
-0.810577275585423	-0.520702908872166
-0.912264933485248	-0.543528892626886
-0.999877628095914	-0.566581387850412
-1.07153304361072	-0.589123210213471
-1.12534886422298	-0.609954798941999
-1.15919599247592	-0.627589631108346
-1.18578980407471	-0.640482146618833
-1.20236548190398	-0.647277120769851
-1.20660289070973	-0.647045869109547
-1.19718488873108	-0.639480723632677
-1.17601706069659	-0.625018994811944
-1.1416704757271	-0.604860627333312
-1.09824468923359	-0.580844530294635
-1.049839256627	-0.555174790282512
-1.00055373331833	-0.530042613900888
-0.954487674718517	-0.507245821734842
-0.915740636238544	-0.487923590945785
-0.884995185731133	-0.472482442257306
-0.861940676021386	-0.460712221408901
-0.845418851392195	-0.452019630999034
-0.83368278218213	-0.445674905236887
-0.824886596034827	-0.440983920392891
-0.817411902647781	-0.437347257745742
-0.809972454480591	-0.434220375453287
-0.801540630668632	-0.431025062459953
-0.791210851085448	-0.42707800645245
-0.778122108564737	-0.421595953950807
-0.76150088394371	-0.413803530161705
-0.74079779483344	-0.403116301367072
-0.715834112413693	-0.389324221464996
-0.686875779192179	-0.372687450340828
-0.654598066083441	-0.353888482231064
-0.619956348604059	-0.333848238879928
-0.584005659956679	-0.313474763531094
-0.547710824758819	-0.293436328206637
-0.511782738144915	-0.274030246388597
-0.476576340895107	-0.255176172249438
-0.442077694012369	-0.236519207762626
-0.40798164110197	-0.2175962275136
-0.373832651380944	-0.198008503743551
-0.339187256047568	-0.177554372183477
-0.303757083743308	-0.156294727730927
-0.267498710896515	-0.134542774917538
-0.230629603718294	-0.112786861400672
-0.193571026880924	-0.0915695295347492
-0.156842743386	-0.0713539911782754
-0.120947518778689	-0.0524113122389993
-0.0862780866999495	-0.0347573227339841
-0.0530596452332416	-0.0181540392317499
-0.0213227625676466	-0.00216965942388074
0.00909921741878997	0.0137217823406027
0.0385405178764522	0.0300191008469898
0.0674283225495822	0.0470681908979154
0.0961703399645618	0.064961050197715
0.125043683163469	0.0835010608919396
0.154137471576622	0.102262997076557
0.183376558939182	0.120734338798899
0.212606061925293	0.138482515605693
0.241685580824406	0.155284117330871
0.270549497094079	0.171179153904019
0.299218387038593	0.186446398589804
0.327770281028696	0.201511472479527
0.356293044805572	0.216807740164124
0.384843884691383	0.232629849813393
0.413435928875185	0.249039510552874
0.442054359769629	0.265872180290266
0.470685913305054	0.282845415681007
0.499339102274307	0.299714527225207
0.528044079542305	0.316395905834985
0.556840777058834	0.332998023586806
0.585770232343441	0.349749914522591
0.614869549705395	0.366866167550603
0.644156886581247	0.384413096986889
0.673600637248144	0.402237273107226
0.7030891996156	0.419990773137873
0.7324297225633	0.437249016112787
0.761391152816596	0.453679703873771
0.789775497721512	0.469194839011235
0.817476373470186	0.484013322275788
0.844488538807833	0.498592801214219
0.870864461086628	0.513452046400932
0.896651358727755	0.528964681920283
0.921863814727593	0.545223901182773
0.946543343238056	0.562050229319575
0.970922737094584	0.579160961765619
0.995650019468502	0.596452330085819
1.02194686075888	0.614260710451809
1.05869083204351	0.633396664005134
1.10512633996715	0.654770177515206
1.15395224214066	0.678603550082765
1.19786739617493	0.703489862988155
1.22957065968085	0.725739765747561
1.2417608902693	0.73943992576448
1.22380362709807	0.727877920931658
1.17264688841	0.695061589799316
1.09236325044349	0.643795457416638
0.987025289436951	0.576884048832809
0.860705581628778	0.497131889097015
0.717476703257382	0.407343503258439
0.561411230561166	0.310323416366268
0.396581739778538	0.208876153469685
0.227060807147901	0.105806239617876
0.0569210089076611	0.00391819986002501
-0.109765078703777	-0.0939834407546826
-0.268924879448007	-0.185094157177062
-0.416485817086624	-0.266609424357928
-0.548375315381224	-0.335724717248096
-0.6605207980934	-0.389635510798381
-0.748849688984748	-0.425537279959598
-0.809289411816864	-0.44475502499818
-0.842980149139613	-0.46182788462872
-0.875553226630478	-0.478422082085016
-0.90891127335926	-0.495605834885054
-0.943817706030635	-0.513804835431938
-0.979903049005659	-0.532775994322762
-1.01570919383116	-0.551625575642287
-1.04882533061819	-0.568906603295129
-1.07617246064572	-0.58282169070052
-1.09446680089379	-0.591530036341982
-1.10083732394321	-0.593516623145368
-1.09349709549075	-0.587945673798139
-1.07472487690745	-0.574908951544662
-1.04237442794953	-0.555497306607397
-1.00087919112793	-0.531663473371315
-0.954672608953564	-0.505897062001548
-0.908188123937344	-0.48078489588681
-0.865859178590195	-0.458557324078156
-0.832119215423036	-0.440711941408254
-0.807812118528918	-0.427780161900097
-0.791417024158781	-0.419285165575877
-0.780923369040876	-0.413923693368351
-0.773644320067825	-0.409958975263933
-0.76692137923038	-0.405734779200897
-0.758721736444525	-0.400149285810434
-0.747974789337245	-0.392910513901801
-0.7345582808287	-0.384459405756865
-0.718957421320178	-0.375584480822759
-0.701760457641897	-0.366910847495152
-0.683241284261971	-0.35852970367843
-0.663225746678852	-0.34995668337751
-0.641258202090052	-0.340399088060569
-0.616914602763146	-0.329133309956531
-0.590067659990036	-0.315779319758107
-0.560988715581086	-0.300380359162571
-0.530278181467297	-0.283322211879947
-0.498683386031932	-0.265175561404771
-0.466880405715089	-0.246530223504388
-0.435289817275394	-0.227860216606763
-0.403985403136288	-0.209441055658903
-0.372735243302041	-0.191333481319051
-0.341171595259588	-0.17343831406516
-0.309025758933025	-0.15560779234048
-0.276322146605536	-0.137772829483598
-0.243436971398652	-0.120027843315947
-0.21099095237662	-0.102625653509143
-0.179624842121725	-0.0858790093708805
-0.149757613160533	-0.0700165674993507
-0.121427867286013	-0.0550642011510978
-0.0942748952209758	-0.0408048386376468
-0.067653096426028	-0.0268273549710972
-0.040825617104405	-0.0126364004066914
-0.0131680313452574	0.00221835606792291
0.0156761837163956	0.0180266110206228
0.045724757515092	0.0348375418400852
0.0766813872414349	0.0524345280914333
0.108042713298968	0.0703817523579534
0.139257566064727	0.0881500005481754
0.169902409155799	0.105304955860427
0.199833370979686	0.121705769356347
0.229269860908166	0.137632291397646
0.258767917421957	0.153762800278098
0.289066361006181	0.170972894399896
0.320834542674186	0.190005008738516
0.35440180524208	0.211133220120333
0.389582618137848	0.233980462295242
0.425697365813106	0.257600075662177
0.461806687208984	0.280809341985238
0.497059488381171	0.302622613174411
0.530986764101522	0.32257468516718
0.563611576601058	0.340797282916586
0.595354803434045	0.357858045401672
0.626814734798474	0.374487238938221
0.658534158936904	0.391334988793552
0.690838748091375	0.40883299988508
0.723767290562737	0.427148253573447
0.7570657220927	0.446177005310358
0.790215544655381	0.465549512312659
0.822500565776955	0.484664408484805
0.853142091601939	0.502798802956337
0.88152555473995	0.519319832447304
0.907503476250947	0.533965802276899
0.931703102637969	0.547105756193778
0.955708530885535	0.55985726007288
0.981952159967648	0.573952871529893
0.973985481422675	0.591291722838213
0.950934478289897	0.618353510601563
0.91407269932252	0.652064940741806
0.864673693273753	0.680810120316833
0.804011008896803	0.692973156384533
0.73335819494488	0.682555049318131
0.65398880017119	0.652965744743373
0.567176373328942	0.606702767596926
0.474194463171343	0.546263642815461
0.376316618451602	0.474145895335646
0.274816387922927	0.39284705009415
0.170967320338525	0.304864632027643
0.0660429644516043	0.212696166072794
-0.0386831309846265	0.118839177166272
-0.14193741721696	0.0257911902447455
-0.242446345492188	-0.0639502697551155
-0.338936367057103	-0.147887677896642
-0.430133933158495	-0.223523509243165
-0.514765495043159	-0.288360238858015
-0.591557503957886	-0.339900341804524
-0.659236411149467	-0.375646293146021
-0.716528667864695	-0.396038844253273
-0.762160725350361	-0.413249019608124
-0.793519615099326	-0.428771644205024
-0.823664673181928	-0.443724563211463
-0.853779843255117	-0.458788120384926
-0.884087181693098	-0.474083035222126
-0.913723649466363	-0.489069999458246
-0.940743843098675	-0.502560787530677
-0.962355061964225	-0.512894879187177
-0.975423643157212	-0.518278175581807
-0.977189713326519	-0.51722098830434
-0.966026664816486	-0.508965564551174
-0.943188691254858	-0.493776538522682
-0.908281154729868	-0.472995107648073
-0.866050214091914	-0.448824430323455
-0.821242028191394	-0.423896211751065
-0.778602755878706	-0.400737534530564
-0.742878556004248	-0.381287466042353
-0.715176448938091	-0.366592175704195
-0.69619132725737	-0.356742402009856
-0.684770329605279	-0.351034139783438
-0.678744738894571	-0.348268420899705
-0.675603501039446	-0.347085240132463
-0.67306764330255	-0.346243874115591
-0.669425464681907	-0.344791028265546
-0.663597357581049	-0.342093188042777
-0.654996232798705	-0.337759474926031
-0.643307132760327	-0.331528856383049
-0.628315452835615	-0.323203781799779
-0.609865978381112	-0.312672486796094
-0.587953444430017	-0.300001783244158
-0.562866888408659	-0.285534927254008
-0.535272075576942	-0.269915544195482
-0.506139215273636	-0.253983094121365
-0.47650034255612	-0.238542169972263
-0.447118620483775	-0.224081607990057
-0.418223084569034	-0.210574858791044
-0.389458646667757	-0.197482519834208
-0.360099685130824	-0.183982188811358
-0.329424607608003	-0.169319285703876
-0.297056764754697	-0.153101371721047
-0.263112180779247	-0.135401850104002
-0.228118007729734	-0.116654668819457
-0.192784237110088	-0.0974251799956571
-0.157760597134959	-0.0781833820299938
-0.123481763331508	-0.0591800725006919
-0.0901305850499479	-0.0404567101661866
-0.0576816314412823	-0.0219457579222089
-0.0259641122822667	-0.00358028915426681
0.00529125127199013	0.0146534059786976
0.0364138106077811	0.0327352479075726
0.0677367363194956	0.0506681770729694
0.0995156173534643	0.0685210072275998
0.131847030893602	0.0864246281636728
0.164626161734985	0.104520756409809
0.197567427101194	0.122887014309222
0.23028201051159	0.14147429396178
0.262384624360598	0.160092406010002
0.293598542393625	0.178463286414075
0.323831885347503	0.196327573660398
0.353200279387626	0.213557524443286
0.38198237765312	0.230220440655842
0.410524154508895	0.246558929936334
0.439136938771858	0.262894593746756
0.468035900137713	0.279499361403322
0.497337108764283	0.296494106166999
0.527093996719253	0.313819837347934
0.55733389629855	0.331293023981626
0.588063538484485	0.34871817595695
0.61923716095494	0.365998327145146
0.650701319557062	0.383176249644955
0.682139510437317	0.400374042626133
0.713044777768302	0.417661631333542
0.742756916953309	0.434935592469391
0.770608489079066	0.451901140725413
0.796207706245487	0.468213453452948
0.819818397092977	0.483751630651144
0.842687579226008	0.498899644032571
0.867086545519502	0.514652472291669
0.90381094053549	0.532394595252952
0.951949766260872	0.553308293839807
1.00343514994557	0.577526513279345
1.0501992188395	0.603300202733324
1.08417410019258	0.626540292328489
1.09729192125473	0.64105934367956
1.08098160528841	0.630787478935938
1.03449247996425	0.601613076883827
0.961487279144475	0.555997925791359
0.865628736691308	0.496403813926668
0.750579586466969	0.425292529557884
0.620002562333679	0.345125860953141
0.47756039815366	0.258365596380572
0.326915827789133	0.167473524108308
0.171731585102318	0.0749114324044814
0.0156704039554381	-0.0168588904627746
-0.137604981789287	-0.105375656225328
-0.284431838269634	-0.188177076615046
-0.421147431623385	-0.262801363363796
-0.544089027988316	-0.326786728203447
-0.649593893502207	-0.377671382865865
-0.733999294302837	-0.412993539082919
-0.793642496527984	-0.433171726500514
-0.828570971412144	-0.451404991694755
-0.86144493040846	-0.468698193822905
-0.893349300138343	-0.485707321582914
-0.924625051740815	-0.502644972814836
-0.954788470352629	-0.519166425739509
-0.982476123455845	-0.534328012061137
-1.00551061333358	-0.546689092402216
-1.02116656598441	-0.554572735775962
-1.02666104643944	-0.556434668491153
-1.01980726311227	-0.55124706325955
-1.00121218050908	-0.538796866954673
-0.968244735266162	-0.519937553074848
-0.925328960624261	-0.495796752129308
-0.876888889824117	-0.468985354954052
-0.827348556106475	-0.442114252385078
-0.781131992712076	-0.417794335258383
-0.742663232881664	-0.396742121536154
-0.712501269829957	-0.380283370168018
-0.691067770638349	-0.368446291965715
-0.677000760272026	-0.360547419607947
-0.668069850169035	-0.355465035905351
-0.661783099881829	-0.351952864948386
-0.655886899227055	-0.348893371529621
-0.648664858094584	-0.345424717000875
-0.639019214419358	-0.340938897489525
-0.626380939957535	-0.335005858842685
-0.610531588883604	-0.327295778657305
-0.59142822698602	-0.317546656723499
-0.569100955465978	-0.305583904318619
-0.543643343514398	-0.291369414895162
-0.515261338443836	-0.275046510506029
-0.484318788145061	-0.256949876388571
-0.451330661315144	-0.237562944294395
-0.416892939066773	-0.217426326614473
-0.381574666503329	-0.197023768489288
-0.345814077091539	-0.176686658748839
-0.30985665923539	-0.156553864671499
-0.273759078330328	-0.136599493599614
-0.237461210536186	-0.116710604631987
-0.200897368394329	-0.0967775114386677
-0.164093502391898	-0.076759128593729
-0.127205175951527	-0.056702156645775
-0.0904893663512686	-0.0367182221925706
-0.0542386303710066	-0.0169438959866086
-0.0187134675071701	0.00249139907198416
0.0159064697875267	0.0214857632072918
0.0495485049259385	0.0399887299509664
0.0822525422714348	0.0580367764976727
0.114155638015634	0.0757804186977818
0.145454840812505	0.0934669237397804
0.17635730437715	0.111363097414425
0.207038586713796	0.129646343637663
0.237627372450655	0.148322085052423
0.268214504832864	0.167216226317387
0.298865390739144	0.186048923579163
0.329616818273355	0.204550584159125
0.360458208902182	0.222562312311279
0.391313553549932	0.240078855575888
0.42204185697865	0.257226550454911
0.452464915839261	0.274197977919108
0.482419434640495	0.29117612784149
0.511817094803535	0.308276863138473
0.540683488106487	0.325526977954021
0.569147543059682	0.34287886364899
0.59737717866573	0.360245434327791
0.625491956130843	0.377531634518718
0.653503303526614	0.394649604081047
0.68132180746733	0.411523959086221
0.708832840549302	0.428101145145883
0.735996436830815	0.444364574370455
0.762903349812591	0.460340257011637
0.789737557235655	0.476076622571186
0.816653002627734	0.491601514064849
0.84363819234361	0.506884086801544
0.870474261641689	0.521841070224642
0.896865377584806	0.536416628125476
0.922738796648839	0.550731673312737
0.948599272411245	0.56524671721844
0.97572265714362	0.58083075985476
1.01240561994379	0.598609162503621
1.05803120125343	0.61950662042692
1.10563718232102	0.643519687019571
1.14826134439501	0.66892152978039
1.17894146872386	0.691746136818331
1.19071533655604	0.705919732302335
1.18010009720108	0.696001786361643
1.14941038560757	0.667730493024285
1.10038021148254	0.623329669017342
1.03474358453303	0.565023131067894
0.954234514466067	0.49503469590302
0.860587010988698	0.415588180249801
0.755535083807957	0.328907400835315
0.64081274263088	0.237216174386644
0.518153997164504	0.142738317630866
0.389292857115866	0.0476976472950627
0.255963332192002	-0.0456820198936875
0.119899432099948	-0.135176867208304
-0.0171648334532572	-0.218563077921708
-0.153495454760579	-0.293616835306818
-0.287358422114979	-0.358114322636555
-0.417019725809422	-0.409831723183839
-0.540745356136871	-0.446545220221591
-0.656801303390289	-0.468197655026312
-0.76345355786264	-0.489107545050382
-0.858968109846885	-0.510288682945431
-0.941610949635991	-0.532192675976482
-1.00964806752292	-0.554554363807938
-1.06134545380063	-0.576328481022894
-1.09441923983066	-0.595786866449776
-1.12012880411161	-0.610802707769877
-1.13533378114229	-0.619280622896261
-1.13730454864072	-0.61962977996621
-1.1270971443666	-0.611156503265902
-1.09949709494075	-0.595003310890991
-1.05903764545795	-0.571217748525667
-1.01025204101298	-0.542716580356281
-0.957673526700603	-0.512416570569183
-0.905835347615603	-0.483234483350725
-0.859270748852752	-0.458087082887257
-0.822512975506826	-0.437587660522357
-0.795770032935642	-0.422402382206769
-0.77771322298366	-0.411999572553227
-0.766062637596479	-0.405142790037814
-0.757912190322916	-0.400281218576096
-0.750450852767028	-0.395957244454609
-0.741509294105634	-0.391106939596731
-0.729824782121449	-0.385175441009378
-0.715025797924891	-0.378053325870162
-0.697422449698216	-0.369910500292041
-0.677717591119449	-0.36102078524953
-0.656730640635927	-0.351636941952855
-0.635179958901022	-0.341926694515935
-0.613532174453324	-0.331948415924535
-0.591914030481761	-0.321642463793271
-0.570088341486137	-0.310830024106228
-0.54750355568985	-0.299224629976987
-0.523420861803397	-0.286461636270884
-0.497099515537848	-0.272146620274481
-0.467994297633508	-0.25592466657129
-0.435910872018881	-0.23757295217375
-0.401080142919946	-0.217107452916506
-0.364135025512545	-0.194869976160886
-0.325989799297485	-0.171540525178473
-0.287640806685738	-0.148029240980521
-0.249936126394493	-0.125253943058615
-0.213387208315071	-0.103878988405991
-0.178092236783502	-0.0841287644835529
-0.143800633518149	-0.0657600624045278
-0.110087162205947	-0.0481982675007759
-0.0765542753030094	-0.0307672880891724
-0.0429727105684414	-0.0129136005111316
-0.0093107381554618	0.00565608791032294
0.0243330628346991	0.0249544966334689
0.0578333685638928	0.0447881787571892
0.0911195631151895	0.064874916503679
0.124212106824559	0.084956903816318
0.157220384549906	0.104881186318994
0.190310357583001	0.124628623518037
0.223642536265057	0.144278086150788
0.257290817391762	0.163915122149145
0.291175578764755	0.183530820977977
0.325050552779142	0.202972240473113
0.358560008555068	0.221979261889706
0.391347532083374	0.240294866565449
0.423173039932477	0.257799933479872
0.453992365736473	0.274611951400442
0.483973163078969	0.291096879815656
0.513449248932309	0.307774150028363
0.542835284783163	0.325142117684026
0.572527791126409	0.343493894769988
0.602814428980019	0.362803186658792
0.633810344489841	0.382729230540787
0.665437930023414	0.402739975610716
0.697459498000851	0.422307963251238
0.729559330673184	0.441104310913357
0.761452079850502	0.45910869647173
0.792971265293461	0.476579196310856
0.82408308218363	0.49388787844108
0.854801598000064	0.511298798141798
0.885045744492541	0.528798860351895
0.914533386871097	0.546066496181037
0.942814481079722	0.562601116753916
0.969496218606763	0.577978212471546
0.994619655832617	0.592155615626075
1.01903492758134	0.605722532395514
1.04453933540209	0.619952277799996
1.08079848072505	0.636526222370292
1.12701206004058	0.658724533471427
1.17580100316364	0.684809487537965
1.21978623990919	0.710785457571525
1.25158870009221	0.732656816573724
1.26382931352767	0.748679239616184
1.25279779660903	0.739272866374369
1.22090154744086	0.712366983549847
1.16993801840485	0.669931446494003
1.10170466188264	0.613936110558219
1.01799893025589	0.546350831093881
0.920618275906276	0.469145463452371
0.81136015121545	0.384289862985074
0.692022008565073	0.293753885043373
0.564401300336808	0.199507384978652
0.430295478912316	0.103520218142296
0.291501996673256	0.00776223988568715
0.149818306001292	-0.0857966944397891
0.00704185927808291	-0.17518672948275
-0.135029891114709	-0.258438009891811
-0.274599492795424	-0.333580680315588
-0.409869493382399	-0.398644885402698
-0.539042440493974	-0.451660769801756
-0.660320881748488	-0.49065847816138
-0.77190736476428	-0.514861281705254
-0.872004437159689	-0.53828424946055
-0.958814646553053	-0.561266689368309
-1.03054054056271	-0.583786447114892
-1.085384666807	-0.605349714767731
-1.1207989201758	-0.624916459538582
-1.14957132753096	-0.64094934682835
-1.16871349925191	-0.651636053357898
-1.17548576311407	-0.655271531948429
-1.16813174938854	-0.650716597648628
-1.14898044339709	-0.637794195455975
-1.11565609376809	-0.617851000460672
-1.07260612311347	-0.592049645951078
-1.02427795404513	-0.563404221747408
-0.975119009175013	-0.534928817669876
-0.929576711115021	-0.509637523538696
-0.892098482477079	-0.488485263978908
-0.863396826239883	-0.472544568979199
-0.842606947091946	-0.46164889533389
-0.828263103968173	-0.45480436244378
-0.818174849956014	-0.450475046729355
-0.809911017674745	-0.446937850798714
-0.801212476947837	-0.442608961799825
-0.790281953051777	-0.43626977085225
-0.775939027116828	-0.427178610092163
-0.757653106615829	-0.415092890456699
-0.735471657744714	-0.400221242184995
-0.70986053165986	-0.383105821477606
-0.681492704016637	-0.364445627294672
-0.651054312677489	-0.34491243941628
-0.619135947758524	-0.32502847451542
-0.586222482935478	-0.305136295738413
-0.552732499429334	-0.285433972004499
-0.519043536811791	-0.266025219717508
-0.485473412548008	-0.246952303988796
-0.452232354142703	-0.228210139274078
-0.419383127111977	-0.209756545456354
-0.386840407638654	-0.191529091523067
-0.35441852642104	-0.173464982731319
-0.321913232648168	-0.155513070115821
-0.289188376314163	-0.137633236256407
-0.256236915948068	-0.119792579765163
-0.223196642879434	-0.1019751824089
-0.190319432554249	-0.0842098746413996
-0.157908495111411	-0.0665948821969353
-0.126241639427248	-0.0492863001280848
-0.0954951788897451	-0.0324368657206177
-0.0656850743365682	-0.0161081006203602
-0.036644926941046	-0.000202585727566542
-0.00805080004460952	0.0155417177125459
0.0205144977655489	0.0314825454519246
0.0494728406184958	0.0479560979291897
0.0791513076661328	0.0651645608193611
0.109689003807317	0.0831178928637403
0.140979809080867	0.101647199479179
0.172685629657799	0.120469881166284
0.204335399601864	0.139270304250022
0.235482725602111	0.15776916100237
0.265855747871634	0.175772912936328
0.295431595317049	0.193202786285235
0.324411402700021	0.210100236443767
0.353124207048017	0.226605973939535
0.381909547136109	0.24291731121137
0.411017169612136	0.259234987051539
0.440541947634681	0.27571103842469
0.470399402207055	0.29240921974058
0.50034361720363	0.309291467793279
0.530030692830097	0.326242018614966
0.559127892451237	0.343128545575132
0.587449904036442	0.359878217187163
0.615073692928212	0.376529294238423
0.642370054135252	0.393225086286815
0.669917576701064	0.410150088405333
0.698322506157296	0.427444179163227
0.728016253218025	0.445140724768928
0.759109627796745	0.463154398200779
0.791349862249822	0.481315429712972
0.824178505346201	0.499426993458197
0.856854792876513	0.517314833156135
0.888603476855088	0.534844490715088
0.918758603770026	0.55190447515291
0.946891275359827	0.568384687296108
0.972927170326376	0.584197362367345
0.997270243827751	0.599374689406219
1.02092800920151	0.61422931606265
1.04556979523944	0.629495059618396
1.08252240170615	0.646309968971002
1.13087203117207	0.665909442453713
1.18254007015376	0.688991702708036
1.22944790516779	0.714881871653876
1.26351692273073	0.740789240766438
1.27666850935914	0.761539339209961
1.26663075160064	0.752799346043595
1.23753951554403	0.727734762298098
1.19092785701762	0.68807868160387
1.12832883184976	0.635564197591308
1.05127549586875	0.571924403890813
0.961300904902931	0.498892394132785
0.859938114780622	0.418201261947621
0.748720181330149	0.331584100965722
0.629180160379837	0.240774004817487
0.502851107758013	0.147504067133315
0.371266079292999	0.0535073815436054
0.235958130813123	-0.039482958321242
0.0984603181467084	-0.129733858830829
-0.0396943028779192	-0.215512226354755
-0.176972676432435	-0.295084967262621
-0.311841746688512	-0.366718987924028
-0.442768457817828	-0.428681194708577
-0.568219753992056	-0.479238493985868
-0.686662579382871	-0.516657792125502
-0.796563878161948	-0.54001343631455
-0.896390594500963	-0.563188280606231
-0.984609672571589	-0.586576113233875
-1.0596880565455	-0.609918100677651
-1.12009269059438	-0.63221343505073
-1.16429051888989	-0.651786788529136
-1.19091538918852	-0.666555084762605
-1.2058945310237	-0.674459296581536
-1.20663572866022	-0.673957592288096
-1.196386163231	-0.664446113306963
-1.16869725251149	-0.647292931861942
-1.12815867485393	-0.622815451870366
-1.07936010861054	-0.593947230788508
-1.02689123213355	-0.563621826072639
-0.975341723775199	-0.534772795179033
-0.929301261887713	-0.510333695563961
-0.893359524823324	-0.491116637214742
-0.867763864436495	-0.47723901250933
-0.850327551619558	-0.467986268074691
-0.838883814167935	-0.46206519363059
-0.830763882761846	-0.457977268078882
-0.823419468879852	-0.454335189293056
-0.814853217439095	-0.450055680061542
-0.803786614283735	-0.444420268251008
-0.789602889181698	-0.437042943436849
-0.772167284334967	-0.427797118060957
-0.751627426447388	-0.416736306761091
-0.728256924908648	-0.404018784119979
-0.702363085051574	-0.389837588328417
-0.674251737857023	-0.374362061219627
-0.644226106923009	-0.357703476656422
-0.612591086253307	-0.339917472096195
-0.579644251438448	-0.321046230656679
-0.545656723692646	-0.301185349319912
-0.510862741801748	-0.280544393923922
-0.475472107359912	-0.259467091025984
-0.439700825462227	-0.238389474308579
-0.403800427404097	-0.217739189237519
-0.368065427271911	-0.197809780809839
-0.332808646081317	-0.17866479247654
-0.298310291857562	-0.160121412938825
-0.264763021697882	-0.141830543385187
-0.232241577048606	-0.123424691358745
-0.200713056801703	-0.104670534483027
-0.170078723093772	-0.0855602615675982
-0.140218781349043	-0.0663067953416695
-0.111010605825112	-0.047250993742988
-0.0823092724125521	-0.0287202278800336
-0.0539072915056496	-0.0108910045530987
-0.0255094944519337	0.00629342557987493
0.00324503240784273	0.0231165250208063
0.0327061608834516	0.039990654581447
0.0631032882070761	0.0573032237890184
0.0944487386354043	0.075270697272835
0.126506051138906	0.093867094435458
0.158854177541859	0.112860064895049
0.191030122437533	0.131930399094013
0.222685892778244	0.150807027760733
0.253689189742536	0.16935050251775
0.284132871858828	0.187558415824936
0.314262579431678	0.205512264517893
0.344361121935909	0.223308185136659
0.374640166594246	0.241008991768046
0.405182276456319	0.258634430194682
0.435946818979812	0.276185541322492
0.466817374524572	0.293683981577606
0.497653109258265	0.311198486005944
0.528320273878308	0.328834912958677
0.55870323749242	0.346689191681483
0.588706241202396	0.364789846739603
0.618255857151539	0.383065161924078
0.647308491523155	0.401354346774873
0.675860212728674	0.419456159985736
0.703950228551189	0.437188209246245
0.73165129082299	0.454426601404549
0.759048067082398	0.471111494807321
0.786207197851707	0.487227922882168
0.813142122227479	0.502783722526283
0.839783101343862	0.517798960686025
0.865973277779278	0.532305253612815
0.891509112308178	0.546348660091104
0.916229679554549	0.560003225274712
0.94015074479879	0.573416856923146
0.963635735722574	0.586901110059296
0.987570477321471	0.601035428344727
1.01344796042829	0.616708069228361
1.05190523633713	0.634993622282422
1.10200072287479	0.660600401386487
1.15542624968716	0.692390452400098
1.20387364642013	0.723542732425762
1.23903474271959	0.747236198565987
1.25260136823144	0.756649807923283
1.24219102844243	0.747851729616041
1.2120499740196	0.722623904444406
1.16381315237929	0.682715947033516
1.09911551093779	0.629877472008506
1.01959199711142	0.565858093994514
0.92687755831651	0.492407427616677
0.822607141969362	0.411275087500131
0.708415695486294	0.324210688270015
0.585938166283622	0.232963844551463
0.456809501777661	0.139284170969614
0.322664649384726	0.0449212821496042
0.185138556521134	-0.0483752072834297
0.0458661706031977	-0.13885568270435
-0.0935175609527661	-0.224770529488021
-0.231377690730442	-0.304370133009305
-0.366079271313515	-0.375904878643066
-0.49598735528567	-0.437625151764165
-0.619466995230591	-0.487781337747468
-0.734883243731964	-0.524623821967836
-0.840601153373473	-0.547358356934638
-0.934985776738802	-0.569450423943083
-1.01640216641164	-0.591323853753
-1.08321537497566	-0.612854441725195
-1.13379045501456	-0.63322007381704
-1.16585805011049	-0.650909416608996
-1.18857102532517	-0.663949553221056
-1.19885983269792	-0.670329191370446
-1.19456990144707	-0.668516611111514
-1.17891865479435	-0.657924710122482
-1.14760427221233	-0.639962920992185
-1.10482914522192	-0.615221091964183
-1.05479566534402	-0.586361504297475
-1.00170622409952	-0.556046439251061
-0.949763213009332	-0.526938178083941
-0.903169023594353	-0.501699002055115
-0.866126047375484	-0.481048762633928
-0.839191508107084	-0.464919249345391
-0.81957714926063	-0.452837988745559
-0.805445468781964	-0.443948104842708
-0.794615985875475	-0.437235730842136
-0.784979097772807	-0.431699135632836
-0.774774731326612	-0.426446020238805
-0.762723669897593	-0.420725643254065
-0.748034529570118	-0.41391783154631
-0.730324202419281	-0.405509385490355
-0.709492580198263	-0.395086450536169
-0.685592899146532	-0.382358314746362
-0.658733714685513	-0.36720626333047
-0.629032598741523	-0.349728613734723
-0.596621552078478	-0.330244703496898
-0.561688038027761	-0.309237240503071
-0.52428272187412	-0.287245069379408
-0.485437423903352	-0.264744263077379
-0.445546797472729	-0.242060634852773
-0.405005495939522	-0.219342179848132
-0.364208172661002	-0.1965938350772
-0.323549480994442	-0.173752448568952
-0.283424074297112	-0.150767526119725
-0.244226605926284	-0.127654895328482
-0.206233317551195	-0.104506632368905
-0.168968873898774	-0.0814671576859689
-0.132161629098806	-0.0586999580348573
-0.0955214861154084	-0.0363549683950884
-0.0588133236392395	-0.0145265837197837
-0.0218822025107149	0.00679734580858595
0.0153746143997953	0.027765739342014
0.0530473238214075	0.0486422540995007
0.0912128479595268	0.0697344349703331
0.129880908282006	0.0913070090893364
0.168924600641821	0.113508923310223
0.208049556926447	0.136326494926603
0.246832312738742	0.159569637133004
0.284820339630348	0.182900629509829
0.321657016685529	0.205906825496388
0.357184774701334	0.228198678543634
0.391488162361246	0.249500130074353
0.424858301740026	0.269702609399453
0.457685907897165	0.288872169193735
0.490320122156036	0.307217962849558
0.522951498493524	0.325038917273871
0.555568043718207	0.342664300247763
0.587996871518706	0.360401930945468
0.620011783940424	0.378508547329963
0.651472993827745	0.397189785461795
0.682452802401582	0.416615393377903
0.713285856310031	0.436915622854049
0.744491981926326	0.458132748962945
0.776572144500699	0.480138035290228
0.809749766155951	0.502561197748325
0.843775661214708	0.524788836912079
0.877908773536682	0.546066618608789
0.91113084817354	0.565703243560539
0.942571826491757	0.583338916191497
0.972031927140272	0.599209725245771
1.00040149098856	0.614306066535748
1.02973313108658	0.630298467704182
1.07069617323912	0.65351795272971
1.12245033483066	0.683419536989334
1.17686203215307	0.715140704471183
1.2257976814982	0.743818939163389
1.26112369915792	0.764591725054084
1.27470650142408	0.772596546131397
1.26271106676065	0.762898456715632
1.22809511064967	0.735162034347073
1.17291415491014	0.691424047843825
1.09922372136104	0.633721266023992
1.00907933182135	0.564090457705678
0.904536508110052	0.484568391706987
0.787650772046135	0.397191836846023
0.660477645448581	0.303997561940892
0.525072650136374	0.207022335809696
0.383491307928499	0.10830292727054
0.23778914064394	0.00987610514152859
0.0900216701016796	-0.0862213617592337
-0.0577555818792969	-0.177952704613644
-0.203487093480006	-0.263281154603596
-0.345117342881463	-0.340169942910988
-0.480590808264684	-0.406582300717713
-0.607851967810685	-0.460481459205669
-0.724845299700482	-0.499830649556751
-0.829515282115092	-0.523972071407612
-0.919806393235529	-0.54785381808753
-0.99366311124281	-0.571550862953889
-1.04902991431795	-0.594492956958775
-1.08387644172511	-0.615504623110836
-1.11330019219036	-0.632959198741561
-1.13480681477778	-0.64504261975744
-1.14570174605354	-0.650081725281696
-1.14361692802212	-0.64687387643559
-1.13077115812418	-0.636498784314654
-1.10127844820958	-0.616566399551216
-1.05910339537496	-0.589613234267718
-1.00821059671698	-0.558175800586602
-0.952564649332282	-0.524790610630311
-0.89613015031751	-0.491994176521285
-0.842871696769313	-0.462323010381968
-0.796753885784339	-0.4383136243348
-0.761741314459235	-0.420311041557771
-0.73819473504097	-0.407701442944327
-0.722431234443084	-0.399403920932682
-0.712007210931343	-0.393919663877716
-0.704244173303419	-0.389681055639353
-0.696731562191454	-0.38533168424426
-0.687635670227773	-0.379888934159525
-0.67577868290828	-0.372775634792976
-0.660532285098137	-0.363740192679532
-0.641627895454603	-0.352715603740466
-0.618989999446935	-0.339686163667558
-0.592653937346165	-0.32462156845587
-0.562768758885646	-0.307498775627028
-0.52964300091911	-0.288381904432168
-0.493779223986349	-0.267499630472902
-0.455889932252039	-0.245264293119039
-0.41678209247522	-0.222210571048715
-0.377016478461555	-0.198875274545513
-0.337153864016708	-0.175672360898524
-0.297755022946343	-0.152821318923124
-0.258916716837428	-0.130359157844426
-0.22064313712951	-0.108221105338352
-0.182919681724923	-0.0863389176864164
-0.145736827330327	-0.0647019962485272
-0.109096228499006	-0.0433581801696055
-0.0729838232020844	-0.0223738659121331
-0.0373432897113667	-0.00179359865183612
