# Supplementary material for: A multiwavelength photoplethysmography dataset with blood pressure and heart rate reference measurements
Source: Data Brief. 2025 Nov 14;63:112284. doi: 10.1016/j.dib.2025.112284 (PMC12682042; doi:10.1016/j.dib.2025.112284)
Supplement: Supplementary file 1 [file mmc1.zip › ppg_csv/ppg_subject_062.csv]

IR_PPG	Red_PPG
-1.06323564030759	-0.497717201294877
-1.06178894725545	-0.49536976903315
-1.04624317468065	-0.486144012116664
-1.01877521509547	-0.470631642825389
-0.980028751549208	-0.450257794797205
-0.934447987042326	-0.427079309570242
-0.88647712457527	-0.403418213069953
-0.840560367148489	-0.38142253397741
-0.801141917762432	-0.362677266481635
-0.769400621520858	-0.34797392924467
-0.745641125196709	-0.33729176721722
-0.728991967053107	-0.32997014806589
-0.717721439744438	-0.324993083709488
-0.709720454378311	-0.321286314672142
-0.702960176362548	-0.317946072899095
-0.695845111038083	-0.314358680706025
-0.687393565355957	-0.310208518526353
-0.677203303287743	-0.305394445227335
-0.66521816571483	-0.299883895159069
-0.651384290751632	-0.293544167574452
-0.635335821069631	-0.286008929156728
-0.61625265185555	-0.27664793784704
-0.592976716932653	-0.264683534188012
-0.564367488870699	-0.249435819263377
-0.528429344550258	-0.230099725934748
-0.48745116652957	-0.207840431130708
-0.44271504544689	-0.183568794654661
-0.395503071940474	-0.15819567631001
-0.347097336648575	-0.132631935900158
-0.298779930209451	-0.107788433228509
-0.251832943261355	-0.0845760280984661
-0.207538466442542	-0.0632741238813108
-0.166124237925545	-0.0436136981988116
-0.127111775342577	-0.0252855009302508
-0.0900709855945442	-0.00795227021918476
-0.0545311073059413	0.00865806759450726
-0.0200913318994436	0.0247099014587817
0.0135063653992683	0.0402605767889549
0.046339410946602	0.055280510609548
0.0782882043643368	0.0696620893013494
0.109032482949609	0.083203690846205
0.138077863013345	0.0955922954754956
0.164850435650617	0.106436993018536
0.188879070338507	0.11539152620065
0.210021268589065	0.12233832858054
0.228619711043683	0.127533337863759
0.245475522933309	0.131603322407192
0.261625716843337	0.135375715138238
0.278049617075102	0.139643034137865
0.29547652663966	0.145009094653569
0.314374487989845	0.151886473665589
0.335054230098917	0.160586463839619
0.357750070435579	0.17137518120772
0.382586371506597	0.184408495274712
0.409452259602616	0.199567876499757
0.437899663338633	0.216321783628591
0.467183934146584	0.233755982619684
0.496474602009973	0.250819499762454
0.525139889134409	0.266679129410965
0.552950243267057	0.280989772673791
0.58009843738203	0.293943626825588
0.607044329611973	0.306099941792258
0.634272242799779	0.318103261108197
0.6620603589799	0.330419004780537
0.690332132292062	0.343177133997434
0.718631993855021	0.356161626497318
0.746251732746189	0.368937801582639
0.772507173613216	0.381075661770424
0.797109573316077	0.392403387276644
0.820507774288059	0.403205875297808
0.844031865883902	0.414272843918236
0.86967929202382	0.426720502469265
0.899465265925553	0.441574717655751
0.934401294289203	0.459194799147957
0.97333375902255	0.478698259054771
1.01201905494452	0.497587636012248
1.04287132851808	0.511765636237176
1.02620027556202	0.502878905825536
0.978876506794514	0.477749710747302
0.904934107366598	0.438674545237501
0.808407162429301	0.387949903531162
0.693329757133651	0.327872279863314
0.56373597663068	0.260738168468984
0.423659906071415	0.188844063583201
0.277135630606888	0.114486459440993
0.128197235388127	0.0399618502773879
-0.0191211944338383	-0.0324332696725852
-0.160785573707977	-0.100402406173898
-0.292761817283261	-0.161649064991523
-0.41101584000866	-0.213876751890432
-0.511513556733144	-0.254788972635595
-0.590220882305683	-0.282089232991986
-0.64310373157525	-0.296768819048469
-0.671810966432669	-0.308973863838417
-0.698361312419206	-0.320480900461996
-0.725082531953932	-0.33246155827294
-0.753005914964448	-0.345434135801865
-0.781951372989651	-0.359246996167135
-0.810622282004609	-0.373107540217899
-0.836766508438866	-0.385683338297268
-0.857483369331999	-0.395305105013562
-0.869716796092684	-0.400278834148949
-0.87089142547541	-0.399268603330868
-0.859561110053154	-0.391663463453378
-0.835891674659138	-0.377818549041635
-0.801819768874871	-0.359080870405286
-0.760812159320305	-0.337569281221143
-0.717260709914044	-0.3157527783204
-0.675654184628174	-0.295939681662082
-0.63974215522131	-0.279827839960145
-0.611912732790249	-0.268242819298011
-0.592923893208663	-0.261108897501651
-0.581998090503299	-0.2576106238097
-0.577188894931426	-0.25646335175395
-0.575893498217694	-0.256217065345909
-0.57539207761134	-0.255535439567423
-0.573312096021273	-0.25340511584076
-0.567939950812598	-0.24924416818297
-0.558342796655352	-0.242901474249358
-0.544314413701347	-0.234568046628222
-0.526202059099281	-0.224642746263614
-0.504687921669906	-0.213594724600494
-0.480584116560521	-0.201849453465798
-0.454670566321441	-0.189712155299573
-0.427584693501629	-0.177337444938341
-0.399766557336171	-0.164747360105564
-0.371460076643082	-0.151885874406936
-0.342761071481071	-0.138685157227329
-0.313690795023225	-0.125118229396918
-0.284268543538863	-0.11122337721515
-0.25456141766282	-0.0970996501358439
-0.224699507938006	-0.082883709111732
-0.194856323763219	-0.0687212940141509
-0.165205369537939	-0.0547412838036812
-0.135874186228004	-0.0410356306463772
-0.10692260667619	-0.0276499751653904
-0.0783620826603848	-0.0145888047157153
-0.0502063286624765	-0.00183009735425481
-0.0225195114183145	0.0106606334572261
0.00457228085682904	0.0229204244702484
0.0309193786461483	0.0349804796014025
0.056423110363908	0.0468594126061062
0.0811120956483763	0.0585603427489025
0.105180066552314	0.0700712078170577
0.128964107013407	0.081369456328071
0.152874906174522	0.0924387097229264
0.177307791127214	0.103301160491096
0.202557082863375	0.11405264425013
0.228749170348526	0.124875336114534
0.255813681794161	0.136009518025857
0.283510160835277	0.147685720521084
0.311504712298494	0.160039686167117
0.339461048008797	0.173044906290608
0.36710241760245	0.186492856012751
0.394225641592065	0.200031661036581
0.420682937327303	0.21325336552937
0.446361343054144	0.225805369586141
0.471181292277131	0.237490117860998
0.495121254055405	0.248314435703908
0.51825770748696	0.258467999513819
0.540789126857312	0.26824353884128
0.563006473632146	0.277936062876223
0.585198404149847	0.287759393125515
0.607529320411532	0.297802344725705
0.629970482513544	0.308032408382501
0.652362149064417	0.318350954649859
0.674624454524167	0.328700011015975
0.697041394101456	0.339198869786652
0.720465638803474	0.35024926350822
0.746274125697543	0.362518016766681
0.775957356588631	0.376722829290563
0.81033817944485	0.393220295843703
0.848572650700542	0.411492896705016
0.887250802483403	0.429708811391886
0.920009276739293	0.444559273037368
0.938003134858248	0.451544313490135
0.919798387209667	0.441798031073671
0.868308275525324	0.414358170340539
0.788218996697321	0.371923211065126
0.684216747617759	0.317191633021819
0.560987725178738	0.252861915985006
0.423218126272359	0.181632539729075
0.275594147790723	0.106201984028412
0.122801986625932	0.0292687286574062
-0.0304721603299133	-0.0464687466095561
-0.179542096184713	-0.118311961998087
-0.319721624046365	-0.183562437733799
-0.446324547022769	-0.239521694042304
-0.554664668221824	-0.283491251149216
-0.640055790751428	-0.312772629280145
-0.697811717719482	-0.328482822693733
-0.729547220531268	-0.341137118184436
-0.757428437141331	-0.352836236708592
-0.784399559040256	-0.364967955771613
-0.812018270600802	-0.378127419381835
-0.840487151171562	-0.392144346032894
-0.868817580188134	-0.406198545821131
-0.895085280274161	-0.418991372921364
-0.91674611213213	-0.42894928225051
-0.931005706452794	-0.434461439529709
-0.935257113377709	-0.434162727778386
-0.927584600945697	-0.427244272715403
-0.907267838442433	-0.41372139679827
-0.875126884987783	-0.394579819580792
-0.832927320206157	-0.371254522395534
-0.785442981643034	-0.346558053772285
-0.737447706843897	-0.323302962240836
-0.693715333354225	-0.302329414453969
-0.655253447197484	-0.285288211956315
-0.625023346040178	-0.272542956312779
-0.603197529942293	-0.263728693554273
-0.588605281029266	-0.257970061507199
-0.579236128657867	-0.254137769881899
-0.572788648670672	-0.251085674515503
-0.567111075332194	-0.24783423455307
-0.560462170581682	-0.243678191338848
-0.551597393468304	-0.238208163431187
-0.53973283474463	-0.231258772891793
-0.524458693070056	-0.222823091365148
-0.505667856015809	-0.212983090236984
-0.483530495099881	-0.201883640236315
-0.458492530734898	-0.189737563720296
-0.431240750841503	-0.176825710295446
-0.402595270760654	-0.163465652513932
-0.373346622188893	-0.149948442614845
-0.344094988756072	-0.136463122229704
-0.315145345446494	-0.123040389255369
-0.286488381354954	-0.109550822898865
-0.257876233728423	-0.0957783169010244
-0.228976201686146	-0.0815507791745397
-0.199550704027271	-0.0668693911861251
-0.169592044813025	-0.0519676543083377
-0.139357592896867	-0.0372620795747537
-0.109293823462089	-0.023207694798879
-0.0798802603074602	-0.0101158195779133
-0.0514528481365665	0.00198875825594741
-0.0240756028528981	0.0134055841955821
0.00248649097902295	0.0246660714667637
0.0286790409154632	0.0363411401293172
0.0549859745202414	0.0488268421432793
0.0817416072178475	0.062200911198362
0.10900797581889	0.076212967981205
0.136575314133139	0.0904081145457548
0.164089162504174	0.104323781311026
0.191249514424031	0.117674325114529
0.217994261197855	0.130451903141791
0.244582546632749	0.142912438185891
0.271533092639608	0.155464147677811
0.299437096031286	0.168512738020939
0.328725793017297	0.182326346611446
0.359493551935883	0.196964008077378
0.391445169586312	0.212277180124389
0.423971927711573	0.227962753816613
0.456303619845749	0.243630510032154
0.487665159456782	0.258851402331508
0.517393121647899	0.27317515502623
0.545014397972109	0.286141052794462
0.570315015463411	0.297330723020628
0.593408445917021	0.306493864207673
0.614766293495179	0.313714426563258
0.635147931225192	0.319518576434738
0.655399743733553	0.324817282859548
0.676180272965235	0.330655985702118
0.697740195521162	0.337870501362499
0.719879072108097	0.346822929012914
0.742115409146229	0.357350280160921
0.764009023170224	0.368941678539719
0.785520037775667	0.381054565431659
0.807274453630032	0.393431321839726
0.830607040762346	0.4062785521981
0.857270757257185	0.420205696897806
0.888763765108285	0.435884011811781
0.925344052062823	0.453481053565659
0.964962100919622	0.472032932243134
1.00249297619985	0.488997102886824
1.02970148038267	0.500234900428143
1.01304156652467	0.491304906683617
0.965699363338516	0.466030147842325
0.89163117840599	0.426683457492699
0.794793319308865	0.37553766922317
0.679142093628918	0.314865616622169
0.548633808947924	0.246940133278128
0.40722477284766	0.174034052779477
0.258871292909901	0.0984202087146485
0.107529676716423	0.0223714346720726
-0.0428437681509978	-0.051839435759819
-0.188292734110585	-0.121939568992595
-0.324860913580564	-0.185656131437825
-0.448591998979157	-0.240716289507077
-0.555529682724589	-0.28484720961192
-0.641717657235083	-0.315776058163923
-0.703199614928865	-0.333757769534979
-0.739844981072745	-0.350496101988796
-0.776244444735469	-0.367376727344246
-0.813823249437877	-0.385037574807675
-0.852561874227552	-0.40344538328308
-0.891384498651256	-0.422014264224092
-0.928520394736936	-0.439741447011024
-0.961755957449575	-0.455346230891464
-0.988595188090407	-0.467408981605933
-1.00643339876075	-0.474524886834831
-1.01286091396565	-0.475497195755324
-1.00613145836017	-0.469574482415834
-0.98570109502039	-0.45669055173736
-0.953468965247538	-0.437749814362784
-0.910870370352443	-0.413923098978119
-0.862470389661389	-0.387882230465128
-0.81283410250066	-0.362299033705575
-0.766526588196542	-0.339845333581224
-0.728112926075318	-0.321528271260681
-0.699293282494736	-0.308500860315273
-0.680045650224532	-0.300574999004786
-0.669049491765097	-0.296749272726235
-0.663925923751533	-0.29555026023207
-0.661828954441369	-0.295402077605774
-0.660000893494965	-0.294920363767281
-0.65618415090446	-0.293084561330201
-0.648835945849459	-0.289292031417753
-0.637150990338744	-0.283320765123352
-0.620948268095997	-0.275233234560467
-0.60050167157916	-0.265258460065202
-0.576378102461207	-0.253692035146548
-0.549305919349619	-0.240839290061837
-0.52006526966911	-0.226995844690916
-0.489389323284178	-0.212438966868949
-0.457880166839106	-0.197410463754153
-0.425953626371322	-0.182093003204249
-0.393825989904238	-0.166593135641146
-0.361545093126754	-0.150941858964853
-0.329053018039743	-0.135116645260218
-0.296256874967959	-0.11908133018271
-0.263086169686543	-0.102831442914068
-0.229526730062282	-0.0864256944351648
-0.19563098688883	-0.0699853928844813
-0.161507047224452	-0.0536562226147538
-0.127289356124262	-0.037548401655186
-0.0930995754244346	-0.0216876939542766
-0.0590153208423264	-0.00600461356791697
-0.0250635582318091	0.00963394791018177
0.00876018057597542	0.0253660266349945
0.0424624013303014	0.04127077616953
0.0760294112938247	0.0573221893235482
0.109415912864083	0.0733793764617678
0.142536335408767	0.0892202570063236
0.175258164745708	0.104609232211736
0.207413804648091	0.119377986011077
0.238845178859491	0.133494016679494
0.269467612306309	0.147090929346351
0.299318098969592	0.160440913621944
0.328563581945622	0.173871295199127
0.35747337473541	0.187658127814585
0.386373775816543	0.201945100733543
0.415592864861056	0.216718268354137
0.44539222707065	0.231833076534249
0.475891688179285	0.247071316825606
0.507013284148905	0.26220825255676
0.53847665806437	0.277074528009472
0.56986284964262	0.291593606144597
0.60073455441337	0.305776984822987
0.63076659022069	0.31967863905224
0.659821837337086	0.333336842561049
0.687933004282235	0.346742495518804
0.715209913715659	0.359854371740973
0.741734879896549	0.372642619218029
0.767501336860519	0.385114859109837
0.792413665309905	0.397296173291874
0.816340713662479	0.409186452087872
0.839215434146393	0.420753752373813
0.861178120856868	0.432001964054108
0.882743745001123	0.443093186019271
0.904928134813347	0.454454284976199
0.929217249631114	0.466779173687884
0.957249607138012	0.480857219368294
0.990139054374138	0.497207220918261
1.02750332552427	0.515565828003309
1.0664493034421	0.534362014245321
1.10091921352289	0.550387378440049
1.12183008823579	0.5588969644533
1.10359230778688	0.548865489962232
1.05178515312887	0.520488052314616
0.970767904294848	0.476340130248836
0.864899841317889	0.418997202503276
0.738540244231075	0.35103474781632
0.596048393067488	0.275028244926352
0.441783567860207	0.193553172571755
0.280105048642314	0.109185009490913
0.11537211544689	0.0244992344222093
-0.0480559516929846	-0.0579286738959713
-0.205819872744228	-0.135523236725246
-0.35356036767376	-0.20570897532723
-0.4869181564485	-0.26591041096354
-0.601533959035366	-0.313552064895792
-0.693048495401278	-0.346058458385603
-0.757102485513155	-0.364170682429891
-0.794168926662474	-0.3814223146323
-0.830135614573311	-0.398968374355467
-0.86636187345697	-0.417158840266911
-0.9030157779875	-0.435713579652909
-0.939326662387443	-0.453893459542447
-0.973765428338813	-0.470636865268702
-1.00416670382061	-0.484670268543421
-1.02787517769118	-0.494627220101709
-1.04202132666068	-0.499213584519717
-1.04398896798417	-0.497432663532296
-1.03203345295591	-0.488837614769044
-1.00727446155534	-0.474005936379692
-0.968821432091107	-0.453367276504993
-0.921167258630674	-0.429138571067093
-0.868804835241511	-0.40353675598814
-0.816227055991084	-0.378778767190281
-0.767926814946861	-0.357081540595661
-0.728397006176309	-0.338940621252289
-0.698741238937271	-0.325081039003934
-0.678229301562601	-0.315228772215611
-0.665260235030614	-0.308567161934179
-0.657439551090086	-0.303978935842917
-0.652109375734008	-0.300296489297404
-0.646788460247112	-0.296503428637415
-0.639479785798452	-0.29185645058476
-0.628843005587661	-0.285925149120473
-0.614247658964904	-0.278565199415101
-0.595725528741215	-0.269845608491858
-0.573833834099153	-0.259948830246572
-0.549438090702075	-0.2490588299425
-0.523436037529238	-0.237251039703412
-0.496472231183466	-0.224407277253051
-0.468725097864372	-0.210196921598872
-0.439861005401405	-0.194168384043244
-0.409214519479939	-0.175957587085404
-0.37616288291128	-0.155552346871386
-0.340552174063079	-0.133490834666417
-0.302970115839697	-0.110862440193428
-0.264704053600476	-0.0890548951145784
-0.227372934353335	-0.0693336101118334
-0.192397833070613	-0.052449201241451
-0.160558256902224	-0.0384528666444607
-0.131818432102129	-0.0267746828812355
-0.105458821941463	-0.0164903731703932
-0.0804151202565066	-0.00664255373367467
-0.0556653755500783	0.00350580816121395
-0.0305167236463084	0.0143556431617664
-0.0047072710218275	0.0259963792138625
0.0216732128004966	0.0383170227835219
0.0483674571433193	0.0511302597225201
0.0751367639682592	0.0642566742446795
0.10186876841695	0.0775534234877764
0.128579393244106	0.0909021604631891
0.155336646597267	0.104186028671212
0.182166035298909	0.117283145704987
0.208995166971058	0.130085574438002
0.235667636261901	0.14252982235342
0.262020270392001	0.154615790570893
0.287984664132032	0.166403968921578
0.313657134217399	0.178002010217509
0.339296950319787	0.18955850076317
0.365254295613902	0.201265523933115
0.391862833823604	0.213348480953289
0.419335739898287	0.226017981653892
0.447691864020645	0.239385959405068
0.476728927450806	0.253386267157742
0.506053398807914	0.267752282100649
0.535165772587234	0.282076339889452
0.563583989534455	0.295929917378864
0.590967128940088	0.308991525205651
0.617185325838948	0.321128355098109
0.642292188579479	0.332404112616648
0.666403163217441	0.343019934519675
0.689543302515406	0.353218887007332
0.711561631432931	0.363193654243677
0.732195878702417	0.373038368163432
0.751312541503696	0.38277962222308
0.769256092996856	0.392497229109589
0.787144899537498	0.402491905747105
0.806896162431002	0.413390050157105
0.830794278978025	0.426043859731832
0.860554566720123	0.441136562245104
0.896051323222727	0.458539502971497
0.934103761870166	0.476635271895655
0.967843450215695	0.491931107737091
0.987129556151585	0.482372011358729
0.965120955390597	0.455379337331155
0.903218141315016	0.413480008315636
0.807605596235922	0.359200946973442
0.684467802464391	0.295069075965839
0.539989242311503	0.223611317954097
0.380354398088334	0.147354595599482
0.211747752105963	0.0688258315632625
0.0403537866754675	-0.00944805149329275
-0.127643015892075	-0.0849401309089161
-0.286058173285585	-0.15512348402234
-0.428707203193986	-0.217471188172295
-0.5494056233062	-0.269456320697515
-0.64196895131115	-0.308551958936732
-0.700212704897756	-0.332231180228676
-0.72863213775418	-0.343057578853352
-0.749987555549254	-0.351348564446306
-0.769372307548976	-0.359760368424347
-0.79028288903989	-0.370130716823726
-0.814430344162804	-0.383315512270692
-0.841651811740629	-0.399049874495105
-0.869968325143271	-0.415914274929302
-0.895909345583888	-0.431532226152499
-0.915174058006635	-0.443058613622964
-0.923554048302898	-0.447867630052716
-0.917909898842216	-0.444230184065152
-0.899368593028953	-0.433596539093406
-0.863971485597061	-0.414222717739472
-0.81694594564083	-0.388985255848253
-0.763519342254551	-0.360760689264654
-0.708919044532516	-0.332425553833577
-0.658372421569016	-0.306856385399927
-0.617106842458342	-0.286929719808607
-0.585764299093594	-0.273115994182728
-0.564757395061049	-0.264282134834655
-0.552511732140439	-0.259251534561883
-0.54635628175719	-0.25653400544703
-0.543238480740907	-0.254687317747039
-0.540364902576047	-0.252565894669197
-0.535627459110276	-0.249422654882183
-0.527761699703924	-0.244877289397737
-0.516271716414	-0.238805757219903
-0.501217469372211	-0.231223250618266
-0.482971331612823	-0.222209654194505
-0.462015038167	-0.211879632671081
-0.438802667253782	-0.200370570468597
-0.413690061730931	-0.187829524951028
-0.38692340731735	-0.174402322565488
-0.358674815184353	-0.160233738669657
-0.329106696529407	-0.145475451831167
-0.298440866283435	-0.130288973202688
-0.267003174486438	-0.114837417661341
-0.235215621421508	-0.0992725558779063
-0.203525834360255	-0.0837253381819657
-0.172298854629828	-0.0683011873096242
-0.141726242772915	-0.0530792328715224
-0.111801776905367	-0.0381164776486678
-0.0823689316222351	-0.0234532180677487
-0.0532021480233706	-0.00910957046811552
-0.0240801576859454	0.0049298170836648
0.00516410759410949	0.0187277722257978
0.034613434766825	0.0323832179433116
0.0642526814195253	0.0459954438633813
0.0939722282475323	0.0596264268284637
0.123589271298779	0.0732856227022973
0.15288842160575	0.0869431180908792
0.181682642159887	0.100559617943772
0.209886499352196	0.114118213633779
0.23757758165004	0.127646319294245
0.265011276305584	0.14121806739366
0.292563487608562	0.154932191877268
0.320608651502845	0.168873273325331
0.349378485457807	0.183075786056555
0.378863802664108	0.197507716559414
0.408807161811847	0.212076356802364
0.438795325121979	0.226646212199204
0.468411062553394	0.241055741387884
0.497367798449847	0.255128091256908
0.525558719475814	0.268687290053592
0.553009870440333	0.281599986090666
0.579793376839719	0.293848607482418
0.605975756927791	0.305610844104954
0.631634186320554	0.317296283394016
0.656913921115615	0.329493656022449
0.682072563686892	0.342815957979207
0.707473594157904	0.357685272750625
0.733534177853653	0.374151586029644
0.760674306408133	0.391858856819598
0.789326618498397	0.410224177319449
0.820019002346568	0.428771882346532
0.85343285750455	0.447421382177097
0.890236421624823	0.466484260960684
0.930513450200553	0.486253273943645
0.972808664256914	0.506295628511344
1.01310426278205	0.524753768273142
1.04425442299817	0.538014275138231
1.02683944437978	0.528299333244605
0.977372102791181	0.500818578366297
0.900018789632205	0.45806811670716
0.798945896302694	0.402544054471049
0.678319814202489	0.336742497861816
0.54230693473143	0.263159553083316
0.395073649289356	0.184291326339401
0.240786349276107	0.102633923833927
0.0836114260915243	0.0206834517707461
-0.0722847288645532	-0.0590639836462876
-0.222735724192285	-0.134112276213321
-0.36357516849183	-0.201965319726499
-0.490636670363351	-0.260127007981969
-0.599753838407006	-0.306101234775877
-0.686760281222955	-0.33739189390437
-0.747489607411358	-0.354757721665396
-0.782480157826608	-0.370156204373474
-0.816364778540356	-0.38544195316942
-0.851087964849335	-0.401632065346303
-0.887005130699311	-0.418908047601944
-0.923209134705275	-0.436692619270276
-0.957882046518944	-0.453803639172837
-0.988609684273089	-0.468678244567645
-1.0126627078065	-0.47964652324863
-1.02729145389579	-0.485218833059665
-1.03008549989252	-0.484341681255038
-1.01940779098817	-0.476583493047021
-0.995752237504164	-0.46268181992842
-0.957642180659493	-0.442790397223919
-0.909522818263061	-0.418834375554161
-0.855839348123771	-0.392738905539789
-0.801036968050526	-0.366429137801446
-0.749560875852229	-0.341830222959776
-0.705856269337783	-0.32086731163542
-0.670570538742316	-0.304060423617745
-0.645150617289833	-0.291669225282239
-0.6286634582259	-0.28335333573629
-0.619033032533069	-0.278290397464432
-0.613591959699076	-0.275340621124943
-0.609628877577049	-0.273236831337461
-0.604810971084375	-0.270767423472591
-0.597423747019847	-0.266926858499079
-0.586434113634503	-0.261023482303403
-0.571423520245019	-0.252740998650953
-0.55244626448025	-0.242141628161555
-0.529856742462797	-0.229594710458142
-0.504140046608517	-0.215633753228819
-0.475779273051188	-0.200781007152208
-0.445186752861076	-0.185403012201308
-0.412704073250121	-0.169649500795032
-0.378646026186801	-0.153486927987571
-0.343346532088264	-0.136795859267974
-0.307171202702673	-0.119481105460715
-0.270484961814181	-0.101547685006862
-0.233588480658136	-0.0831182753534652
-0.196654074704035	-0.0643978691879328
-0.159698216708739	-0.0456136324336866
-0.122620928342157	-0.0269647095370428
-0.0853174621404587	-0.00861017371705781
-0.047830570354615	0.00929604468358573
-0.0104799926874712	0.0265450481580108
0.0261035868984241	0.042836186656971
0.0610905007601975	0.0578133631207724
0.0937037249301099	0.0711906868046482
0.123527199119547	0.0829251808363368
0.150730333011604	0.0933404560382626
0.176079056148192	0.10310240437141
0.200703741937789	0.113024288449915
0.22573356793089	0.123793151540926
0.251979710092248	0.135765939360397
0.27979735119629	0.148930606300201
0.309136141632473	0.163019548883689
0.339700920423257	0.177691564432945
0.371127652973379	0.192693642528443
0.403107899190072	0.207943787456757
0.435435152854349	0.223512704001278
0.467983447796394	0.239522451754261
0.500655094693608	0.256018157753756
0.533338656292451	0.27288324842111
0.565900116134622	0.289844377731807
0.598208496049391	0.306560721293902
0.630181518985672	0.322745073548253
0.661817852740271	0.338249652682607
0.693166928699397	0.353073591064165
0.724208236310105	0.367293107432065
0.754680246389758	0.380953933144601
0.783969508043008	0.393984510074554
0.81117832169087	0.406183494994321
0.835415559932529	0.417306307827448
0.85624142117312	0.427232277356403
0.874104157477224	0.436154366532945
0.890572787329725	0.444710004512299
0.908198490931548	0.453964560018675
0.929914578788686	0.465171849432182
0.95800015530991	0.479287105008414
0.992782704588011	0.496306992978655
1.03142041008293	0.514629425796163
1.06722652286051	0.530704928391968
1.08998653031632	0.521766519948444
1.07144477734577	0.496379587950194
1.01878563214755	0.456686572395704
0.936458265291845	0.404829913283456
0.828911847348825	0.342952050611935
0.700595548888662	0.273195424379625
0.555958540481533	0.197702474585009
0.399449992697608	0.118615641226573
0.235519076107062	0.0380773643027991
0.0686149612800677	-0.0417699161878274
-0.0968131812132006	-0.118783760246823
-0.25631618080257	-0.190821727875703
-0.405444866917867	-0.255741379075984
-0.539750068988918	-0.311400273849183
-0.654782616445551	-0.355655972196813
-0.74609333871759	-0.386366034120393
-0.809233065234864	-0.403900141331169
-0.845085615037417	-0.420442160875815
-0.880495710096579	-0.437291235227791
-0.916945157966552	-0.454891564928576
-0.954537217648786	-0.473029712086873
-0.992232792366998	-0.491038436737732
-1.02808219440559	-0.507933684616984
-1.05945936880342	-0.522480128738792
-1.08333810274793	-0.533239504947379
-1.09664616244827	-0.538673329455079
-1.09670315153371	-0.537340627643709
-1.08170913050443	-0.529449042023101
-1.05239365041261	-0.511457411284329
-1.0080132575032	-0.485759931367455
-0.952976822848213	-0.454750798212543
-0.891693217519656	-0.420824207759657
-0.828571312589542	-0.38637435594886
-0.76801997912988	-0.353795438720215
-0.714448088212681	-0.325481652013786
-0.672264510909955	-0.303827191769636
-0.642730412754739	-0.289072346838988
-0.622813009097831	-0.279304072872914
-0.609818530569095	-0.272658077970643
-0.60060353158868	-0.267263923305576
-0.592246524714023	-0.261673616421765
-0.582497067948195	-0.255023814331604
-0.569956658962771	-0.246967011269467
-0.55402229111926	-0.237484325964661
-0.534671246501676	-0.22669634285165
-0.512187912349303	-0.21474422609339
-0.486931626670303	-0.201752056802714
-0.459209131931108	-0.187832744383682
-0.429252366380338	-0.173088397419221
-0.397252679898647	-0.157584045471076
-0.363402945980603	-0.141316472713039
-0.327934313217022	-0.12422153695221
-0.291154673225569	-0.106241368029175
-0.253478948979834	-0.0874215678919704
-0.215416471181543	-0.0679734954510426
-0.177491266087965	-0.0482537629687742
-0.140121064436433	-0.0286710800373563
-0.103523637308252	-0.00957913911537025
-0.0677061831490261	0.00878759656992322
-0.032533910798419	0.0263216627617061
0.00217374807665292	0.0430203075953844
0.0365685967564793	0.0589642499632603
0.0707371162941495	0.074304914890271
0.104691960474059	0.0892450419960275
0.138374214316854	0.103997817388206
0.171655279335035	0.118729256353699
0.204341121051067	0.133507535448254
0.236192050170439	0.148286107939993
0.266965573246817	0.162931992857218
0.296471069881219	0.177283870462653
0.324611034571024	0.191204593070111
0.351388795909122	0.204598193112936
0.376883662138195	0.217389947509565
0.401213477034816	0.229495565909673
0.424507180163313	0.240812370744372
0.446897065503868	0.251250685196163
0.468523664769198	0.260797455379503
0.489538778729081	0.269578235944484
0.510099538905244	0.277873459128306
0.530359210626364	0.286064459575323
0.550464775589858	0.294527165993716
0.57056485362451	0.303524695345598
0.59082133318411	0.313147751496765
0.611410232379054	0.323320321651512
0.632496719182849	0.333855721157684
0.654179563163882	0.344532440440224
0.676418170426632	0.355157598015519
0.698971635364372	0.365592927563665
0.721386605852517	0.375738621936169
0.743065241672617	0.385500876094405
0.763425410749648	0.39478764433975
0.782137035505203	0.40356469845313
0.799385867002133	0.411964552702302
0.816079441266868	0.420396191377137
0.833876692319889	0.42957787530398
0.854915261097789	0.440419771939584
0.881154553493579	0.453713610824965
0.91336062568009	0.469641114585499
0.949925941789118	0.487197025362381
0.985905203034455	0.503721858077426
1.01276394925025	0.514801504262216
0.994617544821418	0.505730436669477
0.94306438714693	0.47995497685152
0.862433559644793	0.439631739248736
0.757054145733014	0.386917338301517
0.631255228829601	0.323968388450251
0.489365892352559	0.252941504135331
0.335715219719897	0.175993299797146
0.174632294349623	0.0952803898760878
0.010446199659743	0.0129593888125468
-0.152513980931735	-0.0688130889530864
-0.309919164006805	-0.147880428980421
-0.457440266147457	-0.222086016829066
-0.590748203935687	-0.289273238058632
-0.705513893953485	-0.347285478228727
-0.797408252782845	-0.393966122898961
-0.862102197005759	-0.427158557628943
-0.899878448903508	-0.446843381853132
-0.935408367708293	-0.466149541233386
-0.969923666645434	-0.485009752691786
-1.0035920183544	-0.502898042610955
-1.03577503506468	-0.519114381318225
-1.06512312376524	-0.532894955281156
-1.08960862660185	-0.543393739416985
-1.10665221531216	-0.549644459800417
-1.11345421719672	-0.550612114941735
-1.10754087505703	-0.545387111670118
-1.08916725732718	-0.533484631675667
-1.0543846460819	-0.515472800916673
-1.00752757036108	-0.492157474413616
-0.952930559204634	-0.465462567873926
-0.894928141652452	-0.437311997005031
-0.837854846744439	-0.409629677514362
-0.786045203520494	-0.384339525109347
-0.74383374102052	-0.363365455497415
-0.711801778098398	-0.347579084106118
-0.689152849957619	-0.336090371840876
-0.673993912791476	-0.328092130532077
-0.663718311927624	-0.322446099882681
-0.655564570590469	-0.317876604093449
-0.647049528411175	-0.313144524372676
-0.636237199122401	-0.30719880903619
-0.621856530422493	-0.299291640527687
-0.603302121089257	-0.289032361432645
-0.580546943484145	-0.2763663373694
-0.553989077912363	-0.261494286353773
-0.524260847725376	-0.244767416283942
-0.492037714016491	-0.226587939628916
-0.45788257008794	-0.207328082485135
-0.422153639308688	-0.187274590746913
-0.384996730095134	-0.166609170907044
-0.346425943814811	-0.145433060954341
-0.306464285134719	-0.123829064573519
-0.265283286945696	-0.101934008794225
-0.223277486605304	-0.0799831756660304
-0.181043666970748	-0.058298582979633
-0.139280630435201	-0.0372227730322358
-0.0986511530251224	-0.0170298394259991
-0.0596488718018128	0.00214371018908176
-0.022504140790795	0.0203201023686098
0.0128497914724036	0.0376539692886785
0.0467475203547555	0.0543797829085792
0.0797120625368175	0.07075477992018
0.112342267057263	0.0870089579824655
0.145184648087545	0.103307961215798
0.178612702013843	0.119734237850523
0.212740870537892	0.136287789392537
0.247397146113481	0.15289933806973
0.282170175665817	0.169446932022058
0.316531186489994	0.185776672085761
0.35000252594066	0.201736752874843
0.382314420595366	0.21722751018708
0.413487107444509	0.232251521376613
0.443807344126064	0.246932725839164
0.473712343447592	0.261477964877256
0.503621357566135	0.276083735689425
0.533765656697515	0.290829583156174
0.564075167119812	0.305616226827635
0.594176045963478	0.32018486550117
0.623517604096012	0.33421153269171
0.651586026842662	0.347436545866414
0.678111487871989	0.359775202597485
0.703166074171731	0.3713584617856
0.7270933750109	0.3824742206637
0.750294921312591	0.393423980389739
0.772985479991648	0.404359620931487
0.795065971031661	0.415191322680571
0.816218821904822	0.425639936830183
0.836222109897293	0.435443605435919
0.855359352279273	0.444640894094587
0.874726994341403	0.453785947147503
0.896235951419564	0.463949211632874
0.922162507143165	0.476425864737628
0.954223155606654	0.492176178994247
0.992325072870372	0.511119988249738
1.03334547750828	0.53149069108621
1.07043790054047	0.549510658223194
1.09334864850581	0.540563905807834
1.07297464690446	0.515168499179197
1.01536747096949	0.475491714263449
0.925799364004558	0.423700826986757
0.809542569313308	0.361963113275287
0.671869330199388	0.292445849055205
0.518051889966444	0.217316310252678
0.353362491918124	0.138741772793871
0.183073379358075	0.0588895126049509
0.012456795589944	-0.020073194387916
-0.153215016082621	-0.0959790722585636
-0.308669812355975	-0.166660845080825
-0.448635349926468	-0.229951236928536
-0.567839385490454	-0.283682971875528
-0.661009675744286	-0.325688773995636
-0.722873977384316	-0.353801367362693
-0.755874847843175	-0.36896788203573
-0.78474588238324	-0.383075781340001
-0.812559607192024	-0.397291632247494
-0.841062726834634	-0.412061974102999
-0.870718753159691	-0.42723411956512
-0.900763159195288	-0.442149423420857
-0.929302052956879	-0.45572727300694
-0.953526145909371	-0.466582818259009
-0.970116952705492	-0.47321458749957
-0.975876297529542	-0.474270063175042
-0.968505050236321	-0.468860235009775
-0.947333455918912	-0.456856825030127
-0.914391470026538	-0.439077123272987
-0.871585205622809	-0.417262653235063
-0.824289849281451	-0.393809991154081
-0.77788058757619	-0.37130229947562
-0.737732607080752	-0.351971141988403
-0.705756586928431	-0.337244914031099
-0.683385846835	-0.327503424720794
-0.669755522237153	-0.322084794274794
-0.662510665871797	-0.319519072511129
-0.658524794323282	-0.317917139137472
-0.654685760882601	-0.315424455029221
-0.648555385214593	-0.310642520051604
-0.63875116984882	-0.302918042559222
-0.624976552256466	-0.292413578015596
-0.607732309402726	-0.27992516144681
-0.587852982008126	-0.266503772072353
-0.566077628083006	-0.253029793455049
-0.542825557898004	-0.239919030740677
-0.51821278374644	-0.227072970788038
-0.492209617625179	-0.214061818708093
-0.464798136500917	-0.200419800462195
-0.436043945907008	-0.185893693813253
-0.406080868070107	-0.170531252939301
-0.375056481372636	-0.154596228409071
-0.343088767257055	-0.138392012725401
-0.310261992448865	-0.122111212003573
-0.276663376425915	-0.105787554769074
-0.24243873248548	-0.0893476836956534
-0.207831786356006	-0.0727062514873416
-0.173176810159699	-0.0558467554928137
-0.1388384045267	-0.0388582752906307
-0.105121928798736	-0.0219217399029201
-0.0721944930769908	-0.00525434340979482
-0.0400532714355874	0.0109636062578065
-0.00855922484488336	0.0266437406719248
0.0224769991315393	0.0417989280721186
0.0532022526729947	0.0565077988130369
0.0836717043112508	0.0708636356114897
0.113860864616097	0.0849415513728314
0.143713837565509	0.0987982345513209
0.173189265048376	0.112492757533172
0.202285497411323	0.126104088107089
0.231051069187904	0.139727979792945
0.259589868155328	0.153454457138677
0.288057185589293	0.167341263279859
0.3166368854901	0.181399826792393
0.345501890023671	0.19560203693242
0.374776591723342	0.20990499473519
0.404521501755721	0.224280568234385
0.434743230230115	0.238731922582304
0.465413182106822	0.253286703728413
0.49647665093335	0.267973766502783
0.527849010784435	0.28280274718872
0.559408126493503	0.297761112690178
0.590991635285864	0.31282528851653
0.622400146694269	0.327967929750208
0.653404899597769	0.343147108121308
0.683766241664539	0.358283587991126
0.713270988074255	0.373249821759757
0.741776088747285	0.387888258960348
0.769228398277244	0.402050830898371
0.795654805546725	0.415635164642772
0.821167151957848	0.428607298240576
0.846039529663769	0.441029844919281
0.870859534867119	0.4531198188133
0.896661835125526	0.465322016574826
0.924884207977229	0.478325605458886
0.956991343654875	0.492920830136965
0.993706933607784	0.509624732586892
1.03396633161007	0.528104970814286
1.07390358791497	0.54657095113953
1.106332747915	0.561415781040171
1.08982350063182	0.552070565364612
1.04274744880136	0.525528034784656
0.9687821274522	0.484027863970381
0.871605071612953	0.429809727591865
0.754893816312216	0.365113300319186
0.622325896578588	0.292178256822424
0.47757884744067	0.213244271771657
0.324330203927061	0.130551019836963
0.166257501066361	0.0463381756884206
0.00703827388716869	-0.0371545860038913
-0.149649942581914	-0.117687590569894
-0.30012961331229	-0.19302116333951
-0.440723203275357	-0.26091562964266
-0.567753177442517	-0.319131314809266
-0.677542000785169	-0.365428544169248
-0.766412138274714	-0.397567643052529
-0.830686054882552	-0.415928679084119
-0.869692433951544	-0.433890820826033
-0.907791411690247	-0.452278963159069
-0.945833023160839	-0.471142800695236
-0.983635575757365	-0.490001141254865
-1.0201791999174	-0.508019781996983
-1.05372857888169	-0.524107126624133
-1.08194072422939	-0.536973103010292
-1.10205225489461	-0.545227801525934
-1.11123199665777	-0.547572406458364
-1.10711663591987	-0.543068881413111
-1.08844220748892	-0.531414958542292
-1.05679668134136	-0.513410130730066
-1.01291165218359	-0.489933489038037
