# Supplementary material for: A multiwavelength photoplethysmography dataset with blood pressure and heart rate reference measurements
Source: Data Brief. 2025 Nov 14;63:112284. doi: 10.1016/j.dib.2025.112284 (PMC12682042; doi:10.1016/j.dib.2025.112284)
Supplement: Supplementary file 1 [file mmc1.zip › ppg_csv/ppg_subject_063.csv]

IR_PPG	Red_PPG
-1.80805938363464	-1.81211964367833
-1.78385438308009	-1.77992684797495
-1.73674283290721	-1.72443159004614
-1.6679277277194	-1.64879769339913
-1.58096353230014	-1.55807434503472
-1.48133868595028	-1.45858413949367
-1.37690048211947	-1.35715076635878
-1.27481853743942	-1.26025976625186
-1.18116749306905	-1.17316467072627
-1.10041810636841	-1.09904004866978
-1.03420714021816	-1.03849294213556
-0.981575500778016	-0.989738917101311
-0.939571493477823	-0.949417993197673
-0.904194803190365	-0.913679409426885
-0.871368579589059	-0.879090281648355
-0.837663085053754	-0.843126434374203
-0.800637751542016	-0.804286286750196
-0.758845598550163	-0.761973987249595
-0.711643439109295	-0.716195013626127
-0.658942332023837	-0.66707034575298
-0.600972272803664	-0.614312380656253
-0.538087791218387	-0.556929978292465
-0.470652175339092	-0.493403380625818
-0.399026880415248	-0.422343025755592
-0.323651066996165	-0.343315371908195
-0.245172312658121	-0.257365739518248
-0.164532392154357	-0.166905564513485
-0.0828870922353627	-0.0749341179364193
-0.00134005648743049	0.0160604995175774
0.0793859928278989	0.104938731076573
0.159165552487196	0.192041553336484
0.238475260083226	0.278638308800872
0.318195327719255	0.366099142148724
0.399277666116482	0.455234543258701
0.48239226177397	0.546031682383355
0.567651419796571	0.637764217754015
0.654464913368255	0.729328953915179
0.741571564479166	0.819650723832305
0.827278858877035	0.907986962273566
0.909880704984388	0.994035780820827
0.988121846142428	1.0778575063427
1.06150287664559	1.15966667720405
1.13027955223121	1.23955165212651
1.19518288581668	1.31716475013284
1.25700016942996	1.3914814587602
1.31620978580185	1.46082123791487
1.37288062345129	1.52330989483993
1.42696082502998	1.57774648781002
1.47888238879472	1.6245286099448
1.53017080083361	1.66619509487901
1.58363496011358	1.70730026130427
1.64284550938736	1.75348426593388
1.71085324510877	1.8097004303979
1.78833231605949	1.87782108204427
1.8715912980726	1.95427360559365
1.95115137771825	2.02861494418812
2.01167516716739	2.08381153897593
2.03376175388776	2.09856490076461
1.99975638929817	2.05294296433599
1.89467275028824	1.93536791693255
1.72374033461925	1.75312468088421
1.49826028997395	1.51753003950456
1.22953376403506	1.23990077610716
0.928861904485343	0.931553674005589
0.607545859007528	0.603805516513432
0.276886775284356	0.267973086944262
-0.0518141990014305	-0.0646268313883452
-0.367255916167092	-0.382677455170811
-0.658137228529888	-0.67486200108956
-0.913156988407078	-0.929863685831015
-1.12101404811592	-1.1363657260816
-1.27040725997368	-1.28305133852774
-1.3579483547325	-1.36736379009109
-1.43363816815231	-1.44068934375072
-1.50128632528286	-1.50638236124987
-1.56181910117555	-1.56519378496616
-1.61404204746404	-1.61593598215471
-1.65543668013613	-1.6560904864045
-1.68278750715645	-1.68229818542088
-1.69267799219103	-1.69086108642822
-1.68200032302693	-1.67837021352168
-1.64857416094965	-1.64247638940947
-1.59184580574447	-1.58267592998142
-1.51347684417908	-1.50087614848232
-1.41622059511489	-1.40027112376259
-1.3091602313684	-1.29027669990496
-1.19852621119138	-1.1781992594701
-1.09054899283559	-1.07134518501868
-0.991409205421729	-0.976255265953855
-0.905418504583828	-0.897334124204417
-0.834022448532473	-0.835176539702613
-0.776500650805423	-0.78733821417984
-0.730424631577504	-0.749464770324068
-0.692320952375072	-0.716774247544574
-0.658368109007419	-0.685328965322626
-0.625032632026621	-0.652694168935446
-0.589539006208663	-0.617896658980652
-0.550082197778808	-0.580894600967161
-0.505774327552552	-0.541904597882468
-0.456432983256505	-0.500870679250882
-0.402351560877211	-0.457212720014179
-0.344103694623762	-0.409886090412712
-0.282365552722382	-0.357703828830344
-0.21777959871391	-0.299792545675638
-0.150913224161666	-0.23598509672484
-0.0822799667880033	-0.166956657708722
-0.0123240674675798	-0.0940028324011678
0.0586632834866459	-0.0185096930966749
0.130628376371951	0.0586105299072872
0.203758513534278	0.137157329899322
0.27837964557146	0.217424877858696
0.354775686774249	0.299706595872868
0.433003064711368	0.383803804435468
0.512783265321916	0.468761260893139
0.593473618567134	0.552958239945606
0.67407576965505	0.634541090668096
0.753312160418422	0.712019531484548
0.829813323152013	0.784735857978213
0.90237713045504	0.852938857604961
0.970207074214349	0.917435563825781
1.03305095976578	0.979103747347966
1.09122172392868	1.03862217432102
1.14553178461538	1.09652460146725
1.19717951165311	1.15342542114598
1.24764452166926	1.21025896442339
1.29865898713523	1.26847050628803
1.35225077792538	1.33010855960648
1.41072200170571	1.39768668186013
1.47630345729813	1.47359354905855
1.5502451934204	1.55887031813469
1.63134956511376	1.65144365393738
1.71430587456037	1.74435594816355
1.78851189731347	1.82486465158154
1.83820955990945	1.8752269422152
1.84451529473979	1.87552260857132
1.79520020670024	1.81599228693863
1.67543260446946	1.68786242279105
1.49611078628307	1.50185830752734
1.26813305037667	1.26870523254629
1.00239769498586	0.999128489246692
0.70980301834625	0.703853369027312
0.401247318693444	0.393605163286935
0.0876288942630452	0.0791091634243416
-0.220153956709343	-0.228909339161688
-0.511202935988116	-0.519725053072373
-0.774619745337671	-0.782612686908934
-0.999506086522402	-1.00684694927259
-1.17496366130671	-1.18170254876456
-1.28659597063239	-1.29280604572662
-1.36802713773832	-1.3747072318265
-1.43966093369679	-1.44724679523338
-1.50356619499827	-1.51140777494069
-1.5592254063449	-1.56591399394808
-1.60420168883237	-1.60800271081964
-1.63495034727577	-1.63418519829783
-1.64770191722298	-1.64095773627629
-1.63933847213045	-1.62551319546697
-1.60815742477492	-1.5864804227184
-1.55440817229457	-1.52460498410559
-1.48051509493941	-1.44312057635959
-1.3909618286395	-1.34753274414345
-1.29185459713568	-1.24479042994478
-1.19018616373078	-1.14215811705021
-1.09285151284019	-1.04616185650706
-1.00560058534121	-0.961778687844481
-0.93220476378143	-0.891876452863166
-0.874030468690952	-0.836951559129366
-0.830065107202679	-0.795291723631233
-0.797358020694092	-0.763587509133601
-0.771775021737209	-0.737816929145356
-0.748847172435151	-0.714123043714756
-0.724454472546764	-0.689385492593503
-0.69523245612784	-0.661321580753013
-0.658755218071967	-0.62823433641026
-0.613616932854896	-0.588721806565697
-0.559505724154664	-0.541644468883635
-0.497230117053245	-0.486380956681887
-0.428563330967493	-0.423107064051129
-0.355841204298383	-0.352862502200233
-0.281389854288597	-0.277370734825412
-0.206956961072502	-0.198667822609776
-0.133331334863016	-0.11865716167842
-0.0602611107896851	-0.0387092839709138
0.0133206497995128	0.0406056835505678
0.0888291311201137	0.11956794542944
0.167486631787252	0.199130056476529
0.249947728565016	0.280554991964928
0.336216998967561	0.364929024179533
0.425785825701854	0.452679315826567
0.517831313386876	0.543312733387435
0.611352860931727	0.635549292274528
0.705204238761049	0.727789702963499
0.798061031217473	0.818628226988517
0.888396161550148	0.907101496338506
0.974544712111529	0.992532391572372
1.05491745604848	1.07414559749445
1.12832429855556	1.15085358394916
1.19429069384418	1.22144321185156
1.25330178070313	1.2851089262203
1.30699212138005	1.34216505889317
1.35824771701074	1.3946672673677
1.41105151485914	1.44655438548452
1.46987895020192	1.50301691708755
1.53857361022757	1.56905983675473
1.61879118316454	1.64743652030571
1.70828231748464	1.73638659269827
1.79952604541229	1.8279327075365
1.87937149919633	1.90757374540963
1.93020685394349	1.95591065233082
1.93278466321156	1.95218613580858
1.88033048609787	1.88872747783127
1.764347953589	1.76109867805425
1.59433541242425	1.57928917382359
1.37979120934295	1.35328840248533
1.1302136910844	1.09308580138553
0.855101204387916	0.808670807870252
0.563952095992817	0.510032859285545
0.266264712638411	0.207161392977466
-0.0284625989359868	-0.0899541537079313
-0.310731491991064	-0.371324343424592
-0.571043619787509	-0.626959738826458
-0.799900635586006	-0.846870902567479
-0.987804192647245	-1.0210683973016
-1.12525594423191	-1.13551083388775
-1.20839275723884	-1.2214730408998
-1.28059876250708	-1.29717161181008
-1.34432173988261	-1.36351170219404
-1.40039878922827	-1.42030018946347
-1.44826350208145	-1.4667668038489
-1.48615273999371	-1.50171171213988
-1.51139241941187	-1.52349126172347
-1.52086745812172	-1.53009184790153
-1.51173857894422	-1.51942943154259
-1.48231554748315	-1.48987503190513
-1.43281662780342	-1.44091578828392
-1.36570197506267	-1.37377531635399
-1.28541841384186	-1.29175612048221
-1.19763841868109	-1.20010292865157
-1.10825925183478	-1.10530527237825
-1.02247298924545	-1.01393896917617
-0.944126360088033	-0.931381605706333
-0.875418702642534	-0.860862321266007
-0.816894178523072	-0.803160762506081
-0.767677465050027	-0.756931839262305
-0.725872682438238	-0.719372625781106
-0.689018503777169	-0.686982932348463
-0.654499759476067	-0.656293865731085
-0.619841379089651	-0.624400829730217
-0.58287133003212	-0.589134938951023
-0.541822547994812	-0.548925590767972
-0.495442613946709	-0.502622142542653
-0.443092838313321	-0.449516369530751
-0.384778626240969	-0.389579132875867
-0.321089684303396	-0.323687855829687
-0.253066704913522	-0.253588700933697
-0.182028250281936	-0.181503379674242
-0.109389152537141	-0.109512011484972
-0.0364828103494784	-0.0390176705809628
0.0355855227089213	0.0294609869972612
0.106018235468047	0.0961671839095014
0.174352926832517	0.161829011681774
0.24049689724789	0.227404356651075
0.30478861052586	0.293895446881028
0.368031991990406	0.362182951326421
0.431416759635078	0.432856419757505
0.49625985135535	0.506081690453407
0.563591463507022	0.581533385039388
0.633726792134512	0.658381469539169
0.706030369884476	0.735362862938674
0.779027423443025	0.810977648383773
0.850841467928678	0.883775930846776
0.919773768520091	0.952647171633783
0.984788628386664	1.0170345959371
1.04572781934226	1.07704396199926
1.10322418848427	1.13344866973294
1.15846509682227	1.1876271685161
1.21301953348634	1.24146550587132
1.26879666790299	1.297209578153
1.32799948935886	1.35721381912408
1.3928429723309	1.42349727135848
1.4648574848831	1.49701108554834
1.54377482058934	1.5766561053371
1.62624490071517	1.65828838120707
1.70487163802751	1.73407823954327
1.76812291623968	1.79263091494599
1.80147237096332	1.82015486326303
1.78977726069515	1.80267138076172
1.72880687657014	1.73387746331058
1.62087065754926	1.6177021491463
1.47236706844546	1.46086425327606
1.28969457407173	1.27008259070703
1.07925163924103	1.05207597644638
0.847436728766336	0.813563225501286
0.600648307460611	0.561263152878908
0.345284840136828	0.301894573586419
0.0877447916079558	0.0421763026309907
-0.165573373313035	-0.211172844980207
-0.408271189813176	-0.451434054240006
-0.633950193079495	-0.671888510141234
-0.836211918299025	-0.865817397676721
-1.00865790065879	-1.0265019018393
-1.14488967534583	-1.14240332104432
-1.23879641921789	-1.23764817113274
-1.32598342593508	-1.3266442369018
-1.40546983635356	-1.40815906646514
-1.47518907410478	-1.47958664098265
-1.53244256464639	-1.53767402569633
-1.57424441536757	-1.57909061234009
-1.59766904862303	-1.60083153736758
-1.60032104413796	-1.60063634829524
-1.58089213415447	-1.57749801153652
-1.53961815649359	-1.53214006471131
-1.47848576098716	-1.46729830899745
-1.40117081601494	-1.38768193315692
-1.3127308730948	-1.29948871336407
-1.21905865752223	-1.20945223338004
-1.12613411473237	-1.12364505471513
-1.03919924975895	-1.0464113883662
-0.962053415988715	-0.979773473315991
-0.896652075055626	-0.923517452876059
-0.843086850945878	-0.875862814399851
-0.799900874913788	-0.834320473791757
-0.764608071453012	-0.796380301547559
-0.734242762539233	-0.759922067953585
-0.705801906935313	-0.723394041503851
-0.676543295177577	-0.685819417832532
-0.644183149477953	-0.646686701704852
-0.607044944007383	-0.605765892868862
-0.564170324519011	-0.562873854761171
-0.51535319821913	-0.517679223917241
-0.461040750793747	-0.469654568250643
-0.402098110757816	-0.418144850333155
-0.339507126288079	-0.362474355624391
-0.274111181878443	-0.302095974891143
-0.206500539032798	-0.236801000249251
-0.13702645581335	-0.16689251534242
-0.0658395776325041	-0.0931438125830534
0.00708855127208739	-0.016517946996485
0.0818869955527095	0.0621540949106303
0.158592899583891	0.142327453346507
0.236927477856973	0.223674463629154
0.316189496636433	0.305869916711883
0.395325046053054	0.388348482365423
0.473137600218058	0.470155221435582
0.548559724843854	0.54999126668932
0.620890240755801	0.626493168101665
0.689904766393723	0.698650458698895
0.755775704422031	0.76613375348984
0.818826650197562	0.829300931610153
0.879259053623652	0.888800794754365
0.936996567874299	0.94496211715816
0.991698711097388	0.997387687510727
1.04294842787254	1.04513211470451
1.09060865085423	1.08750380245703
1.13525301938409	1.12512179581152
1.1784820915563	1.1606236500541
1.22296086083275	1.19855743088355
1.27208881355184	1.2444248434763
1.3292912125908	1.30319801145066
1.39697645882686	1.37769168095929
1.47524931120532	1.46705096822185
1.56057690975518	1.56556943406203
1.64477919733992	1.66216790349076
1.71486821274463	1.74098745628987
1.75424724415071	1.78342555345683
1.74544366294409	1.77146615781417
1.68129837993775	1.69955086081041
1.56064220634037	1.56886058232057
1.39195091647502	1.38863973213276
1.18370028466477	1.16813272003511
0.944366085232703	0.916583955815749
0.682424092501888	0.6432378492628
0.406350080795403	0.357338810164389
0.12461982443632	0.0681312483086407
-0.154290902252285	-0.215140426516319
-0.421906324947337	-0.483231804522364
-0.669750669325761	-0.72689847592137
-0.889348161064484	-0.936896030925211
-1.07222302584043	-1.10398005974576
-1.20989948933052	-1.21473581520643
-1.29696640503663	-1.29851202494848
-1.37351536452277	-1.37357090200668
-1.44128262302137	-1.44124802734791
-1.50028628506151	-1.50077843973838
-1.54905673910734	-1.54962354766626
-1.58492381843732	-1.58403313793986
-1.60444756837017	-1.59989767222164
-1.60408818131201	-1.59374198505976
-1.5811033310148	-1.56363300367179
-1.53448275895519	-1.50982277544583
-1.46561892024206	-1.434992062907
-1.37846802358305	-1.34404947372009
-1.27892437989212	-1.24353351640531
-1.17471366889466	-1.14069739882163
-1.07278701403142	-1.04242735329469
-0.97896077182741	-0.954235899090467
-0.897209038320914	-0.879547820403836
-0.829047116940735	-0.819419121266506
-0.773912403631227	-0.772700587337748
-0.729743535359422	-0.736508877718556
-0.693608224492369	-0.70688782237373
-0.662247453342544	-0.679624558764094
-0.63251706170837	-0.651094966752319
-0.601739346629753	-0.618870891037444
-0.567939772312666	-0.581868796387532
-0.529941375861616	-0.54005640631782
-0.48732757952546	-0.493948248089174
-0.440290966278647	-0.444134615184555
-0.389389832401902	-0.390968491621133
-0.33525887846391	-0.334438090008413
-0.278343687911473	-0.274239689974771
-0.218752903075666	-0.210040949111506
-0.156298382617157	-0.14184755301069
-0.0906969212291794	-0.070287317549533
-0.021826979867418	0.00337237382432332
0.0500714170429945	0.0775095111232944
0.124330040496239	0.150623206295712
0.199956394402099	0.221820350889087
0.275889775993013	0.291116822378912
0.351318501614422	0.359431543511397
0.425926338734838	0.428341001205307
0.499951148689156	0.499710396710503
0.574033110966339	0.575221267512976
0.648947416832809	0.655846677080071
0.725326069517723	0.741456964770927
0.803415838354972	0.83072723859182
0.882911443022414	0.921393535316395
0.962937782953045	1.0107945671099
1.04224672406589	1.09651026864524
1.11959260301228	1.17686076509669
1.19411853710918	1.25115968312571
1.26557381999382	1.31975626831957
1.33432300935095	1.38395498069847
1.40126361462923	1.44587648700136
1.46779466265628	1.50824676938704
1.53582448930406	1.57409287333473
1.60760722721942	1.64631686694433
1.68517645668618	1.72700624774182
1.76927953801347	1.81628531325089
1.85789193325902	1.9107571780478
1.9446743197833	2.00207606432376
2.01807633725659	2.07648201117106
2.06189909163068	2.11600156910892
2.05774740689531	2.10151547439536
2.00008822482635	2.02897399130838
1.88590089017477	1.90234603454237
1.72271322217417	1.72889905012754
1.51805304005812	1.51590048409409
1.27944816306021	1.27061778247222
1.01442641041402	1.00031839129213
0.73051560135313	0.712269756584031
0.435243555111128	0.41373932437812
0.136138090921595	0.1119945407046
-0.159272971981889	-0.185697148406328
-0.443461814365738	-0.472068296924461
-0.708900616996373	-0.739851458819596
-0.948061560640209	-0.981779188061532
-1.15341682606366	-1.19058403862007
-1.31743859403316	-1.358998564465
-1.42774169316753	-1.47440050641309
-1.5095569925584	-1.56157027427852
-1.57656002323758	-1.63423525834198
-1.62686517209888	-1.68955002610074
-1.657958248957	-1.72342825525919
-1.66719914535488	-1.73155322389202
-1.65246894733941	-1.71070208457762
-1.61290068781591	-1.66003228214951
-1.54952264120256	-1.58192033922884
-1.46460494037265	-1.48141621804086
-1.36487425200184	-1.3691352301569
-1.25797512053399	-1.25174652601996
-1.15013840357853	-1.13591925607306
-1.04759495874489	-1.02832257075923
-0.9555834560048	-0.93530241002958
-0.877314954276819	-0.85667766344981
-0.813429715577749	-0.792045306769386
-0.762626870540422	-0.739889469798643
-0.722309901537394	-0.698272545801768
-0.689312937434987	-0.665324554872759
-0.660530247432302	-0.639351497086459
-0.633341556464667	-0.618601498399411
-0.605781319014604	-0.600945926568363
-0.576489400918458	-0.583779255390477
-0.544546334430799	-0.564257640213353
-0.509292206196761	-0.539759884290583
-0.470202222845251	-0.508341405501086
-0.426853237728517	-0.468992203534835
-0.378965203184918	-0.42165714080537
-0.326480459049054	-0.367066836450432
-0.269637402663411	-0.306411752154591
-0.20897717245649	-0.240953283551568
-0.145217489059859	-0.171729220189937
-0.078990578567846	-0.0994295890077956
-0.0105564756369363	-0.0243876200120972
0.0603366057905557	0.0533844660991634
0.134333518881761	0.134100500098116
0.212117916468752	0.21800222434671
0.293985950516213	0.305094634383499
0.379569195380541	0.394915128837153
0.467823850246727	0.48641144322228
0.557237655705693	0.57799545628108
0.646109740535189	0.667797626594907
0.732760942618725	0.754012944166363
0.815624478637924	0.835180232261169
0.893274918979606	0.910341921115267
0.964490985449235	0.979112656359926
1.02841618937759	1.04168967064992
1.08482273671784	1.09886048176658
1.13442272631844	1.15205153654475
1.17912230928751	1.20339197275232
1.2220803384067	1.25568441476965
1.26741222892578	1.31210144344462
1.31937096200856	1.37543425104438
1.38094159625706	1.44686402123699
1.45204780287207	1.52444537603779
1.52786624822195	1.60173200889609
1.59795021624686	1.66721705703807
1.646829379189	1.70522564814445
1.65638482274654	1.69847409215665
1.61131424703772	1.63844901900724
1.50863336642148	1.52213248777159
1.35529868917109	1.35784511145936
1.15995476592539	1.1539075030802
0.931246147323191	0.918640275643755
0.677817384003323	0.660364042159682
0.408313026604608	0.387399415637632
0.131377625765867	0.108067009087257
-0.144344267874074	-0.169312564481793
-0.410208103676393	-0.436418692059865
-0.657569331002266	-0.684930760637308
-0.877783399212871	-0.906528157204471
-1.06220575766938	-1.0928902687517
-1.20219185573298	-1.23569648226935
-1.29149941703515	-1.32821577425966
-1.36885678615439	-1.40741189583416
-1.43644504364342	-1.475450161012
-1.49507443006872	-1.5334070520188
-1.54419308761337	-1.58092095573008
-1.58197629337143	-1.61596243108787
-1.60564499244446	-1.6350917963945
-1.61204175881008	-1.63436274690139
-1.59838463413185	-1.61068603720506
-1.56306083879719	-1.56316352530135
-1.5062862233214	-1.49381938119919
-1.43043485083718	-1.40738506997004
-1.33988416482748	-1.31022814127266
-1.24024871955226	-1.20889652601225
-1.1379275023685	-1.10888783492275
-1.0385667380721	-1.01406272093231
-0.946301855594675	-0.926706187147161
-0.864112757757879	-0.847947029101069
-0.793263441760877	-0.778211497083572
-0.733615133873169	-0.717514877462065
-0.683962189571321	-0.665591200716678
-0.642453352365265	-0.62191146804569
-0.60698604673024	-0.585592296830701
-0.575464621032091	-0.555225025917452
-0.545908908681256	-0.528735037292921
-0.516498020851749	-0.503410352360958
-0.485622323746648	-0.476197956004038
-0.451935991169036	-0.444259629825282
-0.41437994999078	-0.405597708271642
-0.372169635935022	-0.359443443459052
-0.324767391609278	-0.306213850758245
-0.271864868877172	-0.247093579872788
-0.213382927501195	-0.183433540211931
-0.149495391565192	-0.116193842340671
-0.0806620343821864	-0.0456886032170094
-0.007600385645156	0.0282491613864258
0.0688558816005341	0.105827293789054
0.147954423125586	0.186887261125968
0.229142665038126	0.270785889824012
0.312031916914785	0.356572160998665
0.396256233597545	0.443243883138801
0.481315968069304	0.529872264441555
0.56647241486503	0.615570164438843
0.650745068829091	0.699415861950862
0.733029952448883	0.780452585677874
0.812289756842714	0.857788222768868
0.887735154845275	0.930725805596372
0.958938131598348	0.998865871855737
1.02585934144935	1.06216637478871
1.08880754245217	1.12099545598783
1.14836112824818	1.17616898581457
1.20528092776245	1.22886947852938
1.26044597741327	1.2804144326519
1.31485685938592	1.33203382578089
1.3697580921227	1.38489867807265
1.42685102482532	1.4404620459401
1.48841061823538	1.50081606271299
1.55701793558269	1.56854945154491
1.63468182246339	1.64573652397986
1.72134447935969	1.73214699720388
1.81312130528217	1.82326218453056
1.90096208761539	1.90895867827113
1.97048816909787	1.97364990421218
2.00349802825058	1.99829210754362
1.98652665288186	1.96716580712362
1.90814186830414	1.86862025651384
1.76972480152163	1.70731236719384
1.58048558664189	1.49386778659214
1.34963435777246	1.23891216213724
1.08638124902089	0.953071141257689
0.799936394494717	0.646970371381992
0.499509928301492	0.331235499938673
0.19431198454876	0.0164921743562519
-0.106447302655934	-0.286633957936749
-0.393557799205044	-0.567517249511809
-0.657809370991025	-0.815532052940408
-0.889991883906331	-1.02005272079403
-1.08089520384342	-1.17045360564414
-1.22130919669474	-1.26140588106765
-1.30707088246746	-1.33800394849173
-1.38099592145414	-1.40473372963234
-1.44404668076543	-1.46383197984749
-1.49633833462095	-1.51554381680373
-1.53756817714069	-1.55858384744983
-1.56708125971522	-1.590588647762
-1.5837455097503	-1.60856226526815
-1.5859026924309	-1.60941600627572
-1.57158226160034	-1.59062744357041
-1.53902815962244	-1.55090737850109
-1.48740988790768	-1.49071150426975
-1.41747072224495	-1.41249250389768
-1.33190940652803	-1.32063522411162
-1.23536999026747	-1.22101981212737
-1.1339466596124	-1.12018411445962
-1.03422124979543	-1.02424371613988
-0.942082311551293	-0.937895323067336
-0.861692644954772	-0.86380120598435
-0.794899082903413	-0.802491313664541
-0.741222558817985	-0.752692842242298
-0.698365570776775	-0.711873372851482
-0.663011793342848	-0.67684019622512
-0.631638310817798	-0.644303874656277
-0.601105821168205	-0.611317458941857
-0.568940081243357	-0.575564879662246
-0.53338358044622	-0.535533591901308
-0.493350550752178	-0.490585712701772
-0.448363470806212	-0.440919417262598
-0.398483987370329	-0.387399983970274
-0.34423013687761	-0.331228049855579
-0.286459812543514	-0.273480431466538
-0.226183535351557	-0.214682954145082
-0.164302040669384	-0.154644802903544
-0.10135917308474	-0.0926961950327924
-0.0374402122426723	-0.0282143116601797
0.0277439019927564	0.0389300402203249
0.0946594665050483	0.108313962515913
0.1637217794936	0.179259027479664
0.235088787896835	0.251217397934442
0.308537291358753	0.324015896981571
0.383465132545099	0.397825288452108
0.458996009802933	0.472863680202606
0.534139123413749	0.549021469781574
0.607975456490921	0.625613081703326
0.679819781292425	0.701362116069387
0.749279252187983	0.774633075143211
0.816171015838557	0.843834711509989
0.880354258912587	0.907873360868106
0.94160146441919	0.966496687531425
0.999608379022052	1.02037835998867
1.05414931109275	1.07088773026111
1.10532687459122	1.11964744062442
1.15384249747806	1.16814081475611
1.20117898638225	1.21761386527226
1.2495828648308	1.26929429717637
1.30180588386078	1.32472802337772
1.3606596854769	1.38595680021302
1.42841975963586	1.45525822673279
1.50601070233789	1.53420854839563
1.59192182407318	1.62205059811541
1.68100046737191	1.71378632090492
1.76355144338091	1.79882090438138
1.8253647434463	1.86106994825122
1.84918763206145	1.88110239109449
1.82150616995814	1.843487962878
1.7351797672452	1.74358813003229
1.59373664922731	1.58693703626544
1.40568246492364	1.38280580647124
1.17952286335337	1.14046556554347
0.923763493535669	0.869187438375914
0.646910004489712	0.578242549862343
0.357468045234675	0.276902024896542
0.063943264789733	-0.0255630116277077
-0.225158687825939	-0.319881434816627
-0.501332163593165	-0.596782119776435
-0.756071513492771	-0.846993941613351
-0.980871088505583	-1.06124577543359
-1.16722523961242	-1.23026649634339
-1.30662831779412	-1.34056085142888
-1.39401047922272	-1.42350509564825
-1.4699124343805	-1.49690829852186
-1.53409789005347	-1.56085221632701
-1.58536473888772	-1.61386503812362
-1.62231166806669	-1.65353906804513
-1.64374201524469	-1.67709807375246
-1.64871776854713	-1.68190246507242
-1.63643543634233	-1.66591175707143
-1.60616104364824	-1.6281279245134
-1.55741909280072	-1.56898643838757
-1.49049366283393	-1.49059999171205
-1.40709957789627	-1.39680002666361
-1.30998163169716	-1.29279991002846
-1.20660527318458	-1.18518562426411
-1.10335716476227	-1.08018882989595
-1.00638989448488	-0.983583871928007
-0.921557034780182	-0.89976205043061
-0.852706205726576	-0.831234365028252
-0.800678409735227	-0.778592999443393
-0.763713469907429	-0.740659825037091
-0.73815873436809	-0.714723357724543
-0.719461534045469	-0.696817562687298
-0.703095921636921	-0.682120884461288
-0.685186377360887	-0.665600057193875
-0.662793454855024	-0.642842776155536
-0.633927965415251	-0.61081183075589
-0.597391243478207	-0.568224412834566
-0.552573990842532	-0.515381051776227
-0.499316067843638	-0.453542082584735
-0.437855514992814	-0.38424486123061
-0.368837674728375	-0.308951936094222
-0.293320884893268	-0.229077760902357
-0.212749031738379	-0.146129966004388
-0.128889121345853	-0.0616987126634194
-0.0436968005787404	0.0227607762043329
0.0409352575725657	0.106236793714681
0.123524420656938	0.188356743542522
0.203305657053345	0.269284140326666
0.280310806738182	0.349338278013276
0.355152565663508	0.428567851336658
0.428639600040014	0.506521161609284
0.501418775041449	0.582310832843418
0.573774595925848	0.654925966096105
0.645603223995554	0.723644859421958
0.716494696110329	0.788358754713455
0.785855118059998	0.849645356407793
0.853050105889959	0.908556824460415
0.917558915277347	0.966201788466824
0.979090344685136	1.02325696333368
1.03761217676866	1.07962560781992
1.09331109895043	1.13444361338647
1.14655523579523	1.18649590849158
1.19793218010067	1.23495289379981
1.2484031107528	1.28016625824335
1.2995094529526	1.32411895130473
1.35341122717147	1.37020838792325
1.41249394246816	1.42228507064104
1.4784058985765	1.48305756031214
1.55062076417221	1.55217405186996
1.62487534062245	1.62451592079625
1.69203654010974	1.68934307697274
1.73805148063762	1.73085896192529
1.74553311683195	1.73052270258285
1.69735412736711	1.67281155483187
1.58438236459193	1.54612650167431
1.41461088856029	1.3617282938624
1.19850127273487	1.13087768214837
0.946515090578328	0.864835417284426
0.669113915553346	0.574862250022795
0.376759321122588	0.272218931115697
0.079912880748726	-0.0318337886846448
-0.210963832105571	-0.326035158626011
-0.485409243977634	-0.599124427956179
-0.732961781404793	-0.839840845922929
-0.943159870924377	-1.03692366177404
-1.10554193907372	-1.17911212475729
-1.20635988349314	-1.26200182115752
-1.27599317938512	-1.32958088959662
-1.33393150894023	-1.38750715467828
-1.38325848683216	-1.43831929124583
-1.42467884047495	-1.48149754131323
-1.45678737518673	-1.51409324351084
-1.47655186949539	-1.53180106792521
-1.48000444164763	-1.53023050719274
-1.46312315854696	-1.50601432648742
-1.42287037106483	-1.45752361195289
-1.35825758719185	-1.38524273163382
-1.27004495334972	-1.2891671302609
-1.16473975137103	-1.17938975867156
-1.05084787377261	-1.06261576473257
-0.935417110068162	-0.945550296310712
-0.825495249771381	-0.834898501272762
-0.728609438412699	-0.737910014152503
-0.649736235444731	-0.660305199114732
-0.589407030619738	-0.602898827374089
-0.545809951153324	-0.563321305917998
-0.515023332475328	-0.536450980799844
-0.492029719839322	-0.515815763424603
-0.471786274266736	-0.495186232556946
-0.450108173647029	-0.469894114002743
-0.424177438611914	-0.437539695005895
-0.392640562505798	-0.397987359627971
-0.355406407827868	-0.352814556297398
-0.313297804028072	-0.304484558419244
-0.267670540004605	-0.255478011412003
-0.220042391024404	-0.207553502335195
-0.171729370261277	-0.161267741275624
-0.123525097789074	-0.115867998344216
-0.0755144341652985	-0.0696005894856842
-0.0270910457242603	-0.0203415176746699
0.0228141620470943	0.033665017520107
0.0753700711189438	0.0932400852960656
0.131482944068446	0.158103378522188
0.191539421868118	0.227108465576627
0.255289657975364	0.298658134374956
0.321872677716165	0.3710689369955
0.38998781297906	0.442779144515118
0.458185198391823	0.512451777141693
0.525185810048046	0.579113283143597
0.590112210885506	0.642362324620789
0.652547173852938	0.702492825809451
0.712428183546197	0.760357403610558
0.769870531408679	0.816996669410301
0.825037527050746	0.873247748293335
0.878154291282393	0.929557702489754
0.929711385844683	0.986118545099767
0.980822487659219	1.04330175503102
1.03359344820797	1.10220844701709
1.09124571324593	1.16501800407133
1.15770835018508	1.2347704956836
1.23651219523202	1.31433026820536
1.32987280871876	1.40456922813407
1.4345416386969	1.50220252678713
1.53858689913931	1.59808088945326
1.62981104457962	1.67690318781073
1.68875723398864	1.7190361023403
1.69340662704223	1.70986208596229
1.63669632093136	1.63343049281294
1.50865236317453	1.49139066561435
1.32153669338485	1.29503654429708
1.0876112511754	1.05566206879166
0.819137976159279	0.784561179028659
0.528378807949591	0.493027814938619
0.227595686159428	0.19235591645209
-0.0709494495981123	-0.106160576500376
-0.354994659709934	-0.391227723988229
-0.612278004562943	-0.65155158608092
-0.83053754454404	-0.8758382228479
-0.997511340040131	-1.05279369435862
-1.09855310266556	-1.16785784357128
-1.16761506623278	-1.25118124559972
-1.22559822975635	-1.320422100944
-1.27599074460735	-1.37638638086512
-1.31940826782026	-1.41821733102962
-1.35432300112604	-1.44441649158034
-1.37805678794259	-1.4536710451601
-1.38776790308895	-1.44532273573219
-1.38124134317194	-1.41953151637299
-1.35738883297152	-1.37727724733086
-1.31644791914422	-1.32031719704982
-1.25992035820186	-1.25111757441454
-1.19034188154594	-1.17271337068239
-1.11101485956837	-1.08850833241283
-1.02577160106979	-1.00206742638819
-0.938740989292036	-0.916960017756627
-0.85407124463984	-0.836658249938404
-0.775580008293043	-0.764353051753779
-0.706323653105136	-0.702541016102119
-0.6481354042955	-0.652437527069477
-0.601269360065742	-0.613483322059772
-0.564318670322601	-0.583274261638296
-0.534499672488902	-0.558074990046188
-0.50824230933829	-0.533728740699735
-0.481901050734682	-0.506530256212657
-0.452377601557266	-0.473753027214498
-0.417499531855321	-0.433845095247533
-0.376109444690496	-0.386449402944877
-0.327955947655098	-0.332307948654689
-0.273540304166588	-0.272981223137463
-0.213986905692714	-0.210371597820774
-0.150878095147919	-0.146205771713005
-0.0860035714579435	-0.0816949475725145
-0.0210625147694128	-0.0174756569902004
0.0426223485280377	0.0462583665161237
0.104339246415966	0.109592771090705
0.16414385469683	0.172785497946806
0.222882183746579	0.236232980586965
0.281995324434713	0.300488841904177
0.343104947696082	0.366282676560718
0.407535217664721	0.434466933460242
0.475977048715072	0.505870154315525
0.548405451259854	0.581113669587989
0.624209880430433	0.660433363738231
0.70239796364147	0.743455835248319
0.781744996265495	0.828947503995787
0.860859050826425	0.914755990821506
0.938236879205126	0.998144720735293
1.01239570613228	1.07646191443456
1.08210520937557	1.1478716316081
1.14668258869724	1.21187758727958
1.20626995378118	1.26950995331687
1.26200875739096	1.32316279579663
1.31601033134069	1.37611227298751
1.37099709933102	1.43176186234417
1.42953202750774	1.49267321021568
1.49286355588597	1.55944645372187
1.55957904348652	1.62957835919478
1.62444525185218	1.69658470417954
1.67791446594596	1.74980100605674
1.70674735293304	1.77525400842903
1.69600061447536	1.75779329734732
1.63497649211759	1.68598994945264
1.52171860146758	1.56108958376946
1.36375755297352	1.39104149228536
1.16862395708359	1.18379496698788
0.943848424245979	0.947299299864617
0.696961564908875	0.689503782903122
0.435493989520465	0.418357708090967
0.166976308528933	0.141810367415719
-0.101060867617534	-0.132188947135054
-0.361086928470751	-0.395690943573782
-0.60557126358253	-0.6407463299129
-0.826983262504687	-0.859405814164839
-1.01779231478903	-1.04372010434203
-1.17046780998739	-1.18573990845691
-1.27322043258953	-1.27781776903846
-1.34836081749278	-1.35575138604014
-1.41116633758731	-1.4228372942702
-1.46358469379951	-1.48131601715996
-1.50640064079107	-1.53194025024955
-1.5390831647418	-1.57364508513402
-1.55984645966771	-1.60356998880128
-1.56604000251087	-1.61762156486501
-1.55484936952367	-1.61155312166454
-1.52415416565864	-1.58229065657353
-1.47332013862012	-1.52906168268945
-1.40369524610103	-1.45390674100018
-1.31864324856642	-1.36142722167985
-1.22309646807562	-1.25794255750762
-1.12277917068726	-1.15049586199245
-1.02333425492343	-1.04536541599405
-0.92953867896087	-0.947942650274391
-0.844736426871531	-0.861590383839729
-0.770603971721356	-0.78776836916844
-0.707267391072932	-0.726122871677172
-0.65366180905324	-0.674989231008814
-0.607984130017882	-0.632062415021246
-0.56810994939052	-0.594940884139736
-0.53189121984543	-0.561398362134105
-0.497329144554125	-0.52943043383663
-0.462683711423962	-0.497204319488091
-0.426555529770097	-0.463057985123472
-0.387895042453092	-0.425578891855274
-0.345906695963058	-0.383676059417458
-0.2999090736315	-0.336604598197958
-0.249246996708799	-0.283940886048864
-0.193314093472958	-0.225535164776453
-0.131687149835506	-0.161498856085355
-0.0643098792938143	-0.092204210013205
0.00838779138739867	-0.0182349617796517
0.0855162894617185	0.0596686582805823
0.165865202181539	0.140634394399724
0.248064556728507	0.223719621902938
0.330748336406985	0.30804174509247
0.412747074675489	0.392921523596057
0.493261057738519	0.477972856042989
0.571931080269028	0.563095379383006
0.64877742823115	0.648340554053746
0.724022354097193	0.733661050692132
0.797833410761318	0.818612528976773
0.870052553641619	0.902139695971782
0.940015335296885	0.982576684571981
1.00656733549333	1.0578839339796
1.068326515087	1.12604854481827
1.12415283690516	1.1855980851883
1.17368433409889	1.23618610567285
1.21775424984226	1.27906734077537
1.25854721043519	1.31719368821794
1.29939264237782	1.35480586343348
1.3441311236399	1.39656801190961
1.39608146678386	1.44634433979767
1.4567366615325	1.50576643130399
1.524393691849	1.57283752169694
1.59306177377463	1.64094993846665
1.65216092939588	1.69877903148798
1.68747911065455	1.73140262247867
1.68348673934143	1.72268892869654
1.62999214316414	1.66214743722746
1.52098379302778	1.54673892555163
1.36464498967257	1.38459082016893
1.16915903383876	1.18383054757927
0.942709226266589	0.952585534282541
0.693478867696292	0.698983206778631
0.429651258868111	0.431150991567434
0.159409700522285	0.157216315148846
-0.109062506600948	-0.11469339597724
-0.367582061761347	-0.37645071531093
-0.607965664218674	-0.619928216352332
-0.82203001323269	-0.836998472601551
-1.00159180806315	-1.01953405755869
-1.13846774796983	-1.15940754472386
-1.22628073862821	-1.24991057887331
-1.30103868591581	-1.32732603679713
-1.36580656281317	-1.3939698951784
-1.42202507280778	-1.45094666306001
-1.46955630849847	-1.49810990852755
-1.50688138137117	-1.53401133657783
-1.53142230159167	-1.55605764755859
-1.54004474129894	-1.56104491193608
