# Supplementary material for: A multiwavelength photoplethysmography dataset with blood pressure and heart rate reference measurements
Source: Data Brief. 2025 Nov 14;63:112284. doi: 10.1016/j.dib.2025.112284 (PMC12682042; doi:10.1016/j.dib.2025.112284)
Supplement: Supplementary file 1 [file mmc1.zip › ppg_csv/ppg_subject_064.csv]

IR_PPG	Red_PPG
-1.29010455106007	-1.26131009139378
-1.28185074134383	-1.25240920821112
-1.27065338175038	-1.24542015837119
-1.26091445393756	-1.24491231245382
-1.25546448646125	-1.25142499966026
-1.255123672509	-1.26174992467528
-1.25851376601608	-1.27022774550759
-1.2624530584589	-1.27067595829762
-1.2630054963652	-1.25826630438411
-1.25684284066172	-1.23093295661509
-1.24234262556092	-1.19013502204101
-1.22001506401788	-1.14072555420748
-1.1922202433841	-1.08975907173616
-1.16245485431286	-1.0445707556651
-1.1345199029928	-1.01082195647605
-1.11170956828145	-0.991154296201586
-1.09607871366967	-0.984762460660802
-1.08790886372853	-0.987931604766251
-1.08554503181169	-0.995328845160638
-1.08571991128141	-1.00142441571827
-1.08431237872495	-1.00146159720446
-1.07727035208432	-0.991973519209317
-1.06137003817246	-0.971239005877311
-1.03464620146276	-0.939706870111097
-0.99655660373008	-0.899907713562047
-0.947969476895424	-0.855416021705056
-0.890906712201534	-0.809093653996425
-0.827952204156477	-0.761618007135514
-0.76142828296002	-0.711259595909304
-0.692659480497461	-0.65498717849794
-0.62163194157231	-0.590196854948795
-0.5471757628623	-0.516100070737621
-0.467598712658396	-0.43397386812615
-0.381506617284826	-0.346239523205365
-0.288415945674464	-0.255170577893809
-0.188897075421111	-0.162152909215047
-0.0843505716218277	-0.0677681099558196
0.0233490553289863	0.0277029344114993
0.132190397882233	0.123923057165465
0.240288768550236	0.22054528682815
0.346147110371124	0.317399366272225
0.448907067001262	0.414428734522562
0.54846299217732	0.511372074944561
0.645359514006832	0.607497757581511
0.740556202521393	0.701711423519697
0.835205942596315	0.793092522138481
0.930407956704367	0.881461688489439
1.02684810376187	0.967447797874309
1.12450049600564	1.05206944893933
1.22270238968243	1.13635058613653
1.32069458696041	1.22127847829797
1.41845921424415	1.30814157799735
1.51744433296703	1.39910662590134
1.62057187171883	1.49737751855823
1.73111098470348	1.60615751536619
1.85048991112106	1.72624640545476
1.97569173721592	1.85309809791082
2.09731391317917	1.97492374139857
2.19936493326235	2.07317352240815
2.26131795837927	2.12560821171025
2.26208728803084	2.11108122802845
2.18333491748594	2.01263333405595
2.01775584296041	1.8314327811624
1.78062368975611	1.58514933979139
1.48890866806299	1.29029007297142
1.15958098807098	0.963362043731004
0.809610859970052	0.620872315098642
0.455968493950141	0.279327950102843
0.115624100201199	-0.0447639882278825
-0.194452111086823	-0.334896436865029
-0.457289929723978	-0.57456233278009
-0.655919145520318	-0.742701921503961
-0.77532546347561	-0.853470209211718
-0.850417345560247	-0.9221849967984
-0.890945569928607	-0.953500681886601
-0.906930347910446	-0.954153414290891
-0.908001359847406	-0.933757048563941
-0.903201007222907	-0.904104991517013
-0.900689815114744	-0.877097961104635
-0.906945069915957	-0.86217456901723
-0.925623327702887	-0.86422403652721
-0.956707162138691	-0.882857799403677
-0.99647305009662	-0.913346205400651
-1.03851360713977	-0.948572945086587
-1.07561431339491	-0.981166896932206
-1.10177451206877	-1.00540178537721
-1.11363211938995	-1.01857902699711
-1.11098049627841	-1.02151623489605
-1.09641392564998	-1.01785120487015
-1.07437063212291	-1.01231956850314
-1.04995508810652	-1.00883111224487
-1.02787049160255	-1.00915532087627
-1.01165287499081	-1.01240755556735
-1.00318374857728	-1.01530299415476
-1.00234944036903	-1.01319843015889
-1.00689587582944	-1.00176186801802
-1.01274540304946	-0.978648654325208
-1.01498238339953	-0.944439403338782
-1.00931868186161	-0.902581704969963
-0.993394687078591	-0.858575853886472
-0.967212765354486	-0.818761652722218
-0.932505050447697	-0.788909917454313
-0.891505900060161	-0.772710011927709
-0.845878790348271	-0.770266154337252
-0.796282723613419	-0.776971565366764
-0.742529094290242	-0.783456306967661
-0.684036683644541	-0.777186419448577
-0.620399196159314	-0.745675196813065
-0.55189684230961	-0.680509304385064
-0.47964264398284	-0.580708023269108
-0.405229870085377	-0.45379351807362
-0.330142203673708	-0.313789652059702
-0.255266313168983	-0.176821287601551
-0.180703264213858	-0.0560812492554903
-0.105866754869037	0.0419456323708197
-0.0297530725008766	0.118600326999785
0.0486428085231551	0.181149633464502
0.129780648257414	0.238881946632279
0.213123504673578	0.299177702251024
0.297116933898387	0.365443587197634
0.379699241428784	0.437446146012665
0.459105727169009	0.513087385270848
0.534616007019192	0.590208286600455
0.606967296434337	0.66738338965151
0.678216258110935	0.743567537858723
0.751022772473416	0.817484027858649
0.82772563497898	0.887749135680886
0.909651597360823	0.953730464546917
0.996802533186046	1.01625092803764
1.0879005466115	1.07746874440714
1.18074835004881	1.14005893656367
1.27284746124274	1.20632193304473
1.3622413942828	1.27793244153096
1.44844846005383	1.35657620480782
1.53305668327575	1.44491119124047
1.61946598851367	1.54665426667375
1.71154591492611	1.66475290164943
1.81147651917414	1.79804619028789
1.9174306483437	1.93829401198802
2.02185109714348	2.06942895951594
2.11108199853177	2.16967951019385
2.1668867109346	2.21592357940664
2.16977133621948	2.18894721511477
2.10075294317687	2.07952808687571
1.94517072060442	1.89310334090548
1.71651129318908	1.64442210045683
1.43125366572822	1.34823348878248
1.1058768430192	1.01928662913519
0.756859829859356	0.672330644767693
0.400681631046061	0.322114658932738
0.0538212513766645	-0.0166122051169362
-0.267242304351477	-0.329100824128587
-0.546030031341007	-0.600602074849474
-0.766062924794571	-0.816366834026853
-0.907168170108143	-0.957430495629296
-0.983155158135067	-1.03335789881981
-1.01530271110516	-1.05930292097855
-1.01772182921307	-1.04654754087796
-1.00462531962122	-1.01130610239342
-0.988478220313446	-0.971841306676004
-0.978689601448304	-0.944010543487332
-0.980868182461207	-0.937090586981283
-0.99657840195418	-0.951783570382512
-1.02360118094472	-0.981222286804356
-1.05677689763387	-1.01444291428188
-1.08950583702044	-1.04086464008185
-1.11570734248413	-1.0540854696054
-1.13162762276882	-1.0535577956852
-1.13671021245746	-1.04357566372325
-1.13317268163776	-1.03048316936947
-1.12468631922113	-1.01970015528301
-1.11489533781679	-1.01382294802419
-1.10639660596956	-1.01233557285335
-1.10047254337151	-1.01260191424621
-1.09743286286292	-1.01136710089455
-1.09710192754105	-1.006084051435
-1.09910158097232	-0.99577626224734
-1.10290833008914	-0.981500297045794
-1.10784144037598	-0.966416358159525
-1.11306914501593	-0.955084052618119
-1.1175128175466	-0.951707914476639
-1.11962599970635	-0.957857144269377
-1.1173445539471	-0.970636263989426
-1.1083836988438	-0.982071769964909
-1.09073263240254	-0.980171205971999
-1.06314514928842	-0.951717481058191
-1.02546560949546	-0.886419898237149
-0.978677099991954	-0.781670450654887
-0.924743090638442	-0.646602482484287
-0.866393999800365	-0.50350604429374
-0.806742725415115	-0.384446804573925
-0.748504696848195	-0.32210307269409
-0.692921645663853	-0.336580995914229
-0.638904016217966	-0.423288341614068
-0.583022087284378	-0.548711474941467
-0.520630516988252	-0.658695408607253
-0.447847470363066	-0.697777877328092
-0.363581511577513	-0.635221741197483
-0.270547268134678	-0.468435436816679
-0.174575432308503	-0.237155196539242
-0.0823965460206204	0.00819962825416206
0.00112412165382299	0.217209686182868
0.0750002330282723	0.343902319436189
0.142365821953318	0.390701922647831
0.208835943334764	0.385083680921829
0.279928176676316	0.362381313212486
0.358861266960586	0.353944035928842
0.445606003903862	0.377752027547892
0.537375060356911	0.436414440566777
0.630201397697552	0.521261962245585
0.720839610583651	0.619332028956132
0.808047730681759	0.719586859800183
0.892658072997264	0.815962757221015
0.97657303104336	0.906752078449222
1.06137112508655	0.991315931105617
1.1472514776028	1.06627222034065
1.23276153446573	1.12396290041149
1.31555646320024	1.15534423521024
1.39411668684491	1.15698850760175
1.46965853670192	1.1385364925699
1.54701067497843	1.12519441985129
1.6335551707677	1.15182433392059
1.73627516642935	1.25620221200064
1.857868385826	1.46093061251487
1.99337297475723	1.7247394889527
2.12875694637952	2.00115460160522
2.24239991579915	2.24370171076349
2.30936794459176	2.40590657671858
2.30728563305312	2.45281015302885
2.22149253491939	2.38739373254919
2.05493189405144	2.2075253270882
1.8233944915794	1.93777622061283
1.5426918552377	1.60271769709003
1.22863551276075	1.22692104048675
0.897036991882976	0.834957534769941
0.563707820338789	0.45139846390656
0.244459525862612	0.10081511186356
-0.0448963638111372	-0.192221237392108
-0.288548320948039	-0.403139299893492
-0.470684817813675	-0.526382485860568
-0.576985724666413	-0.621926197788384
-0.639641477793058	-0.694186685439091
-0.667782032963179	-0.743267302783032
-0.671482433108307	-0.767678689223281
-0.660610124317711	-0.767616569726204
-0.644028324725944	-0.747207781754872
-0.629035784119001	-0.714532501104617
-0.620883696693568	-0.679458387762678
-0.622375004431511	-0.650633207541483
-0.633710610273944	-0.633241457612256
-0.652739314151775	-0.628225677336917
-0.675761118395541	-0.632900999851543
-0.698875797567154	-0.642737933453775
-0.719365341836869	-0.65374854393655
-0.73636255197342	-0.664492970841401
-0.750605809674933	-0.676681195555118
-0.763671900568895	-0.693959513956776
-0.777112423108491	-0.719533525001804
-0.79177681584095	-0.753975184709377
-0.807579972243119	-0.794363632994568
-0.823850100316078	-0.835113815537082
-0.839968640166358	-0.870071700958805
-0.855708701739958	-0.894814142843101
-0.870952479667108	-0.907967353739664
-0.885119979165539	-0.911079829600101
-0.896859978666783	-0.907328436997923
-0.904192092083945	-0.899574023233838
-0.904955357643486	-0.888554961742668
-0.897280260606605	-0.872254757790149
-0.879901352635382	-0.846952229027067
-0.852393082082594	-0.80934466312054
-0.815350944045109	-0.758403630006246
-0.770318746216903	-0.696039665121593
-0.719376772663715	-0.6265050748144
-0.664567635036808	-0.554836375761394
-0.607407356724395	-0.484858962770811
-0.548665898338183	-0.417635866876819
-0.488527729140756	-0.351402414502938
-0.427023229181645	-0.283303604760784
-0.364409246522941	-0.211811920387832
-0.301251173318814	-0.138120339695225
-0.238214633484693	-0.0658460966274854
-0.175776558679708	0.000330584166098097
-0.114027248865649	0.0562973014153794
-0.0526374219047753	0.100027264523363
0.0090090227452142	0.132793124925393
0.0716418212699176	0.159669122386267
0.136011508814629	0.188607830206829
0.202853149926741	0.227918174700551
0.272785703479484	0.28316030213713
0.346102257684631	0.355030413427069
0.422579836353968	0.439211401238638
0.501467434877186	0.528229151115294
0.581656541813298	0.614460940246645
0.661922420146391	0.692779289217945
0.74116277357096	0.761598338452719
0.818607689858783	0.822180989098941
0.89393663799668	0.8770264328673
0.967207021774135	0.928368177883421
1.03867075982789	0.977500439952953
1.10873217393563	1.02522672854296
1.17826855382442	1.07306169145967
1.24922861094565	1.12430677730297
1.32492689459916	1.18416176645892
1.40933482353221	1.25839222624657
1.50519228179906	1.35068592417145
1.61150321276535	1.45959518254428
1.72145059487188	1.57634900348386
1.82169419836742	1.68456533093744
1.89361289322466	1.76232219381077
1.9165846565181	1.78631803364041
1.87265819633166	1.73718628748507
1.74579919929206	1.60093614441932
1.54594406424111	1.39052885196294
1.2896405164339	1.12390456265481
0.993436281125502	0.819003429033788
0.673879083570988	0.493765603638747
0.347516649025438	0.166131239008552
0.0308967027439303	-0.145959512317928
-0.25943303001846	-0.424566497801827
-0.506924824006655	-0.651749564904277
-0.695030953965577	-0.805915660695758
-0.808210173504694	-0.896363392617522
-0.876253669925121	-0.938437378524274
-0.909732589337527	-0.942666568333699
-0.919871778079706	-0.923434460378398
-0.917063569788678	-0.896710979709118
-0.909946030277522	-0.876394663717922
-0.904925326145686	-0.871032273033234
-0.906058413143857	-0.88241124154569
-0.915156263303435	-0.906378826908183
-0.931930465589802	-0.93532889201722
-0.954181630101411	-0.96124310038858
-0.978273777578477	-0.978127702206096
-1.00007843734076	-0.983260191953696
-1.01611086791151	-0.977208768803509
-1.02432874428552	-0.96294983815815
-1.02431260353059	-0.94458072932783
-1.01696301857912	-0.92589031888175
-1.00400264437938	-0.909055447358573
-0.987426975765824	-0.894028210134393
-0.969045718302884	-0.879037043167326
-0.9503378239229	-0.86206975638678
-0.932634848360272	-0.842720728035738
-0.917376062483623	-0.823599077151764
-0.90613775248556	-0.810532972638122
-0.900259222632932	-0.81098947033575
-0.900060976017863	-0.830740607015636
-0.904026635216239	-0.870025122071599
-0.908584237729446	-0.921131818759172
-0.908811334221151	-0.968908438336611
-0.899812235867167	-0.994751886496642
-0.878222690848761	-0.98290097130586
-0.843278825352741	-0.926274291163836
-0.796985452805711	-0.829321252514861
-0.74328536980944	-0.706691714701458
-0.686649824322982	-0.578298697046355
-0.630702272111239	-0.46296094763582
-0.577249110693262	-0.373132399780985
-0.525844352277121	-0.312333212063444
-0.473997752794436	-0.275521838055653
-0.418136377994094	-0.251666393843611
-0.355161437527601	-0.227548021338934
-0.283935933042877	-0.191875407764432
-0.205839834986227	-0.138695371737586
-0.124040002196176	-0.0689273058806676
-0.0419945197355768	0.0107971227895474
0.0378313576872614	0.0915924852779305
0.114433838411868	0.166393377526051
0.188037552379228	0.23273464326964
0.259561119862561	0.293071532998366
0.33007431814674	0.352791068459035
0.400382920095854	0.417222033013774
0.470760094687948	0.489170443970175
0.540826948004864	0.568037850626901
0.609675084786373	0.650603520729168
0.676330806681088	0.732714185993377
0.740406926071865	0.811005292131141
0.802519856277458	0.883923451503257
0.864129902165489	0.951609867673521
0.926818440267331	1.01491077169997
0.991386306572519	1.07432545385842
1.05730943195262	1.12957441534253
1.1229015838645	1.1800381610962
1.18614497243117	1.22583013572628
1.24586154119263	1.26891453156582
1.30283342063748	1.3137379532604
1.36035260223802	1.36704356106319
1.42360217732793	1.43654982672213
1.49771633495725	1.52848560987173
1.58511692090121	1.64469194639563
1.68309842188617	1.78036822807235
1.78246495311971	1.92325229817789
1.86769968362624	2.05441276275819
1.91885226538788	2.1503785568819
1.91504126520686	2.18636452411286
1.83764401127493	2.14050278790177
1.6814756278386	1.99536411313432
1.46102037750863	1.76161666605499
1.19145638220493	1.4612451479709
0.887961763847389	1.11623426018915
0.565714644355906	0.748568704016872
0.239893145650382	0.380233180761169
-0.0743246103492853	0.0332123917291596
-0.361760501723197	-0.270508961772042
-0.607236406551454	-0.508946178435323
-0.79557420291416	-0.657440530732803
-0.913742141216259	-0.750673170607103
-0.996997566379914	-0.822031452834518
-1.05213763009175	-0.885174155859284
-1.08560144972372	-0.945675056943264
-1.10341275689644	-1.00110781654982
-1.11134145376552	-1.04436941317522
-1.11512054058219	-1.06892425974177
-1.12042350827624	-1.07334508972226
-1.1322963942288	-1.06292100354281
-1.15399260635785	-1.04784150090002
-1.18562290947557	-1.03938341854558
-1.22353017596831	-1.0462679138878
-1.26121782302668	-1.07251321157668
-1.29166380942652	-1.11700309917511
-1.30979205052713	-1.174469268016
-1.3138219795841	-1.2372614648808
-1.30514716250223	-1.29732744735801
-1.28724485736336	-1.34803804237438
-1.26432669320868	-1.38549216261137
-1.24031971039709	-1.40904997084696
-1.21837853991688	-1.42101433769619
-1.20064618446661	-1.42552199094463
-1.18797414715462	-1.42691654607974
-1.17968046050273	-1.42789388690051
-1.17360034643517	-1.42798332113076
-1.16646978954753	-1.4233513914555
-1.15454105959466	-1.40851149810158
-1.13441871037195	-1.379244831387
-1.10400067491975	-1.33510282327689
-1.06314607657942	-1.28007728732433
-1.01365435951096	-1.22113310726981
-0.958475002313565	-1.16538861306623
-0.900532055597923	-1.11733471416939
-0.841738384643631	-1.07745824557817
-0.782587758740032	-1.042663590998
-0.722420171601654	-1.0077567202488
-0.660162227283987	-0.966967404295451
-0.595078628049714	-0.91507633951286
-0.527090021337009	-0.848326845628496
-0.456579206018474	-0.765295891107193
-0.383952598696863	-0.667444954878997
-0.309305947455694	-0.558977180045939
-0.232437303893586	-0.445991511152444
-0.153217418727623	-0.334993534407382
-0.0720475206695704	-0.231007564709869
0.00994571481963459	-0.136135525234557
0.0910980974050434	-0.0495423330466608
0.169648136360362	0.0310389171849902
0.244228473784801	0.10724010112096
0.314312791921143	0.178690705177409
0.380539300994533	0.243102155294056
0.444646595891405	0.29767196453007
0.508847444952155	0.341096389578286
0.574921516616295	0.37535474915929
0.643583311515943	0.406380221802009
0.714440843143511	0.442982667258459
0.786435448527435	0.494313739886081
0.858494732850132	0.566951576540241
0.930041072826318	0.662657420467796
1.0010351449964	0.777525377844275
1.07160994253296	0.902961450239962
1.14169899648532	1.02842225695513
1.21098961723268	1.14504268384744
1.27914144376953	1.2485300296556
1.34598710882236	1.33967692226428
1.41167095629687	1.42223122323293
1.47689945513845	1.49975976616327
1.5432708465183	1.57372920204398
1.61330215718154	1.64380588633833
1.68963614490604	1.70935934258459
1.77323446355418	1.77024071655424
1.86104581465068	1.82569871243502
1.94422007601058	1.87191941519702
2.00800513927257	1.90001673817316
2.0338320045481	1.89618223359055
2.00323480977931	1.84439537792252
1.89932203115515	1.72547123497921
1.72252894988842	1.53502513943035
1.49078142593387	1.29418014282898
1.21971642363107	1.02139663368464
0.924970907319621	0.735135000506842
0.622181841339096	0.453855631805133
0.326986190029081	0.196018916089037
0.0550209177291626	-0.019914758131913
-0.178077011221075	-0.17226197572883
-0.356670632482046	-0.26328860233003
-0.465459023421043	-0.30654859637922
-0.532021656493237	-0.312427936791301
-0.563742004052036	-0.29252359723607
-0.568917443781516	-0.258353360847076
-0.556336476678905	-0.220986010491816
-0.53484301441246	-0.19100909671716
-0.512578353932328	-0.1778696690007
-0.495882643235955	-0.188157913013697
-0.488247846878234	-0.223386998396805
-0.489818156836307	-0.278628413276221
-0.497715802951326	-0.343064589494771
-0.507213286882576	-0.402442092962871
-0.513439717211368	-0.442806205941572
-0.512992264974135	-0.454630197454133
-0.504926283661456	-0.436084469862474
-0.491009145951758	-0.394099417865701
-0.475295436945824	-0.342497852686351
-0.463015649088977	-0.297663105781078
-0.459015716137513	-0.273221337905902
-0.466370524948938	-0.275642309866422
-0.485651174918432	-0.30238513654078
-0.514844673098265	-0.343270666522178
-0.549788583056297	-0.384423794176986
-0.585127918543019	-0.413051945046967
-0.615656691512729	-0.421317737219148
-0.637604421745502	-0.408342291618748
-0.649423063386109	-0.380198905385191
-0.651799444549213	-0.348066349770436
-0.646889342211682	-0.324753386731282
-0.637153686540231	-0.320298484666985
-0.624297165537847	-0.33811532276863
-0.608595563801599	-0.373334348772495
-0.588755626796331	-0.414205465922615
-0.562431935410839	-0.446058644662777
-0.527297708099942	-0.456278620213911
-0.482134688784052	-0.438425841902476
-0.427329667918297	-0.393908947699677
-0.364645592984793	-0.330523170605412
-0.296600029523131	-0.258679275374977
-0.225774401800437	-0.18727584185978
-0.154197272854918	-0.120974039819573
-0.0829627428026951	-0.0596076034459335
-0.012288757756465	0.000451442474826877
0.0580200201750956	0.0637118777463262
0.128069780934326	0.133048446557467
0.197612360370774	0.208432463311809
0.26600601169002	0.287191184104479
0.332384600233034	0.365318918043765
0.396089945124724	0.439014439089752
0.457213029128751	0.505757350726574
0.51686824951072	0.564769896079095
0.576898389620754	0.616938968242484
0.639020426778055	0.664206461409634
0.703815117166168	0.708594503160396
0.770195185934854	0.751261985721533
0.83577841823861	0.792107562779761
0.89804091528407	0.830302670008811
0.955664446699423	0.865671927491954
1.00943693983989	0.900192697064181
1.0623684924031	0.938633735175469
1.119030919537	0.987750911062945
1.18426870516645	1.05417966969291
1.26140722169114	1.14154790028329
1.35014612323627	1.24752630775797
1.44460444662945	1.36207318480627
1.5323248720906	1.46817226001539
1.59507289190862	1.54504792737517
1.61186667439752	1.5725412331832
1.56385852983309	1.53517050404679
1.43487908425411	1.4199426367103
1.23650844393055	1.22741830129631
0.984554640933884	0.977650424713238
0.694825707335566	0.688045576613007
0.383129675207055	0.376010326647557
0.065274576619811	0.058951244468823
-0.242931556354706	-0.245725100271261
-0.525680691645038	-0.520612137920761
-0.767164797179726	-0.748303298827741
-0.951575840887308	-0.90736576120657
-1.06391785336869	-1.00157181522826
-1.13415272998075	-1.04958249311147
-1.1717256706113	-1.06732970116709
-1.18647982742178	-1.07094248029161
-1.18740529797197	-1.07328845690589
-1.18211837593295	-1.08174575812186
-1.17685343529663	-1.09752057504392
-1.17660197898062	-1.11674515361485
-1.18505045638332	-1.1332249901263
-1.20417347230483	-1.14193246235406
-1.2337075631591	-1.14182510018002
-1.27094836856591	-1.13675513977381
-1.31121698605836	-1.13408047662424
-1.3489565471671	-1.14170619933667
-1.37902085269392	-1.16504599421026
-1.39768591994525	-1.20515056113752
-1.40322528465902	-1.25843320679714
-1.3961062928193	-1.31763101274198
-1.3788262509238	-1.37331806273333
-1.35536805896043	-1.41574462770413
-1.33030675033634	-1.43711341631829
-1.30765885493568	-1.43377681983675
-1.28969466107476	-1.40730153216901
-1.2762142856919	-1.3638818610911
-1.26474006917321	-1.31241783863571
-1.25157079966844	-1.26199709789962
-1.23322966191792	-1.21959580506217
-1.20764806454091	-1.18866884265673
-1.17450585119301	-1.16881504813282
-1.13466083019958	-1.15635259027519
-1.08917945004113	-1.14556566261954
-1.03859200490724	-1.13015787146702
-0.982658686051086	-1.10439568756131
-0.9205663176609	-1.06371485306866
-0.851344353767698	-1.00502547293266
-0.774378612676589	-0.927202822516404
-0.689891698137329	-0.831774177045578
-0.599200221879002	-0.723273762751783
-0.504679865813851	-0.608729785126851
-0.409406124672812	-0.496164605683046
-0.316471212004992	-0.392671623998992
-0.228221561979571	-0.30310143649632
-0.145769636219151	-0.229870901931381
-0.0689090002581124	-0.173250198858996
0.00364878705644963	-0.13134500980439
0.0737523573999232	-0.0999514470880727
0.143090410167704	-0.0728519196974731
0.212669840583489	-0.0426710994964028
0.282853739315108	-0.00225413203351382
0.353755804683413	0.0535134883164089
0.425460251263787	0.126027774128395
0.497844451947566	0.212387449059745
0.570316738015582	0.306450814784729
0.641957773010585	0.401163645233778
0.71218662316987	0.491067845954623
0.781513414319377	0.573898286341655
0.851797494192685	0.650795243518224
0.925797313862147	0.725389885579699
1.00623396046691	0.80242342984357
1.09478881498068	0.886423462726745
1.19139024977699	0.980551149492891
1.2939670700046	1.08565474313189
1.39878011921978	1.19978447731179
1.50137637848033	1.31847017084876
1.59790957153953	1.43596105002643
1.68631150456503	1.54720336996343
1.76687625718249	1.64980627802308
1.84219780503513	1.74508233883424
1.91665102744039	1.83764522463685
1.99542252586832	1.93369079703292
2.0828307156877	2.03821663073493
2.17992254431077	2.15160248196269
2.28204242285688	2.26679248191589
2.37750275165154	2.36877322451618
2.44822943358716	2.43712372605436
2.47263855720329	2.45097760200996
2.43029925449306	2.39476204117336
2.30510335481311	2.26493308615882
2.10678208841239	2.08011800127126
1.84997920775742	1.8515739785822
1.54933846531473	1.59055821016317
1.21950361355086	1.30832788808571
0.87511840493235	1.01614020442134
0.530826591925721	0.725252351241577
0.201271926997509	0.446921520617958
-0.0989018373857511	0.192404904622007
-0.355050948757528	-0.0270403046747479
-0.552531654651288	-0.195747841191249
-0.676950575819672	-0.324506706818873
-0.763097190976098	-0.425729628971087
-0.817065450821907	-0.502397688866533
-0.845785936835383	-0.556964959037259
-0.856920422258832	-0.591962016101431
-0.858403773374336	-0.611472867194954
-0.857694025653998	-0.622265711467599
-0.861062151556594	-0.633242629526517
-0.873083215148004	-0.653055233675998
-0.896200614025939	-0.687227227156337
-0.930267797537196	-0.736439469603562
-0.972309407008231	-0.796791330634938
-1.0170185468181	-0.861740892181625
-1.05818423597458	-0.924443410803242
-1.09051777726007	-0.979193512129194
-1.11109092361766	-1.0218480848285
-1.11990255999663	-1.04993502779659
-1.11952346907655	-1.06304555161784
-1.11410535742735	-1.06350460605106
-1.10814715672298	-1.05661755065403
-1.10531947402164	-1.04968334892148
-1.10756498404303	-1.04964788237024
-1.11468071023552	-1.06036988254618
-1.1244741816366	-1.08109333829388
-1.13337926776705	-1.10702274450157
-1.13735358225702	-1.13164329513897
-1.13288646557684	-1.1494975252464
-1.11781736431703	-1.15799547509395
-1.09165994462854	-1.15769132952122
-1.05533624313239	-1.15132536970776
-1.01050618007348	-1.14212505183483
-0.958857547736811	-1.1316964182665
-0.901610175836795	-1.11796139112302
-0.839298470519939	-1.09424604882479
-0.771848200562579	-1.05070221165324
-0.698948358232011	-0.978038329467574
-0.62056692127569	-0.871919736129409
-0.537355750384973	-0.735793157987724
-0.450789137199428	-0.580771007612434
-0.362991472858893	-0.422681392987977
-0.276313064317087	-0.277618184174654
-0.19285440330711	-0.157938556945547
-0.114172806340228	-0.0701340881481859
-0.0412353514810844	-0.0146591686017988
0.0255503579471647	0.0131228296623214
0.0864331653887813	0.0217205843439365
0.142509358091154	0.022374285335192
0.195812447013997	0.0278032737247817
0.249086785615124	0.0503954755126219
0.305085931033924	0.0994791008330031
0.365497819209156	0.178226278650445
0.429987597384909	0.281899023998197
0.496012493470385	0.398955467254465
0.559692461169866	0.514748986169465
0.617310751113083	0.616040598116023
0.66665446794562	0.694552622962377
0.707658869473501	0.748514980009674
0.742277547992984	0.782014509137378
0.773671758966069	0.802796878929678
0.804902436044226	0.819565688158574
0.837694300698817	0.839698030117756
0.872006823166684	0.867811090923298
0.90657532808908	0.905196748697532
0.93991981178137	0.950254127309245
0.971214899992565	0.999909545956193
1.00073587848886	1.05132799928967
1.02991255244662	1.10295039217416
1.06110614426597	1.15452908271107
1.09731326751003	1.20682498255055
1.14195995517844	1.26173876379581
1.19849388992855	1.3226658971366
1.26921663646385	1.39397384729614
1.35328458097194	1.47873718169335
1.44451429767503	1.57509056461866
1.53001084348138	1.67278444237488
1.59060210137268	1.75198177122131
1.60364958578682	1.78587218461025
1.54715803937295	1.74712855878636
1.40244254716075	1.61122335430936
1.18195684030637	1.3840642438893
0.903568405789045	1.08800263367402
0.585144730588036	0.745389929811363
0.24455330168259	0.378577538449159
-0.100338393948042	0.00991686573524848
-0.431662869324609	-0.338240682182533
-0.731552637467862	-0.643543699156345
-0.982140211398549	-0.883640779038351
-1.16555810413742	-1.03365201521941
-1.2684088164071	-1.11723915409853
-1.32350039549523	-1.15870056117116
-1.34056093071626	-1.16709814501975
-1.32940311397763	-1.14732394226723
-1.2990366872911	-1.10226899134643
-1.25742382433528	-1.03662121158804
-1.21144593354784	-0.959942782337044
-1.16675110875346	-0.886845838068554
-1.12747149762064	-0.833717818620757
-1.0958038773585	-0.813370530632579
-1.07157716794623	-0.829848780171307
-1.05225719947103	-0.875461046430922
-1.03376338636777	-0.931722226464556
-1.01195992765444	-0.974896825847968
-0.984251720704168	-0.984718688633477
-0.950574285396288	-0.952773804075827
-0.913360066513552	-0.886516860460632
-0.876642724228683	-0.806647217039907
-0.844796102950967	-0.738855207235706
-0.821285131292241	-0.703815778299936
-0.807601735772603	-0.709926616912434
-0.80266434562987	-0.751669904272774
-0.803034728014277	-0.813629862123532
-0.80397721861737	-0.877456907035489
-0.800889407295337	-0.928118773042469
-0.790431126898114	-0.956988837078333
-0.77089895129958	-0.961572992278399
-0.741869566649348	-0.943392944279238
-0.703551157657973	-0.905715794736036
-0.656342427951595	-0.851946145609868
-0.600807336751028	-0.784951162176512
-0.537851062827335	-0.707292277072593
-0.46876999157799	-0.621745791934021
-0.39507588747143	-0.53140741803627
-0.318206872665162	-0.439235391026156
-0.239295118731331	-0.347220246326275
-0.159097370435355	-0.255633851802985
-0.0781208700194465	-0.163089788781458
0.00314155183084652	-0.0677444334895711
0.0841149156421574	0.0308602257312529
0.164279813672727	0.13024982875086
0.243358667967508	0.224779688879224
0.321403058697812	0.307346535657047
0.398780580382834	0.372507520677677
0.476073493425336	0.419427131678884
0.553856811780571	0.453037972446883
0.632402817362367	0.482667618408367
0.71144928213575	0.518817958533992
0.790093173307471	0.569628622640232
0.866878482063089	0.638398290163863
0.94019209823658	0.722904659810986
1.00902059271477	0.816724009793581
1.07391834620359	0.912173996387521
1.1376717939593	1.003569538015
1.2050251269273	1.08910215909141
1.28129598096404	1.17053307809602
1.37027463919429	1.25127841702383
1.47198385946486	1.33415045370406
1.58084566134151	1.41944504513159
1.68477679244026	1.50329069399405
1.7658021615187	1.57645022133615
1.80266900904751	1.62446492607818
1.77530180416794	1.62989833969868
1.66769676818423	1.576422720007
1.48330827170058	1.44451839642381
1.23844529753186	1.24564893817216
0.94941682849293	0.995314860961909
0.632531847398666	0.709016680502918
0.304099337063935	0.402254912505043
-0.0195717196963919	0.090530072678143
-0.322172340067445	-0.210657323267926
-0.587393541234356	-0.485806759623306
-0.798926340382254	-0.719417720678138
-0.93708559943041	-0.895989690722567
-1.0154931766707	-0.998244532641141
-1.05075130837868	-1.04674889612431
-1.05200908472525	-1.05122491157377
-1.02998921487351	-1.02560026576977
-0.995694228347149	-0.985690249292271
-0.95874174382532	-0.945953265718671
-0.925920239305746	-0.916327998487825
-0.90054100502591	-0.900402691657995
-0.882675657262945	-0.895646792061976
-0.869966487500394	-0.895444004297259
-0.858766785083428	-0.891942568297195
-0.845427203124654	-0.878825472584999
-0.827406224771492	-0.853428331147263
-0.803923862975649	-0.817676369483698
-0.77604257681013	-0.777436453724122
-0.746183337550124	-0.740273051602041
-0.717238153966642	-0.712341444130955
-0.691575108555702	-0.695923744461541
-0.67030286721148	-0.689106690529526
-0.653119862996376	-0.687805798288526
-0.638860609989331	-0.688551663439665
-0.626446843375451	-0.689900913212408
-0.61562397638233	-0.691806507211672
-0.606926537453303	-0.694048783784004
-0.600810259202928	-0.695078124831493
-0.596489150540079	-0.691989683913501
-0.591251949957185	-0.681525904314529
-0.580800883233037	-0.661296805360294
-0.5605374594191	-0.630428285994758
-0.52708905454201	-0.589490626523484
-0.479261220195462	-0.54000919784697
-0.418046877667664	-0.483795566763358
-0.345883764278212	-0.422148746125735
-0.265662609418484	-0.355227433373328
-0.179999055974626	-0.282201647746374
-0.0910492548522495	-0.202281165949749
-0.000701147136127211	-0.115905105575958
0.0893080677650726	-0.0251680607543052
0.177674190314172	0.0669723853720325
0.264091625180206	0.158396670596581
0.349575663383426	0.249388525693373
0.436076334322319	0.342914008468325
0.525428830150823	0.443133893994902
0.618220501866133	0.552758918717621
0.713268275355977	0.670731492440855
0.807991872088304	0.7915416418416
0.899404085570603	0.906615441194152
0.985170506276785	1.00732653383672
1.06431974200499	1.08836203597609
1.1374430719605	1.15000253376371
1.20635614579433	1.1984752292909
1.27339131379621	1.2441810069932
1.34071269797461	1.29835903779635
1.409943203643	1.36951236893542
1.48215886827547	1.46101368096531
1.55815728271646	1.57074669382693
1.63883059093391	1.69270816448879
1.72541072121134	1.81958889908765
1.81926362765741	1.94497158882589
1.92094868352179	2.06407094697157
2.0285369693103	2.17268635096453
2.13567341852804	2.26508013135224
2.23032800895941	2.33217853134385
2.29522396073901	2.36121473782983
2.31041320269137	2.33715866000919
2.25758855753547	2.24177981779461
2.11940613503325	2.06912716080316
1.90821422212381	1.83554284076823
1.63901603703232	1.55579149547879
1.32681479798396	1.24463776272377
0.986613723203912	0.916846280292147
0.633416030917349	0.587181685972871
0.282224939349452	0.270408617554899
-0.0519563332746011	-0.0187082871728105
-0.354124568729631	-0.265404390421302
-0.60927654879046	-0.454915054401619
-0.802409055231908	-0.573383921504956
-0.918168169320491	-0.656122669612388
-0.991154253587415	-0.70977917473578
-1.03155480394615	-0.742047144001658
-1.05134981369978	-0.762125580682241
-1.06275703478668	-0.780477781051626
-1.07632306211912	-0.807632198255776
-1.09924158359451	-0.851922455043915
-1.13452041480547	-0.916699832854528
-1.18120777666977	-0.998676501541807
-1.23539562498924	-1.08884617425585
-1.29150775364621	-1.17562166706468
-1.34352143619307	-1.24848842871444
-1.38605761490659	-1.30069587633734
-1.41531404744692	-1.33043753137751
-1.42968973988342	-1.34068551365352
-1.42994491905404	-1.3380100745924
-1.41880438448301	-1.33058020611524
-1.40009963225056	-1.3257670986731
-1.37779051094624	-1.32812234029577
-1.35521821416736	-1.33835736526339
-1.33473393189959	-1.35343655185721
-1.31761475457395	-1.36767870930116
-1.3041304163256	-1.37468713060387
-1.29371277026587	-1.3696989533181
-1.28515403937166	-1.35152924083555
-1.27677298741334	-1.32308629490628
-1.26660674692689	-1.2901389921709
-1.25269395054933	-1.25912697274584
-1.23340935906277	-1.234970421892
-1.20761441398731	-1.21936238221466
-1.17442069885583	-1.20995111618705
-1.13280145319126	-1.20082240260507
-1.08151478786232	-1.1841146934029
-1.01954432519456	-1.15187289656284
-0.946815182266099	-1.09739986580231
-0.864636362053914	-1.01628057914191
-0.775514605978733	-0.907562382417767
-0.682499251068382	-0.774891673427526
-0.588450587231202	-0.626820679485
-0.495483265046561	-0.475416272591655
-0.404695684521772	-0.333091111759587
-0.316193278012337	-0.208953163308379
-0.229302488840579	-0.106497108977184
-0.142876594680007	-0.0236475053547067
-0.0556563931175553	0.0453216736231186
0.0333502693132378	0.107444163445107
0.124565289183313	0.169533453672083
0.217749763209976	0.237740367537621
0.312211207006658	0.317513512119436
0.407262167602847	0.413116004805848
0.502689307877261	0.526390611281802
0.598892047949423	0.655258775711526
0.696516004299629	0.792967948203254
0.795750426624349	0.928873919970359
0.895746345603713	1.0509555478004
0.994603937226305	1.14934519102891
1.09007857106984	1.21945708485004
1.18076290608296	1.2635395456135
1.26722548190776	1.29029169738362
1.3525050707573	1.31285800014302
1.44144336530878	1.34555806989021
1.53875157920896	1.39978410909635
1.64633398336429	1.47996881610364
1.76071660450903	1.58070054261893
1.87139383928802	1.68585538649225
1.96079425757784	1.77049617170382
2.00650184483066	1.80591265578139
1.98590108258336	1.76685206892399
1.87915812261568	1.63628282791012
1.68442907063804	1.42311778109323
1.42032516442885	1.1471621096862
1.10545764176651	0.828220994901895
0.758437740429448	0.486099617953191
0.397876698196059	0.140603160052959
0.042385752844754	-0.188463197585928
-0.289423857846057	-0.481294273750599
-0.578940896097964	-0.718084887228181
-0.80755412413256	-0.8757256754299
-0.953515915166569	-0.967100965442195
-1.03364022095275	-1.01245175706862
-1.06999218992349	-1.02723061115234
-1.07648330379103	-1.02895539668299
-1.06628617718036	-1.03210892640397
-1.04952696531172	-1.04299544416846
-1.03243543752272	-1.05768399223678
-1.01797634672318	-1.06469326032695
-1.00718686154572	-1.05149107913633
-1.00023747258309	-1.0118018073099
-0.996795910119926	-0.950158435274518
-0.996096104166957	-0.881454032572633
-0.997171182527726	-0.825728458454232
-0.999200623272239	-0.800503919723996
-1.00159859873843	-0.813792103400022
-1.003613763247	-0.86053827624014
-1.00377224822899	-0.923801757082746
-0.99986081861957	-0.980194851428885
-0.989706103813056	-1.00758864497891
-0.97228600119629	-0.992289147870577
-0.94846106980109	-0.933329606960434
-0.920856466980506	-0.842594341391196
-0.892919286567896	-0.740837753380483
