# Supplementary material for: A multiwavelength photoplethysmography dataset with blood pressure and heart rate reference measurements
Source: Data Brief. 2025 Nov 14;63:112284. doi: 10.1016/j.dib.2025.112284 (PMC12682042; doi:10.1016/j.dib.2025.112284)
Supplement: Supplementary file 1 [file mmc1.zip › ppg_csv/ppg_subject_065.csv]

IR_PPG	Red_PPG
-1.61895161145251	-1.51941239784079
-1.58328678822884	-1.47568730379409
-1.52863879588784	-1.4122947429446
-1.45323639172114	-1.32400171448654
-1.35285907682624	-1.21248188222967
-1.2375105759891	-1.0862329427036
-1.11204976150136	-0.950753689112786
-0.981335505654622	-0.811542914661693
-0.850226680740522	-0.674099412554775
-0.723582159050679	-0.543921975996491
-0.606260812876717	-0.426509398191298
-0.504613649590102	-0.329561920162326
-0.421517557033114	-0.251366240057866
-0.354854480808368	-0.190207947877965
-0.302268783645233	-0.14319651912012
-0.260429743771126	-0.107091199755887
-0.225726058197416	-0.0787594251897414
-0.194734207707329	-0.0552130871224031
-0.164411396234004	-0.0334699819066909
-0.132087593665994	-0.0105253536867872
-0.0953988586942782	0.0164700960469022
-0.0523237098925766	0.0499109162443112
-0.00137752708527143	0.0914147982549268
0.0581149216348317	0.141539024138933
0.125810069597538	0.199620492103465
0.200322472808717	0.263863331483473
0.279405873408225	0.331730707343825
0.360272200807751	0.400494443426769
0.440009138493517	0.467731940493108
0.516074688895557	0.531686902456763
0.586771365641817	0.591470478079211
0.651525690866572	0.647077558542363
0.710838477200793	0.699189982746682
0.765908336599327	0.748816838491119
0.818083752137661	0.796924346994819
0.868370461418004	0.844163224509513
0.917162492640888	0.89073998957528
0.964244685121347	0.936445613829009
1.0090111238095	0.980757241403105
1.05079748476744	1.0228872512843
1.08921577731309	1.06180835372637
1.12436272762402	1.09643298446191
1.15678619557192	1.12599602475039
1.18720732151565	1.15043493962151
1.21613685016251	1.17050525961667
1.2436098749343	1.18753660442534
1.2692286086271	1.20300346131164
1.29253317197657	1.21822258854728
1.31353465623815	1.23431469844378
1.33317965982005	1.25234107731441
1.35354674875254	1.27351619435056
1.37761839349889	1.29938860205587
1.40854598972091	1.3317141558734
1.44842238657982	1.37168983583699
1.49666489534613	1.41844482202456
1.54830342665145	1.46714930461654
1.59278036105997	1.50758933704579
1.61406066845045	1.52415645653942
1.59263680366169	1.49777941011728
1.50009576819854	1.39946623284356
1.33080543788131	1.22585101946704
1.09912310089792	0.991256294280636
0.81940604543629	0.710004581577272
0.506011559684337	0.39641840564987
0.173296931829977	0.0648202907913553
-0.16438054993887	-0.27046723870535
-0.492663597434289	-0.595121658547322
-0.797194922468361	-0.894820444441638
-1.06361723685317	-1.15524107209537
-1.27757325240079	-1.36206101721561
-1.42470568092331	-1.50095775550942
-1.50077004094566	-1.56961440867383
-1.55192273786606	-1.61476918720349
-1.58790124236182	-1.64592061880082
-1.61487097605066	-1.66862203110374
-1.63545403844148	-1.68473631368376
-1.64941636095616	-1.69332373797688
-1.65464616001925	-1.69174693457409
-1.64817035428669	-1.6767222223006
-1.62705088845021	-1.64519190612337
-1.5890831022391	-1.59503130446346
-1.53326751291921	-1.52563367915572
-1.46006703028355	-1.43831018833898
-1.37148142736916	-1.33596100358886
-1.27065288934123	-1.22427746497279
-1.1626754367007	-1.10928441634172
-1.05352850291546	-0.996348821483399
-0.948536175963048	-0.891057337689226
-0.852864112470561	-0.79821246460212
-0.770718998705652	-0.72038163292741
-0.70400116834422	-0.658436283737823
-0.652415370365913	-0.611548645477105
-0.613863142000732	-0.577618664109033
-0.585192444751135	-0.553800498950707
-0.563038298947255	-0.536965251107599
-0.544470933233287	-0.524015231958603
-0.527259107465266	-0.512084136282891
-0.509727331155306	-0.498691864567274
-0.490383089338845	-0.481864226450566
-0.467645840338501	-0.460217486260126
-0.439942187714796	-0.433011968904756
-0.406118444032968	-0.40013304858111
-0.365849193184253	-0.361928395060089
-0.319724602016895	-0.318915590181258
-0.268916798756897	-0.271483318362789
-0.214602333690255	-0.219707862486237
-0.157463011244285	-0.163343753247094
-0.0974998383114613	-0.101987527889031
-0.0342052216389886	-0.0353626830451045
0.0330425198709961	0.0363819837954305
0.104590353103613	0.112525478964352
0.180301348750955	0.191887335957546
0.259572291579613	0.273173022648562
0.341513009864188	0.355406291617065
0.425156900961481	0.438175740181734
0.509569105403208	0.521464361333967
0.593795439740809	0.605146941809646
0.676736951055752	0.688520926959636
0.757125818965466	0.77018505182466
0.833697109273146	0.848311910800836
0.905460031644123	0.921156934871277
0.971884685994891	0.987581226291065
1.03290990524124	1.04737836493565
1.08880391171683	1.10121779265221
1.13995280178571	1.15017557160186
1.18669000955195	1.19514365888936
1.22930064981597	1.2365528032355
1.26825892045491	1.27466299154393
1.30462160150338	1.31028159389494
1.34034450199533	1.3453803126311
1.37818098799875	1.38303398887737
1.4208879039256	1.42638216383371
1.46976113541391	1.47678469897337
1.52288071061881	1.53181949046255
1.57368183555663	1.5839154838119
1.61051500503659	1.62024570540778
1.61768878251674	1.62418750644396
1.57636696996985	1.5756319512245
1.46549949912779	1.45269545109464
1.29247802485007	1.26445798458241
1.06923066898703	1.02415618566689
0.807685553388972	0.745026688327142
0.519770799906226	0.440306126542249
0.217414530389109	0.123231134291287
-0.0874551333120611	-0.192961654446669
-0.382910069346966	-0.495035605692542
-0.657022155865285	-0.769754085467257
-0.897863271016701	-1.00388045979174
-1.09350529295089	-1.18417809468691
-1.23202009981754	-1.29455046743184
-1.30814374262084	-1.36070709434084
-1.36255617971581	-1.40507458638606
-1.40256441213418	-1.4360899039518
-1.43291333381347	-1.45902443325398
-1.45604742185588	-1.47606815070621
-1.47271281441345	-1.48712088397626
-1.48253419211073	-1.49081352186723
-1.48434910855745	-1.48529057207703
-1.47632406321928	-1.46855759001281
-1.45610087739455	-1.43855052716704
-1.42121681315115	-1.39325537858506
-1.36978971696114	-1.33110759817963
-1.30121503411139	-1.2516326262866
-1.2165948401112	-1.15606986669208
-1.11820579078141	-1.04672279968792
-1.01102225182096	-0.930744342249883
-0.900832741861948	-0.813675296510593
-0.792678485010726	-0.701056464602673
-0.69075917997547	-0.598545408299142
-0.60010334318161	-0.510587844247001
-0.523784956752504	-0.439603719953085
-0.463273913979438	-0.386107167289588
-0.418335516086688	-0.348892990192473
-0.387123940896346	-0.325400725315464
-0.366458773003364	-0.312074337989607
-0.352312965786295	-0.304708187324527
-0.340477400930003	-0.298899205996923
-0.327235051187442	-0.290645353498928
-0.309828566830611	-0.276919082886968
-0.286590518173629	-0.255950328416351
-0.256758589893826	-0.227101287574128
-0.220137712777971	-0.190463752508545
-0.176803900611299	-0.146444214171317
-0.126959677299311	-0.0955320329306005
-0.0709614374157788	-0.0382781137368571
-0.00946724076973295	0.0245765787320291
0.0564526217914782	0.0919123228471912
0.125401420937504	0.162145837204973
0.195939114312965	0.233428617049348
0.266920505437936	0.304146942134763
0.337725811399934	0.373475852130671
0.408291937221293	0.441644875705251
0.478940698914279	0.509753790858643
0.550060664491751	0.579178909655475
0.621752849160424	0.650789292221025
0.693587269143551	0.724338486431462
0.764589268825799	0.798310606310332
0.83348475100373	0.870275038979174
0.899087900835662	0.937617627762391
0.960623992333129	0.998370035542154
1.0178243162171	1.05179536593542
1.07079850243581	1.09851477487125
1.11984897423734	1.14019528567694
1.16536093869891	1.17896655811125
1.20778645747577	1.21678568766051
1.24770680860248	1.25497469663578
1.28596138155208	1.29410761179537
1.32379216127007	1.33430167966384
1.36288280711295	1.3757401952458
1.40512620679546	1.41901267409952
1.45198376640858	1.46485643853082
1.50340519036205	1.51313030762071
1.55645500384425	1.5612092524782
1.60402938690794	1.60238477290526
1.6342886055645	1.62507373699343
1.63147991327492	1.61356123665728
1.57528924784831	1.5462705159496
1.44651567111315	1.40457660062397
1.25532957697904	1.20040473357993
1.01450224608067	0.947000344752651
0.736804959052711	0.65760886407733
0.435008996529856	0.345475721489149
0.121885639146789	0.0238463469232912
-0.189793832461805	-0.294033829685056
-0.487258137661242	-0.594919378400708
-0.757735995816838	-0.865564869288479
-0.988456126293906	-1.09272487241318
-1.16664724845776	-1.26315395783964
-1.27647368017659	-1.3615126327699
-1.34488588512737	-1.41707857251911
-1.39382475503227	-1.45270217038845
-1.43055534052884	-1.47670424702527
-1.45969161868826	-1.49445420744739
-1.48336864126555	-1.50853928372599
-1.50171678399529	-1.51925883478228
-1.51344029814513	-1.52519280419467
-1.51637926149832	-1.52372879188286
-1.50802373913569	-1.51157373545851
-1.4859893447049	-1.48534289637527
-1.4484399239106	-1.44222100117568
-1.3944318828535	-1.38056690282731
-1.32414407267038	-1.30036243721726
-1.23895458398188	-1.20249874183294
-1.14074414081897	-1.09207841503786
-1.03379175229959	-0.975472247365368
-0.923454520028019	-0.85772249039959
-0.814312947413881	-0.743871395724671
-0.710930882136319	-0.639383837504124
-0.618527545981961	-0.548832262113824
-0.541116097419371	-0.474262611302726
-0.480746187700301	-0.416645316741188
-0.437485825715227	-0.375708483930616
-0.409579570506304	-0.350027319135911
-0.393916916714128	-0.337181784097101
-0.386663789446299	-0.333996241909469
-0.383872175109036	-0.336802710604208
-0.381924857314839	-0.341719417118035
-0.377784827223553	-0.345006296048334
-0.369094578148321	-0.343469940001493
-0.35418196883219	-0.334750388580077
-0.332018976309306	-0.317369133441052
-0.302147037231161	-0.290599348376286
-0.264550186522909	-0.25426402500812
-0.219480690718966	-0.208520512454879
-0.167313190795368	-0.153729835873148
-0.108523375233452	-0.0905121474562021
-0.0438004972794134	-0.0199672981866458
0.025835741020495	0.0561324211511615
0.0991010638911384	0.135460140429848
0.174770943853932	0.215689683478928
0.252122554162939	0.295253149413532
0.331213470932602	0.373853643325924
0.41277956327029	0.452446146348242
0.497732808013976	0.53268236043825
0.586452398167466	0.616010575536153
0.678216618508355	0.702766634673803
0.771088997300005	0.791664480971906
0.862344227015369	0.87998846906037
0.949264899563729	0.964441549924426
1.02995806883337	1.04224222511284
1.10380598112259	1.11195620036727
1.17135205391203	1.17372873846538
1.23373347296505	1.228898673234
1.29200606725023	1.27926587534339
1.34675616355693	1.32641264233874
1.39821594243385	1.37140565251087
1.44677325380992	1.41499955850059
1.49350369846446	1.45812592781825
1.54025891354571	1.50214203333954
1.58893436727214	1.54832573145965
1.6398811174907	1.59648847150008
1.68990999709787	1.64309467964569
1.73070735195966	1.67968186949202
1.74858821149147	1.69254353185454
1.72622738948358	1.66437731218024
1.63818746370092	1.56659470174438
1.48082060685839	1.39677854157461
1.26649381788928	1.16845117198654
1.00757409572688	0.895134933295793
0.71642843930448	0.590352165817991
0.405423847555378	0.267625209868755
0.0869273194128631	-0.0595235942362966
-0.226694146189773	-0.377571906181541
-0.52307355031924	-0.67299738565136
-0.789843894042244	-0.93227769233013
-1.0146381784255	-1.14189048590223
-1.1850894045357	-1.28831342605205
-1.2862540574269	-1.36548876120762
-1.3477676983109	-1.41564605485593
-1.3915071368823	-1.44882332318828
-1.42407390794134	-1.47233626658705
-1.44933969183503	-1.49041036826468
-1.46879615455518	-1.50451432499758
-1.48218717460829	-1.51402009542678
-1.48814787254514	-1.51683280944251
-1.48470661025279	-1.5098751032544
-1.4696138566738	-1.48954956275077
-1.44056089390815	-1.45233751789928
-1.39544688057382	-1.39553633677453
-1.33281743427701	-1.31797666009972
-1.25242078162341	-1.21915557976753
-1.15459482578972	-1.10398258893988
-1.04390035140399	-0.979838023705395
-0.926909235119665	-0.852394886041638
-0.808890862693461	-0.727326177926186
-0.69511461988208	-0.610304901336616
-0.591354837522518	-0.508358981531762
-0.50274798215963	-0.426266576839131
-0.431147002136483	-0.36395942334203
-0.376610887138911	-0.32032103556489
-0.33748241050643	-0.292327963810049
-0.310838229498589	-0.275508335346172
-0.292978365688747	-0.264659137051214
-0.279899510144687	-0.254713832584663
-0.267718634713515	-0.241505414483816
-0.253043726700661	-0.222240058269088
-0.23330366085941	-0.195653626869662
-0.206978373552063	-0.161860571961613
-0.173610041879826	-0.121904348590976
-0.133583575091297	-0.0771453947213282
-0.0877832525558207	-0.0287405144111883
-0.0372305794813325	0.0226166079144949
0.017222814242044	0.0767242938846621
0.0750837316946216	0.133792628500495
0.136248574729742	0.194330371465184
0.200875947215114	0.258964630827292
0.269127117093605	0.328121270239283
0.340851031091599	0.401611436487889
0.415326716185277	0.478292403818762
0.491168623515949	0.555991116897463
0.566467012313943	0.63181211099924
0.639150860329684	0.702811511986118
0.707476901211501	0.766838944531465
0.77050886616265	0.823209760704777
0.828417450776836	0.872894561662442
0.882418583283468	0.918094653640779
0.934294329668867	0.96134830349743
0.985681238930601	1.00457499734454
1.03744121575726	1.04851086681214
1.08938437276577	1.09275374001796
1.14044432672304	1.13628651347286
1.18921316223921	1.17813600331392
1.23463005804712	1.2178632684343
1.27656841359584	1.2557757195752
1.31610660096554	1.29293455535184
1.35536748448511	1.33100405070927
1.39686631875357	1.37179548969609
1.44236453539264	1.41633116739049
1.49135525620871	1.46346853318178
1.53949881526831	1.50839138778768
1.57756024910753	1.54155843737638
1.59154346094956	1.54887309184601
1.56453892738329	1.51362569085616
1.47403543077774	1.41114430584115
1.32029505932459	1.24417871934945
1.11413918926909	1.02435628240417
0.866389196856504	0.763304346028398
0.587866458332077	0.472650261245232
0.289392349941068	0.164021379077766
-0.0182117520712682	-0.150954949450904
-0.324124471459677	-0.460651373317683
-0.617524431978903	-0.753440541499474
-0.887590257383692	-1.01769510297318
-1.12350057142879	-1.24178770671572
-1.31443399786894	-1.41409100170397
-1.44956916045889	-1.51966526609185
-1.52391563779308	-1.58457091810252
-1.57850539979868	-1.6298019465312
-1.61956264486601	-1.66235169711923
-1.65139558344205	-1.68705947675856
-1.6763367028612	-1.70642287294649
-1.69488660238435	-1.72064045872139
-1.70596470364667	-1.72784914919821
-1.70725958082662	-1.72460047731774
-1.69574549392716	-1.70661228177963
-1.66838538298624	-1.66978911094582
-1.62293069624727	-1.61139309542273
-1.55863624760161	-1.53108974191884
-1.47666331565667	-1.43085195157082
-1.37946205711216	-1.31764124909829
-1.27248788308233	-1.19806868456953
-1.16116521736972	-1.07740637600161
-1.04994060662168	-0.960926441411649
-0.943260597485605	-0.854384871260545
-0.845795591732576	-0.760846036245922
-0.760143507043798	-0.680914927670932
-0.68784968470968	-0.614873490698162
-0.629189270497071	-0.562169273590704
-0.583214139739999	-0.521463035065764
-0.547882495967775	-0.490631532029464
-0.520316369846507	-0.466843586753391
-0.497204535822529	-0.446809957822404
-0.475269320689182	-0.427178399359014
-0.451657318252865	-0.404931647019853
-0.424167646743812	-0.377668853345176
-0.391315287121717	-0.343733295482216
-0.352266621859736	-0.302224450217121
-0.306722399082487	-0.252992674890418
-0.25484195876416	-0.196650992039231
-0.197236896358192	-0.134486689100729
-0.134963857963104	-0.068192230255962
-0.0694193759610957	0.000484134712763503
-0.00211594259538308	0.0700343450750982
0.0655631254813494	0.139361659577838
0.132516915105256	0.207794017105841
0.197990899474604	0.27499877330395
0.261610760489359	0.340927902902975
0.323422827983843	0.405837995519895
0.383960786130107	0.470319389854046
0.444290173010561	0.535247877436808
0.505881517220248	0.60157069788617
0.570208238423983	0.669917162264793
0.638187620392393	0.740209229669362
0.709769574878705	0.811511858676346
0.783946134124214	0.882267252271414
0.859218844171468	0.95086690737309
0.934311215966152	1.01634870035998
1.00876641423496	1.07894740885834
1.08309498419631	1.14021965635102
1.15837913167109	1.20253942026205
1.23555611833442	1.26806102044214
1.31480576639218	1.33769613656646
1.39544175199708	1.41077885750134
1.47642996057547	1.48565347403547
1.55728569036164	1.56085334118096
1.63883565603219	1.63619148057804
1.72328091601862	1.71301861102737
1.81322001848815	1.79326286374842
1.90969800538616	1.87745297221299
2.00978530354512	1.96235331004411
2.10452016573743	2.0390486866576
2.17817165648712	2.09236239135613
2.20958691321523	2.10224887329918
2.17905929616979	2.04732292805507
2.06468025713019	1.90318968046639
1.87114716239321	1.68402219524478
1.61237492206241	1.40399353710189
1.30227844624133	1.07727677074936
0.954772645033545	0.718044960898849
0.583772428542599	0.340471172261999
0.203192706872049	-0.0412715304495408
-0.173051609874549	-0.413010082524123
-0.531045611593638	-0.760571419250101
-0.856874388181663	-1.06978247591583
-1.13662302953507	-1.32647018780965
-1.3563766255503	-1.51646149021992
-1.5022202661238	-1.62372302462159
-1.57480184465927	-1.68696592039854
-1.6275636282729	-1.7301431165867
-1.66700940810587	-1.75884933051969
-1.69686261911865	-1.77606075019733
-1.71827935093795	-1.78282500358955
-1.73032377328905	-1.77888454198029
-1.73062096836191	-1.76306146296845
-1.71611132038111	-1.73347144770672
-1.68382293320721	-1.68778426763572
-1.63158960068584	-1.62368811201382
-1.55864300493676	-1.53960162039091
-1.4641707433336	-1.43124655167026
-1.35310378989489	-1.30825696793355
-1.23212079072581	-1.17576483069392
-1.10552102065172	-1.03890210146451
-0.977603754497974	-0.902800741758459
-0.852668267089907	-0.772592713088897
-0.735013833252873	-0.653409976968966
-0.630137014672839	-0.552488337321655
-0.540897259861618	-0.471855151310358
-0.466393173584465	-0.407351712105509
-0.405407831487676	-0.355312222534795
-0.355611315914743	-0.311370111671447
-0.314198331617296	-0.27153254142696
-0.278615152419076	-0.233094338560391
-0.247083316491576	-0.195093901188513
-0.2186959946201	-0.158090940540288
-0.193060862956073	-0.123351605150741
-0.169684536436574	-0.0918276172206744
-0.147454904806677	-0.0633993328839651
-0.124517664312639	-0.0366810052662653
-0.0985753055699608	-0.00937178749053774
-0.0673951825233954	0.0211102463292357
-0.0292509783090567	0.0570285152391425
0.0168849813991311	0.0999716620644776
0.0713968371852687	0.150781413510775
0.134173192100465	0.209641370897461
0.204675305287087	0.276124802832847
0.281879482444682	0.349134915526071
0.364203972696735	0.426881421725132
0.449570394680586	0.507082658838259
0.535670773547988	0.5874177582521
0.620369044610057	0.666031044468935
0.702056145476479	0.741828131272128
0.779803056127101	0.814409686397058
0.853290625859676	0.883737505003103
0.92260482070839	0.949790106020421
0.988027366194833	1.01236426545914
1.04992133088127	1.07107367388078
1.10871687753999	1.12553872666024
1.16490794759718	1.17563668531668
1.21898187901341	1.22165957537073
1.27133195615502	1.26435864354703
1.32227989667961	1.30495258389239
1.37226395351704	1.34512759496369
1.42211303444396	1.38696722392196
1.47321822370913	1.43272607522989
1.5273206165466	1.48432809754387
1.58563179819218	1.54241920230026
1.64725443269465	1.60492796575604
1.70731854405489	1.66547076940703
1.75559516120245	1.7123414810498
1.77646731236243	1.72893344835184
1.75142961454055	1.69556852195775
1.65301142140087	1.58580069362378
1.48487380450168	1.4051949952296
1.25909161586616	1.16656742493423
0.987739707517464	0.882733980896712
0.682892931478771	0.566510661276075
0.356626139773248	0.230713464231354
0.0210141844240633	-0.11184161207842
-0.311868082545614	-0.448338569494212
-0.629945809112613	-0.76596140985699
-0.921144143253766	-1.05189413500772
-1.1733882329459	-1.29332074678737
-1.37460322616586	-1.47742524703691
-1.51271427089045	-1.58844749534766
-1.58549404149826	-1.65875781416603
-1.63906270243483	-1.71058270880982
-1.67989374406144	-1.74913474962254
-1.71215394231265	-1.77735139921394
-1.73788008204088	-1.79670701699525
-1.75727214712685	-1.80779283107009
-1.76906353713862	-1.81047962436668
-1.77099718652108	-1.80378484603917
-1.76038859971853	-1.78572422581297
-1.73468415473084	-1.753460331011
-1.69194277950573	-1.70389319843271
-1.63123433863804	-1.6346187459632
-1.55291510778337	-1.54286126882425
-1.45719126360395	-1.43289661778274
-1.34853512166619	-1.31172448661176
-1.23243569190583	-1.18367510000419
-1.11239030060098	-1.05307868265291
-0.991896274029774	-0.924265459250827
-0.874450938470308	-0.801565654490816
-0.7635516202007	-0.689309493065765
-0.663970658988488	-0.593623863884428
-0.576515290796983	-0.510389153144274
-0.501533936575647	-0.438210686886066
-0.438293413080151	-0.375427105002205
-0.385203401644071	-0.320468933686737
-0.340103725242044	-0.271915829023236
-0.300567518372775	-0.228353689918461
-0.264136262169589	-0.188185294843074
-0.228449846160321	-0.149537882767351
-0.191315278848879	-0.11034381075521
-0.150778417242585	-0.0685927209508944
-0.105246482527491	-0.0226748034982859
-0.0536759800832167	0.0283295974785706
0.00423622526204695	0.0845603784620511
0.0679914242994618	0.145560729639037
0.136465252986822	0.210646291713825
0.208270722887108	0.279219611420241
0.282088362856728	0.350781429059447
0.356777472190785	0.424624784870991
0.431293197223705	0.499486222730376
0.504562800117392	0.573440923038594
0.575455463155798	0.64415664380492
0.642908047789545	0.709457801668583
0.706178760915689	0.768011148284956
0.765118867949815	0.819820161935027
0.820324018079327	0.866242236924214
0.873042028888574	0.909498106896004
0.924794804338282	0.951933012798993
0.976820144000692	0.995345197975584
1.02957409286938	1.04054848951396
1.08254067311498	1.08725135893996
1.13445697571301	1.13428864985568
1.18389473171545	1.1801526863645
1.22999699398327	1.22368951900447
1.27306938520797	1.26470213928654
1.31475378036409	1.30417136542806
1.357699827771	1.34403087220707
1.40485255353627	1.38667120306498
1.45853566442444	1.4342874508792
1.51946150345715	1.48798588810222
1.58573994199463	1.54659660748066
1.65197705708634	1.6054177785262
1.70865910767634	1.6553397768837
1.74216896223173	1.68282624406833
1.73591500730788	1.67113820212523
1.66865611947774	1.59471509723901
1.52866271137715	1.44289042974036
1.3276484710252	1.22837545702316
1.07732708644101	0.963881436481309
0.789412245643667	0.662119625508693
0.475617636652292	0.335801281499202
0.147656947485987	-0.00236233815327467
-0.182756133836144	-0.339659976054847
-0.503907919294994	-0.663380374811625
-0.804084720871458	-0.96081227702972
-1.07157285054643	-1.21924442531524
-1.2946586203008	-1.4259655622743
-1.46162834211547	-1.56826443051301
-1.55844993814428	-1.64171222595015
-1.61668721647618	-1.68916127508733
-1.65798179051156	-1.71945332715638
-1.68877484954785	-1.73939114561025
-1.71311522436687	-1.7534663571359
-1.73256673850708	-1.76368726348274
-1.74639358431386	-1.76942762398083
-1.75201048698993	-1.76756916012921
-1.74566973211817	-1.75321100306742
-1.72329752833794	-1.72094123275553
-1.68136560921569	-1.66634900677848
-1.61767143709414	-1.58729408074642
-1.52917458365904	-1.48080492442294
-1.4195781639921	-1.35815741851177
-1.2965588568765	-1.22423769731945
-1.16478501931496	-1.08393189515256
-1.02892500831015	-0.942126146317655
-0.893647180864776	-0.803706585121298
-0.763619893981525	-0.67355934587005
-0.64351150466309	-0.556570562870474
-0.539645507691247	-0.460506708541504
-0.455455228042665	-0.381051303221197
-0.389440267826049	-0.317042298751139
-0.339595820951878	-0.266308310560649
-0.302230863467599	-0.225957666967918
-0.272609776018204	-0.192667605998959
-0.245798126288929	-0.163025720533873
-0.217529185842325	-0.133921902245321
-0.184867694246818	-0.102897379030834
-0.146466351409708	-0.0683116589847653
-0.102348209197843	-0.0292615986279971
-0.0533498689449075	0.0146413828267525
-0.000498749607455392	0.063437006427646
0.0554141373094543	0.116824317307471
0.113954766359646	0.174123093600332
0.174926827732775	0.234327966725911
0.238170768739463	0.296261408572783
0.30341179590838	0.35879760583788
0.370215113110395	0.42109279737488
0.438042484911337	0.482719285363728
0.506349107521925	0.543658732364805
0.574664047129812	0.604198889588942
0.642629733192809	0.66480578977047
0.709984990533118	0.725971503646781
0.776497542644625	0.78798025855052
0.841892625789459	0.850613679844022
0.905836821445992	0.912950318169286
0.967985364667315	0.973448734660443
1.02805347944203	1.03038434800498
1.08587129681725	1.08251542990467
1.14140898601904	1.1296496080476
1.19476838908228	1.17273682214546
1.24612895004557	1.21339873702407
1.29566014045759	1.25319305779957
1.34346881822621	1.29306823373186
1.38965522794801	1.333292404899
1.43446974913713	1.37381044859884
1.47850356188057	1.41475494093729
1.52281825792894	1.45680597511899
1.5688251414171	1.50111567802722
1.61766433617332	1.54860125874863
1.66900456737763	1.59866479177868
1.71950157662538	1.64767100048968
1.76143598069224	1.68766707800714
1.78221415297203	1.70595777343452
1.76536729872265	1.68616218378822
1.68485940613655	1.60025955022435
1.53308601397346	1.44118681567341
1.32153258295659	1.22128619700879
1.06168457380912	0.952899911103883
0.765027447254235	0.648370174832097
0.443046664015135	0.320039205066828
0.107227684815005	-0.019750781318526
-0.230944029622964	-0.358657567450566
-0.559983018575584	-0.684338936455891
-0.868403821319663	-0.984452671461106
-1.14472097713201	-1.24665655559281
-1.37744902528944	-1.4586083719776
-1.55510250506876	-1.60796590374209
-1.66284318122352	-1.68855381227011
-1.73077622702482	-1.74337042546908
-1.78014029479479	-1.78117295089233
-1.81627707116738	-1.80806558820963
-1.84239894566425	-1.82714157905071
-1.85974077141803	-1.83875026846287
-1.86785082365518	-1.84113543463049
-1.86496866048099	-1.83126559993732
-1.84852717227963	-1.80577749013941
-1.81579249341401	-1.76192337892273
-1.76456488579435	-1.69829474410276
-1.69381491869823	-1.61514341449756
-1.60172256834022	-1.51055185174433
-1.49244161067962	-1.39405118500347
-1.37236399090938	-1.26895801012685
-1.24497243917311	-1.1385889229663
-1.11374968561443	-1.00626051937367
-0.982178460376954	-0.87528939520083
-0.853741493604305	-0.748992146299614
-0.731921515440097	-0.630685368521876
-0.620201256027946	-0.525374390644844
-0.5256640581979	-0.436878179609079
-0.447533838718774	-0.364867198233007
-0.385323103418093	-0.308452486604992
-0.336687582597694	-0.26491559670785
-0.297902356082128	-0.230147564025842
-0.264649662648954	-0.199467883488288
-0.232866461478393	-0.16863208389845
-0.199383018132785	-0.134656877498836
-0.162215561659482	-0.09618180468185
-0.120527106297538	-0.0532918934306299
-0.07435219956395	-0.00694077287322958
-0.0242163277081384	0.0417115632548841
0.0292342086200027	0.0918092468505503
0.0855048526905319	0.143081675959179
0.14436319032211	0.195852842250908
0.205790770990423	0.250795835937779
0.269834230363781	0.308578354599823
0.336414367186646	0.369552931052021
0.405175192657087	0.433570449719224
0.475457225669877	0.499918896123428
0.546386219944502	0.567358831968097
0.617002964827818	0.63427187168755
0.68637954723509	0.69897667864591
0.753702516708477	0.760199053002567
0.818341033359114	0.817474569293721
0.879911357503451	0.871218954526828
0.93832838020859	0.922433609531089
0.993827034381617	0.972201888718477
1.04690833011192	1.02118405525915
1.09819421221224	1.06931375174405
1.14823040295828	1.11582377453824
1.19728625191076	1.15959209625555
1.24522245816263	1.19964787945732
1.29148851247444	1.23560578260647
1.33527426511811	1.26786612948059
1.37581655249517	1.29755991347667
1.41284557126664	1.3263595925927
1.44708565704565	1.35630320182286
1.48056860898033	1.3896564988471
1.51645106998352	1.42868916595158
1.55814553986335	1.47514037848153
1.60778802162733	1.52918724922075
1.66433658071758	1.58798953830524
1.72187223740254	1.64433681974928
1.76882428924355	1.68620954473062
1.78873666010092	1.69781241538451
1.76279040941552	1.66063831230922
1.66895974009099	1.55075190637245
1.50698988586869	1.37410898231991
1.28813942739437	1.1424408096034
1.02366694531379	0.867478657674715
0.724831020272695	0.560953795985634
0.402890232916834	0.234597493987954
0.069103163891959	-0.0998589788665338
-0.26527160615618	-0.430684353126039
-0.588975496581832	-0.746147359338769
-0.890749926739248	-1.03451672805293
-1.15933631598268	-1.28406118981674
-1.38347608366637	-1.4830494751784
-1.55191064914457	-1.61975031468612
-1.65056208181193	-1.69023715518644
-1.71026022033178	-1.73708879215481
-1.75219863777127	-1.76953325159995
-1.78240860412583	-1.79415767516358
-1.80478947862775	-1.81407259009382
-1.82084676562228	-1.82883555827402
-1.82977891783618	-1.83518794577011
-1.82894588594048	-1.82841702935293
-1.81466042790012	-1.80388564470568
-1.78310226901537	-1.75819689907676
-1.73112601208043	-1.68972736167005
-1.65684251641126	-1.59549117066695
-1.55306114099906	-1.47865391809439
-1.4305104895432	-1.3472759272772
-1.29454966213831	-1.20619760905012
-1.15053775887904	-1.06025937424787
-1.00383387986003	-0.914301633705195
-0.85979712517592	-0.773164798256828
-0.723786594921355	-0.641689278737503
-0.601161389190975	-0.524715485981953
-0.499658218014592	-0.431883642587195
-0.422538753770036	-0.361192367291206
-0.365826214873418	-0.310358331833559
-0.325736766363273	-0.274890376776821
-0.297506037965379	-0.249366007998481
-0.276293923206687	-0.228760277156343
-0.257837892213033	-0.20929276872282
-0.238750096513328	-0.188549739015519
-0.216498485009424	-0.165092997337754
-0.189261512926128	-0.137998796407342
-0.155853787438409	-0.106627586586012
-0.115776905751978	-0.0706159449993106
-0.0693039272765136	-0.0299094525407997
-0.0174590044664742	0.0152571086311544
0.0382039931366285	0.064396052784584
0.0960223968326254	0.116822965620959
0.154716512977788	0.171816654557569
0.213742779153572	0.228869343453838
0.273355060946397	0.287842780968875
0.334355077393835	0.348862067868278
0.397639729147836	0.411993626897019
0.463731556656389	0.476915190957063
0.532460347417829	0.542775444077731
0.602863443529348	0.608296971765577
0.673317922794215	0.672040780340736
0.741911420363093	0.732764394985649
0.806961686380973	0.789795667161632
0.867485622839049	0.843236298454988
0.923419122199717	0.893848295663579
0.975494186702275	0.942657173822259
1.02484025255433	0.990416183977127
1.07249553990824	1.03714115090041
1.11902815292373	1.08198839955797
1.16439714403496	1.12361174108243
1.20809270885176	1.16084581996126
1.24952482096513	1.19342201194741
1.28856870153956	1.22245646709657
1.32609709141005	1.25058341709669
1.36426436247721	1.28167478835511
1.40626039171658	1.32001968552112
1.45527198589153	1.36889060128289
1.51261795795139	1.42864132431397
1.57545577035052	1.49475106306513
1.6348748828429	1.55653821339326
1.67536329699737	1.59737339733279
1.67639694278909	1.59683698144319
1.61555325104135	1.53470219695628
1.47566467166868	1.39628767552027
1.26876994422239	1.19329847387725
1.00690780825377	0.93743964876933
0.702117003314151	0.640416256938594
0.366436268954831	0.313933355127147
0.0119043447271229	-0.0303039999229156
-0.349440029817662	-0.380590751469493
-0.705558115128215	-0.725221842770489
-1.04441117165323	-1.0524922170838
-1.35396045984138	-1.35069681766734
-1.62216724014138	-1.608130587779
-1.8369927730019	-1.81308847067669
-1.98639831887164	-1.9538654096183
-2.06643497715561	-2.02663403326078
-2.12299648959183	-2.07341979853616
-2.16187526197397	-2.10019590075984
-2.18752746552526	-2.11184015850801
-2.20243632531614	-2.11145536170337
-2.20662782451728	-2.09982850559011
-2.19765669978731	-2.07522177129119
-2.17118252268876	-2.03370310064791
-2.12201519012462	-1.97010274969964
-2.04015941064503	-1.86684753949318
-1.92226821333072	-1.73411871006189
-1.77826447800581	-1.57820826521602
-1.61432897583656	-1.40540820876583
-1.43664247798921	-1.22201054452157
-1.25138575563005	-1.03430727629348
-1.06473957992533	-0.848590407891817
-0.882884722041309	-0.67115194312683
-0.712001953144252	-0.508283885808769
-0.558272044400422	-0.366278239747886
-0.42787576697608	-0.251427008754431
-0.330761969965255	-0.175343514351563
-0.264035444032611	-0.124913331661021
-0.21828001324199	-0.0949252391459511
-0.188206383852523	-0.0788478447663491
-0.168077727379147	-0.0696736798691334
-0.152273940753453	-0.0608970640050195
-0.135710411608759	-0.0473670196196274
-0.114119615479953	-0.025795277463216
-0.0842664320704169	0.00512333769930889
-0.0441419931314959	0.0449810635227202
0.00691649579854718	0.0923042268670317
0.0682768974564055	0.145372036271837
0.138277232161321	0.202832056698182
0.214664917738415	0.263854521318486
0.295091171292099	0.327871489301983
0.377507991952506	0.394212141601939
0.460377588304887	0.46197544259146
0.542716748875433	0.530218395992734
0.624045892738132	0.598249144770193
0.704258348701849	0.665795277009329
0.783413517860613	0.733001495454198
0.861544752940457	0.800330063150565
0.938588798397173	0.868407371215868
1.01443834991244	0.937808370466355
1.08903525644481	1.00876869276905
1.1624207676473	1.08089170435833
1.23469965498213	1.15301910778643
1.30593846155809	1.22340693293317
1.3760819253677	1.29022635267371
1.4449594719179	1.35222344491274
1.51233761304087	1.40917929024845
1.57788972021521	1.46186160665772
1.64103976456598	1.51148920587118
1.70083016111842	1.55905990728557
1.75607892336647	1.60500380533198
1.80597487405362	1.64942605400607
1.85092308022204	1.69284321450215
1.89313810572691	1.73691661651085
1.9364500687136	1.78446705491506
1.9850365008838	1.83831786267379
2.04118705188627	1.89910961935188
2.10263653938785	1.96279160562433
2.16032216001171	2.01881044972272
2.19752854171264	2.04993076844639
2.19123622534471	2.0341783797122
2.10766946191441	1.94120285845236
1.92755108356455	1.76003164117313
1.66659562531224	1.50518850867258
1.34051762217458	1.19119724174878
0.965031609168689	0.832581621199793
0.555852121311665	0.443865427823689
0.128693693620617	0.0395724424185369
-0.300729138887348	-0.365773554217596
-0.716701841195122	-0.757648781286643
-1.1035098782856	-1.12152945799053
-1.44543871514167	-1.4428918035312
-1.72677381674624	-1.70721203711058
-1.93180064808218	-1.8999663779306
-2.04337958499784	-2.00510332230965
-2.11290929190411	-2.0690181353893
-2.16914139570152	-2.11810864630728
-2.21582138902008	-2.15637241757308
-2.25146223598228	-2.18317556243966
-2.27109565603343	-2.19430820865934
-2.26826235705884	-2.18350831951583
-2.23678571679447	-2.14422017776271
-2.16755458211289	-2.06709247975006
-2.05754884783824	-1.95140069526031
-1.9163901869926	-1.80718975945675
-1.75075076429872	-1.6409983787458
-1.56730274447933	-1.4593652595339
-1.37271829225718	-1.26882910822749
-1.17366957235502	-1.07592863123298
-0.976828749495577	-0.887202534956817
-0.788867988401598	-0.70918952580543
-0.616459453795825	-0.548428310185249
-0.466275310401	-0.411457594502707
-0.344987722939863	-0.308503643564298
-0.263756816159693	-0.235889751170858
-0.206945990438718	-0.184242380632334
-0.168061160063326	-0.148609292428887
-0.139906540652663	-0.123517441132939
-0.11591256909002	-0.103591314661854
-0.0911498172923057	-0.0841771889179018
-0.0627813457049731	-0.0618450855715774
-0.0298933247658598	-0.0346619042450612
0.00712965297388178	-0.00215890140388956
0.0473737779103708	0.0350591270179554
0.0900148093577125	0.0759313539866391
0.134616418037065	0.119483834195207
0.181095327260005	0.165066456859662
0.229505827367083	0.212276181779432
0.279874973193742	0.260780836036415
0.33222201865208	0.310303416971165
0.386691066501057	0.360828484881556
0.443626665546647	0.412845753364055
0.503489251467742	0.467370102963286
0.566605948005151	0.52557402734449
0.632848591537624	0.588122511553841
0.701430481746137	0.654595257912155
0.770996742713283	0.723412837870202
0.840005965856388	0.792384704549957
0.907209480594932	0.859559251309115
0.971980876822272	0.923815899051774
1.03431402291142	0.984861658790745
1.09448060757363	1.04276649911907
1.15257617437417	1.09744573213822
1.20830146128784	1.14847850668666
1.26118693286869	1.19539052871274
1.31116737403969	1.23823445563277
1.3591860649201	1.27821717371452
1.40747328713631	1.31806046306422
1.45921820571474	1.36168814975669
1.51748804388917	1.41297703809037
1.58348778055825	1.47369442437972
1.65453530452786	1.54118616410394
1.7223314167578	1.6066534008326
1.77223268752704	1.65480167977314
