# Supplementary material for: A multiwavelength photoplethysmography dataset with blood pressure and heart rate reference measurements
Source: Data Brief. 2025 Nov 14;63:112284. doi: 10.1016/j.dib.2025.112284 (PMC12682042; doi:10.1016/j.dib.2025.112284)
Supplement: Supplementary file 1 [file mmc1.zip › ppg_csv/ppg_subject_066.csv]

IR_PPG	Red_PPG
-0.964525569035151	-1.03774000837824
-0.969886412131826	-1.04661819220184
-0.967154147313938	-1.04315398846684
-0.956449204936383	-1.02782791296466
-0.938905159464927	-1.0035222544542
-0.916657331244765	-0.974760334602717
-0.892577704764189	-0.946344825281195
-0.869805011423956	-0.922077336927021
-0.851163951141006	-0.904065500040457
-0.838623673872624	-0.892709740028546
-0.832969329973951	-0.887205104349383
-0.833766657148062	-0.886225851337289
-0.839556454968886	-0.88842579882505
-0.848151913602808	-0.892571560594243
-0.856974788690159	-0.897379956699173
-0.863436551618789	-0.901312629686866
-0.865307410118755	-0.902517475661393
-0.860960897213087	-0.898959805478702
-0.849471339940852	-0.88874224402625
-0.830631003646121	-0.870509490940679
-0.804940778937299	-0.84379121344222
-0.773529740416053	-0.809225766233668
-0.737927996910416	-0.76858636430417
-0.699746492519616	-0.724488569025596
-0.660390228285624	-0.679738898601805
-0.620836615284633	-0.636465825766962
-0.58146717255745	-0.595396728294473
-0.542038420830616	-0.555706436600622
-0.501895801237096	-0.515575494868116
-0.460365184393851	-0.473129676359154
-0.417117243944372	-0.427248032366431
-0.372322841319272	-0.377920035266184
-0.326535475998569	-0.326134587609534
-0.280408685507065	-0.273466876362016
-0.234460071658567	-0.221579148926777
-0.189008208474278	-0.171773808502295
-0.144235386355531	-0.124667878699987
-0.100256423757316	-0.0801150927613728
-0.0571353214952758	-0.0374424179722747
-0.0148449636517087	0.00413860056759677
0.0267855751087246	0.0452078518748836
0.0680452056599314	0.0860925773181372
0.109220162562235	0.127040256785135
0.150482358395511	0.168379024306346
0.191870564919645	0.210505622337415
0.233349753338436	0.253702792482612
0.274891787607511	0.297958807664527
0.316516061003862	0.342996023142926
0.358255397987689	0.388499686937035
0.400095631309267	0.434288644014626
0.441969538340558	0.480228285836852
0.483795293369737	0.52596834345755
0.525504067084505	0.570765798504751
0.567039294562939	0.613578315916739
0.608337116707826	0.653438507317634
0.649338029810061	0.689970963566097
0.690067203434845	0.723806742792116
0.73072234118476	0.756641978588999
0.77167332278452	0.79079138290429
0.813329509652039	0.828300151322822
0.855896486355427	0.870011075446861
0.899134841333227	0.915187372760529
0.942320791361172	0.9620043546821
0.984579001240456	1.00864045104064
1.02554124611381	1.05437156197463
1.06600655260589	1.10017855437783
1.10820037237847	1.14860721739909
1.15536679358363	1.20286848752076
1.21060684326431	1.26541309809372
1.27510279299185	1.33626986676221
1.34614927124269	1.41144158079908
1.41567990562219	1.48179060539854
1.47008925134581	1.53303719034628
1.49191326391689	1.54748180629735
1.46474691375235	1.50792083531065
1.37010816444993	1.39942025773169
1.21448684523399	1.23082852341717
1.01151090651759	1.0160409651538
0.774808298713792	0.768952915728252
0.518006972235663	0.503459707927217
0.254734877496263	0.233456674537384
-0.00138003509134471	-0.0271608516545586
-0.236709815114098	-0.264497537861924
-0.437626512158934	-0.464658051298024
-0.590502175812791	-0.613747059176171
-0.68050098175655	-0.697188617954475
-0.730071172532963	-0.740642373299993
-0.757996646666658	-0.764154251978134
-0.772661463723926	-0.776558515762944
-0.780666470087811	-0.784448819984241
-0.786680993607081	-0.792011624206686
-0.793631238844167	-0.801333037521378
-0.80293394926137	-0.812936230328757
-0.814606356261179	-0.826210073410624
-0.827315936330949	-0.839594620122945
-0.838613200904145	-0.850739042891321
-0.845509157707532	-0.856892792825369
-0.845292727065107	-0.855597594944022
-0.836305021471592	-0.845491400071508
-0.818425772466106	-0.826865452622995
-0.793159858052429	-0.801750510284589
-0.763316589712885	-0.773549963007507
-0.732379060763108	-0.746306207764228
-0.703744080044828	-0.723741976189782
-0.6800561633344	-0.708371247801283
-0.662837906943217	-0.700990854582715
-0.652479677081186	-0.700664192122553
-0.648457370272532	-0.705144893593377
-0.64958712703746	-0.711610319215469
-0.654240580147333	-0.717452941894419
-0.660544849527639	-0.720821248186829
-0.666580136101984	-0.720739253273516
-0.670541015177941	-0.716840851171238
-0.670841187315059	-0.709002792388099
-0.666197868168726	-0.697186378586515
-0.655723427837746	-0.681477182707439
-0.638972123727131	-0.662061735696603
-0.615886831986303	-0.638991440126553
-0.586693045267991	-0.611870259441476
-0.551823773706822	-0.579768465893092
-0.511906451669753	-0.541540552368039
-0.467800336767207	-0.496435160723815
-0.420637150953957	-0.44472853032527
-0.371795340969135	-0.388055295542621
-0.322768422696656	-0.329196550713693
-0.274956152413284	-0.271454901035043
-0.229445087751938	-0.217981643958152
-0.18683266999984	-0.17122961653263
-0.147152471482475	-0.13247289404305
-0.109934288626145	-0.101397364544819
-0.0743720104155976	-0.0759889808439012
-0.0395593125322121	-0.0529884275346367
-0.0047553561801969	-0.0288729614835286
0.0304030342465186	-0.000969461480542217
0.0658356610598003	0.0317743178006189
0.10111590918562	0.0686620817170507
0.135673618378926	0.107759958802155
0.169022430034371	0.146804901534697
0.200937087875025	0.184149533060052
0.231530166652846	0.219342110175676
0.261224899006997	0.25309326702744
0.290657686514177	0.286715750605719
0.320553240121266	0.321415878541676
0.351607996256343	0.357854594174659
0.384412866670212	0.396156360433163
0.419428234007937	0.436216173935837
0.457000137382075	0.477973891453635
0.497406141699299	0.521446038889158
0.540892468442621	0.566623062798671
0.587642001635166	0.613464284972249
0.637668643262345	0.662027975285131
0.690688839634704	0.712575190421518
0.746039692703189	0.765470168211972
0.802711917283289	0.820834015555295
0.859520350120194	0.878167575191063
0.915383912177782	0.936292233368991
0.969670180517023	0.993781596591404
1.02257679461798	1.049799261245
1.07550136763138	1.10505274735377
1.13122927457728	1.16231527070434
1.19362768010981	1.22592522816787
1.26655085556538	1.30013436288503
1.35194160136871	1.38677419678
1.44754467429676	1.48290800471511
1.54499345426639	1.57910274492209
1.62919134769703	1.65909734586172
1.67980807629387	1.70166597593937
1.67517315998971	1.690872501775
1.60282694483116	1.60770319756223
1.45692358340735	1.45516121988206
1.25250182722336	1.24764305299053
1.00460042778425	0.999545181143676
0.728258136595127	0.725264088597539
0.438513705161051	0.439196259608157
0.150405884987105	0.155738178431568
-0.121026572421631	-0.110713670676188
-0.36074491556008	-0.345762803459072
-0.553710392923162	-0.535012735661047
-0.684884253005799	-0.664066983026074
-0.750943800903825	-0.730885665339683
-0.792161723272658	-0.776566384263658
-0.817523431964836	-0.808109337051245
-0.834552073176467	-0.831228918404263
-0.849036242605385	-0.85037652434591
-0.86497646625374	-0.868815265955382
-0.884615361108737	-0.888704179550361
-0.908510094014961	-0.911148558419327
-0.935694426734307	-0.936194991358817
-0.96397997418164	-0.962847757124101
-0.990404134472126	-0.989228370390243
-1.0117808532228	-1.01288048079438
-1.02525865378505	-1.03113715931008
-1.02880207367419	-1.04153320150582
-1.02154588448802	-1.04228364645415
-1.00397575343699	-1.03273505094455
-0.977897450601929	-1.0136026103683
-0.946160851568839	-0.986905428170699
-0.912149630351272	-0.955615430092341
-0.879154183632058	-0.923060117981708
-0.849814796199989	-0.892233562815949
-0.825807056405416	-0.865301324057766
-0.807804873194855	-0.843478199153486
-0.795620394494632	-0.827165210463848
-0.788413760078344	-0.816097467027414
-0.784888164403727	-0.809421285861356
-0.78344050231708	-0.805802407379781
-0.782322132121023	-0.803626849837141
-0.779849305948922	-0.801209753591817
-0.774610865351609	-0.796924925798636
-0.765596952683476	-0.789269720938378
-0.752230221518612	-0.776904462519158
-0.734328058811307	-0.758722600724076
-0.712005463811893	-0.734001243097362
-0.685505634845417	-0.702554987833963
-0.655008071501642	-0.664767469191883
-0.620544842046255	-0.621496452999746
-0.582099141556622	-0.573938781457805
-0.539826038251444	-0.523479939567425
-0.494244258537614	-0.471482753681078
-0.446249366697862	-0.419034317465929
-0.396932801835122	-0.366786935475005
-0.347330654466231	-0.315022028447375
-0.298224429707269	-0.263894737915306
-0.250026152003661	-0.213643401664044
-0.202777662643005	-0.164605128959148
-0.156294785545343	-0.117064510638362
-0.110375420138388	-0.0710552049431644
-0.0649261052927418	-0.0262510169801746
-0.0199263757858238	0.0179718935969038
0.0247320516495243	0.0623751249661223
0.0694033477403916	0.107742837591439
0.114696546968943	0.154767030173599
0.161273808894572	0.203798999651014
0.20954267857624	0.254606599919087
0.259441271902254	0.306441031388173
0.310441811082025	0.358444729339247
0.361757956535136	0.410094497821113
0.412638030517633	0.461338082914474
0.462591190270198	0.5123438740852
0.511460720096834	0.563120204743768
0.559381188683945	0.61337052645781
0.606688195588827	0.66269172675718
0.653813164249201	0.710870891583047
0.70118798552113	0.758045800087432
0.749158459830638	0.804700108313467
0.797891964256801	0.851518693329976
0.847305600769859	0.899132330860903
0.897063134525548	0.947856922971593
0.94666478378379	0.997571071994303
0.995602407872802	1.04775318597469
1.04348940352135	1.09758345112996
1.09006024754916	1.14607133876854
1.1350223204392	1.19219709006521
1.17788283476221	1.23500273873385
1.21792367528532	1.27365843383674
1.25441835036732	1.30766140696934
1.28705267449597	1.33727917590691
1.31642986280947	1.36409053512937
1.34450205065533	1.39124388540256
1.37470197037112	1.42310151273437
1.41149023089796	1.46419433422077
1.45912781763818	1.51769315255766
1.51975412814897	1.58375942613093
1.59121416743426	1.65812434525
1.66540531062385	1.7311952185733
1.72799005135138	1.78809382502028
1.7600470548522	1.81018941855788
1.74540515803499	1.78054852702235
1.66266178678488	1.68360550135704
1.51466932535767	1.52511595859514
1.31420288261814	1.31727534283051
1.07403756743107	1.07227909815702
0.806948488661242	0.802322668668523
0.525710755173444	0.519601498458885
0.243099475832457	0.236311031621964
-0.0281102404969341	-0.0353532877483783
-0.275143284949949	-0.283196015558282
-0.485224548661802	-0.495021707713886
-0.645578922767712	-0.658634920121331
-0.741665082302979	-0.75942700214762
-0.802345470731983	-0.826674334965258
-0.847672440817143	-0.879951907368541
-0.883813232430394	-0.923873007244028
-0.91508721135401	-0.961341997328025
-0.944410556579738	-0.994379939245075
-0.973769720760982	-1.02488047528968
-1.00442705645954	-1.05479554021812
-1.03682095787708	-1.08569462938742
-1.0703081080201	-1.1180865979911
-1.10297610703071	-1.15094432901035
-1.13177973060716	-1.18170223345466
-1.15312817355083	-1.20676548396862
-1.16379806657357	-1.22238225302662
-1.1618631824234	-1.22567428274322
-1.1473211523786	-1.21554225783663
-1.12219227281291	-1.19313464354885
-1.0900516656062	-1.16170600349692
-1.05519300905274	-1.12591382120732
-1.02173338076466	-1.09080269336711
-0.992899827038673	-1.06079331747882
-0.970615187245858	-1.03890309778458
-0.955407420020476	-1.02628519610247
-0.946585160935178	-1.0221509369088
-0.942577968973003	-1.02410843662057
-0.941352071948074	-1.02884141272188
-0.940814783715093	-1.03294425315845
-0.939124568249346	-1.03360703962746
-0.934856296043162	-1.02892092527427
-0.927020827500626	-1.01785584399143
-0.914983858677199	-1.0001343983116
-0.898352200382433	-0.976146994702242
-0.876904567515983	-0.946856528585558
-0.85059642297512	-0.913565195314859
-0.819581065160472	-0.877508587891012
-0.784190545179095	-0.839393645651101
-0.744894436120909	-0.799111780438044
-0.702270604419371	-0.755840061258437
-0.656988230812542	-0.708492391014045
-0.609795660459042	-0.656312573582529
-0.561514357888764	-0.599449522487502
-0.513011852748453	-0.539312715658647
-0.46510252252056	-0.478413471850611
-0.418389478338906	-0.419618467781374
-0.373144120787259	-0.365183753670265
-0.329296973833846	-0.316082144198642
-0.286531794939993	-0.271870105388499
-0.244425139893124	-0.231028466075105
-0.2025801104359	-0.191556786158805
-0.160720350729896	-0.151596052296059
-0.118721448316044	-0.109967500498469
-0.0766007292808038	-0.0665530967620795
-0.0345130828773099	-0.0223415509573082
0.00725674771573677	0.0210074374481014
0.0483835821342413	0.0619649320764244
0.0887012873149829	0.0999415584973682
0.128393891529601	0.135702749242498
0.168001939767402	0.171173509118092
0.208207893905644	0.208756189302575
0.249566803957028	0.250500682993092
0.292366879352471	0.297435539331734
0.336652085825188	0.349274243239676
0.382322019565439	0.404627146380961
0.42922632453005	0.4616288204298
0.477235370649644	0.518608743982473
0.526284760626096	0.574479968356966
0.576360993767568	0.628832343641146
0.627418187190116	0.681835895412793
0.679276174008489	0.734006620411105
0.731570801923468	0.785889424075884
0.78379409257703	0.837744362776501
0.835416849107559	0.889370186809016
0.886046798801745	0.940170569434465
0.935522973440385	0.989404905914391
0.983869197216452	1.03646007011609
1.0311530887974	1.08103502592131
1.07737916122379	1.123201281297
1.12251496552028	1.1634030313199
1.16667842931265	1.20256389881428
1.21045168859452	1.24230741001141
1.25521012937979	1.28507621902589
1.30323459728531	1.33389804331713
1.35729470198585	1.39158708364815
1.4194832277883	1.45933737504545
1.48936673209597	1.53495460572504
1.561955666784	1.61125116706168
1.62640007019651	1.67531251367048
1.6663776365237	1.70938981342015
1.66271159133863	1.69391723618786
1.59870279739487	1.61314531407081
1.4653476335294	1.46561559260392
1.27594338786248	1.26445241878816
1.04378734851439	1.0227801396245
0.782176803605382	0.753723102113922
0.504409041255733	0.470405653257402
0.223781349585708	0.185952140055914
-0.0464089832844267	-0.0865130904895638
-0.292864669234403	-0.333865691378056
-0.502288420143955	-0.542981315608585
-0.661382947892815	-0.700735616180175
-0.755258653621354	-0.792397801178346
-0.809182807713519	-0.84574369539084
-0.842246725851188	-0.87991763388159
-0.861773767635718	-0.900747218448961
-0.87381714772614	-0.912678847751511
-0.8831034406089	-0.919381200952757
-0.892997813057111	-0.924105699511909
-0.905379797684127	-0.929519262989469
-0.920500541408032	-0.937199638635921
-0.936999234172223	-0.947175444834704
-0.952203951918248	-0.95778191349715
-0.962724845263756	-0.965992072058642
-0.965250223194451	-0.968238403010013
-0.95740845531758	-0.961487802139308
-0.93850296429321	-0.944167636544389
-0.909892403824426	-0.91667579739395
-0.874858011458969	-0.88143535948999
-0.837933653494245	-0.842492500892252
-0.803851301807305	-0.804684385753403
-0.776436116480374	-0.77255557757986
-0.757822622768056	-0.74931011078534
-0.748216696214169	-0.736139027464143
-0.746200273617562	-0.732192371764369
-0.749378504905463	-0.73516195511052
-0.755067754132234	-0.742164334422332
-0.760789953171509	-0.750536954877311
-0.764520708187835	-0.758268236813949
-0.764777503332975	-0.764010112597379
-0.760668412576738	-0.766837699146297
-0.751928413126941	-0.765972822562417
-0.73885882199938	-0.760589478193068
-0.722078908132873	-0.749764873321338
-0.702126672352705	-0.732590228173699
-0.67911166034978	-0.708358190871985
-0.652605998200008	-0.676736263871748
-0.621809727400629	-0.637906639020112
-0.585921513134435	-0.592650196640558
-0.544577674270459	-0.542294283673592
-0.49816818069373	-0.488484241365351
-0.447855797242971	-0.432831355378049
-0.395243022343	-0.376570581629124
-0.341831748206829	-0.32039277450597
-0.288574972932349	-0.264502741477123
-0.235753971911619	-0.208820953181175
-0.183188880617802	-0.153221418716307
-0.130605207612944	-0.0977644818047824
-0.0779301751525775	-0.0428813584635584
-0.0253863359020619	0.0106567656951155
0.0266082252284646	0.0621022571930099
0.0776222805087102	0.111216582094257
0.12732791376769	0.158487650148157
0.17548256444297	0.204892721521749
0.221877442302539	0.251356296790237
0.266396172264553	0.298258700950499
0.309163123246248	0.34529200613821
0.350619919695118	0.391718424122113
0.391431555678574	0.436860645059678
0.432270575340065	0.480527140191624
0.47359875364314	0.523098539430846
0.515580323970911	0.56522753345065
0.558195478085595	0.607436360608935
0.60144757555167	0.649956423006007
0.645478226918696	0.69287976428713
0.69053788189331	0.736462099831981
0.736904071016759	0.78135446494599
0.784816781689386	0.828570010327573
0.834432650401556	0.879139344841885
0.885774857941639	0.933596587297538
0.938654849700039	0.991563940556849
0.992589707262468	1.05167392099113
1.04680985725757	1.11189305739832
1.10045424066611	1.17013690695563
1.15291439755812	1.22493368938988
1.20418214536957	1.27591356554562
1.25511437691737	1.32408951414817
1.30754765492136	1.37194930592981
1.3640780352672	1.4232224932061
1.42727233322706	1.48198885972884
1.49827765138533	1.55087241745644
1.57515601210283	1.62863576875431
1.65150972989721	1.70812341620616
1.71599005710469	1.77561779484562
1.75317002842057	1.81229391628403
1.74601445902829	1.79794318003127
1.68178936899447	1.71975090736593
1.55558723437903	1.57738512007546
1.37873851767619	1.38317620914379
1.16257368138016	1.1494545655548
0.918423187985156	0.888550580292429
0.657617499985395	0.612794644340573
0.391487079875091	0.334517148683145
0.131362390148458	0.0660484843040548
-0.111426106700289	-0.180280957812787
-0.325547948176936	-0.39214078668347
-0.499672671787266	-0.557200611324083
-0.622469815037066	-0.660484876059969
-0.690278721794069	-0.728294938997481
-0.741273736671191	-0.779364987495406
-0.78198493904079	-0.819270427400403
-0.8172437711507	-0.85294440565644
-0.850340711090194	-0.884577787878702
-0.883316042163997	-0.917125586531196
-0.917213944784405	-0.951808938913922
-0.952230668600714	-0.988100146686948
-0.987748979600483	-1.02428938313901
-1.02234106431036	-1.05829836321491
-1.05389898015536	-1.08831088991785
-1.07998310142689	-1.11294967378966
-1.09831709255828	-1.13108052047134
-1.10726578757316	-1.1416248160083
-1.10614521335396	-1.14367251061922
-1.09531955120266	-1.1368823736928
-1.07615125484178	-1.12192380566942
-1.050889254659	-1.10063965889474
-1.02249836942419	-1.07578461281159
-0.994335858308752	-1.0504811226551
-0.969613519597631	-1.02762863038125
-0.950744095763654	-1.00937464834929
-0.938798002666186	-0.996712036381215
-0.933292608612503	-0.989350392169434
-0.932399655839476	-0.985923028050836
-0.933492085072819	-0.98439734203185
-0.933826483443499	-0.982537931664955
-0.931125462406351	-0.978340941352167
-0.9238910740578	-0.97031125198815
-0.911409448817199	-0.95748165952645
-0.893550451989567	-0.939221769020918
-0.87051676018149	-0.914980929488461
-0.842654825949794	-0.884182812287614
-0.810371952897513	-0.846445516616221
-0.774148301005644	-0.802070907604819
-0.734607156847861	-0.752512024386693
-0.69258117538445	-0.700476078645574
-0.649093809834624	-0.64944061872258
-0.605232866305576	-0.602663553834989
-0.561969329031732	-0.56207885367348
-0.519987172310507	-0.527558703124795
-0.479542692873867	-0.496918868396315
-0.440364581168867	-0.466738183664655
-0.401665210006841	-0.433631598914746
-0.362335547115849	-0.395382707711506
-0.321308576626574	-0.351454372099578
-0.277942104741251	-0.302719030398274
-0.232210668329301	-0.250700309480359
-0.184623749929572	-0.196923637397524
-0.135973754100373	-0.142701330449758
-0.0870687570167017	-0.0891747047540238
-0.0385382235329252	-0.0373659162873668
0.00926699022232625	0.0118439385292663
0.0562885114982145	0.0578902503021588
0.102709509242978	0.100862907407956
0.148870797133066	0.14176324939504
0.195183374095281	0.182388407024949
0.242051795558858	0.224814394711686
0.28980731678163	0.270712820290246
0.338640263675828	0.320824910596771
0.388547982533404	0.374824737494645
0.439337912936282	0.431610041842232
0.490702123248329	0.489843857286936
0.542326104936915	0.548441641392104
0.593999372007205	0.606827809689952
0.645735660043295	0.665012906047517
0.697873445832061	0.723544241046022
0.751068509699899	0.783283956629031
0.806138681351577	0.845051724800329
0.863806565532891	0.909266451148321
0.924412057053311	0.975692444773521
0.987674244964258	1.04336213337843
1.05259730778273	1.11075450573707
1.11758414517499	1.1761965871791
1.18076282300161	1.23827330044599
1.2404869840133	1.29609161791849
1.29591975673572	1.34949907096159
1.34752827825792	1.39938150854932
1.39728441022214	1.44791422045443
1.44845679165409	1.49850631194385
1.50496558822666	1.5552137395556
1.5702477844167	1.62151016030463
1.64561204096498	1.69846716067892
1.72831587170632	1.78265041865658
1.81000518781566	1.86448361728637
1.8764407550411	1.92813926245573
1.90925874369067	1.95376685309613
1.89413968519501	1.92541389355727
1.81441446936642	1.83214466792183
1.67292876738221	1.67942241231951
1.48163419130832	1.47896245973186
1.25248235321065	1.24248014314045
0.99742486515513	0.981690795526842
0.728413339207676	0.708309749872594
0.457399387434206	0.434052339159267
0.196334621900638	0.170633896368422
-0.0428293453271096	-0.0702302455183801
-0.248140902183118	-0.276824753519579
-0.40764843660147	-0.437434294653612
-0.507185033156726	-0.537828158559914
-0.57371412649246	-0.606879947040649
-0.62664782692709	-0.664140789259113
-0.672097858795849	-0.714509222647525
-0.714511504785222	-0.761177727749499
-0.756808874910833	-0.806078748606498
-0.800587855656016	-0.850342458407343
-0.846253637490507	-0.894511438789023
-0.893096343040178	-0.93841126458663
-0.939412169770822	-0.980898048510857
-0.98274754705945	-1.01983759946357
-1.02030045271001	-1.05251211203418
-1.04945642485546	-1.07637875127776
-1.06837013582535	-1.08986417006186
-1.07643740566482	-1.09280987855801
-1.07448787836568	-1.08643235236876
-1.06461954422908	-1.07298120014152
-1.04973849170906	-1.05531937968388
-1.03296769434684	-1.03650688743064
-1.01710535768265	-1.01939776553835
-1.00423404851987	-1.00624202201882
-0.995499866019681	-0.998290034994214
-0.991070044800768	-0.99554887499339
-0.990279219967369	-0.996920958649545
-0.991938837720918	-1.00067872175611
-0.994712605921688	-1.00497993888491
-0.99739339624863	-1.00822539519572
-0.99896363385702	-1.00921231136167
-0.99849714502468	-1.00714429875065
-0.995071224132849	-1.00162058568984
-0.987809190264303	-0.992618954886296
-0.976042730227941	-0.980341863996862
-0.959500938426757	-0.964923255175157
-0.938420454894796	-0.946199950654003
-0.913483176354003	-0.923695303879674
-0.885585172837222	-0.896828823789527
-0.855565253594776	-0.865296166448614
-0.824014312590013	-0.829427216898827
-0.791192696979588	-0.790246228311935
-0.757052329448664	-0.749154705032335
-0.721370964521643	-0.707459549181375
-0.683984831668968	-0.666066049665325
-0.64502668886929	-0.625480482036351
-0.605016420617726	-0.586012035379673
-0.564704645497585	-0.547907126953581
-0.524729674030803	-0.51124422454903
-0.485292750389518	-0.475684196600191
-0.446059240587875	-0.44031449602012
-0.406356571708527	-0.403788647198843
-0.365567621962828	-0.364782932533131
-0.323483302982174	-0.322508801950449
-0.280390739619167	-0.276956950279284
-0.236875707490068	-0.228790521402554
-0.193515680601948	-0.179017716308618
-0.15064439734617	-0.128623623363248
-0.108268421398417	-0.0783064119242676
-0.0661135718958906	-0.0283756788761117
-0.0237167234749407	0.0212554742604492
0.0195089431068734	0.0710458089909114
0.0642143732166958	0.121688280516784
0.11098180729236	0.173796810528504
0.160136615383003	0.227578593193089
0.21163212440335	0.282685464689073
0.265092403541444	0.338281582647751
0.319981697974417	0.393342263657153
0.375816402344348	0.44714913505305
0.432335459432974	0.499721931180966
0.489538325062447	0.551841298772858
0.547557438452091	0.604610172477743
0.606460129991052	0.658905024579276
0.66610960669064	0.715081258963721
0.726155939654973	0.772999351138582
0.786146572548955	0.83219569083625
0.845666788249017	0.892021924574725
0.904413647221755	0.951735994281529
0.962189964723011	1.01060935118009
1.01886651177654	1.0680779829496
1.07435096437802	1.12385274537663
1.12857388806218	1.1778912236874
1.18149213141728	1.23029431369531
1.23313365940334	1.28129445321965
1.28375765525936	1.33142020376061
1.33416135202514	1.38172149786804
1.38598286389184	1.43386876482081
1.44169364654733	1.49000474074995
1.50400314441472	1.55222960812978
1.57460550522037	1.62162178752765
1.65247602050653	1.69678108249839
1.73221196836956	1.77215202515578
1.80314535901037	1.83686497278574
1.84994928518429	1.87511103380294
1.85510621765629	1.86879578972741
1.80627031629584	1.80493166347657
1.69032429462345	1.67840492768125
1.51973968638153	1.50105343789121
1.30698802531248	1.28471504965617
1.06454084515871	1.04122761852589
0.804869679662636	0.782429000050112
0.540446062566665	0.52015704977858
0.283741527613204	0.266249623261037
0.0472276085446631	0.0325445760472286
-0.156624160896549	-0.169120236313102
-0.315342246968023	-0.32690695827021
-0.414434348708697	-0.426553650395213
-0.477240002075317	-0.49275670948635
-0.522474811077402	-0.543755263843706
-0.557194244556692	-0.584739041210689
-0.586812063969154	-0.619236124195589
-0.615098052801764	-0.649714129922988
-0.644336765501339	-0.678255052346955
-0.675497077779198	-0.70671202364418
-0.708381861077311	-0.736229188981422
-0.741778583356488	-0.766606054825359
-0.773644238602178	-0.796097514294097
-0.801386927465234	-0.821893779704393
-0.822314084021949	-0.841111105610371
-0.834239267256471	-0.851829843055643
-0.836078869019761	-0.853665050981934
-0.828191617500921	-0.847618791150531
-0.812334526307499	-0.835431770210781
-0.79129536990242	-0.818961712839797
-0.768349113187261	-0.79995428957585
-0.746671085805847	-0.780153132121606
-0.728817141778378	-0.761475542994836
-0.716360031368533	-0.745993125151169
-0.709751413550919	-0.735620155316034
-0.708439275535879	-0.731617873230117
-0.711177496689598	-0.734093173810151
-0.716399158412161	-0.741724225923896
-0.722511321452704	-0.751929892412704
-0.728009593680169	-0.761437765954505
-0.731439546592074	-0.767003329296581
-0.731350712753499	-0.766081768593048
-0.726371744446062	-0.757308397484073
-0.715424298539542	-0.740626229974877
-0.697974028281297	-0.716990006768721
-0.674187031819177	-0.687808303826495
-0.644924210473503	-0.654449596397576
-0.611573308861958	-0.618068578366314
-0.575748083445204	-0.57971070427142
-0.53891783019216	-0.540420702048133
-0.502092192239583	-0.501187120862778
-0.465701738502992	-0.462767726242168
-0.429700138738179	-0.425534722340137
-0.393792754765283	-0.389491084250528
-0.357686697186026	-0.354461788564766
-0.321283381436161	-0.320296909368056
-0.284764635109757	-0.286965193224663
-0.248567904962472	-0.254520532322197
-0.213257725097615	-0.222977595369214
-0.179328741241067	-0.192205174796762
-0.147026037708133	-0.161932027050205
-0.116241006011226	-0.131802910811424
-0.0865002718503195	-0.101380037039234
-0.0570462784740909	-0.0701504941792538
-0.0269847736280523	-0.0376653394011639
0.00450997867156535	-0.00377582602714986
0.037964637249184	0.0311962685382914
0.0734325114048852	0.0664956550848837
0.110450470130159	0.101179395506914
0.148178960329491	0.134482610177321
0.185719913691596	0.166186551375738
0.222490290836364	0.196849048543966
0.25849076047241	0.227808877343166
0.294357270244719	0.260894572161956
0.331162731774288	0.297876177198156
0.370055178168665	0.339920247413055
0.411904754568781	0.387300031757019
0.457096658135038	0.439379444185879
0.50548344914115	0.494805294005914
0.55642469726138	0.55187607620969
0.608873096929183	0.608970704202362
0.661539866114793	0.66486412818424
0.713139947132181	0.718831472750939
0.762634802481602	0.770543219884814
0.809416812676681	0.81986120431704
0.853478889811648	0.866730340023492
0.895607579358515	0.911347623778318
0.937518379006998	0.95460732324001
0.981776917673185	0.998518279025923
1.03138147976764	1.04615539665805
1.0889348514823	1.10081181233561
1.15539749304351	1.16431113431102
1.22861214865707	1.23493890576771
1.30207593498448	1.30587042936133
1.3645919999907	1.36493996339259
1.40132285308058	1.39621044935247
1.39640026483272	1.38324854180047
1.33842771914695	1.31334955854081
1.22203291986286	1.1852869940105
1.05823398940373	1.01060733704464
0.858049050192825	0.800857076478326
0.63249622465341	0.56758270114666
0.392593635208754	0.322330699884737
0.149359404282125	0.0766475615276567
-0.0861883457032095	-0.157920225089482
-0.303031492323982	-0.369826171131581
-0.490151913156925	-0.547523787763543
-0.63653148577877	-0.679466586150269
-0.728932369400922	-0.758341825513761
-0.788339654552249	-0.815737777991571
-0.832058856692966	-0.859282117731776
-0.866831591418325	-0.895145181374664
-0.89809888286227	-0.927551340293449
-0.929676669734804	-0.958909531778052
-0.963530643899508	-0.990298135442571
-0.999724434802212	-1.02189779836271
-1.03662223250357	-1.05314166138726
-1.07132285154277	-1.08265276274586
-1.10026284940625	-1.10824181075599
-1.11995468510992	-1.12720304967352
-1.12780416504933	-1.13694909055301
-1.12283978180237	-1.13583027870233
-1.1061017249427	-1.12380222872823
-1.08053461185974	-1.10260768264236
-1.05041067851006	-1.07542883701266
-1.02043976598695	-1.04621172850937
-0.994797822780938	-1.01889944158241
-0.976323886627147	-0.996724971040565
-0.966054898858036	-0.981629704053111
-0.96317285948535	-0.973868787440379
-0.965378616277169	-0.971944007539876
-0.969589469661336	-0.973004242524258
-0.972734284363926	-0.973654836515226
-0.972404551078507	-0.970932145216654
-0.96719069019625	-0.963077166774742
-0.956637952579649	-0.949746464971779
-0.940887660095571	-0.93155896299547
-0.920199950551657	-0.909250703673698
-0.894574644551415	-0.882938038268362
-0.863579387797257	-0.851854170646749
-0.826426811995522	-0.814592990842264
-0.78230271087785	-0.769664846958653
-0.730813694550971	-0.716111983506546
-0.67233798620079	-0.653981502018822
-0.608139593470926	-0.584518334133624
-0.540212100274609	-0.509998804380896
-0.470882410557149	-0.433236928504701
-0.402293954213514	-0.356923595585512
-0.335946517021235	-0.283075545463468
-0.272444639847483	-0.212844671018771
-0.211531402849584	-0.146675303371326
-0.152356480827103	-0.0845135190611263
-0.0938325357268128	-0.0258340072811989
-0.0349610370391781	0.0303929624375569
0.0248992918637996	0.0855215124451957
0.0858341346585049	0.140822134088622
0.147330904920005	0.197133018243965
0.208458484418562	0.254806095985508
0.268221579560796	0.313839533662214
0.32593774154065	0.373919353811402
0.381449081862986	0.434310863698025
0.435086023900279	0.493832240104999
0.487458360474015	0.551145566325467
0.539217735313618	0.605314547943317
0.590912274623114	0.656297321671428
0.642965914083915	0.705108511193677
0.695739611488676	0.753609178396214
0.74962379598661	0.803954209391442
0.805065123622999	0.857857815562186
0.862444752189298	0.915988395035988
0.921893436300856	0.977757442739774
0.983209643860985	1.04158835139811
1.04593720164205	1.10554035102273
1.10951612038662	1.16799044355051
1.17338036388185	1.22804517505979
1.23695349341578	1.2855331489264
1.29958389176113	1.34073722955396
1.36050917154777	1.3941961067244
1.4189538879551	1.44669092057074
1.47442648340732	1.49925743996216
1.52718395894842	1.55310308315706
1.57867867150614	1.60946675107652
1.63166706643294	1.66953678867066
1.68969387807193	1.73442139624894
1.75587592793906	1.80484085561409
1.83113178530125	1.88004820429863
1.91222145179391	1.95595549906115
1.99024061544118	2.0233460200323
2.05040292366829	2.06749390684408
2.07381725878251	2.0701206409083
2.04387878050614	2.01661068442151
1.94651884348627	1.89435482867768
1.7875725283183	1.71551692632195
1.57928065846058	1.49226082999944
1.33388405737145	1.23675039235529
1.06362354850927	0.961149466034626
0.780739955332397	0.67762190368257
0.49747410129918	0.398331557944254
0.226066809867972	0.135442281464808
-0.0212410955028734	-0.0988820731106402
-0.232208791355004	-0.292477653136961
-0.394595454230066	-0.433180605969026
-0.493849405296704	-0.516189882186624
-0.560873060559654	-0.582942527757255
-0.616661970094681	-0.64076837423764
-0.666931750718762	-0.694728116273144
-0.715445887638196	-0.747638509361771
-0.764506118369904	-0.800618040936499
-0.815384353996601	-0.853801513968938
-0.868500003185778	-0.906876019454696
-0.923346341543331	-0.959240558452682
-0.978345386219672	-1.00985725983157
-1.03087650043245	-1.0571101242746
-1.07763539544127	-1.09894014450685
-1.11529066031261	-1.13320512334575
-1.1412235808205	-1.15801662023306
-1.15410322121463	-1.17197849896541
-1.1541600369872	-1.17446672211669
-1.14315026929548	-1.16597747346361
-1.12407384636885	-1.1483736280333
-1.10069877674492	-1.12480736371708
-1.07694905066981	-1.09922222115941
-1.05626203580129	-1.07560372500471
-1.04104540119054	-1.05723657979715
-1.03235778831841	-1.04615070770014
-1.02990484589779	-1.04289595012284
-1.03234422963514	-1.04669840986428
-1.03776424298125	-1.05585483254239
-1.04413875699246	-1.06807805355245
-1.04960564451563	-1.08064317468256
-1.05254502330717	-1.09044947592257
-1.05156697013526	-1.0942226739102
-1.04552900805181	-1.08899069768395
-1.03360140670787	-1.07274808517236
-1.01534467079853	-1.04504665545555
-0.990764918796182	-1.00725086406396
-0.960311687783702	-0.962311848589449
-0.924800064615427	-0.914042952344557
-0.885259863268599	-0.86606394058459
-0.842756201535088	-0.82079838680304
-0.798225949806352	-0.778917901064097
-0.752337760513036	-0.739368482740121
-0.70539949139193	-0.69986873141498
-0.657366869315404	-0.657709729077626
-0.608004360300331	-0.610684017968675
-0.55716635351182	-0.557882589275433
-0.505052559563636	-0.50006227734873
-0.452277974952322	-0.439421816913934
-0.399705918607453	-0.378868285554342
-0.348141983000719	-0.321096644378686
-0.298079115276145	-0.267875435461285
-0.24964185541475	-0.219787356981506
-0.202701902434706	-0.176415711899668
-0.157044391694664	-0.136761331027263
-0.112505490385704	-0.0996595614018521
-0.0690278451304958	-0.0640583285569834
-0.0265870057764373	-0.0290989561144786
0.0149740435887179	0.00601640234073216
0.0560577683945095	0.0422325321602829
0.0972788810604425	0.0806684889287488
0.139344376436929	0.122354662097712
0.182939268106038	0.167825699502619
0.228636267536172	0.216853735321303
0.276810872652242	0.268572481367689
0.327556182000031	0.321982949542253
0.380612395415399	0.376494821971649
0.43537421668563	0.432123406878773
0.491053532748935	0.489241782868795
0.546968560622344	0.548106269473854
0.602793903360249	0.608504484187498
0.658600177691583	0.669733256395952
0.714692113326053	0.730901536836311
0.771430330998102	0.791389621238814
0.829163188161637	0.851177428641627
0.888197129982301	0.910837414538885
0.948687566702075	0.971212953399256
1.01045948849359	1.0329383127003
1.07286004179363	1.09597944642656
1.13477762969703	1.15942619647366
1.19495008380675	1.22178456721009
1.25254473980573	1.28179553337162
1.30781405229092	1.33946377226438
1.36254011203381	1.3967610339083
1.41998035530025	1.4575254549299
1.48411014059262	1.52635770528508
1.55811877280411	1.60660570843361
1.64234537076519	1.69785640353247
1.7321708539068	1.7937386165864
1.81672233107874	1.88102901895586
1.87930611944338	1.94087337587815
1.90007597353315	1.9523642542505
1.86312587188874	1.90921320445457
1.75983985716443	1.79725180409022
1.59773811794767	1.62862667788019
1.38925515581368	1.41548445054723
1.14682547233764	1.16997174681408
0.88288356909475	0.904235191403489
0.609863947660212	0.63042140903819
0.340201109609224	0.360677024440931
0.0863295565169833	0.107148662334454
-0.139316210041312	-0.118017052558496
-0.324301688490463	-0.302673495515178
-0.456192377255273	-0.434674041812848
-0.530599827256521	-0.510488015876114
-0.587361772045437	-0.570457788907175
-0.633496682058484	-0.620914460700096
-0.674456225162658	-0.666491245242288
-0.714260831672519	-0.710201253606325
-0.755639732342862	-0.753848324792241
-0.800003556260757	-0.798479411412778
-0.847346687653169	-0.844553146169113
-0.896249774725704	-0.891717531574122
-0.944074198591245	-0.938454242272868
-0.987381654698534	-0.981989731242877
-1.02256512668292	-1.01871743081136
-1.04659431774135	-1.04512976068611
-1.05770275041846	-1.05901346592774
-1.05585472662782	-1.06041149453375
-1.04291101872635	-1.05183798071626
-1.02244283229061	-1.0375796081455
-0.999149296036857	-1.02239593319471
-0.977937179175682	-1.01029924703795
-0.962898695472908	-1.00398195292257
-0.956530928187536	-1.00486239254878
-0.959442712354533	-1.01331625949223
-0.97053591426256	-1.02878569568142
-0.987464650825746	-1.04977392795674
-1.00719817506868	-1.07390954109289
-1.02660662685542	-1.0982681831876
-1.04299475379247	-1.11992806310921
-1.05447000560401	-1.13649859721802
-1.06003325782326	-1.1463674358789
-1.0593738323574	-1.14858918394832
-1.05250499128026	-1.14256473771546
-1.03944577978505	-1.12778455305962
