# Supplementary material for: A multiwavelength photoplethysmography dataset with blood pressure and heart rate reference measurements
Source: Data Brief. 2025 Nov 14;63:112284. doi: 10.1016/j.dib.2025.112284 (PMC12682042; doi:10.1016/j.dib.2025.112284)
Supplement: Supplementary file 1 [file mmc1.zip › ppg_csv/ppg_subject_067.csv]

IR_PPG	Red_PPG
-1.36159813125837	-1.41360409999082
-1.37058605426979	-1.40614657552845
-1.37598654107404	-1.39431039569105
-1.37337127953363	-1.37554720027611
-1.35802874578595	-1.34695352875082
-1.32645213753097	-1.30572711526007
-1.27725169248041	-1.24973726110691
-1.21017666894105	-1.17826661598021
-1.12967122981165	-1.09090005734437
-1.04111304006057	-0.994797484457154
-0.948222535178526	-0.895206280000096
-0.854720150656231	-0.79737382665473
-0.764326321984403	-0.706547507102589
-0.680761484653758	-0.629027442598731
-0.608937050033432	-0.567153140382368
-0.551074754873835	-0.520311265689343
-0.50568255154913	-0.485126270708632
-0.471159735883876	-0.456815440719385
-0.445264974899432	-0.431014919654717
-0.425704677497833	-0.405223189368288
-0.410309089766977	-0.379092438589703
-0.396841978233506	-0.353472246632867
-0.38280753495427	-0.329041088632625
-0.36553841503818	-0.30558760540541
-0.342580309088868	-0.282131334987822
-0.312186842038492	-0.257265296162032
-0.273664571458333	-0.229258390665994
-0.227419529226038	-0.196064492675344
-0.174758747635976	-0.15560845348736
-0.11760565803733	-0.106442964953517
-0.0582161033549396	-0.0484462405418655
0.00117723591617017	0.0169724492086503
0.0588583015522653	0.0873046687913924
0.11413535045874	0.159659881300714
0.167581338280733	0.231442487512587
0.22079131229476	0.30091948092539
0.275711570181811	0.367651004684747
0.333831200924813	0.432573675938214
0.395517481458235	0.49748353769218
0.459636610630365	0.56396840296687
0.523625890599677	0.632273446781399
0.584212374390302	0.700802528908996
0.638673355512753	0.766633085801163
0.686070262522648	0.826703015105395
0.727772450345805	0.878968028152711
0.766992946611656	0.922988011608235
0.807600157349285	0.959763017926583
0.852731309898087	0.99110157519976
0.903684832898478	1.01905527587414
0.959419592439452	1.04562971112815
1.01682682292194	1.07267339099454
1.07177586349838	1.10189686295116
1.12072157685884	1.13500839862481
1.16229087480524	1.17375198148561
1.1980192262906	1.21956631343211
1.23162655290344	1.27271911888396
1.2668445169401	1.33090972141511
1.30455745484551	1.3877281046145
1.34048107690304	1.43192455012981
1.36449552263326	1.44837034767984
1.36210314159709	1.42063766360508
1.31149676476592	1.32655887728674
1.19898415566739	1.17093184664149
1.03461670187568	0.96514146735395
0.828445790964975	0.72057263510874
0.590522810509452	0.448610245590483
0.330899148083297	0.1606391944838
0.0596261912606917	-0.131955622526686
-0.21324467238418	-0.417789309756354
-0.477662055277136	-0.685476971520582
-0.723574569843995	-0.923633712134748
-0.940930828510571	-1.12087463591423
-1.11967944370269	-1.26581484717441
-1.24976902784615	-1.34596378358166
-1.32031993276409	-1.38924464781331
-1.35986697100763	-1.41591363219589
-1.38792984956374	-1.43274892814971
-1.41042028456503	-1.44355082580675
-1.4291077628008	-1.45005305888669
-1.44204283255634	-1.45253556783834
-1.44494239116954	-1.44956765477051
-1.43296645742939	-1.43740403883904
-1.40223492984849	-1.41020557785833
-1.35076720084124	-1.36177348345013
-1.27531819249746	-1.28270781850077
-1.18473046483173	-1.18196490082471
-1.08359093462076	-1.06671884236096
-0.976486518641293	-0.944143755048515
-0.868004133670045	-0.821413750826384
-0.762730696483742	-0.705702941633562
-0.665253123859111	-0.604185439409051
-0.580158332572875	-0.525557007518636
-0.514407861252378	-0.470977815434672
-0.464946873747973	-0.434686107480223
-0.430362520646941	-0.410641098235792
-0.407733003188042	-0.392097797311901
-0.392762402160878	-0.373323653597806
-0.380117648457417	-0.350917748756986
-0.364201475611729	-0.324173238419339
-0.340386513207514	-0.294368812762754
-0.30630591052443	-0.26343808963355
-0.262503514328705	-0.232650853825544
-0.211960299993617	-0.201768918926056
-0.158710781505217	-0.168893485121074
-0.106258610145382	-0.131011688367724
-0.0564202891684418	-0.0851033214088622
-0.008900869580057	-0.0293380504691835
0.0383930288592715	0.0362356143097375
0.088488506461362	0.109664812722862
0.144232691737762	0.187583753888826
0.207279931666084	0.266121128390342
0.277441770549486	0.341992169635377
0.352544893102742	0.413196051113505
0.428881246825158	0.478977650483249
0.502186936806234	0.539445513757362
0.568798102228917	0.595288260213639
0.62655426278063	0.6474951429126
0.675235877254916	0.696941059012674
0.716515844518264	0.744154755630775
0.753489527543089	0.789505507874314
0.789881891904774	0.833539478821289
0.82907635501769	0.877118306215398
0.873216473158953	0.921157933716907
0.922697661679074	0.96607088179188
0.976230539174303	1.01129133695941
1.03141068667662	1.05522028159632
1.0855593418621	1.09582623911812
1.13658317395284	1.131751343601
1.18363468772572	1.16334526335267
1.22734933941999	1.19311051596792
1.26956393187106	1.2252560260006
1.31272776312227	1.26435041948442
1.35929920074239	1.3135355197826
1.41113191967488	1.37313108244027
1.46866065732995	1.44026217186629
1.52982838322976	1.50928309769721
1.58901249290798	1.57197223576452
1.63645357913585	1.61714521788842
1.65873292106222	1.63074056348384
1.64213395137505	1.59707208717583
1.564778424148	1.49658844266331
1.42794725624785	1.3343669367717
1.24070849735024	1.12084623598467
1.01213019713084	0.866465006785913
0.75128040526531	0.581661915659113
0.467227171429315	0.276875629087952
0.169038545298513	-0.0374551864438859
-0.134217423451436	-0.350891864452719
-0.43347268514487	-0.652995738454862
-0.719659190106129	-0.933328141966634
-0.983708888659553	-1.18145040850435
-1.21655373112948	-1.38692387158433
-1.40912566784025	-1.53930986472288
-1.5523566491162	-1.62611710612659
-1.6349367598778	-1.67553971314777
-1.68618979810158	-1.70941507023221
-1.72413288824726	-1.73584642726723
-1.75193549999334	-1.75868725975613
-1.7705146324831	-1.77715495150015
-1.77925190295472	-1.78714725273107
-1.77671581649647	-1.78350680392123
-1.76113534541915	-1.76208738014499
-1.73067482107327	-1.72077365631299
-1.68370951442989	-1.65940601076633
-1.61681524113507	-1.57649303453711
-1.53279611189785	-1.48164641836913
-1.43729013367912	-1.37750428012815
-1.33295720724784	-1.26670473767994
-1.22245723337297	-1.15188590889024
-1.10845011282347	-1.03568591162481
-0.993595746368301	-0.920742863749418
-0.880554034776421	-0.809694883129816
-0.771984878816789	-0.705180087631761
-0.670548179258365	-0.609836595121013
-0.578903836870107	-0.528790102925312
-0.502070504384517	-0.457507893461582
-0.438094338730305	-0.395823822085655
-0.38190270500243	-0.342360551694876
-0.330818814720571	-0.29425429454492
-0.281763502863255	-0.247633102296852
-0.232062622347852	-0.198821845174727
-0.180313053240573	-0.1457989278163
-0.126849729871521	-0.0892108334838556
-0.0734956518931649	-0.0322407534542892
-0.02263087414842	0.0209149538183475
0.0240497370881564	0.0672922171955753
0.066456120402792	0.10694130083394
0.106174696266372	0.14327738907929
0.145786891871792	0.181706310738658
0.18797087109655	0.227204351649938
0.23480430481396	0.282138706608997
0.287372732565867	0.345424962784173
0.34562755211172	0.413361049353145
0.408484077160056	0.48158919573334
0.474154358196153	0.54705281798693
0.540602755192801	0.608871232060745
0.60597312434587	0.667907930919901
0.668872253299219	0.725705804773267
0.728445513631064	0.783625595620485
0.78423382574798	0.842425659679583
0.835923917906141	0.902020701054284
0.88322677244377	0.961357010297734
0.926051370382533	1.01858822581397
0.964903615005028	1.07158168913218
1.00122218761491	1.11861882135732
1.0372702523225	1.15903812278525
1.0754206263231	1.19354251619977
1.1171815446133	1.22408182447422
1.1625677344578	1.25336583631465
1.21023420833638	1.28416224913544
1.25831607486587	1.31853939697336
1.30546391539119	1.35731818880719
1.3514831015472	1.40014772497992
1.39732494479198	1.4462154462207
1.44451446192111	1.49494476471005
1.49412645905646	1.54588296485196
1.5454420885361	1.59743039882587
1.59458799033238	1.64490021124957
1.63362215595594	1.67897735003194
1.65059014178396	1.68560924985013
1.63054542219965	1.64551521058781
1.54696968643114	1.53345401005373
1.40220671480241	1.35612287078177
1.20619009633644	1.12535858062741
0.96885342005621	0.85299792744614
0.700130274984711	0.550877699093453
0.409954250144923	0.230834683424839
0.108258934559828	-0.0952943317042099
-0.195022082747592	-0.415672558438204
-0.489955212754354	-0.718463208921652
-0.766606866437474	-0.991829495299064
-1.01504345477397	-1.22393462971495
-1.22533138874086	-1.40294182431381
-1.38753707931516	-1.51701429124017
-1.49172693747389	-1.56728790696047
-1.54002890698907	-1.59427356871012
-1.57280904064031	-1.60730203634399
-1.59639432082589	-1.61375192891851
-1.61387764159105	-1.61815713788281
-1.62510171520034	-1.62172903211934
-1.62733466155572	-1.62226953016427
-1.61653781359962	-1.61454414611835
-1.58881811556856	-1.59139035294245
-1.54162850132945	-1.54565417119183
-1.46987570456065	-1.46757459058791
-1.38212279155172	-1.36630401267888
-1.28247281475621	-1.24865715101689
-1.1750288266277	-1.12144871915411
-1.06389387961973	-0.991493430642697
-0.953171026185868	-0.865605999034815
-0.846963318779682	-0.750601137882625
-0.749373809854728	-0.653293560738291
-0.664505551864569	-0.580962358204299
-0.599030976729056	-0.524705491157568
-0.548449004758925	-0.481821494350468
-0.510948724781555	-0.449640794377805
-0.483581889991044	-0.425233546865008
-0.462500431325996	-0.405112562443532
-0.443457926348344	-0.385421662271717
-0.422549050513468	-0.362534568084897
-0.396911952760436	-0.333884638662324
-0.365081272247259	-0.298780122968037
-0.326934468529522	-0.258769940055764
-0.283397494542658	-0.21715568845828
-0.236020242623951	-0.177543768922211
-0.186454531096549	-0.141899215975646
-0.135966767831827	-0.109194703068144
-0.0851809835940491	-0.0756929321548915
-0.034119375591907	-0.0367243431286403
0.0175604374429771	0.0112148061334829
0.070274871451716	0.0690301014350045
0.124288871957348	0.134661487586084
0.179671944089855	0.203811815104171
0.236455216174658	0.271427103221161
0.29476431138901	0.33330087547364
0.354670290929193	0.387296258892009
0.415817758302132	0.433851180319667
0.477162001521273	0.475632452110818
0.537068296513666	0.516541764438994
0.593711784284033	0.560436677208477
0.645585857712729	0.609925161396093
0.691957679421609	0.665606616103932
0.733143761573801	0.726016854482344
0.770526458331762	0.788257318312519
0.806293467363903	0.849102754834931
0.842962940328173	0.906157771983775
0.882748832481277	0.958402152378027
0.926795969661898	1.00580964845751
0.974534255665171	1.04849520713902
1.02367075418589	1.08616331374673
1.07112172653054	1.11835780264687
1.1144974058877	1.1454805571038
1.15332733954749	1.16984577856409
1.1894246550342	1.19568638539617
1.22622456260374	1.22762639925074
1.26720704876914	1.26822892007522
1.31374760898065	1.3157314289172
1.36305675115738	1.36287107344051
1.40698870940449	1.39717966900394
1.43227022149424	1.4026574413748
1.42235540004674	1.36027508203512
1.353603158397	1.24800339071835
1.21628400097152	1.07378301484194
1.02271807873384	0.850060227116348
0.785225542647524	0.589281300252021
0.516126543676124	0.303892506959418
0.227741232783191	0.00634011994899373
-0.0676102390677205	-0.290929588068797
-0.357607720913058	-0.575470344383499
-0.629931061789269	-0.834835876284658
-0.8722601107328	-1.05657991106182
-1.0722747167801	-1.22825617600452
-1.21765472896761	-1.33741839840232
-1.2955695834808	-1.38480693959503
-1.3346819914997	-1.40855372700151
-1.35505451430718	-1.41740612543291
-1.36357596803112	-1.41698587206988
-1.3638107558741	-1.41019685578675
-1.35660365442565	-1.39792841363797
-1.3411900700553	-1.37929823416392
-1.31611383526355	-1.35155559150387
-1.27970864237727	-1.31051358088327
-1.23040510206713	-1.25191238555124
-1.16482506723991	-1.16752004891542
-1.0835519669544	-1.06586232636719
-0.992491988260055	-0.952900947746873
-0.895604620340715	-0.834597642894796
-0.796849352380236	-0.716914141651279
-0.70018567356247	-0.605812173856648
-0.609573073071269	-0.507253469351227
-0.528971040090485	-0.428975043304596
-0.465279945186356	-0.373572218985612
-0.41888611766831	-0.337414187929993
-0.38922233239879	-0.316917367653292
-0.373664313115677	-0.307395815417271
-0.367765419545218	-0.303839363021747
-0.365885077346122	-0.30162152715568
-0.362171491402484	-0.296955034372453
-0.351673142550936	-0.287074898644216
-0.331213441484485	-0.270158354060041
-0.299693001788621	-0.244927105979088
-0.2577840743411	-0.21019413121898
-0.207324143199111	-0.164989209955123
-0.150751288925807	-0.109363749059071
-0.0907223502689426	-0.0451690532485675
-0.0298155062162571	0.0239284566606338
0.0298854957665173	0.0934033907814832
0.0873031802953325	0.159462502667752
0.142643631305259	0.220552001342857
0.19716567201296	0.277894615683816
0.252518297959011	0.334585108116723
0.309953228736848	0.393639625771057
0.369746813106414	0.456087383750455
0.431053378841553	0.520177701034917
0.492184893697151	0.581991828136526
0.551151968327292	0.636951898055597
0.6062592840636	0.681539421896506
0.656555468166269	0.714799102973671
0.702019792608291	0.739202320465919
0.743523950825756	0.760324864759554
0.782635739667874	0.78517324624138
0.821259266488044	0.81971243630281
0.861126012423077	0.866587654100425
0.903277571327735	0.923934298613761
0.947773049523423	0.985853189286453
0.99371922806451	1.04452969939301
1.03954458344327	1.09305986525837
1.08348845794404	1.1277664594776
1.12433346605952	1.14938900658598
1.16223467559825	1.16309290391601
1.199248627639	1.17736450674705
1.23908389357642	1.20173007084286
1.28578567478734	1.24340465471934
1.34157935997674	1.30379932946156
1.40457901258319	1.37634190038206
1.46720972639643	1.44656674694662
1.51612790016547	1.49459250472426
1.53406019776883	1.49947372811084
1.5052106328272	1.45192536470194
1.4169243042774	1.3406049599015
1.27320461022121	1.17514031258754
1.08299579958228	0.965159221638077
0.855242121284245	0.720289485931117
0.598887824250763	0.450158904344677
0.322877157405476	0.164395275756774
0.0361543696720297	-0.127373600954579
-0.252336290025928	-0.415519926911366
-0.533650572764751	-0.690415903235572
-0.798844229620794	-0.942433731049183
-1.03897301167041	-1.16194561147418
-1.24509266998995	-1.33932374563256
-1.40825895565577	-1.4649403346463
-1.51952761974422	-1.53554515774199
-1.5772494331375	-1.59064156824746
-1.61796344927413	-1.63311954138601
-1.64437242306296	-1.66367607516643
-1.65823990805483	-1.6818301388224
-1.66068006277093	-1.68703247971351
-1.65214057392535	-1.67882357118619
-1.6321201788466	-1.65607386299685
-1.59908320981361	-1.61651827584366
-1.55093785157911	-1.55754101619652
-1.48342863688694	-1.47467336136402
-1.39747016560548	-1.37704531755726
-1.29949092395472	-1.26941130658804
-1.19359357813182	-1.15652575026816
-1.08388079433391	-1.04314307040944
-0.974455238758143	-0.934017688823681
-0.869419577601664	-0.83390402732269
-0.772876477061618	-0.74884446257096
-0.688928603335151	-0.677747133336251
-0.624251036212466	-0.616697673876943
-0.572217256077758	-0.563988730979261
-0.530174267719983	-0.518228419049946
-0.495475397510576	-0.478398398981747
-0.465765672814112	-0.443831736910609
-0.438792541180176	-0.414006154101287
-0.412062152384309	-0.388033279895365
-0.38271832018559	-0.363981739791672
-0.347876199008772	-0.338519503148212
-0.305344168873843	-0.307424042973825
-0.254354515540666	-0.26688828679269
-0.195861227856713	-0.214832246992649
-0.13223063973644	-0.151439354069086
-0.0664057752634086	-0.0787143863093266
-0.000853752668850874	0.000470653027867808
0.0632371308592287	0.0831447608816673
0.126229404727462	0.16662119633608
0.189754156816411	0.248739719728261
0.255965972878049	0.328130868838262
0.326580669107272	0.404389848704412
0.402436659057866	0.477998583161985
0.482180287827724	0.549974017935895
0.563353975282092	0.621342374382533
0.643858879575745	0.69255524335855
0.721541760717881	0.763056859086282
0.794336066849783	0.831191421804082
0.861180154001386	0.894575993544999
0.921906471556387	0.951076141499532
0.977118067722028	1.00011697594312
1.02788268735031	1.04342999259904
1.07531990541256	1.08450567436923
1.12032648854946	1.12707031403003
1.1636343193961	1.17355752776097
1.20604455174994	1.22426341666592
1.24845060484473	1.27742648567296
1.29153008486614	1.33013685838166
1.33540967296267	1.37957109321412
1.37971814312719	1.42399423666843
1.42411970304974	1.46344946614144
1.46892631650721	1.50008460230985
1.51522953371122	1.53754597317078
1.5642152405505	1.57910540469812
1.61571403958487	1.6250620733932
1.66645707253524	1.67059824491844
1.70879900611144	1.70521611375933
1.73069004550095	1.71401541538817
1.71725875937001	1.67817209389546
1.64855061683813	1.57209878884438
1.51842520766898	1.40162790221828
1.33612266009729	1.1782021785473
1.11088310235781	0.913264362361595
0.851946662685306	0.618257198191296
0.568553469314513	0.304623430566549
0.269943650480185	-0.016194195982505
-0.0346426655829311	-0.332752936925722
-0.335965350640086	-0.633610047732961
-0.624784276456531	-0.907322783874078
-0.891859314797517	-1.14244840081893
-1.1279503374283	-1.32754415403738
-1.32381721611412	-1.45116729899928
-1.47021982262023	-1.51309265358412
-1.55539353927572	-1.55912824123578
-1.6106998625737	-1.59669036227312
-1.65495800168052	-1.62875898697365
-1.69047621894535	-1.65472045434588
-1.71687727721903	-1.67208177811838
-1.73211063623773	-1.67813790572647
-1.73344136761832	-1.67090619703989
-1.71816671284449	-1.64920691303747
-1.68416413977952	-1.61229241042331
-1.63047334130737	-1.55968086752864
-1.55554300830138	-1.49136851723305
-1.46815045972251	-1.40375466366659
-1.37140262285757	-1.30470747390721
-1.26840642499332	-1.19754540585691
-1.16226879341655	-1.08558691741767
-1.05609665541403	-0.972150466491506
-0.95299693827256	-0.860554510980394
-0.856076569278906	-0.754117508786335
-0.768442475719853	-0.65615791781132
-0.695150627793067	-0.571817679283855
-0.635426640190873	-0.503203724076108
-0.585530388555003	-0.448151098272472
-0.54379539558082	-0.405305053607395
-0.508297448048985	-0.372195867545808
-0.476963238733698	-0.345080759814747
-0.447553120693118	-0.319279833522001
-0.41772942108149	-0.289973720126196
-0.385315009660026	-0.25332217330743
-0.348638167202376	-0.207631845844602
-0.306797930304644	-0.154003676701026
-0.259754384054833	-0.0959564543284146
-0.208230523712087	-0.038038960947664
-0.153452499016284	0.0159326456263695
-0.0967645559721265	0.0642754768476513
-0.0392109934867534	0.107977705133441
0.0187575175742713	0.150164265243979
0.0773273911586213	0.194852538870897
0.137123768609558	0.245615081893251
0.198900844857985	0.304468636925021
0.263246202971792	0.371145593541958
0.330335810026524	0.443028477151727
0.399738921508074	0.51590713480894
0.47033055456178	0.585303455156604
0.540388700205754	0.64791820860111
0.607887008648638	0.702666447497901
0.670955576972689	0.750753850040437
0.728435701443151	0.794733391092479
0.780368914619801	0.837292165291682
0.828207230807692	0.88049256563812
0.874530197281891	0.92539954404637
0.922228760360562	0.9719400789012
0.973450125702589	1.01911586895716
1.02881082307159	1.06552970622335
1.08725435629642	1.11007147251231
1.14653782856961	1.15244254330992
1.20404809830789	1.19320168517225
1.25758011243414	1.23341884652949
1.30586045589625	1.27429598122242
1.34885536829419	1.31694736106066
1.38793522924665	1.36228980809482
1.42577941063349	1.41095131430246
1.46577473455394	1.46310746397372
1.51073576000775	1.51801122913676
1.5610841500566	1.5729178809979
1.61300064898822	1.62153454342959
1.6572925639173	1.65290669109804
1.67971053859199	1.65196211026514
1.66469018754541	1.60100529203207
1.58799454511358	1.48728651332311
1.45087860379772	1.32004401825473
1.26296745305537	1.10851605094337
1.03388618234406	0.861940855505524
0.773259881121323	0.589556676057643
0.490713638844701	0.300601756716196
0.195872544971726	0.00431434159764842
-0.101638311040065	-0.290067325181535
-0.39219383973314	-0.573304999504888
-0.666168951649962	-0.836160437255945
-0.913938557332997	-1.06939539431824
-1.12587756732471	-1.26377162657531
-1.29236089216756	-1.41005088991069
-1.40376344240402	-1.49644338507255
-1.4600350956128	-1.54990984678304
-1.50050825802148	-1.58533269588022
-1.52856409736456	-1.6043648535701
-1.54555794702123	-1.60851549800176
-1.55145063231782	-1.59912630051819
-1.54539961215773	-1.57726849995723
-1.52608493897489	-1.543705367394
-1.49192902136556	-1.49883011596348
-1.44151505527052	-1.44262019863397
-1.37034222820855	-1.37481253479176
-1.28613620517415	-1.2943474863806
-1.19298858105944	-1.20367558642438
-1.09499095075649	-1.10762931322245
-0.996234909157399	-1.00979895499133
-0.90081205115427	-0.913774799947533
-0.81281397163919	-0.823147136307564
-0.737288112418302	-0.742064298863721
-0.674286117199627	-0.669876112322411
-0.620148135377571	-0.60524919800469
-0.57188900304234	-0.546660292234885
-0.526701696791556	-0.493326211468491
-0.482737747816698	-0.445438708771795
-0.439597508782927	-0.403616509120394
-0.398281132517529	-0.368059028778398
-0.360510892437472	-0.338003441982386
-0.327651803613338	-0.311665138471135
-0.299737794805901	-0.286526028772346
-0.275121211738626	-0.259761752800738
-0.250890765741592	-0.228735582051266
-0.223704984484151	-0.191620864959631
-0.190608119650508	-0.147911861264036
-0.149643799374239	-0.0983573736530634
-0.100221130439073	-0.0443401743947586
-0.0432052524852036	0.0127358336981951
0.0192755806804446	0.0716701049374151
0.0843090882606332	0.131402828360071
0.148942624888443	0.190949405223869
0.210988609639633	0.249457376270239
0.269524516712865	0.306370354340527
0.324875385996628	0.361631945018828
0.37813209288682	0.415611870876364
0.430404463399101	0.468512054920596
0.482071426318355	0.51962736900855
0.532366633012456	0.567179404484796
0.579654808849093	0.609080071296828
0.622428098700454	0.64431951880747
0.660511423184256	0.67421879133594
0.695750906764454	0.702786493908144
0.731702955006434	0.735752200746148
0.772353301313031	0.778424470986587
0.820411755652534	0.833193245996043
0.875978412230802	0.897866589559751
0.936232708554149	0.965833498821473
0.996301725847994	1.02824246083791
1.05092123508461	1.07736031933834
1.09625076483578	1.10974885982806
1.13126360884666	1.12796410812669
1.15828770765166	1.13996395563863
1.18244658005497	1.15625283995549
1.20999578568225	1.18577262176449
1.24586941628781	1.23214738218329
1.2910973521924	1.29153003431381
1.34087071714015	1.35237114896276
1.383911728807	1.39693962600061
1.40363555131321	1.40438315603332
1.3813557310513	1.35507957792283
1.28912393656101	1.22956414270475
1.1311784240453	1.04115455570608
0.920261780043423	0.80316852225382
0.669116591094645	0.528923747674983
0.390485443738216	0.231737937296566
0.0971109245133938	-0.0750712035544267
-0.198264380040567	-0.378185969550992
-0.482897883384409	-0.664288655366127
-0.744046998978878	-0.920061555672829
-0.968969140284716	-1.13218696514409
-1.14492172076267	-1.28734717845292
-1.25916215387348	-1.37168206172282
-1.31155405298571	-1.40988655682947
-1.34155184303379	-1.42119529124621
-1.35851945594816	-1.41520498025954
-1.36826797477418	-1.39954556083965
-1.37307721467701	-1.37860837021536
-1.37236315261689	-1.35321154393963
-1.36356333588463	-1.32135719817397
-1.34310961462884	-1.27992195618735
-1.30751742833484	-1.22675876938317
-1.2545908447245	-1.16240089361155
-1.18255470011636	-1.09038065022
-1.09916223297553	-1.01583246531329
-1.00939437445168	-0.943261542310047
-0.918232055694483	-0.874864788615945
-0.830656207853593	-0.810128980616564
-0.751647762078683	-0.746576470440637
-0.686433864455492	-0.681287540005761
-0.632076657571341	-0.612731117567449
-0.585663765802655	-0.542137441888514
-0.543481499129973	-0.473583106683358
-0.502152471038234	-0.412456037110698
-0.459520232766439	-0.363033406406652
-0.415108586241734	-0.326647120224583
-0.370047161683091	-0.301409716185647
-0.326473687985048	-0.283250905608299
-0.286610052949137	-0.267348770412345
-0.25190238967335	-0.24922491271491
-0.222536295126583	-0.225194474289827
-0.197327408297266	-0.192418899085293
-0.173897088593366	-0.149163449699682
-0.149107294963003	-0.0954754213034673
-0.119691116736216	-0.033758216837338
-0.0829513242129795	0.0315624838447135
-0.0373302303646938	0.0954811852094215
0.0173190949632219	0.154245504800529
0.0797594847117679	0.206549719036708
0.147660047696559	0.253571368882239
0.218135939084895	0.298122065917534
0.288423248275232	0.343588148182299
0.356515012224092	0.393047247540084
0.421569207485448	0.448492542207246
0.483871001768629	0.510290934061425
0.544303850985991	0.577207494822872
0.603629831796239	0.646894716847111
0.662010894675041	0.716415237622414
0.71899393561032	0.782616560133574
0.773885604380912	0.842553833665767
0.826282053326612	0.894076552157755
0.876444705445865	0.936408005785423
0.925275294528641	0.97047472134365
0.973908789822525	0.998744070634211
1.02316816042513	1.02457703893016
1.07313992310737	1.05142765234021
1.12303885982165	1.08218490465854
1.17145219518982	1.1188590383003
1.21696967535422	1.16255633343995
1.25898768888239	1.21349288750908
1.29831628841384	1.27092034771195
1.33724188606295	1.33300011451454
1.37878731973672	1.39674713495473
1.42514850307611	1.45804989613872
1.47565664303516	1.51143276215675
1.52493904513032	1.54928627159191
1.56213008060133	1.56110151021146
1.57179211923332	1.53210442442359
1.53564809595126	1.43680630271878
1.43317430327094	1.27976841270391
1.27031968052962	1.07180366159127
1.05790126601516	0.823724956593157
0.806736098015445	0.546345204921845
0.527641214818355	0.250477313789625
0.231433654711765	-0.0530658095912171
-0.071069544016446	-0.353471258008394
-0.3690513430784	-0.639926124249619
-0.65169470418622	-0.901617501102606
-0.908182589052027	-1.12773248135507
-1.12769795938794	-1.30745815779472
-1.29942377690609	-1.42998162320927
-1.41254300331859	-1.49350615775007
-1.46821548581643	-1.53941659795721
-1.51018114419876	-1.57254611912448
-1.54372283480369	-1.59417801426931
-1.57036847845255	-1.6036571066409
-1.58900235684561	-1.60034235276609
-1.59734311912898	-1.58471549145262
-1.59300407605766	-1.55812021939598
-1.57391766004991	-1.52173678879785
-1.53849009997335	-1.47570085092793
-1.48588117685535	-1.41883321820351
-1.41218998190859	-1.3490746522954
-1.32532260525193	-1.25960104842671
-1.22884669365649	-1.15738802680037
-1.12632989389339	-1.047599917593
-1.02133985273376	-0.935401050981213
-0.917444216948722	-0.825955757141648
-0.818210633309389	-0.724428366250926
-0.727206748586886	-0.635983208485674
-0.648000209552334	-0.569275496569278
-0.587598648090424	-0.521718854725482
-0.541912934749847	-0.489333050127099
-0.507815391388043	-0.466131814520728
-0.48034817600185	-0.445681607854566
-0.453968572333792	-0.422569326272573
-0.424059210009549	-0.393561055963674
-0.388019443530013	-0.358109435844873
-0.345565930101674	-0.31821503068869
-0.298367884982419	-0.277742592122788
-0.24920512526005	-0.240949744698244
-0.200783259514508	-0.210228050006443
-0.154555735923814	-0.183994303199761
-0.110033826692876	-0.156276300980837
-0.064890718613422	-0.118743116174585
-0.0158277385237075	-0.0642527978751697
0.0401589492831799	0.0108973514718292
0.104610877989639	0.102250371247785
0.176957538645452	0.200774685227166
0.254778518032227	0.298354231916588
0.333719540798012	0.386872949822669
0.410404499516196	0.458805846317887
0.481818968062727	0.516620860117006
0.546748395297299	0.566750277300537
0.605450404625555	0.617096222040029
0.659047420568687	0.673255910906863
0.708910247517167	0.736430556801815
0.75625617294683	0.803638443145825
0.801908998602008	0.869637177361168
0.846191223072655	0.929589241744165
0.889038585189491	0.981313455839095
0.930340127711722	1.02593867453355
0.97030026562816	1.06678383040617
1.00956828108805	1.10745945314564
1.04906336160824	1.15029985380957
1.08959884166243	1.1956589389181
1.13150074772603	1.24213935924918
1.17442366904543	1.28752727798818
1.21746491205981	1.3299700987626
1.25957284515142	1.36905412326615
1.30016832167156	1.40659869701535
1.33975556094948	1.44678667662385
1.38011393551689	1.49517244439639
1.42367508530634	1.55637720597178
1.47201991193818	1.63083700937131
1.52386765577905	1.71190038265103
1.57328343724937	1.78499002609016
1.6089495981585	1.82969566729154
1.61515799842597	1.8245523681202
1.57530656767718	1.74865499150962
1.47180684149434	1.60656620162634
1.31364006553813	1.40841396021422
1.10978748546924	1.16432622901711
0.869230346948374	0.884430969778874
0.600949895636216	0.578856144243382
0.313927377193459	0.257729714154491
0.0171440372807963	-0.0688203587439392
-0.280418878441081	-0.390666112708045
-0.569780124311481	-0.697679585993967
-0.84195845466971	-0.97973281685784
-1.08797262385508	-1.22669784355581
-1.29884138620689	-1.428446704344
-1.46558349606446	-1.57485143747857
-1.57921770776709	-1.65450234678074
-1.63830229383867	-1.69366744337731
-1.68040727164181	-1.71141257937049
-1.70891275656379	-1.71640946514522
-1.72627944307748	-1.71582194023377
-1.7338809184296	-1.71368131832845
-1.73170003161855	-1.70977295937924
-1.71820577644586	-1.6998714995924
-1.69071771444536	-1.67758455165914
-1.64635938123317	-1.63707276101306
-1.58154337839902	-1.57525555181215
-1.49956054437249	-1.48903149659256
-1.40639765870535	-1.38804045033347
-1.30562378654228	-1.27649278031486
-1.20080799302797	-1.15859885381673
-1.09551934330711	-1.03856903811905
-0.993326902524387	-0.920613700501817
-0.897799735824492	-0.808943208245019
-0.812506908352111	-0.70776792862864
-0.742458842253863	-0.623221166849237
-0.681246500249901	-0.556389211748094
-0.62677064366526	-0.503639527972088
-0.576363033973419	-0.462800869019528
-0.527026355087741	-0.431686332515318
-0.475928714405822	-0.408074688817612
-0.421097887710615	-0.389267650257646
-0.362075495149433	-0.371818535058546
-0.300153322409096	-0.351773818812962
-0.237928748909253	-0.325360968080796
-0.178303925461523	-0.289853010688506
-0.123349879261841	-0.244367524860543
-0.0735280729145239	-0.190418559024618
-0.0276086727266669	-0.131831212864926
0.0167653031792201	-0.0735609863815256
0.062204455158788	-0.0196228498764393
0.110711040432639	0.0287159380386673
0.163086669760917	0.0732907632528068
0.21886400128176	0.117915258626085
0.27676387641395	0.166851379908259
0.335342829639421	0.223621076692854
0.39350411142367	0.289997769431428
0.45071924987373	0.365120493711008
0.506917286836351	0.445179506621115
0.562099139553187	0.52415305735636
0.615921675970795	0.595628474323665
0.667557487086784	0.654967792751072
0.715893312448095	0.70077869831497
0.759959981675034	0.735178820434894
0.799481775323431	0.762978140652111
0.835321584705629	0.790164778042098
0.869483026755335	0.822109567527506
0.90448754737252	0.862051022227136
0.942391796773645	0.910391758047551
0.984020539948133	0.96498526093001
1.02878233665393	1.02221619011188
1.07502792257253	1.07829298739957
1.12072629780977	1.13013084629468
1.16421976368067	1.17579393149169
1.20485620648333	1.21493997680449
1.24337632747015	1.24945483894992
1.28195834211115	1.28369253474694
1.32365749851482	1.32339490033049
1.37098585560132	1.37298381263264
1.42381080704089	1.43195019680942
1.47727529249435	1.49192382237301
1.52069388096236	1.53627130219748
1.53823447549683	1.54304334323922
1.51116412493952	1.49244406777997
1.41185896768073	1.36582297806585
1.24551386899259	1.17604410541745
1.02522625786367	0.93597148115536
0.764093563282533	0.658469136600183
0.475213214237731	0.356401103072514
0.171682639717831	0.0426314118929488
-0.133400731288602	-0.269975905617915
-0.426939469793009	-0.568556818139483
-0.695836146806825	-0.840247294351157
-0.926993333341488	-1.07218330293234
-1.10731360040844	-1.25150081256244
-1.22369951901911	-1.36533579192085
-1.27665297200269	-1.41522390603166
-1.30831463790862	-1.44037928561304
-1.32928026800918	-1.44750817805702
-1.34569027709871	-1.44210053920885
-1.35897562918575	-1.42869310704204
-1.36693244781782	-1.41064986600355
-1.36546787405596	-1.38945018851889
-1.35036470036519	-1.36401077382134
-1.31858487678902	-1.33061907527257
-1.2688761931517	-1.28382944865265
-1.20007152675401	-1.21422563310458
-1.11542684641668	-1.11727366969098
-1.02117405659236	-1.00286163843827
-0.921735068859486	-0.878987860701812
-0.82153179479651	-0.753650657837
-0.724986145981879	-0.63484835119921
-0.636520033994039	-0.530579262143822
-0.561854726910238	-0.450354359296668
-0.504828094924274	-0.401144792785096
-0.464229170368222	-0.379346946911553
-0.437520827597404	-0.377390663557738
-0.420558886186914	-0.385504048010259
-0.408502349875779	-0.394107776840066
-0.396633795772249	-0.395429338173127
-0.38096086549242	-0.38431100309488
-0.35859699908451	-0.358455803376882
-0.327998389535574	-0.318264326760328
-0.289145674957621	-0.266383334707133
-0.243589594974755	-0.207063600483555
-0.194127556747326	-0.145300477378221
-0.144041050929807	-0.0857202672158653
-0.0961165829735647	-0.0314606287814302
-0.0517907509076685	0.0166193621279445
-0.0107257397892319	0.0601754205667582
0.0290225316883278	0.102839198951518
0.0702943640861379	0.149020999102872
0.115813036228747	0.202522388455831
0.167295334143941	0.26525824311353
0.225074717518271	0.33625228813658
0.288246640937969	0.411334364032261
0.355049690926748	0.484192695230873
0.42328159126823	0.548811786247907
0.490732330637658	0.602115945623904
0.555580535027501	0.645217017178221
0.61660066026617	0.68258083237707
0.673153670085953	0.719789101650822
0.725163292220157	0.761257951191982
0.773201560073834	0.808931084935919
0.818472334203081	0.862116940664904
0.862479613086072	0.918176170666945
0.906515660418054	0.973765997597124
0.951243281110601	1.02602124605274
0.996518453907158	1.07308674860424
1.04150020638757	1.11416873646404
1.08504041528411	1.1495108662686
1.12623324752138	1.18041955910367
1.16497580342234	1.20937992436484
1.20241967373632	1.24018891082721
1.24105187813692	1.27758339890162
1.28397696821242	1.32576289457041
1.33323978140081	1.38589135093597
1.38768510026133	1.45365337181107
1.44130335820742	1.51822583550979
1.48291728884786	1.56319480348129
1.49753647359471	1.56926286160599
1.46946414230501	1.52098443108811
1.38074437557433	1.40177377114476
1.23530894066969	1.22260056924174
1.04242610435003	0.994434512844838
0.811364133374286	0.728245289419839
0.551391294501377	0.435002586432536
0.27177585449024	0.12567609134872
-0.018213919900196	-0.188764508365818
-0.309309761910999	-0.497349525245289
-0.592243404783238	-0.7891092718239
-0.857746581757983	-1.05307406063586
-1.0965510260763	-1.27827420421539
-1.29938847097927	-1.45374001509668
-1.45699064970794	-1.56850180581395
-1.5600892955034	-1.62264976268994
-1.60900087972952	-1.65519897763785
-1.63929762687357	-1.67212679016903
-1.65460336978679	-1.67775771597574
-1.65715469632034	-1.67462100487652
-1.64820030943336	-1.66353621692807
-1.62821814633651	-1.64401258428042
-1.59697307190536	-1.61467882429587
-1.55358482724077	-1.57351279863865
-1.49680791066639	-1.51814443145898
-1.42091632213078	-1.44319220076806
-1.33297167340757	-1.34799725647007
-1.23670542509322	-1.23962075434365
-1.13584903778419	-1.12249409902709
-1.03413397207694	-1.00104869515868
-0.935291688567933	-0.879715947376714
-0.843053647853619	-0.762927260319492
-0.761151310530459	-0.655114038625306
-0.695380468160397	-0.560707686932449
-0.639980979854572	-0.4885019514914
-0.591126346370975	-0.437730576018071
-0.545111536402697	-0.40724032836613
-0.499419326044669	-0.393505753038875
-0.453158038306072	-0.390859048059965
-0.406939045097198	-0.392530926539097
-0.362386743926126	-0.392182128764022
-0.321385848559833	-0.385064661629589
-0.285185893701163	-0.368284162830715
-0.253635169185233	-0.340367078246012
-0.224828587713627	-0.300763655655811
-0.195342163965461	-0.249624233575632
-0.161041171170801	-0.187697567762421
-0.118216585184112	-0.116252684947188
-0.0646486541324012	-0.0371214317101279
-0.000177818122168442	0.0471607449824202
0.0736386614853049	0.133279823074585
0.153109135075127	0.217363406620582
0.234322030048811	0.295650960329486
0.313796628471536	0.365389512618398
0.388625578818647	0.425543660317732
0.457205014070674	0.477160016487487
0.519607725770784	0.523353547381354
0.577219509873017	0.568736664646611
0.632225478722581	0.618233970873456
0.687002491227407	0.675536791618585
0.743487942482482	0.741739257839642
0.802607449789029	0.814835293475499
0.863891639069953	0.890368017115625
0.925503930532153	0.962939869473647
