# Supplementary material for: A multiwavelength photoplethysmography dataset with blood pressure and heart rate reference measurements
Source: Data Brief. 2025 Nov 14;63:112284. doi: 10.1016/j.dib.2025.112284 (PMC12682042; doi:10.1016/j.dib.2025.112284)
Supplement: Supplementary file 1 [file mmc1.zip › ppg_csv/ppg_subject_068.csv]

IR_PPG	Red_PPG
-1.55131317072353	-1.5714898668655
-1.54718436904154	-1.56465951681856
-1.52460809333473	-1.53963268876897
-1.48296450908413	-1.49600023646696
-1.42362728849529	-1.43494359070539
-1.35224126474494	-1.36381567797554
-1.2747073540395	-1.28700033714804
-1.19587093766319	-1.20888140709357
-1.12057739690022	-1.13384272668276
-1.05390391593732	-1.06626813478628
-0.99769692604414	-1.01057705870781
-0.950832546370541	-0.964245646784672
-0.911276692858632	-0.925397743302473
-0.876464680375686	-0.891637840010234
-0.844162189241604	-0.86083807502335
-0.813011733282304	-0.831656326368694
-0.782654162424246	-0.803666234666373
-0.753477881943373	-0.777136642550596
-0.726150352166303	-0.752596727931766
-0.701124103540128	-0.730335597356443
-0.67827597289971	-0.70998593904702
-0.656753999466909	-0.690333232574765
-0.635041746974131	-0.669423909816114
-0.61122868511856	-0.644954379991163
-0.583448280893744	-0.614870140303696
-0.550382659819559	-0.578040362828856
-0.511674238600964	-0.534756835126739
-0.468090046110144	-0.486780291043093
-0.421364476857058	-0.43685763441732
-0.373761272752773	-0.387916624339266
-0.327495000613457	-0.342261792893406
-0.284201992653175	-0.301037257256326
-0.244628812026721	-0.264104019199204
-0.208622555518791	-0.230331640098324
-0.175393293323062	-0.198147582585622
-0.143898096252206	-0.166103235591433
-0.113149357848208	-0.13323505202047
-0.0823379439712666	-0.0991218536472642
-0.0508059483839971	-0.0637128401070993
-0.0179808368226979	-0.0270902373955558
0.0166334650633595	0.0106948317422316
0.0533853492048004	0.0496690278344783
0.0923789986196533	0.0899102902753945
0.133433114566646	0.131502711378761
0.176143082118924	0.174485704293953
0.220023325317315	0.218792648004738
0.264641749170413	0.26421138663019
0.309659651690335	0.310395610487571
0.35475933584002	0.356877867338984
0.399514356977831	0.403027065114968
0.443289477452588	0.447990762967538
0.485238743799306	0.490719772596514
0.52442376109306	0.530117911891641
0.560026499937107	0.565286298215755
0.591588104410865	0.595776539759836
0.619177821790761	0.621750134464272
0.643419052178664	0.643997338384951
0.665360354117997	0.663820434213441
0.686236991299683	0.682797515501821
0.707204516035986	0.702468340706189
0.729106587448731	0.724005340669059
0.752301690985652	0.747938099258063
0.776587034718267	0.774015637978103
0.801283035646331	0.801292295067055
0.825501397074901	0.828456822744115
0.848510941355248	0.854313979874809
0.87003782632731	0.878224431460742
0.890372914345901	0.90029805568992
0.91026385257332	0.92126538186583
0.930659532697587	0.942135781628034
0.952412361041799	0.96385125341656
0.976041351325997	0.987084395762558
1.00161935115518	1.01217261011813
1.02879791381782	1.03909752088738
1.05695234348867	1.06749080891475
1.08540232168963	1.09673630599256
1.11363085394791	1.12619536765033
1.14142175425696	1.15545904311534
1.16886271472136	1.18446260293684
1.19619419792628	1.21336760110342
1.22355052450842	1.24228263941018
1.25072995013145	1.27100593433541
1.27716361145882	1.29897666815309
1.30218139748968	1.32555339313072
1.32551675612382	1.35057581187512
1.34782075009585	1.37492339320755
1.37085228577378	1.40061936093437
1.3970357910257	1.43012210180774
1.42823922864069	1.46477727462003
1.46391875161433	1.50279081382424
1.49916253162461	1.53740685260054
1.52348018228003	1.55615554436366
1.52120336832094	1.5428694637834
1.47191940863215	1.47087268581084
1.36291707360396	1.34083660257981
1.20272920220217	1.16160215875196
0.999888633392596	0.942010298988909
0.762928206141052	0.69090196795231
0.50038075941335	0.417118110303796
0.220779132175305	0.129499670705005
-0.0673438366072721	-0.163112406182424
-0.355455307968566	-0.451877175696854
-0.635022442942765	-0.727953693176645
-0.897512402564055	-0.982501013960162
-1.13439234786662	-1.20667819338576
-1.33712943988466	-1.39164428679182
-1.49719083965234	-1.52855834951668
-1.60604370820387	-1.60662543864894
-1.66476888641482	-1.66148905862331
-1.71660461767903	-1.7109956836768
-1.76310100701292	-1.75634702649947
-1.80435020509584	-1.79732978848375
-1.8398617661042	-1.8330183618181
-1.86912811188713	-1.86228812697741
-1.89176574351379	-1.88407522170766
-1.90730829711071	-1.89738567525242
-1.91488191681961	-1.90116429171128
-1.91304478160932	-1.89421301749668
-1.89997983279525	-1.87531219504153
-1.87403289651999	-1.84358571125309
-1.83439517180705	-1.79900818167127
-1.78164346993529	-1.74282473428546
-1.71701027145496	-1.6771162890738
-1.64607231358177	-1.60682442875325
-1.57242914682469	-1.53563119577813
-1.49968032169264	-1.46721863260277
-1.43142538869459	-1.40501331970584
-1.37150721214927	-1.3511305566861
-1.32093922255244	-1.30622305544868
-1.27961530398192	-1.26966316828281
-1.24610080638628	-1.23983397259641
-1.21799708139375	-1.21449808702512
-1.19246336864315	-1.19119523220761
-1.16681090670303	-1.16765202696881
-1.13903470607653	-1.14216497998244
-1.10814036987115	-1.11387858788877
-1.07418327212718	-1.08286744581826
-1.03802984028895	-1.04997016988822
-1.00094354468118	-1.01640715638131
-0.96413680414221	-0.983300575010468
-0.92839499703235	-0.951242496693418
-0.893822436762337	-0.920016419901086
-0.859721024252875	-0.888520022175624
-0.824604205849692	-0.854899988482363
-0.786360680269071	-0.816877609264894
-0.742574857248107	-0.772186285350784
-0.690988262376853	-0.719024734437174
-0.628739461181592	-0.656167644058501
-0.557978798512916	-0.589723793825011
-0.481953927707864	-0.520092772659383
-0.401961190892196	-0.447674169484294
-0.319296930191671	-0.372867573222422
-0.235257487732052	-0.296072572796443
-0.151139205639099	-0.217688757129035
-0.068238426038572	-0.138115715142876
0.0121485089437677	-0.057753035760644
0.0887252571821598	0.0229996920949844
0.159275368605934	0.103742879501331
0.229530751027787	0.184076937535719
0.301317735176088	0.263602277275471
0.373834198330517	0.341919309797909
0.446278017770756	0.418628446180355
0.517847070776485	0.493330097500132
0.587739234627385	0.565624674834563
0.654579319474154	0.63511258926097
0.715833122714226	0.698656407248871
0.770993069672557	0.757377315312895
0.820309501036447	0.811177641974791
0.864622025409049	0.860428786009631
0.905069186373689	0.905792928013021
0.942834593573195	0.948061084690188
0.97897327010218	0.988061852704974
1.01430052590007	1.02661602019892
1.04932224702018	1.06445987562045
1.08420543211164	1.10211075350406
1.1188015526488	1.13974128176236
1.15272501971379	1.1771305425795
1.18546681745996	1.21370434635021
1.21651171834457	1.24866305504454
1.24543204035464	1.2812012179489
1.27195858531668	1.31077939070195
1.2960327218481	1.33732374996341
1.31782109040022	1.36121556985378
1.33767482676652	1.38307250768423
1.35603268748523	1.40348172198214
1.37329892819867	1.42284149531462
1.38976703326916	1.44136586829867
1.40564221801211	1.459208635313
1.42112595886051	1.47660509733573
1.43647300091768	1.4939376302298
1.45196012284861	1.51167039745397
1.46777770828235	1.53014780306523
1.48390767442375	1.54934786642859
1.50005531480407	1.5687441312443
1.51567639663486	1.58736114740331
1.53010559691405	1.60401674232761
1.54275768036802	1.61770642128234
1.55335039571758	1.62804461400951
1.56210537953078	1.63560398545178
1.56988712059709	1.64199276668772
1.57821227312146	1.64960905218254
1.58903308416924	1.66108206581889
1.60419248956009	1.6784020360947
1.62449478640298	1.7017524522087
1.64847397376026	1.72819472803932
1.67115948229988	1.75057098033761
1.68334331675599	1.75718987443338
1.67190986108285	1.73162246612229
1.61581819655216	1.65213059476023
1.5079008616425	1.52151636139896
1.35508632309235	1.34708244474777
1.16430304764021	1.13613152351593
0.942479502024553	0.895966276412725
0.696544152983873	0.633889382147422
0.433425467256655	0.357203519429303
0.160051911581386	0.073211366967645
-0.116648047303447	-0.210784396528275
-0.389745942659357	-0.48748109234918
-0.652313307747859	-0.749576041785793
-0.897421675830464	-0.989766566128836
-1.11814258016869	-1.20074998666903
-1.30754755402404	-1.37522362469711
-1.45870813065803	-1.50588480150378
-1.56469584333219	-1.5827335995645
-1.62390914229134	-1.63655723581356
-1.6740802206476	-1.68277952197926
-1.71635099641155	-1.72152455175423
-1.75045694871727	-1.75192939074007
-1.77507340799078	-1.77264007336295
-1.78827800703916	-1.78211006918823
-1.78816628458587	-1.77887875230567
-1.77358976393123	-1.76202273568622
-1.74487439261209	-1.73178896398629
-1.70428388403567	-1.69018350434006
-1.65598364122059	-1.64115180446143
-1.60539152845353	-1.59009632790948
-1.55805756556863	-1.54278252470459
-1.51843749383865	-1.50398708100827
-1.4889768063999	-1.47638705292669
-1.46978640334042	-1.46007274111683
-1.45895148219423	-1.45277168054692
-1.45328349035583	-1.45062646058668
-1.44919730774874	-1.44924498923089
-1.44342900576469	-1.44470396931083
-1.43344808401409	-1.43423750457051
-1.41756651612798	-1.41647929001314
-1.39484994367381	-1.39129755563049
-1.36496167525758	-1.35938727661375
-1.32802684000773	-1.32180596360526
-1.28453906422049	-1.27958875651714
-1.23528606476064	-1.23354146516143
-1.18127221097153	-1.18423806753042
-1.1236453481707	-1.13215066167274
-1.06362014832842	-1.07779424250664
-1.00235465327206	-1.02177809385041
-0.940776154885703	-0.96472737639434
-0.879439920444807	-0.907127277465814
-0.81851137050604	-0.849187881723143
-0.757881440678378	-0.790824204764681
-0.697349951117918	-0.731793393428361
-0.636782627949367	-0.671913870022558
-0.576163093716004	-0.611207138327751
-0.515529690561866	-0.549879264367612
-0.454862971006719	-0.48820433534673
-0.394012026787285	-0.426420354802921
-0.332716188488298	-0.3646877980795
-0.270712389917767	-0.303102321819057
-0.207865554094552	-0.241724661942105
-0.144244600000825	-0.180574727351876
-0.08008911638597	-0.119575880904199
-0.0156823348319137	-0.0584991729782508
0.048786154320805	0.00302889412271405
0.11329988459183	0.0654436394876356
0.178025672892531	0.129131597810937
0.243253613124373	0.194355819561004
0.30926220832518	0.262112127340641
0.376141885077203	0.331293920714865
0.44366191300722	0.40137429055043
0.511255023886505	0.471826327714089
0.578128168387839	0.542123123072597
0.643441887005406	0.611737767492706
0.706479001974972	0.680143351841172
0.766742573617359	0.746411788802092
0.823951571242478	0.809236300972468
0.877941829659661	0.867974485735704
0.928530231330533	0.921773072412783
0.975429503986339	0.969955005026987
1.01827764529361	1.01229981940289
1.05678581340567	1.04921651600815
1.09093958338796	1.08168906228248
1.12114158273539	1.11101034982338
1.14820141947228	1.13842722065006
1.17316388674893	1.16487634072083
1.19705770391326	1.19093949810454
1.22066696825473	1.21697201139025
1.24439424634367	1.24323362414055
1.26825903297577	1.26991068433804
1.29203992492488	1.29706129365199
1.31551387330323	1.32459358195011
1.33869685249297	1.35235210453961
1.36196416684208	1.3802695020712
1.38596483730916	1.40846411626048
1.4113387618648	1.43719312854526
1.43834127482791	1.4666474849644
1.46654823105184	1.49666733964721
1.49480929846254	1.52652907403515
1.52151729899948	1.5549671374646
1.54513726614699	1.58053993701367
1.56484486101503	1.6023004240186
1.58106514964655	1.62050300517652
1.59567537134253	1.63693455991233
1.61165031072725	1.65451911847891
1.63201658334811	1.67608582038758
1.65818164444112	1.70250366034218
1.68798406572967	1.73064367346517
1.71408674073942	1.75184202504127
1.72348396085035	1.75167582754108
1.6978085989597	1.70537378691145
1.61212091466081	1.5955588368922
1.46959451877679	1.43132877645623
1.27906948623654	1.22178140457643
1.04938589196893	0.976014520225703
0.789383810902843	0.703125922376954
0.507903317967152	0.412213410003079
0.213784488090739	0.112374782076976
-0.0841326037975191	-0.187292162428455
-0.377007882768742	-0.477689624540315
-0.656001273894051	-0.749719805285704
-0.912272702244567	-0.994284905691725
-1.13698209289141	-1.20228712678548
-1.32128937090571	-1.36462866959406
-1.45635446135857	-1.47221173514458
-1.53161788192952	-1.52718478893089
-1.58297091077313	-1.57318914814942
-1.62813937227347	-1.61310533951189
-1.66844128831202	-1.64812350985909
-1.70400379375125	-1.67856198610235
-1.73449805977885	-1.70441738800604
-1.75949307816228	-1.72551887754231
-1.77844479751583	-1.74138676259977
-1.79050241539658	-1.7510091329442
-1.79435679875587	-1.75275568698405
-1.78829472633112	-1.74456587479082
-1.77051279359903	-1.72442429370367
-1.73961372496797	-1.69098882891915
-1.69510956772014	-1.64412344532545
-1.63670260034748	-1.5843526603229
-1.56767976902525	-1.51531292348712
-1.49245985244481	-1.44130081170442
-1.41408690597996	-1.3655246291383
-1.33560498500448	-1.29119267995224
-1.26005814489216	-1.22151326830973
-1.19049044101678	-1.16022709748328
-1.13109432106101	-1.10861093502704
-1.08185220250738	-1.06697869241458
-1.04243158820392	-1.03427702684581
-1.01119425868055	-1.00827608049921
-0.985434850037812	-0.986007488828566
-0.961875140412822	-0.964356517225103
-0.937324066185846	-0.940652806971572
-0.909307511659001	-0.913094615177561
-0.876455958788968	-0.880901082923706
-0.838535530106506	-0.844180783559133
-0.796159966759354	-0.803600358728357
-0.750328783360218	-0.759983218453874
-0.701965252249363	-0.713959354210961
-0.651605669296512	-0.665768111521831
-0.599326986386731	-0.615277649500361
-0.544909855830045	-0.562213307362142
-0.488160405825076	-0.506518017877237
-0.429260888121856	-0.448688073751779
-0.369003186679004	-0.389895842802435
-0.308794622827912	-0.331809749480739
-0.250408416009598	-0.276182996141249
-0.195564740314839	-0.224396877037119
-0.145504078122067	-0.177152418659903
-0.100702805232885	-0.134406935904011
-0.0608045869264376	-0.0955241029898793
-0.0247671137223027	-0.0595264266770375
0.00882591602752287	-0.025353686490476
0.0413862584547324	0.0079354271034098
0.0740087983479365	0.0410860075067989
0.107334059473655	0.0746966888771973
0.141612915739487	0.109299498111175
0.176908042632719	0.145385015347743
0.213307274550039	0.183367782277923
0.25104370322247	0.22353307436591
0.290492670966192	0.266015575394475
0.332079243343697	0.310838645836216
0.376148606583992	0.357986649578001
0.422839113548346	0.407437636447114
0.471995459676144	0.459113787151131
0.523165260918818	0.512800154716665
0.575691336453707	0.568123125069332
0.62885474807764	0.62460333569767
0.68200077799237	0.681713638584465
0.734600172297375	0.738888958727519
0.786235044268384	0.795504504291915
0.836536520455322	0.850861390669832
0.885114742651298	0.904186633454806
0.931509548211837	0.954646854256358
0.975181487561811	1.0013986583148
1.01556358507134	1.04371268174997
1.05218546902578	1.08117294213456
1.08483272045728	1.11387860149817
1.11365085065857	1.14253636779162
1.13912655497107	1.16833687111418
1.16196225872342	1.19260297389873
1.18291815610794	1.21637063787662
1.20269655626053	1.24012563849744
1.22189450822641	1.26380257713138
1.24098127204138	1.28699931117469
1.26024458129948	1.30927660183486
1.27972029782009	1.33039986617671
1.29916323355106	1.35042038582128
1.31808663448853	1.36957937701199
1.33587600889531	1.38811150394395
1.35198567945542	1.4061048441259
1.36620954153498	1.42358008789168
1.37897205034169	1.44081102479056
1.39151890695799	1.45868565564528
1.40581987174483	1.47875947976182
1.42400111513724	1.50269416996346
1.44726305431103	1.53101972526612
1.47445233142758	1.56150165156132
1.50066074654737	1.58768682651321
1.51639860417991	1.59832916376598
1.50794422225861	1.5772163442373
1.45308715982065	1.49856731989659
1.34207117206141	1.3647231640099
1.18300676562158	1.18419873116691
0.984004447141862	0.965508875957326
0.753174723262951	0.717168452970836
0.498628100625547	0.447692316797134
0.228475085870348	0.165595322025913
-0.0491738143619486	-0.120607676753137
-0.326208093430643	-0.402401824950321
-0.594517244695039	-0.671272267975946
-0.845990761514436	-0.91870415124032
-1.07251813724814	-1.13618262015375
-1.26598886525545	-1.31519282012654
-1.41829243889566	-1.44721989656901
-1.52131835152809	-1.52188900185529
-1.57586984549004	-1.57248103025232
-1.62258092079879	-1.61650604495031
-1.66378967452937	-1.6555934345204
-1.69978986973055	-1.68950492488305
-1.72935740239407	-1.71677007268618
-1.7502352057119	-1.73519551607479
-1.75960506103182	-1.74228365706305
-1.75463140540508	-1.73565911270724
-1.73310563841908	-1.71354646018133
-1.69410263611765	-1.67525972453066
-1.63755654091448	-1.62052578291459
-1.56852577003924	-1.55343955600846
-1.49172888652332	-1.47893054604364
-1.41013112609715	-1.40036249359072
-1.32669772449116	-1.32109913922029
-1.24439391743576	-1.24450422350295
-1.16618494066139	-1.1739414870093
-1.09503602989847	-1.11274088053813
-1.03457530822645	-1.05878687465609
-0.980566461331151	-1.01037798323644
-0.931099111421817	-0.965184164717483
-0.883860222815746	-0.920823070881944
-0.836675916212283	-0.87536824869339
-0.788011616558306	-0.827669713266898
-0.737266200174349	-0.777454997108425
-0.684768246733316	-0.725248872449649
-0.631502320852274	-0.672149886136879
-0.578685416625117	-0.619501109759529
-0.527353881749996	-0.568521301028421
-0.478100211737604	-0.519995335095074
-0.431018096918089	-0.4741075297405
-0.385829380283962	-0.430470863273695
-0.342106551109094	-0.388351894439499
-0.299474631816058	-0.34697810125545
-0.257701771584373	-0.30575289430146
-0.216665123325106	-0.26430281962208
-0.176246062166616	-0.222411582651403
-0.136225678987388	-0.179916363135574
-0.096230997254451	-0.136631290233246
-0.0557568857693612	-0.0923486188692825
-0.0142772170236918	-0.046920988182772
0.0285702582529559	-0.000396838447389354
0.0727949963339252	0.0468456816326318
0.117958011510752	0.0940617750324365
0.163223424378923	0.140276877036407
0.207541866770552	0.184557207814472
0.249902249423946	0.226269565235399
0.289572036685565	0.265202786107708
0.32626671546127	0.301530872746286
0.360212162256282	0.335694078375038
0.392079506665525	0.368297666615302
0.422811940319909	0.400067913455999
0.453410883766136	0.431819840124174
0.484749752026437	0.464387823043217
0.517439841258995	0.498501841838795
0.551742085785311	0.534614529009473
0.58751553000962	0.572731806603705
0.624205686404862	0.612314023303511
0.660897232730369	0.652286190006555
0.696456582581147	0.691187098288049
0.729763858478833	0.727470907937732
0.759997269239423	0.7599203055815
0.786891709134427	0.788052775057155
0.810868118790462	0.812355531399821
0.832968163374553	0.834221534397754
0.854622522185877	0.855558953203472
0.877336218958413	0.878211287984114
0.902365058043993	0.903454863808453
0.930439969413368	0.931774491142164
0.96160066214961	0.962928600388159
0.995204744437758	0.996183955147166
1.03013713246237	1.03059580300268
1.06516380490681	1.06526913883207
1.09930207312173	1.09957477120646
1.1320600015766	1.13327265655353
1.16344759322008	1.16646880935118
1.19376294785483	1.19937739104435
1.22326722811814	1.23197735269085
1.25192926638596	1.26377230159078
1.27940535181574	1.29386266985743
1.30531687527348	1.32140454530089
1.32974657196284	1.34632250446702
1.35374743642788	1.36994982646464
1.3795771613148	1.39520298543396
1.41037708030352	1.42598953316192
1.44912930985905	1.46576348088933
1.49695633243333	1.51546050821799
1.55115091620644	1.57137812579457
1.60362847627994	1.62379376442048
1.64061775254397	1.65715402396393
1.64421617713184	1.65196059321352
1.6001946942336	1.58518540633918
1.49568973973477	1.46070781561683
1.33995554593355	1.28799507290003
1.14224634512815	1.07651443004233
0.911816369616781	0.835733138897314
0.65791985169766	0.575118451318525
0.389811023668993	0.30413761915953
0.116744117828991	0.0322578942738894
-0.152026633524138	-0.231053471484836
-0.407246998092181	-0.476329226263087
-0.63966274357693	-0.6941021182073
-0.840019637680174	-0.874904895463917
-0.999063448103703	-1.00927030617937
-1.10753994254931	-1.08612173857876
-1.16666348151555	-1.14044448758372
-1.22002629496116	-1.190611625041
-1.27012520258913	-1.23858852840028
-1.31765435884458	-1.28462531336601
-1.36240829428288	-1.32825232353267
-1.40393218046716	-1.36898341859065
-1.44177869721801	-1.4065207393909
-1.4754061330278	-1.44048860790262
-1.50389238126709	-1.46994334115006
-1.52570394090911	-1.49301987554717
-1.53873137078329	-1.50702400522855
-1.54068625328686	-1.50905253681165
-1.52976566990832	-1.4969192228853
-1.50533513026014	-1.46999411995406
-1.46836072461908	-1.42962420965557
-1.421426277712	-1.37900159897675
-1.36833507024818	-1.32256942344301
-1.31343234911655	-1.26520721621861
-1.26084709533112	-1.21143511956608
-1.21384081072697	-1.16476493755805
-1.17439017546427	-1.12725222933768
-1.14305561389385	-1.09931169576575
-1.11912834539003	-1.07985456489897
-1.10099333964993	-1.06672076143764
-1.08659302377961	-1.05727102002588
-1.07387068652557	-1.04897610320781
-1.06110807448823	-1.03987248536533
-1.04711050552245	-1.02879498516208
-1.03123614033316	-1.01536477456656
-1.01330079866101	-0.999787658898109
-0.993407582840312	-0.98253729915964
-0.971753974470944	-0.964000705176034
-0.94846703264486	-0.944206822001461
-0.923522630507562	-0.92275712937423
-0.896771603974036	-0.89897001252758
-0.868023989662674	-0.872127176089986
-0.837108830165753	-0.84169391073432
-0.803861281385194	-0.807448959728818
-0.768069197986738	-0.769521466656124
-0.729469933911104	-0.728359318267528
-0.687843574904558	-0.684627271885137
-0.643156463294907	-0.639029148342511
-0.595662571752511	-0.592115210209091
-0.545884745830573	-0.544176848551771
-0.494459492814726	-0.495264236410419
-0.441897017421204	-0.445260882845902
-0.38835578457399	-0.393937727874148
-0.333541438385713	-0.340977341516732
-0.276798827067439	-0.286011262781444
-0.217390037147964	-0.228704788585817
-0.154858486292214	-0.168890218763473
-0.0893178810470138	-0.10672152593954
-0.0215365113160532	-0.042769093346247
0.047207112313003	0.0220245459866494
0.115423585147814	0.0865257695652688
0.181748202182806	0.149650702205088
0.245186342863511	0.210565092797667
0.305186040574316	0.268756662386166
0.361552408170965	0.323968016349212
0.414302493116041	0.376095159069572
0.463564618867376	0.425166073580258
0.50956641720077	0.471422687191625
0.552698982733439	0.515437635672334
0.593613535206413	0.558153472470852
0.633269338856198	0.600762834448473
0.672848616848965	0.644445554203496
0.713535618367946	0.690081010431373
0.756245291044583	0.738047112392597
0.801407766044365	0.788151951095422
0.848889443740576	0.839738095239634
0.898087853279455	0.891955111089126
0.948168098870901	0.944071253471182
0.998329246947474	0.995650127477741
1.0479729365305	1.04649932686969
1.09672285491942	1.09645793299555
1.14434168090885	1.14523877611524
1.19064954592948	1.19249011863393
1.2355230301051	1.23801833699601
1.27895315649584	1.28196881294164
1.32107691542898	1.32482354428486
1.3621223870544	1.36721309772128
1.40226700852765	1.40962868867782
1.44145673909606	1.4521602751819
1.47928275273169	1.49437709686342
1.5150434461473	1.53542838471937
1.54805753902854	1.57439117131781
1.57816565503751	1.61081851015528
1.60623184039313	1.64532652068537
1.63436505604908	1.67991139196122
1.66557909668008	1.71761966537549
1.70274913831844	1.76133647079218
1.74696091680557	1.81179737464495
1.79559964000597	1.86533970291653
1.84076653299147	1.91223375056945
1.8687663915374	1.93651936033933
1.86119297690952	1.92041332507873
1.78857885610219	1.83936314079932
1.65260824604055	1.69453255056413
1.46294128399732	1.49580645030926
1.22923810724523	1.25306973597081
0.961158853056985	0.976207303484885
0.668363658705316	0.675104048787595
0.360512661462942	0.359644867815039
0.0472659986025822	0.0397146565033216
-0.261716192603041	-0.274801689211454
-0.556773774881209	-0.574019273393184
-0.8282466109592	-0.848053200105766
-1.06647456356429	-1.0870185734131
-1.26179749542377	-1.28103049737907
-1.40455526926491	-1.42020407606758
-1.48356187012564	-1.49383680888313
-1.53672402342247	-1.54361070926239
-1.58305257753108	-1.58840967146328
-1.62458762862374	-1.62930569039334
-1.66204336271205	-1.6661145753201
-1.69549981095772	-1.6982639139035
-1.72470846411684	-1.72518819740958
-1.7490101520527	-1.7462272863205
-1.76704664977629	-1.76021894840426
-1.77654006681971	-1.76512589339089
-1.77438160165703	-1.75804158166139
-1.75713884577717	-1.73573497802376
-1.72190784239273	-1.69560141523212
-1.66550650900212	-1.63352353994306
-1.59091481550255	-1.55702270186805
-1.50422718470509	-1.46992315468424
-1.40943196505183	-1.37604915206875
-1.31051750498484	-1.27922494769873
-1.21147215294621	-1.18327479525132
-1.11628425737804	-1.09202294840364
-1.0289421667224	-1.00929366083284
-0.953434229421384	-0.938911186216061
-0.895332871797954	-0.886366767564141
-0.847537633967811	-0.843885729108087
-0.807013601944704	-0.808213751730745
-0.770284053761157	-0.775741381813437
-0.734048816692472	-0.743115305525491
-0.695684656976691	-0.707720910622582
-0.653527474747517	-0.667941645077547
-0.606897312393754	-0.623155487126118
-0.555923899784399	-0.573554891108103
-0.501299456334462	-0.51993578700833
-0.444073449114546	-0.463515095526129
-0.385521635937418	-0.405755715622375
-0.327039846128561	-0.348183072814134
-0.270001254772337	-0.292194846060755
-0.215569391958237	-0.238874020707642
-0.164506126730453	-0.188817063125728
-0.117017901977345	-0.142011168534578
-0.0726802232554818	-0.0978206014818528
-0.0304918089357486	-0.0551267356464497
0.0109121137647314	-0.0126122057416018
0.0529182938103544	0.0308797869963314
0.0965458377854233	0.0760076645342126
0.142115531987489	0.122713215322406
0.189091109559235	0.170203820664186
0.236176417445071	0.217153557941863
0.281670777863149	0.262054871767363
0.32397674819782	0.303625427972646
0.362086054853261	0.341195836127488
0.395889717858856	0.374980318755229
0.426222209277523	0.40609787599075
0.45462493670106	0.436274627340031
0.482903071978844	0.467293745869555
0.512605917687074	0.500384779487982
0.544577753936928	0.535793952373631
0.578722449430273	0.572708209309762
0.614073067194009	0.609549108584834
0.649151515925607	0.644519617534712
0.682486354638946	0.676215707942536
0.71308689367267	0.704093613787344
0.74070616372814	0.728646643463476
0.765846448414568	0.751270359861882
0.789564457991954	0.773870882015587
0.813170296046831	0.798301313153501
0.837909385872739	0.825791572730532
0.864698397924316	0.856601680407095
0.893953569744069	0.890037773898853
0.925511976990843	0.924772882474109
0.958639994362469	0.959293318322423
0.992158082741519	0.992300202760702
1.02471437117974	1.02297859642928
1.05516397708774	1.05111113881554
1.08292924454499	1.07706122507773
1.10820664955022	1.10169348164342
1.13194446540679	1.12626726030445
1.1555978604426	1.15227187055142
1.18073040919065	1.1811563761029
1.20856421274065	1.21393494942342
1.23958701719155	1.25075323009208
1.27331692924204	1.29061941568973
1.30830907179189	1.33147435103501
1.34245015176456	1.37063112776216
1.37353261103147	1.40551157227016
1.40002734840976	1.43455243213855
1.42186234039979	1.45804000597849
1.44088821674354	1.47848121487354
1.46066243671878	1.5001151588534
1.48530024765138	1.52740197986218
1.51744124327157	1.56269831600429
1.55580048951063	1.60370591489484
1.59315153340295	1.64160170157951
1.61573118884385	1.66086157151936
1.60673417130009	1.6426503540635
1.53825790110994	1.56113976350958
1.41030857646186	1.41855599017297
1.23228085725036	1.22511269228935
1.01356940336995	0.991023528094428
0.763568874715125	0.726502155823911
0.491673931180386	0.441762233713496
0.207279232660239	0.147017419998886
-0.0802205609508145	-0.147518627084219
-0.361430789758272	-0.431632249300117
-0.62695679386763	-0.695109788413106
-0.867403913384385	-0.927737586187484
-1.07337748841404	-1.11930198438755
-1.23548285906208	-1.25958932477761
-1.34432536543401	-1.33710825851752
-1.40217708939363	-1.39066652452625
-1.45418544390178	-1.44018229995999
-1.50275202411815	-1.48788216104191
-1.54827672126242	-1.53383369890364
-1.59008878096518	-1.57686004324256
-1.62709361290281	-1.6152776154468
-1.65806473867272	-1.64734183339867
-1.68168505088436	-1.6714093630404
-1.69651183168991	-1.68593719534493
-1.70102429908544	-1.68947591462086
-1.6938342377114	-1.68077225113777
-1.67403812205487	-1.6590294214185
-1.64160716850343	-1.62429118890581
-1.59767889252878	-1.57780017794525
-1.54462160958907	-1.52211537990125
-1.48579513300031	-1.46086407437328
-1.42504207959793	-1.39818773319105
-1.36605462447437	-1.33806071819188
-1.31179583796469	-1.28366139597515
-1.26411443824767	-1.23693594897091
-1.22361902755746	-1.19842813167823
-1.18979047078194	-1.16735521897352
-1.16124458845133	-1.14188090453995
-1.13605516172418	-1.11953946455157
-1.11209117961633	-1.09774637169024
-1.08735166408853	-1.07431431952284
-1.06026974703703	-1.04785766970056
-1.0299418785977	-1.01794670181753
-0.996226895109365	-0.984964597438117
-0.959674465972934	-0.949765502988859
-0.921288801972156	-0.913290760472859
-0.882175341997269	-0.876254806180841
-0.843165057532887	-0.838963479994106
-0.804541046844991	-0.801302862164371
-0.765959453602387	-0.76288174880043
-0.726593343736606	-0.723253362664376
-0.685464675201855	-0.682131226386506
-0.641849351188031	-0.639517443394042
-0.595585714980317	-0.595677210624033
-0.547146454977549	-0.550973721482002
-0.497441426578227	-0.505667428156623
-0.447455420613755	-0.459802910586255
-0.3979104470509	-0.413267760627813
-0.349120104104215	-0.366020337781043
-0.301090595763183	-0.318356622343287
-0.25378881448753	-0.271030481739409
-0.207404013321726	-0.225116906019454
-0.162432008382345	-0.181654274668035
-0.119514086324996	-0.141223010762942
-0.0790934062304683	-0.103645663189211
-0.0410459282422039	-0.0679267910742732
-0.00447964347433019	-0.0324571312397368
0.03215501123816	0.00456622226567527
0.0706428532855971	0.0446196924631567
0.112430497971771	0.0884167058909248
0.158155661036808	0.135737851300957
0.207489718031723	0.185621003337796
0.259347523394701	0.236842970180565
0.312351570317364	0.288444600886715
0.365324054421135	0.340018776092338
0.417572243952409	0.391645274191145
0.46885563952885	0.443554599893119
0.519110026803257	0.495713922863913
0.56813325810294	0.547541556001726
0.61543267793785	0.597898376908308
0.66032205901314	0.645401858686137
0.702216847625653	0.688957906722525
0.740972920155542	0.728271915695689
0.777092383615818	0.764083917598225
0.811684116160762	0.797995153339763
0.846185930903638	0.831958703664374
0.881972670869998	0.867675928501369
0.92000813444134	0.906163468017027
0.960644303682565	0.947632180694122
1.00359170226395	0.99163538367138
1.04803363177316	1.03732813404782
1.09284447786728	1.08371405578082
1.13686913869135	1.12984046802314
1.17920502871803	1.17494566696241
1.21941773505996	1.21858028890659
1.25764117501347	1.26071074303413
1.29454151604178	1.30175799122453
1.33113671586117	1.34249578154271
1.36848711596886	1.38379692696403
1.40732062674311	1.42629701415616
1.4477070645653	1.47007071103764
1.48891282441085	1.51443426553034
1.52952487760483	1.55800698761148
1.56785670225798	1.59912289541232
1.60256918576995	1.636535385388
1.6333439533195	1.67016207549478
1.66134436956061	1.70151317630356
1.6891559828048	1.7334772456954
1.71996887202029	1.76928013482813
1.75596554225872	1.81065676628735
1.79619881444102	1.85557664534067
1.83460278864961	1.89624224675708
1.85901294982108	1.91835622983598
1.8518183001252	1.90432737063993
1.78431071532715	1.82723397569701
1.65760268804493	1.68781267346694
1.480362540693	1.49564135824121
1.26125859568586	1.26029792431128
1.00895917543797	0.991360265968621
0.732132602363814	0.698406277504717
0.439447198877867	0.391013853211034
0.139571287394607	0.0787608873790479
-0.158826809671488	-0.22877472569977
-0.447078769905944	-0.522015091733946
-0.716516270894281	-0.791382316432007
-0.958470990222023	-1.02729850550248
-1.16427460547469	-1.22018576465389
-1.32525879423781	-1.36046619959477
-1.43275523409691	-1.43720128137543
-1.48952466565641	-1.49087620921746
-1.54118070842198	-1.54048593819847
-1.5896252095962	-1.58714271305146
-1.63509679938244	-1.63056962988836
-1.67691312058034	-1.6698228911871
-1.71393734785638	-1.70368322523375
-1.74474495579151	-1.73074708970388
-1.76760354115749	-1.74936882529557
-1.7804449064427	-1.7576261160139
-1.78099343397872	-1.75344565271947
-1.76712735709888	-1.73497890188464
-1.73742722453813	-1.70118105220364
-1.69175380587947	-1.65237629446023
-1.63100095796512	-1.58954851339394
-1.55979329864826	-1.51895261324798
-1.4829870905138	-1.44398610143133
-1.40431850713181	-1.36804648535296
-1.32752372207234	-1.29453127242186
-1.25633890890544	-1.22683797004699
-1.19474862861906	-1.16879613138173
-1.14178512503624	-1.1192099932831
-1.09633090761331	-1.07707089252746
-1.05633885498602	-1.04046240507115
-1.01930183587666	-1.00695981436459
-0.982715313654166	-0.974091904026215
-0.944498780369906	-0.939806824085017
-0.903319766597426	-0.902825593058573
-0.858747307621485	-0.862751978270016
-0.811192724080512	-0.819921028577924
-0.761658928789968	-0.775094506098563
-0.711378455392909	-0.729135744556821
-0.661436159106631	-0.682748636403053
-0.61245522571675	-0.636310397914536
-0.564414415255305	-0.589795595269639
-0.516651825605117	-0.542786226283566
-0.468070331051433	-0.49457983588173
-0.417495092784652	-0.444404073413377
-0.364075371455443	-0.391695711228361
-0.307608412117007	-0.336348786265435
-0.24868115344121	-0.278837886210958
-0.188571644973088	-0.220165303263187
-0.128938390115127	-0.161647498997869
-0.0714076524065695	-0.104633335619166
-0.0172017663780679	-0.0502631613847215
0.0330754163553566	0.000682468938720242
0.0794543425836156	0.0478581373336228
0.122458516184558	0.0913793208202791
0.162894668817182	0.131793397613108
0.201651674071213	0.169969098810232
0.239554906539469	0.206923858437362
0.277295745341205	0.24364877452859
0.315422628479211	0.280977106341129
0.35435400864879	0.319511098411049
0.394375009683329	0.359591825514061
0.435599135644133	0.401276032212256
0.477896870406108	0.444298734100705
0.520826761779709	0.488051098632328
0.563627172174634	0.531624024508086
0.605305255041996	0.573940851070689
0.644809245897406	0.613964867535048
0.681233787162642	0.650917106125507
0.714004702377264	0.684413795586756
0.743003620790573	0.714480097667223
0.768610064532382	0.741473025135264
0.791641910319359	0.765985529042136
0.813181909966986	0.788779777227
0.834313847677557	0.810743480883684
0.855832277771297	0.832817548702969
0.878008169611898	0.855834395535955
0.900494287168703	0.88026564337113
0.922434853883273	0.905988923543644
0.94278126711816	0.932243348481674
0.960714182551207	0.957857670887228
0.975984411719842	0.98164807423723
0.988998941777703	1.00279103872874
1.00062668980681	1.02104507080214
1.01185703478983	1.03677696407198
1.02348377264834	1.05080312449977
1.03593520490465	1.06412729364821
1.04928869628348	1.07769278164039
1.06341760640929	1.0922246894355
1.07816374627507	1.108175259254
1.0934505406797	1.12574127594014
1.10930152725923	1.14489638636321
1.12576122338959	1.16539331826917
1.1427562362805	1.18675076931254
1.15999460829746	1.20830652161851
1.17703487682055	1.22942480059876
1.19358700183988	1.24986720303396
1.20994636751448	1.27020568983792
1.22730783275259	1.2920355119471
1.24766645698331	1.31769727268883
1.27312651904149	1.34932615338409
1.30462559568316	1.38728073466711
1.3402945030123	1.4283083192957
1.37394436292723	1.46411109261016
1.39437483108556	1.48109832037949
1.38615417198193	1.46288094043935
1.3281059922668	1.38691072169303
1.21108009628785	1.25498037548806
1.04398539899365	1.07574111157895
0.835730815332746	0.857844139720181
0.595225260253721	0.609940669666271
0.331377648705136	0.340681911171714
0.0530968956355571	0.0587190739910115
-0.230708084006449	-0.227296632121335
-0.511128375272317	-0.508713997410826
-0.779255063213481	-0.776881812122959
-1.02617923288137	-1.02314886650323
-1.24299196932743	-1.23886395079715
-1.42078435760308	-1.4153758552502
-1.55064748275977	-1.5440333701079
-1.62225235320024	-1.61480201508355
-1.66895836888457	-1.66176678682926
-1.70840889001883	-1.70147129282053
-1.7427044999382	-1.73498138922741
-1.77172397667958	-1.76185779855153
-1.79365295796693	-1.78058141506221
-1.80555457792381	-1.78880126737074
-1.80396496489611	-1.78359500120818
