# Supplementary material for: A multiwavelength photoplethysmography dataset with blood pressure and heart rate reference measurements
Source: Data Brief. 2025 Nov 14;63:112284. doi: 10.1016/j.dib.2025.112284 (PMC12682042; doi:10.1016/j.dib.2025.112284)
Supplement: Supplementary file 1 [file mmc1.zip › ppg_csv/ppg_subject_069.csv]

IR_PPG	Red_PPG
-1.21876353774955	-1.25326607272463
-1.1701228754942	-1.21962221429759
-1.13024925898056	-1.20050048545637
-1.11052288125878	-1.203479797111
-1.11351342608977	-1.2265919376559
-1.13461675832006	-1.26124215490156
-1.16464899143873	-1.29604112051824
-1.19258786810903	-1.32041923485702
-1.20792138400095	-1.32701066243398
-1.20240223562048	-1.31248945693717
-1.17119357440097	-1.27731624026816
-1.1134895464354	-1.22498943628612
-1.03269031150907	-1.16109426603284
-0.936057573770596	-1.09234404043698
-0.83368435824712	-1.02566962578531
-0.736776306400655	-0.967265943976863
-0.655547105272975	-0.921623856767747
-0.597177365800328	-0.89078830195524
-0.564319607329213	-0.874043290657902
-0.554652898199915	-0.867947588690279
-0.561735222056798	-0.866758945442354
-0.576877899889056	-0.863548499581876
-0.591394513278704	-0.852025063156203
-0.598485933510613	-0.828432226976999
-0.594170176687587	-0.79250448941531
-0.577105226029995	-0.746956471863066
-0.547700484602849	-0.695977307202775
-0.507067532059422	-0.64365795065959
-0.45618929505933	-0.592907881815576
-0.395625313259131	-0.544781054965186
-0.325867081746345	-0.498143442452067
-0.247946204678798	-0.449982909820686
-0.163726568138156	-0.396518294953687
-0.075738728912225	-0.334761173075948
0.0131884450896833	-0.263894310688966
0.100307731069057	-0.185880279667968
0.183343435650524	-0.105007431707541
0.260844346171362	-0.0264336799089248
0.332355240122001	0.0458313109240927
0.398293982008274	0.110614422900547
0.459559393188971	0.17000339617788
0.517031096206379	0.228154009419833
0.571178125171853	0.289159812945932
0.621984268810736	0.35522677178536
0.669218935077731	0.425964065568314
0.712849403486408	0.498887906481211
0.753374571251644	0.570721867233826
0.791951141032593	0.638963775953331
0.830169729694609	0.703041445944564
0.86947481717041	0.764316652073416
0.910476489282599	0.82474809268628
0.952483880687754	0.885053556578839
0.993600645418597	0.943887317877771
1.03154411859475	0.998750685522318
1.06490166997525	1.04784327194366
1.09424381866163	1.09165169245134
1.12264104685483	1.13368385083675
1.15544545388714	1.18028257507671
1.19937796777628	1.23941344534775
1.26095131050782	1.31846997624259
1.34423357690314	1.42150850337991
1.45053847462843	1.54663780669585
1.56543410216453	1.68243166084344
1.67298376134365	1.80636060295052
1.74906439830782	1.89062167204191
1.76054491243823	1.90056184186771
1.67234740807455	1.80030408138881
1.45429812370944	1.56066873084358
1.13696816543242	1.21553197828806
0.750928639333013	0.798770011778278
0.326750651500755	0.344259019370252
-0.104994691974832	-0.114124810879982
-0.513736285004224	-0.542505290916398
-0.868903021497894	-0.907006232682965
-1.13992379536632	-1.17375144812366
-1.29622750051997	-1.30886474918244
-1.3417658870963	-1.32884083589569
-1.32673559071743	-1.28403159518362
-1.27991782847956	-1.20726209403462
-1.22624136693711	-1.12649874182364
-1.18339608767554	-1.06069471970797
-1.16089421889927	-1.01898401735827
-1.16073848099531	-1.00226035479123
-1.17896983027346	-1.00560525200892
-1.20765267850812	-1.02048786827514
-1.23693953260518	-1.03644502752661
-1.25689789863597	-1.04252377364731
-1.25900598177935	-1.0290642867496
-1.23745487982452	-0.989852873325928
-1.19030338946753	-0.923800369292915
-1.12012991306214	-0.835290670684926
-1.03371079877142	-0.732961763550322
-0.94066751002647	-0.627459449678152
-0.851506875647503	-0.529187314936429
-0.77562297762995	-0.446600948381401
-0.71961992863282	-0.38485335747712
-0.686186535286773	-0.344698274026147
-0.673812526899457	-0.322120477192214
-0.677449486512199	-0.309431295388461
-0.689873446370223	-0.29792799909313
-0.703341452053535	-0.280939347966588
-0.711085148253505	-0.255749920709121
-0.708249419058412	-0.223704228115421
-0.692165717372054	-0.188677376367247
-0.662120281517056	-0.154788771051073
-0.618865021078361	-0.124506300077586
-0.564093885620103	-0.0978506539615281
-0.500067790151059	-0.0727240053077557
-0.429465865494761	-0.0459501620893203
-0.355364305272416	-0.0144875171694217
-0.281129535108537	0.0235923237357625
-0.210042193958271	0.0686456606011029
-0.144675650980836	0.119642520297838
-0.0862744727102685	0.174787945483846
-0.0344563540252328	0.232077613253873
0.0125747536394544	0.289424032050113
0.057383632256746	0.344563850745294
0.102496433134895	0.395250500190659
0.149735189889651	0.439776621176384
0.199923353262478	0.477472588795024
0.252981291321945	0.508876589218997
0.308178043515084	0.535467160825595
0.364326871543592	0.559042798801347
0.419952461642939	0.580945466741615
0.473539098049278	0.601445438008614
0.523870832862023	0.619662437427446
0.570405358585589	0.634176925050512
0.613589627249163	0.644064294477285
0.654974733649672	0.649767236618526
0.697029119853734	0.653382012212108
0.742648544224048	0.658213394382558
0.79444395434267	0.667720685097693
0.85407315921263	0.684557315733961
0.921934459292835	0.710241327677087
0.997230981356106	0.745034999794429
1.07819384614654	0.787602064085067
1.16237017535516	0.834926516441963
1.24704325157416	0.883220195347854
1.32983741149833	0.929807114587437
1.40940196345296	0.975175722369117
1.48594027584917	1.02410236847383
1.56140398680072	1.08499251715102
1.63926384224993	1.16735415829538
1.72364072658379	1.28194332764136
1.817417023134	1.43085608014722
1.9192066840154	1.59346353891225
2.01989751807013	1.74947898665782
2.10040637702346	1.87861570610529
2.13251419268931	1.95323796952573
2.05481547900539	1.93271776307866
1.84113539392391	1.76211131530263
1.52059802140031	1.45545141417457
1.12232744539001	1.04879335822386
0.675447749848438	0.578192445979878
0.209083018731026	0.0797039759720143
-0.2476426640068	-0.410616753270349
-0.66560521440961	-0.856714443217831
-1.01568054852198	-1.22253379534104
-1.26874458238847	-1.47201951111061
-1.39567323205366	-1.57745710427039
-1.4140382452426	-1.58305091768812
-1.37232262480093	-1.52960806058194
-1.30301192593685	-1.45083180352041
-1.23346816130872	-1.37393049443422
-1.18194599329934	-1.31584698777643
-1.1562835581529	-1.28271147567719
-1.15485602782992	-1.27172248993154
-1.16904908327024	-1.27438309986307
-1.1864687247185	-1.28006959666973
-1.19428834234938	-1.27906258109076
-1.18227494298848	-1.26451223758644
-1.14503063189454	-1.23329984520159
-1.08301446340333	-1.18604687707144
-1.00217310957638	-1.1265829108439
-0.91233351264295	-1.06102650778578
-0.824751947742354	-0.996557662802472
-0.749546841060744	-0.940112616496059
-0.69389137968364	-0.897364948857357
-0.661394014858998	-0.872208418124702
-0.652359702594596	-0.866413310984029
-0.664306591543711	-0.879042713673736
-0.692408216887187	-0.905921722059263
-0.730019314552395	-0.93990165821993
-0.769555062329112	-0.972230777048723
-0.803679584800945	-0.99467547612723
-0.826455428184041	-1.00158563222315
-0.834089853022407	-0.99091882471922
-0.825093574715264	-0.963696737948369
-0.799949503524604	-0.922275090877442
-0.760548039401631	-0.868490650075047
-0.709566671510611	-0.80285001203202
-0.649877429315456	-0.725219548285646
-0.584087270397976	-0.636349457411504
-0.514320900301151	-0.539135402034693
-0.442237536251776	-0.438807768459004
-0.369118734988333	-0.341696508605677
-0.295886488536497	-0.252948533103985
-0.223042490855802	-0.174391564386108
-0.150686518025971	-0.103901998776403
-0.0787494884570428	-0.0366557885953936
-0.00731301507950246	0.032655916672861
0.0632160515231787	0.107804272868522
0.132168316863623	0.189766898546338
0.198809442693385	0.276335413455751
0.262487505358555	0.362558985838766
0.322662337445001	0.44200712653034
0.378943901360664	0.508597445661875
0.431287389737957	0.558469795873373
0.480261286861401	0.591411817755126
0.527107271009384	0.611316985030774
0.573493565579271	0.625240307520345
0.621173124334459	0.641284133701961
0.671727159444697	0.666275422468334
0.726377628204888	0.704240046126465
0.785804792035521	0.75604685308532
0.850038424089869	0.82004902574659
0.918627763966485	0.893506276227467
0.991179728764439	0.974501886824587
1.06809746992774	1.06361720425764
1.15106648250955	1.16429574403026
1.24264635554415	1.28451518626231
1.34456286117196	1.42843544138862
1.45488783567898	1.58052345993192
1.56491727412407	1.7252880659389
1.65706665191167	1.84723808345626
1.70529311228455	1.92156193141851
1.6808375869851	1.90665307879505
1.52891726757911	1.75279077482429
1.25966240273276	1.475089662506
0.903141281836277	1.10487860683836
0.489422194279914	0.67348647281954
0.048573429453906	0.212242125447713
-0.389336723251506	-0.247525570278954
-0.794239974446082	-0.67448774936229
-1.13606803473958	-1.03731554680412
-1.38475261474177	-1.30468009760628
-1.5102254250624	-1.4452525367706
-1.52918770545324	-1.47285843581277
-1.48941817659445	-1.43916396563849
-1.42036361121207	-1.37590033152486
-1.347150779486	-1.31074195913527
-1.2869628637432	-1.26273238996623
-1.2477095573083	-1.24015736458095
-1.22856998551996	-1.24082402029843
-1.22173245137958	-1.25428103592404
-1.21479591852362	-1.26524475475424
-1.19365708282247	-1.25754770439239
-1.14574082191796	-1.21791425321897
-1.05959499879015	-1.13890510622622
-0.935390563533978	-1.01674768103412
-0.785933319206316	-0.867126761424177
-0.621568755680175	-0.702526761895966
-0.452642362828572	-0.535432096949041
-0.289499630524518	-0.378327181082963
-0.142486048641028	-0.243696428797289
-0.0219471070511167	-0.144724056127188
0.0591795417404658	-0.077408649258177
0.106325819923593	-0.0368998579027117
0.123982485238443	-0.0159199266889287
0.119546708216857	-0.00672497106062947
0.101721249428619	-0.00232959412957984
0.078961025783872	0.0028780230015989
0.05826771702843	0.0128086796613529
0.0444787060920217	0.0293941853324463
0.0400580871437065	0.0523473884725354
0.0452657270071015	0.0792582145793117
0.0585892167933138	0.106312212377203
0.0773740237216113	0.129532294709044
0.0985720044304994	0.146089305342607
0.11946637101043	0.155045844717112
0.138207389983388	0.15717882065852
0.154131488955053	0.154348291226407
0.16795348569199	0.14910829926236
0.181819307258081	0.144753398982773
0.199087790872802	0.14558700006265
0.223806838003368	0.157079956556133
0.260021577983911	0.185575825295342
0.31108847980086	0.237285124218498
0.379012787642598	0.316558149452225
0.463719926608159	0.423808380784084
0.562374902787053	0.555422659788981
0.669212658197479	0.698350637151109
0.776329368851687	0.840536157559661
0.875395530230513	0.97026062476677
0.959690148246636	1.07748450571811
1.02566227480928	1.15707172757517
1.07353847285867	1.20966733454355
1.10690585531458	1.24041741067882
1.13150154651049	1.25704063577642
1.15364023171716	1.26765235528362
1.17868553777634	1.27897129778419
1.20984514866516	1.29525208849742
1.24749418295076	1.31811287484811
1.28922929056063	1.34720907342956
1.3307936184376	1.38122396792702
1.36767166229365	1.41847509737155
1.39680469101724	1.45700818429074
1.41788245457912	1.49479501858516
1.43389688865322	1.53073428776707
1.45088932683289	1.56630236709211
1.47685138790171	1.6066325127165
1.51962835919125	1.65960445371427
1.58383169880853	1.73227376229735
1.66718886915181	1.82527733467984
1.75726974916317	1.92723345903777
1.83004983009904	2.01195836242399
1.85191855230299	2.04098432262332
1.7693664345431	1.95177434080194
1.54229477731752	1.7070051976337
1.20158062470744	1.34096809656247
0.778101020794009	0.887954241032085
0.302733009658399	0.382254834486415
-0.193646364618224	-0.141838919630688
-0.680160057954694	-0.650035817875369
-1.12593102626984	-1.10804465680377
-1.50008222548251	-1.48157423297204
-1.77173661151152	-1.73633334293632
-1.91001714027572	-1.84570314953456
-1.93402270788837	-1.85895096168169
-1.90001334483955	-1.81904764475773
-1.83987493160132	-1.75865430863812
-1.77999781570354	-1.70396579568971
-1.73797666837937	-1.67189939861499
-1.72183221498302	-1.6697443681592
-1.73123063788305	-1.69662514714331
-1.75975496331038	-1.74591509521129
-1.79725683758283	-1.80758700700755
-1.83184929101433	-1.86972313612767
-1.85171326875188	-1.91932607748679
-1.84699361409764	-1.94335788988891
-1.81177451471861	-1.93082841594462
-1.74565774735377	-1.87580865524304
-1.65415600783692	-1.78007852857802
-1.54743633185807	-1.65275836785428
-1.43774882227384	-1.51183732880975
-1.33649740868245	-1.37457806081256
-1.25189941803711	-1.2537326233763
-1.18778997400324	-1.15833449678701
-1.14368555798111	-1.08983689231657
-1.11573009092927	-1.04436265845692
-1.0979715763077	-1.01504484427328
-1.08369198362539	-0.994325648408811
-1.06664540371156	-0.975483672093732
-1.04198535345824	-0.953246376242802
-1.00670988492205	-0.923797723588271
-0.959625138324106	-0.884434171300011
-0.900974473115522	-0.833179447177707
-0.831919753006923	-0.76873935818529
-0.754073007657843	-0.69080226898111
-0.669227642790303	-0.600337030865007
-0.579253358160167	-0.49961800729166
-0.485992086697991	-0.39203146426035
-0.391073775344789	-0.28179052104262
-0.295753384018561	-0.173476277690028
-0.200918230218487	-0.0713490424838526
-0.10724884248744	0.0213124463671707
-0.0153564010102751	0.102737419844837
0.0742100853394482	0.17308478422423
0.160980591079839	0.234426449881705
0.244420232046963	0.28999991969188
0.323619505299755	0.343009371277242
0.397089315104436	0.395495218612904
0.462968360016498	0.447663100419925
0.519632268697813	0.497960562563359
0.566361234360786	0.544042965989804
0.603764057096641	0.584397825897672
0.633849468815458	0.619825153484838
0.659705086186357	0.653751817170004
0.684823152379657	0.690966336443423
0.712247941771956	0.735335244708583
0.743817599696646	0.787779196665444
0.779799951894618	0.845787567682401
0.81910520038567	0.904723603612922
0.860021902696344	0.960014492188601
0.901188063908588	1.0089616886956
0.942356972919775	1.05143622874593
0.984603681830502	1.08957517632703
1.02996499048029	1.12696331485608
1.08080932508805	1.16763692368398
1.139162006447	1.21497588620271
1.20598173895326	1.27063089667695
1.28048520585376	1.33398839642411
1.35994426126753	1.40252824487884
1.44038478275356	1.47280873100836
1.51812454287255	1.54165560224446
1.59149312817846	1.60745109327426
1.66183880497817	1.6712456233105
1.73313951613139	1.73673016398794
1.80989526604619	1.80807128298104
1.89342880764328	1.88572574840978
1.9774371223978	1.9615765368128
2.04448383895464	2.01534204995448
2.06566961932576	2.01468861945943
1.97781107395075	1.89226741305272
1.73763507359649	1.608463736144
1.38024107191912	1.2032166834698
0.940728522574813	0.716465349766656
0.454196879219711	0.188148829771093
-0.044254404490028	-0.341793781780358
-0.519525874898251	-0.83342339015117
-0.936518078348805	-1.24680090060481
-1.26013156118553	-1.54198721840475
-1.45526686975229	-1.67904324881447
-1.50482116212656	-1.6816319778602
-1.45940358684389	-1.59634395835387
-1.3600631217019	-1.46440105246869
-1.23506370934861	-1.32200345223183
-1.1116266065281	-1.20392603490448
-1.01536628453748	-1.12295175570175
-0.952360662448451	-1.08061898021814
-0.919445963585208	-1.0695552002945
-0.908718655004665	-1.07736760900522
-0.908859469554265	-1.09022322168009
-0.907814554672688	-1.09523636486474
-0.895193287085649	-1.08210043021842
-0.864151862134578	-1.04451359457915
-0.812571617144448	-0.981503889836869
-0.743428564635353	-0.898248487557342
-0.664255283610065	-0.805597603420316
-0.585615943723618	-0.717650663481672
-0.518754805329596	-0.64787910399364
-0.472957325411029	-0.605477331155425
-0.453388456241651	-0.593395217410429
-0.460015884599645	-0.608327960349541
-0.487785968760901	-0.642186282683325
-0.52785663986297	-0.684297867356437
-0.569571883210293	-0.723651966843258
-0.602785514676591	-0.750806323369933
-0.619986961137974	-0.759206543624649
-0.617622197647463	-0.745746066521529
-0.596201992676543	-0.710716862013118
-0.559200458228358	-0.657429478255139
-0.511211989158332	-0.591402178845737
-0.45612584970834	-0.518906694787078
-0.396006965835725	-0.445201795546972
-0.330982576412159	-0.373196175864883
-0.260020466402747	-0.30307679184533
-0.182152080125358	-0.232945243071232
-0.0975574780499888	-0.160209379815427
-0.00810269152072692	-0.0832528394958879
0.0828140639460854	-0.00247493249188778
0.171038500750108	0.0799550159770775
0.252771987295661	0.161137158225016
0.325587818263258	0.238326609492662
0.388997853439659	0.309449792283918
0.444419377603486	0.373502170132763
0.494559352732006	0.430737822172321
0.542435005198029	0.482476571860629
0.590412507660199	0.530750639253793
0.639607896272813	0.57809321882567
0.689798564764843	0.627392244598356
0.739733696709275	0.68147882497535
0.787625199726659	0.742254251823389
0.831678446404343	0.809655516214544
0.870560576742606	0.881195099064769
0.903744558334058	0.952579370838315
0.931676042205705	1.01916831682074
0.955696432558374	1.0775413865519
0.977683354421225	1.12651481822732
0.999497137199699	1.16741902242125
1.02257481978365	1.2037309542784
1.0480631729544	1.24025770767329
1.07752580673254	1.28218630272262
1.11375797343278	1.334197431038
1.16093666976363	1.3996928238281
1.22345666471047	1.48000434056263
1.30335617882761	1.57308901567759
1.39690371830032	1.67138935820935
1.49153293911624	1.75965151362871
1.56471980382582	1.8144230798326
1.58619845634538	1.80662646513274
1.51277446858003	1.69478409051135
1.31148686286329	1.45868634525829
1.01081217556412	1.12742243173285
0.639226943051479	0.730081552294332
0.22520770169432	0.295752909302014
-0.202769012138395	-0.146474294884814
-0.616226662077709	-0.567510857906863
-0.986688711754662	-0.938267577404844
-1.2856786248003	-1.22965525101947
-1.48471986484566	-1.41258467639145
-1.5633987719162	-1.48234831158151
-1.56863202628898	-1.48890398754049
-1.53645625389071	-1.45963541818683
-1.49193716445133	-1.41889506317348
-1.45274698174594	-1.38441383979826
-1.42790652236632	-1.36594272133744
-1.4188121222667	-1.36547391369025
-1.42145428413468	-1.37849107938048
-1.42876838016305	-1.39596584805543
-1.43256220071898	-1.40689641654684
-1.42506298980356	-1.40096646398476
-1.40033674844117	-1.37091041228664
-1.35554818561621	-1.3144030461608
-1.29169731425583	-1.23506142049775
-1.21350954091973	-1.14185758353974
-1.12839976518607	-1.04673200446032
-1.04476041727037	-0.961222557692263
-0.970118210979985	-0.893526929250587
-0.909719716187985	-0.847056849918486
-0.865904627639497	-0.820655749083534
-0.838303023115946	-0.810006616014756
-0.824561009362784	-0.80956625530319
-0.821167369439277	-0.814319141033602
-0.824008658691529	-0.820688345356086
-0.828527175387833	-0.826411660317526
-0.829714761398799	-0.829750851676636
-0.822317698665369	-0.828418741524341
-0.801440429487984	-0.818604751612102
-0.763406991483235	-0.79482809147982
-0.706514116428326	-0.751206967364453
-0.631386556068849	-0.683943707811004
-0.540877680179572	-0.593973284600046
-0.439593340561782	-0.488133901731419
-0.333200827732053	-0.377706807923533
-0.227675271084343	-0.27479190136381
-0.128494471825058	-0.188312105051421
-0.0397758516866746	-0.121509893927106
0.0364717659338486	-0.0717947515557882
0.100722435296184	-0.0324428849949229
0.155799202623777	0.00505960953916379
0.206182882877302	0.0487926722119885
0.256798897188349	0.104426915982972
0.311628241302542	0.173839816621568
0.372676584072326	0.254964592040417
0.439667495990241	0.342983143286022
0.510492106878703	0.432269473176624
0.582140636296279	0.518134557749078
0.651696078715343	0.597702561182377
0.717078494929262	0.669887120980956
0.777446573480574	0.734788262171737
0.833270225783645	0.793020975027222
0.886008664445226	0.845358582399329
0.937390039127523	0.892556691214871
0.988595501293815	0.935213207270027
1.03980123952288	0.973888474764064
1.09030337863994	1.00943604252696
1.13903815977514	1.04308881245861
1.18512227025959	1.0761472203553
1.22820730720694	1.10969046901777
1.26864193601468	1.14462645795259
1.30743463499694	1.18188479259471
1.34601720921451	1.22246920717068
1.38590355108684	1.2673320538181
1.4283712765189	1.31721818102648
1.47424813999638	1.37263705044502
1.5238906299203	1.4340630826705
1.57743037938856	1.50229341595583
1.63501145088417	1.57842651605833
1.69623217196487	1.66255003012004
1.7581906905513	1.75077061184351
1.81259791697915	1.83150853051066
1.84353690389839	1.88336926793328
1.82774681838108	1.87704158083215
1.71682243311867	1.7661810947
1.4906398487245	1.52642216266346
1.17469288882572	1.18699883501497
0.79447537704942	0.777145162046979
0.375481137022737	0.326095194051931
-0.0567960076272123	-0.136917018677726
-0.476862233273308	-0.582657425849545
-0.859223716288431	-0.981891977171079
-1.17838663304546	-1.30538662234988
-1.40885715991728	-1.5239073110935
-1.52514147327676	-1.61529840951338
-1.54236358855327	-1.61427548874737
-1.50024743096862	-1.54859857083918
-1.42289344279262	-1.44080069913263
-1.3318412270913	-1.31200229947104
-1.24398327427717	-1.18069420976093
-1.17075946940038	-1.06196049760322
-1.11817441579134	-0.966854456134846
-1.08720151263931	-0.901664994675785
-1.07443228292226	-0.867102493992123
-1.07312061645695	-0.858008865286272
-1.07471879448114	-0.864298409334091
-1.07074771510385	-0.873236647034839
-1.0546395508364	-0.872504107377222
-1.0231238292922	-0.853157886430674
-0.976798360397231	-0.811640054314144
-0.919722035897456	-0.750293228740342
-0.858164518491157	-0.676330312510774
-0.798917220849674	-0.599606438401743
-0.747657154155686	-0.529826645829049
-0.707827433154468	-0.474019193414857
-0.680342717598545	-0.435034137489201
-0.664061660129787	-0.411492331610142
-0.65663726562933	-0.398967577726655
-0.65527584935367	-0.391653127822118
-0.657093245192063	-0.383769848000768
-0.65904663053074	-0.370333436037298
-0.657737090799248	-0.34733832293953
-0.649487880498977	-0.311751891217078
-0.630873344981958	-0.261871588270312
-0.599524488470034	-0.198125504697934
-0.554789571883403	-0.123529746968405
-0.497845330075644	-0.0431235385203149
-0.431166639504331	0.0374436537334772
-0.357615060081238	0.113544063183781
-0.279592175132417	0.18280770429585
-0.198634281184901	0.245579229804524
-0.115525561131467	0.304457949178723
-0.0307371115168501	0.363044914054341
0.0550783654574309	0.424426420136975
0.140757467949121	0.490106984705887
0.224560782272136	0.559567668348807
0.304336530111988	0.630103181753589
0.377897383808401	0.697044437767519
0.443598606671777	0.754791735618816
0.500905726173432	0.798429216393211
0.550611082082442	0.825043677536241
0.594475828663938	0.834190030816688
0.63443022848356	0.827623583928799
0.671831390076256	0.808566551897958
0.70727110823592	0.780785314230595
0.74098888008505	0.747901644732247
0.773479946817246	0.713160504612291
0.805802782520112	0.679579942353278
0.839358046773162	0.650263996484671
0.875315195859835	0.628505194820142
0.914067633171517	0.617517874521219
0.95504946589418	0.620032401205076
0.997054036352132	0.637905395016682
1.03890652986473	0.671571244303865
1.08007276738609	0.719177024704181
1.12075746565252	0.775883462821919
1.16139705528117	0.834267085969848
1.20199331381867	0.886300198094032
1.24194616323194	0.926429781106827
1.28070548605459	0.954584072820925
1.31893502191268	0.977638023265104
1.35940019283342	1.00810988477818
1.40676178199237	1.0599873963345
1.46587354922713	1.14317264794414
1.53878281759131	1.25971072736531
1.62112220380707	1.39822243877745
1.69905642079436	1.53097618306525
1.74839364085367	1.63029369679485
1.73194398275161	1.65369171499732
1.57845583262632	1.56209979737828
1.30011434609991	1.31357621185952
0.926799328797579	0.944788682192389
0.488390586344539	0.492404932128231
0.0147679243659974	-0.0069073145816032
-0.464188851512836	-0.516480334185766
-0.918599935666753	-0.999646402932909
-1.31858552247054	-1.41973779707168
-1.634265806299	-1.74008679285074
-1.83576098152692	-1.92402566651873
-1.90474370055506	-1.97539214107629
-1.88476447060222	-1.94749056177592
-1.8088640330176	-1.87113458321148
-1.70583696052229	-1.77424942159949
-1.59936365318409	-1.67801311831666
-1.5058698433514	-1.59551706739461
-1.4339430524165	-1.5320433684338
-1.38482184975549	-1.48621707430605
-1.3537014358318	-1.45186845549583
-1.33171674814007	-1.42057868919898
-1.30833403713221	-1.38452369091815
-1.27381633378874	-1.33880162463928
-1.22142757942497	-1.28244852444484
-1.14898196751599	-1.21806213410243
-1.05939017333812	-1.15056577078958
-0.960012226959107	-1.08571749568181
-0.860859693937282	-1.02884039837895
-0.772037396795634	-0.983904862264778
-0.701184401575931	-0.952814800896403
-0.651756635200556	-0.935009914139276
-0.622682462875318	-0.927780798584724
-0.609383300229618	-0.927389913270437
-0.605572254671514	-0.93049523199456
-0.605017981597715	-0.935020717162434
-0.602751712514862	-0.93996415357405
-0.595581764214629	-0.944397958712835
-0.581945027283745	-0.946341574259793
-0.561214392101774	-0.942032756642149
-0.532811457310615	-0.925766358403094
-0.49564322895077	-0.890474429719911
-0.448180925276136	-0.829347031567272
-0.389088379454975	-0.738200729874939
-0.318030679009567	-0.61366485140053
-0.236262101115088	-0.469099672459891
-0.146744718955369	-0.313481441658465
-0.0536989408384089	-0.155786407601694
0.0383231137015222	-0.00499081889501898
0.125512568005564	0.129929075856117
0.205641959176619	0.238387716160297
0.278408867544977	0.321744942490089
0.345174002824032	0.382762802756246
0.408204653854146	0.426954632327124
0.469753678945592	0.461033642132192
0.531318489811212	0.491430851013779
0.593282212168344	0.523254916466171
0.654917453072995	0.559723622149138
0.714605947178446	0.601964354701468
0.770243531113562	0.649177954919968
0.819919374398776	0.699174837085581
0.862773622996701	0.749100452083424
0.899576576089739	0.79611447969733
0.932506097328676	0.837919773381416
0.96407498605285	0.873153920749665
0.995751640326635	0.901619286230245
1.02694877175862	0.924332892520044
1.05491138566106	0.943538668512136
1.07580413643586	0.962888802360004
1.08666903613243	0.987660612094038
1.08735522890901	1.02452676649899
1.08159885251004	1.08052130194542
1.07676793629796	1.16124038061797
1.08203233339695	1.26857310488947
1.10510937237917	1.40020398707474
1.14832113911299	1.53916448175976
1.20511856527748	1.66578908521918
1.25841769744688	1.75355128784301
1.28202566004612	1.76987296016549
1.24362852951044	1.68975762654495
1.09543565251228	1.48402767982483
0.850562092300681	1.18043762963842
0.535447983366274	0.806741985619045
0.176533460199707	0.390695257399999
-0.199741342708374	-0.0399480453854083
-0.566936290867324	-0.457433413103873
-0.898611249786497	-0.834006336122088
-1.16832608497525	-1.14191230480675
-1.34964066194294	-1.35339680952455
-1.42300428798664	-1.44638701845405
-1.41914526241214	-1.45366645116549
-1.3650365193433	-1.40002183482102
-1.28357170765222	-1.30518239841088
-1.19396004329285	-1.18862495308758
-1.10952228361592	-1.06722187525146
-1.03720516101469	-0.953500148513319
-0.978373022182406	-0.854599361348105
-0.930229955544222	-0.772020311967932
-0.887290796274689	-0.702336646885492
-0.842743186945149	-0.638877978799186
-0.789949943951236	-0.574163543416144
-0.724236866683997	-0.502530065204641
-0.644627603191783	-0.422261750768849
-0.554838295585016	-0.336632404137128
-0.462907375868918	-0.25345665456724
-0.379315446013136	-0.183045071437119
-0.314149888225934	-0.134897036473089
-0.274330624525535	-0.114206778121231
-0.261857577686473	-0.119695848824439
-0.27353714740324	-0.143681933616161
-0.302009807931714	-0.174358330125267
-0.337570234531615	-0.199525185796042
-0.370262168795922	-0.210248677375627
-0.391740160810151	-0.202746586090211
-0.396444291489317	-0.177893710088127
-0.381931516684458	-0.139183949514402
-0.348607156084134	-0.0906103212885452
-0.299154226224273	-0.0354942034733132
-0.237746149507933	0.0236033412605627
-0.169096347316597	0.0844528062982179
-0.0975346748059035	0.144933030284968
-0.0263342875846893	0.203250183009373
0.042641565001497	0.258266744288284
0.108977205548473	0.309546463486891
0.173382473007507	0.35709593371178
0.237022228927922	0.401022787923476
0.300679947416299	0.44134894361771
0.364109767690671	0.478180462286154
0.425960242028854	0.512076795461871
0.484338579098265	0.544042318694329
0.53769717588068	0.574948699707727
0.585621815544166	0.6049021376115
0.629164536341419	0.633267670767982
0.670520188493683	0.659561725479699
0.712140849311981	0.684515331881635
0.755668826711671	0.710357274654235
0.801229920800615	0.740070814334796
0.847489145220583	0.776123610131219
0.892376094717684	0.819482394826693
0.933993828237198	0.869445240956537
0.971236782834841	0.924082163578584
1.0039127692105	0.980627123972593
1.03246701679301	1.03557590987272
1.0576068924415	1.08499405483107
1.08023245788082	1.12570010625523
1.10198075477795	1.15723605251906
1.12610566906817	1.18354358435333
1.15776550207796	1.21302421254263
1.20292048196131	1.2563720699054
1.26580622164235	1.3225753993736
1.34568470778834	1.41405032593622
1.43392801642428	1.52212555299946
1.51258565904875	1.62471315646413
1.55554061485862	1.68828997336602
1.53407381528945	1.67366390282172
1.39483908050897	1.52610447903897
1.14651396293788	1.25926676994658
0.816420421503522	0.90266152873387
0.431880415133213	0.485799508590175
0.0202159027542828	0.0381914627048193
-0.391251156705943	-0.410651855732869
-0.775198804320137	-0.831219693533563
-1.10430508116097	-1.19400129750793
-1.35124802830113	-1.46948591446666
-1.48870568681327	-1.6281627912204
-1.52286363603597	-1.67419003191247
-1.49556157641895	-1.65474248695949
-1.43201966382761	-1.59483301484739
-1.35508637119251	-1.51747587712552
-1.28210775107585	-1.44048702177852
-1.2236400041513	-1.37506965859404
-1.1837249582431	-1.32619736071984
-1.1612075137457	-1.29413480468103
-1.15142097658298	-1.27598488375743
-1.14769903546611	-1.26664933372921
-1.14259324025004	-1.25932928783029
-1.12894881340714	-1.24608015301823
-1.10095080830163	-1.21917683154736
-1.05515599256232	-1.17338795137086
-0.991387956309923	-1.10798124916196
-0.913184962646386	-1.02720728793783
-0.82747431033727	-0.938992853099814
-0.743286640039737	-0.85239261256125
-0.669684463750555	-0.774777249610013
-0.61354645868145	-0.709728791725208
-0.577903288188428	-0.656325598996557
-0.561288760632558	-0.609974661474712
-0.558399291837212	-0.564324156175477
-0.561914931304198	-0.513593255040915
-0.564662393225281	-0.454566660754287
-0.561163850730864	-0.38752112402889
-0.548165203255028	-0.315826954165536
-0.524337862024156	-0.244564076628286
-0.489666350164569	-0.17884372212258
-0.444998625481261	-0.122387302340194
-0.391852756122541	-0.0765266362208824
-0.332244136101578	-0.0398381572003876
-0.268336065752915	-0.00877039833989525
-0.201946906459512	0.0209856682980199
-0.134113568174138	0.0532769746862328
-0.0649583839858201	0.091033131117902
0.00599233202365209	0.136324466440273
0.0791699471971682	0.190225043024711
0.154406039355742	0.252211470318475
0.230803911633924	0.319557884276373
0.307057076111761	0.387499130532148
0.381906247466162	0.450588926620503
0.454317885995665	0.504773549260499
0.523243768325977	0.549008167974462
0.587287082582213	0.58554797185344
0.644783305733187	0.618859187520301
0.694459959456602	0.653666114830414
0.73627524145551	0.692979512613134
0.771817999062718	0.73700125192942
0.803984200831256	0.783331954174811
0.836136308774433	0.828061720614386
0.871189477917293	0.867048966812823
0.910956460172492	0.897010801007721
0.955884865539313	0.916327272767316
1.00529396050189	0.925629657630581
1.05817099135942	0.928314471736295
1.11431346247998	0.930934184534194
1.17523297641905	0.942830019773764
1.24406786900673	0.97402276569338
1.32395247796913	1.03115303270962
1.4148781677456	1.1125649211087
1.5099714837055	1.20447651566138
1.59288199915777	1.2803184424653
1.63811251935491	1.30455318046583
1.61745548335417	1.22370944157797
1.47962240053462	1.00300913690774
1.2339542078063	0.675198634445173
0.908618645679215	0.273024302180288
0.53178345466335	-0.170767491896891
0.131616375268704	-0.623430379796337
-0.263714851994727	-1.05221799352803
-0.626042486616947	-1.42438396510193
-0.92719878808796	-1.70718192652803
-1.13901601589777	-1.8678655098163
-1.2378238063548	-1.90710447474223
-1.25571554995134	-1.859871334752
-1.22332063125182	-1.75423491162229
-1.16399331234991	-1.61832277738023
-1.09707878652569	-1.47149931650695
-1.03571967632855	-1.33212586178259
-0.986601459527068	-1.21200288025529
-0.950999784911614	-1.11363453090505
-0.926244837734545	-1.03599389552815
-0.907098937582258	-0.973660741911741
-0.887094855213399	-0.917597770050813
-0.859936384043491	-0.85689322517692
-0.820838991960762	-0.781570316920432
-0.767631804072871	-0.685598768798116
-0.701417691424103	-0.569080024528827
-0.626548482009694	-0.438783882906592
-0.549786148675471	-0.306633045572411
-0.478788384398054	-0.186422010330068
-0.420354068607503	-0.0897432354861219
-0.378975776969593	-0.022638422753777
-0.356048593267429	0.0156411641709864
-0.349763443655159	0.0315071668424762
-0.355563015267071	0.0343872609744406
-0.367065032083746	0.0336830543126682
-0.37731059822485	0.0363359797267444
-0.380055342244492	0.0457149166198299
-0.370789736974735	0.0617904071162073
-0.347310430284836	0.0820041069271076
-0.309779691045763	0.10254152438042
-0.260230036866739	0.119972419463445
-0.201602452766096	0.132820451455299
-0.136719499858596	0.142264581202179
-0.0676870969996539	0.151640366494858
0.00413579916115614	0.165050040707313
0.0777729127003031	0.185706816184288
0.152105245614642	0.214912981612548
0.22546159020697	0.252210012911846
0.295506845455407	0.296253372606434
0.359471284344196	0.345554104038998
0.41476077051408	0.398635041634262
0.459849373962929	0.453863630503001
0.495076523821823	0.509504089335239
0.522879201673909	0.564040298371886
0.547203435443981	0.616377751925304
0.572206171366875	0.665635453042692
0.600771366491118	0.710722550904398
0.633592215869858	0.750302742636113
0.66925826297612	0.783386802283147
0.705153405920527	0.810148309757564
0.73860263571031	0.832391300374124
0.767793020559463	0.853353419955342
0.792333038119506	0.877137760102839
0.81349069849375	0.90834264635696
0.834143327517573	0.951811833766092
0.858494752612696	1.01188631029701
0.891491845896415	1.09095626771624
0.93769773340197	1.18777990917384
0.999502267991649	1.2961551072453
1.07484465720147	1.40436303605191
1.15502070403447	1.49571636430814
1.2235874662665	1.5501443200338
1.25746943826331	1.54649463178055
1.23096266947522	1.45600924535119
1.09957332844338	1.26162494763539
0.87340821425923	0.987098695388665
0.577505916049881	0.656187445366512
0.236905022942459	0.292648154324435
-0.123355875935915	-0.079762220982066
-0.478238191458121	-0.437286723797487
-0.802703334497035	-0.756168397366327
-1.07171271592554	-1.01265028493308
-1.26022774661651	-1.18297542974226
-1.34734125112902	-1.25522844949343
-1.35865239002458	-1.25912487437036
-1.32173303682169	-1.21646026922318
-1.25973355956294	-1.15093219050337
-1.19211532028129	-1.08353514201122
-1.1319369547677	-1.02886732243199
-1.08529064853812	-0.993096205643824
-1.05238379472207	-0.974148877875507
-1.02933816994755	-0.963928613069396
-1.00998967327304	-0.951647863660516
-0.98746622973919	-0.927248370296486
-0.955552923233682	-0.884135318850833
-0.909884327209294	-0.8206850488033
-0.848942003017252	-0.740356311272608
-0.774677081152972	-0.650777385154357
-0.692414102619387	-0.562164632641134
-0.609809931690479	-0.485186039728896
-0.535079470992442	-0.428522263224564
-0.475082781584994	-0.396716263826155
-0.4338912168282	-0.389032419395355
-0.412154162271462	-0.399753188829049
-0.407245127502081	-0.419923042220752
-0.414001576516954	-0.439990461020907
-0.425798349307095	-0.452327297808655
-0.435706282336094	-0.452698474755381
-0.437598995425027	-0.440475286268784
-0.427137716940141	-0.417997490484845
-0.402439460539375	-0.389348839816734
-0.364158314642941	-0.35867266956858
-0.314831326162577	-0.328393759642653
-0.25764031219801	-0.298080766669034
-0.195101958433757	-0.264676485032721
-0.128339405071355	-0.223990772236961
-0.0572992205018217	-0.172561847627336
0.0183500189282098	-0.109082042304392
0.0983853555263978	-0.0351008885381757
0.181792208379574	0.0450041714677256
0.267017032178214	0.124745288177667
0.352294823346315	0.19699281925287
0.435811981123486	0.256130947927048
0.515722411564872	0.300069441548706
0.590151715167577	0.330996421628698
0.657329036672083	0.354547660941046
0.715951654741573	0.378018628102754
0.765699913905376	0.408529317057861
0.807575388899288	0.451524214963434
0.843776039249458	0.509501309572712
0.877096680861744	0.581057879279502
0.910060381449154	0.6607330564252
0.944106499303505	0.740092639914519
0.979197890736745	0.8099945298804
1.01409135158164	0.863363720310872
