# Supplementary material for: A multiwavelength photoplethysmography dataset with blood pressure and heart rate reference measurements
Source: Data Brief. 2025 Nov 14;63:112284. doi: 10.1016/j.dib.2025.112284 (PMC12682042; doi:10.1016/j.dib.2025.112284)
Supplement: Supplementary file 1 [file mmc1.zip › ppg_csv/ppg_subject_070.csv]

IR_PPG	Red_PPG
-1.02888647442315	-1.48039676839579
-0.979268412681153	-1.44561503203994
-0.920820383515513	-1.38191123038213
-0.857469545646529	-1.29778613471607
-0.792839112466001	-1.20476492760003
-0.730062292898656	-1.11478723462917
-0.671582059278534	-1.03719896502128
-0.618756214189781	-0.976252996981122
-0.571458619613343	-0.930128182199798
-0.528048650653683	-0.892017509971061
-0.48590022985767	-0.852895317936658
-0.442347199088719	-0.804768703879695
-0.395601074394781	-0.74310860257352
-0.345211094067496	-0.667711356409194
-0.291965293704048	-0.581955002594862
-0.237374504755294	-0.490968380498685
-0.182923093763545	-0.399604914738794
-0.129387303916456	-0.311068378656027
-0.0765842761933583	-0.226512867615031
-0.0236328148615695	-0.145400641902576
0.0305143940972671	-0.0661132068326137
0.086594542747256	0.0135741065481413
0.144847431730345	0.0960532848698382
0.205128521047408	0.183244044563023
0.267133565538999	0.275880324642799
0.330544963750062	0.373094845663192
0.395094308095493	0.472706318424557
0.460636130690874	0.572228003316501
0.527209652971929	0.669918272553442
0.594973407858613	0.765047845284804
0.663984385461702	0.857161132409083
0.733937332736543	0.944987299824653
0.804023706035786	1.02609197618181
0.873017217303835	1.09787862564563
0.939646268894823	1.15934969056103
1.0031683421283	1.21234544797114
1.06384946713033	1.26145904714398
1.12302303387335	1.31270723472248
1.18259522843534	1.37162146603507
1.24413681522904	1.44140683023592
1.30793269682924	1.52160411052119
1.37247746486858	1.60769293023024
1.43478448595293	1.69204085694604
1.4914995032421	1.7662444576232
1.5404089247246	1.8242744478714
1.58175228679991	1.86528391585004
1.61880028898077	1.89470718087077
1.65732424333491	1.92269586176229
1.7039030879016	1.9601681456057
1.76346270553523	2.01406891526057
1.83677311309316	2.08374727977391
1.91871334646855	2.15970014231018
1.99795259703148	2.22503545106038
2.05831936339268	2.25922353776281
2.08166652474776	2.24305799999569
2.05159768974275	2.16335132246093
1.95488237140197	2.01218850434619
1.79734581899016	1.81077220257697
1.59040286191835	1.57082694899144
1.34546832959758	1.30407727542775
1.0739570514389	1.02224771372407
0.787283856853344	0.737062795718552
0.496863575251953	0.460247053249372
0.214111036045767	0.203525018154686
-0.0495589313541739	-0.0213787777273429
-0.282731497536828	-0.198645992638712
-0.473991833091156	-0.332251271488567
-0.607696387001735	-0.431160327195874
-0.703312095923817	-0.500287580922421
-0.781534693293179	-0.548019051748192
-0.851887567328066	-0.584977030018081
-0.92237060904425	-0.621863851833053
-0.998446776918567	-0.667196374654062
-1.08257873408782	-0.725511525875487
-1.17410552950368	-0.796383971439791
-1.26934678649973	-0.874498535357887
-1.36212644647195	-0.951001244785838
-1.44491663383413	-1.01613510601408
-1.51048495487645	-1.06242149306841
-1.55366550150759	-1.08700236886569
-1.57280049393735	-1.09211634082949
-1.57040718896268	-1.08374505486636
-1.55275887997446	-1.0693422057903
-1.52837370454943	-1.05583830528154
-1.50586177608747	-1.04863581505581
-1.49187017661452	-1.05145069004139
-1.48979999847791	-1.06646534442701
-1.49964843965409	-1.09444913911366
-1.5188639493464	-1.13486529901229
-1.54370890317433	-1.18613665475969
-1.57049921103274	-1.24615165851147
-1.59625840349967	-1.31283204436951
-1.61867074851797	-1.38433575545561
-1.63563226974017	-1.45870847150529
-1.64493321162352	-1.53342658422107
-1.64436037238688	-1.60529100213287
-1.63207125882933	-1.67054888068407
-1.60693524313443	-1.72496333478838
-1.56869760501975	-1.76390936144422
-1.51802672390216	-1.78287421878306
-1.45650282636189	-1.77853973422891
-1.38651969323396	-1.75013482941048
-1.31104455626803	-1.70042662320337
-1.2332344115418	-1.63569687564187
-1.15597010194823	-1.56434452808901
-1.08136376551314	-1.4943332188809
-1.01028033576082	-1.43050847898589
-0.942016924425427	-1.37312813044572
-0.874407327974123	-1.31828586892878
-0.804479582381483	-1.25984134802166
-0.729490344890941	-1.19189278828004
-0.647995464154822	-1.11089192697967
-0.56055301586592	-1.01677980117564
-0.469675305853147	-0.912809009927345
-0.378937861529783	-0.804128064172718
-0.291598205569592	-0.695739963819646
-0.209366812642025	-0.59074455912783
-0.131923893786876	-0.489622296671645
-0.0573766160482066	-0.390846146505555
0.0166300123644102	-0.292386505869072
0.0917662862361417	-0.193221804168458
0.168437221484797	-0.0941071629919492
0.245930718085671	0.00271936613863564
0.322977341373807	0.0947117025746312
0.398327128051069	0.180481847236856
0.471153240647758	0.260889964705118
0.541240010874546	0.339169581881447
0.608972175764439	0.419817542452585
0.675180275527956	0.506633804386513
0.740910660697516	0.600779202755113
0.80715604433218	0.699764941266255
0.874590551921748	0.797880164732047
0.943449350172345	0.888024984195229
1.0136474287647	0.964538987791769
1.08506346079666	1.02602269378476
1.15789484335107	1.07673075342299
1.23294898681625	1.1258182731897
1.31155433823429	1.18477542853967
1.39489693050091	1.26382298400346
1.48305923268021	1.36824848122735
1.57437979598738	1.49596408198946
1.66562109609986	1.63746824376006
1.75294282426204	1.77855724511228
1.83328132256761	1.90504063859063
1.90560676973754	2.00781851209265
1.97163691507412	2.08635302309968
2.03582040038508	2.14924417586729
2.10451968099006	2.21177075050568
2.18438269956241	2.2910761601825
2.28007479473781	2.40019124686483
2.39180009586177	2.54244336552529
2.51333264601723	2.70800914668502
2.6314190655677	2.87414183960934
2.72715706811514	3.00951936906172
2.77931550133859	3.0816771450927
2.76879647700099	3.06533959496424
2.69202157111276	2.95064993408527
2.54987560288096	2.76022535223964
2.35306599047754	2.51215286031644
2.11230015207443	2.22083903400273
1.83828550584359	1.90069044898556
1.54172946995695	1.56611368095197
1.23333946258647	1.23151530558901
0.923822901904081	0.911301898583733
0.623887206081738	0.619880035623183
0.344239793291382	0.371656292394408
0.0955880817049595	0.186084116769117
-0.111360510505586	0.0436943431648648
-0.261329452274069	-0.075500351809094
-0.385910550309261	-0.180391779395719
-0.508947582203985	-0.280850866029885
-0.636483908314915	-0.386020967781349
-0.774291899217574	-0.502409379628724
-0.918131422303901	-0.632541887551488
-1.06379470884163	-0.774486927047291
-1.2070739900985	-0.922057595533841
-1.34376149734225	-1.06569216169751
-1.46605927227171	-1.1943192371486
-1.56568316928375	-1.29812146617499
-1.63743340598177	-1.37130036216905
-1.67933407045273	-1.41364128366932
-1.69322858117817	-1.43025892221313
-1.68446111216522	-1.42985320142139
-1.66067300289075	-1.42223781088718
-1.63004861276825	-1.4157555470283
-1.59959452788552	-1.41515566161355
-1.57405837903811	-1.42062609642654
-1.55571700695839	-1.42846517143245
-1.54485275510235	-1.43329010361147
-1.54060983806499	-1.43100401793908
-1.54183791875808	-1.42121996183707
-1.54749792634978	-1.40788998479557
-1.55649204728217	-1.39781323603831
-1.56722965502298	-1.39788623524572
-1.57738147560215	-1.41250716765237
-1.58405994859412	-1.44213719871419
-1.58439859243444	-1.48319852153299
-1.57629217062009	-1.5290392267751
-1.55891604588905	-1.57159184345014
-1.53276445407855	-1.60332204673448
-1.4992395947553	-1.61898031662523
-1.45999251531729	-1.61656150523374
-1.41624718509984	-1.59712558418566
-1.36834201103318	-1.56369576130783
-1.31567458575681	-1.5198189156331
-1.25713283483313	-1.46833503642937
-1.19187789264067	-1.41064495467587
-1.12009055293457	-1.34659035923341
-1.04323941845888	-1.27500098499635
-0.963691591101778	-1.19480966832477
-0.883897876175598	-1.10626965552013
-0.805603711310883	-1.01160696783079
-0.729507338983769	-0.914797058844537
-0.655495581127359	-0.820685968292557
-0.583159297954315	-0.733835278659426
-0.512157664498694	-0.657273140879204
-0.442239412775813	-0.591335254254687
-0.37303753418133	-0.533108893332617
-0.303882095950734	-0.477023074859665
-0.233816904554683	-0.416580605319349
-0.161860212848233	-0.346558411171801
-0.0873738743155396	-0.264678854142537
-0.010386938545491	-0.172023249148881
0.0682129241096717	-0.07224282183831
0.146790164334344	0.029799348406649
0.223499406194001	0.129345895409151
0.297083508573735	0.222746666494534
0.367502187061594	0.308093637102438
0.435984610952618	0.385465323175584
0.504447306264738	0.456698715416198
0.574625936199894	0.524585381123651
0.647375954132048	0.591633648914893
0.722439911933664	0.659048274596821
0.798761847765951	0.726628710831087
0.875178897352367	0.793512717820559
0.951047392708919	0.859075036972829
1.02637652752152	0.923430886590811
1.10144255227574	0.987347499904811
1.1762559685783	1.05174079211976
1.25032254571822	1.11724417262859
1.32287354182053	1.18421045259564
1.39340333412925	1.25296700195918
1.46215724150259	1.32383956437295
1.5302391327811	1.39680554065143
1.59927175374148	1.47104090188751
1.67079834541115	1.5447796565874
1.74569028631446	1.61574062029704
1.82388157591448	1.6820521417353
1.90465306094762	1.74339304621351
1.9873104514084	1.80192501816002
2.07180183645579	1.86251692124086
2.15878334022757	1.93166261852957
2.24888320882829	2.01475114407472
2.34134028970828	2.11232492755011
2.43248987437978	2.21702503020435
2.51466427403199	2.31310729515363
2.57606598635365	2.37929396038969
2.60203114986667	2.39410323532773
2.57767959963251	2.34171298923143
2.48933852555423	2.21383601214713
2.34280167961845	2.02615540770633
2.15016595216578	1.79531080574225
1.91962980391616	1.53238290640994
1.65939169558956	1.24845240986447
1.37765008790593	0.954600016260894
1.08260344158522	0.66190642575426
0.782450217347385	0.381452338499626
0.485388875912378	0.124318454652049
0.199617878000154	-0.0984145256334172
-0.0666643156693336	-0.270530268342508
-0.305259244376131	-0.396443055811364
-0.507968447400283	-0.490516398806154
-0.660653056208398	-0.56402143765951
-0.793828440587223	-0.630792143714916
-0.937510513977375	-0.703880632917925
-1.08907044418062	-0.792525550578143
-1.24436073284263	-0.900488332046039
-1.39923388160904	-1.02591347997649
-1.54954239212551	-1.16240792515803
-1.6911387660377	-1.30092633783166
-1.81747503580094	-1.43180830802324
-1.91751950612333	-1.54624079943477
-1.98716942690169	-1.63692001172505
-2.02488615963969	-1.6984663670436
-2.03248230421922	-1.72823192749433
-2.01499293442478	-1.72737602269922
-1.97998087981254	-1.70150909107174
-1.93626110410283	-1.66030267166074
-1.89229803639783	-1.61584440006413
-1.85477221279084	-1.58000085986569
-1.82775682910824	-1.56159777392157
-1.81265649523032	-1.56445710060194
-1.80867659107231	-1.58702032006432
-1.81338420273842	-1.62361821335226
-1.82317033635423	-1.66669492474557
-1.83375521306776	-1.70892030867788
-1.84087215149911	-1.7445178994733
-1.8410059013091	-1.76980742404028
-1.83189167055547	-1.78317650685043
-1.81263333323934	-1.78463625222282
-1.78348606626026	-1.77511608353974
-1.74537642256156	-1.75574902764133
-1.69936105130009	-1.72751627462277
-1.64631759523154	-1.691373877722
-1.58690955724867	-1.64857034747591
-1.52162192424499	-1.60073865390302
-1.45075101093864	-1.5494263878638
-1.37440829827103	-1.49505902180662
-1.2925856854763	-1.43592437074861
-1.20527588010751	-1.36810584134188
-1.11270216120898	-1.28677429012222
-1.01566537303067	-1.18835406964835
-0.915809100138667	-1.07256490083696
-0.815554444202597	-0.943292977566004
-0.717604179894569	-0.80778968764377
-0.624137046252884	-0.674612375572063
-0.536080719494279	-0.551231517753598
-0.45289482026373	-0.442132493173768
-0.372951538239087	-0.347913479152405
-0.294238684774911	-0.265538470169614
-0.215004186805749	-0.189472931023993
-0.13406626993672	-0.113147962011995
-0.0507999997508393	-0.0303888259116373
0.0349321956265799	0.0632956089144677
0.12269656974885	0.169612599685592
0.211345225591968	0.286726226411878
0.299072688948658	0.409230192727003
0.383733648252161	0.529204666476079
0.463270084647112	0.638192242503995
0.536121501729284	0.729417307982184
0.601577466665518	0.799571119005727
0.660028353270059	0.849686764149397
0.713040536988797	0.884785894473409
0.763178853321544	0.9123796743828
0.813527565214493	0.940370387555874
0.867004245296326	0.975156764395945
0.925725900054741	1.02058104229196
0.99061384913219	1.07777247219176
1.06127197369538	1.14548046137591
1.13613331404439	1.22060597457638
1.21284662837822	1.29888518793275
1.2888100493962	1.37560905050111
1.36172755170789	1.44623224833166
1.4300674389114	1.50692259474633
1.49333280476907	1.55522289357063
1.55212651540152	1.59087473469083
1.60804117744327	1.61663523656053
1.66338334551586	1.63852888928122
1.72070956216913	1.66481058392267
1.78214967201178	1.70353791476686
1.84862667742039	1.75961158337246
1.91927910167092	1.83259880677717
1.99142954088504	1.91633059952236
2.06129022794485	2.00061936542428
2.12526606572796	2.07474168207659
2.18138847722449	2.13146350073393
2.23029677559284	2.16995264187108
2.27535077029349	2.19647335356873
2.32184127457631	2.22275472114692
2.37556611194897	2.26260769047874
2.44108243833701	2.32756953191085
2.51993488373695	2.42253187922999
2.6091862918747	2.54259517681083
2.70060961441795	2.67234966456378
2.78092454543443	2.78819146182434
2.83334383322133	2.86327226613284
2.84034379268166	2.87374603026377
2.78724962558169	2.80447905475108
2.66908112060995	2.65440569802424
2.49332979186313	2.44654831535522
2.26884333228211	2.19168789940589
2.00446943480776	1.90060544283817
1.70905579238095	1.58408193831393
1.39145009794259	1.25289837849508
1.06050004443353	0.917835756043511
0.725053324794654	0.589675063621113
0.393957631966848	0.279197293889781
0.0760606588909889	-0.00281656048858968
-0.219789901492046	-0.245585506852105
-0.484746356241379	-0.432361499932678
-0.709961012416129	-0.571536560557995
-0.88658617707542	-0.679194762402342
-1.00721701988781	-0.766291701330943
-1.12531147922162	-0.847413484998662
-1.24938809796373	-0.938060335189562
-1.38761550120599	-1.05112560023482
-1.53395926481332	-1.19342273518192
-1.6822813513726	-1.363284232584
-1.82644372347073	-1.55018872786874
-1.9596666708214	-1.73680669419274
-2.06944168498726	-1.90307537515521
-2.14607890543567	-2.03125276167604
-2.18470437941647	-2.11039755734679
-2.18588908247473	-2.13878659151348
-2.15572870797951	-2.12358210014437
-2.10454429875838	-2.07811518596977
-2.04463835689418	-2.0180153131329
-1.98780440246534	-1.95766945548765
-1.94317457483856	-1.90789453016884
-1.91580962148779	-1.87490179481825
-1.9062955027081	-1.8603551630555
-1.9114054034595	-1.86229142037761
-1.92552668939923	-1.87654628801408
-1.94228606315042	-1.89824908604449
-1.95590867863406	-1.92293386603715
-1.96210149969058	-1.94692322386136
-1.95842936071172	-1.96698757271829
-1.94418984441038	-1.97965113791898
-1.91983806348148	-1.98064657566179
-1.88619150005817	-1.96496043329232
-1.84381736510966	-1.92769772329855
-1.79292581375193	-1.86558666511733
-1.73380403032783	-1.77862434260368
-1.66752769960736	-1.6711828335608
-1.5964522418751	-1.55189200204286
-1.52401515820276	-1.43203121535702
-1.4537793183668	-1.32281732325655
-1.38818969224955	-1.23257309743742
-1.32773266084631	-1.16497207597505
-1.27085650198897	-1.11892827911342
-1.21452362731389	-1.08962756103443
-1.15504913376377	-1.06985761383608
-1.08897681324123	-1.05138003122321
-1.0139133020104	-1.0265293551311
-0.929198831898045	-0.989916672062367
-0.8361847137731	-0.939681436918326
-0.737969630009628	-0.877737918633367
-0.638642475810464	-0.808750877532696
-0.542215092377285	-0.738030430207419
-0.451571084554776	-0.669124742888911
-0.367850898817786	-0.602146775012548
-0.290495000214721	-0.533753452475638
-0.217779362467101	-0.45910417635166
-0.147503826517298	-0.374978275220826
-0.0776305703974904	-0.282462942562733
-0.00681050336276643	-0.187754105228318
0.0652926164169098	-0.100412556262385
0.138054410170648	-0.0296053138205833
0.210423137393428	0.0201389849940043
0.281754112886999	0.051777868019561
0.352469971547344	0.0757528491043898
0.424095947479775	0.106792111328914
0.498585934345217	0.158581008956963
0.577266060601885	0.238533243601152
0.65996998630638	0.344909774366533
0.744858136335104	0.467340324845001
0.829026665308967	0.590450396038893
0.909604269258272	0.699250979305245
0.984839401178521	0.784250722719237
1.05471304298632	0.844291625691534
1.12083243094921	0.88617643148226
1.18568519169655	0.921628382303741
1.25162015155991	0.963164107827418
1.32004845516309	1.02055431803558
1.39118233989212	1.09874793186459
1.46430146736989	1.19732885138067
1.53833051989722	1.31125955570395
1.61242376589927	1.4325455336665
1.68625692733341	1.55233432363599
1.75985737466652	1.6629000606109
1.83312199527509	1.75914885931517
1.9055467460986	1.83957790694107
1.97659549987728	1.90665127276983
2.0465234727631	1.96639413322502
2.11699592615276	2.02699432897131
2.19087621568522	2.09645819586403
2.27104108649128	2.17987056354631
2.35860966619008	2.27725422538989
2.45127889628152	2.38280244220976
2.54245420710635	2.48556532558024
2.62143530396876	2.57119414142442
2.67452826355582	2.62424298272155
2.68689647875067	2.63055159318959
2.64485818621866	2.57915726912851
2.52954224529913	2.45555146757985
2.34806774817845	2.25422447821705
2.11193871139476	1.99434174778493
1.83265915148615	1.69098624215614
1.52173308499073	1.35924092720331
1.19066452844662	1.01418876879911
0.850957498391921	0.67091273281618
0.514116011364748	0.344495785127164
0.191644083903211	0.0500208916047127
-0.104954267454583	-0.197428981878527
-0.364175026170522	-0.377356249467895
-0.574514175706499	-0.494761489831387
-0.719010274244401	-0.57261684217897
-0.824452135014995	-0.630178479278923
-0.918012115630405	-0.6861124267311
-1.01054540019181	-0.75426089411099
-1.10850157582377	-0.840786194942496
-1.21270443687813	-0.943161269626505
-1.31847411846675	-1.0512238609433
-1.41728016051722	-1.15031385034369
-1.49955913680189	-1.2258708766048
-1.55777194714874	-1.26806057490679
-1.58868524347526	-1.27479692858239
-1.59421408632254	-1.25224891872716
-1.5806524866636	-1.21287645287036
-1.55667217853586	-1.17163716312316
-1.53091156213196	-1.14149016689581
-1.5100592875486	-1.12974399637331
-1.49799479116152	-1.1366493963093
-1.49594347459765	-1.15668729144288
-1.50325364499911	-1.18176430263899
-1.51836281012167	-1.20487996984269
-1.53953024235495	-1.22284037872057
-1.56509836857144	-1.23699081972744
-1.5933267029159	-1.25180045837517
-1.62199892373282	-1.2721573915289
-1.64811244108618	-1.30074872831259
-1.66796855798782	-1.33672525615748
-1.67777546463233	-1.37609353203321
-1.67453651647812	-1.41326016382469
-1.65676480516962	-1.44268207001335
-1.62464310073264	-1.45986882683746
-1.57959695240104	-1.46171506227486
-1.5235989985045	-1.44657366332417
-1.45860368982195	-1.41419593037553
-1.38636214737721	-1.36552267206886
-1.30858066902973	-1.30259789102681
-1.22716188324711	-1.22875592684541
-1.14427183462782	-1.14862080113432
-1.06205559894005	-1.06725998906238
-0.981985411774073	-0.988533706995668
-0.904171853552662	-0.913571045100212
-0.827170116895452	-0.840433198886683
-0.74852288215559	-0.765290889605144
-0.665804516342247	-0.684539382040452
-0.577707734871184	-0.596863980906042
-0.484698192299988	-0.50439310556765
-0.38892346435767	-0.412468351721733
-0.293421547893036	-0.328037357108357
-0.200990711564673	-0.25710042693634
-0.113210673769885	-0.2020182112913
-0.0299932331330242	-0.159770329806869
0.0501886821663901	-0.122147956226772
0.129504875058876	-0.0781568063389061
0.209828373884619	-0.0178853088528045
0.29214366430362	0.063647896832764
0.37644884494433	0.164286998411986
0.461919518665193	0.27526944025861
0.547125516033574	0.384381885051104
0.630324915199317	0.480392892568972
0.709923999158159	0.5570297118668
0.785055089631973	0.615023727238853
0.8560127911007	0.661410574578707
0.924275138874687	0.706501140274555
0.992075111808793	0.75997964417287
1.06171281317938	0.827829076512486
1.13487243846901	0.91125406398329
1.21216180170217	1.00751675696472
1.29298174982563	1.11157381453412
1.37570767077177	1.21748453490165
1.45812214761818	1.31941175728294
1.53803675351403	1.41265238994521
1.61398846757696	1.49487389891521
1.68580028008766	1.56707413518663
1.75476544352526	1.63362161374642
1.82337608077266	1.70114142783174
1.89468620549691	1.77647471251829
1.97141878449745	1.86419527679983
2.05501097957213	1.96448112406685
2.14483570784003	2.07237803265233
2.23774242371185	2.17887597692881
2.32787775304162	2.27305203723534
2.40665137296995	2.34394345408248
2.46292910495375	2.38131041828368
2.48377181170525	2.37559128813742
2.45597531207765	2.31817204817179
2.36507360155921	2.20274622806709
2.2119230034977	2.01723004198657
2.00948687220239	1.78436662711289
1.76727522476	1.51683242790905
1.49479807825728	1.22730388883802
1.20156544978096	0.928457454362809
0.897087356417771	0.632969568946387
0.590873815254456	0.353516677051745
0.292434843377746	0.102775223141868
0.0112804578743775	-0.106578348320256
-0.243079324168914	-0.256746174846037
-0.461134485665394	-0.371318861365014
-0.633375009528327	-0.460113333203438
-0.750493268666961	-0.53399891011722
-0.857471060369071	-0.60296886464729
-0.960011324536222	-0.674463455498293
-1.06156214070193	-0.752147400452402
-1.16310932953546	-0.835495972156159
-1.26309553851998	-0.920395561868127
-1.35773868612198	-1.00063741944769
-1.44185937454106	-1.06990785750949
-1.51013178681237	-1.12371687628419
-1.55852533111018	-1.16064799428327
-1.58550393571093	-1.18257041539665
-1.59254447149099	-1.19387351971582
-1.58381516639107	-1.20008794085437
-1.56516281361589	-1.2063690307042
-1.54282549732471	-1.21631738152032
-1.52235578252159	-1.23159659403632
-1.50795892150938	-1.25231142275371
-1.50215906890144	-1.27755045468943
-1.50566261617587	-1.30568259355235
-1.51737796209367	-1.33453808342189
-1.53461317231584	-1.36179307953824
-1.55351445371586	-1.38557846880345
-1.56975751092415	-1.4050135034841
-1.57932055521796	-1.42032519372314
-1.57910539669342	-1.43239135711432
-1.56724162446046	-1.44181554066732
-1.54299333882252	-1.44797359214015
-1.50640049975507	-1.44860971477154
-1.45795918321925	-1.44030182570596
-1.39854829825614	-1.41968829732609
-1.32956040725355	-1.38485021689958
-1.25300620504945	-1.3360491312793
-1.17140574877227	-1.27543850512866
-1.087508481459	-1.20604265800091
-1.00398928455613	-1.13070595773679
-0.923149655743306	-1.05162767022591
-0.846613132748353	-0.970652947802202
-0.775083165620224	-0.889835537235415
-0.708216240258983	-0.811495010107629
-0.644635373668301	-0.737478064115814
-0.582123789167724	-0.668121941874295
-0.518028009330555	-0.60179436676521
-0.449826952109221	-0.535567230347285
-0.375748246922596	-0.466705269390279
-0.295254360630936	-0.393912035728704
-0.209233713472106	-0.317520183289085
-0.119782917163847	-0.238737317040607
-0.029613304106666	-0.158683725523224
0.0586527349764482	-0.0779062623307928
0.142975654713908	0.00343659249665663
0.222064789112081	0.0850483751078913
0.295379027088331	0.166051609848986
0.363152504565839	0.244830150433523
0.426414172395288	0.319260258394509
0.486867148653657	0.387358857118479
0.546598793108128	0.448120427028752
0.60770455843281	0.502142096926492
0.671944234677716	0.551722686404175
0.740562222866086	0.600413436059504
0.814323908170887	0.652320133844382
0.89369998308395	0.711591514029782
0.979038360493474	0.782143380397209
1.07049442244973	0.86714149272673
1.16762900946478	0.967884976849463
1.26891496677854	1.08242816781705
1.37155920846432	1.20483680208749
1.47188745495885	1.32593165784271
1.56627387121129	1.43574004265701
1.65232278379879	1.52694359337132
1.72983859448819	1.59790819157405
1.80121321054504	1.65396927992032
1.8711054754133	1.70641536147411
1.9454361807373	1.76930709053749
2.02978058811032	1.85482579002867
2.12738094523349	1.96846470908859
2.23720160066998	2.10574425684758
2.35258318282381	2.25174098490193
2.46106907144489	2.38372886726741
2.54580666058128	2.47622429672623
2.58846931911799	2.50700860274849
2.57305923877665	2.46247980318173
2.48868876674325	2.34029433470233
2.34356607144369	2.16325288766677
2.1504419234595	1.94735847308937
1.91931885626341	1.70326762298792
1.66019940332819	1.44163686938019
1.38308609812657	1.17312274428398
1.09798147413131	0.908381779717045
0.814888064815159	0.658070507697186
0.543808403650866	0.432845460242179
0.29474502411118	0.246316270687597
0.0777004596688504	0.0914822254331267
-0.0973227562033734	-0.0390243360943593
-0.220020612497838	-0.147144391734206
-0.327915229605994	-0.237425892856873
-0.429365294676612	-0.317198150243158
-0.532206355602978	-0.395782208184263
-0.642500161684384	-0.482653682247089
-0.763243761247666	-0.584793943117415
-0.893539421612998	-0.704147629991873
-1.02863810912576	-0.836508779076174
-1.1608829170268	-0.972610585359872
-1.28126371244072	-1.10097573238005
-1.38129010576502	-1.21123659759549
-1.4548744488911	-1.29667873934681
-1.49978071061046	-1.35540191757103
-1.51821321963032	-1.39015399605415
-1.51632023933377	-1.40722121380515
-1.50268969908866	-1.41464061383217
-1.48624264517978	-1.41997401616985
-1.47414666464016	-1.42831411804192
-1.47038795169714	-1.44125421309762
-1.47538977407393	-1.45698858169087
-1.48671540354161	-1.47142185421428
-1.5005509675524	-1.48009227851833
-1.5133338955853	-1.48025951003925
-1.52281866949782	-1.47222891820613
-1.52823100604112	-1.45942055713325
-1.52970139212631	-1.44734157808559
-1.52749316486259	-1.44180599429044
-1.52146979330886	-1.4468013948307
-1.51093882361208	-1.46271796024941
-1.4948108008919	-1.48572575998539
-1.4719229760943	-1.5085571324129
-1.44133940726824	-1.52224869768831
-1.40250902369142	-1.51822844333889
-1.3552531428578	-1.4903463849652
-1.29970158879507	-1.43647990615848
-1.2363534019653	-1.35925275937434
-1.16622942529287	-1.26544610593496
-1.09093408163511	-1.1641065980465
-1.01255502900579	-1.06403530486048
-0.933416910129391	-0.971602694873956
-0.855681317161404	-0.889552655858224
-0.780826103768241	-0.816973820606807
-0.709167842817099	-0.750200132076459
-0.639717605460644	-0.684237889238888
-0.570568127314733	-0.614400673784534
-0.499703245403373	-0.537849394474892
-0.425885263815411	-0.454560942698716
-0.349196983576474	-0.367245720545767
-0.270978311684696	-0.280179383162976
-0.193236161908029	-0.197488890410814
-0.11779417573645	-0.121573466765728
-0.0455286771264903	-0.0521821620076682
0.0239275333346367	0.0135226770945164
0.091894747213795	0.0799685452582991
0.160000018772682	0.151661694886804
0.229527185506889	0.231615051143706
0.300996334791761	0.320135506440458
0.373979082053297	0.414448033624759
0.44708764624052	0.509452473359174
0.518206092912428	0.599324002919446
0.585050850756417	0.679251267550094
0.646007197099265	0.746703298078755
0.701001792153085	0.801949161936502
0.751979856868	0.847882881721284
0.802607087135853	0.889375053887895
0.857232288407541	0.932382593462184
0.919525902674237	0.982941698904502
0.991286170166239	1.0459428094856
1.07184724936213	1.12380485497944
1.15835712580207	1.21564757436077
1.24685188743378	1.31745243412207
1.33365560062129	1.42317710981582
1.41645473876968	1.52644881127476
1.49466503520325	1.62234500039343
1.5692599261071	1.70874517907326
1.64245675574212	1.78688930956532
1.71733268994152	1.86096354037993
1.79711398108429	1.93668867992584
1.88395781815605	2.01910856753799
1.97742487658882	2.11010064805019
2.07317282547931	2.2062944702582
2.16245032535358	2.29807804388637
2.23278205165456	2.37036346469582
2.26989495235675	2.40539434883422
2.26050481023405	2.38707313345347
2.19525107471735	2.30553047833681
2.07279844379037	2.15897700301754
1.91252465745025	1.96731765622316
1.72159894977736	1.74656205497517
1.50719055485207	1.50755198985097
1.27646870675475	1.26112925142798
1.03660263956576	1.0181356302836
0.794761587365475	0.789412916995261
0.55811478423426	0.585802902140358
0.333831464252484	0.417397754189869
0.129080861500515	0.266567746587344
-0.0489677899412784	0.131459418833576
-0.188491772160297	0.0116412563273079
-0.304887031934014	-0.0931167362743523
-0.412665056111008	-0.184423766244321
-0.515834834904374	-0.266158348184585
-0.617899876674239	-0.344274346983679
-0.721493083020312	-0.425650801970142
-0.827926988747567	-0.516286736349277
-0.936740107745953	-0.619360170387826
-1.04542800744926	-0.733861262732952
-1.14957977018946	-0.85435923220765
-1.24351380017074	-0.972122562351661
-1.32134434650059	-1.0773040814781
-1.37826290785	-1.16136405183882
-1.41169384311336	-1.21899534168206
-1.4219830139408	-1.24924169407611
-1.41246266831274	-1.2556199620565
-1.38892367377545	-1.24513543227244
-1.35856879944898	-1.22638861888612
-1.32863425469686	-1.20740150073917
-1.30506898354403	-1.19405138715629
-1.29165539628332	-1.18961028512056
-1.28974355230051	-1.1950769131693
-1.29850865812232	-1.20975942140425
-1.31550018869281	-1.23198457478388
-1.33728558307885	-1.25994413058359
-1.36004392825125	-1.29233088197366
-1.37998253278532	-1.32828343819765
-1.39356382356417	-1.36658143653433
-1.39769360276199	-1.4045561616836
-1.39001312617866	-1.43743716872004
-1.36923286974155	-1.45873731499224
-1.33532407611251	-1.46182912238579
-1.28946796046533	-1.44221031946576
-1.23383776409172	-1.39942297038863
-1.17133705982464	-1.33776728038726
-1.10527235561753	-1.26554717995599
-1.03885122035575	-1.19300477174495
-0.974537694887112	-1.12950805512664
-0.913479976888715	-1.08084480292282
-0.855288338583032	-1.04753294662242
-0.798343282156299	-1.02483422936922
-0.740515897408458	-1.00452876712418
-0.679982191199706	-0.977842132623743
-0.615890727488152	-0.938444848951424
-0.54870777676145	-0.884407045958035
-0.480101874822529	-0.818518477326158
-0.412381898888161	-0.746956989111379
-0.347702515607405	-0.676737555316726
-0.287377474568574	-0.612918547341162
-0.231537773081651	-0.556832658550096
-0.179135575967593	-0.506086105926401
-0.128197996511791	-0.456017104946802
-0.0762616653844087	-0.401688188787141
-0.0209797970026882	-0.339591816467091
0.0391624726445402	-0.268588518258515
0.104303608621252	-0.189896494431903
0.173176630327108	-0.106295777449473
0.243608621508433	-0.0211119766431329
0.313244522015145	0.062443694906044
0.380195174847496	0.141547373721536
0.443452612052556	0.21404101388473
0.503011875115778	0.278855742971841
0.559703041555884	0.336360067218198
0.614812886021625	0.388365599482156
0.669646772021779	0.437684612300395
0.7251911133731	0.487383959906131
0.781972095521538	0.540051206597595
0.840104681759575	0.597402848192677
0.899480460566264	0.66031757912823
0.960037926931861	0.729121446411113
1.02200303601955	0.803812534597415
1.08586480645319	0.883855619465333
1.15191672874506	0.967545652989002
1.2195817116635	1.05154250838073
1.28705549038394	1.13122771789158
1.35169318704255	1.20195942565916
1.41110754495221	1.2607649989387
1.46446243623286	1.30780709969156
1.51326282666219	1.34697881063686
1.56118379369446	1.38520360157173
1.61297145535218	1.43046474659861
1.67281820700991	1.48913322278009
1.74264743159575	1.56335801024104
1.8206434110808	1.64931827000704
1.90038634540467	1.73710584317338
1.97099445794193	1.81247377246625
2.0185250032492	1.85988044341421
2.0285561895129	1.86588395126925
1.9894223883749	1.82205899894272
1.89322228642774	1.72672806272991
1.74943981222103	1.58504161603923
1.57166818499211	1.40575852156687
1.36976475393194	1.20717566141703
1.15358686823146	1.00139595956967
0.93299187708165	0.800522340004727
0.717837129673452	0.616442442547936
0.517979975197827	0.45669306851697
0.34327776284573	0.32424597126141
0.206724453216216	0.218889041704106
0.0971362219369821	0.138002302082264
0.000709679315314573	0.0775398115118674
-0.0883201171051702	0.0326535613238924
-0.174335712616779	-0.00222347896034182
-0.260177297815914	-0.0336839611625451
-0.347375373529906	-0.0692415463274028
-0.436334791429683	-0.116041713288215
-0.526280285587883	-0.178674228054106
-0.615107032155002	-0.257221540314061
-0.699450518742355	-0.346586756909619
-0.775220732696819	-0.437503922961562
-0.838561657442205	-0.518946558100797
-0.886914897961051	-0.581212253607804
-0.91983378954325	-0.618699145257159
-0.939309758894457	-0.631481749244596
-0.949485846999168	-0.625293198684938
-0.955834092610362	-0.610007091879691
-0.964072622384523	-0.597108220196033
-0.979090667392151	-0.596946880041981
-1.00404309807926	-0.616559631194064
-1.03974407706607	-0.65847924506003
-1.08454162271802	-0.720625499051892
-1.13483007998918	-0.797224888349723
-1.18606232002193	-0.880461317603044
-1.23381684912357	-0.962398687646126
-1.27452672478036	-1.03672524857459
-1.30580954235984	-1.09992520344414
-1.32653279391832	-1.15164121563332
-1.33672780088341	-1.19417875280567
-1.33742525769723	-1.2312705487855
-1.330426531089	-1.26631658779844
-1.31796481296302	-1.30058727158452
-1.30223387905505	-1.3321967637771
-1.28480942486615	-1.35646251395049
-1.26611333182921	-1.36757788272572
-1.24524074473732	-1.3608670667437
-1.2203705411194	-1.33471781759663
-1.18962038263966	-1.29149556463726
-1.15188009282133	-1.23705991681051
-1.10720420394874	-1.17901752230103
-1.05669718316144	-1.12435796180207
-1.00208755165174	-1.07728505862498
-0.94524422414697	-1.03797092449091
-0.887775175957467	-1.00271102278318
-0.830715337566486	-0.965427929343013
-0.774326751316571	-0.919833342425088
-0.718111465250606	-0.861369387476506
-0.661072915987051	-0.788399133367225
-0.602121202986865	-0.702424308661623
-0.540465222616925	-0.607316300086363
-0.475831814583248	-0.507836587157551
-0.408410148953665	-0.408017804659428
-0.338602499472253	-0.310034728590324
-0.266811206106919	-0.213902666336779
-0.193421581354857	-0.118070263834925
-0.118938861410848	-0.0206404695882735
-0.0440911752144333	0.0794995477098247
0.0302934078251986	0.182273499076358
0.103619176465693	0.286691538769351
0.17580470973117	0.391294293674354
0.247279291716355	0.494340041254422
0.318723724830937	0.593801655481202
0.390781663910008	0.68757559181342
0.463892069258665	0.774012324073727
0.538238692820729	0.852402056829459
0.613778319823147	0.923058145238438
0.690284770589539	0.987064460178288
0.767375633064405	1.04606188708442
0.844565237032207	1.10220877155119
0.921369462265487	1.15788314426342
0.997454450733059	1.2148013641057
1.07278808826052	1.27304551161288
1.14762439994564	1.33085498547584
1.22214741055403	1.38538354932718
1.29591657327584	1.43380560259379
1.3676021578643	1.47406986530106
1.43541621219579	1.50518960952881
1.49811843455766	1.52745690504878
1.55597203653734	1.54275745558024
1.61100532027065	1.55461985577424
1.66634179376402	1.56747209276683
1.72477621142104	1.58505101948874
1.78705167449293	1.60855052117577
1.85047219717178	1.63529077303705
1.90837439470238	1.65832531611107
1.95066545900347	1.66703413514367
1.96545856649346	1.64896419528417
1.9416523108882	1.59304761220641
1.87188253014867	1.49327658216499
1.75186204396533	1.35126265985321
1.59832897621128	1.17634739735113
1.42094195956109	0.984423857556773
1.22935962668932	0.794668785158892
1.03324061027054	0.622869089919083
0.842243542979302	0.482053442522656
0.666027057490178	0.377861145152456
0.514249786477729	0.308774343309918
0.395902471357372	0.267915679083819
0.293453357458968	0.246172256996004
0.200344856658525	0.235242527351741
0.111137204823274	0.229340238244165
0.0223558391721991	0.224914726988001
-0.0678796568398616	0.218633939050489
-0.160887008278584	0.204863941958099
-0.258234600854214	0.174408395310186
-0.361742681016349	0.115869442372575
-0.472683307882284	0.0197311618242284
-0.590601697529094	-0.116315234970485
-0.712278686619295	-0.283397865050575
-0.83136638077148	-0.461469225718585
-0.939205353472805	-0.624328284872066
-1.02695189847165	-0.747925148699255
-1.08833201065153	-0.818285141378842
-1.12183161561118	-0.835702439595083
-1.13136120233412	-0.813851334529425
-1.12513543024546	-0.774649905259603
-1.11328937921662	-0.741124256633271
-1.10518155112368	-0.730850782416834
-1.10724083922934	-0.751828644957837
-1.12188107293317	-0.801581555169055
-1.14763636530891	-0.86950684969602
-1.18026963246631	-0.941600490756373
-1.21435327169458	-1.005767336511
-1.24486321410149	-1.05572183948993
-1.26847128765414	-1.09228685041914
-1.28426210533141	-1.12210769478976
-1.2936366859353	-1.15452561205997
-1.29936226436478	-1.19766749799092
