# Supplementary material for: A multiwavelength photoplethysmography dataset with blood pressure and heart rate reference measurements
Source: Data Brief. 2025 Nov 14;63:112284. doi: 10.1016/j.dib.2025.112284 (PMC12682042; doi:10.1016/j.dib.2025.112284)
Supplement: Supplementary file 1 [file mmc1.zip › ppg_csv/ppg_subject_071.csv]

IR_PPG	Red_PPG
-0.865663551707937	-0.83467039774425
-0.835384375181698	-0.803878788912461
-0.798616068690488	-0.771348123789816
-0.756813698861088	-0.735327325743149
-0.711184330162743	-0.693878333649527
-0.66264863302494	-0.645892565139041
-0.611886360122462	-0.591655928244652
-0.559448072446731	-0.532802887000756
-0.505885845163634	-0.471745873631795
-0.451850674353249	-0.410862397273608
-0.398094177439001	-0.351826328865557
-0.345341169970293	-0.295337111615909
-0.294100835563611	-0.241249851100965
-0.244537780254261	-0.188944463217313
-0.196490888888182	-0.137733528493935
-0.149641889256413	-0.0871725809323815
-0.103729091064269	-0.0372239234892504
-0.0586723494578605	0.0117175823254129
-0.0145462898675305	0.0589231979334504
0.0285572066494621	0.103591055348646
0.0706939664763702	0.145215483275119
0.112192164050012	0.183862686775302
0.153682089324042	0.220177264694838
0.196016704035616	0.255157313139602
0.240135903516444	0.289929160668163
0.286924332616135	0.325675775475401
0.337046708035443	0.363629960023571
0.390761700615602	0.404967500257801
0.447805361862307	0.450575787002141
0.507421581474067	0.500794713978448
0.568509027806678	0.555275173970123
0.629823932343055	0.61311222387141
0.6902493820557	0.673286793125993
0.749126434860931	0.735213004878832
0.806506654622332	0.799053518165089
0.863142328852203	0.865537678415694
0.920166098314238	0.93528945026184
0.978608625593862	1.00808374891524
1.0390202840652	1.0826071645368
1.101431214646	1.15699735713724
1.16570240098168	1.22994244101117
1.2320697073549	1.30176155381655
1.30152715750367	1.37484379006635
1.37574217727691	1.45302281034499
1.45631643664094	1.53981646204606
1.54338922276278	1.63600265926975
1.63391527760042	1.73745282452359
1.72029094887194	1.83415100879133
1.79010771997849	1.91093722727102
1.82753748020256	1.94996127535209
1.81626068343488	1.93430073473717
1.74273449547137	1.84888823957493
1.60317889125445	1.69108022881749
1.40964339438739	1.47478724964052
1.1741775284735	1.21391984921968
0.908830817116047	0.922388574730626
0.625652783918334	0.614103973349015
0.336692952483646	0.302976592250508
0.0540008464152693	0.00291697861076047
-0.210374010683506	-0.272164320394568
-0.444382095209393	-0.508356757589819
-0.635973883559102	-0.691749785799336
-0.773099852129345	-0.805625740705183
-0.848503976056303	-0.867328162860993
-0.896853469923688	-0.898557444018936
-0.927675957007999	-0.913108688760203
-0.949545631259946	-0.923188985844118
-0.968793613690854	-0.93717266535034
-0.988732105821106	-0.958454101672607
-1.00959524940857	-0.985616560664587
-1.02923628643283	-1.01380674822679
-1.04439571109153	-1.03684034140539
-1.05213217305968	-1.04936065560208
-1.0509571971302	-1.04845883892321
-1.04136999927163	-1.03438390161477
-1.02574567893201	-1.01023845118886
-1.00772339114465	-0.98093952143736
-0.99132876861819	-0.951974524482064
-0.980096402957569	-0.928409048550648
-0.976407997194789	-0.914321675888545
-0.981134069408007	-0.912593124754296
-0.993569297866833	-0.924789142922163
-1.01162876387827	-0.950803545175185
-1.03226270221136	-0.988219641252427
-1.05202534587394	-1.03185735730013
-1.06768436235264	-1.07414897926064
-1.07671739905672	-1.10659333493797
-1.0775648326161	-1.12188177557491
-1.0696011229096	-1.11587573602895
-1.05291505695514	-1.08867136802845
-1.02804726567243	-1.04439862724143
-0.995795583299171	-0.989869397122931
-0.957093342827365	-0.932489877778775
-0.912892156252588	-0.878059465139314
-0.864030352699889	-0.829239868311027
-0.811162915116978	-0.785295827270602
-0.754835808685382	-0.743106336558031
-0.695673343630147	-0.698864109351531
-0.63454863366903	-0.649687149410064
-0.572626153505298	-0.59455917256142
-0.511249954107005	-0.534402437999677
-0.451710104096232	-0.471415746387956
-0.394959898911138	-0.408030477142782
-0.341413321221063	-0.345988433547917
-0.290939395298673	-0.285998945611163
-0.243034960467556	-0.22807782495499
-0.197040389927963	-0.17224218307048
-0.152280886186977	-0.11904046503159
-0.108096683332866	-0.0695449165876517
-0.0637815288873454	-0.0248135961394016
-0.0184947653526926	0.0148774472507581
0.0287515807504179	0.0506149533510315
0.0789641425938396	0.084877103519746
0.132935277253463	0.120948475421944
0.191003804446404	0.162046136161098
0.252886800636132	0.210553533032928
0.317638971384821	0.267520312827201
0.383786142261763	0.332394552909402
0.449648905820465	0.403006525822136
0.513809771986658	0.475965528414419
0.575579792047218	0.547529062808501
0.635258171341952	0.61471347619449
0.694032428111575	0.676233424194162
0.753538374339344	0.732878135634472
0.815283926905139	0.787139809439572
0.88017529872265	0.842266221757237
0.948262820746917	0.901191591630635
1.01871554674201	0.96571148379026
1.0900237718917	1.03598568907407
1.16041767874134	1.11040155356851
1.22843206345268	1.18598991526461
1.29349973642365	1.25951329862539
1.35641063295128	1.32891945359904
1.41942104507515	1.39452500591259
1.48580571766409	1.45930867389417
1.5587859546341	1.52795605845742
1.63998004060912	1.60469511786334
1.7277190317278	1.69042835559479
1.81572656332626	1.78011280713964
1.89270752315226	1.86155847352045
1.94327779235823	1.91654906410801
1.95038609505271	1.92437821581372
1.89834914591042	1.86651389767195
1.77756831068268	1.73275242316321
1.59789892938729	1.53468973909098
1.37191419269759	1.28700304580644
1.11218729128686	1.00436954366073
0.831291415828444	0.701466433005016
0.541799756995638	0.392970914190448
0.256285505461763	0.0935601875681858
-0.0126781480998692	-0.182088546510614
-0.252518013015944	-0.419298087694795
-0.450660898613148	-0.6033912356332
-0.594533614218166	-0.717068144457158
-0.675976583649589	-0.780562020668158
-0.730389485741601	-0.814092551399535
-0.766983387866361	-0.828953978971754
-0.794102293102908	-0.836565063666251
-0.818269399111193	-0.846756284393084
-0.843465195984993	-0.866022858368126
-0.870786674670114	-0.896260574605148
-0.898721207419555	-0.934520591727783
-0.924087439858832	-0.974100841969805
-0.94337151806504	-1.00677909779978
-0.954023271749263	-1.02545886184677
-0.955346264376463	-1.02633296066845
-0.948779381326804	-1.00995607084032
-0.937552826075711	-0.981103929070733
-0.925867152214398	-0.947620871090993
-0.917860249991483	-0.918562041853021
-0.916675264151791	-0.902010302364959
-0.923869678356246	-0.903054012564198
-0.939253134834405	-0.922485864430109
-0.961116200106675	-0.956677750008885
-0.986713393714411	-0.998683757237314
-1.01278845090168	-1.0401589040035
-1.03600400121169	-1.07345641306128
-1.05329763901705	-1.09330858295841
-1.06222124458172	-1.09770515614827
-1.0612369552142	-1.0878018750934
-1.04987631276019	-1.06685771854888
-1.02867393806736	-1.03853755801269
-0.99887602289239	-1.00532355753691
-0.962044389350156	-0.967780522552511
-0.919717082975005	-0.92494041430517
-0.873236464651133	-0.875466446527134
-0.823748349476214	-0.818886097749189
-0.77226513793894	-0.756225562838744
-0.719690241311056	-0.689819424833351
-0.666769976469955	-0.622546941097329
-0.614005155554756	-0.556963602732941
-0.56161268127729	-0.494723743647282
-0.509601214596968	-0.436456800071576
-0.457927244369575	-0.382030660706861
-0.406639725669644	-0.331001150824633
-0.355938132760791	-0.282983994764001
-0.306106040255169	-0.23772929521415
-0.257323810259154	-0.194884176256237
-0.209457891374489	-0.153640453449114
-0.161988957693185	-0.11256499288414
-0.114149043707612	-0.0698009798507981
-0.0651994083092507	-0.0235989189854469
-0.0147292538877334	0.0270049589753056
0.0371528086405297	0.0816530014680719
0.0898401963713561	0.138625488158565
0.142472330691433	0.19547035855459
0.194290888317156	0.250031293872826
0.244945504950162	0.301288328913518
0.29460394931869	0.349611774585837
0.343838168827667	0.396467140236259
0.393391001191591	0.443806898380082
0.4439563485075	0.493352810746297
0.496051083675979	0.546002082076873
0.549995503450762	0.601635049511122
0.605972206778924	0.659412017545003
0.664068704307649	0.718358037688007
0.724235620824392	0.777923033912616
0.786201821974773	0.838267252138986
0.849427058236406	0.900138443454292
0.913124834853739	0.964312423468865
0.976328452556446	1.03080547199112
1.03799761070033	1.09835600346644
1.09721900088276	1.16460078121511
1.15351163884087	1.22699562108307
1.20716387047716	1.28413021177412
1.25948870659369	1.33682880441424
1.31285948573415	1.38848213792498
1.37040798393632	1.44439139619906
1.435339943729	1.5102359554867
1.50990344353058	1.58998655848986
1.59412387104654	1.68379284944558
1.68452906508891	1.78649275776541
1.77325199487111	1.88723726834793
1.84799414572753	1.97040798625619
1.89321492043456	2.01775168701224
1.89258162018282	2.01148746634333
1.83030022144965	1.93745078628019
1.69692826650954	1.78807267590986
1.50429018765957	1.57762997018335
1.2658461102333	1.32039950405169
0.995056159564291	1.03065811246588
0.705380460986121	0.722682630376924
0.410279139832354	0.410749892735845
0.123212321436556	0.109136734493651
-0.142359868867703	-0.167880009398646
-0.372977305746858	-0.406023503990036
-0.555179863867341	-0.591016914329507
-0.672312565005784	-0.705963167153792
-0.741877669423382	-0.770975222878794
-0.783968077962084	-0.807048564853765
-0.809313651779325	-0.825638137962619
-0.827243732370208	-0.837047923981697
-0.844371321211156	-0.84907691025659
-0.863942033502205	-0.866102772056769
-0.885957194229926	-0.888727287494527
-0.908007365624845	-0.914130294199499
-0.926573500130539	-0.93720480331915
-0.938425851534352	-0.952343747309519
-0.941758995399755	-0.955461601565296
-0.936842732811495	-0.945636823167997
-0.926094180296043	-0.925767283707645
-0.913552118549992	-0.901930872560464
-0.903859941198821	-0.881646070202901
-0.90104737922896	-0.87165532264149
-0.907508883325345	-0.876011159896739
-0.923508287412858	-0.895097350831309
-0.947322814684384	-0.925864436840651
-0.975893707031367	-0.963071013350456
-1.00568448533931	-1.00092541087329
-1.03341437359953	-1.03446549265797
-1.05645206628495	-1.06027281816745
-1.07287377229133	-1.07648706860027
-1.08136038342692	-1.08239181474066
-1.08112991626896	-1.07797087271552
-1.0719604450868	-1.06366017903418
-1.0541950580899	-1.04022566025654
-1.02863385177769	-1.00867733264346
-0.99633182623789	-0.970217717884452
-0.958397457733459	-0.926227835804851
-0.915887379954212	-0.878307277608395
-0.869801397187984	-0.828311203099012
-0.82111106126498	-0.778238921272396
-0.770772033131491	-0.729922555842
-0.719691900223558	-0.684607944446781
-0.668656114410228	-0.642619510403482
-0.618259708883069	-0.603310323526043
-0.568879361478941	-0.565344471395852
-0.520685251866186	-0.527168418191936
-0.473684384472256	-0.487463069990483
-0.427762642449907	-0.445414435103452
-0.382696690779736	-0.400760305190203
-0.338164146230864	-0.353726533155783
-0.293797755934814	-0.304998734001675
-0.249289330716122	-0.255704200390152
-0.204494998396474	-0.207246113508663
-0.159486064828032	-0.160937371818007
-0.114520835820224	-0.117572386586815
-0.0699345298957945	-0.0771210758059565
-0.0259785458061752	-0.0386781869002289
0.0173401709050945	-0.000724946127800691
0.0603814144829514	0.0383972626127459
0.103894168405365	0.0799955333157512
0.148853125573028	0.124676022529068
0.196114066460675	0.172268242386257
0.246052391943427	0.222120188615216
0.298415679429399	0.273666045813462
0.352492622221367	0.326892593599051
0.407483703399846	0.38231484447198
0.462855059224937	0.440436174532372
0.518510498873486	0.501071002755304
0.57474814426385	0.562997847233669
0.632063816704144	0.624213411620812
0.690890161909266	0.682687864028664
0.751381080270171	0.737197229970073
0.813333354154572	0.787790140847302
0.876247792761809	0.835701955767505
0.939473119160138	0.882823072212831
1.00240132470046	0.931011195689383
1.06470515631576	0.981599929748151
1.12659163946743	1.03533271333235
1.18899916934888	1.0927201691889
1.25357516869971	1.15455733429346
1.32221929448427	1.2221170637295
1.39607658831084	1.29655632337571
1.47414592368908	1.37740252922109
1.55194085235864	1.46055766601788
1.62075387650368	1.5367986944191
1.66802996063487	1.5917988924478
1.67910047588084	1.60816278966522
1.64007961860977	1.56919628157294
1.53458241729462	1.45686665671289
1.3702082418613	1.27853468916091
1.15992816900655	1.04958632247043
0.916713275427092	0.785407500194874
0.653534637819668	0.501384165887687
0.38336333288101	0.212902263102298
0.119170437307852	-0.0646522646078626
-0.126072972203072	-0.31589347368936
-0.33939581895503	-0.525435420588761
-0.507827026251287	-0.677892161752635
-0.615503306385499	-0.760473895394484
-0.675215996969859	-0.798632988248207
-0.703402980488199	-0.803051937544603
-0.709086719566448	-0.785710928366715
-0.700560029531607	-0.757705690576142
-0.684370258101749	-0.727381645102682
-0.664848076646052	-0.699364345523204
-0.64422659360925	-0.6747667255908
-0.623266639418177	-0.652378509705795
-0.602159721800546	-0.630312851709602
-0.581393127547605	-0.60749646092352
-0.562266764322676	-0.584564062068252
-0.546921170375816	-0.563980890003408
-0.537964202250741	-0.549406556751881
-0.537890885777634	-0.544555980578695
-0.548486280811829	-0.552031804271315
-0.570351285967538	-0.572530731991708
-0.602646729277783	-0.604553901089632
-0.643115762643123	-0.644584084874734
-0.688375535917435	-0.687630775886626
-0.734384960558051	-0.728042237652646
-0.776977449980131	-0.76050364131447
-0.812389092877228	-0.78102605838201
-0.837732514655209	-0.787668163203202
-0.85133903782132	-0.78081328851905
-0.852876771086193	-0.762908303831848
-0.843192781592685	-0.737641649524418
-0.823901107654171	-0.708769298576861
-0.796837894590969	-0.679052750380395
-0.763576524466949	-0.649669000695935
-0.725162588787408	-0.620137750928224
-0.682129443912515	-0.588684525939606
-0.634773109007635	-0.553003048643044
-0.583557183716905	-0.51126549413826
-0.529412514802119	-0.463010800076866
-0.473740429301418	-0.409503320981248
-0.418126061203899	-0.353370185115635
-0.363942039286228	-0.297644042153928
-0.312036403747877	-0.244637376447932
-0.262604388076414	-0.195184706530619
-0.215270084610761	-0.148555330822073
-0.169328351450488	-0.102995479082138
-0.12401258549053	-0.0565955141977877
-0.0786633475631209	-0.00808443025105983
-0.0327788267454394	0.0427518844439406
0.0139793299294281	0.0951196235085675
0.0617699094210012	0.147602879556693
0.110546889423523	0.198659130123553
0.160047674183909	0.247016443684362
0.209849079353217	0.291902883302416
0.259534473932513	0.333197837655266
0.308922366430747	0.371564907492676
0.358236305532268	0.408514122135617
0.408128610133482	0.446268116550723
0.459515555107127	0.487314768705625
0.513252213352408	0.533687633426283
0.569789783879286	0.586251473900886
0.628978574709821	0.644384418308926
0.69012097809329	0.706282592617319
0.752265970059465	0.769812084602611
0.814578244174476	0.833536000660969
0.876592075731021	0.897402573067857
0.93826730287198	0.962721543678229
0.999876404859221	1.03140948307204
1.06185516973222	1.10489965897008
1.12479137144858	1.18337360053048
1.18960314354394	1.26580021407775
1.25771779206398	1.35075384247958
1.33092895614531	1.43742506999493
1.41069709786324	1.52597499655267
1.49689964394431	1.61667733113742
1.5863463461909	1.70799788552866
1.67162780536855	1.79440239213501
1.74091648083186	1.86498040295088
1.77913306663112	1.90387157323914
1.77048469260399	1.89287150213712
1.69976720281803	1.8100136062379
1.56216998577481	1.64680647682389
1.36992965973692	1.41933553548644
1.13516098640563	1.14368620381692
0.869978727482215	0.835943903406675
0.586497644667935	0.51219405584708
0.296832499664059	0.18852208272949
0.0130980541718525	-0.118986594354735
-0.252590930107418	-0.394246553814234
-0.488119691472485	-0.621172374057646
-0.681373468222083	-0.783678633493611
-0.820237498654946	-0.871759552283009
-0.896808268971126	-0.922125597710788
-0.947332343135093	-0.94896190757714
-0.982381840378256	-0.965819913442937
-1.01123435569736	-0.983446048998452
-1.04030507315188	-1.00833906429411
-1.07230195029677	-1.04223031600619
-1.10636662067988	-1.08251552609285
-1.13909431841698	-1.1235852414013
-1.16604676625447	-1.15881167036618
-1.18332367326857	-1.18264353110547
-1.18881902743173	-1.19216852013498
-1.18287352999321	-1.18768640787253
-1.16819006353252	-1.17221595406758
-1.14910740153965	-1.15032436903225
-1.13052866923468	-1.12690763806989
-1.11683024630313	-1.10634594646129
-1.11098191214014	-1.09205804021249
-1.11402459667739	-1.08625526404074
-1.12499403681062	-1.08976164465166
-1.14128375416675	-1.10190748516778
-1.15929428983679	-1.12053270201673
-1.17517228375708	-1.14215959068373
-1.18549611252022	-1.16242371787918
-1.18777801634294	-1.17680997853853
-1.18067737982248	-1.18158903631266
-1.16390759522962	-1.17466925522224
-1.13789748628411	-1.15599722135006
-1.10333454511296	-1.12728788766963
-1.0607886804819	-1.09118712232893
-1.01057860631663	-1.05019881808052
-0.952892571310853	-1.00576891278136
-0.888052501060778	-0.957835346083239
-0.816765982111274	-0.904942402000153
-0.740226001101032	-0.844842360145548
-0.660018384971534	-0.775436818701272
-0.577928843464877	-0.695871330842786
-0.495758103777746	-0.607445194747679
-0.415163022834193	-0.513847942202089
-0.337479890688384	-0.420401867941785
-0.263505745889795	-0.332430502866856
-0.193300324514983	-0.253381689320508
-0.126144685917384	-0.183584576280605
-0.0607535095818423	-0.120270319264163
0.00429521428596817	-0.0588469649717449
0.0700862552588902	0.00516322298544076
0.137058180497318	0.0743680059138043
0.204963172619979	0.14866630308148
0.273067128385618	0.225604231887706
0.340502046722325	0.301658257725488
0.406650104215679	0.373797229189238
0.47140037807318	0.44060265890015
0.535146865426216	0.502508508665372
0.598522089429762	0.561189380844075
0.662009233503329	0.618546947235719
0.72566132296136	0.675925411020438
0.789103216082337	0.73391784506953
0.851808045254943	0.792646231321654
0.913462346674395	0.852222162209382
0.974220537530052	0.913117086168712
1.03475994649529	0.976208600398122
1.09612326310308	1.04248657590448
1.15938670619742	1.1126414210903
1.22527379163743	1.18675368521977
1.29386602888663	1.26416659315708
1.36453851531992	1.34356799728865
1.43619104981506	1.42330452747103
1.50773831578778	1.50185631405644
1.57872921484365	1.57835269136619
1.64987226408723	1.65304805629924
1.72314846381936	1.72759764883514
1.80123067641745	1.80482492767859
1.88616997183489	1.88772409658084
1.97765305593646	1.97767428366627
2.07137005456382	2.07218406785035
2.15805247285515	2.16291239390394
2.22366745309257	2.2349889894495
2.25109421014829	2.26852869780123
2.2231953328475	2.24247311209633
2.12483734772895	2.13569110841891
1.95966231162209	1.94828263682763
1.73958621189684	1.69613858244876
1.47652503592309	1.39514983040857
1.18239477107075	1.06120726583333
0.869111404709725	0.710201773849309
0.548590924209917	0.35802423958277
0.23274931694123	0.0205655481599853
-0.0664974297264333	-0.286283415292778
-0.337233328423167	-0.546631765649249
-0.567542391779069	-0.744588617783161
-0.745508632424234	-0.861803932840455
-0.855738444945057	-0.928612698441916
-0.92887353244789	-0.972406101965083
-0.98926917658512	-1.00710014664999
-1.0451604869277	-1.04418185902186
-1.10135881345416	-1.0912192197009
-1.15889663659732	-1.15085943430778
-1.21545313595875	-1.22058461260964
-1.26648054872709	-1.29342162605472
-1.30679616633367	-1.35962808474656
-1.33227301675156	-1.40914507306126
-1.34119330021998	-1.43434813028339
-1.33488969702544	-1.43235505774608
-1.31750615391032	-1.40605883480183
-1.29498519614111	-1.36346207897689
-1.27362802241672	-1.31557256603059
-1.25866873711552	-1.27355004921062
-1.25322554072671	-1.24594137565151
-1.25788045107527	-1.23677999968596
-1.27098274679462	-1.2450424516231
-1.28949841065437	-1.26551699909198
-1.30999965215496	-1.29063850105975
-1.32940613782446	-1.31251975597879
-1.34532043772476	-1.32451203434549
-1.35602333671918	-1.32201749741436
-1.3603027725356	-1.30264636559932
-1.35729138827379	-1.26598190488286
-1.34639627789039	-1.21320861113723
-1.32729615751477	-1.14681320427062
-1.29996227461454	-1.07046889017021
-1.26470305388896	-0.988993808013219
-1.22225454853439	-0.908082352380894
-1.17385487841211	-0.833549832657194
-1.12113959520645	-0.770129037834724
-1.06579256775792	-0.720193748309213
-1.00909907506684	-0.682945198162714
-0.951631610806735	-0.654515132078475
-0.893216800046166	-0.629106878460311
-0.833199189646096	-0.600805613632205
-0.770892128227261	-0.565317044546327
-0.706007920027177	-0.520928413595383
-0.638882454467683	-0.468417782894605
-0.570431805186472	-0.410114782543005
-0.501890448792454	-0.348612383127852
-0.434449983596374	-0.285748851768062
-0.36894197854273	-0.222298516651844
-0.305670613063755	-0.158358861144437
-0.244437385725331	-0.094030576926093
-0.18472827948928	-0.0299152540658595
-0.125955899766128	0.0327953757759721
-0.0676179007504472	0.0925804567255802
-0.00930937951801364	0.148010277322624
0.0493731274795672	0.19813111501912
0.108949921039699	0.242717805799588
0.170106096236946	0.282382104322085
0.233608093073326	0.31851092575839
0.300104878136832	0.353026234257117
0.369911109122764	0.388067053096478
0.442885734233501	0.425719533143868
0.518486600404699	0.467795342971405
0.595996513020408	0.515583655828721
0.674801058252195	0.56959691209832
0.754562550716559	0.629477713221955
0.835220680269501	0.694190934695024
0.916849946386905	0.762439752790651
0.999428826011124	0.833139239380305
1.08258294980857	0.905733288671848
1.16539681550314	0.980176586070118
1.24640109600757	1.05657793693179
1.32382517569014	1.13471568363578
1.39611304304181	1.21377797339104
1.4625550015597	1.29257876889033
1.52381661328062	1.37017474849782
1.58217024303719	1.4465722343824
1.64127330060489	1.52318397216241
1.70537469555897	1.60271871047736
1.77794350394889	1.68823461489125
1.85993309291799	1.78135443026053
1.94812663823093	1.8801045665399
2.03412299672762	1.97716514485975
2.10444197521529	2.05931481156357
2.14199919240899	2.10860437481646
2.12890991703666	2.10535784533691
2.04703298123692	2.03086028116221
1.8908478311042	1.8731270323962
1.6740789851382	1.64794628373992
1.41045096183861	1.37110621989435
1.11368827970514	1.05839502556053
0.797515457237495	0.725600885439448
0.475657012935363	0.388511984232131
0.161837465298448	0.0629165066395858
-0.130218667173549	-0.235397362637175
-0.386786865980931	-0.49064143889714
-0.594142612623996	-0.687027537439297
-0.738561388603045	-0.806385885108718
-0.813472817391134	-0.872949625674184
-0.857600460828586	-0.909594551277229
-0.881944763280865	-0.927569469203432
-0.895875553641086	-0.936283795901425
-0.905842395414379	-0.942446289937274
-0.914855738433377	-0.949762299692143
-0.922838569366522	-0.959074065417522
-0.927733548481621	-0.968879766668231
-0.92702621721795	-0.976223981012375
-0.919241612106183	-0.97788703831615
-0.904953040685144	-0.971629780916283
-0.886961028638578	-0.957156842087059
-0.869640455828313	-0.936566493316565
-0.85778903990583	-0.914220381506229
-0.855422648836458	-0.896020562402108
-0.86487594833942	-0.888105753962856
-0.886366381613476	-0.895154203087996
-0.918007364472556	-0.918770151320787
-0.956203927254056	-0.956589955517327
-0.996364012594308	-1.0025574499406
-1.03378688806389	-1.04836169444702
-1.06447656434202	-1.08559358905371
-1.08561306988741	-1.10791550037069
-1.09557843642717	-1.11247274500379
-1.0936575575043	-1.10001752123698
-1.07964434224192	-1.07381911969751
-1.0535760383188	-1.03799308330926
-1.01572861634933	-0.995943587260184
-0.966840225340876	-0.94937755209469
-0.908370849272878	-0.898089978525258
-0.842590012419592	-0.840510743422474
-0.772384109846535	-0.774833892277071
-0.700797594113768	-0.700264460838452
-0.630448445768815	-0.617786037956387
-0.563043312683142	-0.530176228487397
-0.499186238843317	-0.441408558947379
-0.438517860930937	-0.355765631667643
-0.380073446140118	-0.276973342367931
-0.322701201762063	-0.207552501977195
-0.26540010553549	-0.148418906728899
-0.207510259740501	-0.0986981501695046
-0.148770927210652	-0.0558362148283649
-0.0892773179158447	-0.0160727979058339
-0.029364833669505	0.0247972529596354
0.0305308137823122	0.0705065373634068
0.0899784224826702	0.123424974244372
0.14859829809436	0.183955300800896
0.206093283838677	0.250470478570928
0.262310348703861	0.319866119202025
0.31734587431535	0.388507740255114
0.371632594749709	0.453208211336786
0.425881911133244	0.511966896410102
0.480859908405368	0.564361600069583
0.537136666652011	0.61153853549851
0.59496155447234	0.655798626986783
0.654315653155273	0.699949012019769
0.715084686445433	0.746654930482455
0.777219532756798	0.797902383205523
0.84076338481515	0.854648432593626
0.905749753957563	0.916769981926536
0.972073828458535	0.983273653517863
1.03942707358492	1.05257092061757
1.10735321234717	1.12277143524292
1.17544770052314	1.19212703234358
1.24368686771648	1.25963299289774
1.312804158587	1.32558770397738
1.3845014196997	1.39185581936656
1.46124071552169	1.46160763349044
1.54546803910377	1.53836806474886
1.63830467227229	1.62437565254833
1.737963652398	1.71855868874071
1.83836483197094	1.81477037550809
1.92851535655021	1.90107791453264
1.99313486589986	1.96071265026465
2.01474207518799	1.97478326611692
1.97762829611143	1.92622466848149
1.8636239995562	1.80144119602043
1.67988684502135	1.60952556684472
1.44027948977133	1.36403250366012
1.15866459107064	1.0785167291724
0.848904806183738	0.766532966087346
0.524862792375102	0.441635937110713
0.200401206909207	0.117380364948274
-0.110617292949474	-0.1926790276942
-0.394330049936467	-0.474987518110939
-0.636874406787297	-0.715990383596173
-0.824387706237492	-0.902132901444134
-0.940153344886031	-1.01683906909514
-1.00840707826689	-1.08343810187912
-1.05284294234619	-1.12342430092198
-1.08517142460347	-1.14685242943256
-1.11449739930424	-1.16265782135721
-1.1461510050107	-1.17775669829105
-1.18136559299554	-1.19648534427304
-1.21782150863329	-1.22038613847099
-1.25090927434587	-1.2483294656221
-1.27538846401511	-1.27700569923807
-1.28703270501838	-1.30181141886379
-1.28389064778719	-1.31799097207382
-1.26688932664674	-1.32179644429158
-1.23964975248279	-1.31147867164228
-1.20760670682781	-1.28793909693711
-1.17674831281061	-1.25481903642898
-1.15234452394181	-1.21783946080294
-1.13793602648342	-1.18346603348282
-1.13474127031272	-1.15729381221873
-1.14155007314966	-1.14265870515642
-1.15511376435301	-1.1398518385269
-1.1709484494812	-1.14611957039573
-1.1843325758453	-1.15641626062615
-1.19122267272986	-1.16464868654195
-1.18886884000925	-1.16502579153429
-1.17603129623956	-1.15315714064468
-1.15281153949027	-1.12666546438244
-1.12019426872582	-1.08521884164776
-1.07947614849752	-1.03010606608955
-1.03179285780355	-0.963652988253747
-0.977898684030792	-0.888727360549279
-0.918245126143371	-0.808419791715496
-0.853277170905338	-0.725856899361783
-0.783759593180459	-0.64402904106159
-0.710910421231667	-0.565517835126649
-0.636238660457228	-0.492138204104238
-0.561186034258858	-0.424646607436349
-0.486778490542562	-0.362654899647448
-0.413469660681282	-0.304797131009337
-0.341228556536114	-0.249126411223675
-0.269769093767673	-0.193648474125295
-0.19877358392313	-0.136817732753921
-0.128015650535716	-0.0778451160039023
-0.0573734145097743	-0.0167910527275781
0.0132078494657948	0.0455416753481234
0.0837416482447194	0.107898276757602
0.154206865234875	0.16898739008637
0.224566856797791	0.227955446614004
0.294809479652691	0.284808030037766
0.364969466294045	0.340560943029653
0.43509683201157	0.396924375107157
0.505179118246753	0.455615750712162
0.57508248082291	0.517727709671372
0.644584547586168	0.583549325655616
0.713478321168674	0.652871038818054
0.781656957604547	0.725423058877573
0.849123149966094	0.80107106906128
0.915919604084551	0.879677883130619
0.982010471521573	0.960783087749865
1.04716073354238	1.0433166889135
1.11088242098116	1.12555875639759
1.17255478571442	1.20547301701398
1.23178828165515	1.28135269738733
1.28894372618896	1.35254754471866
1.34553862664346	1.41995471792971
1.40424177800713	1.48602087956177
1.46833066677309	1.55419409843191
1.54074878871494	1.62793589630425
1.62301227451317	1.70949744099913
1.71412870365529	1.79870073241054
1.80964313915694	1.89191496377874
1.90103422962578	1.98137380595829
1.97580870640108	2.05506144426402
2.01862178574506	2.09753813362682
2.0135060289176	2.09198841139922
1.94424519982112	2.02018072542827
1.80142278804944	1.86950059062089
1.59748087873473	1.65305817066156
1.34581871834594	1.38536642749211
1.05983555335202	1.08093832305435
0.752930630221924	0.754286819290094
0.438503195424591	0.419924878141166
0.129952495428976	0.0923654615493823
-0.15932222329597	-0.21387846854344
-0.415921714281297	-0.484293950195482
-0.626446731058056	-0.704368021464928
-0.777498027157297	-0.859587720409957
-0.859853706956941	-0.942594581479326
-0.91024084370269	-0.997298648915726
-0.93984248687737	-1.03578936166751
-0.958476555775821	-1.06663466579738
-0.973232523399985	-1.09419386915283
-0.987822822005434	-1.11914363570175
-1.00271082941062	-1.13970690349862
-1.01592755979921	-1.15308421426363
-1.02433832245182	-1.1567393362459
-1.0250571542178	-1.14932185880121
-1.01667000488102	-1.13110687398046
-0.999924426350788	-1.10396320697775
-0.977680456576105	-1.07099583734543
-0.954192748926034	-1.03607094432424
-0.934030360820276	-1.00334583228595
-0.921012216188356	-0.976754297070047
-0.917463442957052	-0.959415004688889
-0.923917806657271	-0.953102462732254
-0.939203933413235	-0.957935282118915
-0.960788143000911	-0.97232143036448
-0.985291502191423	-0.993143919709837
-1.00910049042777	-1.01615667673078
-1.02893186464706	-1.03655120819145
-1.04220507728738	-1.04968786261577
-1.04716557819487	-1.05193711200982
-1.04283152939024	-1.04140213434952
-1.02888589835973	-1.01821645124674
-1.00556147149384	-0.984234173455015
-0.973480259402891	-0.942191841779145
-0.933449129610825	-0.89468949173557
-0.886300629784129	-0.843446871077337
-0.832859287902626	-0.78913646038561
-0.774019724448766	-0.731771176906077
-0.710831933580004	-0.671369115578816
-0.644486158932023	-0.608508779969653
-0.57618293992002	-0.544441155554413
-0.506968708154188	-0.480682563139605
-0.437647826810862	-0.418345078841205
-0.368823057815237	-0.35764371619826
-0.301003384071579	-0.297909325859732
-0.234660187637145	-0.238092673771837
-0.170165562958188	-0.177420597525027
-0.107672635349758	-0.115805954496955
-0.047071135452031	-0.0538089053633484
0.0119191771994237	0.00778487846618116
0.0695975773718816	0.068477501571038
0.126191478179304	0.128296739997859
0.181848911762847	0.187562792509263
0.236676359933791	0.246347860424132
0.29080909491835	0.304078883374813
0.344512326964261	0.359666234809832
0.398251442048145	0.412124366147293
0.45265741920588	0.461303971445566
0.5083670008258	0.508342529123255
0.565779364346906	0.555580402149084
0.624838229998357	0.605899939243673
0.684981080635732	0.661703807394278
0.745327095265768	0.723931799606753
0.805031641684294	0.791579020769414
0.863645363245764	0.862041811772652
0.921311098837634	0.932184138938561
0.978698970427577	0.999569804967465
1.03669108529422	1.06324970652207
1.09596363886897	1.12382292850662
1.15671411871855	1.18291680940211
1.21871831644801	1.24251326101705
1.28171247464576	1.30455814082598
1.34591315036901	1.37099700183575
1.41238696197129	1.44398478261822
1.48297224659634	1.52581055816548
1.5595340800014	1.61815147084883
1.64254869449787	1.72057018545225
1.72932828456409	1.82861303383913
1.81252310890776	1.93228875907768
1.87968938495681	2.01589218387265
1.91450493936136	2.05980438158388
1.89964471073761	2.04412086883425
1.81592153303517	1.95058190098966
1.65843500671489	1.77493560194562
1.44134813393003	1.53332658516846
1.17882391683385	1.24189946412455
0.885025357579602	0.916798852280198
0.574115458320531	0.574169363101762
0.260257221209897	0.230155610055577
-0.0423863515990491	-0.0990977933920175
-0.319652257953053	-0.39744623377468
-0.55737749569886	-0.648745097626072
-0.741399062683219	-0.836849771479852
-0.854871033754512	-0.944099213280192
-0.917640834803108	-0.994669790157568
-0.950870627307914	-1.01192975838362
-0.965838179852457	-1.00990371654627
-0.972067941667876	-1.00144317682061
-0.976111833941696	-0.99604936225302
-0.98108778523387	-0.998230498856074
-0.987006783002704	-1.00711087416374
-0.991796199967054	-1.01771226992465
-0.992744304075036	-1.02357630652485
-0.987903264234072	-1.01970307054594
-0.977039145706788	-1.00464730565665
-0.961942134463418	-0.981064499666081
-0.946073713318465	-0.954683745886678
-0.93366977064702	-0.932285971343983
-0.92859183951552	-0.919531424770751
-0.933305164214994	-0.9193815391419
-0.948293989278914	-0.931598246166441
-0.972056570267461	-0.953371569737314
-1.00160999272486	-0.980630422997334
-1.03325271726841	-1.00933132745953
-1.06327713105956	-1.03616486605091
-1.08844811654735	-1.05859111307087
-1.10622426506055	-1.07454259586853
-1.11478785086541	-1.08221318675847
-1.11299582066071	-1.08008749598323
-1.1003339789066	-1.06709640862783
-1.07688271084356	-1.0427904274867
-1.04327823733536	-1.00748712550798
-1.00066105143402	-0.962324535617972
-0.950586407779679	-0.909153783021988
-0.894876736718913	-0.850270153692997
-0.835437405741113	-0.788026219894045
-0.774065734772804	-0.724398054677337
-0.712282379586781	-0.66060624745665
-0.651224104750755	-0.596959452378055
-0.591613355456746	-0.533068536220231
-0.53378624841475	-0.46836979408481
-0.477761828117179	-0.402710832766956
-0.423345185817036	-0.336741047994253
-0.370235313145939	-0.271938331830172
-0.318082169222242	-0.210230763327958
-0.266479644084097	-0.153360711880465
-0.214965058071207	-0.102282615014388
-0.163078774944278	-0.0568409681596643
-0.110453516950124	-0.0158229045668553
-0.0568968508602135	0.0226600304266556
-0.00244982057870207	0.0605954630946259
0.052589016238023	0.0994735859794815
0.107701187459428	0.139874255711754
0.162278630962754	0.181430441199037
0.21582245323618	0.22321823252793
0.268114929101063	0.26438925985151
0.319275347990556	0.304679982342427
0.369685430951496	0.344550409227396
0.419839965188218	0.385008853131549
0.470196329090687	0.427303695415666
0.521063005596209	0.472586977150048
0.572541056746317	0.521598390254782
0.624543133842183	0.574455532718943
0.676905467207129	0.630633109847814
0.7295279402006	0.689111326954555
0.782434536704909	0.74859939265209
0.835752153275453	0.807830035269181
0.889706366497671	0.865996118023216
0.944715168749334	0.923234958817209
1.00157354438137	0.980938340074018
1.06159455534171	1.04172419487663
1.12650352449042	1.10895444149253
1.19793451090777	1.18573720670928
1.27648657329109	1.27346734567291
1.36048455658258	1.3701473056344
1.4448010969714	1.46899815105788
1.52019494656149	1.55799867137136
1.57361771065257	1.62083012599902
1.58980993070674	1.63933102493243
1.55414606904081	1.59673781154277
1.45040906555182	1.47393814634596
1.28509921844446	1.28096946051904
1.07202233785342	1.03438459594202
0.824984233913389	0.750736394494951
0.557790716759064	0.446577698057848
0.284247596525133	0.138461348510743
0.0181606833462876	-0.157059812266333
-0.226664212642782	-0.423432942393352
-0.436421281307383	-0.644105199990285
-0.597304712512826	-0.802523743177103
-0.693576800996145	-0.886593140048238
-0.741623310741863	-0.923393328523734
-0.759044005307056	-0.924331339111321
-0.755099535647046	-0.901168735669394
-0.737535430223883	-0.864220781446321
-0.711868575098152	-0.821261507629002
-0.681372053442672	-0.777090116869467
-0.647598039386546	-0.733750366088211
-0.611211301350746	-0.691362205617109
-0.57289239061839	-0.64931226264251
-0.534047525091656	-0.607407231745659
-0.497077886672302	-0.566656594657579
-0.465124666684727	-0.529468854595706
-0.44144556569023	-0.499211797952051
-0.428715818116176	-0.479342797768372
-0.428491680089353	-0.472494387437096
-0.440935463563988	-0.479843398149825
-0.464810536610653	-0.500858553691995
-0.497694196102313	-0.53334879355195
-0.536310138004996	-0.573719923291029
-0.576895396386227	-0.617405519060272
-0.615570060578125	-0.659441202898689
-0.648702558964649	-0.695091162624319
-0.673260456700359	-0.720433967169243
-0.687091992370036	-0.732794110877664
-0.689051823402375	-0.730918541746368
-0.67893646916478	-0.714864967542123
-0.657301860175335	-0.685657352540558
-0.625289834593606	-0.644862916268371
-0.584525095913906	-0.594249139729124
-0.537012269678645	-0.535651806092581
-0.484919395965098	-0.47102773789836
-0.430251706228841	-0.402459443474079
-0.374522648568435	-0.331952265427081
-0.318549745903926	-0.261111641285198
-0.262492488623949	-0.190895946553163
-0.206154557595927	-0.121614236869899
-0.149417042693448	-0.0532756972999347
-0.0925594696383383	0.0138583021813263
