# Supplementary material for: A multiwavelength photoplethysmography dataset with blood pressure and heart rate reference measurements
Source: Data Brief. 2025 Nov 14;63:112284. doi: 10.1016/j.dib.2025.112284 (PMC12682042; doi:10.1016/j.dib.2025.112284)
Supplement: Supplementary file 1 [file mmc1.zip › ppg_csv/ppg_subject_072.csv]

IR_PPG	Red_PPG
-1.68925975122877	-1.66299910005855
-1.67340060495979	-1.64639044744
-1.63101370258286	-1.60422836804785
-1.56580798805997	-1.54039301775777
-1.483610369329	-1.46059275545093
-1.3922549536161	-1.37176868382848
-1.29929052050604	-1.28123590212396
-1.21145141342952	-1.19554905552373
-1.13297968162517	-1.1192503078919
-1.06547954470152	-1.0539661416397
-1.00774613644266	-0.998341393095229
-0.956655343739272	-0.94889707903858
-0.908322905907417	-0.901449072388758
-0.859270370938777	-0.852498397520904
-0.807264610061005	-0.80005429147464
-0.751580442823265	-0.743690390652637
-0.692675293479958	-0.684050710515205
-0.631532422191345	-0.62215622980632
-0.569021863945102	-0.558767373574363
-0.505526607792435	-0.494006850156274
-0.440900623118945	-0.427388129842185
-0.374688655159473	-0.358211470714707
-0.306465059398931	-0.286102667553844
-0.236126257945294	-0.211425894130187
-0.164028583897389	-0.13536590392506
-0.0909473677582593	-0.0596171939416004
-0.0178907398156399	0.0141484239330598
0.0541490716778005	0.0847379438533745
0.124389802060601	0.15162862488765
0.192336299572707	0.214912704803069
0.257776535644803	0.275159728851692
0.320752262858518	0.333339966065486
0.381540689550945	0.390757273313425
0.440663923484124	0.448796337605861
0.498872871530785	0.508447087748357
0.55702165623202	0.5698460034426
0.615824794268405	0.63213560034856
0.675569972538298	0.69375349017176
0.735909212579609	0.752984642744803
0.795870482124473	0.808507728539871
0.854149740658668	0.859757233552274
0.909569356602647	0.907019425236799
0.961480075344428	0.951260286210958
1.00993649866316	0.993788052113999
1.05562180934043	1.03589654483785
1.09961880788882	1.07859373230999
1.14316760587493	1.12251290214579
1.18753160025175	1.16809582109166
1.23401316710882	1.21598017071637
1.28402551607802	1.26730248450733
1.3390469220236	1.32360978482551
1.400320777648	1.3863025807528
1.46827001292948	1.4557767238926
1.54169086525233	1.53050710049311
1.61689407837852	1.60627427542129
1.68708626156871	1.67579031960634
1.74237436152385	1.72903619734104
1.77070025142852	1.75442404656268
1.75972134187265	1.74058973050456
1.71030301505443	1.68807112572808
1.62762988084304	1.60319557978832
1.51515447978718	1.48935688442258
1.37632935243556	1.34994883136814
1.21460703933687	1.18836521236229
1.03344008103981	1.00799981914231
0.836281018093084	0.812246443445497
0.626582391045386	0.604498877009132
0.407796740445418	0.388150911570503
0.183376606841877	0.166596338866897
-0.0432254692165348	-0.0567710493643997
-0.268556947181121	-0.2785574613861
-0.48916528650318	-0.495369105460919
-0.701597946634015	-0.703812189851567
-0.902402387024924	-0.900492922820759
-1.08812606712721	-1.08201751263121
-1.25531644639217	-1.24499216754563
-1.40052098427112	-1.38602309582673
-1.52028714021534	-1.50171650573723
-1.6061849235345	-1.58120917989666
-1.66298592608778	-1.63973900293182
-1.69496898366	-1.67402722597084
-1.69988770057411	-1.68204662775242
-1.67754952776165	-1.66352706192571
-1.6302887041885	-1.62025305144826
-1.5628943770404	-1.5560798547152
-1.48192123642251	-1.47660590790082
-1.39456309100866	-1.38847988880075
-1.30745666511263	-1.29847339334605
-1.225768819216	-1.21257752018502
-1.15274558997417	-1.13530170764331
-1.08970762154003	-1.06924405360277
-1.0363458074455	-1.01497982242567
-0.991148959539736	-0.971280347810517
-0.9518469669442	-0.93562351586773
-0.915799975188872	-0.904826589863281
-0.880293356082193	-0.875519307524704
-0.842757408891552	-0.844354644464425
-0.800978789630115	-0.808181894362224
-0.753340837477535	-0.764459785272762
-0.699091875437164	-0.711882736004241
-0.638588500655289	-0.650862401782508
-0.573342267652388	-0.583503559842012
-0.505681113732631	-0.512981371598467
-0.438034058306937	-0.442531465519976
-0.372114551209031	-0.374453993791521
-0.308410437871352	-0.3095527511967
-0.246256039182132	-0.247217129047587
-0.184438463643476	-0.186036373143392
-0.121980898581806	-0.124647905412722
-0.0586742426839441	-0.0624578719275038
0.00486681779699537	8.63009537979075e-05
0.0675605097191968	0.0617649424170565
0.128361074209409	0.121227918990921
0.186619550327211	0.177674463062536
0.242173580831781	0.231196000023069
0.295256956042718	0.282595313267412
0.346396546361962	0.332870671090695
0.396336714831465	0.382754912944611
0.445916203964733	0.432559717941386
0.495893241096911	0.482347787330591
0.546819989888476	0.532279072882597
0.599033237918609	0.582874146660893
0.652716985243008	0.63497298226201
0.707923766157726	0.689322191481479
0.764486951729797	0.745975242414259
0.821895994774092	0.803920713575953
0.879315180906382	0.8613001499103
0.935882815801825	0.916238699571668
0.991227590446466	0.967962522217095
1.0459504121809	1.01765927127813
1.10179515424235	1.06854987581648
1.16133275607841	1.12496677690959
1.22711209600921	1.19069233740731
1.30039274078702	1.2671275160371
1.37974707737061	1.35186848391234
1.45994849777972	1.43806021131676
1.53160843920007	1.51470474091074
1.58193385697901	1.56796780276962
1.59671459617898	1.58340394820002
1.56764188655432	1.55359358109766
1.50315112139276	1.48927718065458
1.40660162313981	1.39394322989461
1.2818465273658	1.27129483376867
1.13273896964106	1.12503509722768
0.963132085535926	0.958867125222556
0.776879010620718	0.776494022704205
0.577832880465771	0.581618894623548
0.369846830641415	0.377944845931499
0.15677399671798	0.169174981578975
-0.0575324857342038	-0.0409875934831105
-0.269219481144806	-0.24883977430384
-0.474433853943497	-0.450678455932299
-0.669322468559946	-0.642800533417572
-0.850032189423823	-0.821502901808743
-1.0127098809648	-0.983082456154897
-1.15350240761254	-1.12383609150512
-1.26855663379672	-1.24006070290849
-1.35024238176524	-1.32374780779508
-1.42076189625173	-1.39504468978817
-1.47674406518638	-1.45056945910791
-1.51370501808211	-1.48577086193661
-1.52691515435373	-1.49580500086007
-1.51266581691847	-1.47705407288115
-1.46951058194171	-1.42858678831405
-1.39781244521444	-1.35198710907095
-1.30446601099601	-1.25515228392771
-1.19845270770055	-1.14727302996228
-1.08702180028552	-1.03601753709599
-0.97742255370834	-0.929053995250174
-0.876904232926455	-0.834050594346156
-0.793590291626837	-0.759198292134042
-0.730305223320278	-0.703592276136221
-0.684541009650966	-0.665132842134476
-0.65246847547275	-0.63937489875798
-0.628718315816236	-0.620654585060945
-0.607501977051733	-0.603113556521841
-0.583614842155071	-0.581502446976945
-0.553190826558204	-0.551858671146783
-0.514136174430441	-0.512049762772671
-0.466200206921854	-0.4619560697485
-0.410665719704101	-0.403130672146329
-0.349721254378315	-0.338078642482746
-0.285724701256879	-0.269495729086292
-0.22065626239718	-0.199779088575987
-0.155939742405001	-0.130941645930077
-0.0925773663372628	-0.0647885975821328
-0.0313967497635004	-0.0030253632553612
0.0267830520044365	0.0529187669410061
0.0811695731610493	0.10225103836964
0.131195150383099	0.145117566130037
0.176816723782198	0.182711356415611
0.218788172417404	0.217147268228049
0.258722510593137	0.251109374729258
0.298806010281017	0.287346237570924
0.341207252725055	0.328144400622777
0.387409495744967	0.374877855988436
0.437746033284306	0.427646372567695
0.491349196933879	0.485103064124718
0.54654486291583	0.544686827489229
0.601485252171045	0.60334076557211
0.654713959658433	0.658477978401839
0.705463335332773	0.708767271921243
0.753674335322522	0.754394642185696
0.799845121574534	0.796739809808819
0.844816867810395	0.837710146392084
0.889560051207416	0.879086016658736
0.934993947329767	0.922124266995893
0.981885350237406	0.967470841603524
1.03088028274071	1.01533367179588
1.08266450714112	1.06584035160217
1.13814671439637	1.11943895043199
1.19850059338822	1.17715674317929
1.26491668328278	1.24052379590726
1.33799171626402	1.31097514863102
1.41680933985285	1.38867066514209
1.49792982746745	1.47097824349477
1.57464351361424	1.5512327967942
1.6368758626158	1.6185159768709
1.67205842959977	1.65890862735233
1.66707337955434	1.65810906319332
1.62624587019029	1.62255031274008
1.55365442894248	1.55510181359972
1.45244276024952	1.45888194866879
1.32575456854999	1.33700910084386
1.17673355828251	1.19260165302146
1.00852343388568	1.02877798809816
0.824267899798094	0.848656488970495
0.62711066045836	0.655355538535024
0.420195420305078	0.451993519688298
0.206665883776852	0.241688815326866
-0.0103342446877165	0.0275598083472807
-0.227661260650026	-0.187275118353908
-0.442171459671474	-0.399697581880148
-0.650721137313458	-0.606589199334889
-0.850166589137376	-0.804831587821579
-1.03736411070463	-0.991306364443668
-1.20916999757661	-1.1628951463046
-1.36244054531471	-1.31647955050784
-1.49403204948035	-1.44894119415681
-1.6008008056349	-1.55716169435499
-1.67220250491331	-1.63056106931872
-1.72184474315303	-1.68184469639091
-1.74589197596509	-1.70741380616458
-1.74156460219863	-1.70479227410487
-1.708150981078	-1.67353418915237
-1.64781968911235	-1.6159137655399
-1.56497307890508	-1.53709000572917
-1.47003824672907	-1.44464949889438
-1.37078766877008	-1.34735342904962
-1.27499382121385	-1.25357213427448
-1.19034470497947	-1.17065590777276
-1.12078603554836	-1.10263721594563
-1.06626199765799	-1.05026138307711
-1.02420004127211	-1.01101191990316
-0.990303971537417	-0.980069767495368
-0.959736579070765	-0.951750270785021
-0.928109312625766	-0.920907109876204
-0.892101078226752	-0.8839007175862
-0.849676714630168	-0.838971512179169
-0.799992652269638	-0.786050888040154
-0.743128354080701	-0.72620199992465
-0.679780871154153	-0.660984090900573
-0.611020011729705	-0.592006827538898
-0.538156525268428	-0.520787270100876
-0.462727213112834	-0.448814781235357
-0.386514277734513	-0.37762370214046
-0.311460064740742	-0.308708560063441
-0.239415856811662	-0.243251081728583
-0.171802070572882	-0.181820626798799
-0.109315556090441	-0.124272838411295
-0.0517861988333445	-0.0699146998977908
0.0017703328401047	-0.0177903924775383
0.0529084427306758	0.0331022340485976
0.103387874212303	0.0837232595088326
0.154779678124138	0.134959770759253
0.208114477316104	0.187522707061397
0.263671005695632	0.241742248943983
0.320982568643398	0.297408005199805
0.379051570423578	0.353793253106891
0.436690724729719	0.409892285550799
0.492871472125986	0.464802086653296
0.546981633236284	0.518058171398356
0.598960499201823	0.569730097761102
0.64931089405551	0.620297615090056
0.698995916822893	0.670492856157576
0.749253746403466	0.721206185750933
0.801376870983243	0.77340726045867
0.856487279322571	0.827999333786821
0.915349310323829	0.88563622778968
0.978297231906424	0.946635957481856
1.04535366232149	1.01108975242586
1.11651537434379	1.07916733313518
1.19202154080151	1.1514401405664
1.27234615032616	1.22889998395567
1.35775588696468	1.31242025981171
1.44744362250885	1.40163446168732
1.53842047937247	1.49354870012784
1.62454424662331	1.58151214026576
1.69620155336403	1.6551171504327
1.74107334321088	1.70126580042966
1.74605847601437	1.70635428453521
1.70372849921125	1.66336702495102
1.62845878089075	1.58881312509794
1.52536517015853	1.48788701519857
1.39758311798539	1.3635351251507
1.24824807534211	1.21870388485208
1.08049549319947	1.05633972420051
0.897460822528264	0.879389073093741
0.702279514299279	0.690798361429559
0.498087019483301	0.493514019105734
0.288018789051118	0.290482476020041
0.0752102739735158	0.0846501620702534
-0.137203074778718	-0.121036492845855
-0.346085806234795	-0.323631058830511
-0.548302469423929	-0.520187105985941
-0.740717613375333	-0.70775820441437
-0.92019578711822	-0.883397924218026
-1.0836015396818	-1.04415983549913
-1.22779942009529	-1.18709750835992
-1.3496539773879	-1.30926451290261
-1.44092838926171	-1.40268822220186
-1.50649757428697	-1.47132892070454
-1.54980294239011	-1.51729148835521
-1.56698266946216	-1.53551617519753
-1.55578407131918	-1.52290036819586
-1.51636483376484	-1.47943965799797
-1.45179241518929	-1.40882835606719
-1.36739311426741	-1.31781681578369
-1.2730905961176	-1.21745868281475
-1.17674915637468	-1.11754869108326
-1.08623309067347	-1.02753262615623
-1.00819632612176	-0.953909359050338
-0.945198827111809	-0.898996349468858
-0.896720383803072	-0.860880428816846
-0.859742776207306	-0.834505909995792
-0.829944703983374	-0.81338797784079
-0.802914079695089	-0.791436701581915
-0.775015070108903	-0.764346275028626
-0.743772175996778	-0.730229013606448
-0.707879039041687	-0.689459930017415
-0.667011509529505	-0.643924228932131
-0.621546758056497	-0.595988380926894
-0.572220716017268	-0.547522236708504
-0.519775296762857	-0.499242693272362
-0.464696015857204	-0.450558450835355
-0.407131996781269	-0.399930785090621
-0.347001012693058	-0.345555308151538
-0.284180818225272	-0.286044965182381
-0.218682330012438	-0.220906674046765
-0.150768190690465	-0.150797761490495
-0.0810001646017362	-0.0774973399346898
-0.0101796046127521	-0.003467530462795
0.0608047659082155	0.0689006004351831
0.131158910055585	0.13804850213856
0.20034083018466	0.203694535369825
0.268127830935349	0.266730178739356
0.334530861323202	0.328563453112217
0.399580541822143	0.390243220119867
0.463104895586893	0.451854835307142
0.524629326911469	0.512489891841593
0.583458012330778	0.570725366248602
0.638887207897654	0.625275852961147
0.690440656171242	0.67548064905941
0.738067780821753	0.721495160646038
0.782298519888192	0.76424361689217
0.824308802286602	0.805238765470478
0.865809763196277	0.846311990249977
0.90870424901103	0.889241663809343
0.954546152113071	0.935297304597431
1.00398438878164	0.984818223740689
1.05648481004236	1.03702534890983
1.11054786692972	1.0902608227471
1.16439358295879	1.14270925869805
1.21686156787103	1.19336670549931
1.26812295298896	1.24276614783317
1.31978989003422	1.29297461960252
1.37422130537955	1.34667844255488
1.43313770946958	1.40560905614051
1.49594390618801	1.46887801893523
1.55833174419637	1.5317965048912
1.61172163763893	1.58555176104163
1.64391566735981	1.61794170286222
1.64103783770495	1.61525734283982
1.60258869106027	1.56744665490423
1.52869934717328	1.4856242889622
1.42304782517452	1.37561935367704
1.28931214419453	1.24072169534683
1.13117032336384	1.08422116026966
0.952300381812988	0.909407594743598
0.756380338672512	0.719570845066727
0.547088213072948	0.518000757537129
0.328102024144831	0.307987178452882
0.103099791018699	0.092819954112065
-0.124240467174913	-0.124211069187241
-0.350240731305469	-0.339816045146955
-0.571222982242431	-0.550705127469
-0.783509200855264	-0.753588469855293
-0.983421368013431	-0.945176226007758
-1.1672814645864	-1.12217854962831
-1.33141147144362	-1.28130559441888
-1.47213336945458	-1.41926751408137
-1.58576913948872	-1.53277446231772
-1.66213659723182	-1.61017667419708
-1.71667091094071	-1.6643036747868
-1.74509467886949	-1.69142374075109
-1.74440006449977	-1.68944703528836
-1.71363129911443	-1.65838630447411
-1.6545577063092	-1.60067293164756
-1.5705016378735	-1.52077150732094
-1.47231234177185	-1.42691325919454
-1.36756955855152	-1.3275453823519
-1.26385302875975	-1.23023178838391
-1.16874249294378	-1.1424453818969
-1.08884273786085	-1.06856688075937
-1.02506280007559	-1.00897716088549
-0.975653570240902	-0.961126595396228
-0.936348036889671	-0.920537551690554
-0.901666801276473	-0.882283284132297
-0.866340446827992	-0.842273370206623
-0.826420976083005	-0.797967018029267
-0.779812904165466	-0.748428540326697
-0.726222679202582	-0.693930812057485
-0.666693088550192	-0.63540364218497
-0.602927995102827	-0.573951616955735
-0.536622153953109	-0.510547946319878
-0.469002741934423	-0.445909789073834
-0.400716829035838	-0.380523003536409
-0.332029699541905	-0.314778647112898
-0.263143542582536	-0.24913511466155
-0.194444284425863	-0.184177893261285
-0.126583188705493	-0.120544556912748
-0.0604100460185663	-0.0588307733011242
0.00315218930569173	0.000399765467397353
0.0632266779575707	0.0565153996183278
0.119109944340757	0.10878392071184
0.170449515589259	0.156588866158238
0.217457802187819	0.199868192626928
0.261048198894563	0.239482360701399
0.302734420909865	0.277181700600529
0.344240665630903	0.315093090916001
0.386945804264122	0.354974715026247
0.431403396255142	0.397615599327844
0.477185605709211	0.44267133425419
0.523133187932781	0.488987071546723
0.567905777334706	0.535200426272023
0.610620412681859	0.580332614908813
0.651313391168297	0.624133790547864
0.691045384936112	0.667099502328788
0.731611286282675	0.7102161594082
0.774920426939114	0.754573246720099
0.822254546898779	0.800978309693835
0.87372471475227	0.849654380898828
0.928194642054669	0.900104780961238
0.983733817302441	0.951253270678461
1.03844476890051	1.00192722897843
1.09136296531751	1.05159486661055
1.14306949011786	1.10103402811335
1.19571806899671	1.15251553172658
1.25234331966786	1.20919952634287
1.31550783959715	1.27369680827936
1.38556460952145	1.34613456381886
1.45906772700448	1.42245891161317
1.52798396344741	1.4937755583914
1.58021269373689	1.54720210502289
1.60154041622197	1.56822295904051
1.57865027121962	1.54399930206441
1.51462305323996	1.47922062844401
1.42138316865397	1.38691405787111
1.3021473015618	1.27008927745794
1.16013213606356	1.13175597431674
0.998554356259389	0.97492383555973
0.82063064624942	0.802602548299145
0.62957769013378	0.617801799647215
0.428612172012598	0.423531276716169
0.220950775986007	0.222800666618239
0.00981018615413425	0.0186196564656523
-0.201592913382889	-0.186002066629359
-0.410041838524932	-0.388054815554566
-0.612319905171866	-0.584528903197737
-0.805210429223559	-0.772414642446644
-0.985496726579883	-0.948702346189055
-1.14996211314071	-1.11038232731274
-1.2953899048059	-1.25444489870547
-1.41856341747533	-1.37788037325502
-1.51118261635237	-1.47266614787345
-1.57528132238606	-1.53940307653683
-1.61311422464742	-1.57921510788836
-1.62098660490712	-1.58764075408124
-1.59735241985971	-1.56265501600177
-1.54358099665595	-1.50574120333476
-1.46270269583311	-1.42069609934703
-1.36599608914234	-1.31970598686767
-1.26195693022939	-1.21276394624361
-1.15908097274003	-1.10986305782181
-1.06586397032002	-1.02067682475337
-0.989665858904572	-0.951230865484254
-0.931789323832464	-0.902477535280189
-0.890381538653845	-0.871035973772334
-0.860902894440858	-0.850658165593506
-0.837603065533211	-0.834187802290154
-0.814921516218441	-0.815340788027399
-0.788445666747602	-0.789800612099737
-0.755322458174024	-0.755461339235529
-0.714247313245472	-0.712076791126991
-0.665236783806243	-0.660735995869752
-0.609335804081765	-0.603386865541263
-0.548308899115496	-0.542400346819948
-0.484304424662787	-0.480153941411424
-0.419481880556928	-0.418671219007187
-0.355622510439235	-0.359309623478629
-0.29379816185926	-0.302490980664194
-0.234218677480696	-0.24759513075904
-0.176339494878323	-0.193192570007251
-0.119206037235673	-0.137654983098473
-0.0619355753055597	-0.079949174375761
-0.00415441678170668	-0.0202269861921783
0.0538260182006304	0.0401513278503867
0.111184360387773	0.0992103456491805
0.167007863604589	0.155223639538051
0.220726795755282	0.207410157404151
0.27234799521319	0.256191175072854
0.322382054182587	0.302924488878376
0.371539413882155	0.349241682089525
0.420403888297792	0.396320877089391
0.469251062085902	0.444490352348991
0.518035049872773	0.493320465619477
0.56649654406351	0.542011771939684
0.614355777326699	0.589815789803527
0.661537096035082	0.636397558714615
0.70832496508239	0.682083548841108
0.755353893249437	0.727867099884101
0.803434272323454	0.775119399685769
0.853300443730992	0.825086431052203
0.905378494215691	0.878369205308366
0.959675367110641	0.934694099317474
1.0158850913349	0.993206055931125
1.07372657242158	1.05318141309415
1.13338992712449	1.11471433185897
1.19583047334322	1.17890862024052
1.26260835008546	1.2474001933393
1.33512743339272	1.32136270142812
1.41342665183323	1.40037279746175
1.49491510559976	1.48151328488569
1.5735092728308	1.55886242518562
1.63954531784129	1.62343856266608
1.68068256477403	1.66382964002178
1.6838233486044	1.66774720599567
1.6409846342873	1.62745435628292
1.56518961910757	1.55456923688316
1.46153424936731	1.45386244694216
1.33301697098282	1.32831534112811
1.18263622987042	1.18090927410922
1.0133904719464	1.01462560055367
0.828278143127089	0.832445675129682
0.630297689328787	0.63735085250544
0.422447556467806	0.432322487349148
0.207726190460455	0.220341934329005
-0.0108679627769566	0.00439054811320828
-0.230336457328118	-0.212550316630042
-0.447680847276722	-0.427499305232546
-0.659902686706457	-0.637475063026106
-0.864003529701014	-0.839496235342522
-1.05698493034408	-1.0305814675136
-1.23584844271936	-1.20774940487113
-1.39759562091052	-1.36801869274692
-1.53922801900127	-1.50840797647277
-1.6577471910753	-1.62593590138049
-1.74488955244309	-1.71244316854659
-1.80121664885547	-1.76631498666667
-1.82970652040002	-1.79058964236224
-1.82829492527647	-1.784598011658
-1.79710375186385	-1.74990240019379
-1.73865795762857	-1.69019507789432
-1.65634785027181	-1.61100752437245
-1.56046268948304	-1.51908766693995
-1.45742137756133	-1.42235645321842
-1.35364281680574	-1.32786953536302
-1.25554590951533	-1.24143525945736
-1.16984139877032	-1.1669030359162
-1.09929329733614	-1.10534063299037
-1.04264533208583	-1.05508738909511
-0.996731224095035	-1.01227961873494
-0.956754410229647	-0.971870216620543
-0.917457419156543	-0.928853405351997
-0.874169412481324	-0.87934244290954
-0.823523752922185	-0.821219868285927
-0.763776158605441	-0.754190121255341
-0.694768000670055	-0.679347219015774
-0.617663218389788	-0.598593142518185
-0.534572325245472	-0.514138802468554
-0.448136659996592	-0.428139985728112
-0.361100605810303	-0.342456332821153
-0.275877170488294	-0.258510570599447
-0.194165554639627	-0.177274571225241
-0.116735863104348	-0.0993801805150326
-0.0434450568407334	-0.0251982307355564
0.0265440091120778	0.0452409648759231
0.0944172928928565	0.112413404602307
0.161325120948317	0.177365669456969
0.228046044721775	0.241483823838463
0.294784654255072	0.305930840376956
0.361151265455882	0.37101050817331
0.426294421983057	0.435840317136495
0.48913352506945	0.498557439628758
0.548652671356322	0.557015708666989
0.604192572306081	0.609693872215008
0.655664693618814	0.65637933520841
0.703618126022357	0.698265478232582
0.749133051124955	0.73747576087913
0.793569804997031	0.776343860908291
0.838236646665938	0.81680190418921
0.884084616006347	0.860054101027697
0.931535977838491	0.906488309340161
0.980476040465195	0.95570989538376
1.03036061711025	1.00670278666837
1.08041434389762	1.05817669668423
1.12996236744378	1.10907805409506
1.17888716199753	1.15918128295458
1.22804308499878	1.20954230861415
1.27935853737731	1.26244906069122
1.33541518325014	1.32069206966315
1.39847187745456	1.38633256138217
1.46912453176436	1.45933252596152
1.54497155560242	1.53644641821802
1.61970502040076	1.61069722312767
1.68302076885191	1.67165594356313
1.72166392353742	1.70664105302074
1.721644172307	1.70275996519026
1.68785893069718	1.65244193196246
1.62177102601983	1.57206112521674
1.52644315592921	1.46753431397173
1.40493801807959	1.34138862359944
1.26031831012524	1.19615117947188
1.09564672972041	1.03434910696108
0.913985974519367	0.858509531439029
0.718398742176379	0.67115957827776
0.511947730345706	0.474826372849282
0.297695636681612	0.272037040525609
0.0787051588383613	0.0653187066787552
-0.141961005529784	-0.142801503319265
-0.361240158768561	-0.349796464096438
-0.576069603223705	-0.55313905028075
-0.783386641240954	-0.750302136500185
-0.980128575166043	-0.938758597382731
-1.16323270734471	-1.11598130755637
-1.32963634012269	-1.27944314164909
-1.47627677584572	-1.42661697428889
-1.60009131685955	-1.55497568010373
-1.6930186628495	-1.66199213372161
-1.75674159431836	-1.73436548832659
-1.79345124460105	-1.77922403283367
-1.79980645635127	-1.79254385592702
-1.77470801638644	-1.77272719166346
-1.71993142426115	-1.72138107598809
-1.6389650801224	-1.64288060002343
-1.54291782684681	-1.54648703050457
-1.43985878014235	-1.44255626071289
-1.33785705571697	-1.34039812051828
-1.24498176927864	-1.24891437459316
-1.16804349042713	-1.17399052612948
-1.10741431448624	-1.11730657954111
-1.06068132410228	-1.07614382589815
-1.02293128790933	-1.04450604697528
-0.988181274159585	-1.01501312739358
-0.950780512009789	-0.980967645633757
-0.906471747230663	-0.937836304240504
-0.852923008403765	-0.88377277118824
-0.789725086581722	-0.819284408219505
-0.717999613091499	-0.746373277112144
-0.639803650468889	-0.667561716822707
-0.557506716057126	-0.585179009718957
-0.473289053108953	-0.501032643836764
-0.388816938808418	-0.416329429871506
-0.305060336144025	-0.3316695460824
-0.22225643270986	-0.247077439174095
-0.140055653597944	-0.162163139969647
-0.057822445278407	-0.0764545152107746
0.0250187931661584	0.0102225014972407
0.108723963399963	0.0975075873586234
0.193137118139622	0.184552681084173
0.277775346503075	0.270332122016357
0.362012746447687	0.354006270450399
0.445220217389838	0.435129844371898
0.526785410595971	0.513648061827615
0.606076839309391	0.589722415212551
0.682453046684721	0.663474445313622
0.755330990507017	0.734756897522011
0.8242596330068	0.80307414616315
0.888994192661212	0.867746152239513
0.949597584935732	0.928258136740187
1.00654057479787	0.984593886734568
1.06071216787527	1.03738714953367
1.11326382744069	1.08783821932386
1.16532540288926	1.13745579281101
1.21771905130574	1.18773142136029
1.27078867011051	1.23980675827497
1.32442449349214	1.29420975945533
1.37830775176944	1.3507729037307
1.43229103871592	1.40881137001676
1.48673048544279	1.46755519790947
1.54258656790401	1.5266684073739
1.60115555548882	1.58651696685641
1.66336266572928	1.64785343722326
1.728690226397	1.7108207669345
1.79397843363493	1.77353254353823
1.85249786457055	1.83077031675202
1.89381250082734	1.8734246079982
1.904863998802	1.8892006851492
1.87574669352132	1.86475789844477
1.81116130861686	1.79874072470163
1.71405346651385	1.70202270869243
1.58774953521259	1.57772409980602
1.43557588271338	1.42896514743127
1.26085887701651	1.25886610095703
1.06692488612228	1.07054720977218
0.857100278031	0.867128723265562
0.634711420742955	0.651730890826048
0.403084682258448	0.427473961842494
0.165546430577775	0.197478185703763
-0.0745769662987652	-0.0351361882012847
-0.313959140370876	-0.267248910483788
-0.549273723638257	-0.495739731754887
-0.777194348100612	-0.717488402625721
-0.994394645757643	-0.929374673707427
-1.19754824860905	-1.12827829561115
-1.38332878865454	-1.31107901894802
-1.54840989789381	-1.47465659432918
-1.68946520832657	-1.61589077236577
-1.80316835195251	-1.73166130366893
-1.87732927832439	-1.80885029977568
-1.92583219235305	-1.8603714568436
-1.94604113875412	-1.8844733564381
-1.93687555846091	-1.88072319272181
-1.89949318428078	-1.85044281884473
-1.83770762288406	-1.79705488422004
-1.75787927981461	-1.72617501278942
-1.66817624804091	-1.64526159249484
-1.57759432327934	-1.56263200724677
-1.4940552137946	-1.48593120267226
-1.42333959269861	-1.42053324175669
-1.36780535627381	-1.36851906732483
-1.32616416151839	-1.32860805589395
-1.29415621439959	-1.29695181761254
-1.26593696427027	-1.26842925904549
-1.2357080023288	-1.23802017568029
-1.19908147387835	-1.20187649290221
-1.1538038655989	-1.1578581653728
-1.0997363103837	-1.10551468251653
-1.03825238792574	-1.04567770548173
-0.97136064219178	-0.979899048887643
-0.90090557529815	-0.90992450210801
-0.828122287906543	-0.837308359312974
-0.75360689822186	-0.763170671594063
-0.677538151884516	-0.688040286501338
-0.599914082484016	-0.611789049897174
-0.520692361852293	-0.533776881290627
-0.439864997533949	-0.453265584252743
-0.357520823824937	-0.369939994978241
-0.273900603351506	-0.284241419350181
-0.189427886340948	-0.19731756047975
-0.104700541130951	-0.110641232742541
-0.020432573823476	-0.0255458482353371
0.062634518156343	0.0570451595098012
0.143805642591687	0.136626416940045
0.22247780109758	0.213024310433228
0.298201765812263	0.286343830010371
0.370795966236325	0.356930014657429
0.440461186278539	0.425326523386276
0.50778164713735	0.492218667943929
0.573568123671493	0.558299974976218
0.638631786082628	0.624078687993278
0.703639842822952	0.689786901597935
0.76912569529224	0.755497045756923
0.83557103827459	0.821335839218012
0.903425403638734	0.88760542611881
0.97302795528733	0.954719464917973
1.04449005629948	1.02301451935195
1.11759236605991	1.09257380238284
1.19175335342116	1.16317417920311
1.26617077797539	1.23444183169053
1.34018046487647	1.30620134267629
1.41369016232915	1.37879707511207
1.48742448656755	1.45314274103749
1.56276648110613	1.53045142230541
1.6411056482226	1.61163682952197
1.72271839804077	1.69631240730212
1.8053748856063	1.78150968030555
1.8831068894518	1.86059549035829
1.94576419938685	1.92305587980823
1.97993690463608	1.95566260123688
1.97138252956266	1.94502823372487
1.92451814069299	1.89631367083734
1.84567115466768	1.81719979377453
1.73798389985697	1.71064618291098
1.60459870463111	1.57961241862119
1.44865789736036	1.4270580812797
1.27330380641496	1.25594275126102
1.08167876016517	1.06922600893967
0.876925086981227	0.869867434690178
0.662185115233392	0.660826608887058
0.440601173291911	0.445063111904834
0.215315589527035	0.225536524118027
-0.0105293076909881	0.00520642590115608
-0.233791189991906	-0.212967602371256
-0.451327729005471	-0.42602598032469
-0.659996596361431	-0.631009127584623
-0.856655463689537	-0.824957463776536
-1.03816200261954	-1.00491140852591
-1.20137388478119	-1.16791138145822
-1.34314878180423	-1.31099780219894
-1.46034436531842	-1.43121109037356
-1.54473980502189	-1.52038261404714
-1.59534653225293	-1.57602881815985
-1.61424565346654	-1.59969187914353
-1.60027244720464	-1.59002087894882
-1.55612928346041	-1.54956936965344
-1.48841048891931	-1.48490756754277
-1.40656254442839	-1.40568153741719
-1.3210559995116	-1.32280588506076
-1.24130899239772	-1.2462437393057
-1.1739600611951	-1.18300345838734
-1.12194490723316	-1.13594986105974
-1.08453939081775	-1.10374423430401
-1.05821033314172	-1.08180688294951
-1.03789373433433	-1.06389984100453
-1.0182711183556	-1.04382419661432
-0.994730815501604	-1.01674759788063
-0.963891041296015	-0.979864722543123
-0.923751557027697	-0.932389070805058
-0.873634631258911	-0.875098464346898
-0.814025564460566	-0.809724489672163
-0.746348014080258	-0.738432893543376
-0.672679001752271	-0.66348489647046
-0.595399980537961	-0.586995570065011
-0.516814609549802	-0.510669486539586
-0.438820611401685	-0.43554443002267
-0.362706153901756	-0.361944360429196
-0.289080971875528	-0.289736351842816
-0.21794328973504	-0.218721324074502
-0.148909193618385	-0.148907600615401
-0.0815674591572656	-0.0805564213729892
-0.0157842599316796	-0.0140614740487971
0.0482266247323815	0.0502175465323915
0.110093333846321	0.112094657589248
0.169572234280247	0.171618985107576
0.226708939833557	0.228998907203597
0.281780868463908	0.284433814065177
0.335114653369847	0.338027340229489
0.386944900975004	0.389886573466685
0.437429931794809	0.440319693662138
0.48681895215661	0.489962248072866
0.535614629547852	0.539690972430173
0.584556686318983	0.590328926440776
0.634413616616288	0.642327717931844
0.685719811795774	0.695619139584817
0.738628516060362	0.749720091707511
0.792958190253698	0.804047058377008
0.848378015508805	0.858292710388098
0.904648162937145	0.912706482958402
0.961854247403415	0.968147162598385
1.02055369809634	1.02586899895852
1.08176823146042	1.08718027212859
1.14682719019946	1.15316561415575
1.21706561529103	1.22451214155858
1.29335213622359	1.30134046161658
1.37545298558242	1.38289937497587
1.4612918390475	1.46702967163249
1.546225647389	1.54945913934835
1.62259892184102	1.62322116991665
1.6799688620151	1.67865830230955
1.70627374177009	1.70436044390633
1.68987616830787	1.68905977468131
1.63508024234766	1.6363038083232
1.55161618095532	1.5549402959723
1.44225841235614	1.44771382801287
1.30978136477544	1.31736899482915
1.15695946643849	1.1666503868054
0.9865671455706	0.998302594325847
0.801378830397061	0.815070207774752
0.604168949143169	0.619697817536359
0.397711930034218	0.414930013994915
0.184782201295505	0.203511387534669
-0.0318458088476765	-0.011813471460134
-0.24939767217003	-0.228299972605245
-0.465098960446261	-0.443203525516417
-0.676175245451074	-0.653779539809403
-0.879852098959173	-0.857283425099954
-1.07335509274526	-1.05097059100383
-1.25390979858405	-1.23209644713677
-1.41874178825024	-1.39791640311453
-1.56507663351853	-1.54568586855288
-1.69013990616364	-1.67266025306755
-1.79115717796026	-1.77609496627431
-1.85520249752004	-1.84262087229573
-1.88937477602491	-1.87841715902688
-1.88956061754742	-1.87988989608235
-1.85406175901757	-1.84606815131227
-1.78267001860148	-1.77805772427952
-1.68581876151671	-1.68375833184266
-1.57227136089251	-1.5740272459842
-1.45079118985813	-1.45812679453428
-1.33014162154281	-1.34531930532309
-1.21908602907579	-1.24486710618078
-1.12638778558632	-1.16462951974962
-1.06005471738691	-1.10401439944621
-1.01329968265074	-1.05961067467203
-0.980398169117028	-1.02539251087816
-0.953813486047022	-0.994505096680832
-0.925907193753938	-0.960730111826133
-0.890380941029685	-0.91937515283217
-0.843184713470758	-0.867660109517775
-0.782813440909351	-0.804725690654239
-0.710054314915326	-0.731326698285279
-0.627350950687226	-0.649308911311418
-0.537896883831509	-0.561086414983734
-0.445612416523798	-0.469277912146318
-0.353306173296063	-0.376477310564078
-0.263671115214818	-0.285064109499084
-0.178418293721065	-0.196988386768755
-0.0982697031094189	-0.113540880632034
-0.0230161269983751	-0.035172347496424
0.0483106973225837	0.0385649417416947
0.117147281268908	0.108861491933041
0.185043398838717	0.177253577174812
0.253277121158852	0.245129021470149
0.32251137507819	0.313377463323053
0.392630941599773	0.38233509508014
0.462855282122112	0.451949493566536
0.532079245746985	0.521958913418182
0.599269250092788	0.591927715131252
0.663733380099491	0.66115630599888
0.725188661247224	0.728630302256477
0.783680765402749	0.79316645059991
0.839474203094597	0.853776128118466
0.892993327609555	0.910080610463829
0.944804913997067	0.962552400908181
0.995576535861327	1.01243951824858
1.04598952174907	1.06136547159763
1.09665745046869	1.11079438982292
1.14810565627689	1.16165077043574
1.20082218377829	1.21427617315993
1.25534713597035	1.26871558857591
1.31235418505398	1.32513346401683
1.37267202466193	1.38410548040178
1.43716640704398	1.44663570367433
1.50641649562291	1.51383573058188
1.58019558857289	1.58623885570613
1.65683620797726	1.66280871594299
1.732581470289	1.73991194190859
1.80108413574166	1.81069992337799
1.85335458811566	1.86532273809873
1.87849923859121	1.89216253219749
1.86537265037647	1.87990536589931
1.81506858862627	1.83052987318056
1.73398380634345	1.7503894849437
1.62502706971282	1.6423640193622
1.49110714491917	1.50933329460953
1.33513279814731	1.35417712885916
1.16001279558203	1.17977534028455
0.968655903408133	0.989007747059163
0.763970887810411	0.784754167356477
0.548866514973666	0.569894419349954
0.326251551082695	0.34730832121306
0.0990347623222963	0.119875691119261
-0.129875085122732	-0.109523652757974
-0.357569225067591	-0.338009892245181
-0.581138891327483	-0.562703209168891
-0.79767531771761	-0.780723785355639
-1.00426973805317	-0.989191802631957
-1.19801338614937	-1.18522744282438
-1.37599749582142	-1.36595088775944
-1.5353133008845	-1.52848231926367
-1.67305203515383	-1.6699419191636
-1.7863049324446	-1.78744986928577
-1.86699436231113	-1.87277079160666
-1.91193402326772	-1.9208115499375
-1.92309452039108	-1.93348131842624
-1.89966112630797	-1.91072732418006
-1.84404957097544	-1.85573281941166
-1.76124794559722	-1.77356260397622
-1.66277626015297	-1.67588152994839
-1.55618158633105	-1.57064198179631
-1.44901099581982	-1.46579634398813
-1.34881156030764	-1.36929700099201
-1.26351792055125	-1.28719241838788
-1.1951043770194	-1.22011676519673
-1.14119881609208	-1.16659920971515
-1.0981294522788	-1.12306832657594
-1.06081871346073	-1.08469533993292
-1.02386859687671	-1.04628988586328
-0.982553530132792	-1.00321635988748
-0.93351089472276	-0.952147887256348
-0.875039988763407	-0.891447694014236
-0.807054004109728	-0.821139397080632
-0.730789350630091	-0.742582833983348
-0.648372722135042	-0.658001607609985
-0.562324462783003	-0.569988685680787
-0.475075369934932	-0.481069334364213
-0.388583372672464	-0.393366891971724
-0.304126651290872	-0.308397606813751
