# Supplementary material for: A multiwavelength photoplethysmography dataset with blood pressure and heart rate reference measurements
Source: Data Brief. 2025 Nov 14;63:112284. doi: 10.1016/j.dib.2025.112284 (PMC12682042; doi:10.1016/j.dib.2025.112284)
Supplement: Supplementary file 1 [file mmc1.zip › ppg_csv/ppg_subject_073.csv]

IR_PPG	Red_PPG
-1.57978819691579	-1.40916269867724
-1.54041806144124	-1.36401171252861
-1.50477092960503	-1.31322128101354
-1.47146954848197	-1.24996437756694
-1.43838971594294	-1.17270133582131
-1.40282483228659	-1.08545860449233
-1.36157995968211	-0.995954939358534
-1.31134521992836	-0.912455952563093
-1.24941199889578	-0.840589791654683
-1.174463491797	-0.781404155387974
-1.08716965585608	-0.731468763579282
-0.990428395872536	-0.684936267004238
-0.889169180432195	-0.636474721306956
-0.789784088796459	-0.583617143432521
-0.699270487625151	-0.527650410321696
-0.624155809635811	-0.47289484775727
-0.569297467448879	-0.424752374338459
-0.536724353768317	-0.387404937565918
-0.524947142869696	-0.36227343573053
-0.529163210150719	-0.34784205797666
-0.542335682106557	-0.340591560989296
-0.556709915041283	-0.336425455028527
-0.565242798016498	-0.331961447861925
-0.562614726334557	-0.324977878663701
-0.545676237983514	-0.313703519832419
-0.513421115092568	-0.295706971312991
-0.466763538313665	-0.267583603710289
-0.408215204368318	-0.22593546950272
-0.341349432882689	-0.169315255543864
-0.270008175207509	-0.100213597804967
-0.197445066524755	-0.0257022254229619
-0.125828713676319	0.0443009131039364
-0.0563414079516384	0.100593726352245
0.0104111489381469	0.138309395308644
0.0740755937421361	0.15897253166608
0.134452778981176	0.170120754648802
0.19163185919499	0.182588841119521
0.246236730689475	0.206496184394214
0.299518627302205	0.247467556632428
0.35307281669978	0.304722758871687
0.408187382911347	0.371970533737761
0.465144446136329	0.440469198164383
0.522900721826142	0.502508411853773
0.579337502050549	0.553819973459386
0.632007826082693	0.594267522987596
0.679071866430875	0.626851602701145
0.719980193180336	0.655719647265288
0.755549943328713	0.684324132995612
0.787341285551314	0.714538066545575
0.816684415982291	0.746739667327565
0.843984652038447	0.780458576274736
0.868685854014901	0.815332864948384
0.889731601470584	0.85204065571453
0.906174130301715	0.892471819328293
0.917732729218581	0.938786796393352
0.925170170511359	0.991886025931858
0.930333718643556	1.05017264686467
0.935784671597203	1.10923926353217
0.944181366502867	1.16278639407593
0.957738466699176	1.20479156181779
0.977909230361002	1.23221616749908
1.00525003755757	1.2467637981874
1.03943966463109	1.25458459819117
1.07949842644333	1.26409149777884
1.1243057605851	1.28302876178545
1.17333212147912	1.31616893015478
1.2271314142441	1.36441231015425
1.28712261499102	1.42515476607774
1.35439571365337	1.4930794713454
1.42745764780521	1.56017480384739
1.49937555976263	1.61438335401104
1.55556368173669	1.63787235219183
1.57377988613691	1.60707114736452
1.50809008900538	1.47424619663708
1.32652916791703	1.22841320284652
1.05235982833123	0.895185051672756
0.708844775707312	0.500174628795681
0.319246715504649	0.068994819895198
-0.0931716468174068	-0.37274148934879
-0.505147605799499	-0.79942141325638
-0.893418455982272	-1.18543206614767
-1.23472149190637	-1.50516056234276
-1.50579400811243	-1.73299401616175
-1.6833732991411	-1.84565681571221
-1.75162975551905	-1.87632668541384
-1.75541255004152	-1.8558738542153
-1.72668209916797	-1.80302545370138
-1.68601957353736	-1.73162319647949
-1.64718805117963	-1.65083204746043
-1.61702422359019	-1.56653420604211
-1.59678461465507	-1.48287131214027
-1.5838346895869	-1.4032888348636
-1.573115131502	-1.33074971818912
-1.55832449262969	-1.26715217803895
-1.5330078444537	-1.21241482705443
-1.4917130704181	-1.16392098744536
-1.43104387288955	-1.11679618753426
-1.35025197737388	-1.0649956640852
-1.24812814117408	-1.00272933489418
-1.13369304370078	-0.925720507774494
-1.01354624158802	-0.832300229282379
-0.894287291469833	-0.724556441417507
-0.782515749980255	-0.60904013176322
-0.685854944085576	-0.496084242312122
-0.612766416169058	-0.397572111083773
-0.566029761434706	-0.324033782424118
-0.544232345623197	-0.282114118217204
-0.541910177334779	-0.273058746544431
-0.550934705096396	-0.292626903884454
-0.562307120672531	-0.332519746611863
-0.567744048291212	-0.382786795720819
-0.560775014266756	-0.434118291873498
-0.53733426542143	-0.479228221140492
-0.495925985189662	-0.513219541549088
-0.437430531865312	-0.53315891242646
-0.364601876326117	-0.537272896525211
-0.281379986074453	-0.524387181062602
-0.192220157596163	-0.494136401252238
-0.101549472711843	-0.447799197435766
-0.01317732289489	-0.388747047829145
0.0704465495805238	-0.32153609914303
0.14873056020612	-0.249991612437763
0.222697325553246	-0.175855175598721
0.293969632704046	-0.0992464983163556
0.363523747206337	-0.0205162426528902
0.430924679557584	0.0580870166946946
0.494424096920085	0.132135983932107
0.551798883883446	0.196322496326382
0.601433984593065	0.246621167797862
0.643101856991713	0.282148526296095
0.678094395381609	0.305912961096315
0.708680440016321	0.324386582750572
0.737220977414877	0.346163469467384
0.76539500029344	0.379864377989351
0.793782257967559	0.431427779274579
0.821771785756282	0.501576458935652
0.847729171166583	0.584928141681344
0.86945359425747	0.671690055235351
0.88489000401591	0.751463570494991
0.892932178668523	0.817412437545345
0.893974819684571	0.868681409906815
0.889787468909105	0.909942988494921
0.882725110836532	0.948481124955973
0.87484393187835	0.990396739060765
0.867447069384202	1.03782332114564
0.861168030938622	1.08844186261506
0.856443522271245	1.13734430150837
0.854176275265292	1.17975962115078
0.856291653369379	1.21271771195936
0.865757763714361	1.23512260123599
0.885840869041024	1.24705389160806
0.918853772177262	1.2492332921784
0.965112102111822	1.24313839862352
1.02283729133325	1.23161657849176
1.0891825478545	1.21933471596392
1.16181820857689	1.21246090642969
1.240155475157	1.21749824058202
1.32550844883604	1.23949508899298
1.41984362355297	1.27994818191847
1.52310708284753	1.33495391558004
1.6297642765735	1.39405412458532
1.72589070609862	1.4398170266687
1.78839060240337	1.4484793315107
1.77983441399764	1.38628917089417
1.64484534164778	1.20171111181718
1.39849548484964	0.911080099196688
1.06544044837008	0.541501403597775
0.670335836975983	0.120080295585526
0.237837255434207	-0.326077954274976
-0.207399691488379	-0.769868075418649
-0.640719399024906	-1.18418479728041
-1.03746626240851	-1.54192284929517
-1.37298467687232	-1.81597696089786
-1.62261903764947	-1.97924186152339
-1.76171373997309	-2.03079596733469
-1.80053945331034	-2.01203570576195
-1.79000783838524	-1.94573479682406
-1.75050852219246	-1.85128888223841
-1.69843285407382	-1.74321394764329
-1.64546914584763	-1.63184917420118
-1.59882794211448	-1.52464367192205
-1.56177539840569	-1.4269045011521
-1.53404140353238	-1.34187138363846
-1.51211674533972	-1.27054671708166
-1.48980986875105	-1.21148398173379
-1.45934746025518	-1.16052613974677
-1.41299604486634	-1.11087921172088
-1.34489771911235	-1.05423944800308
-1.24724241045427	-0.983147282750574
-1.13051182455871	-0.893678075722725
-1.00315814375491	-0.787125227632155
-0.873633550372122	-0.669913655675669
-0.750390226739577	-0.55197534306559
-0.641880355186519	-0.44445588536282
-0.558634798644737	-0.357481303447237
-0.504122062432966	-0.29810618248284
-0.477485419354505	-0.268419486211885
-0.474179612489098	-0.264372211462552
-0.487167546679862	-0.276534152069366
-0.508365274862424	-0.293399791325405
-0.530035456899261	-0.305926830455681
-0.545812097179625	-0.310837593640634
-0.551165284046017	-0.310994668984496
-0.543397896910381	-0.312582111976981
-0.521390786929648	-0.320306591956401
-0.485350725656768	-0.333175430061476
-0.436742486147762	-0.343074798510458
-0.378238679901501	-0.33685338523599
-0.313406420859976	-0.301430400927895
-0.246111788725413	-0.230033496150452
-0.179769003457934	-0.126464702947637
-0.116568740454701	-0.00477433330161061
-0.0569546631869984	0.115947961445083
0.000282930349342705	0.219186307574251
0.0571389234773184	0.297212490666337
0.115112729195225	0.353001918542087
0.174282893870786	0.397464879181341
0.233293663404934	0.443858550230051
0.290119231726674	0.501958040999747
0.343023809343182	0.574347498341798
0.391233623837389	0.65612546038404
0.43510262663377	0.737470818013885
0.475770970143843	0.80749538994675
0.514574243552398	0.858054293570385
0.552543106627685	0.886328187752915
0.590178781632317	0.895226273433948
0.627548634411505	0.891909769498415
0.664526721140858	0.88553299400491
0.700874327500286	0.884775709794177
0.736129409417421	0.895470565208819
0.769562195536783	0.919202997854864
0.800375910370213	0.953664108057357
0.828093907760423	0.994150218426778
0.852894732665365	1.03494636408378
0.875683678465818	1.07017070905742
0.897886379139003	1.09444911479329
0.921161481903689	1.10383861593014
0.947246382415352	1.09697018863801
0.977841250200306	1.07585900259391
1.01422573360961	1.04575680777637
1.05659518380463	1.01395985181469
1.1035920816706	0.988062531750245
1.15259315636548	0.974238713569577
1.20088086744354	0.976097423866845
1.24720374722217	0.994626966264675
1.2928746784709	1.02918285339617
1.34171439881788	1.07869527926446
1.39862838277007	1.14218768807587
1.46710354730505	1.21814774553087
1.54627247134674	1.30268141709095
1.62833725468645	1.38682514514479
1.69717189554198	1.45411022028124
1.72889516657292	1.48006517940717
1.69343973104404	1.43227211282488
1.53685334073072	1.25785706854852
1.26941451025936	0.971242562448401
0.91726247555489	0.601316834336155
0.506536472542225	0.176968124023394
0.0633757371462866	-0.272915328678262
-0.386080494708004	-0.719445283957194
-0.815692987095725	-1.13373350200178
-1.19932250409196	-1.48689174300041
-1.51082980977178	-1.75003176714146
-1.72407566821026	-1.89426533461331
-1.8181982251728	-1.92763906861684
-1.83323995380395	-1.89437525970351
-1.80310776858748	-1.82122010266901
-1.75135484478573	-1.73253863891482
-1.69572236803578	-1.64707634615918
-1.64690127047608	-1.57614397054514
-1.60931930465083	-1.52320902181348
-1.58278982642323	-1.48503198027409
-1.56400026988638	-1.4543669709067
-1.54743616193057	-1.42334462575585
-1.52597672770905	-1.38584369096686
-1.49171394267278	-1.33787932359932
-1.43737568996677	-1.27667032902722
-1.35503857274483	-1.1997649732652
-1.24489757768603	-1.10493310136994
-1.11772440057859	-0.990922960112484
-0.982111058871109	-0.856201717944738
-0.846649570012172	-0.71081943866127
-0.719931951450376	-0.564216841125039
-0.610550220634317	-0.425834644199006
-0.529694986470755	-0.306534567679783
-0.478676063451776	-0.217375424868115
-0.45514420460783	-0.163615227379687
-0.453143481185877	-0.145352034331311
-0.464501155356083	-0.157554155230146
-0.480457598846004	-0.190929517936147
-0.49324956195279	-0.233538426721743
-0.497324643983237	-0.272918286454834
-0.489873731222031	-0.298334851119683
-0.470567276950655	-0.30278426770925
-0.440763007826269	-0.284434613701822
-0.402590426381335	-0.247069309468223
-0.358183922926884	-0.19915659801879
-0.309116288987741	-0.151461479240467
-0.256055853997273	-0.113647589709015
-0.198800771850279	-0.0910999560360236
-0.136738121586659	-0.083248151730815
-0.0695322809401559	-0.083838880643224
0.00223236390602955	-0.0830640758365058
0.0766879813497988	-0.0711057114846314
0.150831863542794	-0.041678204242096
0.221307052089576	0.00622988713691525
0.285560485560186	0.0690522725048301
0.342787650035849	0.140779607393609
0.394150673567164	0.214942714309984
0.442130561934129	0.285645690101743
0.489347854166172	0.347815439530916
0.537447415445689	0.397375243363331
0.586513030819209	0.431929637336049
0.635198959425728	0.451856369921963
0.681450002763827	0.460971270569714
0.723411134528299	0.465807613921697
0.760148603298889	0.473559225072062
0.792012552439385	0.489756104475849
0.820642069391933	0.516855913542432
0.848647454017918	0.554232845176765
0.878880516558789	0.599200092565318
0.913342517619429	0.648455826335592
0.952194479601878	0.699276101357004
0.993439527887419	0.74987136761583
1.03352614133744	0.799119077988638
1.06862465374242	0.846324940397029
1.09589995608386	0.891067684326585
1.11421992716641	0.932941062521446
1.12418623805355	0.971631989221894
1.12766890528237	1.0076710295333
1.12715900878926	1.04329561684905
1.1252314863775	1.08247661977047
1.12425112185006	1.12959815186848
1.12635147969232	1.18716560574094
1.13366696856056	1.25371162245794
1.14869028058224	1.32340136181649
1.1745314077741	1.38822875017694
1.21479984285377	1.44197147323004
1.27279280460301	1.48345743781278
1.34971602247418	1.51659996150757
1.4420146487447	1.54624325909022
1.53859480501423	1.57162068193281
1.6193125919119	1.58119288041016
1.65614597574835	1.55196561539978
1.58687509156807	1.41897157864955
1.39558273819443	1.16207750249384
1.1070493643782	0.810973930663525
0.746055418870146	0.395351406889487
0.337381350421055	-0.0550995250973945
-0.0941923922183018	-0.510688321566241
-0.523885360297149	-0.941724438786174
-0.926917105064711	-1.31851733302631
-1.27850717777021	-1.61137646055578
-1.55387512966288	-1.79061127764369
-1.72824051199193	-1.84996301702778
-1.78699102032822	-1.83068066290759
-1.77959270791562	-1.76484741300849
-1.73804726818985	-1.67901190023514
-1.68403506435653	-1.58924925573932
-1.63225392037872	-1.50123982928751
-1.59017374527092	-1.41400507865992
-1.55932639016579	-1.32485760561608
-1.53715888551216	-1.23321730750476
-1.51870379551731	-1.14174568910886
-1.49779110229641	-1.05473075032089
-1.46800199135255	-0.975221151713674
-1.4236110687986	-0.902979232829271
-1.36057490251539	-0.834544053288438
-1.27744908118556	-0.765132899727411
-1.17367014235711	-0.691072025454213
-1.05867318329933	-0.611498324842265
-0.94038588539028	-0.528883306465648
-0.826735930008016	-0.448542877013786
-0.726018016760207	-0.377168454206439
-0.646521952017173	-0.320490661014259
-0.591793055572769	-0.280990026775741
-0.56135929445852	-0.257236078395142
-0.551491316738535	-0.245706046543569
-0.556316313906592	-0.243811006864735
-0.5689583360935	-0.251664135081563
-0.582527967323556	-0.271327213531411
-0.590968252467477	-0.304317234776559
-0.589754714336785	-0.349127262772816
-0.576352506594377	-0.40009892367655
-0.550338672430771	-0.448178259266652
-0.513092554857815	-0.483227152996857
-0.4669610061904	-0.496766279112429
-0.414178502623173	-0.484085320810409
-0.356193344670056	-0.445139273684559
-0.293765635258721	-0.384089453515402
-0.227528110285265	-0.307835921075631
-0.158436344474648	-0.224103053963058
-0.0878272446994459	-0.139645643693056
-0.0171469800673245	-0.0591687472411513
0.0524019970534728	0.0147861863663809
0.119981093619931	0.0813032919545041
0.184867773412078	0.140524608897989
0.246098607825932	0.193527400107072
0.302391941502362	0.242358097049374
0.352469262069989	0.289651056193697
0.395615080634626	0.337758803913207
0.432188457597116	0.387627135122229
0.463767428329241	0.437951380017068
0.49276322764389	0.485307721525014
0.52171669430062	0.525554677413597
0.552660555673881	0.556000460744293
0.586722820772104	0.577126554671118
0.623956986372938	0.592710951179969
0.663439272459706	0.608114963645235
0.703614782001107	0.627701509190872
0.74273865197295	0.652783900211366
0.779303930711308	0.680953432311714
0.812412269182488	0.707057971127538
0.841990542904246	0.725534960088667
0.868769173409647	0.733143192032065
0.89405826008885	0.730952979931341
0.919387955183826	0.724612773871166
0.946113879220131	0.722572962091718
0.975209201194236	0.733042997364747
1.00733502424249	0.761125559483164
1.04297581283854	0.807247320986137
1.08244868523275	0.867222332288806
1.12584213530336	0.933884271762287
1.17297446772023	0.999912605901698
1.22344785314232	1.0607161782415
1.27685450178247	1.11581498175371
1.33305985816077	1.16809527739015
1.39238043265524	1.22164385360123
1.45529270279886	1.27928403294401
1.52124270646814	1.34053889278396
1.58654229496668	1.40005801495139
1.64199420374635	1.44635824521891
1.67135993145763	1.46140448073805
1.6490107834524	1.41703145280233
1.51371938710664	1.26129054123062
1.27203108525305	1.00575740919494
0.94768360658013	0.674039935166994
0.564414679776379	0.289745997618521
0.145962033530289	-0.123516524978762
-0.283936603469642	-0.542139754153132
-0.701543502534921	-0.942515811432867
-1.08312093497705	-1.30103681834625
-1.40493117210754	-1.59409489642154
-1.64323648523789	-1.79808216718704
-1.77429914567961	-1.89298687116371
-1.80680269814225	-1.90575231952326
-1.78384936805289	-1.8648941144186
-1.72794790062501	-1.79282946795154
-1.65706622709108	-1.70810412197275
-1.58349562333216	-1.62369441028925
-1.51454186414824	-1.54656842927109
-1.45384109389094	-1.47793725411837
-1.40234729477792	-1.41421837638149
-1.35859776125664	-1.34888055210726
-1.31854157826141	-1.27471632306457
-1.275700122762	-1.18575627379537
-1.22231681745077	-1.07855588493883
-1.15150116561273	-0.948738052744305
-1.05793864348293	-0.805991966407581
-0.944203145995379	-0.658169012834008
-0.82090794289661	-0.513120578928938
-0.697556326772516	-0.378698051597721
-0.583651590208984	-0.265812752418086
-0.489778435800044	-0.184192517028944
-0.425467847428147	-0.136588535362382
-0.392510978716195	-0.119524135713257
-0.387912751853094	-0.124486582725839
-0.404711696092027	-0.140811752726836
-0.433891568859057	-0.15900322734361
-0.466181255949927	-0.173099216614652
-0.49338659593322	-0.181282684116174
-0.509338698411615	-0.184773140386587
-0.510492965547889	-0.185853580966217
-0.496013145468297	-0.186157645534518
-0.467298389397597	-0.185888549433697
-0.427131938264736	-0.183857693410043
-0.378673184043556	-0.177798477496782
-0.324607350861894	-0.164726476715634
-0.266703186631014	-0.14148590979574
-0.205776658155211	-0.105605173828726
-0.141949875861672	-0.0562558559537588
-0.0750961271317333	0.00516495999692218
-0.00532031007343011	0.0750716469517774
0.066704871871479	0.148263843602334
0.139683751107976	0.218968970966621
0.211925764739397	0.282361863508264
0.281706137637392	0.336152135132437
0.347598800578496	0.381288475655178
0.408709935398649	0.421230538270798
0.464781817632144	0.46023786927766
0.516076141181765	0.501593465812783
0.563086576408466	0.546614261617131
0.606345401455819	0.594881079285696
0.64638362953814	0.645267187551746
0.683669391232398	0.696898210058265
0.71849018693775	0.749436354815025
0.750938300242536	0.802463540616168
0.780985495952991	0.854297152016598
0.808414237853402	0.901221767933148
0.832632004239552	0.937985150908969
0.852738037798365	0.95946085930258
0.868002538273491	0.962681068275501
0.878486528475557	0.948563659188488
0.885428436978074	0.922795722374136
0.89123962402639	0.895278607031148
0.899170509104313	0.87784161322588
0.912676813113349	0.880659673499979
0.93454795249495	0.908431783716393
0.966179839699814	0.957920673006819
1.0074434854376	1.01865015841369
1.05720445828321	1.07726792128953
1.11414947230143	1.12371947733422
1.17748150722854	1.15609593192644
1.24714837209577	1.181621904942
1.32330383910905	1.21314062899951
1.40473962828863	1.26234272413012
1.48648631073471	1.33210903657651
1.55748596050426	1.41088729180354
1.5996244057915	1.47173132451528
1.58618560822135	1.47725743776531
1.4632985410995	1.3754806466246
1.23899904028735	1.13266665328369
0.935695418930848	0.782599912324881
0.575795990175955	0.35906487833043
0.181709067168626	-0.104153994117385
-0.224157036945182	-0.573272250436289
-0.619394009019512	-1.01450543604401
-0.981593535908406	-1.39406909635827
-1.28834730446591	-1.6781787767968
-1.51724700154606	-1.83305002277732
-1.64588431400291	-1.86638720553706
-1.68112584147934	-1.82395321079446
-1.66529624229579	-1.73654901069486
-1.61989210120733	-1.6313842412287
-1.5627681964798	-1.52845023464365
-1.50640187160923	-1.43962750910054
-1.45769355412122	-1.3693722817122
-1.41867046237245	-1.31609007226528
-1.38754058313265	-1.27392016145146
-1.35978934843206	-1.23478837557737
-1.32925976223316	-1.19046262656397
-1.28934528008284	-1.13432171882797
-1.23439424659937	-1.06249857282222
-1.16111348588449	-0.974271439567009
-1.06856834691849	-0.872005679064921
-0.961673575985641	-0.760855556360553
-0.849245366359341	-0.647940295732792
-0.73916374455111	-0.540837063313777
-0.639302785392767	-0.445809452500291
-0.557167540728562	-0.366534709914393
-0.496454220942774	-0.303911507068064
-0.457143472425961	-0.256885361597984
-0.436604192895473	-0.223767527495852
-0.430692709004968	-0.203291521982178
-0.434686631606611	-0.194749910636929
-0.443980286907472	-0.197229408073769
-0.454455043065119	-0.208672481751373
-0.462454296418942	-0.225537739649561
-0.464535970472404	-0.243317798602818
-0.457376131374751	-0.257619655790663
-0.43810077969149	-0.265165685652124
-0.404917940701004	-0.264090746403541
-0.357634092010643	-0.253570163181029
-0.297766374876431	-0.233453600619484
-0.22822354183125	-0.204278802188563
-0.152643285253283	-0.167205947860387
-0.07455312436319	-0.12354150307261
0.00335330785466169	-0.0744532150109391
0.0795385241002055	-0.0214587377163263
0.153447237586527	0.0328638963982116
0.225028401145326	0.0850345734029254
0.294275974092135	0.132016234071602
0.36094810563723	0.172993614556516
0.424492740834231	0.210384755702041
0.484217691285684	0.249264125140207
0.539628817136579	0.295370170425473
0.590670475407772	0.352758552606812
0.637698256026762	0.4222765440836
0.68134219851109	0.501382662207117
0.722392027770931	0.58511842554173
0.761624807070974	0.667550509428531
0.799523821262821	0.742922287583438
0.836051932958184	0.806517582994172
0.870669069649335	0.855652904715258
0.902502235330006	0.890456575425379
0.93050854494664	0.913583327918415
0.953714752910856	0.928760239960511
0.971651266557257	0.939142471152283
0.98485955048791	0.946517129026038
0.99519929516972	0.951547355194106
1.00577479444547	0.95465306285396
1.02043800458901	0.95700431268298
1.04295240227532	0.961122596356799
1.07608146152863	0.970671284445594
1.1209518597371	0.98941051043134
1.17697053722327	1.02002720416546
1.24240459603456	1.06357342132311
1.31528109346444	1.11947597770242
1.39378282550516	1.18555576160905
1.4754318171197	1.25743985212508
1.55513472494787	1.32713857719502
1.62305801839261	1.38151857950175
1.66358282478111	1.40204122889982
1.65623637158556	1.36659341025912
1.56452025968458	1.2290151320375
1.36869586277635	0.981573107675013
1.09023668967247	0.651234039205169
0.750616249184516	0.264964628661489
0.37130805012409	-0.15026842192251
-0.0262143986972168	-0.56749841051331
-0.420477588467814	-0.959758635077393
-0.790008010376106	-1.30008239358124
-1.1133321556105	-1.56150298399134
-1.36897651535941	-1.71705370427417
-1.53546758081123	-1.76529223693477
-1.5984914135834	-1.747108516193
-1.59994341943075	-1.68794621026646
-1.5671532178567	-1.60772121406884
-1.51802302050205	-1.51878835769267
-1.46620142288315	-1.42747706877542
-1.42058445959505	-1.33720031522173
-1.38554201703245	-1.25107848708991
-1.36143748561981	-1.17271739459016
-1.34520496765112	-1.105183128703
-1.33098852461446	-1.04946394707768
-1.31103985630432	-1.00359996188051
-1.27709170613051	-0.962630134053582
-1.2222459006342	-0.919120793855764
-1.14297941374459	-0.864559006785988
-1.03825765895044	-0.791984583469516
-0.918949772504021	-0.698974812120006
-0.794395234810163	-0.58913946354606
-0.673933526273682	-0.471254441290365
-0.566904127299401	-0.35653345976143
-0.484257226722393	-0.255274935823991
-0.429182791614618	-0.174321469457881
-0.401620934923341	-0.11618963788727
-0.397784850242691	-0.0797887564208099
-0.411066376976229	-0.0620483559850211
-0.433392074217393	-0.0594805908476324
-0.456733217597908	-0.0688885467742262
-0.47432866584805	-0.0872083395189576
-0.481319541836666	-0.111073828702321
-0.47485237618624	-0.136597601808642
-0.45394966811783	-0.159409432649973
-0.419299008679331	-0.174869924400231
-0.372821758269652	-0.178537399238919
-0.317048171319238	-0.166908734693264
-0.254599737584752	-0.138214194956603
-0.18793478563036	-0.092861193251618
-0.11926849422169	-0.0333021076008671
-0.0505388329155278	0.036505091490223
0.0165565878327733	0.111932871394917
0.0804332522788375	0.188799660961512
0.139629051667841	0.264404122596943
0.19313636226884	0.337975195908578
0.240839242569502	0.410391972140675
0.283682155930713	0.483402750930006
0.323435791303475	0.558697852605915
0.362131997295168	0.637161615684917
0.401421422703343	0.718386499758878
0.442201842922335	0.800315782008632
0.484574975419868	0.879207541707948
0.527893611564073	0.950206942516893
0.570802699036407	1.00841316656778
0.611408096280127	1.05015055537839
0.647676465940703	1.07414529377468
0.678022016640731	1.08220853311921
0.701893032890663	1.07903884547503
0.720058943325074	1.07103953726734
0.734407634889466	1.0646151017558
0.747326636295642	1.06485728642229
0.760928990622054	1.07501186690781
0.776446213838778	1.09621878974201
0.79406675350562	1.1271856748563
0.813315330178541	1.16412071232087
0.833857889160408	1.20140583806919
0.856310485825158	1.23302503102812
0.88251952770483	1.25413415375686
0.915231989916039	1.26224732608224
0.957546367032478	1.25808113835549
1.01244054266767	1.24577689578612
1.08228727110511	1.23182605608932
1.16808419647031	1.22276952243199
1.27031775077938	1.22251620464127
1.37926708549677	1.22999770007534
1.48340779526211	1.23744060975311
1.5696210736806	1.22949440548815
1.61240520203321	1.18381962832372
1.58772318664554	1.03546154570302
1.45201726226137	0.772032328208022
1.2133576529574	0.420618233382256
0.896189944242633	0.0083055187692658
0.524959721626095	-0.437819558087407
0.124112570616796	-0.890670739644222
-0.281905923276248	-1.32316176835764
-0.668650174544023	-1.70820638668411
-1.01167459767751	-2.01871833708011
-1.2865336071677	-2.22761136200207
-1.46878161750558	-2.3144607523816
-1.5410308138231	-2.30149722812504
-1.54702190865329	-2.21734102399058
-1.51548282018115	-2.09274343422985
-1.46485511052433	-1.94307680787907
-1.40957061985413	-1.781716020256
-1.35946226351373	-1.62203594667841
-1.31992914386352	-1.4774114624641
-1.29227772261971	-1.35456038410028
-1.27397381115177	-1.24832931721282
-1.25903969781017	-1.15471370699799
-1.2390828492513	-1.06755607719509
-1.20520051504791	-0.980585642010252
-1.15044711405024	-0.889275332761843
-1.07209880799876	-0.79206519979752
-0.971139444588951	-0.69085087726318
-0.859100138313187	-0.590645535585758
-0.747029891608953	-0.498270960595822
-0.645421565434271	-0.420278582988942
-0.564300414363703	-0.360869504846195
-0.509767799565234	-0.320894253053533
-0.482032486111599	-0.298606702945833
-0.477004746409907	-0.291770539166678
-0.488102600530999	-0.299608407629484
-0.507811214303997	-0.322945528907358
-0.528628322256979	-0.362152129233844
-0.543658469066775	-0.414211787641859
-0.547187971401295	-0.471043384438338
-0.53533030697867	-0.520446403132707
-0.506644940064751	-0.549396419838762
-0.462510396266294	-0.548147223736865
-0.406904696952676	-0.513341131543346
-0.345323256130519	-0.448813089938627
-0.283041449732414	-0.363780835155711
-0.223453819425465	-0.269489132587535
-0.167245355547321	-0.176013255104016
-0.112690682502401	-0.0903452604546874
-0.0568354733198828	-0.0157563350387422
0.00304788194273608	0.0482147937979792
0.0684201984806358	0.105177484995324
0.139130492629827	0.160264961715869
0.213608352482745	0.217828357073166
0.289436148008802	0.279515770042917
0.364153075776599	0.343589743141564
0.436020932419533	0.405640668670415
0.504440332044951	0.460212196079763
0.569839568550366	0.50267170805621
0.633110145844119	0.530772787454535
0.694807764632821	0.545680818446926
0.754450260784105	0.552357767081042
0.810330711481802	0.558806903450089
0.860019451998357	0.573831429287694
0.901314797872063	0.604064166376315
0.933158481539653	0.651682635242618
0.956076006109891	0.713707851588426
0.972030309244957	0.782991697527525
0.983877830549229	0.850574640285458
0.99458110316918	0.908731438451161
1.00629653422542	0.953526259341263
1.01970758131183	0.985666679553547
1.0340391944603	1.00934851796675
1.04776254781141	1.03013095604598
1.05961081096449	1.05324845208538
1.06948293023408	1.08275094585683
1.0788857771976	1.12106098407466
1.09074212948549	1.16874621695881
1.1086511156504	1.22475236620976
1.13595326466025	1.28722259582984
1.17506558743032	1.35460274566448
1.22723558209527	1.42645407346634
1.29236454153854	1.50338851032033
1.3684376795037	1.5856994763825
1.45043125035275	1.67068129420197
1.52895559383802	1.74945263168215
1.58911854735623	1.8048343200931
1.61041382002656	1.81184836548382
1.56572736356771	1.72363518046514
1.40942963447377	1.50349266849828
1.15259034343478	1.1789743937083
0.818237650398444	0.777633920220215
0.429399715312481	0.327024812159057
0.00910469812460528	-0.145299366350143
-0.419619241217471	-0.611785051182354
-0.833743942766032	-1.04487867821255
-1.21024124657336	-1.41702668331569
-1.52608299269175	-1.70067550236675
-1.75824102117349	-1.8682715712407
-1.88368717207085	-1.92077587043365
-1.91429144413105	-1.90278173724827
-1.89660354974808	-1.83824441765074
-1.85083566769037	-1.74939872343795
-1.7928330219819	-1.65482081549183
-1.73292200322668	-1.56820479547331
-1.67637114077799	-1.49753975284057
-1.62468931014659	-1.44487663030383
-1.57691808692156	-1.40691012163186
-1.53039457425752	-1.37622988489635
-1.48100007605894	-1.34284055599149
-1.42339624191373	-1.29588411811516
-1.35183468129013	-1.22596807233881
-1.25864521635566	-1.12805851251947
-1.14235334003485	-1.00100334451495
-1.01270065046461	-0.858436019711212
-0.87767949886279	-0.712039949250891
-0.745282236447253	-0.573498544276609
-0.62350121443586	-0.453140857476834
-0.520328784046471	-0.36077025535059
-0.44812189346431	-0.301005475781498
-0.407419770205559	-0.274114493354009
-0.394744463944414	-0.275541630683154
-0.402892877900617	-0.296343686435415
-0.422991842697158	-0.325174516079284
-0.446500552816607	-0.351212456012957
-0.466530742491964	-0.366678416470199
-0.478279328066798	-0.367945028862168
-0.47888717288366	-0.354901439986394
-0.4670496712587	-0.329138707323229
-0.442451803499175	-0.292279887302124
-0.405228146719923	-0.245343489044278
-0.355805646581541	-0.188905837638341
-0.295209256576371	-0.123483674168204
-0.225484053373694	-0.0499972636954181
-0.149770696245226	0.0296510975329373
-0.0718338405528284	0.112241618807062
0.00478427963726204	0.19361593586967
0.0775656193429414	0.26969692359112
0.145417619049983	0.337606234638502
0.208603152910251	0.396289975494984
0.268316804165944	0.446355490981839
0.326066834332055	0.489416909771694
0.383043140010674	0.527539612006044
0.439674879111452	0.56303040234498
0.495541417406382	0.59823363273479
0.54965496647308	0.634899482488257
0.600947032549287	0.673486386399783
0.64873628391108	0.713200760070552
0.692996072676973	0.752801972387
0.734283138082047	0.791320280953519
0.773337080175346	0.82812186965859
0.810583233688664	0.862652851537558
0.84584549231504	0.894427851019388
0.878444914812288	0.923230442578156
0.907636645124831	0.949156685454732
0.933048281089402	0.972378547986837
0.95474345229303	0.992815209619653
0.972933559101107	1.00998295271185
0.987752921983044	1.0231228281288
0.999514314461227	1.03163182222722
1.00943097697466	1.03573568269476
1.02023245373913	1.03704929410677
1.03602104490124	1.03871740772507
1.06119953423138	1.04513110587333
1.09889643493132	1.061292443126
1.14975285153078	1.09188538821676
1.21184798398906	1.14013060125318
1.28182603072239	1.20677740578629
1.35652645571346	1.28971947937451
1.43407221404709	1.38416555561725
1.51348527606927	1.48279497281128
1.59250088339982	1.57541885333902
1.6642903227001	1.64816267624789
1.71472398146808	1.682692868672
1.72200769403826	1.65650201991634
1.64411942872051	1.52192900269632
1.44689789753759	1.2642567084218
1.15455693664296	0.911216936648588
0.791310382190051	0.490541486932458
0.3813720703323	0.0299621588292009
-0.0510441627768507	-0.442789248105395
-0.481724480983961	-0.899980934315542
-0.886455048135591	-1.31388110024545
-1.2410220280783	-1.65675794633934
-1.52121158465865	-1.90087967304142
-1.70280988172319	-2.02119582759697
-1.77003122492909	-2.04976451715627
-1.7689509626113	-2.02040027871599
-1.73028930348509	-1.95624969855151
-1.67434754099477	-1.87456962723099
-1.61562090442599	-1.78592494239552
-1.56246841159106	-1.69556034167345
-1.51807479966483	-1.60564811239052
-1.4818757565518	-1.51742720250797
-1.45084372940767	-1.43264336204898
-1.42041681308993	-1.3537385041797
-1.38508808634854	-1.2825313894501
-1.33889541525814	-1.21827397939529
-1.27623181005864	-1.15677918001717
-1.19042184961923	-1.09169865078235
-1.08151665772754	-1.01756643466951
-0.959477128746419	-0.932936441135338
-0.83248037848955	-0.841787874828011
-0.708703522770599	-0.752468703426123
-0.596323677403237	-0.674969144842807
-0.504880031630452	-0.618037179086624
-0.442641261902015	-0.587183356713229
-0.409396663819548	-0.583908386061485
-0.400808301772492	-0.606042147489468
-0.409039767656901	-0.648788801862875
-0.424465012004812	-0.70584532745313
-0.437546072957861	-0.77001142656203
-0.440541970306504	-0.833280888187242
-0.428691611754634	-0.887023565362085
-0.400582819879405	-0.922814868554705
-0.357737180159946	-0.933799774350918
-0.303709026877099	-0.916084500785938
-0.243011258453383	-0.869736672567458
-0.18008000356224	-0.79894030369315
-0.118417169462572	-0.710984600462763
-0.0600436672400099	-0.614422650327668
-0.00535840347300791	-0.517017578278216
0.0465686888045372	-0.424021950559399
0.0972968405855691	-0.337292294363592
0.148138171821181	-0.255309451533708
0.199558479289161	-0.173898628469794
0.25112290768024	-0.0877224986378574
0.301812462961883	0.00743942131341961
0.350424497872585	0.11245953012085
0.395959502570786	0.22404329756132
0.437966352020089	0.335885809730594
0.476666619237741	0.441195483262051
0.512710126054205	0.535365828609749
0.546673603005223	0.617411313905294
0.578605051561451	0.689482815793987
0.60792446175646	0.755020187201448
0.633766178783214	0.816827942256386
0.655592905469564	0.876243244377598
0.673729051911305	0.933410091814047
0.68944317136436	0.987735963179122
0.704487982067621	1.03798730792085
0.720395003320829	1.08222773101918
0.737916696238742	1.11792587190326
0.756842068476605	1.14227515192658
0.776282000104021	1.15278602813584
0.795321766635215	1.14829641006001
0.813658174538991	1.1301287003844
0.83178293404714	1.10274181447213
0.850623448104925	1.07336202333233
0.871006855158772	1.0507634763008
0.893379047613195	1.04380154417186
0.917852119854718	1.05995000881848
0.944357300355297	1.10379261283178
0.972709018523497	1.17566040630014
1.00257622338439	1.27086375799545
1.03354067330072	1.37998341440799
1.06539622406878	1.49065476593258
1.09861035320179	1.59089310754362
1.13470509057839	1.67297108639118
1.17627147413487	1.73611862405976
1.22626404911576	1.78650921222874
1.28633666376174	1.83387378571426
1.35441994383123	1.88534264433334
1.42227160509056	1.9387375647372
1.4740505225647	1.97844018628083
1.4869625415503	1.97618164587069
1.4194391639679	1.87428082254382
1.23277046179493	1.6381741363509
0.950572295488061	1.29605063904062
0.596460525504011	0.876099382361681
0.194051012299474	0.406509418062777
-0.233040383668848	-0.0845302021073964
-0.661197801944257	-0.568830426400142
-1.06680538207005	-1.01820220306676
-1.42624726358953	-1.40445648035856
-1.715907586046	-1.69940420652685
-1.91217048898276	-1.87485632982292
-1.99676193779908	-1.93311879942274
-2.00464722485835	-1.92678576261384
-1.9653637528824	-1.87840005928445
-1.90075827310477	-1.80527639202486
-1.82850077120305	-1.71985880031128
-1.76045200452435	-1.63147895302577
-1.70229498405763	-1.54757556744064
-1.654256221289	-1.47374394823798
-1.6126524361498	-1.41281497533148
-1.57171246829023	-1.36369855957577
-1.52508750670834	-1.32097416608315
-1.46686262798931	-1.27588603068342
-1.39233942751263	-1.2187547158839
-1.29650150657376	-1.14219386381025
-1.18023109096832	-1.04396856062205
-1.05277769542801	-0.928051133810251
-0.921828545762903	-0.803178597539665
-0.795070867783063	-0.679815694145077
-0.680191887298558	-0.56727411901259
-0.586637026977477	-0.472057562916657
-0.523958548718784	-0.397533024075916
-0.493085916088858	-0.344640279546875
-0.49038152588848	-0.313154834189843
-0.507922563842765	-0.302702215903523
-0.535478973866435	-0.312657191971015
-0.562889896332276	-0.340797250703145
-0.58211957039546	-0.381764926831261
-0.588434651178944	-0.426880526230977
-0.580493262569764	-0.465984188075742
-0.559558464349782	-0.490452964105937
-0.528283931673352	-0.495689494644139
-0.489512136777951	-0.481787654666766
-0.445421130062623	-0.452344267810467
-0.397160155479012	-0.412428488869873
-0.344933926766804	-0.366802069253173
-0.288429775872097	-0.318924249340337
