# Supplementary material for: A multiwavelength photoplethysmography dataset with blood pressure and heart rate reference measurements
Source: Data Brief. 2025 Nov 14;63:112284. doi: 10.1016/j.dib.2025.112284 (PMC12682042; doi:10.1016/j.dib.2025.112284)
Supplement: Supplementary file 1 [file mmc1.zip › ppg_csv/ppg_subject_074.csv]

IR_PPG	Red_PPG
-1.29721694906961	-1.37558283851295
-1.31292690040559	-1.3878044611777
-1.27006311295027	-1.33667987606093
-1.19563199213999	-1.25008922430176
-1.11310896882408	-1.15281691707348
-1.03914077994263	-1.06312687406243
-0.982557031215589	-0.991643501544676
-0.945178321524417	-0.941977681619228
-0.92364450347604	-0.912244596416537
-0.911518124377743	-0.89676242114454
-0.901136767130181	-0.887623933944928
-0.885040155497293	-0.876182759379638
-0.857076193741905	-0.854537824103942
-0.813312492215075	-0.816937030425855
-0.752706494895836	-0.760906762482925
-0.677369983693111	-0.687835116848283
-0.592329398750339	-0.602770087255352
-0.504792574272129	-0.513431015243687
-0.423016397121462	-0.428696195522312
-0.354949965349943	-0.356952097083421
-0.306885646220433	-0.304627017923902
-0.282357317576118	-0.275150445948288
-0.281498376970482	-0.268526122020196
-0.301005755023069	-0.28155455937851
-0.3347272438441	-0.30857303706864
-0.37473701113114	-0.342489274701529
-0.412653863259776	-0.375883905210402
-0.44092027486325	-0.402004188746484
-0.453820015056154	-0.41550028591212
-0.448110322732467	-0.412836377838648
-0.423207892506031	-0.392403926889333
-0.380910745908406	-0.354405054385153
-0.324745479469268	-0.300648353146996
-0.259136192758593	-0.234346098472046
-0.188572676677628	-0.159785732968326
-0.116894749693221	-0.0817186557344346
-0.0467724608160296	-0.00445115025195857
0.0205619428000077	0.0690964679289912
0.085273966057094	0.137876164731595
0.148559424952596	0.202467214872067
0.21203626384924	0.264275918594576
0.277063369780383	0.324596744280135
0.344176221563604	0.383887357862412
0.412813475806998	0.44149726223579
0.481438748888389	0.496002829386784
0.54801071666311	0.546021889019355
0.610597207870378	0.591045038124562
0.667881853944692	0.63185908918316
0.719406193890772	0.67043557851799
0.765530900891765	0.709348036863385
0.807183182577933	0.750930451836823
0.84551325009426	0.796486643319728
0.881586022154212	0.845755845155658
0.916191846265244	0.896797505908133
0.949830180391104	0.94650193393876
0.98289567736535	0.991726192876615
1.01607127028383	1.03072174350592
1.05087581469892	1.06439615088958
1.09016885343811	1.09695399046754
1.13822353974133	1.13548860978442
1.19992812148949	1.18827362964929
1.27887967109735	1.26178673565213
1.37694064177471	1.36016362286156
1.48168650903467	1.46867132505358
1.57500690874735	1.56670567747347
1.63612098023286	1.63174666704345
1.62513922094279	1.62038574381917
1.4870866745756	1.4771058286239
1.23786902468659	1.21889792004912
0.905542733375307	0.875346632163469
0.518164262741281	0.476036579035572
0.103790074884045	0.0505523747340602
-0.309523368096868	-0.371521366672441
-0.693719604101924	-0.7606000311153
-1.02074217103159	-1.08709900452589
-1.26253460678634	-1.32143367283558
-1.39104044926662	-1.43401942197574
-1.41731527829556	-1.44499430517792
-1.38542295611966	-1.39893399566955
-1.32051791802796	-1.32255688318812
-1.24403239192006	-1.23831204548688
-1.17155566726742	-1.16218486730144
-1.11245085559455	-1.10328387538558
-1.07053016627664	-1.06456208669615
-1.04519762211638	-1.04411627745127
-1.03265272161199	-1.03664225751428
-1.02697746762281	-1.03481602981735
-1.02113455716461	-1.0305751421483
-1.00800181914098	-1.01641070552598
-0.98153648085606	-0.986709683567408
-0.937993084397409	-0.938910179517423
-0.876909160778383	-0.874088144021996
-0.801490425373018	-0.796752844639267
-0.718140833683442	-0.713920009885885
-0.63518035845717	-0.633731736603497
-0.561092646306484	-0.56393057665331
-0.502767722328948	-0.510463615341409
-0.464186985533232	-0.476452211539705
-0.445844424265148	-0.461727174665649
-0.444922989340654	-0.463041893581846
-0.456058808909183	-0.474875992651521
-0.47247217909118	-0.490554517794637
-0.487211032918087	-0.503415551838096
-0.49426002573297	-0.507844394475994
-0.489356045119129	-0.500020273524254
-0.470420895510467	-0.478277333280033
-0.43754370853948	-0.443034071056803
-0.392549421583463	-0.396298646365816
-0.338308808415264	-0.340887988619638
-0.277986195093864	-0.279603997375187
-0.214407970967247	-0.214620977513054
-0.149664097628896	-0.147238150820306
-0.0849588492231878	-0.0779788608395217
-0.020675284988957	-0.00696099527658699
0.0433853559531399	0.0655332537404771
0.107647106781709	0.138554250575589
0.172391500326864	0.210405420343929
0.237489586086131	0.27907158887079
0.302305621560765	0.342878035883801
0.365822906264128	0.400990905452701
0.426981438511167	0.453562775758271
0.485082298712037	0.501599080791661
0.540054955735113	0.546707801493632
0.592479815487085	0.590814260302332
0.64338240452015	0.635848575262175
0.69387023552924	0.683384973193255
0.744717984234633	0.734269354602117
0.79606354518709	0.7883795712954
0.847359290293686	0.844648786127507
0.897589390205829	0.901346392668462
0.94563854986814	0.9564901269142
0.990635353302405	1.00823683645427
1.03213632335727	1.05517016323295
1.07016742232494	1.09648467891499
1.10525947314998	1.13216217318228
1.1386235274485	1.16331058951184
1.17250118176614	1.1926969664694
1.21050396304103	1.22516970094398
1.25750783405102	1.26732315180556
1.31860205435592	1.32585280179363
1.39685474358504	1.404678346032
1.49018459332414	1.50316060644766
1.5882642724371	1.60577993958275
1.67088076536507	1.69162981566458
1.70922735681814	1.73147253079248
1.6390762758206	1.65625400070589
1.44627711744457	1.45010130617663
1.15731100861495	1.1422687908005
0.798659076256616	0.76201079817327
0.396802447294468	0.338581671890732
-0.0217777513466089	-0.0987642444513305
-0.430600392741725	-0.520772607257134
-0.80318434996599	-0.898189072930895
-1.11304849609452	-1.20175929787683
-1.33371170420241	-1.40222893849915
-1.43869284736479	-1.47919903069374
-1.44902966504978	-1.47211380844447
-1.4093192777582	-1.41419054976154
-1.34458427955444	-1.3324295521603
-1.27454988095023	-1.24801185504022
-1.21212262104308	-1.17467270400521
-1.16377941577582	-1.11917742718042
-1.13099339751782	-1.08287001862514
-1.11189605098694	-1.06339884467458
-1.10268649598727	-1.05612086521904
-1.09862722006242	-1.05505761818005
-1.09469088072984	-1.05356328908558
-1.08602515830247	-1.04503641455104
-1.06839715407631	-1.02386719900889
-1.03868026178558	-0.986446906234106
-0.995343357923208	-0.931925096758532
-0.938833781440603	-0.862501147204486
-0.871696944163606	-0.783123843904556
-0.798329621082218	-0.700630392935093
-0.724382950129956	-0.62254213752663
-0.655878189732296	-0.555808672945414
-0.59814301256836	-0.50572252243145
-0.554803216553576	-0.475096957496104
-0.527126330579474	-0.463802280667476
-0.513886984590572	-0.468799406267104
-0.511730381278115	-0.484714370684766
-0.515885132035889	-0.504832526837811
-0.521014789959554	-0.522279206299473
-0.522013047983323	-0.531122769068317
-0.514654443209091	-0.527173242643016
-0.496091360157812	-0.508342801944476
-0.465165674979543	-0.474575954406991
-0.422433990157984	-0.427484344941224
-0.36981947014697	-0.369820898075835
-0.309950520271361	-0.304874954723792
-0.24541888237883	-0.235845234046065
-0.17822273802122	-0.165286678557439
-0.109547188432573	-0.0948032530924286
-0.0399052904560731	-0.0250989089535494
0.0304695414362303	0.0436778081284754
0.101211194724635	0.111468109261625
0.171615988938054	0.177904115638354
0.24071886089079	0.242177875295314
0.30755731515132	0.303282826665726
0.371477099818319	0.36053724262473
0.432349576269334	0.414109519978335
0.490599574681948	0.465183666903063
0.54700495679204	0.515599279977147
0.602330792224281	0.567142958592359
0.65695338037726	0.620846040632921
0.710652279416003	0.676580440670542
0.762667743434704	0.733079612063643
0.811998617056058	0.788375003772039
0.857817937052168	0.840505111810548
0.899851566935883	0.888215707465537
0.93858881328343	0.931409866330794
0.975234838610677	0.971206263532663
1.01138323808393	1.00951332374394
1.04853328225478	1.04824865228728
1.08777602266895	1.0887065844639
1.12996630504577	1.13162929883465
1.17635743004115	1.17804448664019
1.22926649520124	1.2302714290766
1.2921486371419	1.29217120928856
1.36857686704806	1.36793081612738
1.46313803043911	1.46254939263117
1.56583413079818	1.56544460528754
1.66400792794554	1.6626726615052
1.74290987269025	1.73788268320049
1.76975173053976	1.75657554692338
1.69496618345955	1.67790724831515
1.49016218055292	1.46268905475632
1.18466867932081	1.14210101964568
0.807814637264188	0.747323196382007
0.388929011884002	0.30953563836408
-0.0426592393187886	-0.140081601009316
-0.457621158843226	-0.5703484683394
-0.826627789188353	-0.950084910227389
-1.12035017285321	-1.2481108732745
-1.30945935233685	-1.43324630408195
-1.37528628147979	-1.48823232598102
-1.36301042372461	-1.46383122189793
-1.30521808556795	-1.39221815442654
-1.22747342181865	-1.30003592702674
-1.14924845508812	-1.20817887832312
-1.08252345190629	-1.13017008699827
-1.03240642805061	-1.07235066372986
-0.998886343683908	-1.03516701859436
-0.978838098467534	-1.01486617279412
-0.967653832946627	-1.00512301519595
-0.960258921245429	-0.99839345552259
-0.951602558232594	-0.987015786387924
-0.936896571206871	-0.964214199205444
-0.911896283796681	-0.925103738392278
-0.873405366609306	-0.867593123134111
-0.819995512446544	-0.792930204343673
-0.75271772249763	-0.705645125185951
-0.675436646938024	-0.61280710449461
-0.59447576526556	-0.522746732371277
-0.517544250563171	-0.443568216907399
-0.452222113316364	-0.381812748833158
-0.404420065036595	-0.341512577145853
-0.377212290466913	-0.323680896643235
-0.370290217981607	-0.326224084579267
-0.380086241028477	-0.344280443221405
-0.400486445809575	-0.370975633773148
-0.423984430444188	-0.398533056496209
-0.443066408398736	-0.419596548549021
-0.451551647029334	-0.428478461925257
-0.445548041418807	-0.4218977599112
-0.423737515147463	-0.398947497995122
-0.386988278555896	-0.360509726493961
-0.337627278950076	-0.308626514334354
-0.278790373135311	-0.246157057652162
-0.214004200763514	-0.176643751337175
-0.146854813437371	-0.104113746808001
-0.0805828098552117	-0.0326195945861973
-0.0176119008086945	0.0344497422527337
0.0408472830437001	0.0950481377475731
0.0949294580360789	0.148870114030992
0.145872425830053	0.197280473037581
0.195464448334791	0.242716289177236
0.245381279524224	0.2876816370205
0.296660106551211	0.333754434977082
0.349497744226385	0.381156337447381
0.403375982155686	0.429125996170385
0.457350860989718	0.47681172354438
0.510314269394877	0.524030658284433
0.561150037882554	0.571361085688866
0.608847946260738	0.619581077639911
0.65264514963753	0.668909388029754
0.692176985466179	0.718526057683752
0.727569243073067	0.766617815567011
0.759429590609049	0.810935433709624
0.7887532189309	0.849616121892432
0.816818454593709	0.881950294917303
0.845162365311534	0.908891495349974
0.875664379782651	0.933203709979486
0.910681116785419	0.95922938902
0.953118612536443	0.992326971922922
1.00629206719254	1.03797837980124
1.07333392560447	1.10051584559442
1.15586175910634	1.18143891330107
1.2532329468937	1.27849737702349
1.35401142350693	1.37830198160857
1.44328411079381	1.46600017386961
1.49842086632061	1.51500959627199
1.48608564901735	1.4970237012061
1.35395719653281	1.35769346587819
1.11579636382871	1.10690279561918
0.798833835007643	0.773733221277919
0.430300294172196	0.38726627370325
0.0374264254249573	-0.0234165162559802
-0.352557087131484	-0.429233617750924
-0.712419559394539	-0.801103499932734
-1.01493030726162	-1.10994463195256
-1.23285864663013	-1.32667548296157
-1.3389738933975	-1.4222145221109
-1.35023405596769	-1.4222877223602
-1.30673123734724	-1.36888349774439
-1.23438339694293	-1.28883958923534
-1.15459710060931	-1.20349276117145
-1.08172261478061	-1.1263909559182
-1.02285004412422	-1.06356914837415
-0.979163014038455	-1.01546668147166
-0.947934995645551	-0.97923665927318
-0.924410936804333	-0.950492748246384
-0.903166499042967	-0.924263536556733
-0.878958998909709	-0.895535098864246
-0.847340787843212	-0.859892433432537
-0.805286031484937	-0.814411550018058
-0.751841031443261	-0.758470520007429
-0.688561344013342	-0.694065641475854
-0.619463405087981	-0.625526072632156
-0.550390176743936	-0.558752762569876
-0.487917099296356	-0.50014368920887
-0.438081939383074	-0.455421444145736
-0.40524985479475	-0.428629789540909
-0.391342690345043	-0.421460099746871
-0.395539710031806	-0.432894132833981
-0.414434560324985	-0.459150988619333
-0.442584040952858	-0.494068992688981
-0.473356261483027	-0.530046082482019
-0.499914589758789	-0.559370796664164
-0.516141786923885	-0.575468747608311
-0.517335957903301	-0.573634342299921
-0.500589228819095	-0.551173096927221
-0.464901203063679	-0.507214569475713
-0.411125345753259	-0.442506365811246
-0.341781620420662	-0.358175419437621
-0.260716990591403	-0.259786039238355
-0.172565780781647	-0.153739792435683
-0.0820170556804578	-0.0447496333419851
0.00698715677093358	0.0624714837303575
0.0918814619578842	0.163210604468964
0.171671995237253	0.252858667161808
0.246638869841685	0.331875210922829
0.317756764809829	0.401902881138837
0.386092598982468	0.465829051927563
0.452316422796233	0.526689167357063
0.516393734082508	0.586617928320569
0.577536048922583	0.646228459544527
0.634458926492613	0.70461472684542
0.685884555938873	0.759890914048713
0.731086616780562	0.810023304950898
0.770251251186712	0.85368169301751
0.80455458353336	0.890822717353596
0.835959116225551	0.922724683210778
0.866741314005164	0.95143685344811
0.898826305475906	0.978982092200011
0.933175798482987	1.00674618219606
0.969551296130225	1.03524410173735
1.0068033411081	1.06424420273658
1.04359985940028	1.09320372382101
1.07939495177711	1.12196904716679
1.11536753336731	1.15162544061936
1.15494014063501	1.1851629634429
1.20342061261413	1.22740697985457
1.26645685307774	1.28372875539432
1.34731728572776	1.35742814803495
1.44460474658066	1.44626379075672
1.54336260963781	1.53917054081228
1.62519496908878	1.61462750122174
1.65853768165235	1.64225700960082
1.58373035283492	1.56575201272181
1.37875275074037	1.35633442433369
1.07277145190528	1.04415034780977
0.694953032866255	0.65934588652338
0.274464070159885	0.232067143847848
-0.159528859677234	-0.207539776843501
-0.577859180108509	-0.62932877217734
-0.951360314597347	-1.00315373878034
-1.25086568660715	-1.29886857327918
-1.44720871960133	-1.48632717230054
-1.5205671848258	-1.5474390894816
-1.51307221812868	-1.52782976951527
-1.45756757045373	-1.46037006437111
-1.37964185695604	-1.37236651813191
-1.29887114388838	-1.28491625591268
-1.22748462873876	-1.21131870912917
-1.17106270430377	-1.15752507237993
-1.13029958501558	-1.12372597769743
-1.10287987195136	-1.10622961480135
-1.08489202379654	-1.09909907170823
-1.07161497171582	-1.0953556031677
-1.05786013989943	-1.08784295564745
-1.03827209705077	-1.06999749799916
-1.00796361068702	-1.03674252122445
-0.963534569280774	-0.985511625172443
-0.904140784299602	-0.917103277734612
-0.83213302807078	-0.835954243152585
-0.752890313067106	-0.749555338483327
-0.673744971497775	-0.667003956006736
-0.602302287655347	-0.597021785232178
-0.544747259961812	-0.545997439970657
-0.504671573120991	-0.516616870740074
-0.482645644312383	-0.507438870461403
-0.476450616119726	-0.51351668663038
-0.481750839988	-0.527893379278339
-0.492983933873094	-0.543424969362293
-0.504280539452068	-0.554208479492558
-0.510295244182217	-0.556190499494758
-0.506881278915481	-0.547094068323942
-0.491525477982925	-0.526059866614599
-0.46343916890219	-0.493224828260614
-0.423278109978962	-0.449300223279254
-0.372623123821176	-0.395242496618627
-0.313437164369315	-0.332119566473273
-0.247662350358152	-0.261156355352906
-0.177010815511	-0.183807370790364
-0.102925995953178	-0.101752213483173
-0.0266763735045684	-0.0169000485341213
0.0504691444497091	0.0685207567525571
0.12708044872853	0.151957410362019
0.201560742105056	0.230847281402902
0.272380654008639	0.303241100269582
0.338464628827157	0.368382949082235
0.399522041877788	0.426863724582651
0.456146874270947	0.480292412420011
0.509620106433604	0.530686180447857
0.56147396741799	0.579806221924082
0.612995255449466	0.628661674263619
0.664884061824797	0.677379694257348
0.717184955104911	0.725484926539088
0.769458929859976	0.772437243653826
0.821089828111972	0.81815244358985
0.87160040021627	0.863235058273816
0.920845774206522	0.908813923988394
0.969004685858274	0.956072133342613
1.01636241683637	1.00563511304294
1.06296093096272	1.0570340411344
1.10830483918871	1.10852235650944
1.15134803209445	1.15742951384106
1.19086139596337	1.20104916790829
1.22612363802239	1.23786870754636
1.2577891818494	1.26880466120233
1.2886961025891	1.2980177314878
1.32420277257588	1.33278387069702
1.37149436801101	1.38198243890154
1.43741243466231	1.45630092494923
1.52982867556387	1.55924832643127
1.63562287932533	1.67142322558248
1.73453144247018	1.77293824778325
1.8066804559874	1.84430204038915
1.80216181152385	1.83550604942498
1.65425061466521	1.67660809652789
1.38668794182123	1.39020893832112
1.02896219738146	1.00907039837413
0.610561785735457	0.565954300256391
0.160975111272751	0.0936224675373788
-0.290309421617106	-0.37516327621344
-0.713803408544571	-0.807641107426597
-1.0800184451201	-1.17104920253262
-1.35946612695414	-1.43262573796205
-1.52265804965716	-1.55960889014541
-1.55766491376808	-1.57346804597261
-1.52491993748675	-1.5251877543304
-1.4562508677335	-1.44593341234023
-1.37578011249002	-1.36048237257606
-1.29994723307043	-1.28487007237902
-1.23774368991087	-1.22677145743824
-1.19241253433278	-1.18743976720957
-1.16346044106785	-1.16406296836894
-1.14821256208981	-1.15177498619699
-1.14267196108318	-1.1450146501416
-1.14190391696901	-1.13830683308658
-1.14038234752795	-1.12671971818318
-1.13260164396215	-1.10624547832997
-1.1139551867151	-1.07423495522615
-1.08164726569825	-1.02986601438416
-1.03528685033437	-0.974474082178253
-0.976908790332611	-0.911484735161012
-0.910452024678769	-0.845782539275624
-0.840932413812134	-0.782620586610683
-0.773560967975646	-0.726453482853695
-0.712992884903437	-0.680136857066595
-0.662810320186213	-0.644766097584094
-0.625227464870234	-0.620095492343676
-0.600932078726807	-0.605125301369325
-0.588982923347881	-0.598435187863858
-0.5867577564328	-0.598148396729309
-0.590064481985635	-0.601642739259874
-0.593580130513649	-0.605269947687217
-0.591682317099738	-0.604468738237243
-0.579521134100608	-0.594466242903927
-0.553987452772761	-0.571330970784523
-0.514237819818044	-0.532946529597663
-0.461620302039091	-0.479578532246866
-0.399054940463066	-0.41383493742951
-0.330075633719694	-0.339953196801704
-0.257846105327142	-0.262591498340108
-0.184470408929917	-0.185564044410328
-0.11077473101729	-0.11100073508531
-0.0365534506769214	-0.0391760723101326
0.0388594337107296	0.0310361085681541
0.115931556694677	0.101341613589974
0.194449381895757	0.173192175505112
0.27335121557397	0.247194952472778
0.350866288066052	0.322826012349705
0.424902842379292	0.398422310817651
0.493586203696809	0.471479557948883
0.5557561154283	0.53925590256778
0.611237061023505	0.599551029081888
0.66083287866896	0.65145710341826
0.706112180266337	0.695833231117811
0.749071913712968	0.735256432446111
0.791760486663024	0.773394553429969
0.835943289607636	0.814015299425503
0.882867692226131	0.859976532633004
0.933133183977723	0.912493505108208
0.986614183165418	0.970859506913857
1.04238877567711	1.03271739031588
1.09872427270773	1.09481696576023
1.15326956500835	1.15395970266483
1.20355196803652	1.2077848665832
1.24771608376864	1.25525422516286
1.28537220920143	1.29694521224241
1.31838506907679	1.33531042845838
1.35130066964922	1.37482106169248
1.39095298070568	1.42159327816979
1.44483423954036	1.48200888219096
1.51815748148603	1.56008480009764
1.61214571186275	1.65388181935901
1.71154436166372	1.75200719465126
1.79622083289651	1.83192635243693
1.83643773883009	1.86180229999482
1.76044301897543	1.78347794586197
1.55177785753723	1.5687590586467
1.23942075170416	1.24802690112396
0.8523501986649	0.851662736068681
0.419544695608116	0.410047826255811
-0.0300172602775205	-0.0464365655397126
-0.467357171803336	-0.487409176542949
-0.86349654178066	-0.882488743978959
-1.18945687302082	-1.2012940050728
-1.41625966833514	-1.41344369704954
-1.51492643053496	-1.49718764177433
-1.5149411510884	-1.49665789872015
-1.46267568316615	-1.44664678078876
-1.38512458481658	-1.37281919943907
-1.30330623563151	-1.2947101712698
-1.2308365605486	-1.22480093797981
-1.17446262141671	-1.1693482563543
-1.13560417443067	-1.12989759089295
-1.1120757879557	-1.10472679784356
-1.09951119673582	-1.08991511388875
-1.09237983657533	-1.08013878453256
-1.0847237152404	-1.0694501622157
-1.07081270457804	-1.05216336350318
-1.04586391669028	-1.02379580934494
-1.00683560240698	-0.9819053538039
-0.953136863133443	-0.926627102332295
-0.88698410125666	-0.860784947760851
-0.813168748482133	-0.789512069104189
-0.738196370530166	-0.719344598554112
-0.669003367457199	-0.656889797966098
-0.6115772038197	-0.607392655136931
-0.569788052712272	-0.573622671011797
-0.544690818825862	-0.555400088057081
-0.53448936674274	-0.549890519052408
-0.535180585373585	-0.552559045419298
-0.541634659245257	-0.558408584879262
-0.548717180724763	-0.563024594071957
-0.552141031563193	-0.563151097407123
-0.548912315113487	-0.556774566343759
-0.537346004472899	-0.542823433211239
-0.516741885313342	-0.52067790486972
-0.486933505310419	-0.489743341108023
-0.447935454710239	-0.449318249160816
-0.399817016496233	-0.398860085069727
-0.342799756371044	-0.338520546419011
-0.277477026246617	-0.269558919312837
-0.205006423702187	-0.194279029232965
-0.127174513665434	-0.115502109500834
-0.0463100356225109	-0.0358705915808314
0.0349668821113357	0.0427032479038677
0.114130846989574	0.119208544669587
0.189137393981537	0.193310775386559
0.258648260033636	0.264955348893225
0.322031688814233	0.333999674593862
0.379217663193825	0.399984253531976
0.430569159983291	0.462125120598316
0.476858756400552	0.519523429897917
0.519291632349723	0.571505808276426
0.559471347531466	0.61797702373879
0.599245227462507	0.659651406886889
0.640400275729127	0.698051313055098
0.684247370233962	0.735226760114391
0.731226155881752	0.77321128238993
0.780707546399049	0.813384374927247
0.831113934185264	0.856052440146004
0.880356249667283	0.900445640901676
0.926473601199326	0.94507991299465
0.968259334782647	0.988298959778298
1.00563058988939	1.02882212537358
1.03965016601026	1.06619827012047
1.07235783911624	1.1011663718065
1.10668506779932	1.13597203869659
1.14652592966726	1.17452837429388
1.19661939070672	1.22204763808284
1.2616332057144	1.28370511770741
1.34526238229782	1.36213816994381
1.44349679016306	1.45412399252122
1.54099510398766	1.54746276972377
1.62239771255069	1.61958814775587
1.6545485295484	1.63941800455016
1.5768347640204	1.55978611008483
1.36421691452941	1.34202914647743
1.04748015171493	1.01785519341086
0.657409646216469	0.618972330568003
0.224790568673536	0.177088637631763
-0.219591910274364	-0.27608780571497
-0.644952619987723	-0.708848919789304
-1.02050638982703	-1.08948662490834
-1.31546804915279	-1.3862928413892
-1.49905242732548	-1.56755948954897
-1.55408472429389	-1.61694693018734
-1.52829743374386	-1.58656641391438
-1.45412913429523	-1.50926306369123
-1.35854829731659	-1.41080062176069
-1.26158881129697	-1.3112526666542
-1.17515814379461	-1.22327673824939
-1.10399909486885	-1.15097234645466
-1.04774360937228	-1.0937486523898
-1.00311288103309	-1.04793487930837
-0.96565476376084	-1.00841892344405
-0.930795597871221	-0.969729918786561
-0.894326387732507	-0.926778978336078
-0.852661771852454	-0.875556100792117
-0.803202161515273	-0.813928896134197
-0.744888872310872	-0.742362320228041
-0.678760108595527	-0.664233354415376
-0.608175499670482	-0.58551275963135
-0.538447201716641	-0.513672696822472
-0.475858627295322	-0.455928357846403
-0.426320759452019	-0.417351771280913
-0.394079194719163	-0.399605646268689
-0.380844372214094	-0.400782994730621
-0.385502973968922	-0.416257464499015
-0.404332966752346	-0.440026343977154
-0.43155195217218	-0.465961764426449
-0.460115610276037	-0.488580564269865
-0.482737457074576	-0.503316881884066
-0.492991532543381	-0.506526181934969
-0.486278989519649	-0.495454961610907
-0.460458344078469	-0.468326004729595
-0.415984116879448	-0.424528247180283
-0.355499430765103	-0.364796844913808
-0.283016431959652	-0.291278918172853
-0.20298224606498	-0.207379233742098
-0.119525186353323	-0.117320764790252
-0.0359967994373199	-0.025470898776086
0.0452537785374647	0.0643785136312917
0.12294793723641	0.149508397996952
0.196784446722367	0.228412381858664
0.267182450469007	0.300681551317197
0.334926705054837	0.366809534898955
0.400809548854582	0.428007966617613
0.465335101992724	0.485984314677112
0.528525440949664	0.542577518528588
0.589881040151224	0.599247959511107
0.648542501145804	0.656589248289963
0.703618314203086	0.714126188400676
0.754537755414507	0.770558978907344
0.801278331878845	0.82436372783131
0.844402892296773	0.874462700405463
0.884917414447269	0.920663145327006
0.924007231352178	0.963670996032659
0.962727424166242	1.00467355131243
1.00169003766622	1.04468947396028
1.04079488513715	1.08396831991386
1.07914508013577	1.12172227916382
1.11535370140137	1.15644575119423
1.14833908577841	1.18690242010475
1.17845247386823	1.21348943474549
1.2084922452472	1.23934337800983
1.24390752432999	1.27040750094265
1.29152431741286	1.31385689459289
1.35660771237706	1.37487241743595
1.43882189725806	1.4525165052366
1.52836292257848	1.53607605368601
1.60397987153835	1.60350675471566
1.63454594660626	1.62340859066286
1.5580719394094	1.54491964407688
1.34863265541655	1.33020444961583
1.03620220102425	1.01039047522505
0.650754682629065	0.616605188849867
0.222264206627549	0.179976058435606
-0.219295120583739	-0.268369448072399
-0.643949192608243	-0.697303862728817
-1.0217239030494	-1.07569971758832
-1.32264514551067	-1.37242954470557
-1.51673881359547	-1.55636587613524
-1.58479717407254	-1.61042992687504
-1.5708356394121	-1.58569924716598
-1.50751161012868	-1.51501797601063
-1.42062212560271	-1.42464919476079
-1.32978774834628	-1.33394493841125
-1.24750517243274	-1.25444617143386
-1.18001652219364	-1.19095220599484
-1.12890447006041	-1.14343604962922
-1.0926071286907	-1.10887065740996
-1.06751782301678	-1.08256805796871
-1.04873201372045	-1.05908551321078
-1.0306742115058	-1.03295604962643
-1.0078185630487	-0.999482871101196
-0.975573879351329	-0.955596174535461
-0.931199304723069	-0.900502742676654
-0.87448906449199	-0.835852910481945
-0.80797206802147	-0.765344288394856
-0.736489337089469	-0.693947012710915
-0.666220471018725	-0.627051144507666
-0.603431497491881	-0.569674372716092
-0.553278073243225	-0.525716409644621
-0.51890128883157	-0.497262595903149
-0.500922056235056	-0.484057726280222
-0.497373352094162	-0.483379417963796
-0.504073945676342	-0.490498706821029
-0.515392486929076	-0.499685308553398
-0.525257868646902	-0.505434984846258
-0.528192370252631	-0.503461514839152
-0.520151289949451	-0.491140027375328
-0.499021011816326	-0.467414773359797
-0.464686841194727	-0.432455467669324
-0.418649312020321	-0.387318857066731
-0.363301321915973	-0.333598784532217
-0.301131273916233	-0.272988358983608
-0.234143609081333	-0.206871747344366
-0.163646080543897	-0.13613495505661
-0.0903715914591404	-0.0612641467397652
-0.0147916026006641	0.0173130170114398
0.0625430102961434	0.0987869678810041
0.140753043475751	0.181664004658028
0.218536853378409	0.263751106286071
0.294260066077642	0.342418683657543
0.36622461916131	0.415116111419521
0.433051445585879	0.480020305078386
0.494035931897631	0.536513812066952
0.549325918487501	0.585288690911664
0.599862675225499	0.62812873760818
0.647116805861212	0.667517930763391
0.692687884308407	0.706183562611029
0.737892540105394	0.746636181731231
0.783511512735976	0.790752160833757
0.829779469185534	0.839407002183266
0.876537310004154	0.892179460502485
0.92338774094979	0.94724417451781
0.969762061475463	1.00161984709747
1.0149259488949	1.05182470199987
1.05802546859074	1.09483556892182
1.09829242671589	1.12914397576148
1.13551356386354	1.15561782823644
1.17072775278206	1.17791160466657
1.20688410713184	1.20228326931005
1.24902670739317	1.23671233366427
1.30353301312396	1.28919202596
1.37608237553641	1.36791406346013
1.47278765366732	1.47400182268519
1.58103435049155	1.58829389702974
1.68107559073622	1.69112850264249
1.75335250565255	1.76310418542676
1.74949396475433	1.75584531040764
1.60563457146973	1.60295373607622
1.34539454201679	1.32721354742251
0.997447362082017	0.959973920108246
0.590466517351935	0.532584029795138
0.153125493513062	0.076393052144906
-0.285902223748084	-0.37724983718073
-0.697943148744985	-0.796995462520052
-1.05432379579112	-1.15149464821134
-1.32637067919998	-1.40939821859288
-1.48541031328503	-1.53935699800295
-1.51977577948689	-1.55810244006213
-1.48666524100756	-1.51304519690025
-1.4170648415013	-1.43360640130355
-1.33525923964819	-1.34386528812493
-1.25784505372691	-1.26031421205747
-1.19357713289404	-1.19195585995683
-1.14493717573366	-1.14170543142724
-1.11036220727745	-1.10825095844344
-1.08629411976648	-1.08783113218197
-1.06858598004361	-1.07557009623633
-1.05320281197368	-1.06621690704909
-1.03641693103441	-1.05449628591356
-1.01479462254402	-1.03551708274869
-0.985291276879571	-1.00548075581769
-0.94563803837435	-0.962517288253248
-0.89492357596173	-0.907228908407953
-0.834084886893121	-0.842626326489256
-0.766026638638017	-0.773445955118278
-0.695235536063023	-0.705091816062205
-0.626977787929293	-0.642557382149268
-0.56632704485867	-0.589616114459723
-0.517274573263809	-0.54841485300986
-0.482077871153458	-0.519462686422716
-0.46092801118726	-0.501870873646975
-0.45196402115253	-0.493625498467342
-0.451613547056801	-0.491776612321959
-0.455198148435951	-0.492630718743231
-0.457697266675222	-0.492098155505601
-0.454505752505985	-0.486180138790433
-0.44202689590165	-0.47148144783502
-0.418034203920766	-0.445690259266658
-0.38180069561826	-0.407903459316397
-0.334009333203912	-0.358643379836269
-0.276461247252857	-0.299576484718439
-0.211623068484687	-0.233082822840236
-0.142123909130401	-0.161812619872828
-0.0703406197384274	-0.0882940720924148
0.00186108959131213	-0.0146069692371187
0.0732529095033682	0.0578841386513656
0.143272978122532	0.128688979811383
0.211926761146692	0.198106167854931
0.279521436715814	0.266840635935116
0.346290894122804	0.335479348151136
0.412090143135802	0.404058640419628
0.476350032204935	0.471901090251817
0.538314443179107	0.537830861658253
0.597384731237943	0.600671157929666
0.653352727455811	0.65970843234869
0.706416486117076	0.714865071450072
0.757023296934259	0.766572275407332
0.805654828962967	0.815484649962761
0.852665822483405	0.862180954901772
0.898219340871119	0.906940578615822
0.942266461943303	0.949614470133933
0.984510805921402	0.989655195974457
1.02439371272323	1.02640750858383
1.06123724325757	1.05961600688779
1.09467926242808	1.08999689632442
1.12539690629199	1.11972101767031
1.15588418268312	1.15266644248395
1.19083810469757	1.19425262350852
1.2366290795968	1.25058091424017
1.2995061044054	1.32962707493729
1.38406197887192	1.43313373434032
1.48659298520893	1.54583407688112
1.5891057983553	1.65291764108186
1.67360158076445	1.73968693586692
1.71047677957622	1.77335101091963
1.63569174328755	1.69492605642333
1.4309139721204	1.48056094638321
1.12550947262307	1.16162031097244
0.748844251343823	0.769468780364178
0.330284314830957	0.335470984731587
-0.100804330367246	-0.109008445752169
-0.515055677702501	-0.532604880913923
-0.883103720626523	-0.903953690580515
-1.17558245259103	-1.19169024457878
-1.36312586704773	-1.36444991273555
-1.4273237073006	-1.40724206917884
-1.41063154940326	-1.37057933717135
-1.34507125572588	-1.28734725888741
-1.25742193543287	-1.18211347867429
-1.16861460713522	-1.08070721816636
-1.09198036610494	-0.999048447823364
-1.0335384566812	-0.94364912365177
-0.993537738613616	-0.914750933466122
-0.968446260693312	-0.9072761611568
-0.952791415909352	-0.912820090399307
-0.940557909971056	-0.92159044903292
-0.926117242701083	-0.924106466698327
-0.904814868473054	-0.912619936897366
-0.87339476136449	-0.882283680950091
-0.830361331724488	-0.832037281007151
-0.776229748419206	-0.764965007959191
-0.713544899313051	-0.687751609561429
-0.6465573064529	-0.609158444814934
-0.580540583503953	-0.537957733836765
-0.520896016397083	-0.481028358125351
-0.472249789250552	-0.442172711667413
-0.437679819355015	-0.421817407570083
-0.418163708893813	-0.417433667910889
-0.412366813185894	-0.424408401110293
-0.41687344748426	-0.437111547529967
-0.426846406576761	-0.449931008087836
-0.436970139245299	-0.458066465357397
-0.442427683449036	-0.457993983545882
-0.439624472331195	-0.4476230931417
-0.426491431281028	-0.426191898332134
-0.402395240396772	-0.393965997233701
-0.36779896102936	-0.351842782847067
-0.323853819786832	-0.301027367436177
-0.272087097089247	-0.242942923900794
-0.214235219852694	-0.179339729829921
-0.152156291622343	-0.112380397319525
-0.0877390784326335	-0.0444824122794083
-0.0227486722503343	0.0221159242360594
0.0413925051777369	0.0858586365960474
0.103805373060579	0.146165847124055
0.164213222205965	0.203365236630065
0.222804360479008	0.258290957081113
0.279972145073672	0.311753523839929
0.336076601849781	0.364123232510246
0.39133773237128	0.415182076786524
0.445854575462187	0.464309902804762
0.499659267611806	0.51091324578331
0.552715871625892	0.554821972007322
0.604844258804361	0.596378712377069
0.655628614247693	0.636205843094136
0.704358441443268	0.674887135431759
0.750020009102302	0.712766737895465
0.791403746455363	0.749890656030915
0.827424223101603	0.786031474158425
0.857633581794085	0.820791076859021
0.882751966080546	0.853858491299079
0.905040865849927	0.88551565842514
0.928421407319333	0.917368214031459
0.95823524630527	0.952982540582597
1.00049271988032	0.997808470087371
1.06041332176457	1.05776982479596
1.14016065603067	1.13639345786297
1.23711921797675	1.23116936680466
1.33587718503813	1.33049539909706
1.4182169852335	1.41266234577258
1.45418459374415	1.44795324474851
1.38600673118771	1.37466151999146
1.19956136117449	1.17477028731122
0.921980810188662	0.878255459094148
0.580397404714368	0.515092947726597
0.201943471235769	0.115258665594931
-0.186248663762979	-0.291271474914494
-0.557046673797719	-0.674521561415319
-0.883318232384296	-1.00451568152118
-1.13793101303855	-1.25127792284573
-1.29375268927633	-1.3848323730026
-1.33667620125901	-1.41013650956086
-1.3090279766014	-1.36311471660921
-1.23813024359782	-1.27113129495059
-1.14777268609956	-1.15587809324442
-1.05622730683713	-1.04143676628902
-0.975136943493432	-0.949198063880499
-0.910041354934012	-0.882731306211626
-0.861651403030581	-0.840833127325613
-0.827236417672177	-0.818027488499608
-0.80184642125164	-0.806171188877814
-0.779385473639356	-0.796504152193361
-0.753693950322423	-0.781107196318368
-0.719685457756153	-0.753905820288063
-0.674361839375863	-0.711455595294181
-0.617458260038089	-0.653525377851846
-0.551557217987818	-0.583255980189913
-0.481637977219502	-0.506661502128387
-0.414177037824577	-0.431505894595186
-0.355984685461214	-0.365831854099982
-0.312946329563617	-0.31644236092649
-0.288863939151719	-0.287608168024111
-0.284618960029212	-0.280262302966638
-0.29783807410562	-0.291851290351248
-0.323184014808471	-0.316857427176075
-0.353298202969732	-0.347860556125369
-0.380242518845319	-0.37690484975395
-0.397075389777175	-0.396865502829646
-0.399089152677076	-0.402498317600191
-0.384350990542411	-0.390968466523172
-0.353467822698201	-0.361822250099918
-0.308792750876577	-0.316523168476642
-0.253472249321492	-0.257838909452939
-0.190695349960222	-0.189350299490285
-0.123293420149625	-0.11508571220054
-0.053618471331997	-0.0390785514989794
0.0164553378726853	0.0352423206649529
0.0855186225656348	0.105608837859994
0.15262433105966	0.171124600210241
0.217238791744392	0.232072094857642
0.279113601651415	0.289463819293817
0.33813345473652	0.344535332935792
0.394218055633124	0.398314980881491
0.44731493232221	0.451341374241783
0.497471579932347	0.503575109463998
0.544923151707458	0.554513373646162
0.590127180386492	0.603462266092473
0.633723426283555	0.649902847300556
0.676419138705523	0.693844657027208
0.718820043846045	0.736003703109966
0.761245097109255	0.777639092623736
0.803550583648261	0.819977290608643
0.845003491274179	0.863406169192388
0.884291159749945	0.90688876004591
0.919810172496846	0.948082698787285
0.950356445715404	0.98435315362826
0.976127576829849	1.01436399580159
0.999626407334378	1.03954571246157
1.02590503745716	1.0647064596115
1.06173893808599	1.09725841474482
