# Supplementary material for: A multiwavelength photoplethysmography dataset with blood pressure and heart rate reference measurements
Source: Data Brief. 2025 Nov 14;63:112284. doi: 10.1016/j.dib.2025.112284 (PMC12682042; doi:10.1016/j.dib.2025.112284)
Supplement: Supplementary file 1 [file mmc1.zip › ppg_csv/ppg_subject_075.csv]

IR_PPG	Red_PPG
-1.53382007306742	-1.46917178343895
-1.52535308250271	-1.46062230849177
-1.4969976472308	-1.43426951651826
-1.45206338480094	-1.39428330520858
-1.39737682217065	-1.34535869724895
-1.33613470762703	-1.29201580840331
-1.27153378945719	-1.23813382126876
-1.20677081594822	-1.18672456368995
-1.14504253538725	-1.13976604222934
-1.08954569606136	-1.09798706161759
-1.04270603282527	-1.06074701043285
-1.00023630747367	-1.02624969136584
-0.959889549409541	-0.99212025236932
-0.919267161666126	-0.956109306027924
-0.876353238379292	-0.916641944010303
-0.829879440235665	-0.873083053500852
-0.77877693497277	-0.825709416359038
-0.726516563535169	-0.775394574948789
-0.673171811250823	-0.723099208579134
-0.618816163447688	-0.669412642172116
-0.563523105453723	-0.614380960860051
-0.507366122596886	-0.557687326556077
-0.450418700205137	-0.499077978831032
-0.392754323606433	-0.43877768451436
-0.334446478128733	-0.377577485225422
-0.275568649099994	-0.316496864900778
-0.216194321848177	-0.256253721951842
-0.156396981701238	-0.19688184961392
-0.0962501139871371	-0.137717574369322
-0.0358272040338318	-0.0770912594581936
0.0247982628307193	-0.0142144247727865
0.0855528012785579	0.0499525749235942
0.146362925981725	0.114929279004445
0.207155151612263	0.180235226843264
0.267855992842213	0.245389957813548
0.328391964343617	0.309913011288793
0.388689580788517	0.373323926642497
0.448675356848953	0.434811057702099
0.508275807196967	0.494813338425956
0.567417446504602	0.55470420998637
0.626026789443898	0.615437937757068
0.684030350686898	0.677193058408232
0.741354644905643	0.739316424758883
0.797926186772174	0.801258526761343
0.853671490958533	0.862448734028046
0.908517072136762	0.921753427262799
0.962389444978902	0.977965980940607
1.01425009610014	1.03008908479962
1.06233530273141	1.0776054139817
1.10771472346885	1.12088451100972
1.15215818407092	1.16139218019252
1.19798845355706	1.2013972298428
1.24762168820876	1.24308206315243
1.30141342399852	1.28731148349013
1.35548819817106	1.33254046631844
1.40588180841022	1.37430551061674
1.44673021717682	1.4055643411474
1.46828057327167	1.41788393975268
1.46193047024536	1.40317299756357
1.42774960394694	1.35982061287802
1.36789866038379	1.29355472354875
1.28480854875877	1.20658861679853
1.18091017827473	1.10113557985011
1.0586344581345	0.979408899926266
0.920412297540948	0.843621864249743
0.768674605696907	0.695987760043305
0.605852291805228	0.538719874529712
0.434376265068757	0.374031494931723
0.256677434690342	0.204135908472098
0.0751867098728303	0.0312464023735973
-0.107665000180933	-0.142423736141021
-0.289446786268099	-0.314661219848997
-0.467727739185822	-0.48325276152757
-0.640076949731256	-0.645985073953981
-0.804063508701552	-0.80064486990547
-0.957256506893864	-0.945018862159278
-1.09722503510535	-1.07689376349265
-1.22153818413315	-1.19405628668281
-1.32776504477443	-1.29429314450702
-1.41347470782633	-1.37539104974251
-1.47623626408602	-1.43143564563284
-1.50916451902621	-1.46371576366524
-1.52033712756691	-1.47524066877177
-1.50931386647773	-1.46528475017033
-1.47723526485121	-1.43485289674169
-1.43079067423726	-1.38642522659272
-1.3740531639379	-1.32649340027518
-1.30955975080091	-1.25963773535417
-1.23984745167408	-1.18905833913861
-1.16745328340519	-1.11795531893741
-1.09491426284203	-1.04952878205947
-1.02476740683238	-0.986978835813693
-0.959549732224037	-0.933253504051134
-0.901798255864779	-0.885048584984245
-0.853209088623047	-0.840378115363475
-0.806078917309613	-0.796681977136628
-0.758591491125123	-0.751515948586547
-0.709533748778038	-0.703280711073855
-0.657088934356058	-0.651683464640708
-0.603713739313508	-0.597685987661571
-0.549470012241868	-0.542945508335092
-0.494419601732616	-0.489019225875017
-0.438624356377231	-0.4366964449804
-0.382146124767192	-0.385708718990282
-0.325046755493977	-0.334887352022259
-0.267388097149066	-0.282670759836021
-0.209231998323938	-0.227712638019585
-0.150640307610071	-0.168568748160225
-0.0916748735989438	-0.105753369251099
-0.032397544882036	-0.0407525535380456
0.0271298299491741	0.0257860159854745
0.0868454023032074	0.0932146563260007
0.146687323588585	0.160885684490072
0.206593745213828	0.228151417484229
0.266502818587459	0.294364172315009
0.326352695117996	0.358876265988953
0.386081526213963	0.421040015512599
0.44562746328388	0.478577524419468
0.504928657736268	0.532042666933865
0.563923260979649	0.58240677892828
0.622549424422543	0.631355697681989
0.680745299473471	0.680825111106864
0.738449037540956	0.732530108087933
0.795598790033518	0.787606630348967
0.852132708359677	0.846580992318791
0.907988943927956	0.908419338195129
0.963105648146876	0.971113760573349
1.01742097242496	1.03289106977563
1.07087306817072	1.09208842739986
1.12142542422949	1.14728874908665
1.17044548372569	1.19833241430581
1.21860362372975	1.24609982245262
1.2669395582795	1.29232248686114
1.31803321868105	1.33917689326981
1.37455015241291	1.3886781809191
1.43376822223493	1.44195304472145
1.4931790434478	1.49846989622563
1.55027423135219	1.55538418693008
1.6025454012488	1.60727064518583
1.64642239773296	1.64648050866976
1.67025661891113	1.6641995916789
1.66735481694504	1.65207327171373
1.63587861931215	1.60923746554842
1.57546122191944	1.5403229937955
1.48874783993886	1.44776998220936
1.37838368854231	1.33401855654442
1.24701398290172	1.20150884255508
1.09728393818901	1.05268096599576
0.931838769576096	0.889975052620846
0.75332369223491	0.715831228184762
0.564383921337367	0.53268961844191
0.367664672055389	0.342990349146696
0.165811159560898	0.149173546053529
-0.0385314009741843	-0.0463206650831856
-0.242717794377937	-0.24105215850904
-0.444102805478439	-0.432580808469626
-0.640041219103769	-0.618466489210539
-0.827887820082005	-0.79626907497737
-1.00499739324123	-0.963548440015712
-1.16872472340951	-1.11786445857116
-1.31642459541494	-1.2567770048893
-1.44545179408559	-1.37784595321574
-1.55316110424953	-1.47863117779606
-1.63690731073486	-1.55669255287585
-1.69404519836964	-1.60298724870256
-1.719511351964	-1.62901029726923
-1.72036292288927	-1.63482003489093
-1.69720261194156	-1.62115394982676
-1.65412317792515	-1.58977665519984
-1.59883214135465	-1.54355171149889
-1.53390768380885	-1.48571578705324
-1.46192798686653	-1.42192066362558
-1.38547123210649	-1.35486001481792
-1.30711560110751	-1.28722751423225
-1.22943927544839	-1.22171683547058
-1.15502043670791	-1.16107060945366
-1.08643726646486	-1.10604315182891
-1.02626794629802	-1.05611257205242
-0.976497960320498	-1.01013905773393
-0.927777245068378	-0.966258148384526
-0.878478721048823	-0.922258339152072
-0.82670208444754	-0.876091409825463
-0.772480711414434	-0.82640312797226
-0.716978385862321	-0.772914039976269
-0.660323659271794	-0.716487226650138
-0.602645083123449	-0.658786652116983
-0.544071208897882	-0.601607854151417
-0.484730588075687	-0.546170931800123
-0.424751772137459	-0.492703649659499
-0.364263312563794	-0.440431570332313
-0.303393760835287	-0.387868336037642
-0.242271668432533	-0.333283975107684
-0.181025586836126	-0.274626604983247
-0.119784067526663	-0.2125408521447
-0.0586756619847383	-0.148433104914296
0.00217107830905322	-0.0827745529049105
0.0626276018741159	-0.0160363857294225
0.122565357229855	0.0513102069992907
0.181855792895675	0.118794035668351
0.240370357390981	0.185943910664882
0.297980499235178	0.252288642376005
0.354557666947671	0.317357041188843
0.409973309047864	0.380677917490517
0.464098874055162	0.441128095339824
0.516805810488971	0.497928556691219
0.565303757754514	0.551574563751207
0.611468329751987	0.602718220247829
0.656283969099271	0.652399051106644
0.700676687529312	0.701450377028657
0.745236113731316	0.750000420708599
0.790071235143145	0.797365848506411
0.834871409109661	0.842361712838035
0.879135867219086	0.883879395434441
0.922464430414054	0.921508730389071
0.964790786403812	0.955914377984961
1.00648415115367	0.988789958267876
1.04832022917194	1.02245905601381
1.09139242258369	1.05934076337571
1.1370208480574	1.10145294044692
1.19104964679062	1.15002166356681
1.25134066147796	1.20574151137358
1.31445566257665	1.26717964615203
1.37695642054392	1.32996602077759
1.43540470583702	1.38996025252597
1.48636228891318	1.44188941579821
1.52520652003338	1.47605332720029
1.53804899512846	1.48304803148871
1.52275574336356	1.45709210122132
1.47857928534166	1.40508611349335
1.40807456697199	1.32982786336053
1.31379653416377	1.23358932519229
1.19830013282622	1.11864247335801
1.06414030886857	0.987259282227118
0.91387200820003	0.841711726169001
0.750050176729827	0.684271779553066
0.575229760367183	0.517211416748717
0.391965705021319	0.342802612125357
0.202812956601458	0.16331734005239
0.0103264610168193	-0.0189724251007811
-0.182938835823374	-0.201794708964753
-0.374427988009899	-0.382877537170122
-0.561586049633536	-0.559948935347485
-0.741858074785062	-0.730736929127439
-0.912689117555257	-0.892969544140579
-1.0715242320349	-1.0443748060175
-1.21580847231476	-1.18268074038881
-1.34298689248563	-1.30561537288509
-1.45050454663828	-1.41090672913694
-1.53580648886348	-1.49628283477497
-1.59633777325203	-1.55556412321195
-1.62599426268886	-1.59037588858475
-1.63167285491007	-1.60232070018723
-1.61231485203534	-1.58889049977862
-1.57118347611065	-1.54990765570367
-1.51552605808571	-1.49201834616172
-1.44840321280935	-1.42095689323559
-1.37287555513041	-1.34104011057416
-1.2920036998977	-1.25658481182629
-1.20884826196006	-1.17190781064087
-1.12646985616632	-1.09132592066678
-1.04792909736532	-1.01915595555289
-0.976286600405866	-0.960491686308356
-0.914602980136804	-0.910280985344776
-0.865026442583868	-0.862980653522077
-0.817181642241983	-0.816537415833549
-0.769695426101657	-0.770115191249901
-0.721980080922212	-0.723895669093401
-0.674030960366726	-0.678450288446956
-0.626020705953956	-0.634056872855925
-0.577904047549574	-0.590318021165949
-0.529236113512499	-0.546192228999615
-0.478117649401272	-0.50030633288532
-0.423811974216808	-0.451335459222836
-0.367632475579666	-0.398308229554331
-0.309903901598795	-0.340294029694712
-0.250951000383145	-0.278465582443851
-0.191098520041664	-0.214471075023805
-0.130671208683303	-0.149194065308231
-0.0699938144170109	-0.0835181111707885
-0.00939108535173636	-0.0183267704851359
0.0508122304035709	0.0454963988750684
0.110291384739962	0.106845040709427
0.168721629548487	0.166399862987748
0.225778216720196	0.22510098577408
0.281136398146141	0.282940319746795
0.334471425717372	0.339417127431808
0.383430001733138	0.393696616387085
0.429667509606196	0.444855944548119
0.473652489501427	0.492191528357835
0.516102055115217	0.535552309801512
0.557813329832467	0.575571300297154
0.599524292145744	0.61366683381534
0.641832717304026	0.65177014680038
0.685149674717342	0.691833868187079
0.72966342104715	0.735283376382557
0.775318711107333	0.782603608106196
0.821831065661801	0.833197861461837
0.868732043190784	0.885576684196416
0.915439859350894	0.937802125060993
0.961363120766341	0.987980356333301
1.00602784370542	1.03465170272859
1.04919540159461	1.07709433943338
1.09094439016965	1.11556410100488
1.13172397288853	1.15134128499651
1.17237278914403	1.18644341518282
1.21404186018443	1.22306660958647
1.25793022591536	1.2629569932825
1.30475344877939	1.30683281390818
1.35397156963399	1.35381925463339
1.40299796872711	1.40089443469042
1.44675742361319	1.44257422433986
1.47791348280115	1.47115731141242
1.4878545262186	1.47773898156515
1.47061726010636	1.45592543276821
1.42786437232939	1.40918810837579
1.36096075891945	1.33971702878847
1.27222111042439	1.24970383497411
1.16396011739207	1.14134016790057
1.03849247037035	1.0168176685357
0.898132859907089	0.878327977847368
0.745195976550148	0.728062736803426
0.581996510847384	0.568213586371735
0.410849153346656	0.400972167520153
0.234068594595822	0.228530121216538
0.0539695251427423	0.0530790884287493
-0.127133364464725	-0.123189289875354
-0.306925383678721	-0.298083372727916
-0.483091841951387	-0.469411519161076
-0.653318048734864	-0.634982088206976
-0.815289313481293	-0.792603438897758
-0.966690945642815	-0.940083930265563
-1.10520825467157	-1.07523192134253
-1.2285265500197	-1.19585577116081
-1.33433114113935	-1.29976383875253
-1.42030733748266	-1.38476448314985
-1.48414044850177	-1.44478257143661
-1.51889356390312	-1.48170127331183
-1.53409081580096	-1.49985895143697
-1.53016616626776	-1.49964548285507
-1.50869784774241	-1.48271837668928
-1.47224865027609	-1.45189055263178
-1.42382159914953	-1.41073857558188
-1.36902749632934	-1.36302765869639
-1.31019509276362	-1.31219532337956
-1.24965313940048	-1.261036723329
-1.18973038718803	-1.21153846867369
-1.13275558707436	-1.16479053046068
-1.08131260248844	-1.12099058908844
-1.03506642865575	-1.07956948966793
-0.992559457242892	-1.03945574934649
-0.952608410096248	-0.999456584306271
-0.913889166516745	-0.958637747138995
-0.875179528791724	-0.916540230850296
-0.835521592268161	-0.873154861306526
-0.794286927500705	-0.828714850911653
-0.751159684644547	-0.783453740934153
-0.706084759358786	-0.737472164719435
-0.659220202478741	-0.690760603849729
-0.610878717181019	-0.643308608755815
-0.561437524651922	-0.595203277608695
-0.511244910234904	-0.546668303348543
-0.460563966157875	-0.498019351436983
-0.409546457495587	-0.449537641227047
-0.358212028033745	-0.401298470265145
-0.306006266603947	-0.353031002255271
-0.252602830314037	-0.304111611686668
-0.198498138124193	-0.253735047224636
-0.143851531263966	-0.201183048896678
-0.0888223509629046	-0.146056498648709
-0.0335699384505602	-0.0883958559150916
0.0217463650435171	-0.0286829252294791
0.0769672182897769	0.0322406712850999
0.131933280058669	0.0932764838221067
0.186485209120643	0.153196650689885
0.240463664246148	0.210854539563466
0.293709304205634	0.265458784206031
0.345684678642143	0.316785791330932
0.395978480293378	0.365241577834721
0.445067013230865	0.411789168311784
0.493305777369302	0.457769421933863
0.541110914068534	0.504603034328726
0.588895061835193	0.553416060184401
0.637001553304117	0.60475188790329
0.685665461527246	0.658491202863916
0.735001553969221	0.71392582825133
0.784989225802816	0.769894485224057
0.835456584721033	0.825002226575534
0.886090126737749	0.877987992473647
0.936466057973678	0.928168955921792
0.986091682976346	0.975732685159818
1.03448885354254	1.02167744136488
1.08135309975921	1.06740787809273
1.12674856231875	1.11423187965494
1.17123359217077	1.16302364133981
1.21583951273765	1.21412875841165
1.26188922996433	1.26746238519172
1.31136181016496	1.32267322282878
1.36520163171741	1.37917058079021
1.42052074017554	1.43583189352958
1.47453825880712	1.49038867120176
1.52447331087991	1.53879103284273
1.56481212380735	1.57500794654502
1.58605869798131	1.59158623207776
1.58004023453506	1.58098148695992
1.54693677741086	1.54277619554003
1.48878959011402	1.48126910806444
1.40790165465254	1.39862775392791
1.30657595303442	1.2970196625252
1.18711546726766	1.17861236325108
1.05182317936025	1.0455733855003
0.90300207132021	0.90007025866762
0.742955125155526	0.744270512147808
0.573985322874201	0.580341675335622
0.398395646484236	0.410451277625823
0.218489077993631	0.236766848413171
0.0365685994103855	0.0614559170924286
-0.1450628072575	-0.113313986941644
-0.324102160002024	-0.285375334294287
-0.498246476815189	-0.452560595570738
-0.665192775688993	-0.612702241376237
-0.822638074615436	-0.763632742316023
-0.968279391586519	-0.903184568995334
-1.09981374459424	-1.02919019201941
-1.2149381516306	-1.13948208199349
-1.3113496306876	-1.23189270952282
-1.38674519975724	-1.30425454521262
-1.43569329822157	-1.34741447665896
-1.46061280487749	-1.36927766694402
-1.46542231218382	-1.36982825914298
-1.45054656378635	-1.35077293763694
-1.41770700326601	-1.31545455982865
-1.3698965721089	-1.26832669305572
-1.3135700599078	-1.21420263841249
-1.25170628756466	-1.15754929249195
-1.18728407598148	-1.10201946526972
-1.12328224606021	-1.05029267028756
-1.06267961870285	-1.00412496761137
-1.00845501481135	-0.964420150759791
-0.963731521717812	-0.931219145338604
-0.924879030556502	-0.903620885462976
-0.890139136768631	-0.879733444351133
-0.857416430493067	-0.856847917285264
-0.824743929390904	-0.831997444761323
-0.790641665594047	-0.802799343626472
-0.754287704291299	-0.768185447969284
-0.715482913697131	-0.728617616364111
-0.674465150255164	-0.685688539240312
-0.631666684117122	-0.641341053627267
-0.587500952980968	-0.597097051220323
-0.542216470681067	-0.55360422937207
-0.495827058782875	-0.510588089378995
-0.448121427899104	-0.467119884301637
-0.398734392156092	-0.422047099262757
-0.346059669764327	-0.374432881227247
-0.291505280356532	-0.323896342029192
-0.235693990883528	-0.270775512539658
-0.17924856829614	-0.216031227784732
-0.12279177954519	-0.160885986208484
-0.0669463915815001	-0.106365322470381
-0.0123351713558935	-0.0530091351405246
0.0404191141808069	-0.000878068669593608
0.0898774383944575	0.0502560205178975
0.137640185907286	0.100713789360432
0.18468937093752	0.150811039840455
0.231960725128889	0.200882583402198
0.280036629175337	0.251335458218734
0.328928779115	0.302578640645143
0.378068572646366	0.354813460833189
0.426565565227035	0.407840584456158
0.473612372540545	0.461033812449108
0.518797957086922	0.513496736611494
0.562165564967423	0.564307978854843
0.604040067473045	0.612695944955821
0.644780014946337	0.658042921849596
0.684589519020104	0.699826563447538
0.723452100139622	0.737715038977178
0.761210488671118	0.771859720117717
0.797779059982723	0.803184264753569
0.833394748742797	0.833390330334203
0.868756173160072	0.864579196574725
0.904961255719112	0.898671615645498
0.943279967939854	0.936920869699186
0.98487625456851	0.979734163861425
1.03056473339191	1.02682995258167
1.08225716012912	1.0775281329344
1.13751253270886	1.13087693306203
1.19370446958544	1.18546478092497
1.24820658921316	1.23896838635018
1.29839251004634	1.2876158350731
1.3389675728714	1.32587446201106
1.36154168499076	1.34670079812879
1.35867140850147	1.3425091697244
1.33059622138227	1.3130406424991
1.27738533532883	1.25910815144683
1.20138301154931	1.18299411330261
1.10493351125189	1.08698094480146
0.990381095644734	0.973351062678381
0.860070025936017	0.844386883668397
0.716344563333911	0.702370824506521
0.561548969046588	0.549585301927768
0.398027504282219	0.388312732667153
0.228124430248977	0.220835533459691
0.0541840081550337	0.0494361210403974
-0.121449500791439	-0.123603087855714
-0.29643183538227	-0.295999676493626
-0.468418734409287	-0.465471228138326
-0.635065936664317	-0.629735326054798
-0.794029180939189	-0.786509553508026
-0.942964206025732	-0.933511493762996
-1.07952675071577	-1.06845873008469
-1.20137255380114	-1.1890688457381
-1.30615735407366	-1.29305942398821
-1.39153689032516	-1.37814804809999
-1.45516690134748	-1.43830877557001
-1.49039718277713	-1.47776984984865
-1.50664272857565	-1.50024099106668
-1.50291707935522	-1.50386100681927
-1.4796316166813	-1.48793800239459
-1.43839116653572	-1.45365361683501
-1.38537118460142	-1.40424774142547
-1.32469125962339	-1.34486447342772
-1.25892329092623	-1.28096697689207
-1.19063917783452	-1.2162930789381
-1.12241081967285	-1.15458060668538
-1.05681011576582	-1.09881549500041
-0.996408965437994	-1.0483360606115
-0.944500790804565	-1.00220089186615
-0.898963779964785	-0.959068240430673
-0.856703414673815	-0.917689723021225
-0.816260483641752	-0.87712618801736
-0.776478346670289	-0.836737129131593
-0.736621297360706	-0.796102574427312
-0.696292093172377	-0.754973623776903
-0.655262763095396	-0.713250310938145
-0.613336444941718	-0.670923606816199
-0.570281313920418	-0.627953528699335
-0.52581994938754	-0.584134623001446
-0.47965863936652	-0.539019733696875
-0.431553926340984	-0.491959023319121
-0.380893276719047	-0.442268224691349
-0.32839102541506	-0.389460004902459
-0.274894535532539	-0.333413974025004
-0.220547256895963	-0.27415827783558
-0.165492639329811	-0.21264544512158
-0.109874132658563	-0.15002543384245
-0.0538351867066961	-0.087100213627864
0.00248074870130957	-0.0246717541074963
0.0589302237409755	0.036433701604742
0.115369788587823	0.0958035443886863
0.171655993417372	0.153557595120868
0.227645388405146	0.209912096544515
0.283194523726663	0.265034745352348
0.338159949557447	0.319031098739242
0.392398216073018	0.372064124105462
0.445765873448896	0.424466103222026
0.497506256339769	0.476733341448049
0.548838802725521	0.52939983450746
0.599632598983469	0.582852311605707
0.649592397624032	0.637152381259837
0.698338360492449	0.691929857679026
0.745534354024509	0.746397981299262
0.791012855939063	0.799476542826657
0.834823170308074	0.849975118757104
0.877177571996879	0.896823319802605
0.91834877952675	0.939362051354603
0.958602882970068	0.977679204696888
0.998231331443413	1.01285338880455
1.03768162667862	1.04688610022683
1.07769819997413	1.08224501284734
1.11933298885527	1.12117167914376
1.16370310996207	1.16496472945209
1.2114486378441	1.21337593924544
1.26197408362678	1.26420615108434
1.31271278122475	1.31318114528147
1.35872919450905	1.35417530351178
1.39292596129744	1.37984664872469
1.40697134754409	1.38270379065936
1.39573407668268	1.35750823186113
1.35917672604104	1.30789978211172
1.2975817691951	1.23665908209837
1.21337610641369	1.14593911032662
1.10898663796563	1.03789284530204
0.986840264119778	0.914673265530185
0.849363885144954	0.778433349516606
0.698984401309997	0.631326075766863
0.538128712883741	0.475504422786511
0.369223720135022	0.313121369081108
0.194696323332674	0.146329893156209
0.0169734227455324	-0.0227170264826284
-0.161518081357568	-0.191866411329848
-0.338351288707792	-0.358965282879892
-0.511099299036306	-0.521860662627206
-0.677335212074273	-0.678399572066232
-0.83463212755286	-0.826429032691415
-0.980563145203231	-0.963796065997196
-1.11270136475655	-1.08834769347802
-1.22861988594399	-1.19793093662833
-1.3258918084967	-1.29039281694257
-1.40209023214586	-1.36358035591518
-1.45175627559956	-1.4089701529477
-1.47832302869417	-1.43535927594225
-1.48508005462005	-1.44051340819994
-1.4713925616122	-1.42369114562397
-1.43784345027416	-1.38617236393552
-1.39098476209417	-1.33151154044628
-1.33465268692806	-1.26731852132168
-1.27091298876194	-1.19653662924354
-1.20183143158194	-1.12210918689366
-1.12947377937418	-1.04697951695384
-1.05590579612478	-0.974090942105879
-0.98319324581988	-0.90638678503159
-0.913401892445587	-0.847441079631558
-0.848597499988029	-0.795101079902458
-0.790845832433328	-0.746196498471787
-0.742002548098025	-0.699208779788676
-0.69476586191622	-0.652944838096788
-0.647964341354837	-0.606559856208462
-0.600700190691739	-0.55948286184291
-0.552399509747205	-0.511389032427732
-0.502805016348592	-0.462184659933728
-0.451121880148511	-0.411929614376353
-0.397424039799444	-0.360744707977725
-0.342618875902558	-0.308779279843099
-0.286851088782534	-0.256209589013594
-0.230265378764054	-0.203165344263321
-0.173006446171797	-0.149570346320632
-0.115218991330447	-0.0950380320505198
-0.0570477145646824	-0.0389709615535776
0.00136268380081447	0.0191476936431188
0.0598675034413627	0.0798433245254395
0.118322044032281	0.141851692077816
0.176581605248889	0.204453126370941
0.234501486766505	0.266927957475506
0.291936988260449	0.328556515462204
0.348743409406038	0.388665886870089
0.404776049878593	0.447613879629231
0.459890209353431	0.505871462129828
0.513941187505872	0.56356625325057
0.566784284011236	0.620117210753375
0.616346457104751	0.674351907348801
0.663305688940417	0.725043067624803
0.707904224319427	0.771508275154219
0.750587669757149	0.813924657655873
0.79185214408196	0.853219855099994
0.832104106598293	0.89063185288059
0.871592980550192	0.927177814217475
0.910418633917216	0.963290804694799
0.948581564020484	0.99877679313451
0.986058222434869	1.03309667229693
1.02288522541405	1.06580633532523
1.05920782062918	1.09690043193557
1.09526465101389	1.12690814666937
1.13134635642335	1.15677104319671
1.16780843329352	1.18763403376278
1.20516201786576	1.22067479944533
1.24414136297312	1.2570333461831
1.28561812087921	1.29779188624278
1.33031070136886	1.34379432589446
1.37828864154354	1.39507791576984
1.42833075953032	1.44997585278832
1.47731407210065	1.50430072992413
1.51990256959768	1.55112375128549
1.54878617309155	1.58144139352517
1.55557462228099	1.58562422934311
1.53403450937969	1.55733041839881
1.48654545309029	1.50334929708354
1.41511657138041	1.42673639278586
1.32195636437248	1.32955678131487
1.20927333218892	1.21387553847965
1.07927597495218	1.08175774008932
0.934172792784672	0.935268461952943
0.77617228580883	0.776472779879628
0.607482954147085	0.607435769678464
0.430313297921866	0.430222507158543
0.246871817255602	0.246898068128957
0.0593670122707228	0.0595275283987998
-0.129992616910343	-0.129824036222838
-0.318998570165164	-0.319091549926862
-0.505442347371312	-0.506209936904181
-0.687115448406357	-0.689114121345702
-0.861809373147871	-0.865739027442332
-1.02731562147342	-1.03401957938498
-1.18142569326058	-1.19189070136455
-1.32193108838692	-1.33728731757196
-1.44662330673001	-1.4681443521981
-1.55329384816742	-1.58239672943389
-1.63973421257672	-1.67797937347024
-1.70373589983549	-1.75282720849805
-1.73742451678168	-1.80152808920798
-1.74749574952407	-1.82011618906816
-1.73359806634704	-1.81072468986475
-1.69762150105565	-1.77580730614643
-1.64708955995412	-1.7210738067724
-1.58650197436442	-1.65499188555308
-1.51881726837394	-1.58146441992225
-1.44699396607006	-1.50439428731367
-1.37399059154014	-1.42768436516112
-1.30276566887156	-1.35523753089836
-1.2362777221517	-1.29095666195915
-1.17748527546792	-1.23839388258597
-1.1285864923954	-1.19213297670565
-1.08232136283173	-1.14941972015432
-1.03636621360299	-1.10697199719391
-0.988807918277062	-1.06177511689961
-0.936800370856503	-1.01180206010269
-0.883250681266378	-0.956382228220008
-0.828298380443331	-0.895809678737422
-0.772082999324002	-0.832705311121745
-0.714744068845032	-0.768426630461024
-0.656421119943065	-0.704331141843307
-0.597253683554742	-0.641776350356641
-0.537381290616703	-0.581819484682396
-0.476943472065591	-0.523378662086574
-0.416079758838047	-0.465147645024155
-0.354929681870713	-0.405003512246905
-0.293632772100231	-0.342142289913943
-0.232328560463242	-0.277711700059287
-0.171156577896388	-0.212320133261382
-0.11025635533631	-0.14657598009867
-0.0497674237196504	-0.0810876311495953
0.0101706860169494	-0.0164634769926015
0.0694184429368478	0.0466880917938679
0.127836316103403	0.107296988313238
0.185284774579974	0.165192195838549
0.241624287429919	0.221351786310459
0.296715323716595	0.276386978535728
0.349546659171707	0.330725983237749
0.400171893313835	0.384450489706583
0.449638451699315	0.437333568379637
0.498191751534427	0.489068511231872
0.546215508430392	0.539559991431764
0.594224544637964	0.589113869694943
0.642773568718138	0.638404374535443
0.692293832169141	0.688213617081781
0.742928142302422	0.739082056447854
0.794446747579434	0.791051282731477
0.846291958291388	0.843591300360511
0.897736978747119	0.895741565075653
0.948091325597602	0.946436377804449
0.996898541850318	0.994899662465563
1.04412479113905	1.0409894772191
1.09032727498089	1.08541662052557
1.13671697873601	1.12978151470548
1.18640100577371	1.17634038648941
1.24191302720078	1.22738415485128
1.30027718665613	1.28476549338662
1.35896761907869	1.34744602447808
1.4154584594074	1.41042644742725
1.4672238425812	1.46885872975689
1.50799069266791	1.51447606773543
1.52640882209761	1.53752992251019
1.51826770888671	1.5297687118868
1.48376197088426	1.4927483927431
1.42244793668809	1.42999301782715
1.33690206147927	1.34395671885279
1.22970080043887	1.23709362753383
1.10342060874799	1.1118578755841
0.960637941587696	0.970703594717407
0.803929254139066	0.816084916647589
0.635871001583179	0.650455973088462
0.459039639101113	0.47627089575385
0.276011621873947	0.295983816357574
0.0893634050827589	0.112048866613458
-0.098328556091373	-0.0730798217646775
-0.28448780646737	-0.256948117063009
-0.466537890864155	-0.437101887567715
-0.64190235410065	-0.611087001564971
-0.808004740995774	-0.776449327340957
-0.962268596368452	-0.93073473318185
-1.10211746503761	-1.07148908737383
-1.22497489182215	-1.19625825820307
-1.32826442154102	-1.30258811395575
-1.40940959901313	-1.38802452291804
-1.46261431670707	-1.4463783069634
-1.49337769448039	-1.48270349382742
-1.50596639613592	-1.50115811339834
-1.49928213649798	-1.49972553489343
-1.4732118113833	-1.47733049123635
-1.42858809006973	-1.43397546523967
-1.3721925982243	-1.37486112561035
-1.30690359166624	-1.30556785672831
-1.23559932621482	-1.2302183674511
-1.16115805768926	-1.15293536663626
-1.08645804190883	-1.07784156314136
-1.01437753469277	-1.00905966582392
-0.947794791860322	-0.951256488769822
-0.88958806923074	-0.90309482011325
-0.842653542337187	-0.860900626727257
-0.800055379460331	-0.821720822861738
-0.759267074946527	-0.782591706428081
-0.717898466661984	-0.741208125113315
-0.674245382077332	-0.696427766371846
-0.627616238083539	-0.648365019948225
-0.578312485283335	-0.598012552525378
-0.5272980838399	-0.546650050606581
-0.475749884642352	-0.495394252137284
-0.424686029885267	-0.445014840415935
-0.374733695955172	-0.395877461165817
-0.326005177348671	-0.347889136683303
-0.278080892446258	-0.300471917649685
-0.230126994134292	-0.252625570064765
-0.181132171285578	-0.203117155063149
-0.128638134877297	-0.150772143013208
-0.0741147621413608	-0.0947674538221451
-0.0182003168718845	-0.033946086468474
0.0384669371370183	0.0295414364137884
0.0952487360912333	0.0942114357353838
0.151506816196647	0.158580232407054
0.206602913659144	0.221164147339542
0.259898764684611	0.280094683392137
0.309964765293788	0.333823620827002
0.357754214310704	0.3825797004828
0.403930787374471	0.427209589550174
0.44910690643183	0.46911602465916
0.493620497876978	0.509875022974997
0.537498670190035	0.550834211508079
0.58061019054052	0.592825536467765
0.622906020970139	0.636105896006023
0.664601256712128	0.680545305486346
0.706192375920262	0.725878189222238
0.748291383850015	0.771775913319068
0.791360305800011	0.817734743906954
0.83548799671458	0.862983179484775
0.880323626748702	0.906596145687015
0.925199477243452	0.947849755846995
0.9693813065862	0.986659399612995
1.01234677427786	1.02382139107269
1.0540348337616	1.06086475676201
1.09500271664367	1.0995888146128
1.13638054531345	1.14153100823096
1.17957705670571	1.18757492695353
1.22581037898936	1.23774998226154
1.27580103997424	1.29109990452138
1.32851685202433	1.34551281078328
1.3807324737807	1.39755228108182
1.42899559753564	1.4423553285597
1.46631701906946	1.47368164266169
1.48486000938244	1.48435221770725
1.47666454400071	1.46726512397557
1.44070778674656	1.42075691517521
1.37960357410912	1.3514735792522
1.29572684966843	1.26159678405193
1.19145255700457	1.15330819741978
1.06915563969759	1.02878948720115
0.931211041327538	0.89022232124143
0.779993705474486	0.739788367386012
0.617878575718487	0.579669293480289
0.447240595639599	0.412046767369653
0.270454708817881	0.239102456899495
0.0898958588333902	0.0630180299152073
-0.092061010733815	-0.114024845737817
-0.273040956303676	-0.289844502214187
-0.450669034296136	-0.462259271668511
-0.622570301131135	-0.629087486255395
-0.786369813228616	-0.788147478129449
-0.939692627008521	-0.93725757944528
-1.08016379889079	-1.0742361223575
-1.20540838529537	-1.19690143902071
-1.3130514426422	-1.30307186158952
-1.40071802735121	-1.39056572221854
-1.46603319584236	-1.45308865460212
-1.5025291929143	-1.49355952035824
-1.52123383357624	-1.51500199427798
-1.52052064806959	-1.51537299705691
-1.49976883467523	-1.49415119540336
-1.45971320201576	-1.45186194447604
-1.40666689948012	-1.39383674787157
-1.34350193008032	-1.32552678603343
-1.27309029682832	-1.25085821776734
-1.1983040027361	-1.17375720187905
-1.12201505081564	-1.09814989717428
-1.04709544407893	-1.02796246245878
-0.976417185537938	-0.967366673958386
-0.912852278204645	-0.915066098200814
-0.860045136144117	-0.867864053339798
-0.814598813800538	-0.823105257006117
-0.772610716411104	-0.778406038896377
-0.732200665426348	-0.732234689351691
-0.691689594125577	-0.684090116543029
-0.649857875527308	-0.634333430120451
-0.606118216950739	-0.583843178813949
-0.560544051534808	-0.533667494598202
-0.513722795050759	-0.484762320141995
-0.466471113249558	-0.437837529264654
-0.419509652511377	-0.39328682322802
-0.37321264117935	-0.351121520414038
-0.327517301813824	-0.310856234504299
-0.28200310249176	-0.271434737833211
-0.236085159970687	-0.231372886255133
-0.189255337884971	-0.189183086914097
-0.141298254330128	-0.143899865649266
-0.0923923761114772	-0.0954182901208164
-0.0430288057194148	-0.0444826104517492
0.00623482411277194	0.00764190134494972
0.0550608456521152	0.0596558434992628
0.103499307326538	0.110674350542848
0.151931067408095	0.160477786600041
0.20080044163356	0.209440787793411
0.25029184558342	0.258120174835816
0.300133557418287	0.306706493249965
0.349616936187679	0.354702890471429
0.397817985603897	0.401094247493131
0.443937193248808	0.44493713079073
0.487603861515561	0.48600378181395
0.529000911885295	0.525055579220658
0.568780525151716	0.563566968477943
0.607830980118061	0.603102214416278
0.64699803385417	0.644705317241724
0.686866261014272	0.688529363018844
0.727651637336371	0.733786541730886
0.769194635831281	0.779047350788561
0.811023811442931	0.822807722052856
0.85247445567403	0.864081099178068
0.892868898555699	0.902726113280699
0.931777734396725	0.939393844230446
0.969334404518423	0.975224011134267
1.00646640507693	1.01151808082666
1.04486300288147	1.04955561263869
1.08655687193055	1.09052337116889
1.13381339945621	1.13530153971665
1.18652745815455	1.18387352550779
1.24053181510962	1.23446305286879
1.29186056713708	1.28283184149208
1.33529305874168	1.32221137930025
1.36088263852789	1.3441071290122
1.36003806804775	1.33986320122457
1.3341319719485	1.30966265982196
1.28273736199289	1.25473402828599
1.20825630717564	1.17744527763378
1.11309087649149	1.08016437888241
0.999643138935183	0.965259303049009
0.870315163501449	0.83509802115067
0.727509019185023	0.6920485042045
0.573626774980639	0.538478723227605
0.411070499883034	0.376756649237089
0.242242262886941	0.209250253250059
0.0695441329870969	0.0383275062836194
-0.104621820821765	-0.133643620645125
-0.277853529544909	-0.304295156519068
-0.447748924187601	-0.471259130321105
-0.611905935755105	-0.632167571034131
-0.767922495252688	-0.784652507641041
-0.913396533685612	-0.926345969124729
-1.04592598205914	-1.05487998446809
-1.16310877137855	-1.16788658265402
-1.26254283264909	-1.26299779266541
-1.34182609687604	-1.33784564348516
-1.39525615081823	-1.38436227214312
-1.4264786245192	-1.41287602086127
-1.43875777162554	-1.42216111049244
-1.43093904334313	-1.41203125309575
-1.40334688331456	-1.38368145407133
-1.35834919975731	-1.33973229216125
-1.30305605375197	-1.28373515548741
-1.23994582847175	-1.22154614099489
-1.17149690708986	-1.15596051536651
-1.10018767277953	-1.0897735452851
-1.02849650871396	-1.02578049743346
-0.958901798066368	-0.966818419325554
-0.893881924009966	-0.913080876975475
-0.835915269717966	-0.863595845081058
-0.787203649418439	-0.817299707957035
-0.741216139105061	-0.772986668484776
-0.696430638305272	-0.729579328771491
-0.651719956016068	-0.686211358650412
-0.606396109396489	-0.642181253220193
-0.560105038584801	-0.596866835649771
-0.512688930179809	-0.549680482183923
-0.464088103931285	-0.500141359558457
-0.414309130984851	-0.448056249133582
-0.363458946702474	-0.393701731159398
-0.311807557887379	-0.337868573848913
-0.259814467806417	-0.28169725237633
-0.208072958560241	-0.226365944534808
-0.157190810901957	-0.172771593977028
-0.107655429573099	-0.121329422995511
-0.0597009705496405	-0.071959795018425
-0.013192917971895	-0.0242414804678582
0.0324236795238183	0.0223956225889962
0.07805507623586	0.0686072806617536
0.124753039929014	0.115235414842115
0.173430776076529	0.163370251807942
0.225476811639077	0.214138851951916
0.27942144181905	0.268207147833001
0.3342442476238	0.325257578654256
0.388924810060678	0.383820169886074
0.442442710137035	0.441665742695996
0.493537416325194	0.49659210227582
0.540771256689137	0.547171263593013
0.584019912807966	0.593124218758956
0.62387679803567	0.635248332982693
0.661445713387945	0.674982738110069
0.697928390710878	0.713770773681054
0.734189417721636	0.752442745319734
0.770459588093588	0.790889526555906
0.806308929534968	0.828219654757834
0.840913569795228	0.863317795683332
0.873485970720708	0.895483776572632
0.903680506241907	0.924846828594513
0.931862695360577	0.952418000552074
