# Supplementary material for: A multiwavelength photoplethysmography dataset with blood pressure and heart rate reference measurements
Source: Data Brief. 2025 Nov 14;63:112284. doi: 10.1016/j.dib.2025.112284 (PMC12682042; doi:10.1016/j.dib.2025.112284)
Supplement: Supplementary file 1 [file mmc1.zip › ppg_csv/ppg_subject_076.csv]

IR_PPG	Red_PPG
-2.05875430558846	-1.98207795354977
-2.10567982193334	-2.00408136208323
-2.1021263265868	-1.9792678904185
-2.06305318388784	-1.92276287582826
-2.00092731359606	-1.84675320410644
-1.92467430820082	-1.75953087983144
-1.83923809056289	-1.66537866955775
-1.7399001295397	-1.56517117910889
-1.62049832195594	-1.44741901481123
-1.48777567926412	-1.31847325638781
-1.34504165750251	-1.1811510093822
-1.1956057127094	-1.03826937933795
-1.04277730092307	-0.892645471798619
-0.889865878181806	-0.747096392307768
-0.740180900523899	-0.604439246408952
-0.59703182398763	-0.46749113964573
-0.463728104611285	-0.33906917756166
-0.343579198433148	-0.2219904657003
-0.239894561491505	-0.126435387177184
-0.163795218865436	-0.0522051720892731
-0.106941528740537	0.00174031329434995
-0.0657107300772328	0.0383015020973773
-0.036101478661686	0.0617684074029624
-0.0140711391182001	0.0771197120373025
0.0042842805122276	0.0892526877572283
0.0225308265739627	0.102309943525654
0.04362594518966	0.119270992877902
0.0696814319134703	0.141932583032849
0.101888441853042	0.171235102578008
0.140626907717277	0.207659888347767
0.185675075195442	0.25136116766737
0.236440777953212	0.30201060579648
0.292184495016849	0.358685196935028
0.352184777435233	0.419955564670472
0.415774900381466	0.484025747711717
0.482266220792696	0.548870525610447
0.550875718945091	0.612491172018416
0.62072097136475	0.673319639508732
0.69084787544235	0.730607332307503
0.76028928347051	0.784647453726861
0.828190028249845	0.836725275162924
0.89396545728523	0.888659093207446
0.957387341966012	0.941971526617024
1.01847776229635	0.997043731718137
1.07721278541851	1.0527311793561
1.13320876089283	1.1066725183381
1.18558776247397	1.15607904560816
1.23311665022974	1.19861208728169
1.27464539626961	1.23308683921685
1.30984205787395	1.25991044986475
1.34005714861508	1.28126369457149
1.3688793314272	1.3010396621284
1.40181533065194	1.324389345952
1.44464229631365	1.35643440260076
1.50040638780152	1.39972795024427
1.56575607943114	1.45077280455759
1.6280042580939	1.49698845021296
1.66455030615921	1.51609177123205
1.6461521019668	1.47665395004215
1.51570751846306	1.32975584901905
1.27770430565746	1.08437596173077
0.954468996795459	0.761621894822833
0.568328125122546	0.382601254940759
0.1416082238842	-0.0315783512699271
-0.303364173674097	-0.459809317163699
-0.744262534306866	-0.880984036095035
-1.15876032476863	-1.27399490141841
-1.5245310118139	-1.6177343064883
-1.81924806219719	-1.89109464465917
-2.02058494267304	-2.07296830928552
-2.11054476913629	-2.14792414976707
-2.13300768269636	-2.15951736195979
-2.11669526751585	-2.13343207578096
-2.07645764556695	-2.0830659050854
-2.02267593761679	-2.01806248133269
-1.96095910832037	-1.94422355630687
-1.8927042667365	-1.86386025812767
-1.81616562601967	-1.77636553364891
-1.72113698025858	-1.67267904263321
-1.59936919464931	-1.54532717001088
-1.45933042972359	-1.40228562942571
-1.30569715145083	-1.24777816449633
-1.14314582580047	-1.08602851884137
-0.976352918741947	-0.921260436079443
-0.809994896244684	-0.757697659829192
-0.648748224278113	-0.599563933709243
-0.497289368811666	-0.451083001338224
-0.360294795814772	-0.316478606334764
-0.242440971256863	-0.199974492317492
-0.152352426356455	-0.113273625055769
-0.0914180603797186	-0.0481067131028193
-0.0504266457610814	0.000272153699292157
-0.0224122614104316	0.0369734004224346
-0.00063891678344418	0.0665856281469
0.0202597815717204	0.0927612981941469
0.043802081582802	0.118259780274902
0.0718382790603781	0.145273084783555
0.105165422814837	0.175688622647086
0.144203739420456	0.211006499594894
0.189391854780931	0.252016219619256
0.241179466698044	0.298610151352833
0.299739095994051	0.350003237280585
0.364637940912601	0.405263882398747
0.434704922366447	0.463738891323445
0.50818786924111	0.525103563014221
0.583119412535783	0.589130687101454
0.657733970616982	0.655412021393772
0.730809500024347	0.723224429060993
0.801853878324688	0.791599124474535
0.871056231477926	0.859487216587383
0.938969742338393	0.925948690082044
1.00603362999735	0.990351835957064
1.07216440576899	1.05243438024894
1.13661920393992	1.11214440071125
1.19821306489091	1.16942828828681
1.25585941197808	1.22420248745045
1.30929369890621	1.27662183528049
1.35975508939378	1.32757587707584
1.41033838720823	1.37915838872354
1.46567349883923	1.43464652668029
1.53060571401591	1.49743569386112
1.60775245658509	1.56875761453155
1.69430876786085	1.64472204958005
1.77913570590935	1.71378519247291
1.84161305626852	1.75606997399176
1.85360602843002	1.74350570055485
1.78236581950996	1.62533534188073
1.59613774976058	1.40752140780464
1.31578878443144	1.10939619391487
0.962185888772071	0.75029199579974
0.556196028032035	0.349541109047546
0.118686167460879	-0.0735241707533996
-0.329476727691846	-0.499571548014788
-0.767425692176591	-0.909268727148314
-1.17429376074381	-1.28328341256567
-1.52921396814394	-1.60228330867854
-1.81131934912745	-1.84693611989863
-1.99974293844477	-1.99790955063762
-2.07894471438252	-2.05660809686805
-2.09815408007793	-2.06981289139336
-2.08428109247263	-2.05170170781567
-2.04976634129558	-2.01386443594908
-2.00348856896715	-1.96444678012343
-1.95041538766995	-1.90789146674642
-1.89179059656558	-1.8452206038382
-1.82571232539975	-1.77471076973987
-1.74805356805519	-1.69282657929445
-1.63970330191221	-1.59017882084897
-1.50967254457292	-1.46233691785363
-1.36271230175842	-1.31776524799777
-1.20357357918981	-1.16131303838542
-1.03700738258819	-0.997829516120665
-0.867764717674685	-0.832163908307557
-0.700596590170389	-0.66916544205016
-0.54025400579641	-0.513683344452534
-0.391487970273855	-0.370566842618743
-0.25904948932383	-0.244665163652847
-0.147689568667442	-0.144581169904869
-0.0679251990741104	-0.0716584283383821
-0.00610449430915024	-0.0181346329956574
0.0429083236232977	0.0217895290106103
0.0841830885734776	0.054479874689859
0.122120126902091	0.085795048749181
0.160180581389581	0.120351343449942
0.200886212057679	0.161164970035055
0.245956377514431	0.20964662054142
0.29643427034497	0.265918652735221
0.352731148418471	0.329319731418292
0.414633484886602	0.398831546554136
0.481374904153729	0.473212342622416
0.551821413232234	0.550936478471482
0.624750662068671	0.630284600178732
0.699176549368237	0.709749936262239
0.774596430936136	0.788571521948391
0.850986393928866	0.867015033660475
0.928504642834386	0.946140347754524
1.00708349430442	1.02717472693791
1.08615655748493	1.11084685886152
1.16465719651657	1.19692817386553
1.2412425994802	1.28401922909035
1.31458796968769	1.36963062459816
1.3836244845464	1.45065613465764
1.44769410906579	1.52422599506095
1.50671497305805	1.5887578005366
1.56151708266812	1.64485926263052
1.61432245108883	1.69570229191461
1.66899337195275	1.74658517813646
1.73049383946634	1.80356488772344
1.80314517611036	1.87116187554757
1.8877195244991	1.94937125428776
1.97813641983554	2.03071256339294
2.05914890871467	2.09853486258409
2.10647162055592	2.12786499521874
2.09161685688778	2.08932129474295
1.96627954720619	1.9393487259784
1.73477948245018	1.68574911542545
1.41712489351422	1.34926731875826
1.03332401129277	0.950648191650966
0.603385066680285	0.510636589777726
0.147316290571227	0.0499773688126843
-0.314874086139947	-0.410584615570011
-0.763177832558777	-0.850304507696212
-1.17758671779081	-1.24843745189177
-1.53809251094158	-1.58423859248254
-1.82468698111662	-1.83696307379437
-2.0173618974215	-1.98586604015312
-2.10069826593658	-2.03934865974093
-2.12831682210405	-2.05552884241882
-2.12939790311465	-2.05048602596615
-2.11555313710837	-2.03579597104333
-2.09391402829567	-2.01759600475939
-2.06723998417866	-1.99665495341558
-2.03455272344085	-1.96937352200291
-1.99216042366947	-1.92957229124281
-1.93501812894421	-1.87072545804792
-1.85349455450668	-1.78431500510494
-1.74449771719309	-1.67100361951634
-1.61658197777279	-1.53950008469226
-1.47469416078126	-1.39491838416219
-1.32378109075401	-1.2423725014556
-1.16878959222652	-1.08697642010198
-1.01466648973428	-0.933844123630825
-0.866358607812787	-0.788089595571611
-0.72881277099753	-0.654826819453826
-0.606975803824	-0.539169778806954
-0.508725856698918	-0.449763531040675
-0.434064107076057	-0.376172005681679
-0.376753481262615	-0.315830922284527
-0.333089335675397	-0.266455368365368
-0.299063586852	-0.226309818104548
-0.270773207356894	-0.193968987979982
-0.244678802993304	-0.167756032535598
-0.217728460848599	-0.145192069872052
-0.187360878424224	-0.122790116497095
-0.151457449740358	-0.0963560410395772
-0.108359820944804	-0.0617628731400002
-0.0570111635187281	-0.0159756236606214
0.00286754235783765	0.0420754768285647
0.0707342250037072	0.111168867144767
0.145421642559981	0.188227795190261
0.225535431259079	0.269455142141041
0.309859611802939	0.351764575583009
0.397538326608446	0.433823533494161
0.487970074373628	0.51615985892079
0.580570638141347	0.600389907907987
0.674621541786828	0.688075897539756
0.769291806613183	0.779732729445545
0.863779234848168	0.87430678115912
0.957454927295252	0.969280024147509
1.04991519332125	1.06141263662229
1.14090147659092	1.14784676739774
1.23008707611958	1.22700317314536
1.3168120611762	1.298800678787
1.39994907487538	1.36420397908542
1.47806574275612	1.42457646544107
1.54995956921658	1.4814081167207
1.61548606032614	1.53658993032893
1.67637794304307	1.59288920873595
1.73660945247444	1.65412025493577
1.8018656323008	1.7246503520775
1.87781207578648	1.80799891374313
1.96723401036088	1.90440145171636
2.06667757467176	2.00768746081488
2.16368865255082	2.10264195628138
2.23594916822664	2.16453467613931
2.25345341871632	2.15606554181619
2.18390881529084	2.02511205925901
1.99040839863876	1.7831969286209
1.69440526328318	1.45118119457274
1.3173525037472	1.04992590178539
0.88070321455395	0.600292094929744
0.405910490226528	0.123140818676661
-0.0855725747119545	-0.36066688230298
-0.572292885738388	-0.830269963338307
-1.03279734832966	-1.26480737975844
-1.44563286796267	-1.64341808689252
-1.7893463501143	-1.94524104006966
-2.04248470026144	-2.14941519461899
-2.18359482388099	-2.23943236999081
-2.22912984466391	-2.27324533287105
-2.2436073033858	-2.28239186324481
-2.24066395523389	-2.2782387469098
-2.22894198782202	-2.26734156200946
-2.21242120008505	-2.25218807693625
-2.19130137086136	-2.23209866974673
-2.16302592748197	-2.20403986607484
-2.12329472340955	-2.16342303482874
-2.06712307617491	-2.10515248243084
-1.98545899273273	-2.0249275087181
-1.87571793697804	-1.91283464570193
-1.74660100069049	-1.78027031373098
-1.60338281451601	-1.63273706332188
-1.45133800910048	-1.47573744499129
-1.29574121508983	-1.31477400925585
-1.14186706312995	-1.1553493066322
-0.994990183866757	-1.002965887637
-0.860385207946153	-0.863126302786888
-0.743326766014045	-0.741333102598516
-0.652237354918491	-0.647768743256641
-0.5865684135661	-0.575153967915142
-0.538564705618706	-0.520433406136493
-0.50263390718435	-0.479095109993415
-0.472644665923057	-0.445782766736929
-0.443051353762514	-0.415019346410789
-0.409761657341896	-0.381962865158817
-0.370500485820311	-0.343077766645811
-0.324610758639825	-0.296602925922737
-0.272470141917553	-0.242630075361258
-0.21484631386096	-0.182625935714263
-0.15245968790878	-0.118505367172294
-0.0858409466482738	-0.051657334627288
-0.0153970330175417	0.0176276307071533
0.0584728871626862	0.0900792541991383
0.135331405274507	0.166802481364834
0.214759705714264	0.248426530946802
0.29647350123445	0.334499883209102
0.380376765702073	0.423440083654613
0.466423770675322	0.513016090930117
0.554314800855028	0.601061302976632
0.643240990678264	0.686076826915066
0.731922519797957	0.767517692651243
0.818976685976371	0.84574825638364
0.903384052774901	0.921771721874463
0.984748768577087	0.996751960546775
1.06321234919832	1.0713411054146
1.13912383121002	1.14507160723215
1.21269780638848	1.21622469328603
1.28383568914657	1.28238877030248
1.35214141724709	1.34145913475747
1.41707477454875	1.39252651488381
1.47818381419567	1.43624911975186
1.53533492064313	1.47469803882393
1.58881748806387	1.51082357767991
1.63922004325177	1.54765143190917
1.68710686034911	1.58740736522577
1.73266439295398	1.63087794156185
1.77549680062772	1.67720917304839
1.81470864201721	1.72418504948553
1.84936655803731	1.76901678985179
1.87928579526551	1.8095430563602
1.90586325075549	1.84543780320307
1.93254434163913	1.87892202174879
1.96452963111189	1.91457527627878
2.00744687533655	1.95796882915502
2.06497995466251	2.01311923470277
2.13582778052336	2.07918701809171
2.21077241557947	2.14730533087457
2.27099614602314	2.19885072297937
2.28894437206935	2.20658493001231
2.22118601674386	2.12992900232601
2.03139873750575	1.9349006316605
1.73981421446258	1.64178161616585
1.36666412772191	1.27085375399214
0.932180157391296	0.84239884328945
0.456593983578302	0.376698682207853
-0.0398627136095156	-0.105964931102571
-0.5369582540646	-0.585310198491747
-1.01446095767939	-1.0410553218096
-1.45213914434633	-1.45291850290604
-1.82976113395787	-1.80061794363101
-2.12709524640643	-2.06387184583442
-2.32390980158447	-2.2223984113662
-2.40557196808921	-2.28378214063974
-2.43223529603552	-2.30932912410666
-2.43448061728432	-2.31255695734266
-2.42341843029112	-2.30249348029873
-2.40515888341488	-2.28363829699976
-2.38123913545149	-2.25665263411929
-2.34951303155614	-2.21934554009008
-2.30542088927955	-2.16782081144908
-2.24360296930402	-2.09780185851131
-2.15590767546044	-2.0026729008306
-2.04196548286315	-1.88311498091984
-1.91054780220625	-1.74798533728555
-1.76720494348934	-1.60319611619662
-1.61748721671204	-1.45465946392197
-1.46694493187398	-1.30828752673048
-1.32112839897476	-1.16999245089107
-1.18558792801401	-1.04568638267263
-1.06587382899133	-0.943753387864724
-0.970373944114432	-0.864758158334022
-0.898592838060483	-0.802765497015806
-0.843687952743094	-0.753990480222983
-0.80125374794872	-0.714659048385724
-0.766500339911878	-0.681248555638769
-0.734811125645697	-0.650490209997733
-0.702158764901945	-0.619499954587779
-0.66542584384994	-0.58609452481187
-0.622600033261967	-0.549046980981856
-0.572771387903577	-0.508002998104743
-0.51592526126546	-0.462999230831259
-0.452620466307785	-0.413892636666272
-0.383684663775769	-0.36010794390772
-0.310023426072061	-0.300845326597945
-0.232556201230435	-0.235556375245561
-0.152219815050342	-0.16435491910668
-0.0699718210887406	-0.0881201068708227
0.0132371231593733	-0.00822667744080038
0.0964777471483438	0.0739337873765026
0.178809526218824	0.157332828875851
0.25926396174117	0.241366596802584
0.336897553708342	0.325636233057447
0.410908586339944	0.40968385574867
0.480785822817284	0.492856830700182
0.546404792552858	0.574322059668823
0.607994911940877	0.653209302925792
0.666010795130105	0.728792300328882
0.720974317342818	0.800572822917996
0.773323421248082	0.868265348767887
0.823355282471012	0.931775052157259
0.871329689364198	0.991219743468274
0.917616769469355	1.04692490474442
0.962673472026889	1.09925109833655
1.00682476570725	1.14827500042434
1.05006045629158	1.19359619877367
1.0920321369188	1.23452414230829
1.13225059271991	1.27056957870867
1.17037190983673	1.3018410155892
1.20643325139013	1.32900833957587
1.24091308722048	1.35292846235395
1.27457156433688	1.37429961609864
1.3081581330626	1.39354915847117
1.3421441786128	1.41092229374297
1.37662254798095	1.42670275883472
1.41145931155087	1.44157635890997
1.44672475115751	1.45712848978148
1.48333040694184	1.47622252738935
1.52357838875667	1.50285577922266
1.57111242271329	1.54125320797721
1.62976795667967	1.59418569944314
1.70114185101802	1.66068762498871
1.78131447761619	1.73364206876929
1.85787856976239	1.79802849689347
1.90883779106723	1.83085644203912
1.89861751368324	1.80307873048156
1.76994981479356	1.66063791552474
1.53240733975889	1.40917080340593
1.20664357318239	1.07030905594191
0.813311999667223	0.665684334949441
0.373066103816541	0.216928302245279
-0.0934406297664942	-0.254327380353805
-0.565554716478725	-0.726451051031048
-1.02262267171699	-1.17781104796969
-1.44399101087814	-1.58677570935296
-1.809006249359	-1.93171337336409
-2.09701490255642	-2.19099237818633
-2.28736348586725	-2.3429810620029
-2.36529870124773	-2.39325563632801
-2.37987367231387	-2.39039828299115
-2.35808800991141	-2.3517589281505
-2.31256068816213	-2.29185381778768
-2.25161034461777	-2.22054799059089
-2.17923915592393	-2.14236153415389
-2.09579054449787	-2.05700916094999
-1.98410038504671	-1.955042884723
-1.85265800137601	-1.82911499546859
-1.70573936668297	-1.68734485964695
-1.54762045416478	-1.53433798406076
-1.38257723701864	-1.37469987551269
-1.21488568844174	-1.2130360408054
-1.04882178163129	-1.05395198674156
-0.88866148978448	-0.902053220123839
-0.738680786098508	-0.761945247754908
-0.603155643770571	-0.638233576437434
-0.486362035997868	-0.539208507891155
-0.396696801160671	-0.467534440416335
-0.335469591870902	-0.416046640915832
-0.294212971648309	-0.379534856998508
-0.267115235752376	-0.352946437761084
-0.248255034556871	-0.332247872696955
-0.232411430260236	-0.314640989036983
-0.215485495405772	-0.298173482349127
-0.194568999916315	-0.281086058320212
-0.167798849259837	-0.261349076806169
-0.134128825138864	-0.236661249014707
-0.0930997053810393	-0.204889520515501
-0.0446610842299066	-0.164687186144435
0.0109006561661049	-0.115919181594521
0.0729172784597008	-0.0596429091333308
0.140272675196501	0.00233457370347559
0.211468231308432	0.0680916691919845
0.28486996486617	0.136129193013993
0.359019394385153	0.205623436942181
0.43284654363892	0.276395962377949
0.505716072966854	0.348647533215617
0.577315283790152	0.422467786347686
0.647419073714662	0.497254811043745
0.715643390536278	0.571376181245243
0.78136369716835	0.642326249015607
0.843848660044084	0.707328509994704
0.902482759595982	0.76413973699851
0.95695486961312	0.811843953418238
1.0073476288181	0.85147297824297
1.05408674016366	0.886249710503332
1.09778289413589	0.921191090617701
1.13906456966406	0.961924919689172
1.17844605516267	1.01295247917778
1.21621123280098	1.07594368935516
1.25230666653378	1.14868761079895
1.28626105591438	1.22513796148698
1.31716943391206	1.2967531406104
1.34382636866279	1.35491212878551
1.36509336255822	1.39369474644959
1.38051610881699	1.41209873182591
1.39108478398028	1.41496393339027
1.39986943143521	1.4122511354182
1.41212486414876	1.41672994151408
1.43441138339668	1.44047552284847
1.47247656020579	1.49078099056796
1.52812276288864	1.56639051673181
1.59586660823557	1.65521432158768
1.66064163527565	1.73447773559759
1.69786928392666	1.77374001801779
1.67781055922743	1.74363681337483
1.54658377526852	1.60586744435465
1.30810155670752	1.36653561780762
0.983418075510095	1.04583369307334
0.593587503641904	0.663954029491413
0.159664013068606	0.241088986401441
-0.297298224244138	-0.20256907685697
-0.756245036330672	-0.64682780094422
-1.19612225122533	-1.0714948265207
-1.59587569696247	-1.45637779424682
-1.93445120157641	-1.78128434478295
-2.1907945931015	-2.02602211878952
-2.34385169957209	-2.1703987569269
-2.39946768408618	-2.22104922553377
-2.41049886052127	-2.22763413994092
-2.39067902308899	-2.20215035473104
-2.3506260497214	-2.15446041170637
-2.29720168953407	-2.09157078576253
-2.23337015945247	-2.01744664967367
-2.15853873321206	-1.93318960561661
-2.06289832174324	-1.83180179679774
-1.93903912330083	-1.70755439866972
-1.79581538544455	-1.56814903156644
-1.63806095098552	-1.417735930769
-1.47060966273487	-1.26046533155849
-1.29829536350373	-1.10048746921601
-1.12595189610324	-0.941952579022637
-0.958413103344508	-0.789010896259471
-0.800512828038678	-0.645812656207601
-0.657084912996874	-0.516508094148119
-0.532963201030225	-0.405247445362116
-0.43699140919311	-0.324384560938848
-0.368533199586423	-0.269053991562027
-0.318359531394384	-0.235675147202502
-0.280678881338337	-0.218749813325174
-0.249732273699784	-0.211667396543233
-0.220543804855427	-0.207506733705331
-0.189331816319778	-0.199845308467266
-0.153592078683208	-0.183547052400157
-0.111935295287494	-0.155372018663527
-0.0637971041051514	-0.114225076488487
-0.00915114172521927	-0.0609902980805471
0.0516690973912346	0.00201747172554594
0.118009394256209	0.071908240280743
0.188874007424951	0.146105800019407
0.262981280222863	0.222859824432143
0.338961105613309	0.301200043336233
0.415611220599272	0.380493622471912
0.492052426446043	0.45995339641774
0.567720266270915	0.538435439023945
0.642259286567857	0.614585910906044
0.71540208463724	0.687147551097041
0.786909999220848	0.755299006153409
0.856620692762012	0.818959487751244
0.924538263675609	0.878898014558544
0.990867421770245	0.936479975316199
1.05594248643448	0.993124949879765
1.12005383325715	1.04980028597153
1.18325900013392	1.10676894088376
1.24529800401452	1.16361678756722
1.30565235077445	1.21957086763506
1.3636798919652	1.27401882258796
1.41870124286448	1.32684446925852
1.46998155246834	1.37824973148977
1.51669527016309	1.42823178572603
1.5580417484438	1.47621964105806
1.59363983971515	1.52130427496537
1.62416503463606	1.56312936575803
1.65196199154027	1.60299539273312
1.68122775301245	1.64439535111447
1.71740330995171	1.69231532920411
1.76556384426287	1.7511424274585
1.82784528476923	1.82163461828885
1.90037175203447	1.89787666641847
1.97067110172097	1.96537159822251
2.01690185999434	2.00134017945977
2.00564592012306	1.97854984549731
1.88134317625487	1.84634238316925
1.6510275747416	1.60838602769402
1.33378421425083	1.28438190557575
0.948698193450173	0.894031143318612
0.514854611007207	0.457034867426754
0.0513385655895265	-0.00690579559566836
-0.422764844135274	-0.478089719244503
-0.888370519499605	-0.936815777015594
-1.32639336183587	-1.36338284240479
-1.71774827247648	-1.73808978890793
-2.04335015275385	-2.04123549002087
-2.28411390400037	-2.25311881923945
-2.42095442754847	-2.35590828079413
-2.4648694571141	-2.39431713683671
-2.46764736711108	-2.39764936933819
-2.44247602585769	-2.37880387370917
-2.39962758028293	-2.34666476077743
-2.34595496546944	-2.30593597259286
-2.28483833294613	-2.25759713116699
-2.2164824799255	-2.19972632208406
-2.13856315513163	-2.12859418786591
-2.0330413213441	-2.03470002495607
-1.90855865039156	-1.91445509445056
-1.7691297219079	-1.776494255161
-1.618769115527	-1.62546826822221
-1.46149141088277	-1.46602789476898
-1.30131118760909	-1.30282389593611
-1.14224302533985	-1.14050703285841
-0.988301503708947	-0.98372806667069
-0.843501202350272	-0.837137758507739
-0.711856700897716	-0.705386869504365
-0.59738257898517	-0.596219074782498
-0.510393289739159	-0.510316909193804
-0.442135220234638	-0.441267910189224
-0.388583272862267	-0.385034763087068
-0.345153295042687	-0.337429196737987
-0.307461889462542	-0.29463955716426
-0.27188004046745	-0.253560754200608
-0.235762253407744	-0.211914323848394
-0.197379343023205	-0.168178224347146
-0.15569204958668	-0.121439485976742
-0.110088398506059	-0.0712780848218098
-0.0601503518883699	-0.0177382957124813
-0.00549574922453379	0.0387151808078816
0.0542770016098289	0.0974819178467671
0.119527730014532	0.158379548706749
0.190414417394416	0.222091000863197
0.266729896156403	0.290048274003481
0.347838652990056	0.363759669214969
0.432740680015879	0.444044541196008
0.52023694315731	0.530646510805241
0.609142394843086	0.622297083694282
0.698471822220785	0.71701185607658
0.787520184382743	0.812471742265518
0.875800432796036	0.906395780594695
0.962874446753069	0.996765075456518
1.04813438600405	1.0818384021304
1.13061268747212	1.16013260733776
1.20896987563454	1.23060928219912
1.28176542312543	1.29301297619578
1.34789036410211	1.34798016685455
1.40688266081071	1.39670058743106
1.45893638050099	1.44037611453294
1.5046434532265	1.47978693601664
1.54466114193525	1.51508688918914
1.57951879726756	1.54593976284928
1.60970861535822	1.57207861335083
1.63607538239807	1.59417099373298
1.66036694396097	1.61458475695161
1.6856934569592	1.63754994082341
1.71658189260078	1.66847174504347
1.75827456563433	1.71249634778569
1.81503986971122	1.77257347824792
1.88758372964713	1.84720287142937
1.97008978335097	1.92814215272299
2.0479325970335	1.99880314590187
2.09741143149408	2.0345337929046
2.08533049770059	2.00660819603045
1.95755055319498	1.86614589510016
1.72134537897456	1.61873522291642
1.3969111991689	1.28549744723813
1.00444423790752	0.887553835824181
0.564140719319982	0.446025656433454
0.0961968675358272	-0.0179658231751588
-0.379191093315399	-0.483299335242767
-0.841826939104151	-0.928853612010481
-1.27151444570088	-1.33350738571941
-1.64805738897605	-1.67613938861067
-1.95125954480011	-1.93562835292536
-2.16092468904351	-2.0908530109046
-2.25956790444958	-2.14931959826769
-2.29745813302124	-2.17182343264402
-2.30563080710684	-2.17459683447123
-2.29654192754675	-2.16807573766915
-2.27752743246286	-2.156634541463
-2.25123742558483	-2.1397956623333
-2.21680627763135	-2.11413491434652
-2.17119797884545	-2.07509202035509
-2.11044607553733	-2.0182828526965
-2.02657592291792	-1.94039935726867
-1.91859117758801	-1.83344683352551
-1.79425226864625	-1.70848711325663
-1.65756746866357	-1.57021273077528
-1.51254505021089	-1.42331622039467
-1.36319328585912	-1.27249011642802
-1.21352044817919	-1.12242695318857
-1.06753480974204	-0.977819264989547
-0.929244643118567	-0.843359586144166
-0.802658220879709	-0.72374045096566
-0.691783815596387	-0.627616925699823
-0.604777511917041	-0.54960486347395
-0.531197338070648	-0.488082394644105
-0.468410818241446	-0.440099264128921
-0.413744005565694	-0.40160644604334
-0.364641832348637	-0.367990485503564
-0.318594275492895	-0.334855237336609
-0.273037732576832	-0.298785164348814
-0.22544007380564	-0.257781590382735
-0.173611143028745	-0.211195262248977
-0.116090818149964	-0.159281940956557
-0.0523741157291943	-0.10267576114015
0.0171632251796261	-0.041973243511893
0.0915621948274203	0.0225521675768845
0.169630887292047	0.0911327522825813
0.250245495394653	0.164517374824044
0.332558833168006	0.24369226425917
0.416057889061187	0.32928276493835
0.500442015675457	0.420793102673545
0.585410542150622	0.516130069476746
0.670486342333338	0.611844126285212
0.754959397543782	0.704101529718047
0.837981372482177	0.78992241243327
0.918768504454399	0.868038976413954
0.996821347351693	0.939027985984675
1.07203850088986	1.00479428396301
1.14463797100232	1.06770133100192
1.214914425015	1.12973124229685
1.28297150383877	1.19197438914033
1.34858448456801	1.25451423000412
1.41122715620514	1.31660397643568
1.47017488014724	1.37696108429299
1.52459736823431	1.43403162201211
1.57364106446214	1.48625119385144
1.61660911611129	1.53244317925227
1.65338595581392	1.57237485499605
1.68510613984059	1.60734310040575
1.71477343007978	1.6405522119301
1.74732700380808	1.67691894631546
1.78867883341969	1.721914907316
1.84353233258974	1.77931064266935
1.91230761078304	1.84820651818397
1.98805492720471	1.92027888840452
2.05459335109593	1.97847993398319
2.08708568542421	1.99824232920063
2.05606924177864	1.93547440951589
1.91412784875031	1.76006565981064
1.6670210350591	1.49135859410831
1.33496355884332	1.14869572643233
0.938170178241286	0.751419570806141
0.49685565139131	0.318872641253167
0.0312347364317022	-0.129602548203155
-0.438477808499222	-0.574663483539391
-0.892067225263152	-0.996967650732109
-1.30931875572177	-1.37717253575788
-1.67001764173677	-1.69593562459326
-1.95394912516984	-1.93391440321482
-2.14089844788266	-2.07176635759913
-2.21663570635335	-2.11795639958832
-2.23580640733493	-2.12357832219481
-2.22701784927417	-2.104063662442
-2.20215109796102	-2.07114427757644
-2.16836828711345	-2.03206663435187
-2.12845901803217	-1.98939861441078
-2.0817499877208	-1.94147256641865
-2.02530104182823	-1.88361368710466
-1.95523749149005	-1.81008887152762
-1.86454632449185	-1.71306879659582
-1.75249458170791	-1.59277657776238
-1.62658278971953	-1.4579750465876
-1.49128760808445	-1.31456793346036
-1.35108569636042	-1.16845896876951
-1.2104537141052	-1.02555188290392
-1.07386832087653	-0.891750406252438
-0.945806176232157	-0.772958269203929
-0.830743939729829	-0.678302355515421
-0.735888197448494	-0.603339473463357
-0.662705188123243	-0.545285995878445
-0.606036474699791	-0.500133955949153
-0.562025937217611	-0.463511065787501
-0.526126596204122	-0.431400373725777
-0.493882813603564	-0.400654305464055
-0.461521172080424	-0.369260851178685
-0.426264738597951	-0.336266997679298
-0.386362815218989	-0.301320870514628
-0.340922791857531	-0.26407284490889
-0.289688710142636	-0.223797867123126
-0.232842183351775	-0.179328321271409
-0.170794694685797	-0.129175519018614
-0.103957840885728	-0.0717811328902896
-0.0325856049175191	-0.00589902533048063
0.0431933555932093	0.0689772019466459
0.123178105663916	0.152340432572844
0.206917782627488	0.242685298107168
0.293712417139277	0.337744814455373
0.382763876117649	0.434774433130838
0.473308878995706	0.530824911175821
0.564613264505969	0.623115296878816
0.655861787360151	0.709578363429701
0.746076651889809	0.789435323529485
0.834159577729719	0.863431218577985
0.919029941332689	0.933385377497365
0.99978099550437	1.00115769658808
1.07582801081049	1.06768021866499
1.14702465079203	1.13270293747481
1.21366851994691	1.1953278199617
1.27629775052879	1.25479713848746
1.33526950320401	1.31088060615094
1.39037549761977	1.36369949753505
1.44092184151511	1.41338030746354
1.48645940609517	1.46004866223186
1.52787886333673	1.50434128811214
1.56823639717197	1.54810414154674
1.61264140034417	1.59460346904941
1.66680300444633	1.64756869821674
1.7342740434623	1.7088687246042
1.81299633219781	1.77540234066831
1.89226947444294	1.83633579028665
1.95154546580295	1.87203624949208
1.9623042984073	1.855529373978
1.88506839839155	1.72938488266655
1.68455006716196	1.49714374239922
1.38338668602693	1.17972544085136
1.00421563629488	0.798049465698363
0.569674299274239	0.373035304615581
0.102400056273416	-0.0743975547216121
-0.374969711399169	-0.523329624637849
-0.8397976224351	-0.95284141745776
-1.26944629552596	-1.34201344550598
-1.64127834936333	-1.66992622110713
-1.93265640263879	-1.91566025658585
-2.12094307404393	-2.05829606426677
-2.19159188405047	-2.10516354336567
-2.19579567361805	-2.10622790942373
-2.16120198574433	-2.07781780106691
-2.10263639571224	-2.03151784214402
-2.03012860837719	-1.97321631189127
-1.94859874064746	-1.90374991268323
-1.85174278138291	-1.8207741399642
-1.73207235002573	-1.70975010246056
-1.59706292422585	-1.58039421776365
-1.45013197259999	-1.43682537837804
-1.29469696376488	-1.28316247680831
-1.13417536633724	-1.12352440555901
-0.971984648933806	-0.962030057134716
-0.8115422801713	-0.802798324040001
-0.656265728666448	-0.649948098779431
-0.509572463035978	-0.507598273857575
-0.374879951896615	-0.379867741779003
-0.255605663865087	-0.274280771325927
-0.159250944138853	-0.193740430184998
-0.0888843314859449	-0.1326342899305
-0.0375090933683664	-0.086707250416859
0.000105138564661886	-0.0512041382271936
0.0296182628484327	-0.0218835706475467
0.0561125490260292	0.00433759804633727
0.0833744308661163	0.0293232223470112
0.113662136443179	0.0541716675940696
0.14794779877222	0.0798392661081765
0.186400204239363	0.107511506657233
0.228817977694452	0.138491035993686
0.274889597102875	0.173823360571266
0.324325111894755	0.214167050098265
0.376938080227674	0.260071066967716
0.432711055976952	0.312256547652662
0.491821316683471	0.371517377312716
0.554532182425462	0.438256240938259
0.620888877184027	0.511895011889681
0.690339435910921	0.590487170542926
0.761545937938692	0.670850571632068
0.832567011839183	0.749257221235194
0.901345299410866	0.822425375365558
0.966273798431243	0.88849884060047
1.02663319416909	0.947665421481776
1.08277225907841	1.00210129763375
1.13595279734562	1.05513317614796
1.18785202261176	1.1098481454969
1.23984723673536	1.16775070130855
1.29233549384095	1.22812257162229
1.34438504560567	1.28833823628932
1.39393999848066	1.34495044492336
1.43864493223893	1.39516662920652
1.47711335660223	1.43828378946113
1.51016517521654	1.47657985371223
1.54140740222465	1.51517660806065
1.57665533915164	1.56056873552425
1.62195497770596	1.61784131124859
1.68033777776498	1.68715249651747
1.74805628237436	1.76065591458733
1.81167013142365	1.82118248425195
1.84754307865034	1.84358445543767
1.82473980930959	1.79661768687284
1.68443333936282	1.6338787560068
1.43138807616322	1.36560063178753
1.08813125724817	1.01410262965049
0.677190120155035	0.601704065031164
0.221091902421192	0.150724253365003
-0.25763615841599	-0.316517489912526
-0.736466824819139	-0.777701849365957
-1.19287285925088	-1.21050950955983
-1.60432702417385	-1.59262115505867
-1.94830208205067	-1.90171747042703
-2.20227079534398	-2.11547914022942
-2.34370592651639	-2.21488087102178
-2.3847152112269	-2.24024828902709
-2.37860852334973	-2.22138179710442
-2.34296823825415	-2.17568833328858
-2.29120938701877	-2.1165215476476
-2.23161377147968	-2.0519996324671
-2.1674388329958	-1.98504717867925
-2.09772676967817	-1.9144088586442
-2.01855261667112	-1.83618849310296
-1.90940081454518	-1.73941744487577
-1.77877125628361	-1.61662931296303
-1.63159137517838	-1.47655569107036
-1.47278860452146	-1.32441284773677
-1.30729037760481	-1.16541705150124
-1.14002412772039	-1.00478457090276
-0.975917288160176	-0.847731674480328
-0.819897292216126	-0.699474630772929
-0.676891573180204	-0.565229708319554
-0.551827564344375	-0.450213175659196
-0.453302244929518	-0.366544480554803
-0.382786440158538	-0.309144518930577
-0.332207286626054	-0.272795494593756
-0.295459631931045	-0.250217104046128
-0.266007888333551	-0.233540347253894
-0.237811234949442	-0.215823963081231
-0.206024626527646	-0.192227344135458
-0.167421016230386	-0.160427998526166
-0.120491619032613	-0.120162057337322
-0.0652219183639798	-0.0722682446043392
-0.00260427771734116	-0.0178506611428796
0.0659791989860771	0.0421076328330241
0.139293817822785	0.106810687747787
0.216494506885478	0.175620453652368
0.297001038437484	0.248030431200043
0.380163195426634	0.323655650800965
0.464991417661348	0.402138194066121
0.550137239804163	0.482884419109336
0.634116442351196	0.564777340156903
0.715635295513537	0.646101625014902
0.793871464967209	0.724826545183728
0.868625457149516	0.7992238254583
0.940308200708953	0.86854074145629
1.00973269909022	0.933300233510125
1.07773192949481	0.995022383409664
1.14472783211287	1.05558689141339
1.21039415456904	1.11654345385565
1.27353707231129	1.17852095655844
1.33230228234565	1.24092758587084
1.38474307177838	1.30215854087185
1.42969942811709	1.36033581332985
1.46781556012768	1.4143859574796
1.50231618887336	1.46511343648372
1.53900534120966	1.5157629646243
1.5850265339264	1.57139073908086
1.6462556037797	1.63659509331483
1.7237320389979	1.71191585790943
1.8101353864005	1.79004640563314
1.88767984737411	1.8535922611736
1.92876946127766	1.87601311497034
1.90188303984042	1.80784931087898
1.75459841113497	1.61800140728915
1.49275337637755	1.32843466722721
1.13956775758167	0.961114353719545
0.718261376760852	0.538005729792512
0.252054055928602	0.0810740584724806
-0.235834382901569	-0.387715397214179
-0.722184117716147	-0.846397374241098
-1.18377532650162	-1.27300660958191
-1.59738818724448	-1.64557784021024
-1.93980287793122	-1.94214580309973
-2.18779957654832	-2.140745235224
-2.31815846108226	-2.22486242006335
-2.35013774861562	-2.24287646714313
-2.34093282845054	-2.22450838260619
-2.30675156984256	-2.18466393729163
-2.25882557214754	-2.13303600818243
-2.20314197047526	-2.0742151568747
-2.14121525518203	-2.00887099974727
-2.07138212510764	-1.93532589502733
-1.99016062301371	-1.85087456906302
-1.87774909659773	-1.74657387886255
-1.74332391364471	-1.61693658691467
-1.59133976008642	-1.47039265905297
-1.42625132185462	-1.3114752682702
-1.25251328488106	-1.14471758755914
-1.07458033509751	-0.974652789912549
-0.896907158435712	-0.805814048323201
-0.723948440827437	-0.642734535783861
-0.560158868204441	-0.489947425287296
-0.409993126498482	-0.351985889826273
-0.27790590164132	-0.23338310239356
-0.168351879564712	-0.146386977551636
-0.0930163785057099	-0.0828321532676695
-0.0385626141449286	-0.0375261273108683
0.00081936592390786	-0.00410937541529415
0.0314662527004794	0.0237171109088118
0.0594074256197832	0.0512439871414926
0.0896685318865017	0.0822471200732486
