# Supplementary material for: A multiwavelength photoplethysmography dataset with blood pressure and heart rate reference measurements
Source: Data Brief. 2025 Nov 14;63:112284. doi: 10.1016/j.dib.2025.112284 (PMC12682042; doi:10.1016/j.dib.2025.112284)
Supplement: Supplementary file 1 [file mmc1.zip › ppg_csv/ppg_subject_077.csv]

IR_PPG	Red_PPG
-1.2573567808106	-1.31475866183545
-1.224005357435	-1.27844298738594
-1.18788323560324	-1.23746654601063
-1.16254036326958	-1.20468563239251
-1.15255884461004	-1.18473553875757
-1.15553374705045	-1.17578740995621
-1.1648228825404	-1.1718980598421
-1.17215826430592	-1.16532786489318
-1.16963475863499	-1.14851104463221
-1.15101646012734	-1.11556058411141
-1.11252308423474	-1.06333681645236
-1.0532388355652	-0.992023932560828
-0.975205042555107	-0.90504576891106
-0.883165102569513	-0.808299269300757
-0.783866385183423	-0.7089762185457
-0.6849345785278	-0.614366413151004
-0.593603697368636	-0.530832673349207
-0.515680245995268	-0.462998777522776
-0.454903721149523	-0.413271339185517
-0.412618186372862	-0.381757507631026
-0.387654729280125	-0.366452491781081
-0.376481261514105	-0.363551798374654
-0.373761102467645	-0.367894802976664
-0.373347231473624	-0.373638027828038
-0.36947523748876	-0.37513136835648
-0.357730778188487	-0.36770668287226
-0.335467439494969	-0.348056636956565
-0.301671097348842	-0.314248361603304
-0.256543063300523	-0.265723959752419
-0.201114607256665	-0.203465373224405
-0.13703940694792	-0.13008548839591
-0.0664946618000478	-0.0495028379797383
0.00801726633580424	0.0338469304671543
0.0840946101358639	0.115990085476252
0.159927341973736	0.194213087649095
0.234552724096958	0.267403821686052
0.307736875044262	0.335829755432607
0.379580940580402	0.400477942155556
0.450078444185408	0.462311692532904
0.518862400043632	0.521823471252333
0.585268083961763	0.579079227855423
0.648627957773652	0.634136065393959
0.708574432212274	0.687395164028845
0.765166021887377	0.739479567005774
0.818836345812101	0.790678500605414
0.870289427694345	0.840502633500534
0.920457262905641	0.887910074909788
0.970550036797952	0.932209741073552
1.02214301549549	0.9741434000912
1.07725426200835	1.01661313880904
1.13838365303573	1.06469349125026
1.20839753161189	1.12473649731128
1.2900170206767	1.20258973859268
1.38463737601429	1.30117258901638
1.49039443305014	1.4178518713736
1.59983367973961	1.54228310217396
1.69809743799635	1.6556121910228
1.76287596104306	1.73189613973682
1.76713871762755	1.74206915876565
1.67743281837872	1.65564112570264
1.46946985351898	1.44575845715301
1.17057160491309	1.14160997033418
0.808059854425819	0.772384482463593
0.409256383921934	0.367270810758669
0.00148297526619943	-0.0445422275631547
-0.38793858967662	-0.433865815284447
-0.73168652904176	-0.771511135187773
-1.00243906096445	-1.0282893700557
-1.17287440357993	-1.1750117026708
-1.239337039377	-1.21655461221586
-1.25067843608624	-1.2019415684303
-1.23151035838461	-1.15962264271448
-1.20267316620336	-1.1137906621594
-1.17843953406272	-1.08057935149383
-1.16602404869256	-1.06722218960595
-1.16658388895274	-1.07341819779787
-1.17682812305892	-1.093649066041
-1.19067228184542	-1.11940246361948
-1.20074531596461	-1.1409213673664
-1.19977149594178	-1.14875430238229
-1.18187569133976	-1.13543241555261
-1.14373957148941	-1.09711029174768
-1.08538702420026	-1.03462712614548
-1.01034617881064	-0.953475206891877
-0.925056359724841	-0.862570055048282
-0.837607813344196	-0.772217864320641
-0.7561191319494	-0.691896679936444
-0.687191485310047	-0.628455649881933
-0.634844620993951	-0.585174270363064
-0.600122543448493	-0.561762645457428
-0.581320231085221	-0.555035132950344
-0.574651881347414	-0.559878451986265
-0.575152411303936	-0.570273287563087
-0.577618091175594	-0.580244173447737
-0.577399994465254	-0.58460983493409
-0.570901970860108	-0.579485059002005
-0.555735858195913	-0.562609003602959
-0.530569578750761	-0.533475051332054
-0.494769131035127	-0.493063877813232
-0.448048080285454	-0.443091759256348
-0.390361806966495	-0.385055447666934
-0.322094919255995	-0.319622480256919
-0.24434667276308	-0.246742333011887
-0.159058654992083	-0.166356802560843
-0.0688456499474156	-0.0792203197109341
0.0234446364628338	0.0127154594933073
0.115306968123722	0.106634345999877
0.205096599410459	0.199677226740939
0.292245869131336	0.28963715142449
0.377033138819108	0.375128600096347
0.460045175671073	0.455376283021945
0.541693448562595	0.529982480129673
0.622068534959001	0.598875498916186
0.701094003347609	0.662409215432561
0.778721547595473	0.72149609328446
0.85498507610076	0.777652374728036
0.929910592773429	0.832809284788214
1.00334364147399	0.888847686665268
1.07476080641811	0.947020566336337
1.1432246590931	1.00755161185037
1.20769672908425	1.06968073216975
1.26774901608239	1.1322972323942
1.32445245504528	1.19505255912728
1.38104676725493	1.25946370015477
1.44293715375924	1.3293194136182
1.51662846550463	1.40983700850847
1.60741268536645	1.50533956535285
1.71600212446579	1.61581671880967
1.83491160883421	1.73345812334509
1.94603988863976	1.84062499945325
2.02107154501539	1.91060432781181
2.02573722687232	1.91189274904514
1.92407209079156	1.81249177665564
1.69060512965512	1.59140401029224
1.35525794349819	1.27606072357196
0.947952132355925	0.893893190111811
0.498609296263495	0.472332683528827
0.0371510352560652	0.0388104774400301
-0.406501050631196	-0.379242154537559
-0.802425361363123	-0.754393938786915
-1.12070029690455	-1.05921360169101
-1.33140425722031	-1.26626986963284
-1.41342624426367	-1.35440408729863
-1.42589586288713	-1.37500292278293
-1.40774703905167	-1.36380252599396
-1.38166821804216	-1.34126755758379
-1.3623618648401	-1.32136390618709
-1.35636055175927	-1.31124185752563
-1.36362106161651	-1.31243013297272
-1.37988730817568	-1.3227221079402
-1.39895002171642	-1.33796285782446
-1.4143068891207	-1.3532437266402
-1.42013724679151	-1.36339094807051
-1.41178479083583	-1.36301937909976
-1.38603577616763	-1.34670388444597
-1.34137314415962	-1.30971351641143
-1.27825085945312	-1.24931321831396
-1.19931377976986	-1.16617434555089
-1.10935164348395	-1.06510650430598
-1.01477549170894	-0.954481277664167
-0.922627759409678	-0.844457905399635
-0.839403287904453	-0.744760989917785
-0.770030482177981	-0.662755407881467
-0.71722387221378	-0.602223832623334
-0.681226896265776	-0.563021242908982
-0.659865999796673	-0.541614692067555
-0.648911391751462	-0.532282059742813
-0.642813314355547	-0.528553813086073
-0.635759172635206	-0.524473664451685
-0.622776985036474	-0.515377041865818
-0.60049603870952	-0.498093109184028
-0.567311583553496	-0.47075859908277
-0.52300559073159	-0.432567763973549
-0.468090359732242	-0.383548264574982
-0.403195797295217	-0.324263966160846
-0.328790046976549	-0.255523718032568
-0.245333506049522	-0.178251925027057
-0.153676708540595	-0.0935043443167131
-0.0553715412630979	-0.0025044763278995
0.0473618380791435	0.0933895425629699
0.152035805942933	0.192745559205463
0.256459462542917	0.294067884525344
0.359193502065826	0.395807916505118
0.459730366677848	0.496433081323751
0.558381671571708	0.594534064294601
0.655895272351363	0.688976590706309
0.752863682215156	0.779054948915169
0.849115379056415	0.864454940825728
0.943382912751865	0.944963315815505
1.03344292551067	1.02020740546009
1.11668762959333	1.0897034297915
1.19089812518161	1.15314815441678
1.25490720770841	1.21072678730228
1.30896107334004	1.26324762867716
1.35484468287304	1.3120770531996
1.39593035976522	1.35909452932613
1.43717076451474	1.40695844300067
1.48488206847813	1.45964451103986
1.54608081009163	1.52265406862764
1.62715886532056	1.60206312059407
1.73422540747187	1.70208439010052
1.86507020704724	1.82392214767663
2.00214608460881	1.95274148680783
2.12835055795177	2.0709751506956
2.2230243127936	2.15195156564483
2.24650480991292	2.16057558813678
2.16561917908383	2.06450900016421
1.94376238632321	1.83695347590734
1.612134581221	1.50748267515192
1.20193591336715	1.10567025768372
0.744366532351582	0.661089883288496
0.27062658776426	0.203315211752019
-0.188083770804879	-0.238080097139951
-0.600564393765889	-0.633522383601652
-0.935615131528828	-0.953437987847321
-1.16203583450375	-1.1682532500912
-1.25631427508646	-1.25606897785031
-1.27510378889111	-1.27217970653031
-1.25850234314036	-1.25569098374546
-1.23012116468396	-1.23030399399395
-1.20538639878008	-1.21179848727117
-1.19138811649262	-1.20745443124665
-1.18881599983794	-1.21757372615599
-1.1945849966163	-1.23786636574257
-1.20398170889101	-1.26162122782627
-1.21184202083272	-1.28121343459781
-1.21297705953684	-1.28909470343313
-1.20239743569923	-1.27861786547092
-1.17574486161429	-1.244920534454
-1.12997947848213	-1.18581838608297
-1.06412779026053	-1.10242784867616
-0.979842968016076	-0.999240287717216
-0.881577515033753	-0.883566302812397
-0.776247011650382	-0.764436210168827
-0.672356506161471	-0.651156813886688
-0.578688486217335	-0.551813640976441
-0.502795543863162	-0.472041263512622
-0.449615103746663	-0.414290741311003
-0.420507501579744	-0.3776747136793
-0.412961500662986	-0.358383616839216
-0.421072631060671	-0.350600053597373
-0.436686649398836	-0.347699102278071
-0.450910347127987	-0.343417722743224
-0.455658692106695	-0.33275886702492
-0.444984867422974	-0.312552151751981
-0.415969758743051	-0.281667765222869
-0.368980281551904	-0.240882291428516
-0.307245411083243	-0.192406878456286
-0.235893245246992	-0.139190456633329
-0.160739655001219	-0.0842424775350853
-0.0871515245045974	-0.0301834680644548
-0.0192058351314633	0.0209455557136079
0.0407772169893789	0.0677196644170921
0.0923378267926631	0.109336846405466
0.136650291798459	0.145699353537655
0.17602782936059	0.177575927547721
0.213283087334894	0.206684829490675
0.251096287533674	0.23548228939765
0.291505265495428	0.266620888518284
0.335595862438195	0.302249530414052
0.383457074015712	0.343349903513277
0.434395936553791	0.389334315672998
0.487280227908001	0.438192206297058
0.540839699493481	0.487284314972057
0.593888269657602	0.53447300670568
0.645564244340056	0.579041660394401
0.695646721528463	0.622016204745886
0.744853185641333	0.665824896080735
0.794969444398626	0.71353088023856
0.848734147994134	0.768098281164416
0.909518770651231	0.832060263487944
0.980870923647257	0.907566293547497
1.0658965936336	0.996447521233725
1.16638837070952	1.09983877068108
1.28161291651124	1.21758721730227
1.40675439343099	1.34408942474861
1.53123835971039	1.46776813137433
1.63760665615704	1.57212472647411
1.70199606273257	1.63145539824791
1.69719415703107	1.61773087949935
1.59248434059411	1.48490458820227
1.37177552464352	1.24553992538689
1.06303023507241	0.927067763865852
0.6942109977739	0.556918976451794
0.293280338641119	0.162524435957356
-0.111799216432819	-0.228684984804822
-0.493065141554793	-0.589278413022101
-0.822554910831682	-0.89182497588184
-1.07230599837037	-1.1088938005714
-1.21435587827773	-1.21622133550384
-1.25570056122935	-1.24688851104463
-1.24929468606607	-1.23539492718182
-1.22122538263203	-1.20640107647923
-1.1922824736327	-1.17833498386039
-1.17530616974001	-1.16141371984759
-1.17505978136709	-1.15821126646917
-1.18982562450319	-1.16583249496079
-1.21375834860723	-1.17851908516144
-1.23922036829999	-1.18981739466354
-1.25863359612887	-1.19400210360709
-1.26569413505801	-1.18685786386294
-1.25605668586156	-1.16603747889957
-1.2276772382652	-1.13112475929181
-1.18088060628463	-1.08340944124001
-1.11814970592794	-1.02540076830167
-1.04369704592877	-0.960254060799913
-0.962914417707623	-0.891328621230835
-0.881747099849391	-0.821945579681283
-0.80600766215498	-0.75527028887856
-0.740681859482391	-0.694214693864509
-0.689298405543887	-0.641347453769379
-0.653441639959806	-0.598793335115627
-0.632523467681711	-0.5679764381591
-0.623909112489023	-0.549113100557718
-0.6233835668051	-0.540617436672672
-0.625820532495794	-0.538823478248578
-0.625860995090205	-0.538396319747378
-0.618505515475904	-0.533426160872726
-0.599636430290151	-0.518763428441187
-0.566493086956342	-0.491066431446815
-0.518061842168804	-0.449267989459374
-0.45526830020884	-0.394417213048218
-0.380830667073829	-0.329085394948799
-0.298721679117324	-0.256660579310802
-0.213352712381913	-0.180692395606666
-0.128671250174508	-0.104213161964755
-0.0473719718437871	-0.0290742928942877
0.0295652832430563	0.0444050331348931
0.102867431746039	0.117204166101249
0.174498546211901	0.19082258204176
0.2469082821513	0.266338118854231
0.32223990437092	0.343752174654966
0.401672440651812	0.421835842430169
0.485034084820268	0.498466865919997
0.570790301492801	0.571346105898012
0.656428925351501	0.638822285975673
0.739162672286591	0.700459205997215
0.816740204387304	0.757136594379234
0.888046423253581	0.810714486186125
0.953212015812769	0.863413913152768
1.01321172818032	0.917147241216335
1.06923908471445	0.973013505277005
1.1222481599261	1.03107299207974
1.17294538584273	1.09054219302008
1.22232242066954	1.15055290799396
1.27250867317374	1.21133446405449
1.32740604347585	1.27522979183985
1.39253803266	1.34683894283185
1.4737942498698	1.43184622229195
1.57507862100212	1.5344719949948
1.69742146044925	1.65396125222479
1.82644745406049	1.78110930592454
1.94516415195247	1.89637270000263
2.02749926185187	1.97106514195685
2.03878597823205	1.96411811693007
1.94603373951873	1.82463417574226
1.7206179913736	1.57267230398367
1.393661314381	1.23641268664601
0.996286289125279	0.844035508720984
0.559615496190768	0.423720955200281
0.11477151616181	0.00364921107560305
-0.307123070377257	-0.387999538661351
-0.674945682842092	-0.723045109018882
-0.957573740648356	-0.973307315005291
-1.12388466321171	-1.11060597162888
-1.1782979437455	-1.14509886806863
-1.17986146788112	-1.12961493276598
-1.15701819515796	-1.09363792833943
-1.13255178785496	-1.06101806822766
-1.12057695921374	-1.04690732735057
-1.12633322459822	-1.0572309588311
-1.14801533028454	-1.08995557469854
-1.17953143028911	-1.13733995118141
-1.2131252483071	-1.18845058585408
-1.24120899296213	-1.23152618968897
-1.25730200688386	-1.25606706214615
-1.25637256191223	-1.25454645215536
-1.23499333459593	-1.22355455480492
-1.19158867155467	-1.16423422046843
-1.12681675644079	-1.08195274210163
-1.04390624444374	-0.985195430402073
-0.948661165276935	-0.883809788534521
-0.848924412806115	-0.787059782973355
-0.753470728731937	-0.702049618772744
-0.670516090334587	-0.632826384795271
-0.606217724323311	-0.580249049179042
-0.563570644817887	-0.54260032522314
-0.541964327967384	-0.516733277466622
-0.537471778304754	-0.499304890181139
-0.543779447997657	-0.487558981875543
-0.553510409133172	-0.47940022822586
-0.559603693254844	-0.472917420510652
-0.556436825965792	-0.465751801997576
-0.540475037073706	-0.454791315450062
-0.510373664160238	-0.436493759645209
-0.466628535901515	-0.407680180717482
-0.410964699419977	-0.366315281718823
-0.345666610955573	-0.311926279875444
-0.273027742666139	-0.245640834821403
-0.19505308643784	-0.169962553466887
-0.113460803078711	-0.0883383592171454
-0.0298882803165364	-0.00454785635934285
0.0539357058684099	0.0779766831999918
0.136279313054486	0.156740972192577
0.21576668998377	0.230541918259808
0.291806665802571	0.299508532660184
0.364814013487651	0.364866016403202
0.436051774973043	0.428527140735124
0.507168725917066	0.49261862572796
0.57966202881804	0.558957567879204
0.654424083201412	0.628544458936136
0.731431661366369	0.701251886017506
0.80966290396267	0.775873175509183
0.887342761238703	0.850584141621391
0.962484049023262	0.92363595440269
1.03350911280684	0.993926767199985
1.0996838544357	1.0611883816766
1.16121089021845	1.12576331930898
1.21905096133214	1.18820968892351
1.27474801063415	1.24913148896636
1.33054199906005	1.3095303207267
1.38977862548581	1.37156003389076
1.45721445055945	1.43911136540292
1.53854603995695	1.51749206816582
1.63863833692074	1.61166615729114
1.76205660071861	1.72303689619631
1.89542032219036	1.84555482333531
2.02160091935083	1.96273351283217
2.12094154328101	2.04744789228936
2.15495219383967	2.06577306413824
2.07319220751223	1.98305244721605
1.84897116691806	1.76351833215875
1.51387744963938	1.43790551868201
1.09949943325843	1.03694880650146
0.637425495357427	0.591382995332753
0.159244013518597	0.131942884891549
-0.303456634675833	-0.310636725106506
-0.719088071643635	-0.705621034945761
-1.05606191980258	-1.02227524491056
-1.28278980157045	-1.22986455528527
-1.37580553972356	-1.30749202668054
-1.38903993236633	-1.31340811569055
-1.36291514309905	-1.28728055247764
-1.32332479610082	-1.25413572903388
-1.28793636442337	-1.23017117730367
-1.26562926931697	-1.22216563982245
-1.25811495404634	-1.22933667732169
-1.26239900110459	-1.24634298398138
-1.27303449263184	-1.26616298884816
-1.28371684448918	-1.28212128823767
-1.28826913044252	-1.28893751289819
-1.28128711093419	-1.28297138683344
-1.25870421043682	-1.26196971081694
-1.21836916514661	-1.22481765697286
-1.16053652307127	-1.1716798791267
-1.08805544686921	-1.10441414049935
-1.00607498527648	-1.02684415153326
-0.921256177612505	-0.944576060490772
-0.840665086070553	-0.864266648181587
-0.770578471898412	-0.792441716800584
-0.715425113091466	-0.734167991218241
-0.677126662051457	-0.692017657024894
-0.655018456069758	-0.665691674731141
-0.646291749974806	-0.652371882995013
-0.646727012754238	-0.647564847990016
-0.651478722810105	-0.646096380091794
-0.655753383540909	-0.642982378869293
-0.655293343167255	-0.634038612449071
-0.646616362157409	-0.61621245297828
-0.627024574829701	-0.587692158563126
-0.594503519608061	-0.547823249886659
-0.547702259205586	-0.496794994180431
-0.486139682105393	-0.4352100333111
-0.410601356274272	-0.363843176741254
-0.323466730164984	-0.283807494985182
-0.228631819733187	-0.196999235354767
-0.130874545249157	-0.106370376995121
-0.0348372917248112	-0.0156490410055114
0.0559514899093466	0.0713851071071535
0.139624592837812	0.151658175217739
0.215946990896096	0.223335333145608
0.285834371327896	0.286065921102517
0.350712864556027	0.340911717633485
0.411997128169009	0.389972444410493
0.47080590562638	0.435876848712652
0.527896367138392	0.481310259710186
0.583729470435503	0.528593093214787
0.638565418532372	0.579326425706656
0.69253108629056	0.634197787326906
0.745677305698259	0.693013743982863
0.798058943108798	0.754875602940853
0.84980079034067	0.818364513913857
0.901096168350522	0.881752210826557
0.952170488922572	0.943338411164438
1.00334446031002	1.00194947290287
1.0553369617828	1.05753269030685
1.10977234915079	1.1116792612217
1.16959309617103	1.16780363618143
1.23891211872184	1.23070143193103
1.32192709231795	1.30531446584095
1.42083879578519	1.3946368032541
1.53310228421301	1.49693711926393
1.6487290343815	1.60299986012636
1.74876037259958	1.69464575284685
1.80621852556666	1.74583822649279
1.79060302696981	1.72819050248252
1.65123392902417	1.58870149477484
1.3996051155766	1.33764866931146
1.06400463787269	1.00417135473792
0.672720547158055	0.617408879699754
0.2540408946783	0.206500572842503
-0.163746268320974	-0.199414237188292
-0.55235289059416	-0.571196221747094
-0.883490920895655	-0.879706052188363
-1.12887230797985	-1.09580439986656
-1.26020900060115	-1.19530412810542
-1.2900197967365	-1.21168943997227
-1.26974068151695	-1.17990402023729
-1.22581875325945	-1.12835748476687
-1.17937826890915	-1.08040021716682
-1.14389414298878	-1.05115258003061
-1.12519973155465	-1.04673059574333
-1.12301969123916	-1.06541920944655
-1.1330893016421	-1.1000067130113
-1.14907747655813	-1.14044519175666
-1.16392510530824	-1.17616889196546
-1.170691912591	-1.19777947980533
-1.16325826879306	-1.19816007382137
-1.13711237464573	-1.17318200997978
-1.090165460966	-1.1221003085242
-1.02334252275315	-1.04760345874129
-0.940664666186823	-0.955405492425412
-0.848662981549926	-0.853359705746109
-0.755248495184286	-0.750264195007261
-0.668369292829275	-0.654592209780589
-0.594766788494584	-0.573307002061279
-0.539013457980462	-0.510902675604803
-0.502891596953784	-0.468849664591092
-0.48515688583915	-0.445578028429718
-0.481803933493601	-0.436959940776342
-0.486889804792083	-0.437115642724692
-0.493709462387468	-0.439392410461347
-0.495966722999082	-0.437416135803921
-0.488699074713926	-0.426079986933166
-0.468863022908704	-0.402277112917067
-0.435552084201156	-0.365234012497405
-0.389851330575292	-0.316417610318471
-0.334355633042253	-0.259037722395283
-0.272461286241371	-0.197214563864031
-0.20761125610884	-0.134942224149649
-0.142657836617845	-0.0750952481968346
-0.079431574681199	-0.0188361750937243
-0.0185465063575311	0.0343426386745127
0.0405247734372326	0.0860581431521165
0.099109089130649	0.138325930334298
0.15882066334999	0.192952421246487
0.221047631031251	0.251020464134906
0.286619856229579	0.312496111514051
0.355743284877356	0.376179385490399
0.428111852936671	0.440118269638325
0.503006018419498	0.502326055021725
0.579260715698128	0.561507378267874
0.655175990205995	0.61748355789031
0.728533588373256	0.671091913675243
0.796810857579069	0.723591891829696
0.85761803133133	0.775899072612726
0.909314356505872	0.82801795109734
0.951602250141167	0.878922274528758
0.985817487264015	0.927005503423195
1.01474972040631	0.970951736343403
1.04205367476442	1.0105606267814
1.07151146492132	1.04712700501615
1.10644363778701	1.08336477244742
1.149465787835	1.12307906265277
1.20261516153768	1.17066409216577
1.26768242915861	1.23047363133323
1.34644991340572	1.30613792558633
1.44043919739715	1.3996998767063
1.54979115627859	1.51036053806304
1.67116307007033	1.63279463824847
1.79506703791395	1.75534980563706
1.90376806485249	1.85899132664363
1.97133961539503	1.91812834666099
1.96128684329792	1.90375981658442
1.82088249589772	1.76776468585769
1.56678924226595	1.52174719826674
1.22688406449158	1.19280937871161
0.829043944663595	0.808053252092297
0.401145864870986	0.394580843308841
-0.0289331927972644	-0.0205058227387425
-0.43331624625217	-0.410104721150431
-0.784126313404748	-0.747113827026203
-1.05348641216601	-1.00443111546604
-1.21351956044697	-1.15495456156991
-1.26746622425033	-1.20446087210037
-1.27032238640662	-1.20925326325506
-1.24938693739651	-1.19442430166142
-1.22591166932403	-1.17842544470903
-1.21256207254104	-1.17119162489537
-1.21360071465	-1.17496139365453
-1.22688448629406	-1.1868036165963
-1.24657240954216	-1.20162243218067
-1.26561338791768	-1.21453644632201
-1.27749526856219	-1.22203974134537
-1.27720674629401	-1.22199320587686
-1.26165271194043	-1.21295338630877
-1.22975819022644	-1.19352477077349
-1.18237892099072	-1.16229338775691
-1.12205715543889	-1.11846111831419
-1.05264066681702	-1.06276490063595
-0.978805025473583	-0.998047913411368
-0.905521959942678	-0.929094713593562
-0.837508200457266	-0.861796619265155
-0.778671101345498	-0.801997123287018
-0.731598983314351	-0.754341905154079
-0.697211613157625	-0.721363514269665
-0.674696920369652	-0.702978273370144
-0.661777825131267	-0.696495606690301
-0.655198776262665	-0.697174740036996
-0.651235808260892	-0.699281427054146
-0.646131215813432	-0.697400994923513
-0.636493317527501	-0.687605388914592
-0.619683031049256	-0.668056168211107
-0.594116107423003	-0.638825848067893
-0.559385400985075	-0.601131623888362
-0.516130082790373	-0.556469669406318
-0.46564191332558	-0.506032527526474
-0.409319815936721	-0.450480257775846
-0.348188406155589	-0.389968286147055
-0.282671541003331	-0.324276407431353
-0.212693999469949	-0.252973089801364
-0.138029720454635	-0.175708130414491
-0.0587210313684019	-0.0926016482784866
0.0245787591403853	-0.00454639580556187
0.11045811364832	0.0866416446533804
0.196887976947952	0.178257858577655
0.281580480638483	0.267018041468772
0.362348694195492	0.349586704737848
0.437322640753392	0.423190392142194
0.505051327134175	0.486226566859305
0.564637273827852	0.538699407189618
0.616002576339756	0.582265716152511
0.660197917099279	0.619835437256334
0.699536676879041	0.654874843120384
0.737363079290432	0.690682286121494
0.777423802270701	0.729904885786843
0.82300504692943	0.774342252104066
0.876122455855943	0.824818070652263
0.937034319750651	0.88105075277741
1.00423508104178	0.94180385185827
1.07496817490268	1.0054952914058
1.14617659530123	1.07100914063143
1.21571538481258	1.13824566788907
1.28352885833444	1.20823202083974
1.352331042501	1.2829877233852
1.42725996366824	1.36519119976911
1.51411944022189	1.45725121173921
1.61625363666007	1.55943516537122
1.73073536478059	1.66725480696405
1.84516165719034	1.7689359028544
1.93659801882347	1.84430426115952
1.973904743048	1.86648163324722
1.89697076446807	1.79326289041588
1.68571479467295	1.59222221382175
1.36945578257961	1.29128293131466
0.977512677105035	0.91836837074444
0.539204427166204	0.501401859960922
0.0838499816800957	0.0683067268139368
-0.359231710436308	-0.352993700846685
-0.760721700266027	-0.734576095171111
-1.09130103889208	-1.04851712830951
-1.32165077739749	-1.26689347241205
-1.42746060314004	-1.36667177655764
-1.44917368194096	-1.38387559346952
-1.42566162332458	-1.35410073712173
-1.38493273744326	-1.30468515881676
-1.34777316275669	-1.25725588482121
-1.32588106374151	-1.22534551400612
-1.32256478726259	-1.21444088157376
-1.3349475530277	-1.22368921306118
-1.35662860845454	-1.24808376345617
-1.38003484925869	-1.28021198630799
-1.3980493085528	-1.31136811898546
-1.40485123659665	-1.33240824060183
-1.396196633052	-1.33486184538961
-1.36948647248707	-1.31244961603574
-1.32387532159086	-1.26257063169373
-1.26046962677335	-1.18709301883308
-1.18246119297491	-1.09210219991641
-1.09497185247544	-0.986727266597043
-1.00450029697831	-0.881404416685893
-0.918033391737559	-0.786002189034248
-0.842003447195639	-0.708166504693507
-0.781304167715791	-0.652103178422309
-0.73851531795539	-0.617982360339844
-0.713438921358429	-0.602134312715306
-0.703059236864124	-0.597991918156861
-0.702004990711228	-0.597515511266003
-0.703480561007074	-0.592797837827268
-0.700497556815248	-0.577546945394824
-0.687140787252167	-0.548121873160852
-0.65957806554942	-0.50381775070806
-0.616568389236848	-0.446300721899892
-0.559338369461951	-0.378509071115382
-0.490868408161982	-0.303610291471786
-0.414819236870888	-0.224442447226219
-0.334480632744782	-0.143417659237915
-0.252109224127692	-0.062557641012583
-0.168773429511819	0.0165987596943436
-0.084556753248706	0.0932477269213782
0.00106430778728023	0.167565824210494
0.0887530074847241	0.240650869501723
0.178843570146989	0.313998793085379
0.27103764174609	0.388771712093808
0.364375159466253	0.465292044174214
0.45741526063693	0.542970940421639
0.548502030833378	0.620586830716849
0.636046641507646	0.696657607327765
0.718820759481241	0.769728961191232
0.796266905937323	0.838638575606104
0.868741867126706	0.902817523892949
0.937513216225271	0.962526367226117
1.00440776543459	1.01889094067918
1.07126203157607	1.07366937672616
1.13944521719251	1.12876066633206
1.20959668980471	1.18557828221392
1.28158230731583	1.24454617585919
1.35458766762898	1.30502132303444
1.42727637927265	1.36570157226238
1.49807795991948	1.42523601947939
1.56574029328801	1.48275523645426
1.6301675831055	1.53833069037946
1.6933043960788	1.59350167099708
1.75958770422426	1.65173970155623
1.83537458245013	1.71823213018768
1.92686657962518	1.79819718795243
2.03659163114354	1.89361450265645
2.15930285654211	1.99934785004094
2.27878121425691	2.1002587741256
2.36726028335818	2.17089577054505
2.38881162821032	2.17882731580734
2.30029507853279	2.08086545493947
2.05741380304494	1.84362502422556
1.69417036206385	1.49780416109992
1.2445673159066	1.07410100299686
0.742607224890305	0.603213687350694
0.222292649332038	0.115840351595745
-0.282373850451107	-0.357320866833675
-0.737389714142039	-0.785571830503251
-1.10875238142367	-1.13821440197867
-1.36245929197891	-1.38455044382561
-1.47197487177864	-1.49880425544436
-1.49204175917088	-1.52640771660423
-1.46738029343874	-1.50886465325777
-1.42801372773139	-1.47469759752419
-1.39517484674365	-1.44482004727638
-1.37971072380793	-1.43081851036795
-1.38335296434464	-1.4358626226855
-1.40156125756788	-1.45686812930066
-1.4265938932771	-1.48682771155621
-1.44995670289596	-1.51691606155282
-1.46400616871088	-1.53829949372267
-1.46284692754228	-1.54354218407028
-1.44274652122605	-1.52754815364894
-1.40227730795359	-1.48809654351069
-1.3423509100978	-1.42607434634758
-1.26616463558286	-1.34543836709895
-1.17893346696391	-1.25274085062335
-1.08728184067965	-1.15599557717372
-0.998305371833763	-1.06302702101909
-0.91847519887054	-0.979961248932058
-0.85264331857109	-0.910496925634578
-0.803372078756704	-0.856060562795782
-0.770697722306074	-0.816412638691767
-0.752316029802837	-0.790143859637564
-0.744095476150084	-0.774794823766882
-0.740778708754159	-0.766686282272505
-0.73672821043634	-0.760769975651648
-0.726620230787595	-0.75087085611727
-0.706049864637762	-0.730548402464068
-0.67202130661845	-0.694446514273476
-0.623277429593574	-0.639647565443337
-0.560426273444302	-0.566438335100359
-0.485826057731189	-0.478143845425679
-0.403194067640147	-0.380210121064005
-0.316963929919965	-0.279030919470407
-0.231516265704212	-0.180907423830535
-0.150447097607699	-0.0912427041614578
-0.0760314626932623	-0.0139106792205126
-0.00902047055582463	0.0492394487471728
0.0511828573292473	0.0986513065057857
0.106065206869773	0.136928609168574
0.157423876224612	0.168245429565335
0.20684329289848	0.197521663703064
0.255387226553391	0.229609703134692
0.303551334404102	0.268425732136236
0.351412310441873	0.316054306289733
0.398870489284094	0.372309488933596
0.445872840513149	0.435147686876
0.492564945393962	0.501663021706831
0.539393539684304	0.569052946522885
0.58715699824381	0.635188435498924
0.636937210254086	0.698785015240527
0.689907746200481	0.759363891970618
0.747093073597765	0.817148798806381
0.809124536140771	0.872899215784175
0.876025641958954	0.927635414790319
0.947089194439621	0.982312283692676
1.0209518097148	1.0376858998392
1.09600788844056	1.09462491176382
1.1711894021346	1.15476960293852
1.24687975189118	1.22102451986109
1.32549987338508	1.29733818020037
1.41121317155367	1.38758489602555
1.50832377807885	1.49371725487357
1.61835110281797	1.61348507347085
1.73645551288881	1.7381940523216
1.84858267199372	1.85127390942165
1.93093703745483	1.9285639778297
1.95295215144738	1.94113578304263
1.87809326024311	1.854301134738
1.67283045306819	1.63626947976299
1.3661345295794	1.31742025402054
0.986976289433574	0.928132893413621
0.564326532287498	0.498786833845174
0.127156057797981	0.0597615112181528
-0.295564334378169	-0.35856363856449
-0.674863844584148	-0.725809179599802
-0.981771673163152	-1.01159567598483
-1.18731702045837	-1.18554369181663
-1.27030640674156	-1.24650974962418
-1.2798431696298	-1.24664786609253
-1.25226211950434	-1.21504993257931
-1.21137258909466	-1.17594620645262
-1.17380301983465	-1.14489417721581
-1.14830285002735	-1.12831888429058
-1.1370438146544	-1.12551208660698
-1.1377153272589	-1.13163615714045
-1.14546388983058	-1.14043116776923
-1.15427008324487	-1.14590090073691
-1.15783102541193	-1.14299516587647
-1.15026692503436	-1.1277172127339
-1.12690680478083	-1.0971231988984
-1.08515656476577	-1.04960828288995
-1.02525718392213	-0.985577084298238
-0.950639566258799	-0.90811139107838
-0.867571136833196	-0.823020399618065
-0.783993065404531	-0.737982513464109
-0.707840386357761	-0.661035512312664
-0.645418406045008	-0.598901988854481
-0.600346991181516	-0.555619058041025
-0.573272173234731	-0.531881589161044
-0.562193293964118	-0.525205964713121
-0.563083358227964	-0.530647851328683
-0.570623148755699	-0.541798929412477
-0.579028974882159	-0.551943197808193
-0.582887354214105	-0.555231882996824
-0.577820699842302	-0.547608485715861
-0.560880584551578	-0.527229000018997
-0.530687264976475	-0.494290183265452
-0.487374272050758	-0.450373342906714
-0.432377961394602	-0.397641150964077
-0.368099325504465	-0.338220794592712
-0.297507413048667	-0.273894460928612
-0.223778207745834	-0.206128283058776
-0.14997919478654	-0.136402332859111
-0.0787337833955793	-0.0665969227581531
-0.0118729557596425	0.000979040748542724
0.049792634627499	0.0640864190784095
0.106465338539913	0.121307701936011
0.159118498988391	0.172633066951918
0.209104527414562	0.219611392631723
0.257745678601928	0.264967062217142
0.306047682874185	0.31171828692401
0.354594211443025	0.362035723005087
0.403582431493879	0.416342903864066
0.452900399509996	0.473124649482512
0.502170123530417	0.529492086080497
0.550797372670737	0.582266085483826
0.598140340635979	0.629279123857229
0.64383292488316	0.670430976404664
0.688141835898055	0.707920547359375
0.732130002612642	0.745413659903471
0.777483854969145	0.786527136864784
0.826068907574951	0.833431957952418
0.879436001805292	0.88634416826793
0.93859098975719	0.944170653822695
1.00424934352638	1.00594273701212
1.07745708119368	1.07229105389531
1.1601162537177	1.14618873852272
1.25489690182191	1.23237961145727
1.3641915812968	1.33527015045882
1.49067948018401	1.45862476262039
1.62401893959646	1.59036924868737
1.75096560839759	1.71499962306204
1.85539987894513	1.81464098295435
1.90574512331285	1.85684113059562
1.87402608423958	1.81416066675843
1.71421060635503	1.64779049330072
1.43857286820254	1.37202666864063
1.07778433862725	1.01624501112221
0.662516486474319	0.609821339089529
0.223440780588885	0.182131470886641
-0.208771310183898	-0.237448775142396
-0.603448316998879	-0.619543580653524
-0.929918771010909	-0.934777127302686
-1.15751120337484	-1.15377359674582
-1.26099599853735	-1.25250698698553
-1.28357472682113	-1.27174281088615
-1.26286986311977	-1.24726057213859
-1.22460914930257	-1.20447554147719
-1.18792140946172	-1.16306087865047
-1.16390879686152	-1.13523202838314
-1.1563845331356	-1.12602063132571
-1.16362738019333	-1.13447063919667
-1.18024540919144	-1.15505533530273
-1.1987675405801	-1.17918455779124
-1.21098078077372	-1.19688719814101
-1.20916545304554	-1.19868662688553
-1.18732659012494	-1.17757710802213
-1.14236409049506	-1.13070133912572
-1.07494839363007	-1.06009352721694
-0.989745367006136	-0.972117005542718
-0.894743891387713	-0.875822608474772
-0.799788489330543	-0.780888234887758
-0.714704299907007	-0.695816030348228
-0.647462308435983	-0.626755027204178
-0.602774550645443	-0.576966398824124
-0.581376394499954	-0.546784547933188
-0.580079142415208	-0.533912672320878
-0.592564595015318	-0.533959115124329
-0.610782948868134	-0.541206085973628
-0.626626596418065	-0.549578423986102
-0.633425845712042	-0.553645142571915
-0.626896919114368	-0.54939999249264
-0.605395851203544	-0.534586801387971
-0.569575961360176	-0.508471194387344
-0.52169484752806	-0.471265723015743
-0.464815158809602	-0.423619105962379
-0.402062580565929	-0.366386604003601
-0.336032293999841	-0.300586507847764
-0.268401835733156	-0.227449134073668
-0.199816820263707	-0.148545410031617
-0.130079287921528	-0.0659273874892783
-0.0585275896558558	0.0178462868265334
0.0155557510637962	0.0999460842142179
0.0925833686833847	0.17782345053303
0.172391013354515	0.249888627488515
0.254110354706358	0.3159190915094
0.336233014507786	0.376933359037177
0.416879712783256	0.434571829760831
0.494206291639879	0.490299151063799
0.566785293409369	0.544859494016714
0.633814608086308	0.598209520136986
0.695143229797368	0.64985975601749
0.751216747201115	0.699451201051106
0.803011618954809	0.747313686798169
0.851920934602555	0.79468470871196
0.899553397461956	0.843467395643623
0.947489697303796	0.89563928574285
0.997075038225623	0.952561176749398
1.04932057496412	1.01452580608502
1.10492960530051	1.08077288051804
1.16441076405105	1.14993225565887
1.22827573891261	1.2206931945276
1.29735503839778	1.29252114517856
1.37316458171458	1.36626625571045
1.45804100089243	1.4443894116652
1.55468378810358	1.53041854785086
1.66485530382679	1.62738153096133
1.78721370626625	1.73530278645931
1.91465349797694	1.84830696103567
2.03204915961165	1.95231542555964
2.11570968659568	2.02456798303499
2.13582831959517	2.03613698961914
2.05774768338989	1.9509396887816
1.84340108664531	1.7367253295829
1.52263149716834	1.42182544071418
1.12528188276588	1.03457155086661
0.681195211244825	0.603295188731356
0.220214450412079	0.156327882999581
-0.227817431925455	-0.277998837637553
-0.633057467960878	-0.671353444488883
-0.965662689887287	-0.995404408863246
-1.19579012989778	-1.22182020206948
-1.29921637465545	-1.32683586470837
-1.32391283901518	-1.3569918093543
-1.30998772311409	-1.35198087053486
-1.28343392183202	-1.33629333882926
-1.26239033455077	-1.32575151211828
-1.25600392222949	-1.3266974412674
-1.26564715914667	-1.33806488882163
-1.28733842630037	-1.35483231710885
-1.31430540606144	-1.37126721090113
-1.33907004120437	-1.38285754872447
-1.35488088385138	-1.38663612414701
-1.35652874495022	-1.38042431174029
-1.34064423455942	-1.36197591306032
-1.30569451952943	-1.32877058339097
-1.25196458086368	-1.27858423697435
