# Supplementary material for: A multiwavelength photoplethysmography dataset with blood pressure and heart rate reference measurements
Source: Data Brief. 2025 Nov 14;63:112284. doi: 10.1016/j.dib.2025.112284 (PMC12682042; doi:10.1016/j.dib.2025.112284)
Supplement: Supplementary file 1 [file mmc1.zip › ppg_csv/ppg_subject_078.csv]

IR_PPG	Red_PPG
-2.03545965452506	-2.05139215105993
-2.05106736861516	-2.04961880223712
-2.03542668256527	-2.02115130824738
-1.9914598191998	-1.96926307493373
-1.92725122847926	-1.90138051802869
-1.85456364529413	-1.82769833609585
-1.78626363515938	-1.75888795914025
-1.73327435370117	-1.70347962772931
-1.70186150486788	-1.66572616447904
-1.69203313262195	-1.6446536210063
-1.6975234433718	-1.63456528155029
-1.70736824249454	-1.62674445383541
-1.70864771768296	-1.61174031232294
-1.68967262553438	-1.58156527296133
-1.6428221794869	-1.53136874860094
-1.56634895612758	-1.4603787651997
-1.46467068431308	-1.37196696333912
-1.34703809724314	-1.27274572764104
-1.22496554278151	-1.17079323862015
-1.10922610971664	-1.07348890013271
-1.00732456819968	-0.985732060626826
-0.922143411381979	-0.909149571439756
-0.852040029563168	-0.842376853549933
-0.79218837919834	-0.782091297383991
-0.736564464306155	-0.724351211873941
-0.679837745019969	-0.665780411190927
-0.618604567170926	-0.604280369543241
-0.551733658188888	-0.539160156795795
-0.479869970902962	-0.470710026415027
-0.40439107592973	-0.399434442104705
-0.326339468275947	-0.325364945390592
-0.245847647337631	-0.247853144340856
-0.162273402137484	-0.165948830101499
-0.0748713116571038	-0.0791422528029417
0.01641072201209	0.0119259996973919
0.110411617101917	0.105148306020886
0.204713364993269	0.19718606725192
0.296043318825615	0.284179725296955
0.380966043024662	0.362671079388375
0.456664006481148	0.430417519643895
0.521577569548034	0.486879448101143
0.575723912027613	0.533336877690502
0.620653389527906	0.572656497746295
0.659088802835308	0.60871348608806
0.694360388151439	0.645553501216728
0.72982920684019	0.68653515586893
0.768445121562155	0.733726738906555
0.81244053472307	0.787690640174042
0.8630774302313	0.847585144571599
0.920375956056242	0.911452575291555
0.982852113398525	0.976576547693041
1.0474304078705	1.03982919595952
1.10973521527653	1.09807042228098
1.16486863060775	1.14870092392568
1.20859736053671	1.19031786730289
1.23863794937228	1.22319211382627
1.25555312094274	1.24924238519918
1.26282906088674	1.27144643022698
1.26601253118829	1.29294638083895
1.27115996348193	1.3162035282308
1.28310922075361	1.34241225542526
1.30412893882473	1.37128219532344
1.33336020434823	1.401267004051
1.36724743139909	1.4302314321483
1.40089653748463	1.45642380708435
1.42998284738374	1.47944551622937
1.4525322493064	1.5008191181128
1.4698268741972	1.52378381210348
1.48594242627289	1.55211352093081
1.50590933204695	1.5881315248247
1.53299579293293	1.63051992817656
1.56596496945866	1.67275036862963
1.5972905930781	1.70285833902287
1.61320215103821	1.70490840881055
1.59595246412215	1.6619861153865
1.52791087233877	1.55382408560934
1.38742148964732	1.38864425637566
1.18956768731775	1.17667664707243
0.947183130709199	0.928151277086642
0.673101485180809	0.653298165805254
0.38015641609172	0.362347332615245
0.0811815888010736	0.0655287969035886
-0.210989331331989	-0.226927421942741
-0.483522678948326	-0.50479130453677
-0.723584788688797	-0.757832831491523
-0.918341995194262	-0.975821983420028
-1.05584414270676	-1.14852874093531
-1.17406130353262	-1.26649322181649
-1.28166172717183	-1.3696485786394
-1.38341893800333	-1.46175381562642
-1.47996507502674	-1.5437303911037
-1.56878217921655	-1.61460560862543
-1.6457342107615	-1.67266338733572
-1.70648598551088	-1.71622856573399
-1.74748322528703	-1.74392023557868
-1.76651608767154	-1.75464378278306
-1.76302688035821	-1.74767037335013
-1.73828793741575	-1.72299998865709
-1.69546850485181	-1.68192774761268
-1.63949190387386	-1.62747793597433
-1.57653439833768	-1.56441398785112
-1.51310378878666	-1.49871119291314
-1.45481942001581	-1.43648018741573
-1.40520800257676	-1.38250993668631
-1.36491187789909	-1.33890291045096
-1.33162763439616	-1.30444123186931
-1.30088284189187	-1.275089457503
-1.26747482383811	-1.24549808704225
-1.22715434196921	-1.2109186126914
-1.17803076486235	-1.16883299637669
-1.12126630764702	-1.11977754121919
-1.060849556527	-1.06711044093346
-1.0024688637709	-1.01579200524655
-0.951732835194485	-0.970543602646482
-0.912210380960845	-0.933970102943373
-0.88392720287402	-0.90533920172061
-0.862935492676047	-0.880534263865898
-0.842254201385483	-0.853253862414661
-0.813943154245394	-0.81701926615811
-0.771584214671598	-0.767230109610508
-0.712241124690449	-0.702546354848344
-0.637161726485072	-0.625135436434792
-0.55100240072427	-0.539653726477374
-0.459948550566883	-0.451311608204109
-0.369475499792367	-0.363867079592116
-0.282566988250038	-0.278489399371876
-0.199055299018313	-0.193971175058227
-0.116355784081377	-0.108045343432989
-0.0313015326960563	-0.0190889827454146
0.0577051990729288	0.0725464394731825
0.149159038207119	0.164049845360924
0.238225177346034	0.250600150150932
0.318002887382538	0.326613113487699
0.381859825083649	0.387498371090708
0.425949501942159	0.431412340422772
0.450941164689054	0.460311737223545
0.462285725380945	0.479764611363796
0.468878522074086	0.497512811079375
0.480611254437851	0.521320663534026
0.505717960639318	0.556889234037904
0.548799664694914	0.606519998603502
0.610027501357649	0.668880864288636
0.68556450289144	0.739859695175297
0.768951584818101	0.81410274249465
0.852997158454337	0.886637096495906
0.931572700462921	0.954040871999339
1.00078552738876	1.01482022665143
1.05927495458196	1.06901435439346
1.10774552620899	1.11743705588593
1.14813861873363	1.16108025682422
1.18288954582035	1.20099233668249
1.21455345300664	1.2385825857012
1.24581594018419	1.27599100884914
1.27964578013961	1.31609163856227
1.31924975681177	1.36193618511387
1.36760193568878	1.41579170769699
1.42652572589955	1.47814385123304
1.49556176336324	1.54705071047529
1.57113085456319	1.61811824452579
1.64660518001471	1.68525375308094
1.71365084492452	1.74217116815152
1.76465018462533	1.78432694975427
1.79541500377218	1.81067471332603
1.80706212067304	1.82443319093098
1.80602997643352	1.83222683414927
1.80186902527504	1.84159357236453
1.80336666937248	1.85757177536568
1.81426446704388	1.87948080341176
1.83009654604019	1.89902949775453
1.83748746939824	1.90065602017026
1.81655831557302	1.86443742247997
1.74603116859575	1.76126663649786
1.60144823366364	1.59334402216257
1.39827546387409	1.37218706276796
1.14895032717247	1.10931324160789
0.865910291504152	0.81624004197621
0.561592824814516	0.504484947166774
0.248435395048937	0.185565440473437
-0.0611245298472084	-0.129000994809945
-0.354649481928545	-0.427696875389518
-0.619701993249698	-0.699004717971428
-0.84384459586529	-0.931407039261818
-1.00951055120933	-1.11338635596684
-1.14150410651831	-1.23603017135282
-1.26181871524046	-1.34486985676004
-1.37424768547931	-1.44472356320767
-1.47792159143348	-1.53586047062345
-1.56852515427788	-1.61513967278223
-1.64025694572047	-1.67786967406647
-1.68784710392099	-1.71960446758352
-1.70817046528775	-1.73743358208404
-1.70123056468165	-1.7307243561643
-1.6704143587251	-1.70144697596996
-1.62199957646092	-1.65410562273603
-1.56402345458449	-1.59515307853822
-1.50474696088384	-1.5318505953045
-1.45102850666933	-1.47080790443405
-1.40697534268824	-1.41666816684235
-1.37323112442364	-1.37139379060564
-1.34711490184562	-1.33431002086425
-1.32358130759093	-1.30273746119209
-1.29675551181568	-1.27291322417251
-1.26164501619077	-1.24095585871834
-1.21555436688604	-1.20375797458935
-1.15880382671707	-1.15973211816124
-1.09456516074968	-1.10929227609135
-1.02788760327034	-1.05488159501855
-0.964226142274514	-1.00036776800038
-0.907948701211617	-0.949850081042713
-0.861302886521926	-0.906278248975164
-0.824108281152515	-0.870494902208004
-0.794143363124689	-0.841058564770424
-0.767965637710252	-0.814742587988257
-0.741793382163719	-0.787406343306172
-0.712173292732447	-0.754939108552437
-0.67636567972671	-0.71405163592911
-0.632529970936981	-0.662797428114424
-0.57985610308082	-0.600811632319492
-0.518716933672154	-0.529333828376512
-0.45075399046008	-0.451031921758357
-0.378722118740747	-0.36955942349248
-0.305997074551696	-0.288832984250119
-0.235832618271978	-0.212207508291313
-0.170614003935618	-0.141850149622339
-0.111389768539936	-0.0785170718895397
-0.0578665790235077	-0.0217191033637973
-0.0088792240251245	0.0298566396293784
0.0368681902516638	0.0777839954314414
0.0801608634299966	0.123348133943844
0.121080106634166	0.167214906579259
0.159391854585623	0.209493304765705
0.195373936092716	0.250250539528602
0.230713684223144	0.290285936439917
0.268987774679995	0.331767503812413
0.315304429224367	0.378296746635625
0.374978970949811	0.434110446305678
0.451547817086064	0.502520885342159
0.544848498258537	0.584177027246588
0.650052482416911	0.675988229557243
0.758251995135318	0.77135290073701
0.858581099076757	0.861744872670511
0.941214736370073	0.939103120349936
1.00022506526624	0.998147133021037
1.03528663381115	1.03779440315766
1.05161244074034	1.06125414240837
1.05818593380717	1.07493360568377
1.06501675959557	1.08666802364155
1.08043121223104	1.10377943014374
1.10923554069723	1.13137330084669
1.15217141448139	1.17132231191726
1.20661307305395	1.22227555229865
1.26804189295329	1.2805961618923
1.33164012135496	1.3417461576871
1.39347868333548	1.40159589005399
1.4510983989952	1.45733274772504
1.5035688402829	1.5078554954762
1.55124427976986	1.55373082055694
1.5954432112677	1.5969215715474
1.6381429702557	1.64038461907391
1.6815707037047	1.68736945651589
1.72751282739019	1.74017154158628
1.77632305497158	1.7984433356286
1.82581757175275	1.85763218632175
1.87038914070139	1.90829229246039
1.90074147546916	1.93680391371689
1.90457963823921	1.92753192316092
1.86837737090607	1.86334455816484
1.77494442164419	1.7360762291252
1.62001672938109	1.55557836145517
1.41692553713319	1.33133939592141
1.17528568437396	1.07284777329059
0.904712010576881	0.789591934329396
0.614819355215408	0.491060319804493
0.315222557763015	0.186741370482556
0.0155364576931702	-0.113876472869742
-0.274624105520656	-0.401304769485728
-0.545644292404995	-0.666055078598727
-0.787909263486377	-0.898638959442068
-0.991804179291334	-1.08956797124908
-1.14212783331379	-1.22414618940875
-1.25382541579659	-1.32211657388923
-1.34339114212541	-1.40075272506942
-1.4159752840737	-1.46439250775861
-1.47658871409698	-1.51718507957919
-1.52989790983925	-1.56313505746548
-1.57979064591468	-1.60572711675652
-1.62873746083286	-1.64716851754431
-1.67715293938202	-1.68758802459254
-1.72310199871883	-1.72463989626094
-1.7626556003104	-1.75387741269484
-1.79090943150973	-1.77000179958358
-1.80333917279437	-1.76863472873082
-1.79701140966974	-1.74785594235371
-1.77127244093059	-1.70882032754827
-1.72778979691327	-1.65526791971231
-1.67003462118264	-1.59223129167455
-1.60239219217545	-1.52451694844267
-1.52912955931486	-1.45553409464568
-1.45350824199871	-1.38681956994996
-1.37732595534853	-1.31833507522605
-1.30103217820995	-1.24930491072617
-1.22435581718124	-1.17914613884344
-1.14717599705266	-1.10810501601731
-1.07026654885761	-1.03744859299875
-0.995584573863753	-0.969241443053522
-0.92592844772329	-0.905808637882319
-0.864040148178417	-0.849027277601727
-0.811453040826141	-0.799609436907647
-0.76751557131081	-0.756524703998678
-0.729008377421969	-0.716789323791807
-0.690586862013701	-0.675873351496155
-0.645991729024049	-0.628715703798221
-0.589713376011816	-0.571056590423624
-0.518630904434208	-0.500689021066991
-0.433089775143781	-0.418182921811564
-0.337003714417132	-0.326771886885707
-0.236885249433639	-0.231488370851314
-0.140132295472486	-0.137975006171321
-0.0531741631931994	-0.0513780802883531
0.0199432247145775	0.0245081638364277
0.0781979042572911	0.0878391236393139
0.123420689605431	0.139037843432485
0.159496622491552	0.180711835050854
0.19125271974519	0.217048365635538
0.223365771135437	0.252773063365827
0.259532752813005	0.291976490892502
0.302011326038084	0.337200273152632
0.351488902208142	0.389033430525418
0.407158145845878	0.446203848019976
0.466929720477546	0.506050196731855
0.527789003422287	0.565263681008529
0.586287559390159	0.620690595555424
0.639101422338131	0.669959995349303
0.683578864355485	0.711827457976422
0.718237257763555	0.746231667791614
0.743161504286839	0.774109703616704
0.760187422445399	0.79710506010999
0.772730022830708	0.817339178690721
0.785206748137981	0.837273792474126
0.802141863600854	0.859512857727017
0.827165171781885	0.88641692221425
0.862203490619804	0.919620106886282
0.907128715662085	0.959697276508673
0.959948870405195	1.00611622951428
1.01743828480281	1.05742554268686
1.07601790105092	1.11159305811204
1.13264268718243	1.16640031194545
1.18541047418537	1.21980765018707
1.23368067220906	1.27022266088392
1.27772251572656	1.3166048599463
1.31818063345113	1.35841000109768
1.35572458029333	1.39551537668491
1.39108037068471	1.4283475719606
1.42536116978182	1.45827376802809
1.46034534690324	1.48791549918494
1.49825785703061	1.52078506395926
1.5408291521052	1.55992981699309
1.58780776011165	1.60586052745415
1.63541733025396	1.6544907862085
1.67538086949877	1.69597870779606
1.69510105986918	1.7151923997058
1.6793194119514	1.69412002459993
1.61310326328615	1.61205401867415
1.47500084181603	1.46074140289014
1.27927655223402	1.25288195987506
1.03706882126894	0.999586843840993
0.759516075649576	0.711967209000027
0.45775674210473	0.401134209564258
0.142929247363199	0.0781989997457752
-0.173827981846218	-0.245727266243328
-0.481376518794721	-0.559533434190961
-0.768577936753513	-0.852108349885031
-1.0242938089938	-1.11234085911345
-1.23738570878677	-1.32911980766412
-1.39109364995196	-1.49133404132495
-1.49751092731092	-1.58746722490201
-1.57317859277315	-1.65282703474562
-1.6250952008092	-1.69438567981511
-1.66079537330764	-1.71954854763372
-1.6873874542553	-1.73545261501293
-1.71033117857061	-1.74794157860702
-1.73236420374222	-1.76047021352973
-1.75305921016168	-1.77337848468069
-1.76929453799691	-1.78395203122243
-1.77658577175587	-1.78746024569808
-1.77085849299554	-1.77893122601108
-1.75000737847077	-1.75501776108377
-1.71468883811873	-1.71528031060257
-1.66816638468283	-1.66249801638311
-1.61539529791219	-1.60195728023373
-1.5617478172479	-1.5400097623286
-1.51182248548385	-1.48249134935119
-1.46865354279466	-1.4335948479015
-1.43346389401677	-1.39544158536111
-1.40594331214403	-1.3681943875591
-1.38483627305874	-1.35041351532454
-1.36849376429427	-1.3394825170855
-1.35512989396037	-1.33204421677973
-1.34275180850137	-1.32441011835631
-1.32892294067522	-1.31291890739663
-1.31058077169915	-1.29418269154026
-1.28407086437714	-1.26519246582371
-1.24546979848671	-1.22334291451806
-1.19118465360861	-1.16645810947907
-1.11871158130347	-1.09292865158914
-1.02736626632785	-1.00204700435494
-0.918799307548435	-0.894517683997254
-0.797131568682789	-0.773005296654334
-0.668556172814628	-0.64241166283279
-0.540323990916886	-0.509468650875485
-0.419243061918141	-0.381480353194139
-0.310095099406528	-0.264588362977227
-0.214533986280909	-0.162262657710437
-0.130916150636357	-0.074586403539494
-0.0551228256093868	0.001452234994548
0.0179501659988003	0.0707865223475497
0.0927442272090169	0.138609648418594
0.171739734566365	0.208768103595558
0.254862315659068	0.282712300967802
0.339687668688272	0.35929122602257
0.42227764140301	0.435384914202311
0.498339163694874	0.507112464124348
0.564389084331496	0.571174562465306
0.618663766532327	0.625832002715462
0.66158786516102	0.671242643499037
0.695740528247953	0.70930784733053
0.72539419286909	0.74329435335377
0.755733526746872	0.777254497959778
0.791839803590506	0.815198043459435
0.837566696020022	0.860169319191487
0.89450472878048	0.913474465067038
0.961326919583255	0.97422803096752
1.03384276450721	1.03936744290562
1.10592007305432	1.10430770695987
1.17113232719532	1.16425042447182
1.22470943184219	1.21576578606941
1.26521088528092	1.25803041381872
1.29534557044115	1.29328377104651
1.32156266422507	1.32638132645705
1.35242555081709	1.36353363120039
1.39619550406003	1.41054726637412
1.45832769179771	1.4710754144918
1.53963299309383	1.54538725749021
1.63568710724194	1.6300297882341
1.73772243552517	1.71853521314385
1.83482512841212	1.80303718580296
1.9169009627847	1.87641893371857
1.97761754392385	1.93443892046357
2.01642945143914	1.97717907743002
2.03893130130949	2.00927009403017
2.05520964733342	2.0386339579034
2.07647991747637	2.0737851551295
2.11087047757746	2.12015700514655
2.15958274772998	2.17654875323683
2.21468979016031	2.23311673405887
2.25945542701954	2.27194418403879
2.27139203801124	2.2704037861371
2.22747352397562	2.20445220099399
2.10519820648545	2.05877594534092
1.91283522404373	1.8453935550174
1.66448149517334	1.57853266582753
1.37423393839714	1.27242091357542
1.05618947223802	0.941285934065186
0.724445015218852	0.59935536310093
0.393097485862502	0.260856836486762
0.0762438026918508	-0.0599820099732079
-0.212019115770229	-0.348933540474872
-0.457594351000862	-0.591770119214121
-0.646384984477174	-0.774264110386847
-0.768230593398212	-0.886579801941956
-0.870513365728351	-0.974640404264791
-0.961952683195163	-1.04737694654176
-1.04709403681301	-1.11083744467031
-1.12636802893276	-1.16803180472184
-1.19732442285781	-1.21943953356391
-1.25647600886414	-1.26386783941631
-1.30110160339057	-1.29942510512184
-1.33047454660811	-1.32447141403249
-1.3461980797182	-1.33835971982309
-1.35159982648884	-1.3417308717102
-1.35048870335513	-1.33628108399356
-1.34583823858056	-1.32417647164462
-1.338934386829	-1.3074026293708
-1.32926519790775	-1.28726799017955
-1.31510407363074	-1.26422962606128
-1.29451012333582	-1.23816086831502
-1.26638411885232	-1.20895643692483
-1.2312433789025	-1.1771580200478
-1.19150409469911	-1.14432102851251
-1.15122695578181	-1.11302397658706
-1.11539024013227	-1.08649194465198
-1.08880042773661	-1.06781629813106
-1.07483886476543	-1.05892991274645
-1.07436968509348	-1.05974048295888
-1.08516297612229	-1.06781209061044
-1.10204084356531	-1.07868798365109
-1.11771574721962	-1.08663771646949
-1.12410851676778	-1.08556711397642
-1.11384940397601	-1.06996279037375
-1.08166354700615	-1.03581681946615
-1.02540330928164	-0.981451670853826
-0.946552076806699	-0.908046625877036
-0.85008023057098	-0.819642004389061
-0.74360945350682	-0.72257206152695
-0.635967252840357	-0.624389298518865
-0.53539269474924	-0.532350672689672
-0.447809518060028	-0.451716211920944
-0.375635598606961	-0.384429092259518
-0.317502722919117	-0.328795789757526
-0.269014574705238	-0.280367878322477
-0.224339895010238	-0.23366525285396
-0.178161590723104	-0.184083568604494
-0.127383473887238	-0.129369375110651
-0.0720409345353092	-0.0702467682989104
-0.0150864805981595	-0.0100056309622952
0.038895133268169	0.0468257124313246
0.0856024943102899	0.096287847718577
0.122897421543591	0.136657869502404
0.151971226136351	0.169335550273511
0.177316261057268	0.19854513838508
0.205392030464565	0.229876435535415
0.242368071275636	0.268206910017008
0.291746954092377	0.315840711485414
0.352773542759774	0.371560698190808
0.420273955836945	0.430933110358755
0.48607769747905	0.487770082918719
0.541638286937519	0.536282172994078
0.581010898123978	0.57320956416286
0.603139820729529	0.599139066483423
0.612614405431175	0.618467827086968
0.618594762215217	0.638039321067527
0.632246759795016	0.665068032006211
0.663508910439339	0.705156221812458
0.718165304054967	0.760897902507172
0.796039574745836	0.83122843974663
0.890835860726783	0.911594588826875
0.991778247773528	0.994999818734549
1.08665261267286	1.07380951355888
1.16531636042688	1.14187850913846
1.22256714470818	1.19632480280455
1.25951491804337	1.2383837178167
1.28308784554962	1.27311990305461
1.30384278638753	1.30803650735461
1.33268433037428	1.35080685485862
1.37731018227557	1.40656220971883
1.43925802826871	1.47537678894725
1.51235361501777	1.55068147758596
1.58305959839338	1.61920569805287
1.63277483598575	1.66275529877842
1.64163550715069	1.66170120230203
1.59292209000499	1.59829089864731
1.47444013651003	1.46600403066693
1.29937265314329	1.27588936783531
1.07891537965575	1.0398737945245
0.824264055798397	0.769884195106519
0.5466144213222	0.477847453953421
0.257162215978135	0.17569045543724
-0.0328968204828219	-0.124659916069987
-0.312366948309695	-0.411276776196222
-0.57005242775151	-0.672233240569425
-0.79475751905729	-0.89560242481756
-0.97528648247606	-1.06945744456859
-1.09878229401924	-1.18217879745024
-1.19404154965075	-1.26687571589987
-1.26594669633725	-1.33014735298622
-1.31996517308061	-1.3786336730612
-1.36207323247457	-1.41841842830084
-1.39846237556253	-1.45451261433159
-1.4348929489623	-1.49047370287562
-1.47570974247016	-1.52806870630133
-1.52277273216755	-1.56696595461921
-1.57472061322546	-1.6046448891926
-1.62695916880159	-1.63676414637059
-1.67254826450729	-1.65809258335346
-1.70383398027565	-1.66383774423528
-1.71441102209443	-1.65099955634906
-1.70087880599918	-1.61935988225244
-1.66389733714327	-1.57178963740907
-1.6082668905013	-1.51375758662614
-1.54202057454028	-1.45222505368102
-1.47474194385391	-1.39423192542403
-1.41548568855883	-1.3454587858713
-1.37077797176972	-1.30904564544876
-1.34317569230575	-1.28496536860292
-1.33074456214628	-1.27019418698364
-1.32760167019125	-1.25965255015284
-1.32541493063959	-1.2475455540095
-1.31547588645776	-1.22860903475091
-1.29076493004386	-1.19894271875915
-1.24743451117033	-1.15637382573379
-1.18531592257137	-1.10044099741872
-1.10733998576114	-1.03211457910796
-1.01811488475616	-0.953337025319982
-0.922199772155663	-0.866482001206364
-0.822709907322798	-0.773845906983883
-0.720765510017232	-0.677280179335174
-0.615939311595153	-0.578077198625125
-0.507400392661581	-0.477150610538557
-0.395171887672439	-0.375395586642439
-0.280927199290632	-0.273997250715696
-0.167980922256417	-0.174477490258888
-0.0605001901648792	-0.0784758738289535
0.0376911914560744	0.0125566524964344
0.124216342435848	0.0976026200165338
0.198731353006636	0.176194750166951
0.262781030028841	0.248332934035834
0.319036803666899	0.314216601274011
0.370302387992303	0.37400146380737
0.418722387657121	0.427794895563272
0.465458367579608	0.47589540172305
0.510814233663262	0.519098957602755
0.554595670017064	0.558861153122962
0.596503732274603	0.597169471827302
0.636472220703264	0.636128694478275
0.674923779421246	0.677465426002407
0.712952206772829	0.722223950565203
0.752428734437524	0.770835502569738
0.795978946809233	0.823532135478256
0.846740378707508	0.880832277581362
0.907799520459601	0.943751209090953
0.981289533575804	1.01350618761412
1.06732206915871	1.09073578079771
1.16312116030633	1.17452745977998
1.26279670301354	1.26167172072122
1.35808393993022	1.34658405380431
1.44008500465414	1.42222980797328
1.5016193201462	1.48197581952422
1.53943947605222	1.52181563110909
1.55550653902789	1.54212059913016
1.55681041437629	1.54810118009463
1.55375713641398	1.5486673270368
1.55761079228391	1.55407435386574
1.5777017288988	1.57317500361827
1.61918180322034	1.61121397580975
1.68196334517232	1.66885986984703
1.76106535510359	1.74254127787875
1.848051564392	1.82558387751134
1.93282509408399	1.90944835726476
2.00502355643532	1.98453765076551
2.05466371265107	2.04040720039093
2.07220946531765	2.06566856942043
2.04860359208147	2.04833778221859
1.97585261040059	1.97278899920363
1.83574027045801	1.82904194546836
1.64385269014845	1.6293010194255
1.41065412601558	1.38490026390941
1.14660883460303	1.10717372175442
0.862181072454466	0.807455435794889
0.567835096113526	0.497079448865149
0.274035162123861	0.187379803799549
-0.00875447297087865	-0.110309456567569
-0.270069552627046	-0.384654289401857
-0.49944582030099	-0.624320651868974
-0.686419019449064	-0.817974501134573
-0.81551450921657	-0.949527291368737
-0.912382131045461	-1.03528501553683
-0.984655694106647	-1.09425319620694
-1.03985498482263	-1.1345762326962
-1.08399419501731	-1.16308987451146
-1.12066748353111	-1.18438828450415
-1.15084615103489	-1.20051301473584
-1.17344360340031	-1.21136016694045
-1.18642450574565	-1.2155556768514
-1.18803669927654	-1.2114116525646
-1.17775030512133	-1.19772309204715
-1.15666213889116	-1.1743572228267
-1.12737994198334	-1.14261537255275
-1.0935983432103	-1.10527584641882
-1.05957339890838	-1.06623793008666
-1.0295959346344	-1.02982703764357
-1.00751111086622	-0.999986744110286
-0.996277701616537	-0.979619318387243
-0.997475615696439	-0.970171011843023
-1.01070994718815	-0.971367332518646
-1.03310145265168	-0.981013949425047
-1.05925613648966	-0.994997928756871
-1.08200613729024	-1.00778535013811
-1.09391931769326	-1.01358319716278
-1.08925129470899	-1.00790836426222
-1.06571964845141	-0.988922843813487
-1.02536377305656	-0.957883581046035
-0.973972998818454	-0.918449946234404
-0.919138482498997	-0.875163915180419
-0.867640251189135	-0.83178636512477
-0.823185338705553	-0.790139939196703
-0.78532526195797	-0.749768865288707
-0.749887276103934	-0.70835899844946
-0.710703302428751	-0.662676407524793
-0.662001663909462	-0.609762449025363
-0.600621639913225	-0.548091509179927
-0.527256099123311	-0.478314823763491
-0.446251291754452	-0.403269746988577
-0.364022214916885	-0.327137740695486
-0.286683112120307	-0.253974620273391
-0.217803864818218	-0.186215123235885
-0.157166582440462	-0.123843168790585
-0.101055775492002	-0.0646098241795781
-0.0440084572496913	-0.00516542841652537
0.0187065603859653	0.0574259396134811
0.0889227409894974	0.124379830493734
0.164599989793196	0.194512616225163
0.240405698246861	0.264447637052986
0.309595932861689	0.329701158318148
0.366452707806621	0.386251228375527
0.408357242676144	0.431977501222611
0.43674723148361	0.467436191274281
0.456635721115508	0.495702807222185
0.47492491048807	0.52133794263497
0.498189552945755	0.548840052556521
0.530710761277877	0.581137302938672
0.573355109153616	0.618656581981021
0.623559788291065	0.659337994004145
0.676346813854396	0.699649400747111
0.726009137991973	0.736165203805607
0.767886208651235	0.766900120862526
0.799623116771153	0.791779247641224
0.821582910197559	0.812268897534589
0.836478880253818	0.830668119785788
0.848546924219955	0.849503952275868
0.862580647248712	0.871148286961146
0.88299769519043	0.89757072034251
0.912996997083508	0.930113122240976
0.953856800520113	0.969226369542433
1.00449257162154	1.01421453205727
1.06149740379065	1.063153476504
1.11985004997803	1.11316554346513
1.17424465580822	1.16110118769891
1.22068518220933	1.20450606375562
1.25775146985716	1.24254357960671
1.28694857219022	1.27636106619183
1.31183802873355	1.30846530407003
1.33609446001207	1.34103740579551
1.36104733190671	1.37357208792889
1.3835200794556	1.40070080131994
1.39478673902446	1.41128627521024
1.38121487748971	1.38957607349734
1.3267267502308	1.31239706082162
1.20941939212278	1.15992241084251
1.01958087392328	0.946001491836314
0.775555726518457	0.684691792610052
0.492183078254318	0.390050801970748
0.184302057476874	0.0761360087254237
-0.133248207467865	-0.242995098318896
-0.445628588233889	-0.55328503035519
-0.737999956475188	-0.840676298576433
-0.995523183845751	-1.0911114141756
-1.20335914199957	-1.29053288834568
-1.34226311593199	-1.42099283392275
-1.42497556714335	-1.49868885466815
-1.47385481031632	-1.54462405542053
-1.50291375718083	-1.56968530146421
-1.52389848499283	-1.58266915182821
-1.54398098214752	-1.58916177864485
-1.56488296579221	-1.59133147864825
-1.58352772899051	-1.58851609747832
-1.59390300406013	-1.57830585698277
-1.58953970274007	-1.5577924827916
-1.56589069739667	-1.52474850047138
-1.52198837942942	-1.47857542684572
-1.46100353871362	-1.42088848637198
-1.38959029654667	-1.35558037503207
-1.31617706859674	-1.28815429417479
-1.24864142634412	-1.22427471831899
-1.1920411870268	-1.16790723260089
-1.14717067317427	-1.11981101488506
-1.11049503311057	-1.07721496701881
-1.07553246776968	-1.03504903897832
-1.03526477750828	-0.988308065805899
-0.984793423742455	-0.934453053276724
-0.923277602475583	-0.874627764716215
-0.854363053774921	-0.813111333234324
-0.784837134090248	-0.755399375609536
-0.72193245506899	-0.70585515702531
-0.670313320593987	-0.66588695168702
-0.630010483997006	-0.633274576751178
-0.596225121718267	-0.60278729888273
-0.561133048355758	-0.567864955270508
-0.516960376749392	-0.522854355316398
-0.459076599646329	-0.465067156715455
-0.38786411886892	-0.395869591535518
-0.308620700558156	-0.32027412533323
-0.229543547398402	-0.245132462188431
-0.158607777871172	-0.17667137716237
-0.100564260095097	-0.118327473424742
-0.0552118865294395	-0.0696225474038308
-0.0175812556601952	-0.0264384791507012
0.020133438083871	0.017425613146236
0.0657328037188557	0.0680258127353818
0.124330815907931	0.129214658775469
0.196727325826263	0.201411837511471
0.279291012339803	0.281515173130538
0.365277027115218	0.363946096576371
0.44705676356089	0.442464843059374
0.51846842037927	0.512089552707406
0.576475807979969	0.570426726632997
0.621606771633134	0.617977663125988
0.657166521249062	0.657422072030403
0.687721371497353	0.692303042814756
0.71755036026672	0.725741470724684
0.749608398938549	0.759712703644655
0.785199081546471	0.795019278110663
0.824228197794896	0.831690563781259
0.865709557433844	0.869393497415048
0.908184752048759	0.907556539076232
0.949901808002601	0.945234820231966
0.988853163072461	0.981016859973866
1.02293332813772	1.01323279841771
1.05039620613266	1.04049541586106
1.07052512751887	1.06241230631476
1.08421175937663	1.08012267897254
1.09410039345235	1.09626055438917
1.10410473240024	1.11423033562811
1.11838707541248	1.13708998712722
1.14013948746763	1.16651682673967
1.1705958130638	1.20224927823519
1.20864861067095	1.24220305507315
1.25125126039016	1.28322906917917
1.29447388643203	1.32222875986661
1.33484777059737	1.3572068996905
1.37056348531305	1.38793994102203
1.40212482518199	1.41616166616978
1.43219678505947	1.44524543783629
1.46458058487384	1.47926037337012
1.50245349263935	1.52128633753221
1.54627741749976	1.57122052724565
1.59202434790862	1.62381727428711
1.63040712941807	1.66791860482983
1.64760938215343	1.68755015970841
1.62764209808634	1.66489857052659
1.55593433711855	1.58083432260474
1.41325429869106	1.4298296101785
1.21564348620971	1.22523351454865
0.974878616929386	0.978474737875748
0.702736408104984	0.700981982320366
0.410993576991393	0.40418395004306
0.111426840843507	0.0995093432043932
-0.184187083083784	-0.201613136035073
-0.464071477535586	-0.487754785514777
-0.71644962525701	-0.747486903074157
-0.929544808993162	-0.969380786552651
-1.08653581631766	-1.1420077337897
-1.19475868341201	-1.25209851097322
-1.2692145149328	-1.33038247258383
-1.31870584307171	-1.38322289176063
-1.35338399260886	-1.41765481583424
-1.38304451540237	-1.44090033838477
-1.41520185398578	-1.45963523806381
-1.45346306441447	-1.47889769098979
-1.49670633410008	-1.50086613940242
-1.53938007047915	-1.52406560513826
-1.57293520638482	-1.54351950323439
-1.58809880009583	-1.5520093268442
-1.57749561708416	-1.54220581000727
-1.5380045405346	-1.50915346139884
-1.47217345944201	-1.45239615757008
-1.38815888710273	-1.37695914804254
-1.29807439006415	-1.29267387489977
-1.21513158164408	-1.21188419251199
-1.15035931503758	-1.14615937679412
-1.10988170852289	-1.10305900050769
-1.09360184267549	-1.08410218184925
-1.09567719757614	-1.08473189857784
-1.10656579059262	-1.09622915385218
-1.11591400743166	-1.10862865670835
-1.11531652937271	-1.11340877441033
-1.1000886271183	-1.10517327132022
-1.06963068204791	-1.08211454294016
-1.02653315939005	-1.04543137047288
-0.974980492715243	-0.998153978679404
-0.919128773196744	-0.943913144267263
-0.861986321444274	-0.886012508266543
-0.805002259867815	-0.826897006942353
-0.748247738637494	-0.767922648833034
-0.690953634518102	-0.709345439008374
-0.632182707443103	-0.650525028514628
-0.57139810070307	-0.590320184564889
-0.508718423800853	-0.52760735763445
-0.444792840344314	-0.461816697230739
-0.380396453578523	-0.393252042295377
-0.31594392297465	-0.322951654645373
-0.251176298950716	-0.252183089558559
-0.185236872404789	-0.181949234769977
-0.117130236213862	-0.112793009592299
-0.0463559251551538	-0.0449348889862408
0.0265184648681292	0.0214151030582063
0.0995343824843767	0.0857766906948778
0.169425775952593	0.14726071455997
0.232196867376248	0.204597163697723
0.284135336880342	0.256392763755337
0.323021288235299	0.301671120956591
0.349163904545902	0.340534476264148
0.36588317062499	0.374630099775699
0.379183005300744	0.407142201922706
0.396598446164805	0.44218909539529
0.425457606384982	0.483750401815243
0.470991765221368	0.534465900229266
0.534816466465472	0.594759897817089
0.614264344390952	0.662640845568857
0.702823011979218	0.734195692802035
0.791604401139992	0.804556855400296
0.871507020610298	0.869064079166353
0.935527472158597	0.924305549705888
0.980567396690474	0.968778914283874
1.00821492438167	1.00313102174521
1.02429007485151	1.03007635528612
1.03728031527211	1.05401319170774
1.05611963147405	1.08027085040242
1.08795505422054	1.11399381807782
1.13646405839873	1.15885825351672
1.20105272717639	1.21597668072002
1.27704034927159	1.28333551165885
1.35673425790711	1.35601042150642
1.43117215559307	1.42725219918501
1.49225443301519	1.49028549314621
1.53486389609688	1.54036525879242
1.5584168205252	1.57639979402011
1.5672759251377	1.60147402508236
1.56964928063153	1.62188773324325
1.57498507586785	1.64471476151713
1.59040300267922	1.67444268677436
1.61719507437566	1.70979694482815
1.64861599666969	1.74198783381169
1.66994751214886	1.75527112370453
1.66120820586422	1.73000890479752
1.6020087895415	1.64311719664499
1.46683154356083	1.484168540618
1.2674476648162	1.26773891269737
1.01829857821013	1.00701174460477
0.73382570864514	0.715170468061878
0.428470481023757	0.405398514790354
0.116674320248498	0.0908793165118719
-0.187121348778119	-0.215203695051896
-0.468475101153573	-0.49966708817928
-0.712945511975344	-0.749327431148609
-0.906091156340911	-0.951001292238212
-1.03368391475723	-1.08706957373023
-1.12922858594334	-1.17916575829341
-1.20252622885824	-1.24870513790154
-1.26161788112441	-1.30315159147812
-1.31164901730872	-1.34755507327928
-1.35480451999803	-1.38456592148231
-1.39108028514498	-1.41493798928546
-1.41943290403855	-1.43828662620037
-1.43880417104928	-1.45381019513851
-1.4486948464964	-1.46075505797703
-1.449276440191	-1.45861512401013
-1.44128211161486	-1.44726314754105
-1.42590955052446	-1.42718130478925
-1.40473621379097	-1.3996560019005
-1.37949339206338	-1.36665986790254
-1.35163966700728	-1.33036502115721
-1.321876691257	-1.29250818321066
-1.28986706640786	-1.25394420954903
-1.25437758927133	-1.21461637501654
-1.21392476197798	-1.17397475945278
-1.1677769165458	-1.13172543256207
-1.11692695229362	-1.0886181106702
-1.0645380774746	-1.04681615675326
-1.01548981181329	-1.00950782085356
-0.975010861740779	-0.979795113908429
-0.946841498799751	-0.959282739351168
-0.931644042447597	-0.946960725970089
-0.926276274059749	-0.938897087536782
-0.924188597344815	-0.929006660079456
-0.916853216529868	-0.910701695863495
-0.895870955263573	-0.878778428589709
-0.855206153559027	-0.830829773555965
-0.792922493225376	-0.767744840542373
-0.7118803768331	-0.69321799825215
-0.619094555618502	-0.612566656209834
-0.523842436834771	-0.531347594073342
-0.435052305939641	-0.454155994255742
-0.358802581943723	-0.383786209837433
-0.296766406371258	-0.320831965172943
-0.246088575412608	-0.263804245384054
-0.200673724369874	-0.209768918108503
-0.153431314828813	-0.155344443079027
-0.098774251441756	-0.0978251317568567
-0.0346035449073695	-0.0361503156952309
0.0368886648866515	0.0286186807692582
0.109955050612701	0.0935752519597773
0.177391501713171	0.15498552574412
0.233238208601216	0.209700736618119
0.275004067811515	0.256386930791364
0.304521825704685	0.295985549312422
0.327145792731227	0.331172996409435
0.349679235138511	0.365133827388979
0.377859610930585	0.400263180186383
0.414332539071721	0.437334519468003
0.457850625278379	0.475429055405989
0.503979774582442	0.512598721723354
0.54701478949632	0.54693245037298
0.582334424657297	0.577585978456336
0.608266040110655	0.605360909480538
0.62676852389513	0.632568552763362
0.64274723900943	0.662245283915539
0.662355977048013	0.697095134682597
0.690999204859835	0.738612790942778
0.731760835809128	0.786716566140841
0.78471042716285	0.839964016604682
