# Supplementary material for: A multiwavelength photoplethysmography dataset with blood pressure and heart rate reference measurements
Source: Data Brief. 2025 Nov 14;63:112284. doi: 10.1016/j.dib.2025.112284 (PMC12682042; doi:10.1016/j.dib.2025.112284)
Supplement: Supplementary file 1 [file mmc1.zip › ppg_csv/ppg_subject_079.csv]

IR_PPG	Red_PPG
-1.68491313938855	-1.66819406472836
-1.67984894039384	-1.65934200263972
-1.65106072576589	-1.62781346454366
-1.60398335719561	-1.57882735983053
-1.54430326037501	-1.51817954140294
-1.4771878662604	-1.45089893004609
-1.40780460580807	-1.38201444654516
-1.34132090997434	-1.31655501168535
-1.28290420971551	-1.25954954625185
-1.23814138118052	-1.21470357019512
-1.20472023873766	-1.17928207582431
-1.17813252341578	-1.15088323455931
-1.15482992095678	-1.12612593943106
-1.13125753651333	-1.101492840891
-1.10445909579691	-1.07409108988156
-1.07246452972134	-1.0421279642416
-1.03443555089703	-1.00498510345178
-0.990602664027287	-0.962962765949028
-0.941661610716042	-0.916940526770086
-0.890270137500433	-0.868166434211419
-0.838204663788819	-0.818141680188939
-0.787241608989557	-0.768427919935019
-0.738769671256233	-0.720328764421775
-0.693392817495768	-0.674560759696463
-0.650505447239257	-0.631047572917632
-0.608643831292859	-0.588915987538984
-0.56594161376877	-0.546720775057828
-0.520695259182005	-0.502870593525962
-0.470780896837441	-0.456162071286879
-0.418246927392536	-0.406250760598602
-0.364138847940302	-0.353752376318671
-0.309502155573748	-0.30051955814341
-0.255382347385887	-0.248409745709337
-0.202824920469729	-0.199011821004788
-0.153180644131547	-0.153115023918272
-0.106488681461745	-0.110186278336946
-0.0613914841474716	-0.0686042979686318
-0.0165306636259925	-0.026274529746836
0.0294122357948787	0.018583644787946
0.0777174507291209	0.066845866134293
0.128081714536157	0.118536093027936
0.179611960922277	0.171835483760468
0.231912481507234	0.226174026863559
0.284587567910778	0.28098171086888
0.337241511752664	0.335688524308098
0.389478604652641	0.389724455712886
0.440903138230464	0.44246662421766
0.491281337870515	0.49410111768777
0.541545203149635	0.544855612002916
0.591897014507184	0.594717768472459
0.642292199166369	0.643662978688973
0.692423983116071	0.691666260968111
0.741799082176326	0.738648476427105
0.789879451496356	0.784387281496393
0.836230553233609	0.828491017261783
0.8806218540892	0.870525142536858
0.923063291080901	0.910278598944018
0.96379214505351	0.948026443328552
1.00322628705724	0.98461606085905
1.04190036475826	1.02129199536352
1.08040488802758	1.05929439513297
1.11931386746008	1.09939444991557
1.15906538523873	1.14158807721296
1.19982528859059	1.18510434462423
1.24143419445701	1.22874536804047
1.28350125341005	1.27140573113264
1.32561657145946	1.31255888957944
1.36760796386986	1.35255873734154
1.40976645576181	1.39266253564652
1.45294657843696	1.43471076768051
1.49841375938855	1.48048018495085
1.54911110843321	1.53207625607177
1.60273790395446	1.58645301080461
1.65568150020673	1.63950161330317
1.70432925144442	1.68691226422328
1.74209763611281	1.7193737323918
1.75533426588682	1.72517618566731
1.73825027196688	1.7048156795969
1.68888759754374	1.65263557225051
1.61008020362242	1.57146591164441
1.50466205120794	1.46413674579484
1.37546710130531	1.33347812271805
1.22532931491955	1.1823200904303
1.05708265305568	1.01349269694783
0.873561076718726	0.829825990286901
0.677598546913696	0.634150018463764
0.472029024645612	0.429294829494669
0.259686470919491	0.218090471395868
0.043404846740353	0.00336699218361351
-0.173981886886785	-0.212045560125844
-0.389639768956905	-0.425317137516253
-0.600734838464988	-0.63361769197136
-0.804433134406016	-0.834117175474914
-0.997900695774971	-1.02398554001066
-1.17830356156684	-1.20039273756236
-1.34280777077659	-1.36050872011375
-1.48857936239922	-1.50150343964857
-1.6127843754297	-1.62054684815059
-1.71258884886301	-1.71480889760354
-1.78515882169415	-1.78145953999118
-1.82588953027318	-1.81492034948341
-1.83864102910741	-1.82524820697207
-1.82471807065577	-1.80958763485851
-1.78559073460666	-1.76837637205434
-1.72681520049812	-1.70736266106552
-1.65379177251135	-1.63227452537975
-1.57192075482755	-1.54883998848477
-1.48660245162791	-1.46278707386829
-1.40323716709365	-1.37984380501803
-1.32722520540595	-1.3057382054217
-1.26396687074603	-1.24619829856702
-1.21969559123513	-1.20546296287435
-1.18896564328277	-1.17420469366871
-1.16474007557645	-1.14838564838322
-1.14264366877865	-1.12416913178945
-1.11885935672083	-1.09858409250942
-1.09072240771155	-1.06972822035999
-1.05692624871394	-1.0365948037462
-1.0173903815786	-0.998779197639482
-0.972923593998363	-0.956297225110618
-0.924421822387802	-0.909566103638888
-0.873864961682224	-0.859429591923082
-0.82218488143844	-0.807081142177837
-0.769535216376222	-0.753831111316921
-0.716069601215341	-0.700509461970704
-0.661941670675568	-0.647888681720573
-0.607305059476677	-0.596103955731695
-0.552313402338438	-0.544873907112894
-0.497120333980623	-0.493734956268313
-0.441879489123004	-0.442196889342875
-0.386744502485352	-0.389689619217427
-0.33186900878744	-0.336129497234959
-0.277406642749039	-0.282055870364926
-0.22351103908992	-0.227869310045542
-0.170335832529856	-0.173970387715021
-0.118034657788618	-0.120759674811577
-0.066761149585978	-0.0689516773999543
-0.0172896100977038	-0.0188214815395881
0.0291017737462599	0.0293949673025143
0.0725115644280085	0.075377591754611
0.11301681023835	0.118720803456821
0.151042864126398	0.159135832624871
0.187413035905082	0.196757382949939
0.223307442982447	0.232387662395643
0.260131433404251	0.267558939538531
0.299309684682539	0.304346056509065
0.342038225915869	0.344928203991055
0.389844896767822	0.392193076918326
0.442112188085792	0.446098870429957
0.497043377840745	0.503985527004445
0.553760904667402	0.564332299840309
0.611387207200485	0.625618442136073
0.669044724074713	0.686323207090258
0.725855893924807	0.744925847901385
0.78094315538549	0.799905617767976
0.833428947091481	0.848921387971413
0.88138818698604	0.893205311247367
0.925811376135629	0.933489963618912
0.967161477760944	0.970796307835683
1.00638309199167	1.00631431988492
1.0447301560995	1.04128720208239
1.08339516662765	1.07679091402583
1.12305730586027	1.11342564403688
1.16358620881083	1.15108398764253
1.204094249596	1.18900853988611
1.24333562243486	1.22619207602437
1.28028412861765	1.26193813754895
1.31468726934452	1.29632882472839
1.34741452047973	1.33040101439307
1.38042436512053	1.36591372498614
1.41624213407415	1.40470347249583
1.45699838579614	1.44779539115647
1.50323759356199	1.49451543709812
1.55278103740969	1.54177527613655
1.5999393997203	1.58365821195018
1.63540256490817	1.61147590715663
1.64709988412882	1.61451306478614
1.62870592082253	1.590144565156
1.57580892206175	1.53292164991316
1.49183622458359	1.44613773857383
1.3802151651252	1.3330862506542
1.24437308042369	1.19706060567047
1.0877373072162	1.04135422313882
0.913735182239857	0.869260522575454
0.725794042231787	0.684072923496565
0.527341223929119	0.489084845418346
0.321804064068981	0.287589707856991
0.112609899388502	0.0828809303286956
-0.0968139333751888	-0.121748067650347
-0.303040097484965	-0.323003866563943
-0.502641256203697	-0.517593046895898
-0.692190072794256	-0.702222189130017
-0.868259210519515	-0.873597873750107
-1.02742133264235	-1.02842668123997
-1.16624910242562	-1.16341519208342
-1.28131518313221	-1.27526998676426
-1.36919223802498	-1.36069764576629
-1.42363862986147	-1.41361191020295
-1.45576164260676	-1.44352165998191
-1.46884877109564	-1.45314383694555
-1.46001848618691	-1.43996567279179
-1.42878799966207	-1.40434141774569
-1.37930605564678	-1.35172533433427
-1.31810360385362	-1.28864816136289
-1.25122027816576	-1.22093738981247
-1.18469571246638	-1.15442051066395
-1.12456954063865	-1.09492501489826
-1.07695745923985	-1.04863379751962
-1.04302466193112	-1.01612222790751
-1.02080338802803	-0.994693099092126
-1.00721914477941	-0.981176320875298
-0.99824087995532	-0.971734296745621
-0.989805838184571	-0.962715057488053
-0.978597197628761	-0.951293062583707
-0.962519217964948	-0.935769713966723
-0.940761970772711	-0.915489570655296
-0.913475170423894	-0.890454450243056
-0.881243044582818	-0.860835207318363
-0.844622957327085	-0.826616428671416
-0.80392022869932	-0.787524801431769
-0.75921665506248	-0.74324210499387
-0.708991676489202	-0.693188686282418
-0.655855561024238	-0.638609168205294
-0.600571031949687	-0.581497759635844
-0.543900812547644	-0.523131070733234
-0.486607626100208	-0.464785711656626
-0.429454195889474	-0.407738292565186
-0.373203245197542	-0.353265423618077
-0.318617497306506	-0.303221408549356
-0.266459675498466	-0.256740453958283
-0.218480133389786	-0.213173918028216
-0.17340038449568	-0.171712960584843
-0.130945636068982	-0.131685291821704
-0.0909093125883247	-0.0927444855284281
-0.0532348767658741	-0.0549285044436849
-0.0179449783368084	-0.0185934112904192
0.0150805839925091	0.0158024365183645
0.0463565517431232	0.0480506783646728
0.0768890263222067	0.0785329124730872
0.108043423715078	0.108341363372397
0.14126034311991	0.139083555832192
0.177726758699487	0.17245332906574
0.218080254644744	0.20975474180057
0.262225875446756	0.251557029951102
0.309351394762829	0.297569077503502
0.358173541466312	0.346734176620394
0.407339917714246	0.397496367053718
0.455821921493648	0.448154864458405
0.503130104016138	0.497203835178871
0.549272063605682	0.543580671083373
0.594502329405038	0.586809663565305
0.639013239681842	0.627040136458052
0.682734701973919	0.664943237172076
0.725327003067903	0.701461082118743
0.76635630843349	0.73750292114168
0.805574556899711	0.773749418183359
0.843163814133487	0.81065277025865
0.879816619754217	0.848557754961367
0.916614736519049	0.887793103934721
0.954739594700088	0.928639195992072
0.995095208090534	0.971207392029666
1.0379947080729	1.01534588118971
1.08305973908901	1.06065840276081
1.12937670581916	1.10663034428461
1.17586269913681	1.15280088977938
1.22172448286965	1.19892960686668
1.26683482103456	1.2451225799641
1.31184612386986	1.29182907620562
1.35788338775666	1.33955994971534
1.40574144962553	1.38826437171949
1.45470153909814	1.43645392053612
1.50129866990644	1.48028536907754
1.53852983134638	1.51296162734011
1.55600768277127	1.52486175422334
1.54537521141096	1.50733427253376
1.50424944527306	1.45830631536441
1.43247789212516	1.37901604605647
1.33314061925188	1.2726618992538
1.20931769393783	1.14244230960022
1.06408918346763	0.991555711739578
0.900535155125898	0.823200540315712
0.721735676197259	0.64057522997246
0.530770813966327	0.446878215353661
0.33072063571772	0.245307931103154
0.124665208736057	0.0390628118647774
-0.0843153996940449	-0.16865870771763
-0.293141122287966	-0.374658193000229
-0.498731891761089	-0.575737209339181
-0.698007640828797	-0.768697322090647
-0.887888302206468	-0.950340096610788
-1.06529380860949	-1.11746709825577
-1.22714409275324	-1.26687989238174
-1.3703590873531	-1.39538004434488
-1.49185872512445	-1.49976911950133
-1.58856293878267	-1.57684868320727
-1.65739166104315	-1.62175171701199
-1.69405622631451	-1.65349410091168
-1.71354828495414	-1.66885947352529
-1.71259240742543	-1.66493036558187
-1.68954281805283	-1.64016464238151
-1.64467519720725	-1.59510432785546
-1.58469733747667	-1.53653185976965
-1.51441513320132	-1.46875932588514
-1.43863447872141	-1.396098813963
-1.36216126837713	-1.3228624117643
-1.2898013965087	-1.2533622070501
-1.22636075745634	-1.19191028758148
-1.17738977359688	-1.14358161642411
-1.14113622946658	-1.10660394530792
-1.11306651024832	-1.07725659543098
-1.08953197171339	-1.05295950896824
-1.06677004369072	-1.03074597431565
-1.04166283964158	-1.00771676513301
-1.01220615619154	-0.981536221915249
-0.977579714310684	-0.950758009496309
-0.937883286920097	-0.914845575960797
-0.893726476194931	-0.873904401096338
-0.845249530628717	-0.828315587105951
-0.794176129909049	-0.778039461184358
-0.741713578796749	-0.724515977707799
-0.688029071389118	-0.669087261797742
-0.633289801783459	-0.61230495329768
-0.577662964077072	-0.554720692051105
-0.521315752367261	-0.49688611790151
-0.464415360751326	-0.439352870692387
-0.40712898332657	-0.382672590267229
-0.349623814190295	-0.327396916469529
-0.292067047439802	-0.274439947491197
-0.234625877172393	-0.222716894985533
-0.177467497485371	-0.170769111724661
-0.120759102476037	-0.117719106066634
-0.0646678862416929	-0.0640069090563814
-0.00936104287964067	-0.0101242533794889
0.0449942335128179	0.043437128278457
0.098230748838381	0.0961855032318704
0.150181308999746	0.147200128288466
0.199231245575123	0.196138124140088
0.246899876149194	0.243063169574178
0.293644348021216	0.288431097722127
0.340084053377382	0.333005345431284
0.386812585801407	0.37768608401009
0.434206627729597	0.423242550593217
0.482301151739572	0.470043821688157
0.530775883654398	0.517938146214213
0.579078855168567	0.566344536914601
0.626671522610658	0.61450606815105
0.673285342968534	0.661780734931815
0.719043518319772	0.707827029445652
0.764387744091087	0.752619620262574
0.809869295860117	0.796351656254883
0.855919995228119	0.839323806096964
0.902712744829588	0.881907768330776
0.95018492362677	0.924591337910701
0.998199626432557	0.967981043248824
1.0467075849153	1.01266555103537
1.09577878280242	1.05899026547522
1.14548052879722	1.10686801526586
1.19568953390762	1.15574716745838
1.24596745050292	1.20477792702704
1.29557723127665	1.25307562404872
1.34366104514663	1.29995576221747
1.38958601253183	1.3451334254917
1.43338423897746	1.38891920208121
1.47608715985812	1.43235339658905
1.51971822409311	1.4771435117707
1.57136361054832	1.52651555442985
1.62880102299551	1.58241457943032
1.68825577859502	1.64078387850566
1.74595319450718	1.69783698835036
1.79811858789234	1.74978744565887
1.84012863764002	1.78928767506081
1.85624171546874	1.80119601939999
1.83828653935699	1.78358864326471
1.78643235771854	1.73275136852359
1.7036961905986	1.65166147567371
1.59309505804238	1.54329624521216
1.45764598009509	1.41063295763602
1.30036597680195	1.25664889344237
1.12427206820816	1.0843213331283
0.932381274358933	0.896627557190885
0.727710615299479	0.696544846127218
0.513277111075008	0.487050480434379
0.292097781730731	0.271121740609452
0.0671896473118583	0.0517359071495191
-0.1584302721364	-0.168129739448336
-0.381744956568833	-0.385497918687029
-0.599737385940232	-0.597391350069476
-0.809390540205385	-0.800832753098595
-1.00768739931908	-0.992844847277301
-1.19161094323611	-1.17045035210851
-1.35814415191127	-1.33067198709514
-1.50427000529934	-1.47053247174011
-1.62697148335511	-1.58705452554633
-1.72323156603338	-1.67726086801673
-1.79003323328892	-1.7381742186542
-1.82178171497884	-1.76560801974999
-1.82798891611835	-1.76923588467512
-1.80809541227788	-1.74918268694923
-1.76657832780169	-1.70892316101325
-1.71080849044713	-1.65539649876679
-1.64523161541338	-1.59316770940708
-1.57429341789961	-1.52680180213137
-1.50243961310498	-1.46086378613691
-1.43411591622865	-1.39991867062093
-1.3737680424698	-1.34843395939049
-1.32646387444902	-1.3045200827922
-1.28767709485398	-1.26535276729558
-1.25219743625145	-1.228863727285
-1.21744257694801	-1.19312906602129
-1.18136183511215	-1.15659287533645
-1.14253072322473	-1.11806972065
-1.10012557512292	-1.07664045981212
-1.05296346835942	-1.03157457823733
-1.00230913648029	-0.981723199252063
-0.949698046702392	-0.927999816457572
-0.895405479794445	-0.871981689573974
-0.83970671652518	-0.814339016783422
-0.782877037663327	-0.755741996268068
-0.725191723977613	-0.696860826210063
-0.666926056236769	-0.638365704791558
-0.608355315209521	-0.580926830194707
-0.549754781664599	-0.525214400601661
-0.491399736370731	-0.47234510083422
-0.433565460096646	-0.421634060669954
-0.376527233611073	-0.37162193500269
-0.320560337682739	-0.321446622512497
-0.265940053080374	-0.270424745662906
-0.212941660572707	-0.218219084673094
-0.16269923876545	-0.165176384239106
-0.112757297658138	-0.112151322641526
-0.0629336206193072	-0.0598669782034797
-0.0132098247753298	-0.00933722642872134
0.0363196034375289	0.0389379956891401
0.0854761133937629	0.085036602965049
0.134015273793415	0.129573122550729
0.181679416044089	0.173461474886004
0.228266614382967	0.217542440661998
0.273653711995812	0.262193886290784
0.317777024224976	0.307115000607112
0.360643044565811	0.35144306812767
0.40240097580365	0.39416916840869
0.443401926933165	0.434642439138738
0.484146688967279	0.47290737511888
0.525109855425257	0.509704786814506
0.566525386217195	0.546161643519297
0.60827223906404	0.583373228448878
0.649969889969358	0.622101413774981
0.691262871013048	0.662671169685621
0.732131146450526	0.705027635095545
0.773042813207532	0.748900687817518
0.814869262330318	0.793998154843812
0.858594667602617	0.840123764952368
0.904911675295599	0.887163230258047
0.953954313123352	0.934956525334752
1.00479511232126	0.983134388490451
1.05579394392171	1.0310109044072
1.10540630523345	1.07762153950062
1.15207079780033	1.12196486346627
1.19492578647432	1.16339359771888
1.2342778922523	1.20201458273052
1.27161287255385	1.23894080656543
1.309332849969	1.27622378450846
1.35016193512191	1.3163332248087
1.39711888491487	1.36119891144551
1.45103233550769	1.4110162151657
1.5064428305354	1.46313737345001
1.55776764766073	1.51143264801684
1.59896026080044	1.54645638308795
1.6171376537172	1.55657107479008
1.59929038754267	1.53982399116411
1.54793113228501	1.49161246596899
1.46633370284312	1.41498108772886
1.35777191411593	1.31297444496789
1.22551958100234	1.18863712621023
1.07285051840126	1.04501371998004
0.903038541211603	0.88514881480148
0.719357464332272	0.7120869991987
0.525081102662182	0.52887286169586
0.32348327110024	0.338550990817118
0.117837784545358	0.144165975086631
-0.0885815421035555	-0.0512375969714452
-0.29250089394759	-0.244615136832952
-0.490646456087837	-0.432922055973734
-0.679744413625385	-0.613113765869633
-0.856520951661325	-0.782145677996492
-1.01770225529675	-0.936973203830154
-1.16001450963274	-1.07455175484646
-1.2801838997704	-1.19183674252126
-1.37493661081081	-1.28578357833039
-1.44099882785507	-1.35334767374969
-1.47378980726158	-1.3893317255919
-1.48422822782881	-1.40498682320266
-1.46987608631602	-1.39703149324959
-1.43196619110223	-1.36497219423956
-1.37619180327766	-1.31338831841563
-1.30860360016793	-1.24928494417927
-1.23525225909863	-1.17926799712914
-1.16218845739536	-1.10994340286388
-1.09546287238372	-1.04791708698213
-1.04112618138931	-0.99992725661245
-1.00394407764831	-0.966559203366322
-0.979558800869643	-0.94513549295571
-0.965344526097459	-0.932356216729521
-0.95760067866774	-0.924230906307137
-0.952111790745504	-0.916846380605075
-0.944738670439631	-0.906886524535301
-0.932013712873885	-0.891906066642631
-0.911625400444299	-0.870406868027618
-0.882655647646666	-0.841797508833268
-0.845509155477371	-0.806330568828662
-0.801600710727547	-0.765028995673461
-0.753118905552127	-0.719490790740575
-0.702761942180839	-0.671506307128336
-0.651025768961013	-0.622598594615983
-0.59840633423998	-0.573689742912016
-0.54539958636507	-0.525076826472519
-0.492501473683612	-0.476741688208162
-0.440207944542937	-0.42878133769486
-0.389014947290376	-0.381667510199222
-0.339583989610576	-0.336155245456066
-0.292309491477557	-0.292886826882802
-0.247495818241502	-0.251961437961649
-0.204955459338953	-0.212761549021471
-0.164077146111057	-0.174146018395818
-0.124072154437557	-0.13493160135653
-0.0842699603197251	-0.0944455139036347
-0.0442951952638006	-0.0528397802298272
-0.0040365359051719	-0.010945790267022
0.0365222244947669	0.0302606539317326
0.0774709274450012	0.070258644629698
0.119045228620275	0.109307072613488
0.161570892463099	0.148369075154858
0.205334345575025	0.188740004705776
0.250479082122813	0.231557368181173
0.296992884912058	0.277384665169075
0.344793899134771	0.326062365515311
0.394279738060984	0.376880718207563
0.445605703813467	0.428916087373767
0.497953627345483	0.481290540570749
0.550801039298875	0.533256558648328
0.603625470315485	0.584188079088008
0.655904451037156	0.633557023818163
0.707115512105731	0.680906390341508
0.756407331405607	0.725852084461459
0.802686110353949	0.768195539319832
0.846201958454775	0.808154545602997
0.887674204309319	0.846522342187154
0.928140156458794	0.884529239941417
0.9686554329046	0.923418143160583
1.01003835694563	0.963970894761705
1.05268413827191	1.00620713684415
1.09647206484019	1.04936143954872
1.14083634519925	1.09220269215908
1.18504486423138	1.13364202186888
1.22861530114475	1.17334046578945
1.27169460431157	1.21198330057195
1.31518326964333	1.25107843696124
1.3604238087803	1.29230961349264
1.40840122198392	1.33657722414235
1.458584601079	1.38294317722009
1.5077294307341	1.42774199088927
1.54908500289838	1.46414535533498
1.57245123766939	1.48246134508293
1.56918554110272	1.4754996525107
1.53559521215023	1.44056492718947
1.47132324087813	1.37691275091307
1.37940477855549	1.28740065716891
1.26287497645141	1.17488617944439
1.12476898583496	1.04222685122691
0.96812195797524	0.892280206003873
0.795969044141328	0.72790377726269
0.611345395602308	0.551955098490761
0.417286163627267	0.36729170317549
0.21682649948529	0.176771124804281
0.0130015544454605	-0.016749103135461
-0.191153520223135	-0.210411447156333
-0.392603573251413	-0.401358373770931
-0.588313453370288	-0.586732349491851
-0.775248009310675	-0.763675840831689
-0.950372089803489	-0.929331314303041
-1.11065054357964	-1.0808412364185
-1.25304821937006	-1.21534807369067
-1.37452996590564	-1.32999429263214
-1.47206063191731	-1.42192235975551
-1.54260506613599	-1.48827474157337
-1.58100889719965	-1.52377130177697
-1.60054308573693	-1.5397363263895
-1.59793529044811	-1.53342675956465
-1.57275849841866	-1.5050212078744
-1.52799477637395	-1.45782673158002
-1.47091408335057	-1.39929379233294
-1.40688083300041	-1.33511489389678
-1.34125943897535	-1.27098254003518
-1.27941431492729	-1.21258923451178
-1.22670987450809	-1.16593513475671
-1.18763158570864	-1.13178805582273
-1.15817917839953	-1.10737731304729
-1.13521528631214	-1.08901733057466
-1.1146849994889	-1.07211974233447
-1.09257150059029	-1.05222601708656
-1.06568962947995	-1.02588142949533
-1.03214454274886	-0.991164671047777
-0.991380400570153	-0.947786347966995
-0.943223544594201	-0.897159702912363
-0.892184581009588	-0.843380448161856
-0.838624330858395	-0.787150826205401
-0.782903615182702	-0.729173079532925
-0.72538325502459	-0.670149450634354
-0.666424071426137	-0.610782181999616
-0.606386885429425	-0.551773516118637
-0.545632518076534	-0.493825695481344
-0.484521790409545	-0.437640962577663
-0.423415523470537	-0.384256302321698
-0.362674538301591	-0.332324964412281
-0.302659655944787	-0.280808763828536
-0.243731697442206	-0.229642467128694
-0.186251483835927	-0.178866702773295
-0.130579836168031	-0.128626892408698
-0.0770775754805988	-0.0791559988020698
-0.0270864275948344	-0.0307159727751587
0.0194925085675153	0.0164980611370807
0.0641381921289516	0.0624312784398013
0.107607644945084	0.107165784700066
0.150823114713453	0.150863709966683
0.194648342843955	0.193724355661937
0.239664394120768	0.235991234973877
0.286041503383291	0.277991588065032
0.333558434338474	0.32016904017677
0.381749483722375	0.363089122079654
0.430136630868151	0.407405197697264
0.478480654146071	0.453766428166911
0.526932896169009	0.502662343763175
0.575983594437304	0.554845684210234
0.627235436536767	0.608772101838035
0.679496310281236	0.663423395715277
0.73262493822635	0.71778136491066
0.786480042927745	0.770827808492884
0.840920346941061	0.821279351863789
0.895804572821934	0.868823248167623
0.950991443126003	0.914106289917795
1.00633968040891	0.958531508785827
1.06170800722628	1.00387667375111
1.11695514613377	1.0518014240443
1.171939819687	1.10468464273679
1.22652075044162	1.16047350252744
1.28055666095326	1.21776860913417
1.33390627377757	1.27517056827495
1.38642831147017	1.3312799856677
1.43798149658671	1.38469746703038
1.48842455168283	1.43335027635155
1.5361242650199	1.4787206181835
1.58350051161402	1.52277292514136
1.6323402251796	1.56729537754261
1.68269551698326	1.61239131925964
1.73138239863496	1.65509041161967
1.77111405305718	1.68861891044131
1.7907775847873	1.70272982363721
1.78182935280221	1.68870170728028
1.74261234919735	1.64541821308388
1.67246547061584	1.57335628488774
1.57427903035773	1.47524366720677
1.45094334172305	1.35380810455591
1.30534871801185	1.21177734145009
1.14038547252419	1.05187912240424
0.958943918560104	0.876841191933286
0.763914369419642	0.689391294552155
0.558187138402849	0.49225717477578
0.344652538809771	0.288166577119087
0.126200883940454	0.0798472460970077
-0.0942775129050545	-0.12997307377553
-0.313892338426709	-0.338566637983598
-0.529753279324465	-0.543205702012265
-0.738970022298273	-0.741162521346604
-0.938652254048091	-0.929709351471684
-1.12590966127387	-1.10611844787258
-1.29785193067556	-1.26766206603436
-1.45158874895313	-1.41161246144209
-1.58422980280652	-1.53524188958085
-1.69288477893568	-1.6358226059357
-1.77466336404058	-1.71062686599172
-1.82396650938666	-1.75462732059934
-1.84356259345982	-1.77060801339155
-1.83583820937252	-1.76119648174225
-1.80403087246019	-1.72735539132277
-1.75235480007355	-1.67509352032014
-1.68625059411928	-1.61033888020664
-1.61115885650406	-1.53813444176765
-1.53252018913458	-1.46352317578853
-1.45577519391751	-1.39154805305465
-1.38636447275954	-1.32725204435138
-1.32972862756735	-1.27612744926972
-1.28902798098108	-1.23607903984602
-1.25572783143519	-1.20270680498796
-1.22639199378859	-1.17264859687957
-1.19759985806053	-1.14273596405496
-1.16642780454597	-1.11049791243782
-1.13069480689968	-1.07431975789863
-1.08903436785943	-1.03333310396633
-1.04000518813316	-0.987165061496218
-0.988369573866621	-0.93396212053214
-0.934377406858018	-0.877446178475211
-0.878278568905556	-0.818178150897181
-0.82032294180744	-0.756718953369799
-0.760760407361874	-0.693629501464814
-0.699840847367063	-0.629470710753975
-0.637814143621213	-0.564803496809031
-0.574930177922527	-0.500188775201733
-0.51143883206921	-0.436187461503828
-0.447589987859467	-0.373360471287066
-0.383633527091503	-0.312268720123196
-0.319819331563523	-0.253473123583969
-0.256397283073732	-0.197534597241131
-0.193617263420333	-0.146482241047916
-0.131729154401532	-0.0968265347355748
-0.0709828378155341	-0.0481666429484332
-0.0116281954605434	-0.000124177422578877
0.0460848908652357	0.0476027234923818
0.101906539363597	0.0951656223239241
0.155586868236338	0.142495968363001
0.20478258009451	0.189313457286793
0.252452141739301	0.235262702098349
0.299078134361648	0.280144512329289
0.345481746458346	0.324123044858109
0.39260576161913	0.367776811475368
0.441532852435515	0.411952323909392
0.492120010784048	0.457499194611871
0.543648757649859	0.505000929117004
0.595812158863427	0.554582854189379
0.648303280255231	0.605871173266382
0.700815187655749	0.658126550199013
0.75304094689546	0.710468105717903
0.804673623804841	0.762086702983144
0.855295143111344	0.812423571118009
0.905460118378086	0.86129055520705
0.956446605288271	0.908881084523917
1.00804351018876	0.955677738777368
1.05991829990404	1.00228285953733
1.11173844125857	1.04919085307829
1.16317140107682	1.09657598075192
1.21388464618328	1.14420034367846
1.263276967984	1.19149437559589
1.3103162588309	1.237793440934
1.35504004648953	1.28265324636464
1.39816384260312	1.32613082982448
1.44107065047437	1.36891004229536
1.48546490178484	1.4121486700451
1.53315530251145	1.45696050513686
1.58416729427395	1.50354616332604
1.63487811526435	1.55011571623318
1.68150951219956	1.59191548608776
1.71556781461666	1.62084560705776
1.72494825114449	1.62613654005573
1.70653208484909	1.60593062576961
1.65352221204727	1.55367550167938
1.56927657186561	1.47248675007417
1.45715310343065	1.36547995324315
1.32050974586898	1.23577069347546
1.16270443830716	1.08647455306024
0.98709511987176	0.920707114286647
0.797039729689344	0.741583959443828
0.595896206886479	0.552220670820932
0.387022490589735	0.355732830707106
0.173776519925678	0.155236021391499
-0.0404837659791246	-0.0461541748367403
-0.252400427998105	-0.245322175688464
-0.458615527004696	-0.439152398874524
-0.65577112387233	-0.624529262105772
-0.840509279474441	-0.798337183093059
-1.00947205468446	-0.957460579547236
-1.15930151037582	-1.09878386917916
-1.28663970742196	-1.21919146969967
-1.3881287066963	-1.31556779881963
-1.46041056907228	-1.38479727424989
-1.498737699493	-1.42182679524165
-1.51721063217391	-1.43940513715026
-1.51231361175002	-1.43455611984484
-1.48292506683	-1.40690078501489
-1.43289340512415	-1.35861225550653
-1.36813374725294	-1.29715722330927
-1.29413570431816	-1.22757820709532
-1.2163888874216	-1.15491772553688
-1.14038290766506	-1.08421829730616
-1.07160737615031	-1.02052244107534
-1.01555190397916	-0.969373086593809
-0.976680172294261	-0.930477986332812
-0.948545942377026	-0.900788699744332
-0.927831028090791	-0.877696004029407
-0.910817179176181	-0.85846473874381
-0.894137502647911	-0.840649700742368
-0.875247212350389	-0.8222121335666
-0.852563737496237	-0.801491081561314
-0.825342366312722	-0.777202427928844
-0.793450668802171	-0.748544920961048
-0.757198242463875	-0.715317429714179
-0.717233516380916	-0.677871984955967
-0.674404070437864	-0.63686324574845
-0.629539306575108	-0.592938521279035
-0.583229866485105	-0.546545479566727
-0.53569629442216	-0.497940168391037
-0.486126132810435	-0.447364588969626
-0.433870187100174	-0.395248311388211
-0.38007348099242	-0.342276943687778
-0.325497258570131	-0.289331662562049
-0.270902763916262	-0.237402779466967
-0.21705124111377	-0.187534664368195
-0.164703934245611	-0.140771489624925
-0.11462208739474	-0.0980054893630402
-0.0692582887653272	-0.0596913292227936
-0.0290513103547133	-0.0255683347047894
0.00670361698942033	0.00541044276101437
0.0395543865405958	0.0348683078786876
0.0713996867715939	0.0645939255974901
0.103944223595359	0.0960781959420345
0.138317981814056	0.130158711054004
0.17499731038255	0.166911717593154
0.213984329486044	0.20582094124397
0.255060447515447	0.246110544556506
0.297956588378021	0.287083901509331
0.342400602994275	0.328355372803577
0.388085958176809	0.369908703030163
0.43463226587227	0.411965200619322
0.481581831552181	0.454726605286797
0.528436192043918	0.498148029293255
0.57472570121018	0.541887369930201
0.620097955283479	0.585440915510863
0.664405579424818	0.62835862457539
0.707770164068386	0.670412180187981
0.750591761709388	0.711642380416904
0.793474173991982	0.752300911058352
0.837053022213387	0.79273555103299
0.881751445037706	0.833254663138114
0.927544990479311	0.874001986856347
0.973846858412857	0.914872057539326
1.01960428190736	0.955506776904924
1.06362865611312	0.995401849730778
1.1050774560223	1.03411989083581
1.14392570607139	1.07157981155941
1.18123709252634	1.10831613129724
1.21906066722944	1.14554080276315
1.25985630002217	1.184883288793
1.30606120877925	1.22772981187402
1.35738039324004	1.27412530354412
1.40872152403982	1.32143440044721
1.45500238243345	1.3633318360962
1.48585270584128	1.38979635354967
1.48666156235006	1.38845054459979
1.45206301258611	1.35745453309823
1.38593951844178	1.29561736446731
1.2914983203173	1.20610522640827
1.17194665861293	1.09208430662237
1.03049177372891	0.95672079281087
0.870340906065487	0.803180872675023
0.694701296022897	0.634630733916084
0.50678018400139	0.454236564235308
0.309784810401208	0.265164551333953
0.106922415622596	0.0705808829132724
-0.0985997599342016	-0.126348253325477
-0.30357447586894	-0.322456669681042
-0.504794491781376	-0.514578178452164
-0.699052567271265	-0.699546591937589
-0.883141461938363	-0.874195722436062
-1.05385393538243	-1.03535938224633
-1.20798274720321	-1.17987138366713
-1.34232065700047	-1.30456553899721
-1.45366042437396	-1.40627566053532
-1.53879480892344	-1.4818355605802
-1.59170081013899	-1.52614151084573
-1.62208410433124	-1.55571969425186
-1.63239235798724	-1.56601585923748
-1.61937988329269	-1.55388259864794
-1.58276513741928	-1.51814894667164
-1.5272480718922	-1.46289299817522
-1.45837702185897	-1.39468666548027
-1.38170032246712	-1.31939287320845
-1.30276630886417	-1.24287454598139
-1.22712331619763	-1.17099460842075
-1.16031967961504	-1.10961598514819
-1.10790373426391	-1.06530664758269
-1.07413673164262	-1.03615635851727
-1.05096408929887	-1.0160745667551
-1.0337068870669	-0.999506002916369
-1.01716287865172	-0.98108542045947
-0.996613609476802	-0.956791459859587
-0.968605396338947	-0.924481333880856
-0.931420419777409	-0.883837010642631
-0.885207255249343	-0.835871044774947
-0.835671942830766	-0.784911614849861
-0.783167667740826	-0.732343914492202
-0.728047615198676	-0.678374090465419
-0.670664970423464	-0.623208289532956
-0.611372918634342	-0.567052658458261
-0.55052464505046	-0.51011334400478
-0.488473334890969	-0.452596492935961
-0.425572173375019	-0.39470825201525
-0.36217434572176	-0.336654768006094
-0.298633037150344	-0.27864218767194
-0.23530143287992	-0.220876657776234
-0.172532718129639	-0.163564325082422
-0.110680078118652	-0.106911336353953
-0.0500966980661089	-0.0511238383542724
0.00886423680883959	0.00359202215317303
0.0658495412870431	0.0566537042314916
0.120506030149351	0.107843426158602
0.171462773250709	0.15744650283488
0.219149164884864	0.205280707796892
0.264806582654843	0.251011144426438
0.308284538510094	0.294213779004765
0.349346789906792	0.334486222188011
0.387827297358046	0.37159204049316
0.423762372604395	0.405628488296114
0.457477559244622	0.437145019761044
0.489586212432004	0.467133628030106
0.520882663627778	0.496869183692135
0.552185796476426	0.527618510001561
0.584203701747864	0.56032830210404
0.617438040145355	0.595428820049283
0.652125437559978	0.632783867500597
0.68825456765103	0.671774860690359
0.725689571993728	0.711516736690096
0.764348388078866	0.75117426367085
0.804342522708249	0.790307213536708
0.846005233594314	0.829118840922321
0.889787105050863	0.868452144458431
0.936049146411752	0.909459026762908
0.984965696646115	0.953042265258834
1.0357983004983	0.999334808037086
1.08731565986443	1.04749290652676
1.138460347006	1.0959289395344
1.18812985862959	1.1429127660259
1.23573121629302	1.18733256692951
1.28201069414688	1.22933886784076
1.33140616455667	1.2705716909564
1.39046380316571	1.31373273411144
1.45500133080542	1.36258719049318
1.52093401890978	1.41853061479619
1.58417713891278	1.47648709984277
1.6406459622484	1.53150906243304
1.68625576035061	1.57828059374692
1.71601822311399	1.60424156307359
1.7138831956107	1.6003295267078
1.67444785534145	1.56445642548616
1.59920235366785	1.49593030817638
1.49192948592718	1.39811126361339
1.35641204745672	1.27435938063214
1.19643283359375	1.12803474806756
1.01577463967556	0.962497454754594
0.818220261039431	0.781107589528191
0.607552493022637	0.58722524122329
0.387554130962463	0.384210498674832
0.162007970196193	0.175423450717759
-0.0653031939388932	-0.035775813812989
-0.290596566105513	-0.246027206082469
-0.510089350966384	-0.451970637255739
-0.719998753184225	-0.650246018497858
-0.916541977421755	-0.837493260973884
-1.09593622834169	-1.01035227584888
-1.25439871060675	-1.16546297428789
-1.38814662887965	-1.29946526745599
-1.49339718782311	-1.40899906651823
-1.56636759209985	-1.49070428263967
-1.6036062986886	-1.53895260477418
-1.62099357274814	-1.56067594788035
-1.61399476239181	-1.5577104027684
-1.58029814108121	-1.52821444364845
-1.52161093167189	-1.475060136892
-1.44492261287404	-1.4048981336944
-1.35722266339787	-1.32435433802957
-1.26550056195357	-1.24005465387143
-1.17674578725134	-1.15862498519391
-1.09794781800139	-1.08669123597093
-1.03609613291391	-1.03087931017641
-0.99841629116711	-0.996546854570406
-0.981528135408715	-0.977105603271813
-0.97880296682572	-0.968459633884029
-0.983964079922174	-0.96543053130108
-0.990302113468724	-0.962678086687499
-0.991799888339441	-0.955500003296507
-0.983994096655931	-0.940394646485193
-0.964481648796486	-0.915374966237081
-0.933001515824548	-0.88006254056933
-0.890854746195606	-0.835551111526754
-0.843677787825508	-0.784216141677023
-0.793548017757282	-0.729686797733641
-0.740897927659541	-0.67322915119392
-0.686160009200891	-0.616109273555169
-0.629766754049944	-0.5595932363147
-0.572150653875309	-0.504947110969822
-0.513744200345595	-0.452893900770701
-0.454979885129411	-0.401639318052684
-0.396290199895367	-0.350850984191889
-0.338107636312072	-0.300638546266726
-0.280864686048137	-0.251359414699307
-0.22499384077217	-0.203278308435168
-0.17092759215278	-0.156324568108705
-0.119518210776825	-0.110039431835659
-0.0683159941024847	-0.0636647790264256
-0.0164634459073932	-0.0163453672116963
0.0356641259499899	0.0325624748708274
0.0876914136112047	0.0831684944044955
0.139243109217792	0.134865011355915
