# Supplementary material for: A multiwavelength photoplethysmography dataset with blood pressure and heart rate reference measurements
Source: Data Brief. 2025 Nov 14;63:112284. doi: 10.1016/j.dib.2025.112284 (PMC12682042; doi:10.1016/j.dib.2025.112284)
Supplement: Supplementary file 1 [file mmc1.zip › ppg_csv/ppg_subject_080.csv]

IR_PPG	Red_PPG
-1.11467673918805	-1.14327988370317
-1.05094894279094	-1.08059916542152
-0.972637380935155	-1.00346561770167
-0.885786173335189	-0.918056167295924
-0.797477491408696	-0.831276042654429
-0.714820414376359	-0.749210141587654
-0.643709592597132	-0.676223169383954
-0.587758481972888	-0.614888215457989
-0.54779803375473	-0.56630110155147
-0.522062022814779	-0.530274658603864
-0.506912420484464	-0.505409906795813
-0.497836050186875	-0.489310039603451
-0.490433151143212	-0.478883983956863
-0.481173613011347	-0.470582321636578
-0.467733555547954	-0.460697284193987
-0.448852685737129	-0.445902721768324
-0.423913058839028	-0.423911141091458
-0.39259589931168	-0.393888754851401
-0.354827135568085	-0.356380039883861
-0.310921701641946	-0.312828674915625
-0.261718805946497	-0.264997097181232
-0.208578388719086	-0.214543937709769
-0.153203599627988	-0.162812652904544
-0.0973058778748349	-0.11074190346458
-0.042213759443837	-0.0588385550171078
0.0113800497699142	-0.00725875536602294
0.0633853989521913	0.0439441866479991
0.114073370775843	0.0945720913613533
0.163871414135083	0.144314608348608
0.213308867470849	0.193069117439425
0.262993331573298	0.241235253909174
0.31347293697014	0.289726276303944
0.365015692916015	0.339704706033748
0.417473453377954	0.392172573555002
0.470360267370054	0.447619487148362
0.523090280895174	0.505881068178198
0.575175975898187	0.566208657872002
0.626216978935675	0.627396471174737
0.675673858127758	0.687702554690515
0.722640353995122	0.744573274149897
0.765924039506402	0.794693481453755
0.804541811790469	0.834912039105239
0.838442892716978	0.863968892758536
0.869169898760259	0.884179575938987
0.900123041710349	0.901885798768449
0.936067155451622	0.925958094427287
0.981701280931023	0.964711522745548
1.03948659506941	1.02232453948886
1.10728489881881	1.09591481762005
1.17654006101958	1.17413583669904
1.23182137374855	1.23778279370033
1.25249616024735	1.26273519413848
1.21735491777887	1.22647359020954
1.10302566210128	1.10594542713523
0.919399659215233	0.912548426778691
0.684306231252112	0.666494027683603
0.415574700343292	0.387993668393648
0.13103438862015	0.0972587874525086
-0.151485381785937	-0.185499176596134
-0.414155288743592	-0.440068785208598
-0.639146010121437	-0.646238599841202
-0.808628223788097	-0.783797181950266
-0.904529689001076	-0.848599412424909
-0.958138360426863	-0.88388653546349
-0.99572970609548	-0.906532880852386
-1.02851590552853	-0.928781371426555
-1.06223868665778	-0.956611120051575
-1.09796453707322	-0.990245455850831
-1.1339177573643	-1.0260597372463
-1.16727061804654	-1.05886951808825
-1.19523843003978	-1.08379169705262
-1.21539750075944	-1.09728295745631
-1.22553012881703	-1.09741461180183
-1.22339023033003	-1.0836859767108
-1.20671708389256	-1.05660188474224
-1.17364264994959	-1.0171991499049
-1.12337530111077	-0.966759882325669
-1.05683994926053	-0.906816866156254
-0.976956691326665	-0.83930756213678
-0.888396891821295	-0.766603933662816
-0.796829840349259	-0.691238867262436
-0.707846639779279	-0.615460884303757
-0.625895831064791	-0.541001771963076
-0.553601581291979	-0.469313467292307
-0.4916905518076	-0.402037018515515
-0.43947711686911	-0.341177533479205
-0.39555764460059	-0.288758175688327
-0.35830022660039	-0.24621435042349
-0.325988854334852	-0.213966811848331
-0.296789172332217	-0.191238501070146
-0.268761549550793	-0.175881969486879
-0.240024039638318	-0.164286597290481
-0.209033423190262	-0.151750178117592
-0.174866667346715	-0.133531393977187
-0.137401183707675	-0.106313680065703
-0.0973480171938292	-0.0694195853871082
-0.0560503034709131	-0.0251322947165151
-0.0149747517787557	0.0221374512260146
0.0249672406272826	0.0675621398798479
0.0639231222550335	0.107801745171232
0.103130058335051	0.142319476059409
0.144443043703711	0.173525980579385
0.189582834950447	0.205677291746708
0.239419224123116	0.242963612632633
0.293558952077287	0.287540095963213
0.350365413553927	0.338430725818792
0.40737249809569	0.391951017339713
0.461939624530036	0.443461796945909
0.511958892896008	0.489484416624917
0.556422049562961	0.529060658359789
0.595645800098269	0.563793576774274
0.631035806553399	0.596785765940413
0.664522583378552	0.63121164790373
0.697960041874038	0.669179069307425
0.732670929675777	0.711105027737669
0.769153320321785	0.755573848914618
0.806928477306201	0.79962887892346
0.844567937912311	0.839510371597715
0.879995570501332	0.871699258952371
0.911136992603975	0.8939776071937
0.936786341298135	0.906263192118422
0.95735027344261	0.910999203801922
0.975149154234797	0.912971931436228
0.994109721993092	0.918547858644441
1.018788906819	0.934297951877202
1.05281335896379	0.964987549931898
1.09699502923372	1.01118801167525
1.14747003372834	1.06719603108297
1.19444173784469	1.12023028606164
1.22239895628163	1.15169239840669
1.21250417906114	1.14068653883475
1.14399845224993	1.06545037792381
1.00432411385609	0.920495292102227
0.808833556940942	0.722533669833924
0.574358521863764	0.488277899582816
0.317730748983815	0.234440369812822
0.0557819786603621	-0.0222665310121419
-0.194656048747331	-0.265130414428157
-0.416751592879999	-0.477438891971306
-0.593672913378377	-0.64247957517767
-0.706699667609347	-0.74256056990541
-0.774134024319437	-0.80051781471393
-0.818794222611985	-0.840119567739532
-0.853522172914572	-0.873692292496591
-0.887151321979533	-0.90874240770904
-0.923677141897285	-0.947623025635197
-0.962841784114383	-0.988554681975916
-1.00159693041484	-1.02732243587551
-1.03581971114958	-1.05906648770946
-1.06173271487273	-1.07973533496086
-1.07671906740212	-1.08698827283038
-1.07943566485413	-1.0804175534034
-1.06933513732539	-1.061078840908
-1.04600503167212	-1.03065541802334
-1.00883917235561	-0.990716320190471
-0.957317171839472	-0.942294926857577
-0.891764113712698	-0.885820786870565
-0.81413243703665	-0.821412894668757
-0.728308480381067	-0.749524914864361
-0.639699721941483	-0.671827540348028
-0.554213758567929	-0.591900001614406
-0.477041174060363	-0.515080486548992
-0.411709609754356	-0.44721352652173
-0.359662466208996	-0.392807289546571
-0.320320764130037	-0.353512516252882
-0.291449095897728	-0.32760326645771
-0.269687112727658	-0.310657027237757
-0.251173436143216	-0.297052006196616
-0.232228989383327	-0.281522765755096
-0.210022094798898	-0.260260613537175
-0.183032532291505	-0.231428210378616
-0.151132453271712	-0.195082238386889
-0.115265116042444	-0.152590084060311
-0.0768774965323639	-0.105808594880418
-0.0373281091091882	-0.0564024435890085
0.00253236065650738	-0.00556711918625287
0.0424884326009569	0.0458706767183385
0.0827911682442152	0.0972699717773735
0.123823371289082	0.148197447160777
0.165808604459503	0.198632400580326
0.208673336404978	0.248992796221156
0.25202169728627	0.299722014350688
0.295203542315539	0.350679094959821
0.337479401391029	0.400842119575289
0.378241619844064	0.448566390943993
0.417191443132026	0.492206407219582
0.45438689870316	0.530760473885044
0.49016247182592	0.564228554339662
0.524956366715649	0.593533652609254
0.559063490921495	0.620105453541739
0.592391578323719	0.64531936495257
0.624376595888965	0.669989587619871
0.654145220288773	0.694011547065863
0.680838008646416	0.716280140101879
0.703928638786145	0.735068938426641
0.723456779436424	0.748822836136574
0.740207333261954	0.757160939383511
0.755853952173761	0.761773420455835
0.772958127411109	0.766711207806371
0.794623608619207	0.777705836822828
0.823610634860457	0.800473511396465
0.860903740419491	0.838205037382674
0.904067126860117	0.888879258088696
0.946004534672146	0.943502882295287
0.974817157192211	0.986324785923974
0.975291238406074	0.997504596358376
0.932110156964839	0.957923939812829
0.826742505071194	0.850696920101898
0.668265452080224	0.68513762340047
0.471793213723808	0.478297778838273
0.252440005733827	0.247229115545035
0.0253200438421591	0.00898336265048668
-0.194452456219315	-0.219387750715645
-0.391763278718715	-0.42083249542363
-0.551498207924162	-0.578299142343741
-0.656636845033346	-0.673717178145142
-0.720679579355395	-0.726312209490332
-0.7637428496284	-0.758973872129922
-0.797975832654557	-0.785095568755907
-0.831466818513922	-0.813537919862711
-0.867251215856925	-0.847738695010911
-0.904125523876249	-0.886453820174579
-0.938482414884626	-0.925406455752822
-0.966247410967968	-0.959254467703621
-0.9842162619999	-0.983327093594329
-0.990522058853538	-0.994660438665955
-0.98436250560967	-0.992174115268046
-0.965359077011409	-0.976190685914599
-0.933028758644918	-0.947688855465654
-0.886736221270698	-0.907633133239011
-0.826194052174603	-0.856638012451147
-0.752241579258278	-0.795145319496071
-0.667455249437791	-0.724012597933359
-0.576250157001483	-0.645153177783721
-0.484370914249999	-0.561830616878915
-0.397892154211063	-0.478390886630119
-0.322017782086334	-0.399544746889642
-0.260040974741331	-0.329475739443785
-0.212797917334286	-0.271081248382503
-0.178785057906823	-0.225521407607815
-0.15481021725227	-0.191994688727746
-0.13685228403653	-0.167720112855555
-0.120927678708979	-0.148302639101224
-0.103872487819482	-0.128640623832133
-0.0838567998948454	-0.10430627175689
-0.0604541369373781	-0.0729514531110105
-0.0342945351396982	-0.0350227380796055
-0.006510131031345	0.00668143986522274
0.0217904679900592	0.0483058627217667
0.0497920246945255	0.0862593513293818
0.0769351501725962	0.118076616863752
0.102807079301494	0.142960642250445
0.12719991671882	0.162151504133599
0.150341330406825	0.178911307837631
0.173115184251991	0.197840783846434
0.197023554367983	0.223475838049914
0.223773331834372	0.258592805990154
0.254620889840793	0.303145546259953
0.289768370142236	0.354403617933567
0.328116636631048	0.407957326525404
0.367538876296224	0.459011360342334
0.405580275816668	0.503676902154677
0.440278641927356	0.540064563423268
0.470757261614374	0.56883108446472
0.49740041324641	0.592862809916765
0.521626478929643	0.616123825104659
0.545321534347516	0.641999795897955
0.57002801874356	0.67172462259226
0.596168796619923	0.703653206623267
0.622678940177437	0.733755005518767
0.647233939827027	0.757044955340845
0.667019285395481	0.769290044553351
0.679778243718431	0.76832040553187
0.684746214480525	0.754677540740599
0.68316355242519	0.731702634704087
0.678198550308059	0.705156876823146
0.674275515098861	0.6823159944585
0.676028923252777	0.670443858855535
0.687160639690221	0.674786653456038
0.709318809568864	0.696668437708693
0.741004260812686	0.732389870334206
0.776628923949956	0.773145597480881
0.806118938187593	0.805765521034975
0.815658373622326	0.814318436549596
0.790029836124997	0.782919666133799
0.712788545281416	0.692394968351848
0.578030623895303	0.547943580585002
0.401024518037519	0.364181387591326
0.196252716371865	0.155724274128884
-0.0218022924378567	-0.0628118750442591
-0.238658019727845	-0.276811175170039
-0.439831976834298	-0.471657741490392
-0.610841675093414	-0.632735689247253
-0.737204625841391	-0.743675662388185
-0.808120947370955	-0.812134104500856
-0.847518456689341	-0.853388152941076
-0.867268273569373	-0.878103802446711
-0.878193302815705	-0.895091041856115
-0.887984376389193	-0.909863688460232
-0.900357023364748	-0.924447348437909
-0.915321116087962	-0.938134419006135
-0.930239630063915	-0.948675943939906
-0.941221581363942	-0.953448073156134
-0.944386808776394	-0.95035730185315
-0.936720358358499	-0.938350892109791
-0.916477398450666	-0.917427352248898
-0.883235118849805	-0.888187122119066
-0.837752867828291	-0.851269157186588
-0.781833422800652	-0.807108692323102
-0.718258297829489	-0.756141946982356
-0.65065227892611	-0.699243278192741
-0.583106038501093	-0.638161805490392
-0.519554486697272	-0.575743279674934
-0.463057257128814	-0.515630998856999
-0.415222465473584	-0.461366765663193
-0.375985474522465	-0.415308667393475
-0.343812534770415	-0.377958160629454
-0.316287046515218	-0.347921578690396
-0.290885590176673	-0.322293973712731
-0.265616921147828	-0.297288580184012
-0.239286398230767	-0.269125851623391
-0.211353549231246	-0.235116465189296
-0.181576454747915	-0.194584112405935
-0.149732882081519	-0.149093569635413
-0.115576965828265	-0.101749467479118
-0.0790199918546656	-0.055913514212625
-0.0403888913775265	-0.0140353494008782
-0.000571263938442835	0.0228554141239056
0.0390736383061059	0.0549915721164219
0.0770479074445989	0.0834228911247244
0.112160304082901	0.10962158239523
0.143858767304468	0.135212944923283
0.172308468006288	0.161669593711423
0.198261442016925	0.189862312509957
0.222812050363725	0.21963097464397
0.247063837760765	0.249687764735528
0.271758678283334	0.278053260302847
0.297016435637613	0.302963536427626
0.322346270512866	0.323918497182958
0.346977394819921	0.342281342084503
0.370360310576397	0.360889901860771
0.392550548414676	0.38270927965853
0.414245769799695	0.409235662981236
0.43644606289679	0.439618970565935
0.459926719928079	0.470947872880718
0.484828787615694	0.49944695641847
0.510578739573759	0.522065315385631
0.536112798362607	0.537765798446876
0.560227696270227	0.547844256704668
0.58189035593884	0.555110122758041
0.600431551421263	0.562422878222532
0.615658796001741	0.571461032179053
0.627975758215409	0.58244072456187
0.638495716190715	0.594823378738713
0.649025437777265	0.608353013195099
0.661834704206745	0.623645659997788
0.679250394800964	0.642059093604299
0.70313781023127	0.665117909434961
0.734211787601697	0.69367776744588
0.771081472933089	0.726743191742446
0.809169214769888	0.760150020049149
0.840024918352747	0.785768341097254
0.851723825876302	0.79191920126987
0.830806563307101	0.765455673893308
0.76253211174639	0.691888557321446
0.641554114899583	0.566906701620156
0.481490846740045	0.404817457567586
0.295335946257201	0.218801769607184
0.0960830524404788	0.0220405821823937
-0.103274195720697	-0.172285160263339
-0.289742159236899	-0.350994513286569
-0.450327199118703	-0.500906532443851
-0.572035676376681	-0.606890228647594
-0.645120135508332	-0.673902375930085
-0.693616660344992	-0.715513822739179
-0.728749008704637	-0.742279528926448
-0.759485732082205	-0.763667773742527
-0.790759589567488	-0.786217138642357
-0.823456469745401	-0.812875243043381
-0.855605911658815	-0.843317619957991
-0.88394977297874	-0.874852514051027
-0.905259858147581	-0.903494937511412
-0.91710499246486	-0.924915808545369
-0.918052714401657	-0.935087959829719
-0.90746229288592	-0.930634557921755
-0.885097427070109	-0.909157840468387
-0.850855971393286	-0.869762462285654
-0.804830035104173	-0.813616855557957
-0.747634894883835	-0.744183364489412
-0.680817643957516	-0.666826558180994
-0.607171309918402	-0.587810852990503
-0.530759898534643	-0.512970418029631
-0.456485409011577	-0.446493045302642
-0.389208586157423	-0.390233431178123
-0.332668042542507	-0.343713535924897
-0.288588164394948	-0.30475467182744
-0.256369303944107	-0.270542141720616
-0.233499342651973	-0.238776653748026
-0.216430159889679	-0.208445150890138
-0.20151081374874	-0.179798641496517
-0.18571844960586	-0.153509783013141
-0.167073563833603	-0.129585448010887
-0.144685495758876	-0.106867927026416
-0.118480821262252	-0.0834257698012085
-0.0888058340609372	-0.0574006771522453
-0.0561427294839337	-0.0277135571532864
-0.0210328000649219	0.00570295547632057
0.0158815286811823	0.0421385787946607
0.053818771936491	0.0806196916803809
0.0919030553649191	0.12047564535604
0.129306564995657	0.161639031705375
0.165441601300817	0.204440736192152
0.200118079116362	0.249036393625811
0.233602180589898	0.294891976152374
0.266561702643603	0.34070496780878
0.299890466103778	0.384859573987745
0.334411232059012	0.426116774453293
0.370552637677675	0.46407021142304
0.408154505985308	0.499153971084659
0.446478350088412	0.532318406748567
0.48441177936006	0.564648167516003
0.520797650799811	0.597092622909725
0.554797875744691	0.63027047610576
0.586168929292817	0.664301377171012
0.615288325023037	0.698697526505289
0.642857839574596	0.732340019756033
0.669396303305922	0.763593861773878
0.694808122099987	0.790595271366728
0.718381760134771	0.811648182369738
0.739329125572403	0.825701490027252
0.757535936070798	0.832891515647612
0.77403580690572	0.83497281497518
0.79095137406438	0.835363051693911
0.810933172268955	0.838636756790781
0.836210308142651	0.849411743405625
0.867329258447042	0.87054138776831
0.901753839626776	0.900832561659124
0.93279916051633	0.93321753263408
0.949591274001414	0.954610519809338
0.938590484069868	0.948173311335291
0.886699641868081	0.897729135281806
0.779348787847125	0.787919070074233
0.62841396713387	0.631018451808975
0.446391191883168	0.441226493440738
0.245776474249871	0.232742407924228
0.039065826388832	0.0197654082141497
-0.161244739545097	-0.183505292734791
-0.342659211397064	-0.362870481967889
-0.492681577012217	-0.504130946530438
-0.596426001249207	-0.596341230026299
-0.666084518952769	-0.664485226124417
-0.718683235290772	-0.719067658929498
-0.762987339828809	-0.768173414908284
-0.804468813377395	-0.815866298144666
-0.844912322599011	-0.862162706340825
-0.883297753541022	-0.90422465215485
-0.917309771601685	-0.938263131669019
-0.944757616219058	-0.961484649319102
-0.964351760168406	-0.973271174217529
-0.975675582120234	-0.97509793118872
-0.978619780689589	-0.969403453659966
-0.97275442452972	-0.958122384563662
-0.957053272957492	-0.941669793176088
-0.930158748333264	-0.918961655099616
-0.891080160723909	-0.888447355299967
-0.839949942333708	-0.84942267332835
-0.778422600260487	-0.80271771391957
-0.709569029723027	-0.75044256547561
-0.637401940722614	-0.69524220847928
-0.566243736010665	-0.639629965616909
-0.500119404507476	-0.585637348345226
-0.44223388254873	-0.534709844855118
-0.394496284040944	-0.487760724581531
-0.357143452850037	-0.445311757249761
-0.328645596779636	-0.407574070391869
-0.306057753955752	-0.374348772227863
-0.285777482885942	-0.34476011043282
-0.264457962881894	-0.317045590355416
-0.239791172339802	-0.288766285395918
-0.21091753687032	-0.257527048695321
-0.178333029733399	-0.221826751704006
-0.143403650937825	-0.181520639795427
-0.107746166827865	-0.137620230718815
-0.0726768125620289	-0.0915953033191245
-0.0388351529894224	-0.0447230697801581
-0.00605832553298873	0.0020856677793774
0.0264631398506369	0.0480565490918185
0.0598142005754392	0.0922951659791619
0.0948965339828773	0.133833222592914
0.132021428721914	0.172023194922906
0.170695198201381	0.207001878459624
0.209708943365544	0.239891127554425
0.247539140142126	0.272533671600203
0.282918260897162	0.306716873642288
0.315302647397304	0.343166449083889
0.344964519473027	0.380899678222435
0.372680951996314	0.417375794971151
0.399234021412119	0.449411647805003
0.425018355289955	0.474392250064808
0.449952848053894	0.491178413272712
0.473680656739582	0.50044433482418
0.495908532465505	0.504528518847342
0.516693293580612	0.506894211374235
0.536521293656918	0.511150976778295
0.55615978912905	0.519813508696344
0.576337821292193	0.533415583995857
0.597396544437667	0.550596803395182
0.619167245361422	0.569231521882475
0.64124712434273	0.587959594686578
0.663573605192709	0.607290150943337
0.686931427623427	0.629774619152715
0.71295413579637	0.659116729748775
0.743413038304509	0.698406210114885
0.778915203980402	0.747969425687466
0.81733893744417	0.803548060393116
0.852507981847646	0.855450052591526
0.873821917456719	0.889187005401554
0.867561980327642	0.887983190927788
0.820051486117903	0.83539973560435
0.714707808577728	0.722113443931899
0.562178140188286	0.561109867707157
0.376985288288895	0.367467446991544
0.173652060218873	0.15626462184648
-0.0332987366824597	-0.0574201676666146
-0.229344295075786	-0.258508481486319
-0.399961807621787	-0.431921879551214
-0.530628466981145	-0.562581921799879
-0.609878934157771	-0.640444354351547
-0.660163326108518	-0.689787051213151
-0.693832117141571	-0.722189812559743
-0.721729958898202	-0.747862481850315
-0.750802708180401	-0.773572462758303
-0.783518186311445	-0.8020306939692
-0.818657494559849	-0.832559362070761
-0.852760445701323	-0.862359710930357
-0.881609067877904	-0.887746390947304
-0.901370133912127	-0.905104509212364
-0.90922352832308	-0.911479107227842
-0.90347704783054	-0.904748698661774
-0.883392299109887	-0.883516864509916
-0.849034964886112	-0.847082361166438
-0.801305907169363	-0.795864150209599
-0.74207797585564	-0.73207003836454
-0.674221832891658	-0.659867146732875
-0.601358595322935	-0.584735310008896
-0.527352662156667	-0.512225164525113
-0.45572673629033	-0.446505426507733
-0.389234115766645	-0.389264261785237
-0.329689053075048	-0.339561958015577
-0.277984636403353	-0.294758525099599
-0.234191530620662	-0.251979060286018
-0.197679994625627	-0.209371151714022
-0.167254477948698	-0.166666449258217
-0.141309978997745	-0.124848597561577
-0.118025150996246	-0.0852161522462905
-0.0956196218826971	-0.0486155921645681
-0.0726750178587083	-0.0153881711416168
-0.0484478652429971	0.01413515894199
-0.0230104097577457	0.0392422162052489
0.00295543199047721	0.059175676960397
0.0286518523621267	0.0740670290340174
0.0536489205088913	0.0856565068622103
0.0781094237637141	0.0972092462548888
0.102728501725221	0.112573944638451
0.128468031880479	0.134766259540491
0.156147621583431	0.164768034413093
0.186031991518	0.201181050813188
0.217674561344206	0.240919004878763
0.250163361742294	0.280567272114887
0.282602701785066	0.317649937505747
0.314487464208886	0.351190197911378
0.345742118650663	0.381552471384083
0.376466013338545	0.409890639885553
0.40663797083857	0.437461145764484
0.436018933260936	0.465061771655711
0.464294834730939	0.492845667651745
0.491304464561705	0.520537069331522
0.517168401052469	0.547845062513632
0.54225681854709	0.574821751016323
0.567023675931527	0.601941943225021
0.591783872165356	0.629798321975187
0.61655208329682	0.658504420879856
0.641014437974862	0.687145600988455
0.664611939811768	0.71370265602185
0.686713813936533	0.735547787117918
0.70686387064878	0.750309411538611
0.725043381064457	0.756863350848088
0.741867524008789	0.756200980048958
0.758686136777584	0.751890916016859
0.777550792858106	0.749823493805567
0.800856738433092	0.756935404951005
0.830432538514115	0.778840996277516
0.866075540413292	0.816905542419225
0.903917172349187	0.865851552081568
0.935339862921914	0.91307761616692
0.947258162347108	0.94042804907571
0.92433853949113	0.928280220657351
0.849581408438262	0.858520728687595
0.716521032785952	0.72486671754227
0.540160200162009	0.542723374687009
0.334881079999018	0.32804815027665
0.115065841729562	0.0967984944660317
-0.104903345213775	-0.135068142590008
-0.310644311398408	-0.351594310736633
-0.487774887391753	-0.536822559819003
-0.621912903761227	-0.674795439682281
-0.702025439137182	-0.75411696752233
-0.753095856349472	-0.79977914707683
-0.786651148456357	-0.823341188875075
-0.812728534102518	-0.835692732642448
-0.837960917171815	-0.845065736636557
-0.864993216115143	-0.856071355194888
-0.893020123263845	-0.869770830195265
-0.919044104608709	-0.884636772341008
-0.939311048248983	-0.897985900799971
-0.950422545974053	-0.907186936592181
-0.949890563741821	-0.910070136721678
-0.936208568168565	-0.904639191065602
-0.908725434279228	-0.88868893283787
-0.867638688874561	-0.859975120109447
-0.814213047007391	-0.817174928853402
-0.751046930928217	-0.761162019825431
-0.682070574451614	-0.69569790483734
-0.612072954858978	-0.626881930315484
-0.545839010204928	-0.561514138236597
-0.487224095976559	-0.50523559798192
-0.438531003886696	-0.461321833353273
-0.400348081953271	-0.430363266807608
-0.371718469397868	-0.410486964586474
-0.350432679198336	-0.397874733124844
-0.33341693673664	-0.387643750885339
-0.317270397275049	-0.37505778283417
-0.298911155790825	-0.356675652561529
-0.276196626689638	-0.330947540494184
-0.248313086086682	-0.298091360507338
-0.215747407839714	-0.259442143521818
-0.179840411455093	-0.216717453045688
-0.142158211849283	-0.171638021253771
-0.103979209828317	-0.125891636665118
-0.0660488497266554	-0.0810762148486074
-0.0285447622639666	-0.0383903005993394
0.00888360364609274	0.00182356716544606
0.0470426050893126	0.0403782408881979
0.086989357472351	0.079115577394365
0.129629026597914	0.120317776008935
0.175284308133403	0.165897364613646
0.223512801705995	0.216760493017074
0.273280294103977	0.272615053842355
0.32334402441234	0.33214908634343
0.37259903168764	0.393374664319952
0.420225697234293	0.453995604887184
0.465609802454755	0.511686516355127
0.508131130486099	0.564279901397653
0.547000381313805	0.609905303167423
0.581324412398843	0.647111975834659
0.610473951025376	0.675071699819452
0.634613310186004	0.694019976315887
0.655066388241673	0.705860992287101
0.674299342968227	0.714428500326697
0.695557549259262	0.724889152577616
0.722203906831429	0.742326420976655
0.756718009830655	0.770068149475009
0.799433453669053	0.808335287205708
0.847276716588617	0.853376959517088
0.892877944959068	0.897104699814473
0.924553664230343	0.927470602151625
0.927743420344019	0.929973853193501
0.88814032063573	0.890575581440741
0.789959119177212	0.793466192078621
0.642124106814099	0.647476362915182
0.458432074349776	0.465860518138317
0.252679812587628	0.261873081935916
0.0386641123310379	0.0487684784958706
-0.169818235616609	-0.160198867993927
-0.35897044045193	-0.351774533345587
-0.514995711371539	-0.512704093371217
-0.622076837141531	-0.627641757109402
-0.690095092872028	-0.703497317568419
-0.735126776456501	-0.75391208122636
-0.767279235953154	-0.787902352959946
-0.794562294656776	-0.813268242459868
-0.821655814809309	-0.835481887983142
-0.849801475215901	-0.857523361560158
-0.877602762063207	-0.880185493059278
-0.902320829013387	-0.902400134188623
-0.921101553310243	-0.921521362746227
-0.931674573366645	-0.933863457169248
-0.932428627669651	-0.935679592170792
-0.922113771907379	-0.92426448817118
-0.899585447272479	-0.89860674026862
-0.863888342784491	-0.859317075009856
-0.814660968362381	-0.808048406839784
-0.75262734255371	-0.746902575036576
-0.67994124465448	-0.678161815406001
-0.600212057843423	-0.604318345780359
-0.51813279496151	-0.52821627115615
-0.438776713047738	-0.453125171530959
-0.366741066350363	-0.382606273948732
-0.305334305131528	-0.320074086362981
-0.255978991003281	-0.268078662996804
-0.218024799672559	-0.227590638252404
-0.189101129907355	-0.197646445586856
-0.165922603579522	-0.175578576122453
-0.145224968611982	-0.157854121188268
-0.124450108268631	-0.141142581390888
-0.101962503017392	-0.123029596962866
-0.0768420432071682	-0.102101254309127
-0.0485251654547977	-0.0776058365170507
-0.0166090898989818	-0.0491012610466215
0.0190640534318875	-0.016312473208893
0.0581723979990788	0.0208144140360846
0.0997673390364266	0.0619992166595926
0.142383396709103	0.106583871070772
0.184396081966299	0.153622173503372
0.224514969239509	0.202073355057082
0.262251240931053	0.250919670401275
0.298125855413258	0.299103968756929
0.333468340504518	0.345520063653922
0.369894526775882	0.389341262016674
0.408696944505107	0.430483143520084
0.450366272054288	0.46964936328085
0.494400227265101	0.507854069297335
0.53947800828676	0.545927663183107
0.583949594722003	0.584414828172869
0.626388353419793	0.623727005640632
0.665874470056022	0.664151105073463
0.701927201563854	0.705492956979723
0.734264762641062	0.746503847007062
0.762600031259666	0.784581252269012
0.786611557188249	0.816173372911271
0.806145293757631	0.837890488022218
0.821603056692374	0.84804289071333
0.834342270444763	0.848050717565406
0.846868067538247	0.842923109889909
0.862622252232955	0.840327551099979
0.885182133560533	0.848436278650199
0.916816925472857	0.873114303685059
0.956667850512819	0.915135830774184
0.999134298501805	0.968147718011647
1.03323294861442	1.018082575225
1.04364027519058	1.04476209979204
1.01372314879875	1.02622152410051
0.923711013134313	0.941808802751111
0.777944210440406	0.791727790032894
0.590872998363109	0.593700593505631
0.376947634548501	0.365449320729099
0.150618376642663	0.124696079263071
-0.0736645177083259	-0.110837023332679
-0.281450790858384	-0.323427879498376
-0.458290185161433	-0.495354381674246
-0.589732442971391	-0.607731993166451
-0.66694321796413	-0.676617368668009
-0.720041261932481	-0.722127122627088
-0.760902152921913	-0.756146451800817
-0.798193992906989	-0.787596153203452
-0.83603400698187	-0.821602374095883
-0.874403304712111	-0.859550480038499
-0.910707302490164	-0.89951521453845
-0.94159265356515	-0.937081890268578
-0.964281624590659	-0.966745748300087
-0.977123955447945	-0.983681757667444
-0.979453354051022	-0.985208813329061
-0.971051889691031	-0.971248302462164
-0.951607302730389	-0.943658891186255
-0.920469494055255	-0.904934839642757
-0.876815089195669	-0.857004077206287
-0.820151914527013	-0.800772066202569
-0.750985038625901	-0.73661386672598
-0.67139490984788	-0.665417158969944
-0.585249623709253	-0.589470039297955
-0.497853766490272	-0.512627601605476
-0.415046516058945	-0.439562983687913
-0.34198465266213	-0.37447866512258
-0.282010905053115	-0.319996320202829
-0.235996082321299	-0.276628725198244
-0.202330754452181	-0.242794203284125
-0.177548086590568	-0.21530085485179
-0.157396228081919	-0.190277492143389
-0.137991557159283	-0.164310484700758
-0.116647034043302	-0.135328473280796
-0.0921852939922556	-0.102883801354486
-0.064751196815968	-0.067845988688487
-0.0352682317960928	-0.031784634614411
-0.00484767912354174	0.00367055819774222
0.0255765654853591	0.0372914816150718
0.0553723587507129	0.0684819428685327
0.0842190803177931	0.0972960641611095
0.112053263710985	0.124233801551988
0.138965459501712	0.149933441032347
0.165125928519675	0.174947787975506
0.190770978267235	0.199677356797174
0.216206505770626	0.224465908479599
0.241787430166794	0.249795745126655
0.267847333958035	0.276427236715312
0.294604357189345	0.305255369849462
0.322084264160707	0.33681850043608
0.350085697059904	0.370853612530126
0.37825716129699	0.406369368322184
0.40630920700014	0.442179079437341
0.434204739404093	0.477423151250369
0.462139067734973	0.511763079556312
0.49034779293292	0.545286764264364
0.518897454709831	0.578213929727803
0.547506391543816	0.610480225864434
0.57542790985103	0.641418422482118
0.601486896198163	0.669730712978931
0.624354770112103	0.693761107056444
0.64300928219715	0.711997772705208
0.657163933931812	0.723742011743711
0.667542844959935	0.729772889407841
0.676050606543972	0.732741246224133
0.685804167247892	0.73706197453823
0.700771172107952	0.74809700465453
0.724747958704981	0.770584372910824
0.759655498312598	0.80657309758323
0.80348418949174	0.853328955937247
0.848638081658315	0.90183089246828
0.881668852374708	0.936692225974192
0.885138156770727	0.938355242996119
0.839401479208144	0.885420298672351
0.725989483234896	0.760130224744371
0.556802669643005	0.576216100929324
0.347808545367062	0.351248225410726
0.11497461734166	0.102796896372092
-0.125731607498611	-0.151567588003061
-0.358342622219157	-0.394274929531216
-0.566890919885386	-0.607754830028858
-0.735408993562707	-0.77443699131247
-0.846407098185937	-0.875794119822735
-0.910441253001463	-0.926941711343915
-0.945298250171728	-0.948786999261547
-0.963367230437533	-0.955740845958942
-0.974937829587527	-0.959523548863543
-0.98663752741611	-0.967276986035184
-1.0011270076186	-0.981005652392234
-1.01778775686399	-0.998268699897516
-1.03391277153773	-1.01382095417011
-1.04590515904217	-1.02171449415492
-1.05018642298214	-1.01731947339265
-1.04377692408541	-0.998634538377855
-1.02463715321987	-0.966460564640404
-0.991817107198321	-0.923620223698788
-0.945454880796344	-0.873779688172463
-0.886754524054955	-0.820413318844083
-0.818035120177709	-0.766221304861373
-0.742758687952659	-0.712964235971415
-0.665337521395222	-0.661509409975436
-0.590561216796303	-0.611925174993605
-0.522711118840941	-0.5636623348833
-0.464710715989349	-0.516014007146228
-0.417672840518106	-0.46882148343866
-0.380950368277127	-0.422997954432536
-0.352565943135214	-0.380402935088412
-0.329841855632594	-0.343068398977941
-0.310032921930229	-0.312240275216919
-0.290766749018624	-0.287731504546871
-0.270212918866142	-0.267821769022848
-0.247059442238821	-0.249602419359184
-0.220402878333431	-0.229519875745015
-0.189642585893925	-0.204100609352141
-0.154495694707984	-0.170887561695654
-0.115177298138641	-0.129269814891458
-0.0725826714175506	-0.0807507957111192
-0.0281979021889783	-0.0284546389871025
0.0163391371946167	0.0239057181512791
0.0597651376477985	0.0731359073041019
0.101494888433448	0.117371176661108
0.141626229354523	0.15639653262253
0.180752366280963	0.19142850433961
0.219738397571301	0.224453066612134
0.259504929782709	0.257467681209636
0.300723441897675	0.292013603583594
0.343424028167366	0.328964573571638
0.386745791888679	0.368309937018115
0.429120370137997	0.40898682502312
0.468927108006723	0.449164625918485
0.505280879430006	0.487116239318223
0.538467221897344	0.522103788958479
0.56975104335766	0.554582755758159
0.600686371005066	0.585685613658471
0.632312386333476	0.616441812095639
0.664643009052225	0.647122312403314
0.696701209329389	0.676960551583394
0.727064531400051	0.704539737300721
0.754681953723701	0.728901599163324
0.779655840871204	0.750789916020256
0.803696325903611	0.773079817603376
0.829994688686466	0.799916380577566
0.862353178826953	0.834912923853209
0.903610379133486	0.879186128725378
0.953664443411761	0.930023454065957
1.00765990274932	0.980550525418652
1.05512578046642	1.02010157207804
1.08079978657143	1.0350569743473
1.0674571476814	1.0106432432066
0.997668336906105	0.931132876942924
0.864320582424614	0.792592240158605
0.682707020587132	0.610551188001984
0.468592830679796	0.399596942080253
0.237743191988746	0.174316724000606
0.00592328380011796	-0.0507022446297672
-0.211101714599948	-0.260872742203673
-0.397566623925315	-0.44160754711392
-0.537706264889844	-0.578319437753316
-0.620784056690042	-0.660351300469775
-0.67526646344437	-0.715351794338936
-0.714032806424113	-0.754635131243175
-0.74740156777091	-0.787367881048206
-0.781109001748984	-0.818742980446887
-0.816249506057578	-0.8497643449382
-0.850631404198914	-0.878347631651758
-0.880612166301652	-0.901102493101572
-0.902571696501881	-0.914962231840539
-0.913608142315993	-0.917921900793291
-0.911518569787157	-0.908837847134757
-0.894449129187465	-0.886815022721233
-0.860669292025213	-0.850794237567453
-0.808745866469334	-0.799776413073322
-0.738109083241943	-0.733606518412637
-0.649760465817578	-0.653706483857361
-0.546791492433164	-0.563177266087489
-0.434437748678057	-0.466255436367597
-0.319545898940518	-0.367567825539025
-0.209506856410266	-0.271552706435692
-0.110875091296092	-0.182121272805202
-0.0281263041980333	-0.102478295715892
0.0369655257653636	-0.0350225281942124
0.0851623240457695	0.0187097534832294
0.118988520035423	0.0581402413709841
0.141730775354343	0.0839013700933623
0.156625486738925	0.0982249750277851
0.166469951988294	0.105063281279281
0.173606727488804	0.109512901730687
0.180068003232651	0.116698115838539
0.187672744630402	0.130632884480338
0.197967059021614	0.153399325382962
0.21204037648215	0.184707767648279
0.230331666365497	0.22192773918418
0.252524090882856	0.26081441427003
0.277614951468705	0.29697669151797
0.304200891301128	0.327545092010283
0.33092764677714	0.352168356542623
0.356978647153826	0.372910337559006
0.382383720934357	0.393268138102105
0.407964751121326	0.41680566189897
0.434933488224288	0.445863969699589
0.464311250106458	0.480768820075917
0.496451594938572	0.519856825206739
0.530936136864668	0.560327851734665
0.566864471920105	0.599485035026703
0.603259833041581	0.635644121367352
0.639261913980013	0.668267511240482
0.674023561517396	0.697492139301254
0.706533642014383	0.723581549009473
0.735671412220655	0.746748628434358
0.760599184669974	0.767412200402583
0.781361972331838	0.786649921230464
0.799428380451031	0.806496829294468
0.817842542582339	0.829780974835966
0.840639247767193	0.859413987435621
0.871316903052234	0.897185410470226
0.910574250247138	0.942141619530579
0.954043283217801	0.988898066825317
0.991051214476099	1.02664165675981
1.00534930462961	1.03974208484513
0.978236373315164	1.01051709395538
0.886125251162976	0.915634836679081
0.730432832632453	0.757264702676766
0.526539042271727	0.55063681993581
0.289823804628929	0.310981316443589
0.0356670442521886	0.0535283201874761
-0.220551314310362	-0.206492040845152
-0.463451346510591	-0.45384963866692
-0.677653127800369	-0.673314345290453
-0.847776733631564	-0.849656032728374
-0.956487482568278	-0.965367985903629
-1.0227190286788	-1.03449977042719
-1.06814022832459	-1.07567168235209
-1.10408925783022	-1.09964447079093
-1.13821762349751	-1.11549315126907
-1.17389446197608	-1.12963628651225
-1.21081175612462	-1.14543160316208
-1.24628945000685	-1.16338278776326
-1.27677602226094	-1.18193325925905
-1.2990804393299	-1.19848939462893
-1.31101445239131	-1.21018030844553
-1.31140072003613	-1.21409831572131
-1.29964468616301	-1.20724704818656
-1.27518529960824	-1.18672955512054
-1.23719707850084	-1.15040693838251
-1.18477739747896	-1.09770419130332
-1.11755803438734	-1.03001359851286
-1.03646333239497	-0.950429459040545
-0.94428866315675	-0.863064064100518
-0.845819298615961	-0.772434799773516
-0.747279864795112	-0.683160056699213
-0.655109701754984	-0.599760260685205
-0.57441325594051	-0.526207603721369
-0.507712254945012	-0.465141528867123
-0.454542540873053	-0.417147445290724
