# Supplementary material for: A multiwavelength photoplethysmography dataset with blood pressure and heart rate reference measurements
Source: Data Brief. 2025 Nov 14;63:112284. doi: 10.1016/j.dib.2025.112284 (PMC12682042; doi:10.1016/j.dib.2025.112284)
Supplement: Supplementary file 1 [file mmc1.zip › ppg_csv/ppg_subject_081.csv]

IR_PPG	Red_PPG
-1.81423204297689	-1.85576810329537
-1.82042863242224	-1.85405702913447
-1.81456945712492	-1.84033006630189
-1.79327233648653	-1.81063911386511
-1.7536285106135	-1.76137987395638
-1.6939990066531	-1.69036393803749
-1.6146194682423	-1.59621323623555
-1.51692531076003	-1.48433653313401
-1.40664952241701	-1.36237409373545
-1.29036839388111	-1.23582866578272
-1.17327014038056	-1.11020299701867
-1.06054297714354	-0.990999835186156
-0.956618653135667	-0.884431547264483
-0.864463313714321	-0.792847355368942
-0.784908111142262	-0.715046951227524
-0.717357781777772	-0.649743816822252
-0.660466351016991	-0.595367847563073
-0.612766518028903	-0.550577676695912
-0.572911134646475	-0.514271177787842
-0.539457905171846	-0.485123067477418
-0.510469098796714	-0.461023605956577
-0.48329865493637	-0.43887389182646
-0.454765216174983	-0.414934839101599
-0.421679477058372	-0.385623801863003
-0.381514072478167	-0.348363033046559
-0.332914931618593	-0.302038012267648
-0.275846343048274	-0.246896212101893
-0.211340102667669	-0.18398418076884
-0.14097012113488	-0.114410696391721
-0.0662901891901458	-0.0388442429110157
0.0115333575988493	0.0424608101312369
0.0918220248208619	0.129160067703334
0.174282931420845	0.220224999263583
0.258781294211721	0.313710697573086
0.345073746090588	0.407058321276267
0.43263703827901	0.497803911134252
0.520682742264604	0.584373022504759
0.608313815106386	0.666515303560008
0.694711089739695	0.745120541880898
0.779273436358432	0.821567709050391
0.861674807194884	0.896957480144847
0.941802010507214	0.971554349926691
1.01958400449894	1.04465610145118
1.09480308957997	1.11491861681055
1.16702060752752	1.18097573784217
1.23574160050896	1.24213987534117
1.30087692330464	1.29902766940627
1.36342009314402	1.35401448983043
1.42605475403873	1.41135500724733
1.49326240557023	1.47671491436959
1.57052042297136	1.55592086700215
1.66241956865752	1.6548894134579
1.77264482505181	1.7735965592831
1.89044853148907	1.89711349746463
2.00206840719951	2.01024182913737
2.09167586361908	2.0970614511179
2.13038568547714	2.12929978719777
2.09759109591406	2.07510781245994
1.97481077516701	1.92368772419925
1.76828927514777	1.69177327634492
1.49430640099733	1.39609822282614
1.16914195785667	1.0533963175721
0.80907575086675	0.680401314512027
0.430387585168559	0.293846967575108
0.0493572659030714	-0.08953296930945
-0.317735401788737	-0.453004742212445
-0.654610612765887	-0.779834597204675
-0.944988561887404	-1.05328878035694
-1.17258944401231	-1.25663353774003
-1.32113345399963	-1.37168928731285
-1.39220476631271	-1.43693788131495
-1.44137389965027	-1.47904091758866
-1.47694469050964	-1.50689462798547
-1.50346108805777	-1.52585538367374
-1.5221006007654	-1.53778132626433
-1.53162058272842	-1.54163357470304
-1.52951485612489	-1.53453216025355
-1.51309916908498	-1.51308076550665
-1.48037733602868	-1.4746303254298
-1.43063622527199	-1.41815762853502
-1.36473958817726	-1.34463946260256
-1.285127971813	-1.2569956145462
-1.19557766646228	-1.1596940107293
-1.10076728148208	-1.05807598167933
-1.00566249593833	-0.957511093559934
-0.914784715797979	-0.862586633594336
-0.831579656101712	-0.776572186723657
-0.758098584801835	-0.701295756623203
-0.694987287373062	-0.637288978642582
-0.641623887945937	-0.583903011642848
-0.596329386045633	-0.539344641337734
-0.556698107046823	-0.500888705318395
-0.520080245773602	-0.465482756716853
-0.484106681540518	-0.430537607459405
-0.447035565811544	-0.394403888609073
-0.407772566383992	-0.356256510602588
-0.36560583420467	-0.315525572971783
-0.319842607077456	-0.27131339591784
-0.269576815116192	-0.22224452129319
-0.213776398909552	-0.166865514792575
-0.151721510164621	-0.10436511167182
-0.0835867522400162	-0.0352325946640389
-0.0107984267686674	0.0385332798784389
0.0641278175707967	0.113844163781564
0.138244280425873	0.187397355820197
0.209012324210461	0.256592254402866
0.274983687420728	0.3201000299841
0.336098626994471	0.377929369506137
0.393504799204899	0.431078281158347
0.448981008545316	0.481038206909264
0.504246306119324	0.529431281061072
0.560465128006711	0.577869992805927
0.618098118154738	0.627919751461319
0.677045796057838	0.68096646477186
0.736905097688934	0.737854869055147
0.797147775514548	0.798354168379206
0.857133867865016	0.860747183537246
0.91602764634368	0.921934564700194
0.972761335387775	0.978219825145889
1.02616438236179	1.02656958974352
1.07531689233112	1.06588556367985
1.12004828312165	1.09776151315655
1.16136130619002	1.12636164607525
1.2015656328032	1.1574166263899
1.24401383577243	1.1966605099626
1.292436258827	1.24820412873233
1.3498961428253	1.31330978025419
1.41737482361223	1.38968601077456
1.49212082654448	1.47107099993491
1.56619389203729	1.54694719520936
1.62587922139385	1.60261140804938
1.6526367429145	1.62014929581236
1.62698032247179	1.58032544877998
1.51952604339517	1.45928181541378
1.33541274482565	1.26479619270971
1.08983708505216	1.01162798201301
0.797995722363592	0.714536584668938
0.475085315048856	0.388281402022748
0.136302521396857	0.0476218354196949
-0.203156000303496	-0.292682713794967
-0.528093591763297	-0.617872844275983
-0.823313594693639	-0.913189154678099
-1.07361935080562	-1.16387224365606
-1.26381420181032	-1.35516270986461
-1.3766167802657	-1.46979987164024
-1.44507035845856	-1.5410555620399
-1.49311023276887	-1.59165547427505
-1.52733518397371	-1.6258850918074
-1.55059397086797	-1.64469700983592
-1.56287335531565	-1.64732054650819
-1.56255195486216	-1.63264987166409
-1.54759394930247	-1.59996953470646
-1.51641991193217	-1.54919725919369
-1.46841444622905	-1.48108119019463
-1.40417900194698	-1.39755649637873
-1.3256432119954	-1.30205696234958
-1.23606069169482	-1.19942088266213
-1.13981475305271	-1.09524938962486
-1.04195717177946	-0.994938508093679
-0.94752142491412	-0.90280419101686
-0.860764258989978	-0.82156238807988
-0.784559022661556	-0.752213917505686
-0.720140872320298	-0.694300791449803
-0.667229516672314	-0.646365013589247
-0.624385384773659	-0.606367273142358
-0.589406030352701	-0.571963011090325
-0.559654099938725	-0.540695968816991
-0.53234675321833	-0.510187213469428
-0.504856223561569	-0.478364547187384
-0.475020643472476	-0.443756296309947
-0.441421092582371	-0.405742867137023
-0.403515744953876	-0.364571577970162
-0.3615346164027	-0.321050402138718
-0.316141066871391	-0.275980719051307
-0.267970811893523	-0.229568643352958
-0.217236040134321	-0.181155251486094
-0.163559685287774	-0.129393781749225
-0.106063018808623	-0.0726771799058196
-0.0436302760193689	-0.00956445564537911
0.0247078750810916	0.0608135839957102
0.0993360398000712	0.138330103052239
0.179700838442813	0.221618136344915
0.264193127685388	0.308259827360178
0.350337913816148	0.395364131405631
0.435228911092047	0.480228700731376
0.516024854973115	0.560782272374938
0.590360876203584	0.635669532398692
0.656650704951077	0.704050486626211
0.714300956812356	0.765339330771224
0.76383253281954	0.81911772754287
0.806842031295263	0.86535527792178
0.845732049954425	0.904836146457732
0.883234969782794	0.939468830504653
0.921857389710526	0.972214898225103
0.963425243701158	1.00655172294931
1.00891179027132	1.04562347297563
1.05867061734879	1.09151826654292
1.11302283399534	1.14511821944814
1.17290462907626	1.20659744613802
1.24010687797099	1.27613003637838
1.31670565261668	1.35407531339103
1.40362166200837	1.44014170810159
1.4986620911985	1.53164681362516
1.59468386044832	1.62154852844739
1.67862268459172	1.69718200109805
1.73208745895663	1.7406095000918
1.73394593659665	1.7311381195467
1.66660499498391	1.64777957087831
1.51546041085224	1.48154283710819
1.29581730422238	1.24794112784144
1.02298079511505	0.962487652683189
0.712256003550983	0.640695621238533
0.378948049550908	0.298078243112586
0.0383620531355517	-0.0498512720895424
-0.294196865674357	-0.387579714762742
-0.603423586858091	-0.699593875301902
-0.874012990394922	-0.970380544101915
-1.09065995626412	-1.18442651155767
-1.23805936444496	-1.32621856806405
-1.31371233221499	-1.39478919148658
-1.3660323329153	-1.43933659798519
-1.40354332998864	-1.46926711926683
-1.43091280260051	-1.48964631531867
-1.44937640323022	-1.50155500837725
-1.45784697486996	-1.50335591032575
-1.4541861363195	-1.49223754940527
-1.43625537100817	-1.46547709866443
-1.4025733023883	-1.42119634790378
-1.35259607994989	-1.3587363748478
-1.28674904203063	-1.27887132182227
-1.20638272963516	-1.18392748766322
-1.11378808648343	-1.07695179814967
-1.01226752170477	-0.964561331132347
-0.906096383136494	-0.851882032672046
-0.800183343959974	-0.743727000326528
-0.699404420218934	-0.644424559624699
-0.607794684716324	-0.556989017137894
-0.527869690404951	-0.482246786347266
-0.460299816534715	-0.419205024280967
-0.404023820225894	-0.365510104040505
-0.356739373217535	-0.318127162533177
-0.315602975536139	-0.274177121720785
-0.277911948949977	-0.231726770027327
-0.241579350754404	-0.19014307628911
-0.205322502890324	-0.14976851084762
-0.168567705250589	-0.111113334707986
-0.131143934854257	-0.0740841365706467
-0.0929206388924507	-0.0376687002222506
-0.0535839329398734	-0.000168712422701543
-0.0126385816014411	0.0401679860083067
0.0304584079194494	0.0843952320321617
0.0761597065724934	0.132416885468285
0.124743167065744	0.183151791650099
0.176323546033708	0.235217458741743
0.230971995909382	0.287747081650053
0.288872914659957	0.340941513902514
0.350388832431937	0.396103256030981
0.415919369849882	0.455114989093104
0.485572400039263	0.519561267047922
0.55882017352807	0.5898738663878
0.634333875494584	0.664881305528708
0.710101315019998	0.741925669115554
0.78380691200927	0.817470504848768
0.853340135051368	0.887979369594275
0.91725422919828	0.950761615960946
0.97501500727016	1.00456103825932
1.02696664841896	1.04979159064859
1.07409051208063	1.08832829889204
1.11774102141255	1.12288577389048
1.15951253979939	1.15633225620493
1.20125762737219	1.19135430385791
1.24516719506464	1.23052295557115
1.2937717112907	1.27644859902967
1.34964929937908	1.33157411289662
1.41455256222308	1.39722290145112
1.48779166269459	1.47184981767872
1.56416279609397	1.54894976853129
1.63224666753115	1.61554132353638
1.67418986171414	1.65231371694611
1.66787337187389	1.63920537571482
1.59015932021076	1.54027683801739
1.42952505620019	1.35807049730128
1.20131458125047	1.10891755497042
0.9208718967699	0.809149212428722
0.603541004166758	0.475096671080112
0.264665904849335	0.12309113232851
-0.0804093997740794	-0.230536202422164
-0.416340908295195	-0.56945413176799
-0.727784619305724	-0.877331454305047
-0.999396531397377	-1.13783696862941
-1.21583264316186	-1.33463947333717
-1.3617489531909	-1.44971537977693
-1.43588237264105	-1.51931874345032
-1.48886801908307	-1.56779212629288
-1.52802248683938	-1.6011076151344
-1.55705862395305	-1.62193674604625
-1.57706341439093	-1.6309851363701
-1.58758175036707	-1.62826723588417
-1.58734926170134	-1.61379383862291
-1.57468650493876	-1.58761096648817
-1.54782703646581	-1.54957952671672
-1.50538919164682	-1.49935630493185
-1.44698979776735	-1.43672893137508
-1.37380061581702	-1.36211102976622
-1.28877210980342	-1.27692722294542
-1.19634409917742	-1.18380202512321
-1.10170305863003	-1.0865526681734
-1.00987629061559	-0.989884306370901
-0.924994489959821	-0.898727451811219
-0.849900397652994	-0.817376471896635
-0.786056298551253	-0.74871662075424
-0.733578185310919	-0.693733554142666
-0.691246233958089	-0.651325044360998
-0.656481246870174	-0.618350363326887
-0.625471497194872	-0.590003979429423
-0.593674868587363	-0.560687070801201
-0.556742282213743	-0.525325615525634
-0.511632055447707	-0.480763679289792
-0.457476564209067	-0.426628653823316
-0.395779781891393	-0.365146165940791
-0.329776428321471	-0.299894128668384
-0.26313294775833	-0.234096996480139
-0.198471182778454	-0.169284549179814
-0.136298274671695	-0.104861593867543
-0.0747571377242574	-0.0385876068126757
-0.0102841316370443	0.0324400401814322
0.0610578535693301	0.110745065557991
0.142039851188315	0.197632987049398
0.233101772490474	0.29265969000447
0.332016208055135	0.393458330140172
0.434487740695136	0.496051963001867
0.535438264281168	0.595756087843757
0.630501746731758	0.68843029714584
0.717174568577451	0.771601707507932
0.795225610720302	0.845051787324124
0.866299226130771	0.910620108726118
0.932936970824871	0.971251723822554
0.997407851620879	1.02966372121828
1.06077790897347	1.08720694181204
1.1225665224962	1.14343370249458
1.18113182410193	1.19656829935365
1.23465078792407	1.24465381783303
1.28231059844449	1.28686268434749
1.32522955669854	1.32445017859165
1.36672223944601	1.36097533802644
1.41173531026026	1.40160383773336
1.4654973794981	1.45156271401615
1.53157927030812	1.51404629593309
1.60968624325725	1.5880063366613
1.69365572147324	1.66632197361688
1.77029632569323	1.73492819767808
1.8198132308997	1.77357682400982
1.81842042527137	1.76048744081637
1.74199215835385	1.65633856485761
1.57476373162847	1.46463932792093
1.33359387496971	1.20270991955154
1.035341318252	0.887870529294649
0.696864791349804	0.53744134669548
0.335023024137557	0.168742561299244
-0.0333252535102841	-0.200905637348842
-0.391321311719272	-0.554183059703564
-0.722106420614957	-0.873769516219707
-1.00882185032289	-1.14234481735206
-1.23460887096862	-1.34258877355539
-1.3826087526777	-1.45602033264185
-1.45362515319612	-1.52063397477381
-1.50263439188136	-1.56438526795165
-1.53947511460548	-1.59629817871443
-1.56909401471372	-1.62003789540972
-1.59225576285384	-1.63502630043237
-1.60691820498323	-1.63830562039909
-1.60969253705144	-1.62643519622784
-1.59712909544102	-1.59693700700807
-1.56674561873766	-1.54906991207514
-1.51771692102534	-1.48393043704988
-1.45113824968481	-1.40405764791426
-1.36985581279232	-1.31284049730951
-1.27796872441509	-1.21398490035629
-1.18016601409886	-1.1111659354752
-1.08105982271176	-1.00789356946348
-0.984647472261973	-0.907515986378176
-0.894021189121362	-0.813226245004545
-0.811345947297838	-0.727962379232597
-0.737959019448632	-0.654105393737844
-0.674417017265185	-0.592963610951799
-0.620443647777702	-0.544225087249657
-0.574866167134485	-0.505712383717955
-0.535670671788228	-0.473735633491692
-0.500246870594294	-0.444047549380807
-0.46576335839584	-0.412999488930831
-0.429520322567537	-0.378229773716478
-0.389161017578659	-0.338474169519951
-0.342778873338577	-0.292844128371616
-0.289085514945227	-0.240366959465411
-0.227706034288654	-0.180250562807207
-0.159438888557309	-0.112625871095937
-0.0862203161661981	-0.0390712205357817
-0.0106428116276002	0.0376540004973209
0.0648762736134222	0.114635272931768
0.138963203471888	0.190030930061615
0.211834393956692	0.263886866141225
0.285276561179286	0.338138019921093
0.362013532850065	0.415703456466226
0.444631919433449	0.499030264324308
0.534448672141899	0.588849577354824
0.630814004091405	0.683852322096734
0.731225202657232	0.781369891555121
0.832243568820575	0.878518487310149
0.930750656594629	0.97313931074624
1.02489693047701	1.06416128531154
1.11431810243768	1.15140774214625
1.19963377203523	1.23510984839267
1.28161678273123	1.31541232300345
1.360562695613	1.39209060083792
1.43627074833552	1.46466191005903
1.50868980501407	1.5329659012297
1.57880968924973	1.59799039801455
1.64908817079288	1.66232970663052
1.72278614294207	1.72952930384191
1.80201207026402	1.80199581781178
1.88491619568958	1.8779340986967
1.96307306083841	1.94851828082432
2.02037138081241	1.99683011219154
2.0344860660219	1.99972201209316
1.97749193324829	1.92653893017675
1.81881683976942	1.75404874612522
1.5769217428482	1.50067380279721
1.27026759974756	1.18483644305139
0.917315367730434	0.824959009746399
0.536526004059737	0.439463845740882
0.146360465998396	0.0467732938934926
-0.234720289190665	-0.334690302937121
-0.58825530424452	-0.686504601892311
-0.895783621900245	-0.990247260113426
-1.13884428489492	-1.22749593474182
-1.29897633596561	-1.37982828291884
-1.37428921897961	-1.44773791654185
-1.41718001256712	-1.48514118500205
-1.44244419997816	-1.50673713446972
-1.46036624442662	-1.52181415104037
-1.47596358492264	-1.53382024036439
-1.48951127235741	-1.54149139549423
-1.49788481500412	-1.54079081838803
-1.49617852433096	-1.52685232763399
-1.47920374667731	-1.49539009992208
-1.44271752973839	-1.44352917862758
-1.3843508329658	-1.37028086636286
-1.30419910340654	-1.27526129856636
-1.20430135294085	-1.16350924009648
-1.09108515014469	-1.04272152473492
-0.97209223247366	-0.918755113454759
-0.853809671419965	-0.797466967229087
-0.742724538475801	-0.684714047030977
-0.64591251901064	-0.587391778584922
-0.565977446219169	-0.508045132815726
-0.503231889509722	-0.44695993836988
-0.455698895835511	-0.402207444391667
-0.420024414265015	-0.370300067260983
-0.39247304558155	-0.346991433972231
-0.369665522945147	-0.328108219607679
-0.348899765644845	-0.310270008983565
-0.328082581791697	-0.291251382373843
-0.305441238435397	-0.269840071257406
-0.279270873463245	-0.245314703674036
-0.247916511314356	-0.216893958519664
-0.210004282016136	-0.18349476815279
-0.164784964274719	-0.143870521708902
-0.112372957755386	-0.0969987347093028
-0.0536804991655798	-0.0424643267189672
0.0099894130110511	0.0194448163504071
0.0775151028188222	0.0880205502413441
0.148430828849618	0.162582537477884
0.223066296042926	0.242715895580693
0.302225501448221	0.328067850109121
0.386500084022397	0.417826797175155
0.475522431810561	0.510285226607068
0.567539812042151	0.602864708630433
0.659615944549213	0.692724921247664
0.748505063299429	0.777723737755453
0.83183312517871	0.857208073417204
0.908961188262997	0.932155255033686
0.981062683327783	1.00456458700645
1.05042955315197	1.07645789479971
1.11950462238493	1.14913740016811
1.19025128943895	1.22318167696965
1.26411738267666	1.29907106777759
1.34231594161629	1.37780052854997
1.42582930329627	1.46070422065961
1.51460864412471	1.54808811492021
1.60585353241566	1.63698667185772
1.69190967409534	1.71894277137689
1.75890872803532	1.77895377772061
1.78735380427487	1.79656413783211
1.75717804218364	1.74956017550788
1.64245650022086	1.61550525974517
1.44934729425652	1.40374803374832
1.19361982764434	1.1303501310407
0.891043503738065	0.811373185145684
0.557387725891405	0.462878829586631
0.208421897458089	0.100928697886908
-0.140084578208158	-0.258415576430117
-0.472362297753611	-0.59909235984108
-0.772641857824546	-0.905040018822613
-1.02515385506724	-1.16019691985135
-1.21412888612796	-1.34850142940393
-1.32226086591782	-1.45276192154572
-1.38978026784884	-1.51498079963163
-1.44177907577924	-1.56085360418033
-1.48316659002512	-1.59557730495045
-1.51513231172005	-1.62039579482249
-1.53690222020434	-1.6344145384517
-1.54732363096934	-1.63625937460795
-1.54569021839796	-1.62489888286622
-1.53175357934791	-1.59968503323309
-1.50532508021636	-1.56013177413516
-1.46600596766384	-1.5058862449519
-1.4133472189827	-1.43706181004566
-1.34738062004849	-1.35477247539089
-1.26921254249921	-1.26145580321823
-1.18132525074182	-1.16068066964575
-1.08739830393115	-1.05650317402488
-0.991709742466934	-0.952698167699567
-0.898361579495995	-0.852223909173609
-0.810623879694419	-0.75711603052549
-0.730592549361717	-0.668756976717872
-0.659182603902095	-0.588263639271179
-0.596349303185838	-0.516685836380393
-0.541380670842241	-0.454828906993621
-0.493127250362667	-0.402773569379134
-0.450107891064065	-0.359423330990738
-0.410519908410578	-0.322408525473468
-0.37225327691539	-0.288424766119861
-0.333007030340308	-0.253856078653421
-0.290530592542688	-0.215453671210263
-0.242923267357785	-0.170870630316805
-0.188887070166274	-0.118906282454324
-0.127874355765943	-0.0594163279814475
-0.060144714800645	0.00701787093489494
0.0132863527657429	0.0794650470909922
0.0908878000786944	0.156892046794276
0.171003524189788	0.238219986271734
0.252214807877264	0.322247281380828
0.333550456001505	0.407596891052526
0.414528061113534	0.492817494067624
0.495046183436548	0.576628771576112
0.575186205058088	0.65815638868245
0.655026899077081	0.737014996620417
0.73454515484608	0.813219272640436
0.813582606456465	0.886970194231717
0.891788325838811	0.958357939814254
0.968474642813346	1.02704587400976
1.04244725242556	1.09207135489291
1.11200954100155	1.15195412715536
1.17534117435194	1.20526647159884
1.23125585217081	1.25156786955549
1.28008722960779	1.29227148964384
1.32428131042154	1.33091995708346
1.36826577661635	1.372552504623
1.41736458270222	1.4221837889399
1.47587494010819	1.48274572090182
1.54475344783592	1.55302917469007
1.61955998738922	1.62620571937068
1.68937043545546	1.68944416129547
1.73729980363872	1.72501544131218
1.74298637683516	1.71304892747811
1.6859800627943	1.63369770316894
1.55294233487022	1.48066826414552
1.35486078370043	1.26751849996766
1.10587548763879	1.00780630019516
0.820126525039144	0.71508955438782
0.511753974255333	0.402926152105433
0.194897913641208	0.0848739829078036
-0.116301578449385	-0.225509063645269
-0.407704423662599	-0.514665097993984
-0.665170543644588	-0.76903623057854
-0.874559860041504	-0.975064571839138
-1.0217322944995	-1.11919223221598
-1.10211231044201	-1.19732420035763
-1.16246982286478	-1.25521409429986
-1.21173888345283	-1.30161213808852
-1.25543900496606	-1.34234132589078
-1.29569384975829	-1.37991893209644
-1.33187228088628	-1.41376509972309
-1.36150856035826	-1.44094313785396
-1.38122687381329	-1.45722426536622
-1.38750508802005	-1.45813700832282
-1.37721754071435	-1.43973951993078
-1.34801218558859	-1.39916389739302
-1.29863598774279	-1.33513515244165
-1.2292953370328	-1.24848546192435
-1.14201748567532	-1.14086489326444
-1.04079643366123	-1.02176428699917
-0.931279528527174	-0.897198328666018
-0.819972171001645	-0.773181703802482
-0.713206773241342	-0.655729097946048
-0.616213504976374	-0.551767485081279
-0.532502989330495	-0.465278697335638
-0.463584150732207	-0.395864681944841
-0.408961901168517	-0.34176211421253
-0.366390415009736	-0.29931721238175
-0.332397861887037	-0.263801071894519
-0.303038131634965	-0.230602890535618
-0.274690324041	-0.196473183275769
-0.244694470917054	-0.160306031984746
-0.211699422761304	-0.123087629296001
-0.175665994083474	-0.0870108611104973
-0.137521496832246	-0.0541716257990306
-0.0985732751261013	-0.0254436754322364
-0.0598744667226064	5.14252215016839e-05
-0.0217168258443039	0.0248164131029422
0.0166194354567981	0.0523481313476724
0.0567533329990968	0.086160217236138
0.100687110328056	0.128690770078028
0.150010068298054	0.180479377441998
0.205136275034353	0.239948197891558
0.264961037989827	0.30389791721605
0.327159809177507	0.368530026346489
0.389005858428906	0.430574947581906
0.4483347456885	0.488134019184427
0.504260414130587	0.541055415510733
0.557355120653457	0.590813935443751
0.609231174972502	0.639893150075878
0.661740893159139	0.690820327793991
0.716178767316047	0.745269665188664
0.772840006089933	0.80359775743372
0.831103093119334	0.864861565891082
0.889967430201215	0.927247714580836
0.948822241622928	0.98887891760288
1.0081383583636	1.04884870658558
1.06974710566177	1.10809022440602
1.13648664288823	1.16953324951852
1.21117841860772	1.23710408795209
1.29501247547604	1.31356436456387
1.38560915936588	1.39779025614672
1.47535113417752	1.48249649569579
1.55077627586429	1.5534441783486
1.59368337010896	1.59083119020137
1.58416031590306	1.57712367520327
1.50558691629644	1.48571800787049
1.3520140432185	1.31936789035815
1.13793908250192	1.09289375630838
0.877859419979341	0.821116039363311
0.586272441483409	0.518855173165066
0.277675532846778	0.200931591355776
-0.0334339200979017	-0.117834272422428
-0.33255853151798	-0.422621984527421
-0.605200915580806	-0.698611111317071
-0.836863686453729	-0.93098121914925
-1.0130494583041	-1.10491187438183
-1.1173292440628	-1.20439168801282
-1.18270185706573	-1.26524870561015
-1.23283909527955	-1.31130205119813
-1.27447243149434	-1.34929567818222
-1.31059801946417	-1.38230712808024
-1.34131652113923	-1.41028222917441
-1.36497421161567	-1.43094520069491
-1.37911081776669	-1.44079368723958
-1.38103581007381	-1.43599971145853
-1.36814777844787	-1.41317396889112
-1.33826353590539	-1.37003267221673
-1.29013646701542	-1.30598942726041
-1.22409061569103	-1.22262512143538
-1.14249262998968	-1.12389626870921
-1.04976698937929	-1.0159043140476
-0.951849240885158	-0.906112529320555
-0.855220894240515	-0.802067580525098
-0.76578198083946	-0.709956599071893
-0.687829408334355	-0.633475403090648
-0.623385391182009	-0.573361053293627
-0.572042870475008	-0.527645351315408
-0.531337755162282	-0.492407215368384
-0.49749226173158	-0.462737482500237
-0.46632523262368	-0.433701055431252
-0.434134334061967	-0.401167998455317
-0.398361467082278	-0.362455161290328
-0.357904282191084	-0.316715741354058
-0.313033927546298	-0.264977567982678
-0.264998932921479	-0.209733973878791
-0.215467983582018	-0.15410250971028
-0.165954072193116	-0.100794099168378
-0.117347479164735	-0.0512941645015653
-0.0696403375882951	-0.00553038220616685
-0.0218913950317853	0.0379938429420213
0.0275141777197025	0.0817500312383011
0.080357843760499	0.128526195531288
0.138039110938889	0.180699007299121
0.201194556108409	0.239654081625427
0.269576050375175	0.305523397185387
0.342183725560796	0.377283600593541
0.417591572842393	0.453142209651312
0.494352541797763	0.531046468535784
0.571337698891893	0.609116617395356
0.647877293005705	0.68590067787452
0.723650351643164	0.760448247860272
0.798403486873969	0.832245937649358
0.871660087400946	0.901082940308038
0.94258295504595	0.966890329781055
1.01008271558681	1.02961662549552
1.07313967425705	1.08922982350028
1.13124100216339	1.14587620096756
1.18483268031327	1.20013874520673
1.23568136959295	1.25330715144006
1.28697520371537	1.30755262539475
1.34289372035182	1.36578625384593
1.40744961709361	1.43088756942491
1.48269360197891	1.50417117267124
1.56667444593717	1.58336590448275
1.65175343862367	1.66077655029829
1.72398504248845	1.72252425678327
1.76420031550823	1.74964954186155
1.75106284053919	1.7226592226155
1.66594759143135	1.61384540600844
1.50389502851823	1.42863121158846
1.27925414840224	1.18220936154162
1.00637394768577	0.889772578053989
0.699603422971256	0.566513583311623
0.373291570861094	0.227625099500587
0.0417873879576985	-0.111700151193062
-0.280560129136519	-0.43626944658326
-0.579401983819146	-0.730890064483947
-0.840389179487773	-0.980369282709062
-1.04917271953999	-1.16951437907254
-1.19140360737338	-1.28111701112232
-1.26518113645272	-1.35039640093297
-1.31924821784238	-1.40154891545178
-1.36024922486134	-1.44009002139337
-1.39161089249445	-1.46787041358187
-1.41448822523556	-1.48490897682748
-1.42875916892267	-1.49089348474683
-1.43363555474351	-1.48565459992435
-1.42787785999861	-1.46881296369551
-1.40987569817084	-1.43932114669319
-1.377867315554	-1.3955586928891
-1.33041800184515	-1.33612083462935
-1.26709595776062	-1.26089713127764
-1.18912777928386	-1.17183487647425
-1.09973855624192	-1.07301212494332
-1.00394062387556	-0.970037714061831
-0.907710579603354	-0.869027227300194
-0.816770660470525	-0.775433974810296
-0.735432494598841	-0.69302627147471
-0.66593189694921	-0.623365457334167
-0.608403633277272	-0.565978441575284
-0.561357694325201	-0.519035871758447
-0.522391102698772	-0.480128701776064
-0.488861182232141	-0.446797987417245
-0.458309913805549	-0.41670284692548
-0.428604230792459	-0.387601399566891
-0.397960522269854	-0.357400300115019
-0.365024352951053	-0.324326571131677
-0.328984146380406	-0.28712221774435
-0.289566789818224	-0.245161683262152
-0.246835406651961	-0.19843069542504
-0.200890864913906	-0.147376494908179
-0.151681308397867	-0.0927157749963152
-0.0990706132686364	-0.0353085502825887
-0.0431460622293295	0.0238706921200673
0.0154710053721609	0.0837404107125186
0.0756099209924218	0.143194011807689
0.135940011828161	0.201343313904587
0.195597644132756	0.257942092672407
0.254696005052911	0.313754486795677
0.314398773661378	0.370510117796853
0.376466843933477	0.430331285454306
0.44244650029804	0.494850953797514
0.51285727000624	0.564439652468322
0.586782248059772	0.637907877928582
0.662090481209881	0.712815996523617
0.736162788503829	0.786254274237717
0.806715715046621	0.855718774165126
0.872357322352507	0.919701204502789
0.932741366194596	0.977864636367033
0.988378454526257	1.03085386804287
1.04026054752294	1.07985942873612
1.08950682430731	1.12617037476714
1.1372258819689	1.17095226493993
1.18463686799256	1.21532107400101
1.23330752819963	1.26064769696339
1.28529373054286	1.30886095402666
1.34292693224285	1.36231767451098
1.40799237846896	1.4229181451546
1.48023518795891	1.49049679917742
1.55549191629829	1.56082012133546
1.62411022641713	1.62386356542597
1.67053308286931	1.66337183859442
1.67482823862899	1.65860572676253
1.61407640582168	1.5820958530453
1.46884318360193	1.41854453165044
1.25460956316305	1.18472326305314
0.986856535698393	0.89740354772859
0.681065092401304	0.573356886151994
0.352716224465119	0.229354778798543
0.0172909230831819	-0.117831273856569
-0.309729820551167	-0.451429771338149
-0.612865015244587	-0.754669213171
-0.876633669803737	-1.01077809887993
-1.08555479303528	-1.20298492798974
-1.22414739374586	-1.31313384154128
-1.29169815364241	-1.37472308547573
-1.33687374763813	-1.41485787643018
-1.37014146048117	-1.44444952408627
-1.39762871138868	-1.46957538808942
-1.4211308465853	-1.49141557393842
-1.43906696353945	-1.50723821078765
-1.44792455456977	-1.51205022698056
-1.4437455304228	-1.50051644319241
-1.42331208281469	-1.46869626302188
-1.38484268031408	-1.41517423968174
-1.32820002177542	-1.34133972097091
-1.25478974250755	-1.25089589073423
-1.16738342374614	-1.14893905960607
-1.06998185637607	-1.04101636406967
-0.9676377370734	-0.932491934975368
-0.866057370463401	-0.828257793585413
-0.770877045820578	-0.732528500991847
-0.686715315179472	-0.648518389770963
-0.616299244645738	-0.578084687060678
-0.560003120024072	-0.521495806043715
-0.515996259432462	-0.477391150826688
-0.480938465280545	-0.44298723600006
-0.450958251252296	-0.414588899659789
-0.422604654585131	-0.38835692332348
-0.393506377810097	-0.361156744889872
-0.362582061080646	-0.331214498273688
-0.329817206030858	-0.298299341594762
-0.295747079434422	-0.263334463262062
-0.260856368836217	-0.227600571808905
-0.225146808817762	-0.19192663195464
-0.188060857498429	-0.156306215656413
-0.148771405053072	-0.120096602619062
-0.1066441275278	-0.0825535885879539
-0.0615888776428526	-0.0432607705715134
-0.0141074103747706	-0.00216447486405023
0.0349871532675854	0.0407595784345082
0.0850584496886233	0.085956233477674
0.136080335144941	0.134487286021376
0.18871581572746	0.187676205283885
0.243928838179964	0.246309293177324
0.302328555062412	0.309930708326423
0.363665598461117	0.376774568148307
0.426829341643031	0.444432056181673
0.490328843363213	0.510796757424216
0.552880320760148	0.574679046594168
0.613728167899526	0.635843995924547
0.672643981986774	0.694679610661404
0.729794317106693	0.751850129927283
0.785640639151966	0.808081606247686
0.840850508880966	0.863983972589508
0.896092234195148	0.919834778563267
0.951681258804415	0.975364690352806
1.00723782154916	1.02965067109583
1.0616146308855	1.08127258449731
1.11326191344324	1.12885463336324
1.16097109500189	1.17184760394869
1.20473927731626	1.21116528334505
1.24637962899949	1.24937791528242
1.28948862812951	1.29032503034451
1.3384902661644	1.33805731471698
1.39672167742867	1.39507193458741
1.46392158713932	1.46004855862966
1.53391168077294	1.52574503387688
1.59344764220741	1.57803099444025
1.62304738429914	1.5969580880695
1.60160103925579	1.559156988062
1.49554500396156	1.43249519685075
1.30946611639832	1.22543257768345
1.05955570720683	0.955366341229099
0.762005107027808	0.639693698156712
0.433005646502004	0.295811859135289
0.0887486562701542	-0.0588819651661648
-0.254574533027003	-0.406990564078647
-0.580772590748729	-0.731116726933153
-0.873654186254285	-1.01386324306068
-1.11702798890293	-1.23783290179222
-1.29470266805393	-1.38562849245878
-1.39026867866825	-1.45504948696341
-1.44256904387483	-1.49508166164829
-1.47800569738241	-1.51988156487695
-1.5049688114613	-1.53836589754292
-1.52667176692005	-1.55367237048834
-1.54214665200598	-1.56424352434786
-1.54805291696942	-1.56578960490551
-1.54055975223654	-1.55340284457724
-1.51674638889087	-1.52324926529852
-1.47531562663437	-1.47351785014644
-1.41674150825804	-1.40468242190377
-1.34305650888211	-1.31932063946437
-1.25743734033949	-1.22159967507941
-1.16372990449771	-1.11653180466472
-1.06602759526135	-1.00925486990932
-0.968351580380137	-0.904537572736645
-0.874405708191226	-0.806462242285673
-0.787334245845795	-0.718130934114624
-0.709442346721197	-0.64137915179992
-0.641912678026128	-0.576631430546141
-0.584642131749196	-0.522982773266968
-0.536338459487766	-0.478454691531206
-0.494898427014789	-0.440363738218564
-0.457954837830695	-0.405824548233982
-0.423391795328357	-0.372362396953314
-0.389607205111113	-0.338404457669451
-0.35544486687697	-0.303356771865633
-0.319936279177491	-0.267191589417383
-0.282071914862963	-0.229800214145411
-0.240754581337226	-0.190512180821195
-0.194985252484459	-0.148086536782173
-0.144189527959321	-0.101156773733984
-0.0884612547819044	-0.0488088411128827
-0.0285414276209793	0.00900654051884691
0.0344306582278153	0.071374541809428
0.0991995964552091	0.136651643497006
0.164584356981735	0.202912758839754
0.229607193615436	0.268434345250282
0.293617662045956	0.332101598957517
0.356396442795468	0.393671124657125
0.418168612404466	0.453811048545144
0.479465080249008	0.513792102812572
0.540827948359885	0.574818096464128
0.602440829730343	0.637233787906272
0.663837362095888	0.699979266877394
0.723837302834102	0.76062293836852
0.780798793319969	0.816090761993682
0.833175566324426	0.863847740925574
0.880227700040351	0.902999122442745
0.92256277294966	0.934816233161705
0.962153039153607	0.962496669938208
1.00170431115417	0.990239584372428
1.04358881733106	1.02190827743612
1.08879363712687	1.05971421257136
1.13639663805863	1.10341761716783
1.18394429137881	1.15047686318775
1.22873555970434	1.19731929161446
1.26952180100113	1.24131781384146
1.30777214498269	1.28248357941066
1.34767431850342	1.32385243872303
1.39449315688004	1.37004597234697
1.45159324291707	1.42424717626109
1.51707809637463	1.4845643194036
1.58132821768364	1.54126269473206
1.62662479345651	1.57636160191515
1.62953363099621	1.56638595182743
1.56138538489339	1.48210009233992
1.40070249460483	1.31110964701507
1.16449785184232	1.0697294181046
0.869784348317617	0.774274207860255
0.53357487574252	0.441058818533761
0.172882325828805	0.0863980523768536
-0.195280409711747	-0.273393288358736
-0.553900439167355	-0.622000401421276
-0.885964870826238	-0.943108484559033
-1.17446081297662	-1.22040273552027
-1.40237537390671	-1.43756835205327
-1.55269566190473	-1.57829053190628
-1.62339704458598	-1.64214630781269
-1.66247190858761	-1.67635258307261
-1.68177192735417	-1.69128875358825
-1.69001988779453	-1.69428097285665
-1.69205949335156	-1.68912291734073
-1.68882214620913	-1.67620976281273
-1.67801577369353	-1.65336330897546
-1.65544396801947	-1.61716217846169
-1.61669118538267	-1.56440722434664
-1.55873955225624	-1.49339390569997
-1.4810646518001	-1.40473954114913
-1.38595267537672	-1.30122080789008
-1.27751685401077	-1.18869777458976
-1.16317314207085	-1.07289880384086
-1.04867499684984	-0.958859436004943
-0.939482250682121	-0.851765864095776
-0.839740176360537	-0.755398386401493
-0.75196923035438	-0.671477814963813
-0.676855361150242	-0.600464037240501
-0.613645050605976	-0.541463097297046
-0.560487150655651	-0.492449460823987
-0.51476023642521	-0.450593640114695
-0.473388653840196	-0.41266049382523
-0.433246435840911	-0.375468107930297
-0.391690325381609	-0.336407143403376
-0.347080150947592	-0.293928907139105
-0.299040523104111	-0.247817218379462
-0.248309159486332	-0.199063287190415
-0.19622377074914	-0.14932859887577
-0.144068144095741	-0.100208643562281
-0.0925366561495112	-0.0525922670271767
-0.0415078224341184	-0.00632520960943212
0.0097976917561324	0.0397311411032013
0.0623389265055289	0.0872234590869192
0.116679528006021	0.13755148924826
0.172636801250145	0.191208013214041
0.22939160363923	0.247604351222253
0.286031935564594	0.305484611991071
0.342246287179968	0.363699971740781
0.39880364240955	0.421937477971292
0.457545537937734	0.481049575085043
0.5208178069991	0.542791289525932
0.590524330738069	0.608945631606573
0.667167042726773	0.68017394408724
0.749282393313239	0.755266552275581
0.833574255764121	0.831300622030397
0.915773968976183	0.904639041267574
