# Supplementary material for: A multiwavelength photoplethysmography dataset with blood pressure and heart rate reference measurements
Source: Data Brief. 2025 Nov 14;63:112284. doi: 10.1016/j.dib.2025.112284 (PMC12682042; doi:10.1016/j.dib.2025.112284)
Supplement: Supplementary file 1 [file mmc1.zip › ppg_csv/ppg_subject_082.csv]

IR_PPG	Red_PPG
-1.43550608957576	-1.47356088813583
-1.31004112105587	-1.34806069256893
-1.21640832225225	-1.24735273036118
-1.16270348009182	-1.19156263021694
-1.14303797440913	-1.16970599393286
-1.1442630311895	-1.1684035629748
-1.15173014715038	-1.17299440092763
-1.15433899092667	-1.17263852362553
-1.14664116891819	-1.16230052480618
-1.12841477656485	-1.14209528340243
-1.10268415278145	-1.11512785221676
-1.0733058762296	-1.08506512324295
-1.04305516804619	-1.05435048792299
-1.01273633108261	-1.02346775698943
-0.981356446359867	-0.991202229567177
-0.947001972544797	-0.95552940182593
-0.907882313867058	-0.914628693642017
-0.863095125753939	-0.867607247811962
-0.812918255773108	-0.814773224201088
-0.75867696961884	-0.757539095667358
-0.702362242461727	-0.698108283472317
-0.646169833699732	-0.6390292291595
-0.592068281886966	-0.582667281422738
-0.541458866302896	-0.530697995096295
-0.494968720598481	-0.483759729943072
-0.45240611227773	-0.441379012899068
-0.41288447515778	-0.402199848953847
-0.375086137520291	-0.364428984020265
-0.337598393480357	-0.326344781786531
-0.299216201611957	-0.286699131165283
-0.25911466765941	-0.244879853361815
-0.216871577546217	-0.200830138937891
-0.17239350095291	-0.15482047530962
-0.125806769760461	-0.10718628681932
-0.0773472142646845	-0.0581349510018412
-0.0272659204992159	-0.00769345607464563
0.0242352852641678	0.0442153007427636
0.0770364978404547	0.0976487942757441
0.131111258122302	0.15255644065386
0.186521457586333	0.208790154829758
0.243389324022251	0.266219296715562
0.301844478949421	0.324848181003824
0.361940525330207	0.38480805141092
0.423541399768555	0.446193785820871
0.48621878039148	0.508835211611054
0.549222178783441	0.572153703173964
0.611555050040187	0.635200089158487
0.67215279056256	0.696865995842433
0.730125430893259	0.756189002062544
0.784993554847594	0.812626369761181
0.836832466161675	0.866197301393847
0.886276783786677	0.917472286846101
0.9343812795619	0.967436084594987
0.982357277581819	1.01725373958576
1.03124154877624	1.06795637602459
1.08159440586671	1.12009843050779
1.13333443281192	1.17352022279364
1.18578963753207	1.22737333869627
1.23798240281223	1.28046326994394
1.28908437022336	1.33181642287519
1.3389044914753	1.38128916887779
1.3882370192711	1.42998651468053
1.43891154834089	1.48025930490207
1.49344707812806	1.53515708553749
1.5542942058648	1.59738641530926
1.62277396641862	1.66801734463174
1.69797783302956	1.74534739605005
1.77598426210515	1.82433128113958
1.84971862737127	1.89683143695677
1.90965632629411	1.95274636040715
1.94535217435752	1.9818066568366
1.9474666873324	1.97556483451667
1.90969130970436	1.92935116348482
1.83292010763158	1.85321582231877
1.73171790342358	1.75260240312427
1.60859316190338	1.62995101410284
1.466054347894	1.48770176345606
1.30660992621846	1.32829475938547
1.13276836169978	1.15417011009263
0.947038119160988	0.967767923779082
0.751927663425097	0.771528308646383
0.549945459315131	0.567891372896086
0.343599971654111	0.359297224729742
0.13539966526506	0.148185972348903
-0.0721469950290027	-0.0630022760448771
-0.276531544405055	-0.271827412250047
-0.475245518040075	-0.475849328065055
-0.665780451111043	-0.672627915288347
-0.845627878794936	-0.859723065718373
-1.01227933626873	-1.03469467115358
-1.16322635870942	-1.19510262339241
-1.29596048129396	-1.33850681423333
-1.40256977901936	-1.46246713547476
-1.48870984022825	-1.55904186623165
-1.55983747852927	-1.63120477277972
-1.61371381659114	-1.68410919703656
-1.64930948463078	-1.71705686203719
-1.66721213130001	-1.73125938481814
-1.66954950194455	-1.7296234939955
-1.65949688870621	-1.71602858719987
-1.64057757496724	-1.69440888010604
-1.61599270192816	-1.66798819500452
-1.58815746537997	-1.63887527288127
-1.55852647324484	-1.60806209708422
-1.52769522769358	-1.57575345039503
-1.49569232189137	-1.54186300095823
-1.46234741358114	-1.50646262886247
-1.42762476390079	-1.47000864503076
-1.39183551247111	-1.43328482131874
-1.355678875569	-1.39715627806868
-1.32010103422229	-1.36229645585361
-1.28599768038214	-1.32899823362538
-1.25385177336171	-1.29709199004044
-1.22346407122043	-1.26594689937734
-1.19391422498736	-1.23454714559024
-1.16377687432183	-1.20164730762329
-1.13149849072565	-1.16599418094826
-1.09579583922286	-1.12658877358719
-1.05595452859942	-1.08293518785895
-1.01193725572716	-1.03517502512826
-0.96426723269368	-0.98400894458065
-0.91374206076106	-0.930409818139155
-0.86110909920628	-0.875258847941074
-0.806843906243406	-0.819073746836991
-0.751112784699388	-0.761942818339969
-0.693910307685325	-0.70368336809443
-0.635300981491051	-0.64415171269789
-0.575657442928584	-0.583565788206811
-0.515773128000456	-0.522673991150487
-0.456772622129925	-0.462652918879124
-0.399837154922994	-0.404741474185991
-0.345848854018694	-0.349759338527486
-0.295086822739103	-0.297742452271414
-0.247079847564936	-0.247881335069287
-0.200669026903088	-0.198782797717643
-0.154275867558291	-0.148924313034722
-0.106311421023929	-0.0971188643923411
-0.0556125760326615	-0.0428392328653061
-0.00176439713506252	0.0136986069953435
0.0548238375265336	0.0717322211483295
0.113133069696712	0.130346399743236
0.17193626896807	0.188847621315876
0.230199085583945	0.246939382600504
0.287328250973577	0.304685773586258
0.343225963967053	0.36235385078866
0.398200793349282	0.420236023702731
0.452810828805212	0.478520724155277
0.507694211673709	0.537246747337307
0.563409855729923	0.596335708811377
0.620286639665987	0.655632872461466
0.678285514007803	0.714899802039953
0.736910966886773	0.77377087877832
0.795236450989545	0.831722308822658
0.852096956508862	0.888124289281444
0.906428117072849	0.942416947237334
0.957636483379721	0.994350359305514
1.00584337400577	1.04416342291662
1.05188350851299	1.09259769202947
1.09703985825777	1.14070653677392
1.14261798828699	1.18950640406554
1.18954042407496	1.23962738164113
1.23813843028113	1.29115687179482
1.28824303829887	1.34377930027163
1.33954681574816	1.39715807032587
1.3920472506044	1.45135102821618
1.44627890350202	1.506980838142
1.50309787237957	1.56494143039965
1.56297773358587	1.62561261804116
1.62502515459264	1.68782596943658
1.68612136103285	1.74803888844471
1.74061291733601	1.80017006958579
1.78078751009108	1.83627582359858
1.79806649643243	1.84786722403725
1.78457052605005	1.82744210503269
1.73460689773467	1.76884042998038
1.6475823189522	1.68138804464594
1.53937180379342	1.57180218923833
1.41240495752812	1.44257599919644
1.26911138542611	1.2962026099592
1.11192069275717	1.13517515696552
0.943262484791119	0.961986775654316
0.765566366797739	0.779130601464502
0.581261944046832	0.589099769834995
0.392778821808195	0.394387416204709
0.202546605351626	0.197486676012559
0.0129948999469208	0.000890684697460249
-0.173446689136122	-0.192907422301672
-0.354348556627705	-0.381414509545923
-0.527281097258031	-0.562137441596377
-0.689814705757304	-0.73258308301412
-0.839519776855724	-0.890258298360236
-0.973966705283496	-1.03266995219581
-1.09072588577082	-1.15732490908193
-1.17899836256301	-1.2565945943078
-1.25184662483342	-1.33240145020686
-1.3079528060447	-1.38974307985299
-1.34682891277837	-1.42815579410684
-1.36890941206447	-1.44836750799911
-1.37556048708506	-1.45219139052653
-1.36902253934795	-1.44229077463026
-1.35226520845411	-1.4219131887631
-1.3287184496053	-1.394622612958
-1.30185606192075	-1.36397427409914
-1.27466073179139	-1.33307091325031
-1.24910022650044	-1.30405741737099
-1.22580876473289	-1.2777511202297
-1.20411856770927	-1.25360478582601
-1.18245480390585	-1.2300532313809
-1.15897460593602	-1.20513260535014
-1.13223861892206	-1.1771627973648
-1.10169124908417	-1.14528574844601
-1.06781021401111	-1.1097249024985
-1.03191176014467	-1.07170355978713
-0.995706212095809	-1.03304238717756
-0.96076078307168	-0.995570236035829
-0.92803496525562	-0.960544808061249
-0.89761080980117	-0.928245109578749
-0.868664321491565	-0.8978281241481
-0.839666234674092	-0.867492121643477
-0.808766222975883	-0.834939846733983
-0.774257044266629	-0.798031977940362
-0.734964745757081	-0.755404996672401
-0.690431875693225	-0.706796038346228
-0.640843601512894	-0.652934542937083
-0.586766950989327	-0.595078766833948
-0.52886801421263	-0.534443425931054
-0.467751387245489	-0.471789123349379
-0.403963843544746	-0.407337472258859
-0.33811008810754	-0.341011399699073
-0.270973266830811	-0.272843956470179
-0.203536674607849	-0.203311872760354
-0.136876143832183	-0.133410200970507
-0.0719801180564914	-0.0644536220764278
-0.00956580948393865	0.00229056733372371
0.0500838294131379	0.0660078310242731
0.107259723151864	0.126670305734107
0.16291167851379	0.185181016678888
0.21858895062668	0.243220086148522
0.276139514456223	0.302789897480397
0.33718192987059	0.365607693190093
0.402531867884394	0.432563770621309
0.471852670142497	0.503430474453933
0.54373879460351	0.576954919749478
0.616246422483948	0.65134181606694
0.687616127681545	0.724890641991025
0.756779868580586	0.796432421133697
0.823378467167479	0.865365748061547
0.887341822540085	0.931351593046928
0.94836403116238	0.993922216745421
1.00565642372975	1.05229894479995
1.05816397381936	1.10557170664556
1.10513330681999	1.15317283571563
1.1467173362873	1.19540941260635
1.18429642858603	1.23377591225226
1.22034004768461	1.27084508262173
1.25782701307089	1.30970224410453
1.29940635393942	1.35307830768077
1.34657185599537	1.40245249849588
1.39912023042534	1.45740900716166
1.45502665645612	1.51544331038997
1.51066491324493	1.57223122783024
1.5611868552126	1.62218449796492
1.60092306486318	1.65907102524618
1.62378784092787	1.67660208159826
1.62375431583326	1.66900469243123
1.59546676271462	1.63160657212517
1.53499549782431	1.55908650246202
1.43933315652575	1.45982008068852
1.32391634748146	1.34127525030332
1.19132981148126	1.20591251262518
1.04415828931497	1.05619236897282
0.884986521772409	0.89457532066499
0.71639924964341	0.723521869020424
0.540981213717795	0.545492515357864
0.361317154785388	0.362947760996048
0.179991813636012	0.178348107253715
-0.000410068940508618	-0.0058459445503941
-0.177303752154349	-0.187173893097541
-0.348104495215686	-0.363175237068987
-0.510227557334696	-0.531389475145992
-0.661088197721554	-0.689356106009817
-0.798101675586436	-0.834614628341723
-0.918683250139518	-0.96470454082297
-1.01289951084503	-1.07716534213482
-1.09284104225781	-1.16091768865243
-1.15713833345374	-1.22774387823224
-1.20505787324	-1.27673921764232
-1.2365888760768	-1.30777129008352
-1.25241627559366	-1.3215139991504
-1.25384640548425	-1.31944316818291
-1.24272286290395	-1.303794255932
-1.22133433710632	-1.27744902948013
-1.19229399348273	-1.24369496144272
-1.15834854372059	-1.20583124028809
-1.12208582704865	-1.166687713913
-1.08557526438271	-1.12820664373728
-1.05005411802071	-1.09123437338189
-1.01578999941473	-1.05558642651338
-0.982203795584378	-1.02035928538966
-0.948253713881552	-0.984402979665005
-0.912956336932324	-0.946813129842969
-0.875812008185445	-0.907255134153965
-0.836922556268366	-0.865974623975427
-0.796758660449456	-0.823498925598588
-0.755720436006897	-0.780183034263005
-0.71371226799188	-0.735810313520316
-0.669924087347998	-0.689421646143801
-0.622924727230354	-0.639456985821104
-0.571063457895293	-0.584190280808472
-0.513068534103955	-0.522339876929701
-0.448642347949158	-0.453672028315056
-0.378830175189189	-0.379385924564206
-0.306014115390207	-0.302102288022966
-0.233506970733581	-0.225397271690327
-0.164836578405749	-0.152982888999023
-0.102897776476017	-0.0877763923298726
-0.0491958195869547	-0.031144420768887
-0.00340260547649792	0.0174532581379106
0.0366077452380982	0.0603053773151649
0.0741846945337661	0.100783743697888
0.112899051987397	0.142330145148135
0.155441378382781	0.187428714821585
0.202864413919012	0.236968945012338
0.254488919050418	0.290267427707037
0.308494527538173	0.345718344482939
0.362901702027705	0.401734202107597
0.416469818387186	0.457502515755066
0.469104061177104	0.51320683074916
0.5216295724993	0.56964986746963
0.575089142039287	0.627506744195944
0.62992476657946	0.68660586590233
0.68545043929204	0.745618548121519
0.739889442776956	0.802339328882895
0.790985237264025	0.854459539863357
0.836932579653775	0.90051536174692
0.877228151225356	0.940610264596652
0.913068056964743	0.976602064974152
0.947106593355677	1.01166471727484
0.982646861159768	1.04936705377418
1.02257032313099	1.09257995912238
1.06842537340014	1.1425941150522
1.11999767554741	1.19873830431039
1.17543188557054	1.25855344945119
1.23172527027748	1.31835391840028
1.2852920436173	1.37389537640495
1.33235556225514	1.42089530873505
1.36910174353596	1.45530837622305
1.39169349603844	1.47341461659497
1.39631012511114	1.47182482258481
1.37932798626568	1.44749413348981
1.33765702737035	1.39783187416306
1.26916724512487	1.31636240464046
1.1700948016388	1.21621346868642
1.0553120196678	1.09933262120922
0.926744315067874	0.967667417117137
0.786317103695041	0.823165411318469
0.635955801405307	0.667774158721498
0.477585824054681	0.50344121423451
0.313132587499172	0.33211413276579
0.144521507594792	0.155740469223624
-0.0263219998024517	-0.0237322214837011
-0.197472518836548	-0.204356384447901
-0.367004633651489	-0.384184464760688
-0.532992928391262	-0.561268907513778
-0.69351198719986	-0.733662157798883
-0.846636394221272	-0.89941666070772
-0.990440733599489	-1.056584861332
-1.1229995894785	-1.20321920476344
-1.2423875460023	-1.33737213609375
-1.33985386387625	-1.45709610041465
-1.42653605737801	-1.55555310911747
-1.49750243067245	-1.63078977960801
-1.54740302079001	-1.68234510542005
-1.57179369834556	-1.70526092452831
-1.56836609138193	-1.69708439238477
-1.53769850723146	-1.65875249851623
-1.48330944169146	-1.59464656248063
-1.41102433949077	-1.51178888931729
-1.32786946277172	-1.41843471756137
-1.24084475739531	-1.32253675638225
-1.15593156531249	-1.23055283921864
-1.07752583345393	-1.14684023049266
-1.00827112485383	-1.07361144472053
-0.949148621990916	-1.01124538823117
-0.899688437297762	-0.958725854699511
-0.858246973533767	-0.914084735165892
-0.82238271607048	-0.874844627384164
-0.789375168240935	-0.83849022461705
-0.756840650290429	-0.802947342743269
-0.723278610658961	-0.766982059127992
-0.688337366818825	-0.730380009896107
-0.652683005770551	-0.693795070991278
-0.617538410299189	-0.658298898100631
-0.584092745894731	-0.624800811114717
-0.553006857494555	-0.593568891184186
-0.524172903995068	-0.564050872935
-0.496760197155654	-0.535041003666316
-0.469469113486693	-0.50507029968615
-0.440885521949505	-0.47283065733519
-0.409834580718968	-0.437476912406836
-0.375628496898354	-0.398726792247014
-0.338128217246364	-0.356756716072081
-0.297602923934814	-0.311950971095198
-0.254435198097509	-0.26458350559518
-0.208773305750772	-0.214529892816853
-0.160272224009596	-0.161137857989252
-0.108064371390333	-0.103353049988549
-0.0510241484382912	-0.0400908335842044
0.0117425815578654	0.0292567407235336
0.0803570379926648	0.10434702443769
0.15377142325564	0.183618871340117
0.229670550371259	0.264330548626662
0.304741576106194	0.342923064433623
0.375293543246848	0.41569485688809
0.438110979620686	0.479684430371865
0.49131890561202	0.533511947284514
0.534978484200679	0.577868379735414
0.571182678504151	0.615430538756018
0.603565234861317	0.650188146903245
0.636333933062023	0.686381182180875
0.673131995396702	0.727379708076163
0.716132445237664	0.774894125901079
0.765699707265387	0.828803997563177
0.820710987122075	0.887637481077109
0.879346653616636	0.949467539346348
0.939996777795258	1.01285383192925
1.00195217139933	1.07750188566254
1.0656947597455	1.14445703955209
1.13274996924054	1.21579899472853
1.20515274659823	1.29391460251143
1.28463081900782	1.38050344081165
1.37164708015891	1.47697205640191
1.46450215635336	1.5780064117263
1.55876343636879	1.67760221379133
1.64727030590528	1.76955037424695
1.72085750965091	1.843533939413
1.76976054315286	1.88898066918579
1.78540678116108	1.89767521365743
1.76207470201327	1.86479380370408
1.69689929129621	1.79322408229938
1.60225113550979	1.69643891765692
1.48547551369655	1.57711819716804
1.34937789178711	1.43794180822404
1.19676373571208	1.28158963821626
1.03043851140208	1.11074157453601
0.853207684787736	0.928077504574605
0.667876721799655	0.736277315723375
0.477251088368457	0.538020895373638
0.284136250424761	0.335988130916712
0.0913376738991825	0.13285890974392
-0.0983391752776596	-0.0686868807534201
-0.282088831175148	-0.265969353183986
-0.457105827862666	-0.45630862015646
-0.620584699409595	-0.637024794279518
-0.769719979885319	-0.805437988161843
-0.901706203359219	-0.958868314412113
-1.00903754127881	-1.09463588563901
-1.09946679714172	-1.21006081445121
-1.17931972523496	-1.29463438366641
-1.24586054173466	-1.3633447748729
-1.29588648881431	-1.41285455466442
-1.32673179613841	-1.44082084641672
-1.33721797893929	-1.44679355917808
-1.3282214138742	-1.43256850493497
-1.30264471261637	-1.40185583093651
-1.26479107685357	-1.35940867594485
-1.21937165380208	-1.30996552587426
-1.17052188243078	-1.25738686739258
-1.12117548694494	-1.20424211714177
-1.07295445725031	-1.15191238025573
-1.02650621958957	-1.1010620243634
-0.982060459673758	-1.05219124948315
-0.939919103278785	-1.00599358017192
-0.900646679749257	-0.963355969732434
-0.86488881647755	-0.925022463761822
-0.83295698947824	-0.891132470888189
-0.804454558407144	-0.860907672089876
-0.778173232048685	-0.832663451482318
-0.752305502878926	-0.804155745465596
-0.724853876112663	-0.773119302824498
-0.694048257377522	-0.737768492525826
-0.658605980472558	-0.697054087490706
-0.617765104300473	-0.650589104848167
-0.571142794807958	-0.598341862615609
-0.518570987924579	-0.54034762125176
-0.460089215166747	-0.476688464425904
-0.396173518748677	-0.407806667140175
-0.328077921306882	-0.334943152717149
-0.25802425456877	-0.260355402385615
-0.189022635500136	-0.18710052345046
-0.12429523585424	-0.118433727972255
-0.0664937902573342	-0.0570522270334553
-0.0170192346608384	-0.0044299887885023
0.0242973838702904	0.0395670569707614
0.0590719103716587	0.076665901148848
0.0899053900319866	0.109770325761891
0.119777873867603	0.142271249200688
0.151479991732236	0.177297963507336
0.187184532497539	0.217132671858741
0.228184035755272	0.26291321185062
0.27479866029775	0.314624081400263
0.326450601988532	0.371299594933846
0.38186426190696	0.431339130020233
0.439323638916574	0.492830589492749
0.496918885306866	0.553794536993705
0.552737362182865	0.612337505966151
0.605015705935551	0.666776095878735
0.652324614122693	0.715810524545917
0.693830039284211	0.758786998073858
0.729572141222636	0.795984959807952
0.760622916272785	0.828758006382081
0.788998115470241	0.859376893814529
0.817289352290261	0.890565281248134
0.848089971073914	0.924858932558108
0.883381305127928	0.964008177462323
0.924096206262685	1.00865504518226
0.970051799603103	1.05840637187004
1.02032089734889	1.11227334742605
1.07391529456058	1.16932569462566
1.13044938958667	1.22926762310069
1.19035942991752	1.29256876081264
1.25439000922899	1.35988223325118
1.32240223416183	1.43078660635827
1.39196166443145	1.50234550911004
1.45741536507928	1.568270008696
1.51008013275359	1.61930508944757
1.53970637335756	1.6448964679497
1.53677043770476	1.63556416691679
1.49475751345746	1.58582529536783
1.41622383138566	1.50747981853994
1.31674387670108	1.40639576285162
1.19870121729897	1.28505785057835
1.06447942107455	1.14595080399558
0.916462055923072	0.99155934537876
0.757032689739764	0.824368197003355
0.588574890419867	0.646862081144821
0.413472225858619	0.461525720078616
0.234108263951257	0.270843836080197
0.052866572593018	0.0773011514250245
-0.12786928032086	-0.116617611611446
-0.305715726895139	-0.308427730753755
-0.478289199234583	-0.495644483726446
-0.643206129443953	-0.675783148254061
-0.798082949628013	-0.84635900206114
-0.940536091891524	-1.00488732287223
-1.06818198833925	-1.14888338841186
-1.17435074590503	-1.27586247640459
-1.26162640373211	-1.38333986457496
-1.33310523032432	-1.45992010854002
-1.38643000794566	-1.51645382152172
-1.42038401237606	-1.55142835658278
-1.4351569903658	-1.56496120914132
-1.43228194496961	-1.55877613718167
-1.41430059355233	-1.53586808927978
-1.384318774217	-1.50000221651911
-1.34562378864987	-1.45520432345663
-1.3014537687831	-1.40536769483441
-1.25490416640043	-1.35402196288763
-1.2088693693477	-1.30421513490302
-1.16589783020475	-1.25840003193308
-1.12791609887062	-1.21823382913121
-1.0958879382947	-1.18430706445805
-1.06954201349459	-1.15593589037752
-1.04730567301505	-1.13117025319565
-1.02652449027964	-1.10708597415784
-1.00394617232515	-1.08030904348085
-0.976348837229174	-1.04764823007104
-0.94114286355269	-1.00669379993273
-0.896799988279706	-0.9562335763376
-0.843027991219314	-0.89636541812747
-0.780671517420648	-0.828275666966384
-0.711379190203596	-0.753756653101826
-0.637142765705922	-0.674634581281263
-0.559855599826732	-0.592341243623853
-0.481037443115089	-0.507830179127817
-0.401823355547164	-0.421875441628711
-0.323187705242577	-0.335554321888772
-0.246228116358779	-0.250577817820373
-0.172289313664067	-0.169205716580757
-0.102808111985575	-0.0937343919148343
-0.0389460097586537	-0.0258117493153207
0.0187828529325085	0.0340845741225523
0.0706808280758436	0.0867664182901332
0.117750408771967	0.134017491883652
0.161373754241012	0.178026722012127
0.202977454864932	0.220848561610374
0.243853184600952	0.264105342763241
0.285177116492161	0.30901320271661
0.32813069340235	0.356605734247195
0.373946298242799	0.4078571029338
0.423715141335203	0.463474270604404
0.477940851588933	0.523415731694008
0.536060115974562	0.586477267185346
0.596275139397756	0.650315667311565
0.655901155275351	0.712022247726334
0.712153559512056	0.769037041130785
0.763079570099607	0.82002657346943
0.808249562661468	0.865359896280856
0.848899122980472	0.906989769143848
0.887454145915001	0.94780209178611
0.926649581957207	0.990684270073634
0.96862686736018	1.03764647131776
1.01438857124373	1.08931934568026
1.06378451315491	1.14499011976665
1.11589824469415	1.20306194491908
1.16948347152482	1.2615895965605
1.22310589242719	1.31850443086504
1.27485188496069	1.37136823082125
1.3217538625449	1.41685972091409
1.35932944729756	1.45041315265169
1.3816709041616	1.46637996328559
1.38227447850525	1.45883995218332
1.35541021798741	1.42285321174955
1.29754695881879	1.35332683461669
1.20683157434026	1.25761531894318
1.09740034746736	1.14297999676976
0.97207629260862	1.01217509012312
0.833682424172566	0.86795482102992
0.685041756567722	0.713073411516821
0.528977304202614	0.55028508361049
0.368312081485765	0.382344059337595
0.205869102825702	0.212004560724799
0.0444713826309494	0.0420208097987709
-0.113058064689969	-0.124852971413825
-0.263896224728526	-0.285862560886323
-0.405220083076198	-0.438253736592057
-0.53420662532446	-0.579272276504361
-0.648032837064786	-0.706163958596569
-0.738604619305688	-0.816174560842015
-0.8178878236552	-0.900292312041593
-0.885462611601814	-0.97159086482618
-0.940148000240028	-1.02886457022833
-0.98032106606465	-1.07051931243917
-1.00464110969601	-1.09521470064982
-1.01283694916404	-1.10259633596495
-1.00616644058201	-1.09379602014934
-0.987332766503533	-1.07145184030285
-0.959909380243017	-1.03922755619414
-0.927537798214865	-1.00104773112515
-0.893221764139858	-0.960363869808811
-0.858950025506012	-0.919707561216215
-0.825722365031315	-0.880633884895351
-0.793899791092311	-0.843986515164895
-0.763672438834055	-0.810285181691809
-0.735387021180194	-0.779969320184923
-0.709552629305611	-0.753318674934598
-0.686522493080645	-0.73011506976779
-0.666044140344264	-0.709309153890407
-0.646979092364429	-0.688966798100658
-0.627432988754043	-0.666644604361618
-0.605306228737027	-0.640123099638535
-0.579015335022815	-0.608180645911784
-0.548028188626708	-0.571019395807933
-0.512965093229623	-0.530130416909482
-0.475257502831594	-0.487681293069616
-0.436563263208408	-0.445716707997955
-0.398192669727307	-0.40547848984002
-0.360715244914809	-0.367032351784394
-0.323809466289874	-0.329265413203737
-0.286349589273358	-0.290226519903948
-0.246688865891205	-0.24768794562995
-0.203089670559757	-0.199767945417044
-0.154242497438879	-0.145487662421127
-0.0997649413081845	-0.0851462653363848
-0.040507226949867	-0.0203788669723963
0.021511002052653	0.0462075063761934
0.0835994756404041	0.111781952628273
0.143197899781372	0.174153916765017
0.198666774285703	0.232365207882158
0.249723181448878	0.286768441393982
0.297337514727404	0.338630296541462
0.343180601148566	0.389490081673387
0.388922762164804	0.440572713574759
0.435715207469454	0.492496643457433
0.484035732805506	0.545337820603506
0.533862926204371	0.598930018425619
0.584986251595722	0.653189127827894
0.637235826161785	0.70825911297245
0.690505681504696	0.764381234529312
0.744589246561106	0.821559011585825
0.798971023598716	0.879237753312554
0.85273352815501	0.93621285478044
0.904642404540913	0.990837116320565
0.953377135943522	1.04144917843583
0.997836172469156	1.08686596641821
1.03744502773526	1.126778155528
1.07240655945617	1.16193576067216
1.10381190418614	1.19406346068043
1.13348718409665	1.22546606574162
1.16346921130467	1.25830820700673
1.19513884674461	1.29364848816653
1.22823400243287	1.33046590373967
1.26009937494662	1.36503573989814
1.28552175315893	1.39100564221742
1.29733489606482	1.40031555225936
1.28770982794806	1.38475865986263
1.24978311253437	1.33771455441982
1.17638167827608	1.25285152897124
1.07352076265545	1.14325993497679
0.949158675676581	1.01209750538197
0.806643985155283	0.862521973132262
0.649325258907367	0.697691071173164
0.480551064748648	0.520762532450164
0.303669970494936	0.334894089908754
0.122030543962046	0.143243476494424
-0.0610186470342119	-0.0510315748473354
-0.242129034678023	-0.244773331171032
-0.417952051153576	-0.434824059531176
-0.585139128645058	-0.618026026982275
-0.740341699336656	-0.79122150057884
-0.880211195412558	-0.951252747375379
-1.00139904905695	-1.0949620344264
-1.09494709770149	-1.21919162878642
-1.17626936799266	-1.31588030733778
-1.2458760362017	-1.39199543724578
-1.30423628917882	-1.4555999008717
-1.35171140538184	-1.50693346765813
-1.38839866515878	-1.54596938207635
-1.41397231274519	-1.57226679656526
-1.42765219199736	-1.58496309070959
-1.42840499977254	-1.58300106732322
-1.41538103318991	-1.5655762050954
-1.38844929422187	-1.5326864606263
-1.34860538432557	-1.48557418307447
-1.29806626978523	-1.42684139978115
-1.2400184616664	-1.36017199946249
-1.17813144046771	-1.2897923115623
-1.11599332691795	-1.21985578330211
-1.05660115377075	-1.15385744909062
-1.001983011524	-1.09412456390486
-0.952976981337952	-1.04145388405385
-0.909189320571097	-0.995010609701462
-0.869181198072184	-0.95261196223345
-0.830902959013133	-0.911404450403027
-0.792288992036712	-0.86874141676198
-0.751830067248284	-0.822937122153269
-0.708921658064111	-0.773616758388376
-0.663867883904327	-0.721565608198074
-0.617571912079334	-0.668196864729807
-0.571071662929376	-0.614904304174047
-0.525123338924651	-0.5625809288618
-0.479984369163313	-0.511452829238298
-0.435436437997908	-0.461208221271552
-0.390976391811073	-0.411291990479022
-0.346035286062313	-0.36117940332672
-0.300104195069539	-0.310473410120001
-0.252737969024522	-0.258809809269999
-0.20350239090246	-0.205689813615803
-0.151964131606828	-0.150407373667365
-0.0977915801522781	-0.0922107366433206
-0.0409536076183063	-0.0306963701774127
0.0180880362313651	0.0337770852965642
0.0783342451163559	0.0999551497536249
0.138444983019795	0.165997319902625
0.197138867529959	0.230132751221694
0.253619753052677	0.291339317001888
0.307818188596413	0.349695856379662
0.360343752700903	0.406260985655261
0.412214686153556	0.462596003637954
0.46452452172656	0.520197611902493
0.51818825205158	0.580082339629022
0.573825510272321	0.642639623187378
0.631740932968119	0.707721841131742
0.69192570110824	0.774833220592373
0.75404029223219	0.843286051048225
0.817405454950863	0.912297482185446
0.881066382726337	0.981065025846286
0.94396905921989	1.04885006430274
1.00522443164967	1.11509562883073
1.06437776937888	1.17956459346771
1.12156570744998	1.24243050509793
1.17744937864304	1.30425093904898
1.23289732718861	1.36577482931702
1.28854909171228	1.42760801943364
1.34449467295705	1.48988307663207
1.40024526514068	1.5521274470734
1.45497995765932	1.61338396310896
1.5078505843038	1.67243140971733
1.55804859168249	1.72785703265289
1.60447487323885	1.7778141955519
1.64513287442344	1.81954842949424
1.67658194050552	1.84901208355764
1.69382307462228	1.8609207940795
1.69083605343445	1.84940367757673
1.6617020711666	1.80910800987685
1.60197860157872	1.73491596534737
1.50927016692757	1.63912415253062
1.39864664804828	1.52408423781156
1.27243698061685	1.39214788757517
1.13297010030925	1.24566676820639
0.982574942801454	1.0869925460902
0.823580443769446	0.918476887611568
0.658315538889204	0.742471459155445
0.489109163836706	0.561327927106799
0.31829025428793	0.377397957850594
0.148187745918856	0.193033217771794
-0.0188694255945385	0.0105853732553616
-0.180552324576274	-0.167593909313738
-0.334532015350373	-0.339152963550544
-0.478479562240857	-0.50174012307009
-0.610066029571745	-0.653003721487413
-0.726962481667062	-0.79059209241755
-0.820749276352621	-0.912153569475537
-0.904722787150601	-1.01063041565873
-0.977287866296724	-1.08985927484456
-1.03664131510389	-1.15431763546283
-1.08121278112264	-1.20201151929319
-1.11014426839041	-1.23189580092773
-1.12367055351473	-1.24439540796381
-1.12330102216539	-1.24157891614952
-1.11175457573126	-1.22693128100351
-1.09265845445499	-1.20483482117371
-1.07007704560972	-1.17993562745237
-1.04795127851094	-1.1565132727748
-1.02952567749033	-1.13790369705527
-1.01685912951707	-1.12602889254415
-1.01052966234962	-1.12111912974423
-1.00961728977953	-1.1217222224583
-1.01198219548051	-1.12506460216044
-1.01477093740514	-1.12771871413975
-1.01502035643254	-1.12640027992451
-1.01022179030078	-1.1186548789082
-0.998751340049762	-1.10324891188801
-0.980112572772429	-1.08022943711279
-0.954965931642658	-1.05073572191475
-0.924952887688538	-1.01669203610669
-0.892373487734017	-0.980495158778417
-0.859805588230933	-0.944732385695358
-0.829710301639862	-0.911877930544244
-0.804013999142407	-0.883898321349725
-0.783677246240447	-0.861784374380349
-0.768337625786266	-0.845127021030963
-0.756174304760904	-0.831891489829644
-0.744133456899045	-0.818566279465441
-0.728543223754037	-0.800810706965221
-0.705972860357076	-0.774510723540447
-0.674070502597319	-0.736907208676011
-0.632106757066368	-0.687364573749942
-0.581049273140817	-0.627473771297607
-0.52316364199418	-0.560458163081575
-0.461309738378593	-0.490142619464454
-0.398198814715302	-0.419903685882029
-0.335836401131505	-0.351943876832204
-0.275254940490111	-0.287029831509859
-0.216541845790195	-0.224656089186019
-0.159093052415043	-0.163495759155056
-0.101968487329253	-0.101970138687851
-0.0442266750776835	-0.0387723003685093
0.0148494187889814	0.0268128541990142
0.0756741515395621	0.094870735466792
0.138398960458229	0.165043123904258
0.202977887438578	0.236784929064911
0.26915652045976	0.309521159690508
0.336350620856386	0.382602232380129
0.403490662028141	0.45509781159275
0.468984420511551	0.525613017791049
0.530924651580599	0.59234340345665
0.587551531372557	0.653473886762784
0.637830553067078	0.707824593895357
0.681904953960253	0.75545601035234
0.721208739111971	0.797921397416006
0.758180262578022	0.838026588747922
0.79569183487098	0.879173659112714
0.836398913947478	0.924517669927481
0.882201532242353	0.976219600019332
0.933936145323659	1.03501813540738
0.991297380226927	1.10016644710796
1.052875555213	1.16957006230575
1.11618387637194	1.23992677632359
1.17766255144421	1.30683740392089
1.23276064894576	1.36500268354878
1.27621383009151	1.40861438935103
1.3025568963995	1.43194507287475
1.30678589694512	1.43002498390195
1.28501023962423	1.3992501135209
1.23494079785754	1.33471690059963
1.15289686212081	1.24056371274136
1.04444041117115	1.12422746513489
0.917593496142331	0.989160929439573
0.776031579934779	0.838816877314747
0.623430125448925	0.676648080419759
0.463464595585197	0.506107310413955
0.299810453244026	0.33064733895668
0.136143161325839	0.153720937707277
-0.0238618172689339	-0.0212191216749055
-0.176529019639864	-0.190720067530525
-0.318182982886523	-0.351329128200236
-0.445148244108481	-0.499593532024693
-0.550372666648463	-0.632060507344551
-0.63925158294047	-0.745277282500464
-0.718630312013461	-0.831213237751959
-0.788702293647951	-0.906741024187737
-0.848488135120229	-0.971167299453185
-0.896321317746707	-1.02287127047228
-0.930578847229023	-1.06002282131272
-0.950376173620234	-1.08140119198377
-0.955977570375467	-1.08696090651152
-0.948786411587092	-1.07791338105707
-0.930960652638127	-1.0563711482716
-0.904862462786765	-1.02482419335229
-0.872602602307489	-0.985713549047405
-0.835851767952608	-0.941213534303775
-0.795932379502436	-0.893215579561147
-0.754069021354943	-0.843448390265285
-0.711613863235551	-0.793633989979444
-0.670088845293962	-0.745548158323796
-0.630987335205927	-0.700868228105451
-0.595415252829295	-0.660804323342501
-0.563750986544476	-0.625671093064074
-0.535504747177757	-0.594659790138365
-0.509457544162477	-0.565991511114048
-0.484022877560672	-0.537414924230105
-0.457683989853398	-0.50683956945764
-0.429352326813926	-0.472883026928863
-0.398549001753471	-0.435180346257843
-0.365383290169672	-0.394347967085859
-0.330355150074222	-0.351591500193422
-0.294053397922643	-0.30812672822346
-0.256870751561231	-0.264686475598077
-0.21888080672546	-0.221332261648734
-0.179965858742492	-0.177651123184745
-0.140134985641658	-0.133224917203189
-0.0998215511779289	-0.088095466527023
-0.0599237968835998	-0.0429434298835648
-0.0214901961501389	0.00115301394461488
0.0148123488743196	0.0432692563131931
0.0491268775296587	0.0831631265753849
0.0824372152316438	0.121441349381924
0.116140392238097	0.159254288353537
0.151381069366761	0.197694469115027
0.188520465339092	0.237242018899318
0.227029009904561	0.277572179415719
0.26583807871486	0.317845370681514
0.303943309956993	0.357319205522402
0.340942337108842	0.39590932553402
0.377246928376814	0.434362025194766
0.413891736500028	0.473968729642184
0.452059707833411	0.516012497678767
0.492561016314192	0.561214732184378
0.535490251272678	0.609395646562178
0.580178330101928	0.659473767940392
0.625429179528369	0.709821707759134
0.669927809386046	0.758842400964511
0.712655882215517	0.805505666508257
0.753166939071913	0.84961992524264
0.791640808482362	0.891760267967966
0.828738015244812	0.932936910035729
0.865368295186646	0.9742071172053
0.902512789656516	1.01645412365983
0.941167336061025	1.06042458022493
0.982331855325179	1.10687057699181
1.0268522640569	1.15647815328579
1.07494751683393	1.20934974776384
1.12546623123586	1.26412136032741
1.17518236328668	1.3171188548857
1.21855947891785	1.36208844032225
1.24828399221351	1.39085973622772
1.25654261854225	1.3948866061345
1.23667727958095	1.36719816046256
1.18469492223998	1.30360552676735
1.1001355585321	1.21600475050995
0.996409467993939	1.11111066107518
0.876942420086719	0.991411254385696
0.745160184271657	0.859394526364164
0.604488530009971	0.717548472933237
0.458353226762879	0.568361090015573
0.310180043991597	0.414320373533832
0.163394751157344	0.25791431941067
0.021423117721338	0.101630923568746
-0.112309086855204	-0.0520418180692817
-0.234376093111064	-0.200615909580756
-0.339211143218748	-0.341603355043017
-0.43394934774915	-0.472516158533408
-0.523883275263024	-0.590866324129272
-0.608489112360603	-0.690937837328902
-0.686588367015705	-0.778191939653985
-0.75665136446799	-0.856581838113928
-0.817083481941832	-0.92416872460901
-0.866454036676712	-0.979183003499185
-0.903671504726023	-1.02032667030721
-0.928129770239428	-1.04697641260722
-0.939827045949842	-1.0592580980813
-0.939436219916996	-1.05800870525547
-0.928299966631352	-1.04468880141962
-0.9083258728498	-1.02129786004746
-0.881776279589951	-0.990264095704854
-0.850988903298387	-0.954242281008195
-0.818105702231312	-0.915819212741846
-0.784886359722047	-0.877216885207222
-0.752640713554183	-0.84009495701618
-0.722262480811259	-0.805481679183691
-0.694293790537521	-0.773800955063943
-0.668947202493646	-0.744964539946235
-0.646087308588524	-0.718514943665031
-0.625241039361422	-0.693799852074706
-0.605693486901909	-0.670146546510187
-0.586673564727478	-0.647013914388685
-0.567577094104768	-0.624113526639869
-0.548133834272314	-0.601464925798685
-0.528439685548066	-0.579328744505237
