# Supplementary material for: A multiwavelength photoplethysmography dataset with blood pressure and heart rate reference measurements
Source: Data Brief. 2025 Nov 14;63:112284. doi: 10.1016/j.dib.2025.112284 (PMC12682042; doi:10.1016/j.dib.2025.112284)
Supplement: Supplementary file 1 [file mmc1.zip › ppg_csv/ppg_subject_083.csv]

IR_PPG	Red_PPG
-1.56755204100281	-1.56144270321591
-1.56010589110114	-1.54380778560011
-1.53009667999747	-1.50725890466979
-1.47481942009804	-1.44929396742557
-1.39629646488057	-1.37110699296999
-1.30135763860164	-1.27854261242521
-1.20032608472962	-1.18153578118392
-1.10459341441935	-1.09193944800266
-1.02391424295998	-1.02038896484746
-0.964342833896223	-0.973236837348573
-0.927342859455457	-0.95059622118098
-0.910030423593992	-0.946250444998632
-0.906236204828855	-0.949553795571127
-0.908079070288691	-0.948679589673976
-0.907736156505611	-0.934031048771481
-0.89898436924667	-0.900668936879875
-0.87806674598567	-0.849052298744622
-0.843689970712936	-0.783882361357724
-0.796329941025584	-0.711491092723973
-0.737218997135751	-0.63688717829877
-0.667457435083221	-0.561805976280975
-0.587624409844008	-0.484645985282482
-0.497995757093106	-0.402222797130701
-0.399170075469061	-0.312268557918779
-0.292683675979036	-0.215143494610917
-0.181236714072415	-0.113800897465832
-0.0684481474522862	-0.0123149569608045
0.0417325922418764	0.0859392870699428
0.145812425883156	0.179455641829829
0.241601160368416	0.268704462490411
0.328910777246168	0.355498505429975
0.409806503862543	0.442154471640446
0.488120420008683	0.5307601391717
0.56819741382384	0.622648546093968
0.653276600421782	0.718056304637408
0.744174296497051	0.815978337026979
0.838830727513148	0.914319685668297
0.932938280796602	1.01036322561707
1.02143596657982	1.10143433441765
1.10028855236529	1.18556596693834
1.16788005254463	1.26190098110628
1.22558457753382	1.33076204865707
1.27738422054684	1.39362435239427
1.32870389777877	1.45308632002124
1.38490281016771	1.51268299103856
1.44995693796383	1.57643652591663
1.52578235758991	1.64822211951354
1.61245459299776	1.73121797628761
1.70917713488839	1.82761109052934
1.81534190636573	1.93838305205843
1.93085874930557	2.06283675757607
2.05716501540989	2.19762495430446
2.18749890382863	2.33535104856085
2.3128636950054	2.46317847112262
2.42098865234636	2.5619830963904
2.48478101984936	2.60674146717161
2.47065372354787	2.56843120001131
2.32162259419938	2.38836913977559
2.04927109760452	2.07771269124814
1.68042785508724	1.66687076023565
1.24192148797149	1.18625225254481
0.760580617581215	0.666266073982325
0.263233865240365	0.137321130354876
-0.223290147727111	-0.370173672530839
-0.672162799997265	-0.825809428868128
-1.05655547024615	-1.1991772328503
-1.34963953714981	-1.45986817867065
-1.5245863793843	-1.58200573284969
-1.58536270791914	-1.61007821630145
-1.58841391534588	-1.58534092434451
-1.55631774875194	-1.53712014540416
-1.50882731678016	-1.48855470107212
-1.46136744146273	-1.45448067688638
-1.42448498810595	-1.4416677863328
-1.40372777879635	-1.45035830831231
-1.39976745530208	-1.47611849075762
-1.4088999877914	-1.51147407229607
-1.42402995408709	-1.54724313959105
-1.4360803621643	-1.57366597842621
-1.43570964214514	-1.58159186930281
-1.41520273406231	-1.56406019735245
-1.37022839572341	-1.51808767734302
-1.30093916506844	-1.44576015944461
-1.21203053480778	-1.35378519027044
-1.11175817013736	-1.25150032599108
-1.01017490724122	-1.14828163679007
-0.916986774720938	-1.05156835860543
-0.839591776655585	-0.966084827967037
-0.781890706796003	-0.894126926385051
-0.744179381387845	-0.836326006865335
-0.723898408621066	-0.792149133930632
-0.716655728605938	-0.759808568870963
-0.717097586801001	-0.735917016196176
-0.719576530739679	-0.715498783705863
-0.718721913499368	-0.692603636462386
-0.709903743198077	-0.661333610971838
-0.689495147524514	-0.617050577550992
-0.654961603382883	-0.557432158608418
-0.604906764937158	-0.482926145183989
-0.539181612768697	-0.396436913677325
-0.459089493591769	-0.302502276837883
-0.367580865146559	-0.206371027793823
-0.269178679511215	-0.113104194609583
-0.16938911880332	-0.0266034319925998
-0.0735911519805781	0.0512650058892101
0.0142960050258297	0.121006503064374
0.0928383815893515	0.185050812519361
0.163290959405746	0.246727468391084
0.228851667012503	0.309105674980732
0.293324156836956	0.374049929041367
0.359727226491223	0.441742078315727
0.429246491134311	0.510777025068996
0.500782859646832	0.578648191366836
0.571300675730451	0.642417924866464
0.637022639116126	0.699621012853169
0.695097015585482	0.749337733952649
0.744978418744234	0.792893873851113
0.78884874955581	0.833599826590073
0.830868479944541	0.87556024830169
0.875581352835627	0.922122011929797
0.926236148938748	0.974595581391175
0.983840346290006	1.03181056444929
1.04729769349968	1.0908052574314
1.11442850287256	1.14853509941916
1.18344034619002	1.20404182447759
1.2544175408143	1.26019259081259
1.33024689863985	1.32402660686201
1.41629094541535	1.40500268468343
1.51847319298207	1.51121214631505
1.64582646091186	1.64586349776695
1.78705690879534	1.80006164572003
1.92455565156127	1.95056786555906
2.04071380413844	2.07428553010506
2.11099394521121	2.13340801820557
2.09633412822964	2.0978505406594
1.94863808165116	1.9221642742246
1.68051089909277	1.61864953599323
1.32040292204862	1.21938064819256
0.89676449201288	0.756431933049873
0.438045950479706	0.261877712792437
-0.0273023610567439	-0.232207690352473
-0.470830101102309	-0.693749954157583
-0.864086928162831	-1.09067475639562
-1.17862250074415	-1.39090777483931
-1.38598647735211	-1.56237468726137
-1.4663935110221	-1.61141819730878
-1.46942393670229	-1.59214693125153
-1.42795673539429	-1.53173262327377
-1.36482442381918	-1.45547025597467
-1.2987875586535	-1.38377155159609
-1.24306064620139	-1.33046706585256
-1.2047702295749	-1.30218804599353
-1.18512360563503	-1.29863268832854
-1.18025479555791	-1.3135360641684
-1.18268210112394	-1.33625759423306
-1.18311089124629	-1.35393939363544
-1.17230312129353	-1.35418410130772
-1.14293809351342	-1.32793991309168
-1.09133630698584	-1.27175033631863
-1.01857507154267	-1.18854352352679
-0.930458665190721	-1.08679910486171
-0.836249053380666	-0.978442779200001
-0.746549762299018	-0.876029667357996
-0.670958564381871	-0.789997190200578
-0.616163009615651	-0.726771500329368
-0.58500192677229	-0.688149517986343
-0.576552896961549	-0.671801846180499
-0.586855195182532	-0.672351111249151
-0.609824704573366	-0.682600670840926
-0.638129284637552	-0.694796441976767
-0.664012135768783	-0.701849096502839
-0.680122027168526	-0.698318847608168
-0.680337354416302	-0.680894361247563
-0.660498638684256	-0.648163108346139
-0.618955183417455	-0.599846200625027
-0.556786463568561	-0.536117166044612
-0.477534836385869	-0.457493730658314
-0.386420424555408	-0.365202985561418
-0.289198243695802	-0.261593769911909
-0.190959443310632	-0.150296931802442
-0.0952653285928947	-0.0359188958258514
-0.00391050815585098	0.0767942012116137
0.0827115353283225	0.183918258389645
0.164926114848185	0.282836797974312
0.243103866460206	0.371993362331039
0.31723803363705	0.450207437191594
0.38688771421321	0.516184200589157
0.451431362863713	0.568744941411018
0.510449593676016	0.607776794945086
0.5640476150799	0.635253955873274
0.612978511546709	0.655526048194036
0.65855989601833	0.674469591659638
0.702468539566991	0.697788148553953
0.746492785190352	0.729397591441248
0.79222924646236	0.770815351129448
0.840655806169732	0.821600163320911
0.891731343358691	0.880159896575581
0.944378639906609	0.944361434803861
0.997064531078695	1.01192144340473
1.04887329083643	1.08099669283116
1.10067274162719	1.15120759890861
1.1557863435453	1.22460210013744
1.21963775216686	1.30566028301947
1.29813097127669	1.39984217368832
1.39498040945869	1.51083601988279
1.50868296181618	1.63716751219521
1.63005926825261	1.76926269362299
1.74122622779461	1.88814355033816
1.8167279663981	1.96666627136773
1.82726482107908	1.9737490754047
1.74286933551339	1.8766975744299
1.53596722316094	1.64942722861808
1.2335986628587	1.32197034824262
0.862803833443684	0.924359243576915
0.450622913752889	0.486626224894339
0.0240960826233105	0.0388036024682765
-0.389736481108052	-0.389076313427889
-0.7638345986042	-0.766981212520776
-1.07115809102813	-1.064878784537
-1.28466677954286	-1.25273671920318
-1.38204198701326	-1.32480132550729
-1.40089684118305	-1.32871386162316
-1.37253719056766	-1.29048443637096
-1.31904556947556	-1.23433228785032
-1.25868163284436	-1.17858126983667
-1.20403732235356	-1.13392874420114
-1.16167649656012	-1.10386289573592
-1.13281626822549	-1.08633579235375
-1.11459254549671	-1.07582865094082
-1.10152102813059	-1.06532895346864
-1.08693573062827	-1.04810023737579
-1.06437015374747	-1.01918291013801
-1.02887512235449	-0.976375998154924
-0.978143242798763	-0.92049579892938
-0.913149615270482	-0.85502093712218
-0.838073930781893	-0.785355274465184
-0.759518632788347	-0.717771157358622
-0.685194390731539	-0.658012250882383
-0.622307370128998	-0.609929583358502
-0.576057693081733	-0.574953546209335
-0.548754250386239	-0.552681128100696
-0.539747600510711	-0.541854608725654
-0.545943261717252	-0.540877382049348
-0.562493223455085	-0.547662660829519
-0.583362566198358	-0.559044832005167
-0.601725539458192	-0.570189673356706
-0.610498260549929	-0.57465424117813
-0.603344730387373	-0.565526824167985
-0.576034112936887	-0.537368056779302
-0.527556788861367	-0.488047593007637
-0.460394824371441	-0.419509433424625
-0.379727722752013	-0.337025005628862
-0.291854326004456	-0.247355761734722
-0.202436175204492	-0.156721805937283
-0.115184762559745	-0.0693133718925548
-0.0314395196033912	0.0132712924162049
0.0492935278847995	0.0915541123382045
0.128234033829048	0.166904373161562
0.206226480073715	0.240091469397675
0.2830256161377	0.310358109271799
0.357134278864248	0.375490850687747
0.426246369268576	0.432843085973639
0.48816317248883	0.48076121046059
0.541845176894294	0.519749048239865
0.588109089729621	0.552744930730286
0.629564968884074	0.58430453417999
0.669835318992113	0.619199404445191
0.712478964010801	0.661237489662128
0.760062991371186	0.712725382415803
0.813645525295021	0.774399706334724
0.872699210049187	0.845516706827578
0.935359738954581	0.923969349208203
0.998906829567553	1.00650380526333
1.06044620304054	1.08913935153396
1.11775670137433	1.16780799924448
1.17023157396554	1.23930810605061
1.2197445055569	1.302627958522
1.27113599659144	1.36031276568223
1.33191440505522	1.41909358243661
1.41075523246997	1.48877804681548
1.51807327646142	1.57887995202611
1.65550884771388	1.69359381282031
1.80333209843978	1.82673081985942
1.94221253367949	1.95865696377594
2.05265172775309	2.05717561647972
2.09680806626017	2.08330755558909
2.02056570043993	2.00123392104143
1.81062487759266	1.7759215150528
1.49516500963848	1.43873308410475
1.10236550849751	1.02103137467884
0.660405786089907	0.554179133256616
0.197465254335786	0.0695391063196246
-0.258276674844715	-0.401525959650583
-0.678640589531465	-0.827653318172456
-1.03544707780433	-1.17748022276444
-1.30051672774318	-1.419643926945
-1.44567012742788	-1.52864880065447
-1.48220768626813	-1.54978368350194
-1.46183072930286	-1.51824410225551
-1.40893283512777	-1.45924086605737
-1.34524119494002	-1.39530237356893
-1.28754815305964	-1.34361172873718
-1.24659866170061	-1.31432093501522
-1.22692968951068	-1.31001258348515
-1.22746392421263	-1.32637697102177
-1.24263620848536	-1.35404888045522
-1.26389501691323	-1.38127390527884
-1.28146224632031	-1.39683317227222
-1.28616462047182	-1.39244768778966
-1.27107521656625	-1.36403148245849
-1.23270569332243	-1.31181545631224
-1.17156875924982	-1.23968815073368
-1.09205813192749	-1.15403144746442
-1.00163183952041	-1.06235506728771
-0.909354716570228	-0.971996449851754
-0.824056366446321	-0.889044497707493
-0.752570830681233	-0.81760316069892
-0.698550364007001	-0.759470827508211
-0.662147924972938	-0.714329953935642
-0.640572038781622	-0.680480636562006
-0.629228123629905	-0.655775663152833
-0.622989086048333	-0.638174583562249
-0.617158683306053	-0.625607684995199
-0.60789252681213	-0.615451971200345
-0.59219694607539	-0.60425692605349
-0.567891264374048	-0.588075463255035
-0.533735547044163	-0.563241035625151
-0.489546408087187	-0.527148524769855
-0.436049728141962	-0.478643178907638
-0.374449077400765	-0.417955793889122
-0.305972884082939	-0.346470839559678
-0.2317133325488	-0.266480374536395
-0.152760845787868	-0.180806098307983
-0.0703560221545311	-0.092320198257358
0.0141402772051219	-0.00355942044172629
0.0993891699090819	0.0835157845035594
0.184092329117627	0.167702879057766
0.266835219401267	0.248714869738663
0.346020483802942	0.327150444463095
0.420140407035139	0.404081205452137
0.488331380166629	0.480328963159885
0.550888634101163	0.555823045543036
0.609342670827892	0.629529802777508
0.665967979657387	0.700149897255546
0.723024689958418	0.767193013120467
0.78208711869127	0.831704941204842
0.843596174350964	0.896100836555631
0.906694142338965	0.963050041554499
0.969442782375314	1.03392888320541
1.02946448709545	1.10774815567979
1.08486475264323	1.18131114541592
1.13517899130874	1.25072973070052
1.18204903097444	1.31365822128111
1.22936003098423	1.37119565511288
1.28272089416811	1.42854737734207
1.34834855830541	1.49392448012879
1.43143267707224	1.57572640125221
1.5339271127408	1.67856601893612
1.65186787635944	1.79911360678956
1.7729408416606	1.92313201857442
1.87558674908625	2.0252104099805
1.93092793273781	2.07226292381591
1.91255046738321	2.03403072834769
1.77451036540126	1.87166377498656
1.52437888302579	1.59693059070886
1.18923294713165	1.23752639501248
0.796149484593726	0.821146407395318
0.372205422286886	0.375485847355273
-0.0555223129139996	-0.0717600656097546
-0.459956794134059	-0.492896112001866
-0.814021094498423	-0.860227072323162
-1.09063828713222	-1.14605772707574
-1.26273144516058	-1.32269285676171
-1.32859994189618	-1.39083823800195
-1.33829181650339	-1.40847602425361
-1.31420234703395	-1.39821880943528
-1.27640958227625	-1.37892812171982
-1.24015483008466	-1.36343027648819
-1.21487619759073	-1.35803682533742
-1.204404317964	-1.36351621396399
-1.20781434658416	-1.37672417395319
-1.22054220380443	-1.3920911623841
-1.23558246941749	-1.40262614162324
-1.24474852373694	-1.40062900613841
-1.24002029697186	-1.37868010121421
-1.21498116131473	-1.33126076312383
-1.16623809922386	-1.2565742019212
-1.09452370964502	-1.15769416609901
-1.00499682244912	-1.04243955955645
-0.906390782717288	-0.921973581556524
-0.809154695716743	-0.80861149715931
-0.723196335462103	-0.713441134618451
-0.655886009291294	-0.644167312644721
-0.610785904835917	-0.603615261809582
-0.587322989290452	-0.589407486197804
-0.581310699582706	-0.594854085619934
-0.586066930012772	-0.610592625177929
-0.593897495233689	-0.62645475698584
-0.597648374877463	-0.633151664937637
-0.591912322076508	-0.623546282834035
-0.573559504201072	-0.593509529690686
-0.541591527658427	-0.54240334942209
-0.496603026150734	-0.473102180146575
-0.44017558601353	-0.391379439854975
-0.374394435116354	-0.304594074794775
-0.301507071366273	-0.21990256805616
-0.223677738228881	-0.142473793266854
-0.142844312965324	-0.0742943200629174
-0.0606814562981424	-0.0139426636231284
0.0213604180239308	0.0427104269488598
0.101949258806099	0.101156621729012
0.179765339157778	0.166606339144977
0.253540289034546	0.242405646038372
0.322303623205747	0.328845459513588
0.385712895980635	0.422745512579578
0.444250244133719	0.51815332296316
0.499139932456716	0.608171427852797
0.551957060833215	0.687352453116445
0.604078830514528	0.753618006195856
0.656264120150025	0.808764949404903
0.708560030709756	0.857375973237274
0.760542407226486	0.904802624887688
0.811689941034264	0.955171687993642
0.861615378137174	1.01008483586719
0.910096107801309	1.06829051967305
0.957089889422401	1.12640595916423
1.00292838250195	1.18056755555841
1.04872759165105	1.22857926507627
1.09686837768002	1.27193549829432
1.15124046072447	1.31687132043736
1.21688761317579	1.37346848248431
1.29878727925604	1.45251340697072
1.3997803716271	1.56092742673002
1.51803265484626	1.69725189838201
1.64472494926544	1.84871277595004
1.76283196277959	1.99099795999867
1.84787404980908	2.09121501456807
1.87130708220231	2.11379797659744
1.8034575188275	2.02997489624286
1.61659569713501	1.80347352696357
1.33575191977273	1.46686233016608
0.985956489388545	1.05270976725693
0.592239708630359	0.593584299642641
0.179631880146059	0.122054388729753
-0.226836693416461	-0.329311504075208
-0.602135709409307	-0.727944917365714
-0.921234865184587	-1.04127738973523
-1.15910385809441	-1.23674045977724
-1.29071238549088	-1.30860529661727
-1.32451342054374	-1.30416710010177
-1.30376688904245	-1.25106648639501
-1.24919343393279	-1.17687885769837
-1.18024009864645	-1.10507430632208
-1.11305655924861	-1.052596320615
-1.05920995212038	-1.02878708046079
-1.02496678998929	-1.03532985481028
-1.01098954262852	-1.06695403973679
-1.01253163638011	-1.11291402841313
-1.02048397418543	-1.15938252513642
-1.02350548301916	-1.19244202081103
-1.01095962557277	-1.20098524961756
-0.975867964766188	-1.17888440474516
-0.916942056751781	-1.12607357262423
-0.839021056851154	-1.04848973830144
-0.751769698205198	-0.956889905415247
-0.667084928516677	-0.864662866589623
-0.596090504759451	-0.785053063695247
-0.546643293977978	-0.728462593199731
-0.521943256017131	-0.700449218201748
-0.52040132802426	-0.700738333045477
-0.536553603964774	-0.723422597286637
-0.562586312391089	-0.758452196208768
-0.590033841487032	-0.794083103499492
-0.611301260602642	-0.819490125837762
-0.620698714543601	-0.826732999697927
-0.614797934617717	-0.811601755121733
-0.59219132739389	-0.773412759829425
-0.552977742789217	-0.714192708974312
-0.498274532207646	-0.637671820165533
-0.429861643155874	-0.54836867314438
-0.34997995221525	-0.450939765064059
-0.261302269593544	-0.349742594712515
-0.166955264183765	-0.248375674950735
-0.0703743901310585	-0.149154648015684
0.0250518229315436	-0.0528452551827092
0.116413236621866	0.0409955132505122
0.201622466856678	0.133170084678728
0.27956459567702	0.223906863338166
0.350016608616826	0.312286593070576
0.413363826078563	0.396400303253954
0.470290122575586	0.474209195207029
0.521682632155284	0.544456522010774
0.568760838658455	0.607024967160727
0.613180175397849	0.662795309686066
0.656857165791087	0.713272632590335
0.701536162602224	0.760100916459225
0.748392468335245	0.80468769585947
0.797907792740803	0.848208650589984
0.849983716861285	0.891964582805375
0.904145255344215	0.937748435305793
0.959818577651497	0.98786306479929
1.01679348877224	1.04471375029569
1.07586219884813	1.11040362698837
1.13926389536728	1.18667481602138
1.21038588454227	1.2748852777714
1.29248643758503	1.37542906448143
1.38664202633285	1.4863501667012
1.48932448612234	1.60142262273592
1.59023268709816	1.70835563254094
1.67140613109739	1.78814044801584
1.70874100434447	1.81664559776792
1.67766612188075	1.7686483206036
1.53943429718706	1.61058696538499
1.30388605197317	1.3562147872721
0.995049968373077	1.03051242242831
0.636954628520789	0.658460507017001
0.253628614550313	0.265039677201561
-0.130899491404344	-0.124769430854628
-0.492601107209177	-0.485986180988185
-0.807447650730178	-0.793629937035723
-1.05141053983334	-1.02272006283386
-1.20046119238466	-1.14859316130169
-1.25434326332242	-1.19729207015945
-1.25765908483399	-1.19862730937918
-1.2311068936773	-1.17331856280248
-1.19281267744568	-1.13844014467337
-1.15615039171113	-1.10541291151358
-1.12905529181585	-1.08027953769666
-1.11445795210521	-1.06538232502846
-1.11133025213229	-1.06102344389604
-1.11585238761544	-1.06613805656162
-1.12243873918959	-1.07806651313409
-1.12462223756821	-1.09220810038924
-1.11597795231762	-1.10218510191837
-1.09123463849805	-1.1006862917226
-1.04747593607622	-1.0810114180457
-0.985092084672918	-1.03913025739637
-0.908088181903612	-0.975504926628839
-0.823563743359063	-0.895638901188434
-0.7404987893398	-0.808919351467791
-0.668131604114092	-0.726229766373036
-0.614152449181203	-0.657285623001978
-0.58300909306905	-0.608617301505025
-0.574778887550256	-0.582668709944371
-0.585008618307432	-0.57790483600023
-0.605661012864833	-0.58950417680885
-0.626937901349565	-0.610273633016015
-0.639431031586114	-0.631698735056525
-0.635947857623666	-0.645133372865232
-0.612577297596345	-0.643017028796193
-0.568917776785417	-0.619966430223485
-0.507555857620574	-0.573611392683037
-0.432967435334312	-0.505022211720416
-0.350174793257749	-0.418524256274886
-0.263594873312127	-0.320676374473974
-0.17643151954952	-0.218482774159969
-0.090659258307449	-0.117560467364398
-0.00731622619778941	-0.0211163692343087
0.0731161114195699	0.0698923836612916
0.150323882396626	0.155674109235967
0.223916198943414	0.236374899377974
0.293436057611323	0.311478747646371
0.358571549629915	0.380113622262933
0.419436010366832	0.441879217853338
0.476751539879377	0.497429918993882
0.531807535941217	0.548325002563247
0.586179130934485	0.596325649219905
0.641257386623221	0.642734013104777
0.697706284524149	0.688228290066303
0.755108767142279	0.733247875106324
0.812068710496611	0.77864274937606
0.866768185268022	0.826038566946805
0.917715681180783	0.877469596140212
0.964356079621495	0.934446865212459
1.00739421657746	0.997189706906586
1.04892055067546	1.06479443907854
1.09240876113778	1.13641876593357
1.14248917082219	1.21268882363686
1.20438470434556	1.29639223216964
1.28298800536588	1.39200204557855
1.38157285043241	1.50390568545629
1.50445758814744	1.63351258584619
1.64030056398922	1.7760793470608
1.77414040642866	1.91855381959389
1.89101574393672	2.03942649338175
1.97027187075982	2.11105096721174
1.98018531546624	2.10445372268839
1.89699184227956	1.99246646246425
1.69692232845402	1.76127108718421
1.40544843123015	1.43833493423391
1.04804180784846	1.05112534099903
0.650174115549452	0.627109644865222
0.237317011573659	0.193755183218143
-0.165057846838408	-0.221470706556546
-0.531478802446234	-0.591100687073186
-0.836474198009302	-0.887667420946117
-1.0545723762871	-1.08370357078968
-1.16287442276351	-1.17032329950799
-1.19799302385928	-1.19591597910923
-1.19143930116144	-1.18296831362671
-1.16357092543549	-1.15283057995813
-1.13136524427904	-1.1228042171115
-1.10703960089972	-1.10475424219675
-1.09769237786184	-1.10478999234762
-1.10545556870917	-1.12348261735212
-1.12793776257001	-1.15644635990833
-1.15901189098441	-1.19544997529098
-1.19007171314668	-1.2301717754254
-1.21174940836282	-1.25038571115653
-1.21587170551893	-1.24813354621448
-1.19724296722171	-1.21943660003509
-1.15482389697052	-1.16514707220098
-1.09195852541072	-1.09076266242282
-1.01548950314453	-1.00526787720592
-0.93401955411927	-0.919148577865908
-0.855977446736529	-0.842032127389786
-0.788131389204972	-0.78064426239311
-0.734790768483378	-0.737670868382247
-0.697598663923035	-0.711815480830469
-0.675712132614397	-0.698895972987247
-0.666196658709918	-0.693406882453037
-0.664515020791747	-0.689825575741552
-0.665072274676743	-0.68327092973872
-0.661932363083342	-0.669777590198217
-0.649782937622434	-0.646581637729513
-0.624914681071898	-0.612398453193486
-0.58583531552332	-0.567489338718751
-0.533281136419649	-0.513380738106654
-0.46963475723962	-0.45223747017792
-0.398026463207346	-0.386116486529835
-0.321485406030919	-0.316400752368173
-0.24239372497007	-0.243617490530127
-0.162357455241038	-0.167710211777586
-0.082439170513067	-0.0886519918233525
-0.00353772588229332	-0.00710921993630701
0.0733219822537101	0.0751637585355641
0.146963068379021	0.155410436721149
0.216309054806895	0.230470522702759
0.280723633206155	0.297707486846474
0.340214803575994	0.355880450259991
0.395453172489374	0.405634051600673
0.447680864975733	0.449532163559043
0.498509278025969	0.491611454577048
0.549580734472224	0.536370284281438
0.602175578827296	0.587361630689361
0.656885388119812	0.64592377342233
0.713431200031679	0.710548912765761
0.770691043688392	0.777130126577408
0.826976579144421	0.840150976595904
0.880485034080942	0.894613687346195
0.929842229822311	0.938019464012588
0.974726767539576	0.971491485435648
1.01647234977121	0.999619691137864
1.05839251032172	1.02934669977991
1.10553391363669	1.0684824900685
1.16376105977636	1.12421789888908
1.2383332913524	1.20168293466215
1.33215644312223	1.30252707489597
1.44383710367761	1.4235998219212
1.56577847796267	1.55573485009286
1.68292674415503	1.6827150383262
1.7730503527747	1.78112907651603
1.80926819568763	1.82246372741068
1.76631607939231	1.780155256345
1.6110711510683	1.61829877531053
1.35621794055121	1.35062168711971
1.02711889612231	1.00515856111296
0.649136466062837	0.609943966630701
0.247633098654055	0.193012473013357
-0.152028757822787	-0.217601350398647
-0.524486655086433	-0.59386293426489
-0.844378144855629	-0.907737709244947
-1.08634077884912	-1.1311911059984
-1.22501210878566	-1.23964227550796
-1.26589818774845	-1.26662083769182
-1.25455469867195	-1.24313968979049
-1.21201460989797	-1.19177237093397
-1.15722373101886	-1.13196761400551
-1.1049018476951	-1.07780012290305
-1.06457344421521	-1.03751939778075
-1.04057210318023	-1.01442648996122
-1.03262718521384	-1.00809681988635
-1.036694363939	-1.01517101702503
-1.04594316879549	-1.02972075172225
-1.05204133029573	-1.04383491645063
-1.04681283714917	-1.04898793390274
-1.02398420259236	-1.0379546171789
-0.980576213219387	-1.00654593837698
-0.917621351986764	-0.954672297596925
-0.840045549391986	-0.886525524577571
-0.755737168499865	-0.809864870439663
-0.673985654608344	-0.734576357033594
-0.603588831966719	-0.670722349684859
-0.551112259890836	-0.626442786010315
-0.51981776906007	-0.606226194700172
-0.509434912036509	-0.609989382883749
-0.516536500564574	-0.633102677739749
-0.535205832887397	-0.667276223587055
-0.557863490567554	-0.702175138084672
-0.576281676960221	-0.727634079627565
-0.582829505053487	-0.736017041079197
-0.57179602198009	-0.723753795717584
-0.540458572684288	-0.691290428950679
-0.489570139268789	-0.64152516046505
-0.423053917891141	-0.577702499570465
-0.346880159043049	-0.502168529466891
-0.267386451404585	-0.416611093961866
-0.189618858940552	-0.323135505549297
-0.116296587442881	-0.225148054447984
-0.0476767554210844	-0.12742218695327
0.0177406646001642	-0.0352243983264604
0.0819682494276696	0.0471353797540459
0.146273804421379	0.117666551156527
0.210512729797866	0.177351085932394
0.273360662242835	0.229729068850577
0.33320627447187	0.279532830541942
0.389057475878335	0.330992732770582
0.440901308409451	0.386608594783491
0.489499604924178	0.446976057480971
0.535956357909184	0.511570702107712
0.581330119623531	0.579638603003452
0.626445976359424	0.650422585369153
0.671904424149517	0.72271841067938
0.718129617282497	0.79433256448202
0.765377890906713	0.862097430823499
0.813820102979988	0.922846714758582
0.863823710975895	0.975081069197444
0.916351149926457	1.02048681879848
0.973227603054758	1.06455566826266
1.03708946433972	1.11586582172707
1.11088951430408	1.18384502365274
1.19680158902597	1.27531279473012
1.29449251738508	1.39078523608026
1.39912708794428	1.52192883458605
1.4998212962884	1.65116278672811
1.57932420423426	1.75364096350046
1.61557004034229	1.80131362544185
1.58665145731216	1.77139733264572
1.4563111460832	1.62796078631099
1.23403081198182	1.38249932611285
0.942867496721471	1.06241147806552
0.605878242015583	0.695095768183215
0.246120089577598	0.30795072248015
-0.113349918879046	-0.0716251330294614
-0.449474741640909	-0.416233272331407
-0.739197336994553	-0.69847516941147
-0.959460663226536	-0.89095229825544
-1.08720767862342	-0.979601426714526
-1.12475477311062	-0.997235144434183
-1.10896042954476	-0.964460428444634
-1.0611678454993	-0.90346182305024
-1.00126061663781	-0.834171400768467
-0.944546888577365	-0.771712215572224
-0.900277433436282	-0.725220546082282
-0.871512994005537	-0.697755635174338
-0.855906495001993	-0.686937204630938
-0.847164193794337	-0.68617357186948
-0.837054575742389	-0.686422637010773
-0.817620991764705	-0.678208280821586
-0.783052234523015	-0.653699255002813
-0.730905126454475	-0.608792957391339
-0.662719297118038	-0.544715130135857
-0.583995683185909	-0.468333774847143
-0.503309715180774	-0.390736166377099
-0.430559768365588	-0.324352456495717
-0.374800576343086	-0.279708076010774
-0.342274431598621	-0.263069378019954
-0.33515905804006	-0.27545246927307
-0.351305459649983	-0.312753851048545
-0.384921395871556	-0.366825903161505
-0.427928488721988	-0.427302178727965
-0.471552844273675	-0.483702025765571
-0.507683376935967	-0.52724471916721
-0.529778097095692	-0.551913289022524
-0.533316034743197	-0.554642778875439
-0.515816016071272	-0.534828610969108
-0.476601663544897	-0.493513862185136
-0.416644995999526	-0.432740989500577
-0.338631933591281	-0.355431898211629
-0.247032947677384	-0.265711823428082
-0.147791852220044	-0.169171524436452
-0.0474648033375531	-0.0724625399505865
0.048006787188106	0.017995672627682
0.134459456400062	0.0977408444861665
0.210124179953585	0.165474873806804
0.275427634136215	0.222967448529272
0.332087080487363	0.273662457280183
0.381951793184504	0.320780369984134
0.426210210831094	0.365925797372249
0.46540844627483	0.408821619771999
0.500157479966713	0.448144642399608
0.531836438026863	0.482865353937377
0.5626645508936	0.513348044424216
0.5951238723499	0.541716414911235
0.631182616340559	0.571307814540891
0.671792809312606	0.60546086681544
0.71683364255339	0.646257745162561
0.765407488025444	0.693807565776976
0.81632818457927	0.746409824172769
0.868659834396698	0.801555002710298
0.922236262779654	0.857361845064398
0.978070418879397	0.913900458677101
1.03838088484004	0.973808453580889
1.10595553951659	1.04163297263972
1.18282726608565	1.12161944252724
1.26844942475344	1.21437224755023
1.35769044362934	1.31356060657093
1.43921743905282	1.40410487278396
1.495160560102	1.46298003975957
1.50294446915149	1.46312502409929
1.43195054853015	1.37562596190537
1.25595838313594	1.18243081029266
0.997593213355331	0.90777726428301
0.679480279574794	0.575903018898261
0.324244822180793	0.211045769160264
-0.0454879184402035	-0.162556789909133
-0.407092701901729	-0.520666963288082
-0.737944287817317	-0.839047055954736
-1.0154174358005	-1.09345937288725
-1.21688690546481	-1.25966621906377
-1.32119587618805	-1.33031804346956
-1.35201492747214	-1.34381081243983
-1.33493724836725	-1.31661453466861
-1.28886186775652	-1.26450823938146
-1.23067647532006	-1.20117616719742
-1.17380011320461	-1.13806354343609
-1.12768927618517	-1.08461526180124
-1.09766628972685	-1.04794086965485
-1.08479622266405	-1.03168865999808
-1.08593078504157	-1.03476695780649
-1.09419070411304	-1.05089488002237
-1.10013770658316	-1.06960751280084
-1.09377697198875	-1.07868627395737
-1.06712488203824	-1.06740868360775
-1.01654921198691	-1.02965252470165
-0.94403455936288	-0.965823514573667
-0.856923315556009	-0.882871383954876
-0.766160533103269	-0.792487058956414
-0.683488511908597	-0.708261405352618
-0.618421962130569	-0.642533116042537
-0.576006294536744	-0.60343828324366
-0.556063360383056	-0.592781623148192
-0.553989701854339	-0.605540816088564
-0.562567898450503	-0.631430171045081
-0.573968170087866	-0.658098407575197
-0.58129129006972	-0.67482227483674
-0.579425286609869	-0.675212817649078
-0.565277150290519	-0.657914983022116
-0.537566183998414	-0.625375335554005
-0.49639839308246	-0.581564715970074
-0.442820460470041	-0.529802097762104
-0.378566436213096	-0.471625923937131
-0.306031813871711	-0.40700835973486
-0.228216362381132	-0.335374799587252
-0.148407577105389	-0.256591747356787
-0.0696149958392101	-0.171496404531553
0.0060665793703114	-0.0819568938343748
0.0778599463785113	0.00936642386535192
0.146199813345958	0.0992674716746481
0.212139945203498	0.18419791268776
0.276619110936123	0.260793618612988
0.340006446989756	0.32679407325271
0.402148250598887	0.381859614598853
0.462766782987185	0.427769770922765
0.521800087120201	0.467892207372046
0.579429491025243	0.506275390501301
0.635909416136923	0.546855035791077
0.691426145051988	0.592880585861118
0.746080227363528	0.646434408606532
0.79992605454511	0.708073391676201
0.852941653051543	0.776685747282106
0.904929940712152	0.849683828688813
0.955552014323532	0.923717260025614
1.00470262111989	0.995920650380039
1.05315080815902	1.06530290189045
1.10310881179241	1.13367388119429
1.15843039280894	1.20563158334576
1.22427774588579	1.28747047279553
1.30614218921537	1.385328024618
1.41130332249035	1.50308698683266
1.54127071998741	1.64033066432878
1.68113406010713	1.79043522469244
1.81661610575316	1.93905462055231
1.9334396198291	2.06379109546457
2.01027191863163	2.13611600484371
2.0120192935088	2.12611076205553
1.91400728863714	2.00711021237075
1.69824380276857	1.76816811139391
1.39113624661406	1.43793824237648
1.01909203088455	1.04507438856993
0.608518566291	0.618230333225732
0.185823263544375	0.186059859595362
-0.222586466644375	-0.222783249069712
-0.590303213564291	-0.579645209518015
-0.890919566504418	-0.855872238498075
-1.0980281147538	-1.02281055275842
-1.19029064585712	-1.08246697322531
-1.21207453076669	-1.09196268329741
-1.1963997848464	-1.07603245631188
-1.16382770208072	-1.05387751850271
-1.13016518146826	-1.03682270762583
-1.10554954733505	-1.02898378131729
-1.09482311444488	-1.02982416541887
-1.09846968022338	-1.03689075118257
-1.11356973514725	-1.04743017494178
-1.13464182381432	-1.0586647676173
-1.15450562119869	-1.06728769075073
-1.16533426017667	-1.06895731889109
-1.15999043058519	-1.05843714678068
-1.13355841360699	-1.03072531288954
-1.08473228443958	-0.983028950596803
-1.0165113823566	-0.916645394302283
-0.935716086557458	-0.837410578668783
-0.85130326531924	-0.754064366367562
-0.772076942409976	-0.675309082276844
-0.704684839532418	-0.607286562658247
-0.652566280239106	-0.552706856219801
-0.615998352396387	-0.51155613055249
-0.592937584134599	-0.482516029757807
-0.580117191737981	-0.464192261833223
-0.573886809918468	-0.45555935972944
-0.570546747357392	-0.455471556460982
-0.566333652023755	-0.461652798461904
-0.557481053252345	-0.469984701895148
-0.540575183657426	-0.474716007734416
-0.513053361978032	-0.469518247570666
-0.473577262887387	-0.448860210903841
-0.422120377910276	-0.409228362650727
-0.359754036202864	-0.349844778478658
-0.288256391467944	-0.272768758894495
-0.209755832565209	-0.182572710672923
-0.126536094230402	-0.0857006291641025
-0.0409448406570744	0.0107096773204496
0.0447277013838875	0.100559433432596
0.128460213935801	0.180405081562985
0.208792103370227	0.250102433842338
0.285090834016073	0.312290036911396
0.3575675940146	0.371122088656715
0.426916884844208	0.430727619932229
0.493697960801638	0.493768373066421
0.557769745549409	0.560450830630987
0.618179372482135	0.628299797567533
0.6736839165595	0.692888053955275
0.723591880747358	0.749320539950174
0.768336335326335	0.793878809117006
0.809452099945191	0.825286975774429
0.849118862018843	0.845281562332013
0.88962051921467	0.858329675121903
0.932942711220885	0.870611827537692
0.980571599391662	0.888736783762361
1.03352259437715	0.918686239679567
1.09262206301142	0.965213410897144
1.15898582686891	1.03163443165534
1.2344136133996	1.1197380151152
1.32119010882679	1.22940205534347
1.42082341235813	1.35746590753472
1.53167287291181	1.49578631851167
1.64616152299374	1.62931752071896
1.74883151543016	1.7357120722783
1.81655071248427	1.78764607973727
1.82174156861378	1.76187902298531
1.73425147492707	1.61910585228563
1.53051034861075	1.36795297493903
1.23604332621282	1.03437758055481
0.876375544281259	0.644336858742296
0.477032139364068	0.223787999110798
0.0635382480092332	-0.201311808730368
-0.338580993235255	-0.605005375171887
-0.703800447821408	-0.961335510604441
-1.00659497920123	-1.24434502541872
-1.22143945082674	-1.4280767300054
-1.32584522209985	-1.50493976405855
-1.35348438335271	-1.51683928722896
-1.33354846000048	-1.48276012138223
-1.28597340045272	-1.42122781686405
-1.22825127958684	-1.34862851478823
-1.17397905624586	-1.2787335227233
-1.13229954986015	-1.22233540892992
-1.10781666281674	-1.1862146912203
-1.1007023138305	-1.17171482676785
-1.10701207384181	-1.17399924683302
-1.119419082159	-1.18289818989312
-1.12857549158933	-1.18553036113088
-1.12511413046475	-1.17002682260729
-1.10192523614064	-1.12892801910944
-1.05601733278596	-1.06099980962441
-0.989346804684294	-0.971167724920329
-0.908356481608264	-0.868895646643526
-0.822365675897094	-0.765532269985624
-0.741319107544771	-0.671414514939939
-0.673634881829847	-0.593660393371561
-0.624753318407147	-0.535350707253832
-0.596520356524328	-0.496261699715554
-0.587279126511854	-0.474520453439321
-0.592590708298187	-0.468030796439079
-0.60642609992468	-0.474833604173596
-0.622456318885021	-0.492460501458516
-0.635007509450862	-0.516845365334484
-0.639450807075942	-0.541504480755552
-0.632158051446799	-0.557746038420425
