# Supplementary material for: A multiwavelength photoplethysmography dataset with blood pressure and heart rate reference measurements
Source: Data Brief. 2025 Nov 14;63:112284. doi: 10.1016/j.dib.2025.112284 (PMC12682042; doi:10.1016/j.dib.2025.112284)
Supplement: Supplementary file 1 [file mmc1.zip › ppg_csv/ppg_subject_084.csv]

IR_PPG	Red_PPG
-1.2263769335269	-1.05836917211466
-1.19793588841803	-1.02695877278058
-1.149856871434	-0.984433545085043
-1.09473187757879	-0.941132028374607
-1.04185668719403	-0.902667202287659
-0.996915594758414	-0.870962115603652
-0.962073075813451	-0.845533614342726
-0.936376022142952	-0.824472916504308
-0.91654557460028	-0.805000054772768
-0.898079770576171	-0.783996307442855
-0.876435933937896	-0.758889429972211
-0.848114392946645	-0.728511771884993
-0.811557942384295	-0.693312842355623
-0.767698085029489	-0.654963347206404
-0.719848376274482	-0.615880635899461
-0.672861525988892	-0.579034344227044
-0.6319400257053	-0.547819764757443
-0.601582524517605	-0.525609501508956
-0.584804686757636	-0.514974826969262
-0.582604745570797	-0.516968738025554
-0.593774085402795	-0.5309260311925
-0.615205126454279	-0.554844776538257
-0.64257393144488	-0.585845204265659
-0.671013937415723	-0.62026537013042
-0.695680097184782	-0.653775908085843
-0.712379155545321	-0.682014864799599
-0.718232584981921	-0.701337431401797
-0.712124114814883	-0.709236630016288
-0.694726886637188	-0.704642012998211
-0.66807658901409	-0.688132546594194
-0.634755802037063	-0.661570853625066
-0.596946274227264	-0.627053679792524
-0.555863828854028	-0.586043272071079
-0.511861960753401	-0.539440359048143
-0.46490987473354	-0.488182815516794
-0.415009593317166	-0.433477455984379
-0.362449503537876	-0.376647304771627
-0.30797771568012	-0.319074917358527
-0.252849542199317	-0.262252506469457
-0.198611108223442	-0.207667741971073
-0.146665501455432	-0.156486874148462
-0.0978743052347703	-0.109245107380785
-0.0523962186829001	-0.065709436392086
-0.00980661207182215	-0.0250023214984415
0.0305461687421864	0.0139303543898498
0.0690960634269391	0.0515855304363869
0.105752570731971	0.0872852178980336
0.139931220036679	0.119241313771967
0.170937859337042	0.145556367249073
0.198491402814557	0.16562364991895
0.22307490343778	0.180969576101184
0.245860335920326	0.194899747944858
0.268196551220087	0.211161795255767
0.291056593862894	0.232530922126966
0.314915133306329	0.260037598468342
0.340014460284354	0.292952488785276
0.366611994465587	0.329415821608385
0.39498941915011	0.367501516025604
0.425322297970909	0.406205579562215
0.45763144998613	0.445780220077087
0.491919243123956	0.487192576974395
0.528345114769178	0.53104792407341
0.567234970923289	0.576842733186798
0.60894488871016	0.623233098254875
0.653746823847547	0.669066179058856
0.701752308526929	0.714269759464818
0.752726198493106	0.759811292314189
0.805817877688339	0.806702672329588
0.859520978443177	0.854820543057161
0.912012185709019	0.902406792541717
0.961671247631998	0.946695747786089
1.00755966410114	0.985398051379071
1.04970076573753	1.01806668798467
1.08911031138341	1.04650425971753
1.12770635596646	1.07430454551082
1.16823543426464	1.10613752635646
1.21402257191426	1.14693570330145
1.26811911410841	1.20062474495275
1.33162850034044	1.26820111121477
1.40148364933278	1.34547806892714
1.46854655568025	1.42133490599286
1.51718515076925	1.47773096300982
1.52713318238675	1.49236657819495
1.47275299236446	1.4430036768254
1.32833056878496	1.30885963615162
1.11088965476646	1.10113764492422
0.837453993427177	0.837171223427143
0.525047327885344	0.534293891944341
0.190693401259177	0.209839170759766
-0.148584043333102	-0.118859419842633
-0.475761262773272	-0.434468359578903
-0.773814513943112	-0.719654128165096
-1.0257200537244	-0.957083205317259
-1.21445413899892	-1.12942207075144
-1.32299302664844	-1.21974704090691
-1.35477613449015	-1.25279903172172
-1.34001148157049	-1.24769030805895
-1.29388378444491	-1.21517818329554
-1.23232288665509	-1.16654069364153
-1.1695913363862	-1.1128377593783
-1.11596338077815	-1.06351277396501
-1.07629707595008	-1.02473672264133
-1.05004396343237	-0.998167614811207
-1.03260171693141	-0.980862406462138
-1.01740055777931	-0.966773793275669
-0.998002630994133	-0.949366450861031
-0.969733405993369	-0.92415428867259
-0.930631491353403	-0.890102344527516
-0.881576485632431	-0.849482989453107
-0.825691258775779	-0.806562892145784
-0.76750847148086	-0.766027309803091
-0.712305061585892	-0.731954334148602
-0.665495502073984	-0.707428392102763
-0.631804556717831	-0.694200451819011
-0.614227055531708	-0.692015037686291
-0.613093529042345	-0.698171934264585
-0.625684941867056	-0.708204162880694
-0.646689499573037	-0.717600500957701
-0.669455421376194	-0.723564857271861
-0.687639873556936	-0.725746138659882
-0.696646560530184	-0.725398151165323
-0.694327015898839	-0.723462394030351
-0.680793352160288	-0.71891786715694
-0.657660662623693	-0.708518554681218
-0.627191438456258	-0.688124650200029
-0.591617698808378	-0.65488087485548
-0.552715617385335	-0.608905498629107
-0.511647026627175	-0.553446222281764
-0.468997271194	-0.493579069748185
-0.424839028221354	-0.434357958067966
-0.378778381749619	-0.379306757910369
-0.330145180800715	-0.329695119495518
-0.278429422858781	-0.284632138937512
-0.223780551637573	-0.24183571376929
-0.167198223306134	-0.198886229784516
-0.110242800727109	-0.154489276015531
-0.0545257542665311	-0.108990042966024
-0.00132503693222063	-0.0639255583181569
0.0485883604753759	-0.0210481297899336
0.0950205324467003	0.0186871144188467
0.138391116992652	0.0557528017300959
0.179689630808314	0.0920128614118104
0.220213118791884	0.130010064152656
0.261022716470327	0.171826886557049
0.302317741257067	0.217851497332263
0.343072874518502	0.265941536199831
0.381188242782181	0.311568092592949
0.414140207898716	0.349063703864779
0.439923942275671	0.373503513389774
0.458005315296134	0.382644832565584
0.469949135320955	0.378432503267412
0.479407520923457	0.367457773754052
0.491330678990422	0.359858016845191
0.510571178335632	0.366655443064555
0.540347767873533	0.39635069353135
0.581248527203165	0.452149635895616
0.631279634038991	0.530993005960299
0.686904023937962	0.624688062482697
0.744520895736949	0.722397766332407
0.801647707496138	0.813487401050271
0.857331911030148	0.890172157483701
0.911787172158432	0.949467444007859
0.965613112794184	0.993686305094246
1.01910009543665	1.02922455437341
1.07200737026417	1.06424029355283
1.12395382326166	1.10614505244574
1.1751894578747	1.15980802778885
1.22719627254783	1.22685099572811
1.28255252116612	1.30576928387276
1.34373023694116	1.39237688444585
1.41089950796837	1.47998524239051
1.47941124004835	1.55901247485211
1.5380954176906	1.61640534784926
1.56947099380903	1.63585452812959
1.55318102566912	1.59740389514005
1.44871882160697	1.46647871172401
1.26026187943177	1.25280274562442
1.0056098163192	0.975732426257243
0.702562249444961	0.654624183038447
0.368918795984728	0.308834445383997
0.0224790731141939	-0.0422803572901412
-0.318957301990955	-0.379363795568001
-0.637590712155031	-0.683059440033618
-0.915621540202346	-0.934010861271025
-1.13525016895721	-1.11286162986426
-1.27867698124395	-1.20191070705893
-1.33391831831522	-1.22055798110225
-1.33267515534567	-1.19276605697628
-1.29701020211743	-1.13945287481867
-1.24397102260736	-1.07993854127549
-1.18828278876471	-1.02885572576898
-1.14040536514086	-0.994542341532357
-1.10544987590519	-0.978732099071777
-1.08327611751701	-0.977489347212487
-1.06969031021832	-0.983309224597368
-1.05831913714429	-0.987627548452285
-1.04267928721961	-0.98286367750571
-1.01800249744651	-0.963681360533661
-0.982320078161717	-0.927436537866973
-0.936458346586813	-0.873956213721601
-0.883103601529414	-0.805226769916999
-0.825484451658927	-0.725438693898548
-0.766314295166634	-0.640978590323238
-0.707496833769742	-0.559599858926212
-0.650596629784981	-0.488762614556732
-0.597501813229557	-0.434051567951183
-0.550650408803797	-0.398397131233003
-0.512637280929796	-0.382014693187153
-0.485477142936579	-0.38274636925195
-0.469882622030428	-0.396602853109508
-0.464718948241285	-0.418297255676792
-0.466779398080088	-0.441712365226221
-0.471202064444912	-0.460559545561784
-0.472627182028841	-0.469424116065111
-0.466616265045417	-0.464931016759491
-0.450592967475172	-0.446433745492026
-0.423924203752638	-0.415790529026857
-0.387446244145069	-0.376439705630978
-0.343005820665346	-0.332421476758766
-0.293179295742515	-0.287608669761572
-0.240915028096045	-0.244948456326359
-0.188932208268559	-0.205782824065477
-0.139007871856247	-0.1697330305866
-0.0914203156807857	-0.135275137792503
-0.0448303057488221	-0.10045010139017
0.00322516436562335	-0.0631993562867477
0.055357214657607	-0.0215420598808052
0.11328587814204	0.0259955674478944
0.177062484188674	0.0798247087199536
0.244662481630158	0.139007569909217
0.312172439543854	0.201386344200062
0.374814740257869	0.263967521918943
0.428560480729392	0.323336603396052
0.471580813718942	0.376202131714176
0.504825173181343	0.420326744535484
0.531477353949749	0.45550253038705
0.55558038313769	0.48371006651501
0.580512518192287	0.508222300197217
0.608010510970101	0.532336168324655
0.637983382186554	0.558393739940061
0.668909395887608	0.587322328663456
0.698581058864303	0.618724831753237
0.724987015276916	0.651389480134058
0.747018286766338	0.683935800102259
0.764785104410752	0.71524947896926
0.779612154484169	0.744679959061656
0.793792011941529	0.772293088195248
0.810075619591803	0.799185880737797
0.830963976333143	0.827479550394049
0.857993225235002	0.859685684482272
0.891330594704514	0.897702642020162
0.929909959352947	0.94212781045392
0.972060638127821	0.992166812919367
1.01641279748525	1.04604208788786
1.06274288453126	1.10183123123662
1.11238147300405	1.15851366333214
1.16797012464449	1.2167770827893
1.23262055899835	1.27907151412824
1.31295335296448	1.34849657765513
1.40230638304387	1.42656712786294
1.49243745882093	1.51052673298074
1.57510438988006	1.59111053089901
1.63801226231519	1.65183009751574
1.65490067862339	1.67086695633382
1.60124205748516	1.62527018540636
1.45246056621763	1.48923669853225
1.2268477630415	1.27383749694879
0.942695206177486	0.998032112560182
0.618294453846315	0.680780077270642
0.271937064268697	0.341040922984383
-0.0780854043346507	-0.00222581839438443
-0.413481393743013	-0.330060614961448
-0.715959345735673	-0.623503934812595
-0.967227702091916	-0.863596246043613
-1.14899490459103	-1.03137801675029
-1.24296939501228	-1.11048504128688
-1.2622509265972	-1.13009959417256
-1.24471174074206	-1.11502291851976
-1.20754032519797	-1.0822126010182
-1.16586634323632	-1.04579129524843
-1.13111674619989	-1.01610542615539
-1.1102507785325	-1.00003083260881
-1.10570546721378	-1.00133265856971
-1.11582093352556	-1.02047100334743
-1.13557859735627	-1.05409480814028
-1.15764761672297	-1.09488408531035
-1.17379013564474	-1.13241670225733
-1.17652159435439	-1.15533581337177
-1.16072124527369	-1.15437255134445
-1.12477799035219	-1.12515310829606
-1.07092366339117	-1.06973364074482
-1.00469753030348	-0.996324027884309
-0.933779206701392	-0.917160548548464
-0.86648312554372	-0.845159515689506
-0.81022010622328	-0.790668074053868
-0.77023498007934	-0.759477024498835
-0.748782453513602	-0.752292901553585
-0.744793905502895	-0.765175228680421
-0.754143349621819	-0.790685408789381
-0.770614646839115	-0.819761484551312
-0.787370043688188	-0.843968032045246
-0.798425579712292	-0.85738617882593
-0.799736052455038	-0.857492626184462
-0.789677372212717	-0.844854444746658
-0.768759371668968	-0.821954784679111
-0.738637513886174	-0.791639604078188
-0.700918681892928	-0.755743801874456
-0.6564826259549	-0.714592686442712
-0.605661951720434	-0.667574670013902
-0.548894427649617	-0.614123333141329
-0.487168065479622	-0.554439891012942
-0.421957572777026	-0.489817759548752
-0.354848566259058	-0.422645951963977
-0.287234968468592	-0.355966196815358
-0.220275957925879	-0.292531993869333
-0.154936748049996	-0.233818797082333
-0.091877912654326	-0.179589246670826
-0.0312010833588288	-0.12806827648547
0.0276934353404594	-0.0764265542044393
0.0859214330497313	-0.0215377609679736
0.144704335870028	0.0388931734512213
0.204942627027142	0.105140478044588
0.266843589961759	0.174922446176341
0.329645301295687	0.24398817799633
0.391523243209863	0.307535191497609
0.449862461106584	0.361763303765671
0.501997006970024	0.40506856683095
0.546105066110344	0.438540608985852
0.5817984642151	0.465435595388104
0.610242907817454	0.489836607198039
0.633854327450931	0.515239750825139
0.655665024686064	0.543594893140944
0.678546962149781	0.575080280900101
0.704615880530047	0.608753458875328
0.735087571534604	0.643738218123205
0.770533701289647	0.680253683498072
0.811261601261662	0.720039012245869
0.857586396050716	0.766059479138215
0.909867716912968	0.821438163151622
0.968285860317681	0.887917546037418
1.03246295356993	0.964728395845602
1.10111631681433	1.04859064642191
1.17195402415675	1.13493228248062
1.24205784034445	1.21975917233407
1.30890104659884	1.30112068658596
1.37161576543929	1.37926063691193
1.43161162257691	1.45535592110157
1.49182833750728	1.52958163668372
1.55458433274074	1.59947678436671
1.61865383796395	1.65916997457778
1.67672511495641	1.69951156656284
1.71455917581666	1.7088800868515
1.7127153353146	1.67447400514438
1.64352959269109	1.57008781261103
1.48946959943993	1.39629465573209
1.26672288958726	1.16729906377084
0.991476997159258	0.897305565990566
0.679919456182072	0.600518691654571
0.348237800681864	0.291142970026143
0.0126195646847958	-0.0166170696314282
-0.310747717782975	-0.30855689805485
-0.605676512695288	-0.57047198598083
-0.855979286025985	-0.788157804146079
-1.0454685037489	-0.947409823287303
-1.15795663183789	-1.03340651524113
-1.19745395829804	-1.06898599636101
-1.20271400423453	-1.07739791409788
-1.18670831382158	-1.07335498171617
-1.16060678037659	-1.06848556327568
-1.13305481646708	-1.0690560731118
-1.10976540076121	-1.07520421067167
-1.09337060046371	-1.08241178061009
-1.08355819181011	-1.08446679167097
-1.07745598900789	-1.07612609996025
-1.0703147340794	-1.05441498495228
-1.05667982243452	-1.01871415229972
-1.03196213423772	-0.970167750208806
-0.993847106744487	-0.911103029979875
-0.942959802229402	-0.845053328093288
-0.882667391685951	-0.777093698335494
-0.818316604673889	-0.713555313014901
-0.756263064080517	-0.660714367101247
-0.702814780044055	-0.623143609284279
-0.663141107018375	-0.602848724003486
-0.640332187973204	-0.59942339352491
-0.634832116142722	-0.610533785023028
-0.644371919629025	-0.632285223571691
-0.664410341034565	-0.659555152823716
-0.689042845780488	-0.686474658268929
-0.712249862396148	-0.707296389521888
-0.729149301993798	-0.717677533479537
-0.736852658106147	-0.715813030151908
-0.734685931326637	-0.702713915673982
-0.723714358961038	-0.681468358132491
-0.70572085510545	-0.655863239253417
-0.682118097183206	-0.62897668707811
-0.653404663614578	-0.602384271265776
-0.61941543888322	-0.57614970724216
-0.580012562967988	-0.549251437258397
-0.535602761724513	-0.520175199854434
-0.48715421349287	-0.487531299900679
-0.435858324199336	-0.450446849626769
-0.382773061588377	-0.40854673151205
-0.328651345770789	-0.361812943619503
-0.273997024370115	-0.310745574658357
-0.219250338141268	-0.256503152841583
-0.164885674238951	-0.200444031476866
-0.111272873990636	-0.143298104172221
-0.0583835955800914	-0.084823858580175
-0.00566663284967475	-0.0244528490568247
0.0476089192691765	0.0375005045276624
0.101672000053059	0.099064431254895
0.155691060676505	0.156845754924684
0.207758015035277	0.207046711578859
0.255549319401955	0.246704126326667
0.297328847743283	0.274709096727966
0.332628305960392	0.292357881740523
0.362314370364374	0.303326862563938
0.388284353661632	0.31312326730038
0.413016318090153	0.327953417556762
0.439052059633652	0.352914822133306
0.468534976657268	0.390183888357998
0.502971172873075	0.438359474808801
0.543256881693908	0.493433853302632
0.589734860476616	0.55083877704191
0.642052851120186	0.607449836032063
0.699000177596618	0.662515251311127
0.758680452867226	0.717239405818271
0.819033878724359	0.773542007806324
0.878296575467774	0.832721965325231
0.935019067682116	0.894567377766964
0.987749686765678	0.957170887643448
1.03489017309563	1.01744063654678
1.07514405578324	1.07211813472843
1.10844595910456	1.11905122887405
1.13677460122002	1.15829399812799
1.16429036145716	1.19255863270555
1.19665616214668	1.22686635202894
1.23966148417158	1.2673830216929
1.29733852898986	1.3194952414506
1.36991535538193	1.38536879212355
1.4520813636316	1.46140066734302
1.53203701861195	1.53637206637807
1.59183036493545	1.59151970102154
1.60951491710525	1.60347196912451
1.55598227645681	1.5491206802622
1.40782764461824	1.4039725686273
1.18371595674966	1.18641527923042
0.902312148011188	0.914836457082169
0.582281153562959	0.607623747193159
0.242287908565091	0.283164794573996
-0.0990026518222923	-0.0401527557647109
-0.422925592439069	-0.343941258812353
-0.710815978125114	-0.60981306955832
-0.944008873720305	-0.819380542992005
-1.10383934406452	-0.954256034102799
-1.17526054197788	-1.01057714467232
-1.18421023064522	-1.02171718630244
-1.15056159594532	-0.999569833420993
-1.08935464793252	-0.955839871879975
-1.0153743211532	-0.90098103317975
-0.941668201827596	-0.843430225541818
-0.878113413423935	-0.789259156585082
-0.830198714001113	-0.742218328792119
-0.798336304983196	-0.704002362259662
-0.77819499482155	-0.674461482322593
-0.762357438226813	-0.651659763414499
-0.742889058045885	-0.632066705183632
-0.713894653176887	-0.611216426585525
-0.673299626306756	-0.584848370348568
-0.623380544523568	-0.55033863468264
-0.569858143964189	-0.508048173153866
-0.520010885914996	-0.461959758207441
-0.480657515403963	-0.419050269745796
-0.456532547779793	-0.387327741016425
-0.4492510611847	-0.373244319741114
-0.45707013591998	-0.379680207692824
-0.475579474520764	-0.40522948723384
-0.49912428991145	-0.444688579651358
-0.522367888276948	-0.49036848306589
-0.541303387429511	-0.533988272105557
-0.553448280549915	-0.568699351108751
-0.55755913678631	-0.590361725703131
-0.553307530006336	-0.597467385264117
-0.540989706886069	-0.590083832271155
-0.521161725338465	-0.568878821247573
-0.494246780614131	-0.534985375359938
-0.460337031442158	-0.490523372036899
-0.419326970765363	-0.438824779088943
-0.371215906777222	-0.383726697872511
-0.316311913124989	-0.328293355346013
-0.255313200757736	-0.27391559078996
-0.189429187791477	-0.220484869941348
-0.120571366201987	-0.167452019777498
-0.0513905197767895	-0.114806375609836
0.0150989714850081	-0.0632362237124452
0.0763384397749955	-0.013672937767312
0.131107541663845	0.0332029425634041
0.179899072361263	0.077289701981967
0.224528700544219	0.119162952693824
0.267170463615363	0.159766545849182
0.309330445412904	0.19984470679074
0.351303164394779	0.239545062827397
0.392307780184214	0.278411982285376
0.431082091968277	0.315710668748422
0.466523019756657	0.350857401208293
0.498131162378493	0.383771707342894
0.526270510965917	0.415181287989472
0.552219512441258	0.446852479620905
0.577944446767998	0.481441104091446
0.60566200287766	0.521679079275708
0.637317466755885	0.569106752233738
0.674042019324805	0.623143390376456
0.715687105718402	0.681105394284005
0.760660286041013	0.739011809583631
0.806291608828324	0.792727920040562
0.849786242253096	0.839123672710508
0.889477133491679	0.876997958265888
0.925764753418396	0.90754586778574
0.961246895555269	0.934260818333135
0.999985218706068	0.962309047927805
1.04609701189461	0.997290007223295
1.10191604352452	1.04318669076212
1.16608932812439	1.09997194529221
1.23206831671176	1.16185043229393
1.28745012321253	1.21673414705979
1.3147620485826	1.24728294123842
1.29493394933855	1.23390750023426
1.19482724019906	1.15309265608376
1.01975605840169	0.998344193843298
0.786296659388865	0.785766176267508
0.511025298603044	0.531462666111035
0.210518231486674	0.251537726128519
-0.0986482865177947	-0.0379045809253998
-0.399897999967915	-0.320760192296079
-0.676654653421236	-0.580925045228879
-0.912341991435309	-0.802295076969159
-1.09038375856769	-0.968766224762278
-1.19420369937592	-1.06347291674664
-1.22609847075902	-1.10019621781361
-1.21559162644736	-1.09575442527769
-1.17775222550594	-1.0631351274226
-1.12740021356302	-1.01625553812299
-1.07670773019407	-0.967809854958746
-1.03362321245365	-0.927524589972062
-1.00143843738144	-0.901070130962486
-0.97928839964731	-0.889594660926103
-0.96315821963786	-0.889747386730903
-0.947200484640461	-0.894519102763946
-0.925361532441474	-0.895088335790016
-0.893123220040193	-0.883073975720269
-0.848870661492532	-0.852592910692803
-0.794408423058099	-0.801907659301733
-0.734491568850014	-0.734418356863246
-0.675570059876543	-0.658480267240574
-0.624073461549997	-0.585650212192091
-0.584752528320464	-0.527758980617054
-0.559753108698097	-0.493869895396505
-0.548692090408831	-0.48806225892282
-0.549342892112988	-0.508529960112182
-0.558390342829406	-0.548162675984878
-0.572024379683853	-0.596509243398938
-0.58638244969779	-0.642583730289898
-0.597928764428979	-0.67757871538686
-0.603823988034538	-0.696512417416054
-0.602218230238314	-0.698296319959908
-0.592268524625874	-0.684527586469615
-0.573735346148413	-0.657958499285094
-0.546448212061143	-0.621436744975285
-0.510162260858331	-0.577351440504182
-0.464940902769066	-0.52731378212443
-0.411728134493684	-0.472144441679845
-0.352630985502043	-0.412475080501579
-0.290603527254314	-0.349696477265464
-0.228582963386251	-0.286302570866937
-0.168500529859464	-0.225106435581458
-0.11073567351081	-0.167885603004738
-0.0542739964458921	-0.114441174858401
0.00263409735701651	-0.0626612779808574
0.0616582431648778	-0.00954034854680097
0.123637712312985	0.0473897083260987
0.188119444921945	0.108946419461263
0.253485569397171	0.174019810693664
0.317692363715816	0.240166270683622
0.379172309180362	0.304634546853705
0.437359946464978	0.365377484717621
0.492603306754107	0.42170290636436
0.54560723225566	0.474285370793298
0.596787252252276	0.524645319989759
0.645939922992153	0.57446116759516
0.692393938772334	0.624949191995684
0.735414628048467	0.676419163838599
0.774590653199855	0.728168495439269
0.810152601820912	0.778766270908405
0.843225660957259	0.826666641030353
0.875869465919721	0.87095860533965
0.910721114920245	0.911943081558483
0.95025300811429	0.951312520015333
0.995919470100451	0.991773676346897
1.04756023432803	1.03612047131689
1.10338480979108	1.08611510580341
1.160690419241	1.1418226874932
1.21712009720781	1.20190096275409
1.27191317749224	1.26469564880829
1.3265020724721	1.32943751188625
1.38404932412543	1.39666384021797
1.44779805556056	1.46717944086944
1.51848577342581	1.5396824449747
1.59163542682089	1.60824790734841
1.65585954113521	1.66126081344249
1.693135945779	1.68258990151287
1.68135382485879	1.65383608640834
1.5801388313238	1.54424558836847
1.3946892163007	1.36045193669962
1.14272362888192	1.11839680807011
0.841960718159858	0.834021879148236
0.510119133226933	0.523268826602313
0.164917523175558	0.202079327100648
-0.175925462901859	-0.113604942688452
-0.494691175912903	-0.407842306096677
-0.773660966765163	-0.664691086455721
-0.995116186366227	-0.868209607097273
-1.14133818562368	-1.00245619135303
-1.19983771532767	-1.06153530960183
-1.20848790734951	-1.07837745778041
-1.19207307780588	-1.06966033086537
-1.16533898660003	-1.05054738371974
-1.13851478109547	-1.03172825541581
-1.11705091625264	-1.01845151474867
-1.10253789134983	-1.01147037103192
-1.09400343116252	-1.00892886616767
-1.08892831489689	-1.0080394384914
-1.08385044149212	-1.00586558868992
-1.07479937306421	-0.999268808971154
-1.05782605751059	-0.984832630806836
-1.02978800519122	-0.9595291720766
-0.989300472135546	-0.921941782115182
-0.937461763095684	-0.873175894507628
-0.877953070264842	-0.816895680412672
-0.816378366212895	-0.758593037966033
-0.759085107374575	-0.704492832618775
-0.711899134013208	-0.660486347963058
-0.679057762723896	-0.631339376161003
-0.662443029772536	-0.620084824788294
-0.661218966195885	-0.627343360357722
-0.671955919944205	-0.650813506810437
-0.689320952357873	-0.685549925928464
-0.707400338909634	-0.725032487950786
-0.721321342349044	-0.762382218285594
-0.728424773585596	-0.791352826062129
-0.728387271835904	-0.80715707718225
-0.722295364258429	-0.807096053248085
-0.711277681375954	-0.790758704500537
-0.695495580691612	-0.7596067523844
-0.673964644023076	-0.716086629872723
-0.645114806496704	-0.662778823195081
-0.607651075963145	-0.602024270446577
-0.561230885905097	-0.536016147310359
-0.506608830292508	-0.467096941661959
-0.445280380984581	-0.39800042903363
-0.379028955148622	-0.331774770660356
-0.309752492968263	-0.271249408514184
-0.239529855425483	-0.21812505415363
-0.170564567493676	-0.172087728027112
-0.104821023234375	-0.130627563743153
-0.0435358623823135	-0.0898825271063389
0.0130812719961524	-0.0461694463793864
0.0657755421042547	0.00248815762401968
0.115859750762425	0.0556053853470673
0.164707697877523	0.110715000809072
0.213331486046868	0.16475784365556
0.262196406061047	0.215507522330448
0.311261133967423	0.262397097608573
0.360088634267225	0.306488020606754
0.407965208029705	0.349731035982702
0.454130165161743	0.394111717215834
0.498104867234875	0.440987085163372
0.539890660269596	0.490522224577972
0.579881187700956	0.541309737610247
0.618573217203091	0.59040125988775
0.656343890094062	0.634023606792321
0.693545932940926	0.669144000569722
0.730898272391227	0.695380698627679
0.769829851264927	0.716120457045808
0.812411737879269	0.737995747914876
0.860781540702158	0.768785741494368
0.916249274397138	0.814617819974064
0.978483817348721	0.877656901336264
1.04520223233586	0.955255063602135
1.11258653802113	1.04096361401341
1.17637997198283	1.12699169260758
1.23333550492755	1.20692107136819
1.2824219439117	1.27751891072316
1.32526039208915	1.3392015341795
1.36574338336969	1.39532718211392
1.40902816544566	1.45070233200485
1.45994316192294	1.50962600780971
1.52086802785368	1.57357773661166
1.58945821712305	1.63883232649219
1.65688976913171	1.69502045379513
1.70745022613708	1.72570900420926
1.72013191973211	1.71135444275647
1.66468838044399	1.62443784092518
1.51089099893379	1.45560238420555
1.27753962973274	1.22116259182049
0.983434127372074	0.937432982992876
0.647374346383033	0.620728076945602
0.288160141296851	0.287362392901554
-0.0754086333552394	-0.0463495499163781
-0.424532123042001	-0.364093232285304
-0.740410473232199	-0.649554134982337
-1.0042438293946	-0.886417738784587
-1.19723233699796	-1.05836952446917
-1.30057614151106	-1.14916292506121
-1.32443941147007	-1.18193816511059
-1.30550603746462	-1.17786820569297
-1.26137461528723	-1.14989146563456
-1.20771615704037	-1.10968896365048
-1.15662356927535	-1.0667903180605
-1.11575797480603	-1.028079734492
-1.08809866406539	-0.997481842842432
-1.0722613601869	-0.975811110941281
-1.06354254308778	-0.961029602854915
-1.0555638102016	-0.948983675419237
-1.04196380517007	-0.934508451591664
-1.01774385094952	-0.912912372019585
-0.980287589283917	-0.881707167115659
-0.92999729482747	-0.841816242668577
-0.870271549848485	-0.7973424288464
-0.806696072655695	-0.753962692955769
-0.745732940997229	-0.717117402624221
-0.693426517827241	-0.690958433202823
-0.654481464779846	-0.678038417162189
-0.63175377156802	-0.679263868325877
-0.625985509049275	-0.693705761844488
-0.635700040141982	-0.718300972570783
-0.657395943742121	-0.747994028340412
-0.686070083804924	-0.776681232009212
-0.715864982253491	-0.798570418448897
-0.740759852346055	-0.809281745490373
-0.755414772263792	-0.806272875194103
-0.756102019201352	-0.788698420822169
-0.741322277476143	-0.757249555440908
-0.711783302538869	-0.714179254942457
-0.669885696647006	-0.66315194610008
-0.61900730989287	-0.608733274027994
-0.562810884342895	-0.55552410275856
-0.504664904935428	-0.506937264574165
-0.44712761485801	-0.463955735438976
-0.391541385678192	-0.424622154637877
-0.337894936009484	-0.384883401570843
-0.285058727343452	-0.34055951565417
-0.231395550501261	-0.289380758431666
-0.175613842213408	-0.232141048427049
-0.117489353077337	-0.172670332117659
-0.0580169573292838	-0.116483932646024
0.00106529999476389	-0.068253838358977
0.0580579417115961	-0.0292472353318319
0.111982311579231	0.00361143320622381
0.16284930053691	0.036268954982557
0.211400538423101	0.0746589172945979
0.25851291998875	0.122302638687764
0.304677159698366	0.179435540836217
0.349885958004169	0.243432203875928
0.39396028730577	0.309852659622389
0.436913751460697	0.373603246069047
0.478906954490938	0.430189757817358
0.519936594363501	0.47708141671325
0.559780780180134	0.514567781670336
0.598297433577741	0.5454495866639
0.635668320440047	0.57376787904857
0.672322445818902	0.603403465633674
0.708738851312858	0.637175052677515
0.745349136231354	0.6764277185562
0.78246881049415	0.720830472028204
0.820215315644669	0.768489220886333
0.858515079439479	0.816619372379177
0.897226116974365	0.862566695222399
0.936367223947932	0.904697444844453
0.976373599543951	0.942865354027859
1.01810339636529	0.978440490478843
1.06246917089395	1.01384417228304
1.10998168677023	1.05162871052588
1.16064646520735	1.09375852521862
1.21434169227462	1.14176063880352
1.27133882774842	1.19739602543761
1.33247573431469	1.26285244685181
1.39864496992695	1.33977128407073
1.46957543942451	1.42719040828978
1.54218531975379	1.51931542708745
1.60896040013995	1.60430168864154
1.65699546190273	1.66466626433582
1.66848119948007	1.67951949617563
1.61498631542018	1.62673079583048
1.46682322400542	1.48040896680241
1.24177398810742	1.25862041710245
0.957620670597839	0.979431554741623
0.632145334348313	0.660908787730981
0.283130042230491	0.321118524081555
-0.0716431428839824	-0.0218728281956178
-0.414392158123462	-0.349998861089501
-0.727334940616301	-0.645193166589058
-0.992689427490857	-0.889389336683254
-1.19267355587548	-1.06452096336105
-1.30950526289853	-1.15370768644121
-1.34669082737954	-1.18369329988358
-1.33981310527734	-1.17637917511286
-1.30444603098066	-1.1447398761861
-1.25477200382862	-1.10009107970192
-1.2021446233344	-1.05132122061207
-1.15417544767963	-1.00458622064809
-1.1143891433145	-0.963339084723717
-1.08261567198179	-0.928499877230444
-1.05600028118357	-0.898777081754197
-1.03027999083967	-0.871407238910665
-1.00111641291015	-0.843288121666121
-0.965339676763227	-0.812101385417121
-0.921817406160409	-0.777020386813002
-0.871657423620107	-0.738876733268614
-0.817757020044388	-0.699869125908272
-0.764013665617026	-0.662844867796845
-0.714510266677615	-0.630474698189968
-0.672868246094692	-0.604886820444475
-0.641819084431851	-0.587839289140018
-0.622937496589527	-0.581013963570282
-0.616436000094753	-0.585843282154769
-0.621042665957064	-0.60252425631385
-0.634092177146829	-0.628789121774288
-0.65183214985764	-0.659562419476681
-0.669889214443169	-0.688040114513033
-0.683886928115966	-0.7077370652855
-0.690211213798257	-0.714473579054073
-0.686670650452441	-0.707274597017024
-0.672630746979109	-0.687759095187046
-0.648595724815946	-0.658451494454614
-0.615535535363967	-0.621051720901163
-0.574276577315994	-0.575754393177321
-0.525358107033143	-0.521881349850786
-0.469463305143519	-0.459150040552743
-0.407980304871666	-0.388794592460473
-0.343155269127407	-0.314060881851575
-0.277690673342031	-0.239731174307912
-0.214028060879405	-0.170617820460647
-0.153613907422534	-0.109723545305006
-0.0964459557931956	-0.0573465925625432
-0.0412220045652147	-0.0117441643235859
0.0138511882785085	0.0294619083232835
0.0700107408765984	0.0682197631384467
0.127157289861137	0.105575138630988
0.183656103241302	0.141641695913835
0.236957479424716	0.176047581552892
0.284842252830783	0.208870758250358
0.326558223236941	0.241513054532348
0.363210402531894	0.276610709763688
0.397329381193186	0.316743375974865
0.431946377893658	0.362877174534074
0.469478225963842	0.413744092102498
0.510752864189386	0.466464702456208
0.554686970653113	0.517726523203113
0.598897572694954	0.564591013753186
0.640926009514293	0.60473111676433
0.679338291697846	0.636589225865586
0.71409288674426	0.65986098328276
0.746149283391466	0.676256108521404
0.776837977388734	0.689919754065985
0.807530678354813	0.706767835703697
0.839686975750348	0.732742272725639
0.874949136163269	0.771824402388652
0.914937649777935	0.824819635934802
0.960725755337836	0.889364137432756
1.0123177532145	0.960941412274599
1.06847304072895	1.03441281658056
1.12700025481888	1.10552315161581
1.18549950601499	1.17201420470904
1.24237786910892	1.23416195881112
1.29770396082999	1.29463717670677
1.35344614297084	1.3576283949931
1.41286752342198	1.4272886056003
1.4789989622907	1.50571450336228
1.55224524783401	1.59063698234169
1.62767285081898	1.67329449880361
1.69315408612063	1.73760622295855
1.72957123087864	1.7618004521985
1.71475362148457	1.72284233649671
1.60303421004308	1.59122193251278
1.39838088192385	1.37604451312315
1.12039589253253	1.09589195752886
0.788681497274778	0.769346144930951
0.422839951556246	0.414988954530471
0.0424735107825858	0.0514022655284609
-0.33281556964055	-0.302832042874038
-0.683425034307508	-0.629132091475982
-0.989752627812636	-0.90891600107633
-1.23219609475028	-1.12360189247404
-1.39115317971479	-1.25460788646806
-1.45320759397169	-1.30263346535684
-1.45540347875282	-1.30714386618011
-1.42352318695338	-1.28428896371139
-1.3758333872377	-1.24935079502022
-1.32661047261056	-1.2150834306253
-1.28488864676159	-1.19057170836544
-1.25466633380756	-1.18042335647681
-1.2359170441568	-1.18453750030601
-1.22579160570154	-1.19869595997301
-1.21967985371444	-1.21575396305041
-1.21204607082177	-1.22718964305324
-1.19722853026291	-1.22501370090945
-1.17049396291935	-1.20382582078445
-1.12928857083063	-1.1623459858696
-1.07424175785274	-1.10393394988321
-1.00942406507557	-1.03598806592209
-0.941635922208186	-0.968296083495488
-0.878887017121002	-0.910758602760098
-0.828498159377315	-0.871137775214355
-0.795406597349404	-0.853431684164377
-0.781134246462411	-0.857184606493632
-0.783670798427797	-0.877761672472018
-0.798276244936068	-0.907528369697377
-0.818891958625051	-0.937754828316946
-0.839678693168269	-0.9608463153169
-0.85622208265531	-0.972178805905739
-0.866002580039991	-0.970729775225063
-0.868035697357527	-0.958307034310428
-0.862140602765724	-0.937953298028661
-0.848401678259055	-0.91237751873484
-0.826992926156515	-0.883121318251074
-0.798134458910958	-0.85073741417523
-0.761995693796971	-0.815454641938934
-0.718655150130844	-0.777380628287652
-0.668218991606931	-0.736025098205947
-0.611008973775934	-0.689885037612263
-0.547715853647973	-0.63688721439595
-0.479485017584698	-0.575720479570293
-0.407894576724904	-0.507168864931785
-0.334805783130335	-0.434383295769141
-0.26208967961396	-0.36182125091113
-0.191293921628234	-0.293499882152324
-0.123389030652517	-0.231338513295207
-0.0587119940671615	-0.174234306595495
0.00287125816858291	-0.118381336196756
0.0616974851586195	-0.0589433727261165
0.118089818366777	0.00748001797209393
0.172255421822848	0.0808074492845992
0.224255248418539	0.157030679293449
0.274034699600223	0.229764635993458
0.321590360743111	0.293144044726789
0.367236953726213	0.344520849997599
0.411743800083311	0.385519176324696
0.456173752303334	0.421138893744317
0.501520902926662	0.457500953706281
0.548380091538931	0.499282562962301
0.596790767315042	0.548130518293718
0.646258899255005	0.60279690574076
0.69594598200732	0.660626502014738
0.74496470670806	0.719323770146907
0.792723335232538	0.77796019276954
0.839248104778695	0.836786575755605
0.885276829967844	0.896159517995549
0.931999397299859	0.955433741028348
0.98055499828054	1.01281969569951
1.03157144287766	1.06655220590971
1.0850487963883	1.11648367726732
1.14066211934151	1.16486138161421
1.19818126170851	1.21570492572679
1.25751511504421	1.27299831194464
1.31825451011949	1.33858347033154
1.3792145940228	1.41100008424567
1.43856375305124	1.48605018733472
1.49462856977023	1.5587422301317
1.54695399740434	1.62550263823392
1.59703760083536	1.68570190797516
1.64832480923174	1.74196740000966
1.70533335141602	1.79910213966011
1.77204970344987	1.86190897258319
1.85030580628427	1.93250057823093
1.93634428478865	2.00776745243199
2.01756011113842	2.07774325559917
2.07930422054217	2.12555799073286
2.09666343838276	2.12943599461965
2.03705013559564	2.05951286915346
1.87101923825747	1.89190937647478
1.61778426290307	1.64476706342451
1.29655872606725	1.33622747684352
0.926556144284824	0.984432163572707
0.526990034090605	0.607522670452942
0.117073912019403	0.223640544325111
-0.283978705393968	-0.1490726679699
-0.656954301614697	-0.492475419591208
-0.982639360107971	-0.788426163697932
-1.24182036433898	-1.01878335344919
-1.41528379777291	-1.16540544200408
-1.48861925297669	-1.22699121059291
-1.50393155890009	-1.24790760398176
-1.48744551648167	-1.24281937362486
-1.45425177910118	-1.22457288282114
-1.41654175834399	-1.20366606499582
-1.38279589809437	-1.18791944829595
-1.3574271889379	-1.18203460800237
-1.34089136660541	-1.18697516177064
-1.33035297687625	-1.19955904717256
