# Supplementary material for: A multiwavelength photoplethysmography dataset with blood pressure and heart rate reference measurements
Source: Data Brief. 2025 Nov 14;63:112284. doi: 10.1016/j.dib.2025.112284 (PMC12682042; doi:10.1016/j.dib.2025.112284)
Supplement: Supplementary file 1 [file mmc1.zip › ppg_csv/ppg_subject_085.csv]

IR_PPG	Red_PPG
-1.80694585945766	-1.89008459704903
-1.84345294347181	-1.91272360696654
-1.86716291957892	-1.92386106866083
-1.87419082884418	-1.91856890504886
-1.85999348003361	-1.89126306022007
-1.82002409605904	-1.83689463510477
-1.75071404616506	-1.75224596099762
-1.65067552106628	-1.63704123483993
-1.52172328649583	-1.49450093298754
-1.36925813793115	-1.33078720512101
-1.20175126277277	-1.15535289091485
-1.02938223568283	-0.977941441267316
-0.862171110332636	-0.807188499122475
-0.708111057390268	-0.649681234311474
-0.571814523214092	-0.509388993626613
-0.454012561091383	-0.386776024214009
-0.351963829299744	-0.279415662751739
-0.260577960046929	-0.18291555847609
-0.173912346495408	-0.0920928656468688
-0.0866516697214423	-0.0020928191097705
0.00479625661772422	0.0907527120613564
0.101844216770457	0.188448862560641
0.203961217590231	0.291301592437715
0.309424778615679	0.398261360399553
0.416251576680435	0.507505562279366
0.522930257160887	0.617088710978577
0.628713641227353	0.725459948445405
0.73346941730785	0.831672186694206
0.837275876392895	0.935246112815543
0.939993271340397	1.03582149823522
1.04097801615219	1.13280128117749
1.13901584555146	1.22516748429348
1.23248130191706	1.31156815060866
1.31970005857968	1.39068252101904
1.39948493764472	1.46179812546235
1.47178667219339	1.52547968468524
1.53831987930205	1.58412981943525
1.60287332693312	1.64212855022477
1.67088994680323	1.70520549622571
1.74795883630303	1.7787915519193
1.83715912313126	1.86535294262643
1.9357262590779	1.96116800774278
2.03211701249044	2.0535704047796
2.10494197106776	2.1200950825454
2.12515312702537	2.13088699504239
2.06194015580424	2.05412387321239
1.88762933913123	1.86740881820922
1.61654227795146	1.58650070171068
1.27119026764635	1.23274037227807
0.874084603597316	0.827468678472722
0.447736581185785	0.392026468855952
0.0146574957931729	-0.0522454080109191
-0.402641357199099	-0.484006103566571
-0.781648682409612	-0.881914769249685
-1.09985318445695	-1.22463055649894
-1.33474356795968	-1.49081261675302
-1.47517559484485	-1.65543055303926
-1.58154526375609	-1.76322671853352
-1.66598870788238	-1.84618176304822
-1.73577988332634	-1.91166200195122
-1.7935537077292	-1.96229434083126
-1.83848287881069	-1.9971902595768
-1.8676824567297	-2.01345718799812
-1.87740056092371	-2.00749069976041
-1.86388782590868	-1.97585705640127
-1.82407472145074	-1.91589940848697
-1.75622871266961	-1.82634410530141
-1.66061017133536	-1.7080115945097
-1.53993442559573	-1.56441726880383
-1.3993826471676	-1.40189000077713
-1.24605455810526	-1.22895451728947
-1.08796063946074	-1.0549947123523
-0.932781295457464	-0.888552428531623
-0.786680100342052	-0.735849883728098
-0.653450909757242	-0.59999380029335
-0.534189624739905	-0.480960843226641
-0.427527589489096	-0.376217153261404
-0.330308364347621	-0.281708396892226
-0.238495640969632	-0.19291421682214
-0.148074000892872	-0.105719007769917
-0.0557416256880439	-0.0169565970032913
0.0407028350451137	0.0753877228563132
0.142260124459523	0.172222785974604
0.248838531618063	0.273535524937257
0.359483591373086	0.378646857896048
0.472664130475424	0.486497434396833
0.586580735551522	0.595903569642233
0.699453495593916	0.705710847072389
0.809717494546065	0.814827420543594
0.916087268921228	0.922177899203453
1.01752033631754	1.0266224523932
1.11312838583998	1.12686820951873
1.2020739645567	1.22140509283243
1.28352613928657	1.3085505147444
1.35679667753848	1.386722908273
1.42173875301239	1.45501608277149
1.47934900728261	1.51400022973614
1.53234302432852	1.5664374474557
1.58531806234863	1.61739818171366
1.64403430516451	1.67329052331273
1.71348158073058	1.73961094447386
1.79484138204568	1.81768285615532
1.88209695181805	1.90118517233908
1.95962765940849	1.97378159657666
2.00235268012128	2.00942922572677
1.97958658930921	1.97654409216335
1.85590810663173	1.83910015140846
1.62362452504265	1.59426544732965
1.30547289535991	1.263977379712
0.924190268401453	0.870173348340613
0.502513694985218	0.434790753000557
0.0631802259291507	-0.0202330065230758
-0.371073087948806	-0.472960530445201
-0.77750919583071	-0.901454418980735
-1.13339104689862	-1.28377727234459
-1.41598159033459	-1.59799169075168
-1.59865181791935	-1.82216027441693
-1.71947123718231	-1.9473354482121
-1.81111560309142	-2.03853394772295
-1.88411433752159	-2.10745610302475
-1.94345702796799	-2.16022006932755
-1.98931243949574	-2.19771889520823
-2.01859663575002	-2.21703801390867
-2.02667642357783	-2.21319665484558
-2.0088219769222	-2.18078995729462
-1.96133313305379	-2.11545519610023
-1.88242105212092	-2.01519168648004
-1.77289887159595	-1.8814072156494
-1.63658844919821	-1.7167397868027
-1.48023594360966	-1.53567387395813
-1.31277982091364	-1.34702388150215
-1.14401960990635	-1.15960421382122
-0.982974273177812	-0.982229275301804
-0.836345505708318	-0.823080277917944
-0.707462086653462	-0.683424212953757
-0.595961183433011	-0.561149453454868
-0.498299907427468	-0.451144006490414
-0.408965008236091	-0.346909832291121
-0.32203065116548	-0.242288657575083
-0.232606839568302	-0.132824970229523
-0.137787592836882	-0.016484346147799
-0.0369205161694642	0.106320291776025
0.0687697511727488	0.233275370347246
0.176999030191316	0.361063970726017
0.285344709393389	0.486342398435083
0.391931522540089	0.606512616444818
0.495693726951477	0.720116600331162
0.596244810742158	0.826870477337688
0.693544683014986	0.927438576380085
0.787583550517388	1.02301192661747
0.878211002964957	1.11476144624035
0.965106200645897	1.2033095936683
1.04779565467089	1.28839467071048
1.1256319350481	1.36882313473369
1.19773586378388	1.44271356978647
1.2630179288552	1.50799833465129
1.32043858127818	1.56307951939475
1.36957356657476	1.60750216805893
1.41136101326787	1.6425582436961
1.44869552279808	1.67168520868041
1.48640992640803	1.70031166777244
1.53023365140706	1.73469553031791
1.58454869499891	1.77952107333242
1.64920865648632	1.8345582057551
1.71630345444581	1.89136849064616
1.76830565525734	1.93155789836524
1.77914243542001	1.92808123585717
1.71647665074842	1.84614037155183
1.54589289608323	1.65495773604687
1.28148338392387	1.37107029519127
0.945061805513522	1.01567228961585
0.558441852095365	0.609957959951409
0.143437214912573	0.175121546828771
-0.278138414791678	-0.267642709121252
-0.684471345774211	-0.697140567267848
-1.05374788679185	-1.0921777869802
-1.36415434660142	-1.4315601276275
-1.59387703395975	-1.69409334857894
-1.73094931557141	-1.85500384319519
-1.83155565016773	-1.95605459715541
-1.90774255984608	-2.02933020468433
-1.9655296439951	-2.082564245449
-2.00472195055776	-2.11668324159616
-2.02041098993868	-2.12705072475476
-2.00547600952472	-2.10610030664129
-1.95337647702438	-2.04653995723478
-1.86058987213756	-1.94424134731582
-1.72818344118674	-1.79754987732623
-1.55927759339722	-1.61726625349941
-1.37064159994769	-1.41704890708204
-1.17277819973374	-1.2067830650667
-0.976190131650951	-0.996353954446009
-0.791380134594907	-0.795646802212554
-0.62790555906061	-0.614546835358935
-0.488312514028598	-0.464940281283241
-0.371696249170154	-0.341049728067955
-0.274105395447473	-0.23916473203744
-0.189926186904153	-0.153626195470254
-0.113241762286477	-0.0781621614724322
-0.0388856499092099	-0.00699415262470043
0.0369171751460456	0.0644213273427839
0.116295661018583	0.139037093012126
0.199781673928163	0.218179451595718
0.286569090874285	0.30174343091087
0.374909224548324	0.388526766596683
0.462588654656533	0.476616741230031
0.547426657333022	0.563772921754611
0.62770356743404	0.647771676842126
0.702425686504329	0.726703686476034
0.771378232146668	0.799223117852024
0.834993342370938	0.864732680236201
0.894094350745819	0.923437478230832
0.949569815090242	0.976173551964798
1.00201437072098	1.02401687969409
1.05140367131077	1.06781238201388
1.09696267614487	1.10780666007883
1.13741007495216	1.14358682088753
1.1716213886897	1.17447186803275
1.19951592111036	1.20027557350877
1.222802013753	1.22211223696704
1.2451777583125	1.24280199314651
1.27164064407858	1.26642408753079
1.3067099453418	1.29671423806621
1.35169605601326	1.33439183470746
1.40168634101944	1.37408947511521
1.44344970715767	1.40218015467128
1.45564760748262	1.3970266509797
1.41231662074805	1.33265548968215
1.27741442728331	1.17108019006696
1.05353088726851	0.921808364910792
0.760595455075491	0.605067485329386
0.418537585076086	0.241085022438478
0.047286731642128	-0.149911552646191
-0.333227650854549	-0.547694768808885
-0.703076108042111	-0.932037154933866
-1.04232918554872	-1.28271123990539
-1.33105742900255	-1.57948955260773
-1.54933138403177	-1.80214462192514
-1.68303402114249	-1.93534047983376
-1.7771598195771	-2.02512415944224
-1.83996054796264	-2.07933794592145
-1.87479206452209	-2.10102619899678
-1.88050820475471	-2.08903305154492
-1.85325935016492	-2.03995650005927
-1.78896011178967	-1.95060837774892
-1.68570769864048	-1.81645305409696
-1.54551235287308	-1.64486613341017
-1.37337240161311	-1.44945861320675
-1.18441372329775	-1.23935894960351
-0.988780067530972	-1.02369559871728
-0.79661518391675	-0.811597016664877
-0.618062822059058	-0.612191659563136
-0.464222269044309	-0.434607983528879
-0.334908081023022	-0.290497495721382
-0.228069320138856	-0.170694815426975
-0.138780173536084	-0.0699569138133826
-0.0608576056272216	0.0181503839963555
0.0116175003915796	0.0996970039719396
0.0832684198161102	0.179317494981557
0.157022414090564	0.25976538445215
0.23424111048308	0.342031613846596
0.315147461909846	0.425825937910109
0.399295384440522	0.510178938806799
0.485885557008596	0.593970124579165
0.573855175372725	0.676250997553368
0.661826480649424	0.75631312941364
0.748093759802691	0.833561872669498
0.830796220447411	0.907359976569923
0.908283273897216	0.976989643722492
0.97950926500449	1.04173944506079
1.04422885509497	1.10102263272404
1.10286830362106	1.15444679825523
1.15613451061688	1.20179814708777
1.20455120089794	1.24296484666825
1.24813687035398	1.27789663636386
1.28642836874417	1.30672715465116
1.31896048078114	1.33012262954988
1.34610073399819	1.34977396284572
1.36991536400745	1.36882427968222
1.39459390207732	1.39193726007219
1.42591896378111	1.4246434903323
1.46942298506248	1.47165615201024
1.52732315569865	1.53412162041841
1.59498124490764	1.60633586615493
1.65823500625183	1.67315717488194
1.69319447320733	1.70978223045695
1.66973733038995	1.68526775134331
1.55292980833282	1.56352473931937
1.33604987465044	1.33763988970988
1.03916417018571	1.02864085390551
0.682339335781522	0.657555283296943
0.285642012280795	0.245410829274847
-0.130861159473569	-0.186764856770098
-0.547103538638666	-0.617944123447216
-0.94301848437159	-1.02709931936583
-1.29853935582944	-1.39320279313527
-1.5935995121693	-1.69522689336485
-1.80813231254828	-1.9121439686639
-1.93285611418988	-2.03490386373089
-2.02655215733529	-2.12440782025979
-2.09851601964756	-2.191331490876
-2.15315240062777	-2.24088586588695
-2.19035480101895	-2.27288178854188
-2.2066879277857	-2.28290679650836
-2.19695134955233	-2.26419643370872
-2.15587184395143	-2.20985348105168
-2.07972453128209	-2.1150650563182
-1.96765525321655	-1.97548526427093
-1.82245184600776	-1.80023854784008
-1.64873190294395	-1.60242795293886
-1.4603398301866	-1.39042272167303
-1.26535413126963	-1.17259209614832
-1.07185330972692	-0.957305318470477
-0.887915869092387	-0.752931630745245
-0.721406433588128	-0.567840275078366
-0.573409853711701	-0.411952485672439
-0.443308078282312	-0.276744873296067
-0.328277111922814	-0.158658476740836
-0.224164978548711	-0.0532211850930239
-0.126432813390117	0.0440648530460379
-0.0310014419553727	0.137035143208282
0.0651574832011827	0.228454927419215
0.163803782513199	0.319985677214817
0.265564495779419	0.412502278641279
0.370254823095212	0.506536280013177
0.477173479848191	0.602538486185519
0.585262561281499	0.700783006006464
0.693166104097046	0.800990056021119
0.79928872872503	0.901970540271102
0.901932183790048	1.00160434222716
0.999526016974321	1.09722691703373
1.09087931087026	1.18624733586526
1.17530374318758	1.26672348946543
1.25251370299959	1.3376738014942
1.32238503254035	1.39905286297767
1.3848072695636	1.451522455042
1.43987727164908	1.49632307630839
1.48849697063285	1.53549052813673
1.53311662481536	1.57233130497002
1.57809277234117	1.61167695349983
1.62907751620083	1.65925618136502
1.69107413773984	1.71973714197873
1.76529173476085	1.79355042374044
1.84563293393236	1.87335805393503
1.91626598172263	1.94167996185748
1.95192370534078	1.97136988802708
1.92203468787257	1.9300760756947
1.79179349431624	1.77982204001036
1.5578951948977	1.52126928791653
1.24216734901615	1.17791535083727
0.866437516070761	0.7732577601966
0.452533255460717	0.330794047418567
0.0222821265851984	-0.12597825607279
-0.402488311156615	-0.573561618853433
-0.799950498365541	-0.988458509499323
-1.1482768756424	-1.34717139658642
-1.42563988358801	-1.62620274869069
-1.60609281671991	-1.79847556093312
-1.72670367907752	-1.90624620012035
-1.81882114317211	-1.98435060635965
-1.89233239665844	-2.04458991787369
-1.95258444933786	-2.09337205110395
-2.00096945705397	-2.13219248858181
-2.03600600916226	-2.15886085177501
-2.05440904727263	-2.16888630744251
-2.05196101359493	-2.15670258906808
-2.02425831264012	-2.11675601170288
-1.96748263002914	-2.04459015420103
-1.87925843976683	-1.93791013147457
-1.75950512527594	-1.7944829209182
-1.61106118075041	-1.62241114524334
-1.43816846532881	-1.43300927175559
-1.25306487757655	-1.23362766682296
-1.06359673255714	-1.03161669681344
-0.877610345334061	-0.834326728095021
-0.703000167962675	-0.649108127035706
-0.544864699926772	-0.485077563368316
-0.404293144439569	-0.343682810394321
-0.279731053522152	-0.219981196635653
-0.167631369865327	-0.109352775658173
-0.0635262321763675	-0.00636708125918565
0.0369509303351891	0.0939618721674818
0.137264928074833	0.19519969077662
0.239500106292858	0.299038528506471
0.34424672038147	0.405426524210513
0.450823853878804	0.513122190828937
0.557743756651653	0.620408587909011
0.663283335279682	0.725746310329359
0.766009473005041	0.828241764704806
0.86510269373893	0.927842632767137
0.960373154423756	1.02515940544758
1.05198054466694	1.12090733369841
1.14000235693268	1.21517246644507
1.22406710054106	1.30685785676839
1.30325940110645	1.39364336525381
1.37641499675829	1.47261734906758
1.44278095879534	1.54146559087353
1.50286896004978	1.59985278520925
1.55917312422436	1.65049355821716
1.6163148548362	1.69935840258043
1.68022053259049	1.75451647745247
1.75612917068605	1.82340891884774
1.84555486455042	1.90891826593894
1.94284192977318	2.00524855296546
2.03256532664245	2.09514848626343
2.08939725090798	2.15018416452313
2.08174367449046	2.13525718417923
1.97814322714437	2.01486595895106
1.76374826866296	1.77676676623297
1.46065315441034	1.44486806296726
1.09095223975064	1.04307830609628
0.676739880047994	0.595305952562344
0.240110430666522	0.125459459307775
-0.196841753029649	-0.342552716725099
-0.612022315676393	-0.784822118593956
-0.983336901909584	-1.17744028935647
-1.2886911563651	-1.49649877207031
-1.5059907236788	-1.71808910979316
-1.62766743246879	-1.83577315670222
-1.71754319020153	-1.91794152891886
-1.78768349933677	-1.97823014638901
-1.84554373859469	-2.02552566182371
-1.89417678945386	-2.06384581193707
-1.93306381892124	-2.09291668680293
-1.95909687109689	-2.10911679482489
-1.96751892727292	-2.10665699517276
-1.95286275945463	-2.07898737123163
-1.91000955348273	-2.02038448224943
-1.83538837706865	-1.92749223366187
-1.72816081165772	-1.80047713466537
-1.5910598282497	-1.64228650654424
-1.43050436049372	-1.46323988023502
-1.25580256137761	-1.27395297577549
-1.07759535490419	-1.08290102769877
-0.905963134151784	-0.898559270537992
-0.74869035742912	-0.730168733154604
-0.610095055196554	-0.582380411503071
-0.490648398240151	-0.454100722070992
-0.38740145657919	-0.342125057376364
-0.295076297394063	-0.241273605212677
-0.20754589936912	-0.145734927402676
-0.119301074276417	-0.0503097468334768
-0.026508102355775	0.0487563967554732
0.0725636184748328	0.153511426949584
0.177729093233772	0.264476438652956
0.287482677775155	0.380997656576706
0.399718408781139	0.501619526248397
0.512340686326327	0.624435751432404
0.62365094894803	0.747398641692468
0.732510977546929	0.868577512765848
0.838307756374283	0.986316670670786
0.940717834814463	1.09921440441132
1.03932409238119	1.20594575954373
1.13326326872889	1.30508416660736
1.22112662429	1.39509015744669
1.30124025864821	1.47455731448427
1.37229583560224	1.54272287780472
1.43418297798563	1.60014575519252
1.48878375686571	1.64933822291026
1.54037667326565	1.69504494276634
1.59523781296808	1.74377775726551
1.66014569919136	1.80224631090877
1.73977406771833	1.87460493486077
1.83335154445199	1.95896516375476
1.93148348233802	2.04424332168666
2.01450483291377	2.10884699467209
2.05381444572231	2.12264353792172
2.01702889627463	2.05030050734832
1.87313371893736	1.85554070396318
1.62409591515445	1.55512288819586
1.29290655974141	1.17447222370289
0.902556727513708	0.739013874140815
0.476037493286846	0.27417300316618
0.0363399318763132	-0.194625225564471
-0.393544881902402	-0.641955648394597
-0.79062587323381	-1.04239310166765
-1.13191196730242	-1.3705124217271
-1.39441208929274	-1.60088844491638
-1.55229313696362	-1.72326004754977
-1.65103351714788	-1.80096887356147
-1.72520018631444	-1.85158110225279
-1.78545508652556	-1.88770940341988
-1.83682224520147	-1.91613637204613
-1.87953203675483	-1.93829357161553
-1.91051868226842	-1.9514872015639
-1.92498877686052	-1.95047665282031
-1.91775682679312	-1.92916537596636
-1.88431822440536	-1.88219006288201
-1.82174605324966	-1.80621758028077
-1.72942569360572	-1.70080227844242
-1.6095120323206	-1.5687119266628
-1.46695082795698	-1.41567311876813
-1.30898060469947	-1.24955415471396
-1.14416128785945	-1.07913360584557
-0.981103660651951	-0.912755980405302
-0.827137981797258	-0.757210528294619
-0.687169048265991	-0.6170011505065
-0.562969359886386	-0.493978160643678
-0.453118356832033	-0.387262107322865
-0.353647258236724	-0.293482035727012
-0.25924834517412	-0.207407242707399
-0.164728108177831	-0.122969978979476
-0.0662848901074213	-0.0345291489731433
0.0377697963418011	0.0618789452206707
0.147022206431186	0.167638042419489
0.259583084316307	0.281323340833592
0.372996526629106	0.399275342063146
0.485052395596059	0.516831946968719
0.594244160237583	0.629814665149652
0.699834303682667	0.735695990617829
0.80166652353848	0.833999505910357
0.899890013331191	0.925881033861479
0.994695548838226	1.01322038230946
1.08609640030213	1.0976729945803
1.17375059025995	1.18000185004495
1.25686262952298	1.2598422407869
1.33428376209658	1.3359345553207
1.40492675621396	1.40674475416576
1.46847775680887	1.47130657828431
1.52618479386872	1.53007954932734
1.58134263962186	1.58553850367124
1.63905967648802	1.64209421279998
1.70498575251986	1.7049533030406
1.78290017389094	1.77775232098426
1.87145158276841	1.85924405127907
1.96093015493488	1.93994379472403
2.03155169658607	2.00024246171176
2.05487064327251	2.01164247209559
1.9983928774998	1.93884158064436
1.82510612661628	1.74375861446045
1.54852237873247	1.44331635338779
1.19266953277154	1.06302307002444
0.781575487656655	0.628387036968434
0.339268142310984	0.164916526817821
-0.110224604342308	-0.301880187829354
-0.542874853380054	-0.746494834375047
-0.934654705879086	-1.14341914022121
-1.26153626291624	-1.46714483276981
-1.49949162556835	-1.69216363942278
-1.63624854046827	-1.8082237702614
-1.73034695366766	-1.87600145079277
-1.79660990478764	-1.91344005766304
-1.84518005711495	-1.93348354702855
-1.88078725017028	-1.94285576574093
-1.90341319797409	-1.94258749401816
-1.90977127497716	-1.92965163377006
-1.89510003429304	-1.89904362372344
-1.85492759592297	-1.84580695809271
-1.78657627062334	-1.76671995196849
-1.69021435406293	-1.66147283096684
-1.56926755705269	-1.53315027330764
-1.43005186708878	-1.38787545787604
-1.28067442267132	-1.23368973076016
-1.12951697099788	-1.07900046420409
-0.983773114598349	-0.931040420478834
-0.848441069516088	-0.794709457524237
-0.725937469119317	-0.672054028254527
-0.616268183977133	-0.562507114622937
-0.517577746482975	-0.463741036147211
-0.426860723907088	-0.372699507465642
-0.340641503639514	-0.28637762541643
-0.255513319515544	-0.20219960866243
-0.168515593567468	-0.118084586893074
-0.077377402292109	-0.03236005328576
0.0193332663758059	0.0563226319292633
0.122117132029223	0.148956485900165
0.230480315929264	0.246002439359068
0.342914993532179	0.347183667536928
0.457027888094067	0.451438491836111
0.569927343351507	0.557103816753915
0.678819042193375	0.66224702160649
0.78160175409476	0.765023576870023
0.877238189718333	0.863968788813394
0.965769938043854	0.958161185028145
1.04798721837284	1.04721685068046
1.12487501552436	1.13110538071754
1.1970242330715	1.20984089737035
1.26425387995202	1.28318205186124
1.3256961092688	1.35053390406818
1.38045251339834	1.41124904708285
1.4286482531319	1.46536916142362
1.47243147181946	1.51452209212849
1.51630324214221	1.56238987207233
1.56621016978949	1.6140844693488
1.62717900690441	1.67402456531173
1.69984761703414	1.74252396383956
1.7768960870831	1.81212309237524
1.84088907723052	1.86530718169668
1.86512018505418	1.87530502970727
1.81841127578549	1.80809885383337
1.66582279343515	1.62750810539364
1.411858194023	1.3482052321645
1.07863445423862	0.992727317700393
0.688268550771563	0.58361144555578
0.262877460311409	0.143394699285118
-0.175421840452278	-0.305385837557135
-0.604512374829929	-0.740193081416523
-1.00227716613198	-1.13848994873859
-1.34659923766885	-1.47773935596887
-1.61536161275099	-1.73540421955292
-1.78267511825658	-1.88661045293561
-1.88730938252464	-1.97232925531646
-1.96009494867378	-2.02373638651432
-2.00934045601708	-2.05027833630378
-2.0382156195774	-2.05619971365618
-2.04570012445606	-2.04148855630134
-2.02835510080868	-2.00357773207975
-1.98235340201603	-1.93923823883723
-1.90530433625618	-1.84633941836616
-1.79751355827762	-1.72519192433532
-1.66247669735223	-1.57916462841867
-1.50660465923424	-1.41410061182211
-1.33832250486413	-1.23857859616253
-1.1667842046344	-1.06113116678426
-1.00050471108104	-0.889183690654969
-0.846178202525168	-0.728417431400585
-0.707870164345521	-0.582655549681152
-0.586708694779842	-0.453092828770363
-0.481136821064948	-0.338838606170437
-0.387657496216908	-0.237589118934566
-0.301854844684301	-0.146430997727575
-0.219401078203359	-0.0624840778744579
-0.136804066476638	0.0167959785564587
-0.0517884978654422	0.0935984075992127
0.0366472771492268	0.169830125218534
0.128374524627774	0.247078584417354
0.222367952389172	0.326364926202697
0.316974973290194	0.407804549747065
0.410208002645233	0.490424918422127
0.500071836315731	0.572361634862533
0.584928363798334	0.651457647873249
0.663827849160394	0.725999884550127
0.736665837644361	0.795210172194981
0.804061862513732	0.859283921069949
0.866991507312698	0.919012093183793
0.926314486173989	0.975137622103581
0.98235777257357	1.02770643498748
1.03467830325245	1.07576635995302
1.08211264792965	1.11763793179428
1.12320241939481	1.15170372443302
1.15698813627685	1.17743428748351
1.18398351051765	1.19631607807809
1.20693518494424	1.21237291571268
1.23087231864601	1.23193908091925
1.2620445513122	1.26232645771062
1.3056115293608	1.30921703454863
1.36238694312307	1.37310931510246
1.42550773239714	1.44581898321267
1.47840601839723	1.50856374058847
1.49558781360441	1.53321464362792
1.44715582330573	1.48759086868242
1.29521399530646	1.33494305688668
1.04379727336292	1.07888603041677
0.716035665616584	0.7436775339351
0.335059180208918	0.353575312104116
-0.0760021747186024	-0.0671628904137565
-0.494018391024507	-0.494279328956088
-0.895859460567323	-0.903516258860448
-1.25839537520558	-1.27061593546441
-1.5584961267978	-1.57132061410553
-1.77303170720253	-1.7813725501214
-1.88875896770568	-1.88906651432323
-1.95397256394192	-1.94392491852921
-1.97846207781356	-1.95607531291687
-1.967569402118	-1.93169447016484
-1.92255182640965	-1.87347064882106
-1.84249167994979	-1.78227158241136
-1.72680892679591	-1.65914507584197
-1.57507587251386	-1.5049205309911
-1.39584137215569	-1.32750440003357
-1.20179893032128	-1.13786990647365
-1.00273786059647	-0.944468398002014
-0.808447476567093	-0.755751222309349
-0.628717091818975	-0.580169727086344
-0.474692909361051	-0.4284574038565
-0.347316096156744	-0.302888611532027
-0.244253382179114	-0.202717954898441
-0.159727030845288	-0.123610981137635
-0.0863387692626605	-0.0590176953082945
-0.0169522225338512	-0.00188784026647923
0.0538725430381743	0.0538569416376423
0.129161460255489	0.112480339218212
0.209525338878745	0.17622858990247
0.293690885704553	0.245528972687706
0.379291318349758	0.319356774060759
0.463653402627027	0.395634541561669
0.544415660315668	0.471624424638443
0.619926427489898	0.544368953439459
0.689402547791983	0.61122309204623
0.752840009845762	0.670430426968126
0.81075915228558	0.7216227887724
0.863951681874592	0.766055615979503
0.9133287152841	0.806381520472278
0.959823186282997	0.845900457967261
1.00425412016524	0.887468025109114
1.04712459892474	0.932435346208143
1.08841787784111	0.980008327916385
1.12749811232692	1.0272975320729
1.1632025567271	1.07014312519249
1.19420657592124	1.10454308244838
1.21969921001467	1.12825486007737
1.24023973297975	1.14205853135321
1.25845442498229	1.15024338863553
1.27909337042343	1.16000086704185
1.30798739489152	1.17955549054782
1.34973277992338	1.21512500242986
1.40447427270785	1.2672359613606
1.46476119136118	1.32745040079536
1.51383423732513	1.37695129191723
1.52667240093166	1.38833218750134
1.47454500969577	1.32867738736408
1.32407541417752	1.16323853275767
1.08255203585065	0.905588618476365
0.769888857611417	0.577201185071476
0.405999862356078	0.199549773094305
0.0107990329809016	-0.205892076903845
-0.39579964761785	-0.617650824371671
-0.793882196543913	-1.01425292875787
-1.16353463090102	-1.37422484951113
-1.48484296779292	-1.67609304608016
-1.73789322432333	-1.89838397791365
-1.89869792187049	-2.02803406658395
-1.9994652185692	-2.11376445460803
-2.06578686943721	-2.16544537569678
-2.10264560910328	-2.18822205161231
-2.11052907438093	-2.18228256045135
-2.08684871364177	-2.14431435023434
-2.02823186528554	-2.07005885439031
-1.93291065306936	-1.95710707451156
-1.80250977032554	-1.80488549173459
-1.64184043686083	-1.62361837546791
-1.46200451709594	-1.42598691869864
-1.27453864894984	-1.2214423501571
-1.08937934002795	-1.01943589857358
-0.916277825153674	-0.829418792678381
-0.761759899188795	-0.662454183676211
-0.627947189488616	-0.52202152928581
-0.513403890345211	-0.404134719186689
-0.414002329613304	-0.304029315150331
-0.324235873630566	-0.215597094838713
-0.238568698604006	-0.132919397268285
-0.152497970139562	-0.051386287625635
-0.0631162490398562	0.0318406752464293
0.0308514505410273	0.118036072724324
0.129380103118797	0.207550352423352
0.231601295113293	0.300466110146531
0.336173443402327	0.396887463762798
0.441497179144854	0.496726733684536
0.545852786572796	0.59922661950088
0.64757605539585	0.702673269410616
0.74531238185517	0.804621961933409
0.838272704971184	0.9026184852517
0.926367997213378	0.995079836487973
1.01012967228241	1.08184822538381
1.09037848541955	1.16406500548136
1.16772256213438	1.24339429426261
1.24211522672759	1.32100494928368
1.31273425776527	1.39685805207185
1.37832064022741	1.46969632738628
1.43792555687665	1.53776419730714
1.49182522041401	1.59990977911752
1.54221267171071	1.65654314394872
1.5931976360202	1.70994206413621
1.64971232282318	1.76350680398729
1.71519943322665	1.81979403289056
1.788435453978	1.8775695795091
1.86042455655178	1.928730692596
1.91279863505728	1.95656435280784
1.91920825203559	1.93690538575812
1.84815086299831	1.83707818206577
1.67201363621347	1.63271407667693
1.40529549414913	1.34236188843107
1.06814737264729	0.985910811872325
0.680720207549961	0.583250041544832
0.263164934699148	0.154268771992725
-0.164367510063148	-0.281143802239857
-0.581726190894922	-0.703098486608781
-0.968760171954169	-1.09170608656991
-1.30531851739889	-1.42707740757911
-1.57125029138707	-1.68932325509224
-1.74217644972168	-1.85414412932131
-1.85476945604446	-1.95415485627858
-1.9380944138771	-2.01859225163504
-1.99988478511483	-2.0579066271611
-2.04396180160911	-2.0789510612646
-2.07095211502968	-2.08475658507261
-2.0793218313172	-2.075002675458
-2.06637388214203	-2.04696149275147
-2.02912139152634	-1.99673419016593
-1.96509842919511	-1.9206359333147
-1.87315492915913	-1.81656412366824
-1.75416082250365	-1.68509112715253
-1.61141655427981	-1.52996046681014
-1.45057641863442	-1.35711199451052
-1.279048900186	-1.17657389310241
-1.10497506170647	-0.996202456627092
-0.935985228793908	-0.823595573357294
-0.778030292412656	-0.664570624548943
-0.634590870499511	-0.522290764194049
-0.50644167649261	-0.397167843335232
-0.391949365751578	-0.287397374740956
-0.287756361211585	-0.189668816516904
-0.189668759761571	-0.0998945664974812
-0.0935337984839396	-0.0138010954652366
0.0040858363195102	0.0726085426131021
0.105533063933277	0.162632780918142
0.211949782205391	0.258454735327008
0.323332518099508	0.360795465551826
0.438664569178736	0.468789511149157
0.556147888530317	0.580233968072274
0.673580706284267	0.692206330732008
0.788820794997371	0.801832732562575
0.900182508138388	0.906905062664369
1.00663358797304	1.00614781496935
1.10774133745089	1.0991347829432
1.20340783995257	1.18600261194833
1.29350674305761	1.26711285547583
1.37759113894997	1.34276871425504
1.45488000325881	1.41306983942497
1.52469070861399	1.47801691313983
1.58728405227754	1.53795481809581
1.64475219649426	1.59422426442615
1.70134235419294	1.64958822982864
1.76264164667177	1.70785125578227
1.83335863206962	1.77221989270075
1.91398030533714	1.84241984102887
1.99724508756277	1.91135113098111
2.06593040314809	1.96279024334458
2.09358358971304	1.97186799546354
2.04921961849712	1.90665675217964
1.89895107664299	1.73333128120117
1.64672887520888	1.46585051452885
1.31449815999364	1.12542034366571
0.924204076796127	0.733246660114789
0.497791771415213	0.310535355379117
0.05720638964975	-0.121507679038268
-0.375606922701402	-0.541676551634332
-0.778703019839383	-0.928765370906037
-1.13013675596534	-1.26156824535035
-1.4079629852804	-1.51887928346424
-1.58592478825832	-1.67630570610454
-1.70357918431363	-1.77456976442483
-1.79389361763744	-1.84702174479207
-1.86715384401639	-1.90524631795739
-1.92847898253667	-1.95499530500764
-1.97821940988705	-1.99610492263738
-2.01317836265528	-2.02355740655044
-2.02818094013257	-2.02948690579463
-2.01767747400785	-2.00573894615598
-1.97721360487947	-1.94638884951432
-1.90464679114959	-1.84959602672466
-1.8009449107188	-1.71835830782087
-1.6703624071888	-1.55941105682212
-1.51987566465452	-1.38423469780424
-1.35799739930024	-1.20353761996863
-1.19332915162053	-1.02672950970659
-1.03325699397798	-0.860778233336573
-0.883051924264081	-0.709880341599889
-0.74545331003712	-0.574889219145182
-0.620704855752272	-0.454295157557648
-0.506983202923586	-0.345126245891775
-0.401124407948967	-0.243816682745799
-0.299476030613819	-0.146907258960934
-0.198671811190147	-0.0514743607461661
-0.0961749917933239	0.0447306389432205
0.00946507179117681	0.143322447267162
0.118596455076141	0.245328523149391
0.230614899175789	0.351121500929374
0.344226322187992	0.460285683554646
0.457766748280863	0.571606247743951
0.569519731182929	0.683295091211593
0.677987190469609	0.793348240579221
0.78208980482969	0.899843319663711
0.881253014189508	1.00108995579242
0.97532922531562	1.09566718711097
1.06436635610245	1.18240458656959
1.14829108136126	1.26035314823369
1.22661766283492	1.32879710020441
1.29833495487066	1.38731630779372
1.36212270237076	1.43590326176116
1.41694056548979	1.47518556691208
1.46285850586265	1.50677330670247
1.50184094647731	1.53364243307692
1.53806580864901	1.56030079953765
1.57730655086958	1.59226846923897
1.62506017700233	1.63439180426449
1.68353917675174	1.68793966346956
1.7482575594842	1.74719073617286
1.80550757268825	1.79697250705752
1.83227180092629	1.81286234668634
1.79972017979439	1.76517187901728
1.67275904778651	1.614823005498
1.44917266403048	1.36471866841291
1.14844813520295	1.03653061433672
0.790072567980536	0.651930589844102
0.393533069039896	0.232590341509746
-0.0216832549423323	-0.199818384091659
-0.436089297289509	-0.623623840385424
-0.830197951324994	-1.01715428079686
-1.18452211037215	-1.35873795875129
-1.47957466775433	-1.62670312767401
-1.69586851679489	-1.79542388851247
-1.82359866800997	-1.9014385590967
-1.92157165904121	-1.97633076463715
-1.99840956397699	-2.03046467336804
-2.05758623876388	-2.06880076302273
-2.09801350473788	-2.09098889509785
-2.11546500285124	-2.09252048731366
-2.10435669475162	-2.06663771142081
-2.05955526982852	-2.00663909186
-1.97797882636591	-1.90815107792184
-1.85976999738076	-1.76763749280363
-1.70707782021066	-1.59343428176331
-1.53043544726141	-1.39895265742077
-1.34088325336211	-1.19360854836827
-1.14660286476479	-0.986817883198039
-0.955775907721443	-0.787996590502342
-0.776584008484099	-0.606560598873423
-0.617446807128965	-0.45299429195916
-0.477608444227085	-0.324050424815514
-0.355285492796084	-0.216398845905139
-0.24672599424716	-0.124716276921495
-0.147376022136753	-0.0431243090098323
-0.0529185548731087	0.0336836767094727
0.0400008606725308	0.109742671192772
0.133412969474314	0.187511168607257
0.227957077162008	0.267835138302519
0.323004098929181	0.350045524267384
0.416918751606423	0.432146337922039
0.507453516645708	0.511151041320298
0.592242185063294	0.583640102330787
0.669302257862864	0.646520866304671
0.737431159269947	0.69780817769542
0.796409914946009	0.737145998379738
0.846973662341151	0.765889887745944
0.890566184144442	0.786751450463708
0.928953177028059	0.803121734876583
0.963794573057472	0.818255727224476
0.996265367503352	0.83451567992315
1.02682355413337	0.852869414855128
1.05524530940043	0.872815056821392
1.08101303504748	0.892840092085804
1.10403191368767	0.911435939862174
1.12546924250388	0.92843435591833
1.14830004897251	0.946033281727534
1.17704761141253	0.968737454532321
1.21636352389403	1.00176750555318
1.26850141488562	1.04812587923552
1.3303028138245	1.10517445998858
1.39082025044371	1.16204881192134
1.43088758677591	1.19932755540783
1.42563210732603	1.19192958718914
1.34689773014613	1.11189212578702
1.17583147827913	0.94161856939581
0.92874426768892	0.698277244649832
0.624597159671889	0.401369576228082
0.282351215524401	0.0703969888095527
-0.0790325034571722	-0.275139092926764
-0.440592935976461	-0.615737244301874
-0.783369020737094	-0.931896040636786
-1.0883996964427	-1.20411405725251
-1.33672390179691	-1.41288986947004
-1.50549157433585	-1.54476480979477
-1.62167462571638	-1.64133266897872
-1.70997954515644	-1.71194067059549
-1.77656291365296	-1.76112633657094
-1.82205325995611	-1.7883493897475
-1.8424289907143	-1.78926158166343
-1.83109629622542	-1.7578339853988
-1.78150720005046	-1.68872797784611
-1.6896829772937	-1.57941441758215
-1.55605899226486	-1.42934871310242
-1.38399061502959	-1.24904752135478
-1.19060804729782	-1.05109466232175
-0.985547323880781	-0.844611869273795
-0.778444479589668	-0.638720875481371
-0.578935549235696	-0.442543414214946
-0.396656567630077	-0.265201218744984
-0.242907780761397	-0.118583673661259
-0.11307998601458	0.00319943016435052
-0.00411438158693684	0.103830063793144
0.0888618787913733	0.188837422306749
0.17120649392792	0.264092671340801
0.247718093640153	0.334650087152233
0.322040135670457	0.404160131892292
0.396507563768142	0.474774439483014
0.472308615040611	0.547332500876288
0.549758186150532	0.621648001491133
0.628516075793473	0.696802675931189
0.707716553669667	0.771434148868286
0.786089004199009	0.844016410173608
0.862161806371461	0.913106311481495
0.934559702591877	0.977553653201961
1.00231120571697	1.03669755605406
1.06506622856583	1.09053144803809
1.12316030075757	1.13977637098638
1.17748023717791	1.18579373575716
1.22912666356672	1.2302772382359
1.27895299122874	1.27474670564332
1.32716055057107	1.32000484157117
