# Supplementary material for: A multiwavelength photoplethysmography dataset with blood pressure and heart rate reference measurements
Source: Data Brief. 2025 Nov 14;63:112284. doi: 10.1016/j.dib.2025.112284 (PMC12682042; doi:10.1016/j.dib.2025.112284)
Supplement: Supplementary file 1 [file mmc1.zip › ppg_csv/ppg_subject_086.csv]

IR_PPG	Red_PPG
-1.35743624501459	-1.35493597747624
-1.31985986610866	-1.30146251817026
-1.26046255626139	-1.22666723576261
-1.18449238606717	-1.13814870372034
-1.09960514710896	-1.04457595772624
-1.01454934769679	-0.953953149934027
-0.937578410201185	-0.874401813650397
-0.874986264186791	-0.811828073100683
-0.830090823709469	-0.768496532473265
-0.802866173489729	-0.743857048549473
-0.790285940407858	-0.734776911955796
-0.787279167773545	-0.736373841791562
-0.788025291516307	-0.743058897352275
-0.787209284815812	-0.749526816383198
-0.780894303381845	-0.751456758150548
-0.766841335417073	-0.745868501456876
-0.744331241152744	-0.731163736101932
-0.713697085012466	-0.70689395399559
-0.67579238220113	-0.673376126156194
-0.631556495140202	-0.631336815346322
-0.581754131919796	-0.581701667094003
-0.526889422265187	-0.525459985795608
-0.467238173828192	-0.463474185675927
-0.402938772316933	-0.396271114443773
-0.334113414900381	-0.324012264646381
-0.261013492003013	-0.246774683156085
-0.184196891122477	-0.16502228754496
-0.104706818963751	-0.0799705269182724
-0.0241587564313847	0.00636841006505681
0.0553419664904208	0.0914180249068218
0.131444522014779	0.172403447932391
0.201898097598788	0.246786414682703
0.264950994019076	0.312723059996833
0.319740569934449	0.369442726011192
0.366566960065893	0.417469371756473
0.406930646594846	0.458607832455214
0.443263622717894	0.49561831149516
0.478391245301778	0.531621395221667
0.514863199981074	0.569382023271381
0.554337803945795	0.610674554844045
0.597214619333547	0.655908148543684
0.642663625724731	0.704115196206428
0.689045640661696	0.753316780583352
0.734553265921848	0.801186473031828
0.777864806117079	0.845841181777449
0.818623338334342	0.886487164870642
0.857582582182294	0.923708401918916
0.89635806035194	0.959340601658232
0.936862057758505	0.995920212427597
0.980621696379014	1.03579532490594
1.02821476587987	1.08023866406551
1.07902387674822	1.12899847324119
1.13143665297009	1.18047731723765
1.18348024657614	1.23239603792778
1.23369239249325	1.28268927856748
1.28190572356147	1.33042948504817
1.32964127937301	1.37651142615753
1.3798633732664	1.42369064612149
1.43591531324797	1.47559275494292
1.49965793917302	1.53462364276722
1.5691449828894	1.59924091583193
1.63650430615414	1.66151972946123
1.68697753596274	1.70612280075167
1.70007627914675	1.71160023901238
1.65064098487458	1.64768880099384
1.51329638096572	1.49018531735488
1.30448438578166	1.25750070249563
1.04064691768387	0.96804587081622
0.738225895033827	0.640231736716766
0.41366323619302	0.2924692145974
0.0834008595229227	-0.0568307811417532
-0.236119316614984	-0.389257336100566
-0.528455373859221	-0.686399535878911
-0.77716539384831	-0.929846466076663
-0.96580745822077	-1.10118721229369
-1.07793964861512	-1.18411062698701
-1.12110084536018	-1.22078428181652
-1.14541286809848	-1.24089516043664
-1.16316394423722	-1.25715236737644
-1.18101140667753	-1.2752664552727
-1.1999879067333	-1.29434266256191
-1.21678769291841	-1.30897890476145
-1.22579251007379	-1.31218876380804
-1.22123635641724	-1.2981332026021
-1.19903240420055	-1.26393221895817
-1.15797426402804	-1.21030879470684
-1.10014749367874	-1.14121370863349
-1.03051187169812	-1.06276343629779
-0.955794979768713	-0.981846135052692
-0.883009346620455	-0.904735634769082
-0.818002345008104	-0.836024711019063
-0.76442866082448	-0.778110767408972
-0.723376426145783	-0.731303922152005
-0.693663068436951	-0.694402817998071
-0.672628592479135	-0.665445847778694
-0.657107348169666	-0.642351888790691
-0.644246890727902	-0.623297104027858
-0.63196288049116	-0.60683855286603
-0.618971938442482	-0.591853959344211
-0.604505936406874	-0.57735631797783
-0.587931696743388	-0.56225480875741
-0.568493466783216	-0.545192406901889
-0.545277091722228	-0.524591752339712
-0.517369078251881	-0.49891747992001
-0.484095828633369	-0.467023834442759
-0.445210434024038	-0.428437051315351
-0.400962955524061	-0.383487856965521
-0.352076913357539	-0.333269577203613
-0.299672135800921	-0.279430258782892
-0.245119384780203	-0.223874347003425
-0.189804072945885	-0.168440803661993
-0.134863009347175	-0.114559730722429
-0.0809975338895232	-0.062931996523712
-0.0284093119444727	-0.0133641806351841
0.0231559628018434	0.0351591792671234
0.0742899438160242	0.0841939619574125
0.125756900108612	0.135431398005482
0.178311741770134	0.190262771059037
0.232507960595184	0.249379318895823
0.288490524806473	0.312468811890772
0.34579957910516	0.378080867248826
0.403257985787392	0.443750352355435
0.459038278821032	0.506424427600388
0.510956483391955	0.563110743013067
0.556947403220428	0.611547372810542
0.595585515027392	0.650678640437052
0.626475628130095	0.680802067610518
0.650400006834305	0.703393962851775
0.669213325603089	0.720766259191564
0.685536977132821	0.735732364682039
0.702327509447878	0.751310291648833
0.722404313547422	0.770382708573766
0.748004794516798	0.795269768441827
0.780416123437319	0.827293556605638
0.819762920181284	0.866526325472292
0.865066485420066	0.911885420763006
0.914643481941005	0.961595153057011
0.966771372700133	1.01388435688221
1.02037000473174	1.0676538113209
1.07533974778546	1.12279461589969
1.13225014361091	1.17987722334972
1.19129306689165	1.2390607302808
1.25072573173527	1.29835418998083
1.30528498758397	1.35175385717332
1.34520925920149	1.38812405095339
1.35654757705222	1.39177080510503
1.3219804446882	1.3408459278299
1.21904573375756	1.21729223954313
1.05525628471082	1.03457098970849
0.843927182011399	0.806143427789775
0.598373510122731	0.54547080325076
0.331910353508245	0.266014365555231
0.0578527966313686	-0.0187646358330287
-0.21048407604447	-0.295404951450236
-0.459785180055841	-0.550445331832608
-0.676735430939317	-0.770424527516361
-0.84801974423147	-0.941881289037711
-0.960323035468869	-1.05135436693288
-1.01331071908219	-1.10102103380618
-1.04803866022222	-1.13419420662033
-1.07556700543367	-1.16061173311162
-1.10271119908475	-1.18572054839415
-1.13162529274665	-1.21089091400912
-1.16041620314201	-1.23423025273861
-1.18440064346728	-1.25160265404165
-1.19763022155508	-1.25768786418335
-1.19441126354404	-1.24708307123587
-1.17065825343092	-1.21550008732984
-1.1249530404789	-1.16099843703075
-1.05912847208803	-1.08244394063353
-0.978067268619027	-0.989567998609981
-0.88921059250722	-0.890202846624458
-0.801251281911791	-0.792180720341322
-0.721273289962269	-0.703333855424937
-0.655185562524583	-0.631226463748524
-0.605792924544576	-0.579063222539621
-0.572907888757479	-0.546059607896826
-0.553873149032964	-0.528437875663968
-0.544509543336759	-0.520817088645406
-0.540208095396214	-0.517734194606599
-0.536903446510137	-0.514855886576419
-0.531728092042121	-0.509597752830461
-0.523227276335836	-0.501064157700175
-0.511147590339455	-0.489459644531153
-0.495953742274024	-0.475326908791026
-0.478264495375972	-0.458938511067231
-0.458362955468399	-0.439974708964636
-0.435916280358747	-0.417507108890365
-0.410001777998424	-0.39026538998296
-0.379435978939958	-0.357079991203766
-0.343261756457599	-0.317333732383457
-0.3011841891464	-0.271268149347656
-0.253791987964183	-0.220061942510149
-0.202480459472507	-0.16567066176366
-0.149095245600741	-0.11044141090307
-0.0954323113714082	-0.0565745190655333
-0.0428029212447024	-0.0055595480015364
0.00817068105797722	0.042248760647787
0.0575006739279696	0.0876860467040416
0.10560311249713	0.132339231622039
0.153001266745834	0.177750568379937
0.200063181838966	0.224650256557526
0.246864772976442	0.272627493087431
0.293206076186319	0.320386027520484
0.338706738154474	0.366408002793008
0.382890426868199	0.409635746610645
0.425243889763542	0.44981018398563
0.46529635193755	0.487399961776808
0.502783561725613	0.523324768842169
0.537893237948302	0.558730096733887
0.57146671905636	0.594898910168292
0.605001502422887	0.633178000888543
0.640377810776331	0.67476611066097
0.679343366438768	0.720334672939341
0.722920443571781	0.769670494333006
0.77100860072143	0.821629011717991
0.822451491480353	0.874538621310402
0.875660329618794	0.926975108460732
0.929592469495624	0.978646257622434
0.98464700534859	1.03102304853304
1.04301156183764	1.08732490359723
1.10815649364649	1.15164315725303
1.18515354955755	1.22883683050065
1.27541479438128	1.3188537154169
1.36924760999759	1.41193095258373
1.45701791713257	1.49861997863701
1.52848049185189	1.56654383710355
1.56144204487458	1.59070753743856
1.53654180333663	1.54477936049727
1.43469652368777	1.41702585722354
1.26183436912382	1.22249356894255
1.03329459387643	0.976229036979498
0.764416452177248	0.693278802659579
0.470539198257921	0.388689407307984
0.167002086350094	0.0775073922499071
-0.130855629314588	-0.225220701189461
-0.407694694504477	-0.504448331684926
-0.648175854987927	-0.745128957911296
-0.836959856533293	-0.932216038543378
-0.958707444908927	-1.05066303225598
-1.01603088070942	-1.10444880907896
-1.05862529655799	-1.14327365680929
-1.09568033840164	-1.17627467292567
-1.13152668698907	-1.20756367090538
-1.1660891988999	-1.2368067984042
-1.19619370741717	-1.26057659556179
-1.21714950384396	-1.27395489244928
-1.22418922454271	-1.27205852244701
-1.21360941700248	-1.25133389953148
-1.18361513106914	-1.21051807987824
-1.13484678635709	-1.15113189186744
-1.07048363271886	-1.07735484686645
-0.995843813546604	-0.995286986523005
-0.917547506368329	-0.911843178443031
-0.842431005168154	-0.833647315651764
-0.776444419053974	-0.766186663357133
-0.723775214924131	-0.713262199060872
-0.686380324134905	-0.676669355191876
-0.663974040452862	-0.656093449590216
-0.654388432712616	-0.649255445040772
-0.654147299714499	-0.652314577004954
-0.659095329704487	-0.660483099326176
-0.665006947298814	-0.668786700615003
-0.668157104713382	-0.672844495057135
-0.665784206949019	-0.669481799743574
-0.656336375658177	-0.657043942092408
-0.63943935397561	-0.63538876944049
-0.615617307734443	-0.605606355379751
-0.585886781135127	-0.569564567415805
-0.551363549719154	-0.529409276072514
-0.512973486158254	-0.487096535087316
-0.47129795826307	-0.443966478442607
-0.426565025053697	-0.400408611665242
-0.378776212382101	-0.355770183618057
-0.327908273117553	-0.308643823889799
-0.274109189198389	-0.2574629259164
-0.217801291513398	-0.201150331691366
-0.159631479573637	-0.139569302945353
-0.10030568447547	-0.0736190571508417
-0.0404218557065065	-0.00497986588471056
0.0195983064634399	0.0643108655047067
0.0794303352599817	0.132224919144986
0.138636920737467	0.196949273764623
0.196438368472917	0.256988257182955
0.25162791197931	0.311268559345317
0.302735599083549	0.359266086226247
0.348401544391969	0.401093825681766
0.387796755410372	0.437493443967216
0.42091594765559	0.469680052541315
0.448643372905131	0.499025811279023
0.472573475911125	0.526684491647458
0.49464149562366	0.553348959539483
0.516694910445958	0.579256235724173
0.54014412894421	0.604376558169445
0.565770876943042	0.628658417301084
0.593714328161932	0.65224475852854
0.623618164134587	0.675573171260021
0.654871466073044	0.69932373313375
0.686844084037205	0.72428359140765
0.719061438642883	0.751175572613775
0.751310309269651	0.780462595745507
0.783683638965953	0.812212779747712
0.816584431794567	0.846121040922791
0.850682230509108	0.881701164462794
0.886801055628693	0.918584334342834
0.92572902225212	0.956769045187211
0.967958954991561	0.996628469592064
1.01341087827821	1.03863863321517
1.06125271901055	1.08300006721899
1.10996714482597	1.1293673849872
1.15774636014765	1.17684073650308
1.20318678424865	1.22434290124516
1.24614350116491	1.27138012981416
1.28844401984992	1.3188718887702
1.33401822170594	1.36951223766791
1.38803587404724	1.42719774717145
1.45488609419664	1.49529750064019
1.5356404870885	1.57389743427856
1.62386041238565	1.65674016010095
1.70400125707723	1.72917643612642
1.7550340014702	1.76854792324334
1.7472924096829	1.75153176759434
1.64512485547856	1.64199024496684
1.45759335785988	1.44400251504946
1.20223211939035	1.17592635118589
0.896575342633437	0.85611952671979
0.558157230152634	0.502939814994856
0.204511984511419	0.134744989354769
-0.146826191726727	-0.230107176856789
-0.478323095998323	-0.573258910296138
-0.772444525739887	-0.876352437619593
-1.01165627838794	-1.12102998548347
-1.17842415137899	-1.2889337805441
-1.25754688622809	-1.36500555344849
-1.29866878804526	-1.40216391499639
-1.33069697121314	-1.4294564634034
-1.36259616625672	-1.45576191826433
-1.39727208692637	-1.48410895134591
-1.43259010594241	-1.51266958009838
-1.46320067002687	-1.53639043659513
-1.48262022025502	-1.54885311449992
-1.4851007888034	-1.54409261710274
-1.46698855792437	-1.51814470200691
-1.42745931642295	-1.47004361782957
-1.3686605963888	-1.40208363600731
-1.29536558254307	-1.31885169096542
-1.21425144098721	-1.22875885854582
-1.13288380905834	-1.13933773647299
-1.0585326179282	-1.05797389139007
-0.997029826576807	-0.991028812035126
-0.951880217430837	-0.942292537361696
-0.92379284832972	-0.912319079177458
-0.910765589712185	-0.898679005524285
-0.908752920194585	-0.896811948839201
-0.912741861838301	-0.901268774429989
-0.917887669690666	-0.906909416259938
-0.920364328398077	-0.90971206832653
-0.917745168205399	-0.907085825653335
-0.908939843592948	-0.897811266793948
-0.893882579116842	-0.881804860614991
-0.873182261053049	-0.859825362140013
-0.84780501205018	-0.83312517749179
-0.818780553371429	-0.803032945603269
-0.786966220514021	-0.770545681650127
-0.752909652156507	-0.736063624893937
-0.716824448370472	-0.699376064041098
-0.678661502720043	-0.659897972071772
-0.63821744827082	-0.617010131056158
-0.595213011742779	-0.57033011639885
-0.549339308615106	-0.519866482031313
-0.500341487363121	-0.466075886415027
-0.448165992255155	-0.409807553899967
-0.39311198974211	-0.352131078163854
-0.335893697852283	-0.294070703762444
-0.277530393390116	-0.236311567471391
-0.219079325191741	-0.179037567680689
-0.161357750271173	-0.122045138128107
-0.104807188610655	-0.065099828268452
-0.0495426019268031	-0.00833316944595529
0.00447118664698893	0.0475681592144747
0.0572290382545273	0.101541435777422
0.108595211402337	0.152625395899992
0.158341690074574	0.200422958026211
0.206244428673505	0.245248290138523
0.2521520134616	0.287892231232553
0.295987572346838	0.329180353238356
0.337705956536818	0.369596612982797
0.37727355197074	0.40915978759587
0.414756301157409	0.447584421247103
0.45053041922462	0.484623027489076
0.485466245969393	0.520401565836901
0.520886441288737	0.555585954261367
0.558268803363983	0.591306760558738
0.598851057809498	0.628895277901588
0.643315067675295	0.669571922918742
0.69163241352517	0.714155062193854
0.743080287848311	0.762781186207159
0.796429069261576	0.814714062804558
0.850260673855604	0.868415709022475
0.903308811318024	0.921974088281144
0.954717486875139	0.973738777303428
1.00414214227076	1.0228510637934
1.05166640709874	1.06939770054866
1.09760758316683	1.11413491313715
1.14234300761299	1.1580121064337
1.18623054024113	1.20179833924378
1.22960074155079	1.24594186000363
1.27276069099707	1.29058955156598
1.31598424518228	1.33565077443539
1.3595249165717	1.38089725900981
1.40372378531101	1.42618839375711
1.44924293931755	1.47184927505053
1.49733772568474	1.51906773669398
1.54994864012824	1.57000258394743
1.60929317131827	1.62721201814919
1.67667802139527	1.69220551544014
1.75054626015997	1.76327399600966
1.82425344460966	1.8331740659348
1.88451397565851	1.88766114020969
1.91161521875927	1.90600543682091
1.88310220443692	1.85458005002927
1.76605886580386	1.71114105152053
1.56669032876352	1.49194418409394
1.30199139596963	1.21324519054876
0.988956870075914	0.891299813684267
0.644581553736089	0.542363796299715
0.285860249603878	0.182692881194366
-0.0702122396669987	-0.171457188832516
-0.406641111422818	-0.50383067098167
-0.706431563009858	-0.798171822453834
-0.952588791774399	-1.03822490044975
-1.12811799506272	-1.20773416217014
-1.2169555120184	-1.29172126785373
-1.26624675083618	-1.33694186224898
-1.3051603071954	-1.3714584593078
-1.34242434632986	-1.40356068113252
-1.38084251663805	-1.43589161141232
-1.41847569072288	-1.46657723250922
-1.45048912712015	-1.49101171112665
-1.47104893618785	-1.5036947670027
-1.47491198112871	-1.49971809081186
-1.45859061003939	-1.47583031956681
-1.42108823849532	-1.43117133927755
-1.36420372697848	-1.36770471817595
-1.29238099751126	-1.29020174019173
-1.21210940290807	-1.20559560746223
-1.13093882806814	-1.12176073964411
-1.05625487166953	-1.04605065737832
-0.994077491961323	-0.984020688025176
-0.948175043042567	-0.938662067099782
-0.919668169882357	-0.910284053703483
-0.907148594599166	-0.896955653351746
-0.907227770553106	-0.895247791364364
-0.915355124952818	-0.900991508662597
-0.926692126002966	-0.90990681769892
-0.93683105753378	-0.918050580569411
-0.942223983458503	-0.922058820219082
-0.940311699355795	-0.919244203575861
-0.929455997432083	-0.907681221203758
-0.908817711985001	-0.88635369876684
-0.878270612870985	-0.855241503170596
-0.838370852251216	-0.815216660638988
-0.790350647790103	-0.767838148764977
-0.736076571330828	-0.715154076943135
-0.677903055231261	-0.659463647956101
-0.618368761273343	-0.602970720255927
-0.559781151593779	-0.547396490425897
-0.50383271072582	-0.493693265046927
-0.451397548565305	-0.441977252052877
-0.402579903190172	-0.391767829237553
-0.356967644220219	-0.342501672752091
-0.313953579046078	-0.294062529562449
-0.272978976261172	-0.24696779653311
-0.233635279004139	-0.202095285986432
-0.195653859055682	-0.160185496366363
-0.158841957269843	-0.12145208531042
-0.123023055893228	-0.0854850815559853
-0.0880316198370166	-0.0514412598857958
-0.0537623092635067	-0.0183882824725187
-0.0202153455526656	0.014357200349497
0.0125195010038806	0.0470360208458147
0.0443381717054382	0.079474110311127
0.075219748154423	0.111298852048981
0.105327236567387	0.142246329179693
0.135099545642984	0.17245123741012
0.165279762937636	0.20261277316784
0.196804516098724	0.233903026428552
0.230528880267155	0.267544402834146
0.266863265270325	0.30420738295024
0.305511667503744	0.343571482820901
0.345498325921774	0.384307309940544
0.385514757153325	0.424513364434011
0.424446633916765	0.462471944445511
0.461851748741535	0.497413818379178
0.498160537558244	0.529876412099699
0.534469551992344	0.561422545249617
0.571983109764341	0.593864999184998
0.611340212239828	0.628389853997235
0.652152403570259	0.664981672813793
0.693009509739147	0.702424782934496
0.731979358482133	0.738898735164789
0.767364054529058	0.772875503253902
0.79838041484406	0.803848825515626
0.825504813611533	0.832529242271052
0.850365323347798	0.860509809051577
0.87524783492014	0.889688458241372
0.902434163804233	0.921719233863104
0.933614706074486	0.957640188089723
0.969534847102785	0.99771160238413
1.00991791106544	1.04137261217726
1.05361056405991	1.08722201232859
1.09888770054494	1.13313306366346
1.14389202150304	1.17676414505465
1.18717024969182	1.21652052503097
1.22821045591098	1.25253709829325
1.26778434883315	1.28699105552461
1.30778038429149	1.32331195036884
1.35025777931764	1.36438507181573
1.39574982268325	1.41030385578697
1.44122563469667	1.45640401950348
1.47841740499699	1.49223744834923
1.49340373874657	1.50201692263973
1.46693658867669	1.46448536185127
1.36808567982501	1.34986110987971
1.20248591109678	1.16639449281689
0.983901668648438	0.929162149124048
0.726097338636392	0.653240717262403
0.442837307217064	0.353706835693184
0.147885960546876	0.0456371428776166
-0.144992315217755	-0.255891722723073
-0.422033133920406	-0.535803122647657
-0.669472109404659	-0.779020418434911
-0.873544855514094	-0.970466971623607
-1.02048698609229	-1.09506614375252
-1.0968292233769	-1.15226980274155
-1.13696691088046	-1.18625650550093
-1.16414198663267	-1.20950579214971
-1.18620085745049	-1.2295860615074
-1.20628136216328	-1.24883022323959
-1.22361347257268	-1.26533928292825
-1.23494261356384	-1.27469268173274
-1.2360428809302	-1.27179883564063
-1.22305671726641	-1.25253373656388
-1.19358686454454	-1.21496577233346
-1.14747478937511	-1.15999757245141
-1.08713290577835	-1.09132314782622
-1.01729190354741	-1.01475424522502
-0.944154744983666	-0.93713126398444
-0.874168575975516	-0.865081936105397
-0.812786652427972	-0.803882703588992
-0.763580284093849	-0.756689142318269
-0.72788451733373	-0.724284256126606
-0.704949753333522	-0.705284000408752
-0.692445999169654	-0.696648694436773
-0.687141909541623	-0.694364879516788
-0.685617055548141	-0.694198959552042
-0.684872301749753	-0.692438515235083
-0.682705420906668	-0.686493824409024
-0.677788857545763	-0.675210753224885
-0.669497570561003	-0.658796761360204
-0.657603900132258	-0.638390200087997
-0.641976422186036	-0.615460458509706
-0.622418868872562	-0.591259895420121
-0.598712397500268	-0.566467379115724
-0.570788783091834	-0.541061128791326
-0.538877977615863	-0.514422674557758
-0.503521987964477	-0.485653467793714
-0.465446302957105	-0.453950723365513
-0.425350259560631	-0.418828746967546
-0.383715636090417	-0.380120746323576
-0.340711046130443	-0.337874785570091
-0.296230677781511	-0.292287744989973
-0.250074330381138	-0.243716705386569
-0.20221392842215	-0.192742953516302
-0.153049641080651	-0.140296988533312
-0.103560404840573	-0.0877879320746575
-0.0552595450597227	-0.0370696902010698
-0.00992123459346459	0.00982998989082762
0.0308468114970275	0.0511485540133616
0.0660260118014918	0.0858689480367129
0.0954514093433985	0.114076703283882
0.119842741907533	0.137021785301937
0.140603373505783	0.15677410821816
0.159461532338214	0.175598537949774
0.178085853959565	0.195374483570639
0.197785279371738	0.217262159148204
0.219349107317108	0.241621791354895
0.243038409490636	0.268154156992313
0.268695948672181	0.296181542857279
0.295923116433148	0.324939517522121
0.324272803413077	0.353827805549358
0.353397092538559	0.382594242827404
0.383111562280826	0.411373167488865
0.413379509724342	0.440564775121083
0.4442165732818	0.470626433471951
0.475533177523269	0.501827362592127
0.506983310197134	0.533999160690615
0.537928313477302	0.566400338694004
0.56759892064591	0.597859721736942
0.595408567714558	0.627222429453632
0.621266230996521	0.653915671267568
0.645748774755753	0.678362914904114
0.670066447971779	0.702046096506307
0.6958348463692	0.727183421773282
0.724708801286608	0.756090401708375
0.757944516189048	0.79038884505436
0.795990590461356	0.830330425247627
0.838260222402163	0.874517254479961
0.883223768163381	0.920205918032275
0.928871370114978	0.964189320698169
0.973447070730972	1.00403719737766
1.01618303111766	1.03926160525191
1.05768678188439	1.07183019811691
1.0997078385006	1.10552591159618
1.14415541131296	1.14408225118856
1.19145635011467	1.18865050698598
1.23865471748158	1.23551341856708
1.27794956177814	1.27492525981752
1.29650150252075	1.29169254836688
1.27812776321206	1.26716395589948
1.19920124545082	1.17340701613619
1.05583251456521	1.01622597492031
0.861636800902259	0.809438357268942
0.630229334809048	0.56686168819919
0.375225346632632	0.302313492728153
0.110240066720073	0.0296112958729328
-0.151111274581567	-0.237427377349368
-0.395213446925227	-0.484985001921649
-0.608451219963846	-0.699244052826807
-0.777209363350363	-0.866387005047742
-0.887872646737716	-0.972596333567351
-0.939414656642846	-1.01904564363485
-0.971026936058521	-1.04541524927662
-0.994111455149513	-1.06279348274008
-1.01585861191734	-1.07801419583891
-1.03872607214897	-1.09339770536322
-1.06110219458263	-1.10754579688953
-1.07867071314823	-1.11667452060611
-1.08604118234063	-1.11606604751794
-1.07835626235732	-1.10142756099513
-1.05264754446617	-1.07004366278535
-1.00871248135138	-1.02159137363258
-0.949348353613354	-0.958467654267102
-0.879918109729	-0.885550087412929
-0.807362437581578	-0.809404828895026
-0.738884560190289	-0.73709224621465
-0.68063025282981	-0.674913460507931
-0.636702008989025	-0.627422421073292
-0.608713233834524	-0.596825306084434
-0.595887242919045	-0.582788601524689
-0.595545922527465	-0.582651461722384
-0.603777442682826	-0.592006299702642
-0.616131304288963	-0.605572790074005
-0.6282722404716	-0.618200351954001
-0.636534979232523	-0.625752725160557
-0.638301578953224	-0.62563832043417
-0.632157856424532	-0.616857197739458
-0.617848953094382	-0.599631423019954
-0.596068616266807	-0.574859398893249
-0.568109201924319	-0.543653444492347
-0.535453892286453	-0.507102607324557
-0.499453978648558	-0.466270456316772
-0.461181446046389	-0.422364480440477
-0.421461420066929	-0.376942516416753
-0.381016063157212	-0.331967530633092
-0.340584511568296	-0.289580412372979
-0.300938332459098	-0.251605301379207
-0.262807082691965	-0.218980894510131
-0.226734519873893	-0.191381104346246
-0.192894387580773	-0.167196184935256
-0.160952390405082	-0.143916739956014
-0.130061299662926	-0.118810926575144
-0.0990073644815514	-0.0896126275225865
-0.0664766046904104	-0.0549848952117731
-0.0313717480367427	-0.0147314249555422
0.00689604355378482	0.0302322652673963
0.0482115694746072	0.0781686699183714
0.0917348298587976	0.126982754728042
0.136090668390123	0.174692154174549
0.179721174911237	0.219782973619558
0.22128296180639	0.26139963189977
0.259957763046867	0.299358760732411
0.295594558512643	0.33403414539123
0.328654298255136	0.366174534812384
0.35998951935695	0.39671745143924
0.390550305335693	0.426637824981892
0.421112778683244	0.456781269305528
0.452081254146119	0.487635384117824
0.483384640017314	0.51912010609601
0.514506017919759	0.5505588448848
0.544673997161659	0.580917780754687
0.573174413626554	0.609224874672736
0.59968248772992	0.634990118715777
0.624510509328052	0.658534928714645
0.648690041339157	0.681172436811251
0.673825248223755	0.705083844724185
0.701715601472137	0.732760967982778
0.733870248000783	0.766134612998099
0.771117060377365	0.805810842410674
0.813487061854042	0.850897205718419
0.860430311551709	0.899591441059307
0.911263952996465	0.950212553593491
0.96567856442996	1.00213274405891
1.02411690914863	1.05624058384848
1.08782807148191	1.11479941271854
1.15841470894851	1.18065323850187
1.23678439920579	1.25576372378129
1.32159192085385	1.33920955396251
1.40749552712294	1.42511725670733
1.48385458681603	1.50138080339537
1.53470046644766	1.55008031267516
1.54063757752546	1.55005090447008
1.48251443732881	1.48103345833273
1.34229355276613	1.32908156200414
1.1360428739587	1.11071626348387
0.879830351027761	0.842458610771482
0.589723934094582	0.540829651866518
0.281791573280422	0.222350434768538
-0.0278987812934582	-0.0964579925229059
-0.323279179505798	-0.39907458200826
-0.588281671235337	-0.668978285687968
-0.806838306360813	-0.889648055562478
-0.962881134760967	-1.04456284363224
-1.04148953598878	-1.11911511444977
-1.07943725198478	-1.15450020096649
-1.10238895071943	-1.1768576717845
-1.12122446114729	-1.19592367283689
-1.14186097241626	-1.21611447712901
-1.16517821339391	-1.23708261663873
-1.18797858946066	-1.25507704393735
-1.20463909185666	-1.26459548413005
-1.2090323576511	-1.26002957998522
-1.19629765799305	-1.23714589621071
-1.16414383529064	-1.19424195476346
-1.11347696280451	-1.13277342732056
-1.04825739908952	-1.05726957965662
-0.974667787151484	-0.97453490261506
-0.89986598987527	-0.892357182280597
-0.830676542899189	-0.818058810458815
-0.772516048901482	-0.757250056265082
-0.728728179292568	-0.713078720850006
-0.700379226196263	-0.686088418332535
-0.686455970934998	-0.67458280473354
-0.684336732252847	-0.675264676857635
-0.690385168703402	-0.683896334469945
-0.700551653589781	-0.695878820110246
-0.710908633409326	-0.706815388962259
-0.718062426629526	-0.713055426836566
-0.719423071326836	-0.712105159936545
-0.713340692859966	-0.702825155347716
-0.699113312279573	-0.685369807111104
-0.676899623495608	-0.660855923344835
-0.647596770900947	-0.630867812383401
-0.612690784789003	-0.597002081424508
-0.574018543836931	-0.560581775565722
-0.533415875486702	-0.522532075352877
-0.492333141375724	-0.483345531599666
-0.451565968708706	-0.44306693199023
-0.41121764204745	-0.401343247424577
-0.370892846604909	-0.357622599517068
-0.33002039290988	-0.311453341574566
-0.288172317042925	-0.262772711034128
-0.245280356479885	-0.21210573412539
-0.201703209128892	-0.16059498619785
-0.158116875865402	-0.10980014761208
-0.115255420183819	-0.0612807197070894
-0.0736153128804145	-0.0161462387813604
-0.0332738567102194	0.0251764449855293
0.00609838478256717	0.062922802571779
0.0450817151467175	0.0978517979916644
0.0842931459392976	0.131072485981316
0.12417148236851	0.163812426821624
0.164816023698609	0.197115211430691
0.205923541827857	0.2315629848884
0.246832852986672	0.267151847223579
0.286669405224111	0.303385452763063
0.324581146513156	0.339556593109339
0.360012525667835	0.375066269699464
0.392905072946453	0.409620519909017
0.423735627473008	0.443270285380194
0.453403548834561	0.476319952560539
0.483044201242905	0.509139016870902
0.513819655401633	0.542005553508576
0.546677880577848	0.575125666596597
0.582080121132486	0.608790009370777
0.619796353669481	0.643455265084283
0.658935747453839	0.679598989215037
0.698291807618283	0.71743940083836
0.736889372201244	0.756754743041935
0.774495947371064	0.796985530360466
0.811882046099974	0.837648963979815
0.850703329016209	0.878854076011741
0.892980839737617	0.921533476812694
0.940315036468196	0.967120848050093
0.993139537500999	1.01676743839843
1.05035285376083	1.07050723900378
1.10954122226694	1.12685853585501
1.16781313335416	1.18323115835642
1.22304902757364	1.23716355576765
1.27514078163476	1.28792663759799
1.32665574587712	1.33764679429205
1.38242662674527	1.39109854395173
1.44784057218743	1.45384789161934
1.52688349067852	1.52914141895211
1.61645383521808	1.6144446771539
1.70328621182122	1.69881739847797
1.77296361335396	1.76238257128785
1.79820086176854	1.778859222082
1.74364407341632	1.72243054057365
1.5924800606474	1.56618266059038
1.3634683518934	1.32967282894486
1.07536847558595	1.03245829244974
0.746939960156646	0.694096297917696
0.396942334037121	0.334144092161383
0.0441351256589905	-0.0278410780065335
-0.292722136546128	-0.37230196577339
-0.594869924146616	-0.679681324326523
-0.843548708710855	-0.930421906853271
-1.01999896180723	-1.10496646654097
-1.10725799692837	-1.18669026501187
-1.1504854031832	-1.22372220391302
-1.17971113052796	-1.24579484882773
-1.20654081039589	-1.26444323386957
-1.23643298938366	-1.2854102747411
-1.26938733914721	-1.30913856418878
-1.30158438168975	-1.3321481785858
-1.32732849272288	-1.34885964927081
-1.34084892516525	-1.35345017722394
-1.33773242616198	-1.34138892591852
-1.31588043910173	-1.31045961099023
-1.27591138125459	-1.26126376391592
-1.22098839729663	-1.19724037942139
-1.15615493652916	-1.12416687168369
-1.08735036918258	-1.049109476487
-1.02035458700364	-0.978973104490462
-0.959944627409806	-0.919083810164039
-0.909434333695424	-0.872324447542584
-0.870559298309778	-0.839089947629509
-0.843541965475796	-0.817906284579493
-0.827224659519404	-0.806273258040754
-0.819309258391612	-0.801329690730881
-0.816764570246901	-0.800181085033859
-0.816335117083959	-0.799968151703687
-0.815001651774562	-0.797918876962422
-0.810295945369659	-0.791599099833519
-0.80046067769363	-0.779308017928887
-0.784481682497477	-0.760320624010861
-0.762016225053396	-0.734798650409093
-0.733248129830396	-0.703489749626924
-0.69871925709421	-0.667376828064392
-0.659163590051348	-0.62734827278075
-0.61535307023717	-0.583984850003482
-0.568000746323166	-0.537576328540156
-0.517784315753033	-0.488343921154329
-0.465491613504762	-0.436706048719263
-0.412189320215898	-0.383443612169947
-0.359270366195701	-0.329708893577581
-0.308298353021759	-0.276893383539022
-0.260679581083813	-0.226393213970366
-0.217284149013859	-0.17931310790333
-0.178165803318783	-0.136185868295695
-0.142466748089913	-0.096810982075302
-0.108535076084817	-0.0602735345253487
-0.0742834630168778	-0.0251401980407673
-0.0377631843431824	0.0101963033297914
0.00222072807787234	0.0471043573173757
0.0456990277272473	0.0863415164544488
0.091489047246583	0.127818986114698
0.137527435753312	0.170574762526201
0.181480151340269	0.212989188578672
0.22142786130696	0.253244383124578
0.256420238291868	0.289919983663607
0.286774806681363	0.322464848230254
0.314068509471533	0.351373397836405
0.34079640164636	0.378099730786455
0.369736824253783	0.404760599708033
0.403193769366723	0.433645821237094
0.442363656053402	0.466617628532538
0.487048714502162	0.504568720635444
0.535821787599933	0.547128330421523
0.586555373416087	0.592765425386611
0.637086681561435	0.639351407647929
0.685788525420078	0.685018512502339
0.731913260496693	0.728902286329467
0.775665331899761	0.77138288858233
0.818010679847706	0.813725287411383
0.860300333824356	0.857367502689352
0.903849710518533	0.903249153050114
0.949604269709765	0.951461844049298
0.997951819933711	1.00131289982891
1.04867680345129	1.05169809995655
1.101044965924	1.10155178602578
1.1540365593383	1.15018867695673
1.20673035402588	1.19751702163006
1.25877422074872	1.2441717583308
1.31077757639471	1.29153902716126
1.36436540352296	1.34157335431951
1.42164780798199	1.39628207760104
1.48399653620375	1.4566725532112
1.55025269375787	1.52106381975332
1.61484537491017	1.58314952414676
1.66663957675735	1.63073527482298
1.68936851708098	1.64625022864805
1.66512336819196	1.60985149123918
1.56851357849397	1.50037969717304
1.40451964691852	1.32525858269508
1.18669563817155	1.0981489027347
0.92859561695903	0.832711412221279
0.643773647986909	0.542606866084205
0.345783795961145	0.241496019252865
0.0481801255876948	-0.0569603733433534
-0.235483298427485	-0.339101556775062
-0.491652411378438	-0.591266776112875
-0.706773148559207	-0.799795276427405
-0.867291445263836	-0.951026302789264
-0.958480560334844	-1.03115558289848
-1.01604489823996	-1.07870553911949
-1.06391100975374	-1.1177987586352
-1.10848021592421	-1.15535203977766
-1.15165830823936	-1.19364162681872
-1.19180089128879	-1.23073011393714
-1.22518490665545	-1.26175830418537
-1.2474644705113	-1.28081184822313
-1.25483545892565	-1.28285609732406
-1.24489225263872	-1.26525051028568
-1.21721312019605	-1.22849908499993
-1.17361745026567	-1.17605951076547
-1.11798985370252	-1.11335298918686
-1.05565721224952	-1.04647614334433
-0.992456961377054	-0.981119896000522
-0.933742721683668	-0.921886371481602
-0.883586114053295	-0.871944115559932
-0.844359367604786	-0.832933528641032
-0.816734400208153	-0.80506928538005
-0.79997933937876	-0.787357334356409
-0.792366028626193	-0.777850962392083
-0.791540617059146	-0.773952648282209
-0.794810437827207	-0.772794212383683
-0.799378905476105	-0.771659281086079
-0.802572799967045	-0.768330584546854
-0.802081918788928	-0.761257158878902
-0.796193655285094	-0.749548036149198
-0.783960930176541	-0.732852198869209
-0.765221075597201	-0.711157382633752
-0.740430584769798	-0.684545015932119
-0.710370480691793	-0.653042377540983
-0.675841937058426	-0.616723395564583
-0.637476436579941	-0.575977487292308
-0.595734000493727	-0.531674319049701
-0.551050528772039	-0.485032609576313
-0.504001359093504	-0.437258408963992
-0.455369938794279	-0.389198118750054
-0.406098891985573	-0.341216648198449
-0.357155668742092	-0.293343172222513
-0.309351249653407	-0.245558301100738
-0.263169356958432	-0.198035638942926
-0.218707390959526	-0.151209339335759
-0.175786557938506	-0.1056644333081
-0.134166516313628	-0.0619615764978901
-0.093743807320378	-0.0205051774836105
-0.0546318178111833	0.0185169927207548
-0.0171018837890199	0.0551409892854158
0.0185294910875805	0.0895608050380563
0.0519583389271438	0.12194756561598
0.0828679281260777	0.152216511867796
0.110881898354018	0.179904566647292
0.135597140818185	0.204280319006954
0.156765690665643	0.224662577828106
0.174579145339158	0.240841777163739
0.189903772597994	0.253465449661133
0.204306683059515	0.264201724552851
0.219800009921427	0.275531996399405
0.238356501644227	0.29016446403056
0.261355563861998	0.310255941645853
0.289172046175341	0.336758404627518
0.321088300710704	0.369131379900691
0.355579421993041	0.405491997572478
0.390878986229855	0.443180160393988
0.425648561825627	0.479637311679469
0.459518818429319	0.513361899830623
0.493294238364893	0.544581545499856
0.528747161790824	0.575336886419093
0.568073172511426	0.608900256550696
0.613198484216239	0.648668329470925
0.665179764373507	0.696894331130617
0.723883499771418	0.753811771832715
0.788003759737869	0.817556734080898
0.855374568020797	0.884889115713401
0.923489199943203	0.952327970639975
0.990125712574498	1.01719482665675
1.05396164779618	1.07828541189618
1.11503859039182	1.13615036081255
1.17491179916081	1.19297780011251
1.23630891412015	1.25197006635306
1.30218239593185	1.31611711215848
1.37417937504997	1.38646388637375
1.45076422370222	1.46024539743328
1.52551494158345	1.52946657676445
1.58633687740578	1.58059603171101
1.61630447557312	1.59593259399248
