# Supplementary material for: A multiwavelength photoplethysmography dataset with blood pressure and heart rate reference measurements
Source: Data Brief. 2025 Nov 14;63:112284. doi: 10.1016/j.dib.2025.112284 (PMC12682042; doi:10.1016/j.dib.2025.112284)
Supplement: Supplementary file 1 [file mmc1.zip › ppg_csv/ppg_subject_087.csv]

IR_PPG	Red_PPG
-2.74490818224624	-2.81499202711554
-2.70147707128674	-2.77276873081503
-2.63167387016915	-2.69376945348342
-2.54162775514644	-2.58855404670446
-2.43553922551338	-2.46555988843004
-2.31760878056473	-2.32973622627519
-2.19203691959524	-2.1860323078549
-2.06302414189968	-2.0393973807842
-1.9347709467728	-1.89478069267809
-1.81147783350938	-1.75713149115159
-1.69734530140416	-1.6313990238197
-1.59657384975191	-1.52426237877564
-1.51518538696406	-1.4322133046926
-1.44644246005405	-1.34999879454127
-1.3828037292021	-1.27596899814436
-1.32140047170199	-1.20917491939005
-1.26034716539643	-1.14953822100036
-1.19883705345391	-1.09755065781841
-1.1369490068834	-1.05349267718191
-1.07535062173278	-1.01655042908489
-1.0149017306253	-0.984402509963009
-0.956176193864568	-0.95335129474188
-0.899211375542689	-0.918887947484268
-0.843757089394378	-0.87688552771388
-0.789807857942877	-0.825304614288687
-0.737894799800664	-0.765547452815947
-0.688915389834941	-0.702491683989652
-0.64368830139032	-0.642946362316069
-0.602519100090292	-0.593197047550874
-0.565006249236449	-0.556790402381007
-0.530184591502559	-0.533442171501255
-0.496885761608382	-0.519292468391062
-0.4640160082928	-0.508189394745443
-0.430565534268557	-0.493461901677252
-0.395499479077378	-0.469639505555626
-0.357767238607824	-0.433530908691432
-0.316411231927565	-0.384389476062708
-0.270673936996725	-0.323496006859616
-0.220171024637195	-0.253607793548024
-0.165224243599849	-0.178365621059491
-0.107201403990129	-0.101597898081097
-0.048540258159125	-0.0267820154205759
0.00774831028083304	0.0429671233025639
0.0589681876475108	0.104578304053573
0.103540094896898	0.155148573330849
0.141360269111021	0.192902071325922
0.173712535887501	0.218411658110872
0.202916529974048	0.235174252050909
0.231819736166732	0.248939732099683
0.263029889321486	0.265866897671676
0.297949395710543	0.290323799224478
0.336122102673307	0.323487978475471
0.375473463314141	0.363498049980843
0.413531765067562	0.407028787718287
0.449005528462191	0.451407046552334
0.482744710920818	0.495983578159025
0.517482226255799	0.541930080201283
0.556442123543785	0.59075493357314
0.601519384950657	0.642555849526429
0.652005884108275	0.695006593253994
0.704615442534654	0.743722267472202
0.754865795157828	0.783989581069685
0.799055215852375	0.813047087288042
0.83584530042023	0.831832942520054
0.866827324546035	0.845233146449683
0.895867021798631	0.860482057032875
0.92745047617833	0.884463313592802
0.964729319794437	0.921202705100281
1.00816831882853	0.970497423445387
1.05538172357528	1.02803681907952
1.10211051487281	1.08685785295654
1.14377050816646	1.13964737333059
1.17689950451279	1.18101039353824
1.20006683789275	1.20874182274538
1.21410225772499	1.22366609177259
1.22174778894876	1.22841337487726
1.22687905204284	1.22608718133031
1.23349905730888	1.21958633631
1.24484945030384	1.21169237333125
1.26288750239898	1.20548663692057
1.28813130686855	1.20446113183622
1.31973151151811	1.21205996260961
1.35564784888415	1.23089884480168
1.39293325442464	1.26194076193897
1.42822812614425	1.30379219917135
1.45850428554805	1.35243582240437
1.4818967004481	1.40188659216076
1.49834945926149	1.44598827085947
1.50983378272918	1.48070676971977
1.51997445057876	1.50559979342191
1.53305557431708	1.52351189936192
1.55264360064677	1.5388050382479
1.58029322658464	1.5553126752025
1.61470945333867	1.57482502111671
1.65144028717451	1.59610281558836
1.68300509167253	1.61433225355126
1.69940379239506	1.62122617811691
1.68908604396055	1.60599137032227
1.64361933924718	1.55713875197081
1.56280025156437	1.46677851412856
1.4500761463355	1.35016209366897
1.30889438898396	1.21008923552384
1.14270234493312	1.04935968462499
0.954947379606362	0.870773185904238
0.749076858427071	0.677129484293402
0.528538146818627	0.471228324724297
0.296778610204411	0.255869452128738
0.0572456140078026	0.0338526114385408
-0.186613476347815	-0.192022452414479
-0.431351295439062	-0.418955994498505
-0.673520477842558	-0.644148269881722
-0.90967365813492	-0.864799533632313
-1.13636347089277	-1.07811004081846
-1.35014255069272	-1.28128004650836
-1.5475635321114	-1.47150980577018
-1.72517904972542	-1.64599957367211
-1.8795417381114	-1.80194960528234
-2.00720423184596	-1.93656015566905
-2.10471916550573	-2.04091670356906
-2.16067049729638	-2.10667447172758
-2.1852982493411	-2.13124899792703
-2.17653908619029	-2.11316030616883
-2.13576089047195	-2.05790292298755
-2.06639991245968	-1.97551938262514
-1.97923651633791	-1.87456486183656
-1.87830826454571	-1.75996660935325
-1.76765271952214	-1.63693142049657
-1.65130744370624	-1.50903042102042
-1.53330999953709	-1.3798347366787
-1.41769794945373	-1.2529154932253
-1.30850885589523	-1.13184381641412
-1.20978028130064	-1.02019083199905
-1.12554978810901	-0.921527665733977
-1.06356420614647	-0.848567237086304
-1.01970608446236	-0.806694406696789
-0.991419439121534	-0.791258640849083
-0.974241936962461	-0.793262562451836
-0.962654617774204	-0.802362137947802
-0.950987768326022	-0.809360718939107
-0.93427607602231	-0.807549142091105
-0.908923370142987	-0.792933107155066
-0.873042811361671	-0.763983474594826
-0.826405158346934	-0.721332914615215
-0.770184854293085	-0.667459251688052
-0.706810010337861	-0.606264882818089
-0.639860107956889	-0.542298113985158
-0.57356840951474	-0.479513770888662
-0.511676346512102	-0.419947778811536
-0.456078965868709	-0.363041816335851
-0.406104618352109	-0.306143598225742
-0.358923742244057	-0.246034749318658
-0.310891633063103	-0.18080237336492
-0.259179743061425	-0.111261722122586
-0.202965340451228	-0.0410933982717209
-0.143679462927826	0.0246908642855994
-0.0843046456185556	0.0820415985406668
-0.0281977018258844	0.129231454454376
0.0219865684327532	0.166606377146859
0.0649280846723431	0.19563110686324
0.100773670390463	0.218310109303142
0.130872395438208	0.23711246610732
0.157256281198821	0.254803609972478
0.182081544848521	0.273802861954136
0.207269195387616	0.295476040130163
0.234429360527331	0.319951460935046
0.264848246208463	0.346499701757567
0.299267404198464	0.373971946951688
0.337475336624489	0.400899426000028
0.377991186964773	0.425485054307277
0.418210581274624	0.446022500299572
0.455134172054112	0.461821230616993
0.4863819294598	0.473883561377033
0.51096491852603	0.484515885318157
0.529424299758396	0.495972519451138
0.543378671798118	0.50902878798762
0.554817321468697	0.52245796560705
0.565545063061901	0.53381573290068
0.577004405254862	0.541126490373956
0.590344755112786	0.544546750540927
0.606530700734786	0.546940395153254
0.626361466612476	0.552810943459264
0.650323386936738	0.566170276178732
0.678351230562532	0.588678877961047
0.709663162592389	0.619180273383966
0.742796407922404	0.654755678033629
0.775977302022467	0.692473251757491
0.807881532139161	0.730776244982614
0.838437519403221	0.769698163641955
0.868993096878642	0.809789307575449
0.901467650032952	0.850514139826564
0.936899895536687	0.889133473771015
0.974363778951661	0.920799621356889
1.01100856106009	0.940225437083597
1.04321953211116	0.944556239972501
1.06827683051034	0.935995024669906
1.08565226253698	0.922374303680048
1.09731728151661	0.914785276001838
1.10701534282	0.923206047140904
1.11884766086801	0.952407992007451
1.13576460422927	1.00009897451851
1.15871522953205	1.05804530501135
1.18684290988071	1.1155465886877
1.21838237889324	1.16349271812193
1.25156051881166	1.19718859201559
1.28509892695469	1.21711159104442
1.3183873895276	1.22781160068487
1.35146044486041	1.23574936083586
1.38473306952292	1.24703231850169
1.41860165611792	1.2658917931381
1.45324663458817	1.29427607599346
1.48870784753144	1.33228756984101
1.52483905852747	1.3786818068663
1.5606822440297	1.43064143581178
1.59327450180423	1.48279668661222
1.6165730631661	1.5264055579215
1.62136426744623	1.54976551243172
1.5965111128545	1.54008450496673
1.53332860948068	1.48378587577879
1.43902389395086	1.37597562113725
1.3167934673996	1.22473852570813
1.16983383096146	1.03716687133929
1.00134148577101	0.820352939878593
0.814512932962802	0.581389013173885
0.61254467367141	0.327367373073023
0.398633209031393	0.0653803014238635
0.175975040177312	-0.19747991992574
-0.0522333317562674	-0.454121009127929
-0.282795405634784	-0.697450684334852
-0.512514680323674	-0.920376663698652
-0.738194654688376	-1.11580666537147
-0.956638827594325	-1.27664840750546
-1.16465069790696	-1.39089359161572
-1.35903376449172	-1.4816594039957
-1.53659152621403	-1.56745855417766
-1.69412748193935	-1.65202297025023
-1.82844513053309	-1.73627206177196
-1.93634797086071	-1.8179114099682
-2.00792507687137	-1.8914540578095
-2.06160144860419	-1.94905480736556
-2.0918350147691	-1.9826421942808
-2.09524518491547	-1.98683771672101
-2.07157677267369	-1.96101950559825
-2.02349642900263	-1.90930268890258
-1.95468511555868	-1.83863650790339
-1.8722595202665	-1.75625590035377
-1.78179339362618	-1.66779784846502
-1.68709273917782	-1.57676522554586
-1.59196356046153	-1.48521807244132
-1.50021186101742	-1.39502530206627
-1.4156436443856	-1.30881159816342
-1.34289002589701	-1.22995432501845
-1.28105266199422	-1.16162586650451
-1.22903991934837	-1.10544911718121
-1.18425826023398	-1.06054422202122
-1.1430537488986	-1.02337894291314
-1.10156255301246	-0.988557875061703
-1.05683189669577	-0.950550072707199
-1.00769541196486	-0.905828406473959
-0.954938167294677	-0.854379102690763
-0.900733279279149	-0.799685003433515
-0.847683922165089	-0.747174540377531
-0.797851009688939	-0.701879163286299
-0.752119864270773	-0.666257351299582
-0.710143437719447	-0.639125785002767
-0.67077148279461	-0.616266154125656
-0.632617377966916	-0.592479075983709
-0.594517558672697	-0.564035133091335
-0.555891334924659	-0.53018070094932
-0.517007344476736	-0.492929627014118
-0.478992824737068	-0.455473838888741
-0.443433728137022	-0.420406556670884
-0.411669211585141	-0.388897523407238
-0.384122887127883	-0.360924147098658
-0.36002665863708	-0.335823181663998
-0.337693648069046	-0.312677933201598
-0.315195531353624	-0.290587183397148
-0.29104616694905	-0.268849320578034
-0.264486219655034	-0.247024723684609
-0.235348336768866	-0.224897265965218
-0.203864622120889	-0.202435221928369
-0.170712909254077	-0.179862283602536
-0.137222478210687	-0.157905081063008
-0.105404244538405	-0.138189467374807
-0.0775745135731703	-0.123301358338845
-0.0555556553371833	-0.115821303473132
-0.0396770105416507	-0.116596158209026
-0.0280935833167568	-0.123374797269995
-0.0169169959870642	-0.130639504400784
-0.00121284138110328	-0.130784471161184
0.0235375641259737	-0.116357212464376
0.0600587268399752	-0.0826160268945904
0.108389316907276	-0.0293991942375685
0.165728849631355	0.0385317013129363
0.227150343164488	0.112961942104982
0.286997596308393	0.18494557913749
0.3404154698966	0.247608305518685
0.384422679029053	0.297804809496865
0.418264879498514	0.335963510464994
0.443217059029072	0.364467279439328
0.462148294098676	0.385938186035086
0.478894664202914	0.402609935928438
0.497348196528979	0.416671955253939
0.520392068821106	0.43063840870941
0.549018234954697	0.447043077234334
0.581957728751851	0.467423044905012
0.616039135070642	0.491239054228455
0.647324914353781	0.515688228178739
0.672743602146624	0.536812882565651
0.691547340195822	0.551533583968139
0.705871006159942	0.559744472864879
0.720091602923314	0.565326728451188
0.739248295463809	0.575331533665489
0.767189499532973	0.597511095412177
0.805225437621254	0.63718023128352
0.851756128179677	0.69472807346979
0.902809683217402	0.764809505762992
0.953204570250389	0.83761981318645
0.998186772943735	0.901979741333102
1.0352105615041	0.949341157302968
1.06503970596613	0.977249738685179
1.09140237569651	0.990566266019711
1.11926488845159	0.999404460227026
1.15259440248849	1.01457164264022
1.1927345804103	1.04304927983417
1.23814598553699	1.08580395060265
1.28542093557119	1.13851329431871
1.33089350542742	1.1943810399356
1.37210808683954	1.24745269037939
1.40853839515999	1.29485162754529
1.44138288663235	1.33716051608861
1.47279574508146	1.37708423842635
1.50497218487043	1.41732840104014
1.5392817311003	1.45902321961955
1.57542766939182	1.50122726807256
1.61053489651874	1.54082751063192
1.63830257331435	1.57204650508094
1.64871956479125	1.58568327063992
1.62896699977049	1.56905002387608
1.57227799167001	1.50916179099009
1.48512388463249	1.41680913765775
1.37058140000361	1.29909209387659
1.23172725912904	1.15910051157223
1.07163818335447	0.999924242670285
0.893390894025574	0.824653139096367
0.700062112488028	0.636377052776091
0.494728560087514	0.43818583563507
0.280466958169709	0.233169339598919
0.0603540280802939	0.0244174165932516
-0.162533508835054	-0.184980081456317
-0.385118931230655	-0.391933302624174
-0.60432551776083	-0.593352394984704
-0.817076547079902	-0.786147506612294
-1.02029529784219	-0.967228785581329
-1.21090504870202	-1.1335063799662
-1.3858290783137	-1.28189043784128
-1.54199066533157	-1.40929110728096
-1.67631308840993	-1.50541938820697
-1.78571962620312	-1.58481309132061
-1.86227909736894	-1.64230527701087
-1.90442287970877	-1.67416094772723
-1.91432450538039	-1.67892173529699
-1.89189126964966	-1.65767129185665
-1.84056641309928	-1.61363481185273
-1.76710086113883	-1.55160589208529
-1.68172417957906	-1.47735339252604
-1.58836209833423	-1.3967210545378
-1.49094034731858	-1.31442695222956
-1.39338465644635	-1.23317207188078
-1.29962075563181	-1.15380367136979
-1.2135743747892	-1.07662270945541
-1.13942399847259	-1.00293390574749
-1.07696025296477	-0.935593732279253
-1.02804292349452	-0.878099764327608
-0.992723447901963	-0.832775702816763
-0.968300191287352	-0.799120486372665
-0.949311058710563	-0.773292003771271
-0.928665186249944	-0.749049935441409
-0.899515364398473	-0.719635935191719
-0.857135665176433	-0.679596478804563
-0.800188886922324	-0.625950463709122
-0.730985129881863	-0.558646828299224
-0.654627466819231	-0.480418907794086
-0.577354976396839	-0.396284305209961
-0.50465422363946	-0.312835561015652
-0.439830560474913	-0.237046931663669
-0.383581767752656	-0.174460612544488
-0.334555346053498	-0.127316214462921
-0.290355543621836	-0.0936558813261123
-0.248438235107642	-0.0680627212776273
-0.206673890107343	-0.0437003985179951
-0.163729434314682	-0.0146751806236906
-0.119382254061992	0.0221534687102554
-0.0746321289487735	0.0663938276812073
-0.031472951904627	0.114488801471457
0.00771913904291929	0.160998182395857
0.0411055158619765	0.200330238833568
0.068239222937946	0.228589949096709
0.0903376743667169	0.245182552308535
0.109820031057807	0.253301006386908
0.129447618660011	0.258764624357192
0.151522838087586	0.267822292045704
0.177422310114968	0.285068373252605
0.207519921531025	0.312233170423634
0.241323672920858	0.348015916251242
0.277610460648616	0.388749175003128
0.314533490113427	0.429540941935974
0.349876032219205	0.465600737356074
0.381585468870788	0.493366552810608
0.408334852088637	0.511124993805085
0.429691184875635	0.519087024030806
0.445830088994906	0.518937749379958
0.457130919720453	0.513067443107624
0.464087435763358	0.503991224302434
0.467686203078082	0.494284357584508
0.46998477302808	0.486722138266312
0.474363025117827	0.484112080086123
0.484947105409927	0.488755973191912
0.505146492855608	0.50173181695506
0.535969004811094	0.522310289569168
0.575199634437202	0.547902564958318
0.6181049560653	0.574797298364938
0.6592911022589	0.59948694568473
0.694601125132714	0.619888617030802
0.722181615470947	0.635764059195922
0.742619375983193	0.648305282776668
0.758498073934774	0.659655372696649
0.773612646719522	0.672932300766508
0.791867663638352	0.692167271393114
0.816022002700616	0.721125485686274
0.84672140889259	0.761222070603784
0.88232352501858	0.81008002000896
0.919683196761611	0.861814667609695
0.955451957934734	0.908875490804871
0.987146379286099	0.944605800998689
1.01351138859771	0.96531901026627
1.03425910435522	0.970981867246137
1.04960974123349	0.964438717570895
1.05997825876221	0.949816249403996
1.06595969621097	0.93109684925256
1.06859376319552	0.911543163054118
1.06967575155544	0.894014916796344
1.07179875746027	0.881719560937647
1.07797049730414	0.878623330562843
1.09089267588216	0.888892562620876
1.1121385165396	0.915346007481372
1.14155027062895	0.957620800979746
1.1772523615539	1.01126971182727
1.21644663020581	1.0687722327804
1.25663800745753	1.12234616746964
1.2965676205516	1.16719812336067
1.33616976293615	1.20333447823248
1.37534576672081	1.23452555655712
1.41207257879046	1.26450607247379
1.44079856919953	1.29243616651426
1.45193751961616	1.31027295537439
1.43287754970895	1.30344153347137
1.37497462334946	1.25573674150367
1.28308423481445	1.17089874281208
1.16073735248553	1.05473953220255
1.01146494474426	0.910857593442931
0.838797979972237	0.742851410301069
0.646267426551042	0.554319466544813
0.43740425286226	0.348860245942008
0.215739427287475	0.130072232260504
-0.0151960817917288	-0.0984460907318532
-0.251871305993766	-0.333096239267215
-0.490755276937052	-0.570279729577734
-0.728317026240002	-0.806398077895563
-0.961025585521032	-1.03785280045285
-1.18534998639856	-1.26104541348176
-1.39775926049099	-1.47237743321443
-1.59472243941676	-1.66825037588302
-1.77270855479426	-1.84506575771969
-1.92818663824192	-1.99922509495658
-2.05762572137816	-2.12712990382584
-2.15749483582138	-2.21565494860319
-2.21781505079884	-2.27729513435281
-2.25454014842094	-2.30840495826832
-2.26441224139428	-2.30707131845054
-2.24562605027083	-2.27323628092622
-2.19844613448918	-2.20889047799161
-2.12342137905634	-2.1173006283746
-2.03100269707692	-2.00774959737045
-1.92592605533159	-1.88765760843166
-1.81292742060104	-1.76221276232007
-1.69674275966594	-1.63660315979752
-1.58210803930697	-1.51601690162584
-1.47375922630481	-1.40564208856688
-1.37643228744013	-1.31110874010019
-1.29644085365144	-1.2263097535997
-1.22926722086737	-1.14820252304155
-1.16722057397248	-1.07422767914361
-1.10638528325784	-1.00358013915429
-1.04474637692391	-0.937508612378281
-0.982606792041964	-0.878395708057512
-0.922079829410738	-0.828239099412883
-0.865916231463374	-0.787424791504901
-0.816156288515694	-0.754191547782633
-0.773225915181323	-0.724848717748926
-0.735865928987359	-0.69478900270432
-0.701769815580698	-0.660158718130198
-0.668439947918939	-0.619560878507092
-0.633857310864777	-0.574762459442657
-0.596853425347812	-0.529814806918133
-0.557189436350983	-0.489142584056087
-0.515370655611398	-0.455662023206564
-0.472347998134972	-0.429563765854756
-0.429318609760021	-0.40813774724083
-0.387662942877157	-0.386994968091449
-0.348787622648129	-0.362261635466408
-0.313656516564015	-0.33240813971211
-0.282134967789187	-0.298661617548945
-0.252575940122771	-0.263926581727216
-0.222079921328867	-0.230893319714851
-0.187547087795005	-0.2003974846266
-0.14708688943686	-0.17104918558788
-0.100959592095964	-0.140374265898271
-0.0514456009324978	-0.106633745163428
-0.0017215791467357	-0.0700140879558156
0.0455794241453282	-0.032223432388887
0.0893615066931585	0.00529060937312075
0.13024377027366	0.0430574130620458
0.170053171751116	0.0838638370269729
0.210955458494203	0.13141041443639
0.2544659350716	0.188153674019294
0.300575056100325	0.253372125845601
0.347334600719389	0.322417883195998
0.391227598290807	0.387786248676169
0.428338429128973	0.441607850035409
0.455891262887534	0.478393143419315
0.47343817157255	0.496952396854594
0.483051855232995	0.500771660167385
0.488376002088394	0.496579519662832
0.493119552243207	0.491666013549261
0.499917281162266	0.491364461936382
0.510010233359064	0.497967579210508
0.523496677387434	0.511189384032657
0.53971334939412	0.529427242746111
0.557551539782273	0.550979385991714
0.575809590445785	0.57469533552112
0.593750497903863	0.600052711773045
0.611719579841117	0.626905808213033
0.631300833160055	0.65497999671148
0.654644282873168	0.683220845847918
0.683271845607736	0.709625583238357
0.717177691588374	0.732270912762625
0.754886864537499	0.751060076881933
0.794398231875633	0.768574725621717
0.834242759762251	0.789108316398392
0.873949617403132	0.816592091811863
0.913823887584542	0.852884988502965
0.954370381619605	0.897333839516866
0.99577970502182	0.947326756474207
1.03768095457633	0.999073820771926
1.07908351045254	1.04818720994095
1.11840953984279	1.09021253098967
1.15371042268042	1.12145317906466
1.18322338215123	1.14016018915547
1.20614690139452	1.1477689261615
1.22325693951867	1.14939604857424
1.23697123655092	1.15273078512279
1.25070054545579	1.16535540401105
1.26770780844843	1.19177795460906
1.29000515504415	1.23190354893669
1.31788266094257	1.28174219107505
1.35025520851281	1.33558002803986
1.38550496716774	1.38816133506558
1.42240176341381	1.43603363729122
1.46069808816157	1.47793807157944
1.50097985980638	1.5144683162023
1.54372740852855	1.54733487333466
1.58802812392827	1.57838396402318
1.63047478559261	1.6082648541793
1.66458743445452	1.63473396101089
1.68095176108066	1.65126850192645
1.66821837142818	1.64709454548243
1.61812713840075	1.60915065156267
1.5318168059578	1.52565942231984
1.41302657891774	1.40732370407829
1.26549566209897	1.25839596905695
1.0929632603199	1.08312868947476
0.899168578398944	0.885774337550626
0.687850821154505	0.670585385503485
0.462749193404991	0.441814305552257
0.22760289996881	0.203713569915868
-0.0138488543356293	-0.0394643491867574
-0.257866864689921	-0.283466979536695
-0.500711926275655	-0.52404184891502
-0.738644834274426	-0.756936485102807
-0.967926383867826	-0.977898415881131
-1.18481737023744	-1.18267516903107
-1.38557858856488	-1.36701427233369
-1.56647083403172	-1.52666325357008
-1.72375490181955	-1.65736964052131
-1.85369158710998	-1.74729831179958
-1.95254168508458	-1.81615044071499
-2.01066203140469	-1.86173326056731
-2.04375726218467	-1.8827543325657
-2.04948308048764	-1.87919935592697
-2.02797917938837	-1.85211846476958
-1.98203782820671	-1.80321892625302
-1.91642262490298	-1.73477174469785
-1.83625942508753	-1.64986358908457
-1.74870649673552	-1.55274673160127
-1.65742366991634	-1.44905431284522
-1.56607077469932	-1.34568231546761
-1.47830764115383	-1.25012600419608
-1.39821792261871	-1.16915783569559
-1.32840569704912	-1.10698569685461
-1.268849190106	-1.06344990609723
-1.21762009598216	-1.03330307101166
-1.17061978265875	-1.00749399177556
-1.12274063753494	-0.976259027949174
-1.06967052015347	-0.932614083076025
-1.00947988702649	-0.874530358224805
-0.943199374185568	-0.804837057387714
-0.874208846842837	-0.729243801622884
-0.806786111202199	-0.653725517954651
-0.744457412560493	-0.582451448280203
-0.688883297136411	-0.517142431250916
-0.639700932462506	-0.458038109029074
-0.595216928551235	-0.405518524152185
-0.55351967091108	-0.361092039176813
-0.51350433063666	-0.327048595788559
-0.475339589758037	-0.304981471434035
-0.440133097598454	-0.294297423623801
-0.408930266566213	-0.291802010701115
-0.381603960579963	-0.292488333227378
-0.35633081285389	-0.29092255446882
-0.329996894403698	-0.282562431669432
-0.299358545524584	-0.264688948376038
-0.262377083419206	-0.236832052885856
-0.21906922442322	-0.200467690776391
-0.171536988223513	-0.158149611366933
-0.123284902678533	-0.112790919705867
-0.0781587430618456	-0.0675201124277042
-0.0392402959071237	-0.0257199955615414
-0.00796931270621796	0.0093834715709126
0.0162792929786829	0.0356263684719121
0.0359352313977781	0.0526955171925184
0.0542907967670507	0.062180760958173
0.0743036142489614	0.066919222591423
0.0977586830010071	0.0702558766817935
0.125082053190997	0.0755538501334405
0.155565809499684	0.0857204482006575
0.187730176180106	0.102636860094131
0.219892091741995	0.126822283585018
0.250955881891265	0.157657928640408
0.281108964433862	0.193966616151994
0.311931933067439	0.234221021011428
0.34559967576456	0.276118632534082
0.38344087873367	0.316204876934902
0.42474678873393	0.350244976365305
0.466712846500318	0.374492529731786
0.505611313659398	0.387350087639984
0.538439552527366	0.390352605196251
0.56416943296242	0.387819853169055
0.584112961478225	0.385580299906724
0.601293666259712	0.38939934331709
0.619125512161065	0.403346396118275
0.640052576294959	0.428459248704862
0.664751666291187	0.462278347359598
0.692111066915089	0.499483878794959
0.719892890440473	0.533516426375664
0.745829861273812	0.558883717955326
0.768720685368647	0.573427202240948
0.789063657292887	0.579507802861135
0.808974976862024	0.583478207231746
0.831408682137242	0.593597604274698
0.85901336439377	0.617078998991484
0.893148600498845	0.657394160687976
0.933465041666929	0.713056266471564
0.978104871766513	0.77834977793634
1.02429409892649	0.845411050473268
1.06907172864927	0.90667557616398
1.10999172337087	0.956865652238917
1.14566010568113	0.993983212278178
1.17594711259205	1.01923265052559
1.20181396443625	1.0362004993011
1.22485498299535	1.04958377154538
1.2467613549223	1.06364308197869
1.26895091588401	1.0809538821006
1.2924767250333	1.10209827789082
1.31809718156741	1.12631122219031
1.34638292029026	1.15269822808067
1.3778585659336	1.18131412907808
1.41308683212203	1.21332771682861
1.45244718293183	1.25016266725485
1.49541315870483	1.29212294772958
1.53942708990278	1.33696133180288
1.57888166931496	1.37879820810103
1.60494233381166	1.40800599447601
1.60660498607943	1.4124637962014
1.57325606620315	1.37987218359425
1.50392367570697	1.30650571257797
1.4022905667938	1.20487311614309
1.27179981008447	1.07802465198166
1.11589447619979	0.929010577785738
0.938017635760563	0.760881151247379
0.741612359387618	0.576686630058636
0.530121717701765	0.379477271911565
0.306988781323817	0.17230333449822
0.0756566208745912	-0.0417849244893445
-0.1604316930251	-0.259737247359073
-0.397833089754441	-0.478503376418911
-0.633104498692617	-0.695033053976805
-0.862802849218813	-0.906276022340697
-1.08348507071222	-1.10918202381854
-1.29170809255201	-1.30070080071826
-1.48402884411738	-1.47778209534783
-1.65700425478751	-1.63737565001518
-1.80719125394159	-1.77643120702825
-1.9311467709588	-1.88652037621011
-2.02014050631608	-1.97196322352461
-2.08339785042921	-2.03245639054957
-2.12543649906608	-2.06009512843503
-2.14076785991012	-2.05038832036871
-2.12505765846048	-2.00326298068359
-2.07584333776588	-1.92182042330607
-1.9986135086659	-1.81701453395298
-1.901454971172	-1.69779749922673
-1.79092984995796	-1.57055776268514
-1.67360026969759	-1.44168376788602
-1.55602835506467	-1.31756395838719
-1.444776230733	-1.20458677774646
-1.34640602137638	-1.10840626931755
-1.26855189316669	-1.02611025551154
-1.20787465029577	-0.957622959801259
-1.15823324806953	-0.902204920908504
-1.1155929271733	-0.858049128656138
-1.07584564076934	-0.821844389317714
-1.0351355414447	-0.788732873884408
-0.990055289727352	-0.753062777854964
-0.938161867794189	-0.709977130452454
-0.878853080794799	-0.657146213556127
-0.81405603590258	-0.595705858297264
-0.748073996643694	-0.530057132296309
-0.686335371500553	-0.466591624570475
-0.633347729372164	-0.411553099066992
-0.590700893824438	-0.368641796616189
-0.556138314785189	-0.337347620942159
-0.524282811055796	-0.312893009809539
-0.488796834229742	-0.287919981598087
-0.445049739046253	-0.255204725978568
-0.39210129109145	-0.210342506936523
-0.333064964895364	-0.153481115970826
-0.273617687641608	-0.0893734552406812
-0.219324885480421	-0.0254950915138897
-0.173152212158628	0.0311288134841558
-0.134458346565659	0.076917781668547
-0.0997806738244471	0.112995028953986
-0.0646658247165501	0.144131887299796
-0.0255565051389167	0.175985633236284
0.0189075743352571	0.212002574075672
0.0675084205991197	0.25164427432794
0.116948648995124	0.290796796792562
0.162868952659734	0.323741189646525
0.200997093755802	0.345412109986207
0.228138816411754	0.35304702508637
0.242833711258983	0.346826174901676
0.245635390660165	0.329507111341026
0.239098835037295	0.305516689065814
0.227497665734467	0.280063926198947
0.216153808553244	0.2585066516988
0.210317826998251	0.245639806625297
0.213789786281514	0.24460506874797
0.227799473453384	0.255871666908105
0.250808537447367	0.277178433222177
0.279525526983852	0.304847193788838
0.310596465874153	0.335723327767729
0.341940961527012	0.368219264757806
0.373068922678465	0.401639272305744
0.404484924339149	0.434624344386828
0.43677057788337	0.464405435152716
0.469954211077111	0.487753977588336
0.50349952968956	0.502904506827152
0.536777248842122	0.511041931071726
0.569594747149471	0.516488913978525
0.60245009030234	0.525491046364864
0.636454907532473	0.544037532805704
0.672975729989662	0.575525159333974
0.713015936672287	0.619289300683328
0.756501614250659	0.67071005911475
0.801866865066183	0.722847172470029
0.846306976657248	0.768969332084354
0.886710988751572	0.804936825169306
0.920816051691649	0.83023961974154
0.947989686994607	0.847324863475983
0.969410692692975	0.860043395286969
0.987744420954635	0.872332637437229
1.00642611389083	0.887584548332009
1.02866253172305	0.908383257276183
1.05642058748535	0.936234417088635
1.08985773947146	0.971350626188719
1.12752813176418	1.01267149176773
1.16719273466672	1.05813589193336
1.20671860334306	1.10520150290244
1.24465741157732	1.15148096795447
1.28045226281034	1.19529483835303
1.31445947835892	1.23622287699764
1.34783310826727	1.27558048043987
1.38212859049013	1.31625924035599
1.4186387119242	1.36148519618412
1.45780257415297	1.41286606996506
1.49903739398637	1.46886966557844
1.54098510724778	1.52470523298911
1.58184983135931	1.57360617852399
1.61943598768988	1.60842684783986
1.65070484786088	1.62244268593127
1.67113582888641	1.60943574354364
1.67445934877814	1.56396035523087
1.6530999420348	1.46985994982113
1.59603188326251	1.33616783845105
1.50182895606529	1.16803878018671
1.37727514209636	0.970627534094173
1.22573653395096	0.749088859239514
1.05057922422436	0.508577514688799
0.85516930551181	0.254248259508096
0.642872870408561	-0.00874414723652552
0.417056011509867	-0.275244946478997
0.181084821410985	-0.540099379153251
-0.0616746072928335	-0.798152686193218
-0.307856182006333	-1.04425010853283
-0.55409381013426	-1.27323688710601
-0.797021399081361	-1.47995826284671
-1.03327285625238	-1.65925947668884
-1.25948208905207	-1.80598576956634
-1.47228300488517	-1.90928037576325
-1.66830951115642	-1.98570013252276
-1.84419551527058	-2.05317095538727
-1.99657492463239	-2.11609705308191
-2.12208164664659	-2.1755951978012
-2.21161296920859	-2.22973201505171
-2.27714176181984	-2.27396630999227
-2.32366640341964	-2.30187949428581
-2.34499692437044	-2.30660584039382
-2.33645991406651	-2.28281509253724
-2.29603821784092	-2.22844142562608
-2.22390832889565	-2.1436337190792
-2.13096527454993	-2.03626201133765
-2.02204737008223	-1.91484012464956
-1.90199293077102	-1.78519420662779
-1.77564027189475	-1.65315040488521
-1.6478277087319	-1.52453486703469
-1.52339355656092	-1.40517374068909
-1.40717613066027	-1.30197988685342
-1.30401374630842	-1.21572019584578
-1.22057864928679	-1.14069753317723
-1.15152074640035	-1.07022544659064
-1.08935332508814	-0.997884349123594
-1.03063351538504	-0.920074294707505
-0.972925350652229	-0.837244896923498
-0.915199495663425	-0.753396104419618
-0.857766565793903	-0.674294659910052
-0.801886905792615	-0.60515045290276
-0.749187521144908	-0.548594556550989
-0.700962026537338	-0.503921411957445
-0.657544548592034	-0.467885636073997
-0.617977672490561	-0.436331548423125
-0.580079029414936	-0.405563383276789
-0.540978741626733	-0.372885654405289
-0.498018360733992	-0.336475607679705
-0.449643378277913	-0.295103806323956
-0.395895881537382	-0.2481599822355
-0.338342393646342	-0.196016216590194
-0.279531594187678	-0.140305947746086
-0.22218121194814	-0.0836604875908897
-0.168417501576427	-0.0289069392035286
-0.119429706124358	0.0218399047374213
-0.0756112014493111	0.0677879225609887
-0.0369760506437871	0.109483186204749
-0.00352415734239105	0.148124306950552
0.0246875723204198	0.184478970258684
0.0477704121000042	0.218056068675419
0.0663626122766067	0.247048368645022
0.0819125700235207	0.269046435424425
0.0966892694502307	0.282213284780318
0.113434130879897	0.286498949073235
0.134739597401599	0.284379755623257
0.16245578310456	0.280740288109013
0.197454182621533	0.281923520587988
0.239691386899894	0.294225908669956
0.288233589617708	0.322220004240607
0.341123783977725	0.367210416817606
0.395349299200702	0.426169294269923
0.447218416535307	0.491865403675449
0.493163468614275	0.554609630765638
0.530688450743609	0.605168206102701
0.559063086533516	0.637878584735478
0.579447797335666	0.652679975754973
0.594393938103961	0.654996090066333
0.607045744242601	0.653488397518649
0.620496271400022	0.656791123046519
0.637487217146776	0.670781003444493
0.660210739943043	0.697371220996174
0.68984004313245	0.734789423088747
0.725855125039336	0.778639963368393
0.765721993684435	0.823053529547541
0.805439539207931	0.861786441997226
0.840965066861147	0.889649461222418
0.869905439571462	0.904227800574132
0.892544192908384	0.90704892865723
0.911647968798858	0.903296385043235
0.931219713338507	0.899902055625064
0.954867952187649	0.903111016977283
0.984540710688863	0.917011222714672
1.02010176487522	0.943335480032025
1.05979907011765	0.981789325128932
1.10131623395357	1.03043290551948
1.14290553313182	1.08621186169132
1.1840566365155	1.14557757911356
1.22546259623767	1.20487024089031
1.26846612483975	1.26046663215154
1.31427362964343	1.30901054226162
1.36320847345699	1.34799568867001
1.41427926767716	1.37670182871171
1.46523959680253	1.39690336853567
1.51306515983904	1.41240547113085
1.55458344079887	1.42725466711104
1.587087617443	1.44379951298354
1.60900342703209	1.46192653470155
1.62061148406958	1.47987906315021
1.62448821326792	1.49601621414708
1.62522381041901	1.51021023935995
1.62824278664681	1.52385561332546
1.63794671478668	1.53852602073804
1.65576263742034	1.5541708443537
1.67876973597357	1.56772713390846
1.69933918413425	1.57267929362859
1.70595728811304	1.55986955502886
1.68518803723292	1.51937917036711
1.62925824716235	1.44151889121347
1.54486176083485	1.33759591056587
1.43467734232974	1.21538846592346
1.30138375572636	1.07687002572209
1.14765976510405	0.924014058397596
0.976184134542133	0.758794032385817
0.789635628119949	0.583183416122591
0.590693009916831	0.399155678043757
0.382035044012113	0.208684286585152
0.166340494485128	0.0137427101826152
-0.0537118745847883	-0.183695582728016
-0.275443299118303	-0.381657123710902
-0.496175015036082	-0.578168444330205
-0.713228258258791	-0.771256076150087
-0.923924264707095	-0.958946550734711
-1.12558427030166	-1.13926639964824
-1.31552951096316	-1.31024215445483
-1.49108122261225	-1.46990034671864
-1.64956064116959	-1.61626750800384
-1.78828900255587	-1.7473701698746
-1.90458754269173	-1.85571132683425
-1.99035714414045	-1.9414440747814
-2.0516834583634	-2.00790385389205
-2.09289903856746	-2.05153280285868
-2.10928480965109	-2.06864993665165
-2.09698120060113	-2.05635760626586
-2.05477282537057	-2.01373378638568
-1.98441163117497	-1.94298320960756
-1.89631716081477	-1.84953556148997
-1.79714999172227	-1.74279983110962
-1.69357070132974	-1.6316522001291
-1.59223986706943	-1.52411640223642
-1.49981806637364	-1.42617733217177
-1.42358489034184	-1.34043078682048
-1.36322303768993	-1.26662464841309
-1.31447531032433	-1.20250316674395
-1.27290242961937	-1.14510819684519
-1.23348632235021	-1.09199766639481
-1.19204411644097	-1.04197297401122
-1.14632237417349	-0.995195753051192
-1.09632957816898	-0.95262955044141
-1.04378042894591	-0.914973492748171
-0.991009727813485	-0.881638056746655
-0.939986984934684	-0.850346803878807
-0.891857730750422	-0.817604603749726
-0.846981209218147	-0.779793860371426
-0.805154817483077	-0.734445967297632
-0.765762182459919	-0.681345007889046
-0.727824631772951	-0.6230339486543
-0.690093971601406	-0.564248717412066
-0.651307366669057	-0.510345991664843
-0.610559069781025	-0.465389673605417
-0.567614684424446	-0.430794152042078
-0.52303971489451	-0.405123254717817
-0.478047847043136	-0.384963174654608
-0.434091506522116	-0.366356021136917
-0.392442288642791	-0.346179169623499
-0.353973309256509	-0.323071036276745
-0.319117915572935	-0.297793745814625
-0.287913020761494	-0.272816277406686
-0.260066284985671	-0.25105776414137
-0.235010785752974	-0.234255382517954
-0.211959104757731	-0.221780916875296
-0.189989575990233	-0.210588837128708
-0.168251743826415	-0.196460810961426
-0.146293187459166	-0.176108704902876
-0.124334508625851	-0.149142377257077
-0.103285962527626	-0.118795518536179
-0.0843955216553707	-0.090835641331834
