# Supplementary material for: A multiwavelength photoplethysmography dataset with blood pressure and heart rate reference measurements
Source: Data Brief. 2025 Nov 14;63:112284. doi: 10.1016/j.dib.2025.112284 (PMC12682042; doi:10.1016/j.dib.2025.112284)
Supplement: Supplementary file 1 [file mmc1.zip › ppg_csv/ppg_subject_088.csv]

IR_PPG	Red_PPG
-1.82819788126729	-1.72942332454376
-1.77779089372235	-1.67528727663053
-1.71639502932389	-1.61193602272783
-1.64811872558311	-1.54281570549914
-1.57674549776551	-1.47118778263299
-1.50542916443205	-1.40001800565109
-1.43647556461254	-1.33178345253572
-1.37120779409726	-1.26821538844817
-1.3099550973257	-1.21005074691592
-1.25217989169626	-1.15689245343974
-1.19672715377685	-1.10728323867832
-1.14215071522645	-1.05902048458067
-1.08704752120087	-1.00966328508464
-1.03034279178248	-0.957125895617835
-0.97147164755827	-0.90018576550359
-0.910396606173383	-0.838703358013917
-0.847442510841753	-0.773469650109744
-0.783018687640581	-0.705791007062219
-0.717356265493134	-0.636992643911103
-0.650364146932792	-0.567996928366692
-0.581624022314645	-0.499079189189636
-0.510488139832457	-0.429851566305978
-0.436264101066448	-0.359449655457671
-0.358454459190094	-0.286806170719753
-0.276934349577102	-0.210904056889985
-0.19196988593752	-0.130984036126089
-0.104111934756544	-0.0467191704531045
-0.0140696354341715	0.041632883394171
0.0773483245332332	0.133093209330731
0.169189803851947	0.225891860878226
0.260270828493336	0.317597158580347
0.349168250547775	0.405516714652239
0.434393335500785	0.487291355012734
0.514721441180092	0.561490352884776
0.589512641087226	0.627955931578471
0.658831031428219	0.687727075846845
0.723285073337999	0.742585876878001
0.783665434600341	0.794406470558174
0.840561135943393	0.844516282956222
0.894142613919076	0.893297722725675
0.944230095871738	0.940218144866591
0.99063519486003	0.984304823944699
1.03359325328661	1.02484405523846
1.07403516855752	1.06196696603922
1.11354919417144	1.09686976125063
1.1540585983077	1.13160890118063
1.19737886923361	1.16858624131196
1.24483669093024	1.20992166792783
1.29701988179634	1.25688562451196
1.35361815595071	1.30947857121905
1.41332537707486	1.36620346178213
1.47383404696004	1.42409031339107
1.53196794789526	1.47901023977844
1.58394527339009	1.52621271785745
1.62569066643829	1.56091750048297
1.65310052950743	1.57878661393128
1.66223714908624	1.57620194186839
1.64952092634547	1.55038801614228
1.61198851979556	1.49945668715317
1.54758681595706	1.42241449280009
1.45021909250265	1.30981600801642
1.3235267814353	1.17633690304024
1.17643142591741	1.0248914780614
1.01192815949133	0.858394033269717
0.833012115699426	0.67975886885504
0.642678428084047	0.4919002850072
0.443922230187548	0.297732581916034
0.239738655552283	0.100170059771376
0.0331228377206056	-0.0978729812369384
-0.17293008976513	-0.293482240919074
-0.375424993362568	-0.483743419085195
-0.571366739529355	-0.665742215545466
-0.757760194723138	-0.836564330110052
-0.931610225401562	-0.993295462589117
-1.08992169802227	-1.13302131279283
-1.22969947904291	-1.24765362068393
-1.34233968628774	-1.33805345909309
-1.42962757927127	-1.40939574789374
-1.49707057908116	-1.46088024428583
-1.54308311641307	-1.491955723174
-1.56633925870457	-1.50236185486078
-1.56630063507291	-1.49220838611814
-1.54368417381964	-1.46222149584498
-1.50072858050024	-1.41411563599555
-1.44113181887471	-1.35090400539531
-1.36965938067174	-1.27692612961924
-1.2915678211359	-1.19745723208264
-1.2120169649748	-1.11796732525443
-1.13557644406163	-1.04330445939041
-1.06586815462416	-0.977104669587187
-1.00535395842664	-0.921540312347797
-0.955236090155285	-0.877311505736948
-0.915436224025973	-0.843744225934762
-0.884672829711386	-0.81894976355547
-0.860688100219963	-0.800097382783167
-0.840623917866017	-0.783838125900233
-0.821463145826858	-0.76681501314566
-0.800424065394985	-0.746119385638875
-0.775233364625137	-0.719583088816543
-0.74427085318586	-0.68588699539207
-0.706607040816177	-0.644531124059945
-0.661959298628825	-0.595723652389454
-0.61058972970363	-0.540210175316788
-0.553150073656294	-0.47906628828767
-0.490490327667214	-0.41349714741403
-0.423487930857468	-0.34466876235005
-0.352958899503551	-0.273590053074367
-0.279666007099836	-0.201069342679576
-0.204391777205293	-0.127774812656987
-0.128004885898154	-0.0543649890573666
-0.0514377751486781	0.0184254329442492
0.024442181101874	0.0898289779757458
0.0989871284818043	0.159209481188793
0.171843766993107	0.226253386699122
0.242919995648127	0.291069485941838
0.312289366161095	0.354117601356077
0.380072218543387	0.415957759674654
0.446329147811034	0.476934329166483
0.511023519603461	0.536997428583327
0.574072373236424	0.595771912592871
0.635431099432772	0.652778031826854
0.695130275133861	0.7076324190431
0.753230000196828	0.760150812071379
0.809730928775781	0.81037822135488
0.864527351097745	0.858583205273377
0.91746513342612	0.905220262922728
0.968480807962195	0.950854241204505
1.01773743128261	0.996048499512581
1.06568654279556	1.04123933874058
1.11302165237495	1.08664140791673
1.16052066555668	1.1322311765215
1.20881895698381	1.17783224502361
1.25821186441371	1.22328622008244
1.30858582095985	1.26860746119956
1.35948153727186	1.31396410120809
1.41019645038043	1.35942563508028
1.45980640517769	1.40458533725418
1.50703184858716	1.44819847857436
1.54998777201458	1.48792186914974
1.58595368658996	1.52023582507114
1.61130762636985	1.54062957872231
1.62171382541193	1.54407808036765
1.6125836276284	1.52576107933527
1.57975004785136	1.481878092331
1.52019435612116	1.41031945354062
1.42789542682195	1.30404944452524
1.30752084733144	1.17799364582663
1.16762442919162	1.03474380092695
1.01093180623835	0.876891653308346
0.840168612307507	0.707028946452981
0.658060481234968	0.527747423843004
0.467333046856602	0.341638828960571
0.27071194300828	0.151294905287833
0.0709228035258754	-0.0406926036930533
-0.129308737754742	-0.231731954499936
-0.327257046997699	-0.419231403650662
-0.520196490367124	-0.600599207663076
-0.705401434027146	-0.773243623055025
-0.880146244141893	-0.934572906344355
-1.04170528687549	-1.08199531404891
-1.18735292839207	-1.21291910268654
-1.31436353485576	-1.31952715811613
-1.4088693645789	-1.39824454933919
-1.47835491522575	-1.45165659936396
-1.52122335179431	-1.47869012981702
-1.53715440740501	-1.47996800581521
-1.52748615227197	-1.45789403768702
-1.49531655453503	-1.41640858479996
-1.44524787376151	-1.36047089863259
-1.38281057769364	-1.29539554224726
-1.31370092651076	-1.22620142692495
-1.24301300714224	-1.157084940584
-1.17463547069501	-1.09106763234241
-1.11094357412917	-1.02987586396877
-1.05285419437822	-0.97409751244151
-1.00019446188644	-0.923558917498066
-0.952210745431254	-0.877748088739652
-0.908012859144572	-0.836100123183873
-0.866826797251638	-0.798072137370746
-0.82804084421579	-0.763064547262809
-0.791125806592843	-0.73032904556561
-0.755550857152658	-0.698988929726045
-0.720774355482236	-0.668168283280603
-0.686307426140521	-0.637128824432581
-0.651800027504751	-0.605359155773184
-0.617087271892941	-0.57261457484499
-0.582151254640424	-0.538882511819997
-0.547002897837537	-0.50424408447805
-0.511533805424531	-0.468660065874459
-0.475396880604744	-0.431779671778391
-0.437956275542379	-0.392892889473752
-0.398344413217038	-0.35109131713427
-0.355626475846044	-0.305580339243451
-0.308995101240469	-0.255986483670024
-0.2579295169114	-0.202515920398283
-0.202307715402176	-0.145902481471404
-0.142436292774496	-0.0871560572706771
-0.0789571630448299	-0.0271998405610688
-0.0126778290152661	0.0334395819420328
0.0555757596971787	0.0947404105086982
0.125043009046684	0.157068660988759
0.195079388859269	0.220933608008465
0.265211835170949	0.286714291686813
0.335168969195344	0.354395067422257
0.404818061201741	0.42337336369517
0.474018308456856	0.492465945339325
0.54250101578461	0.560198679096684
0.609890000668402	0.625313360461874
0.675873902352527	0.687274305220915
0.740415994899084	0.746507024231051
0.803860323846363	0.80423566499154
0.866882207202058	0.862027734318125
0.930327782277775	0.921283720334818
0.995026832022517	0.982887687408419
1.06163591474285	1.04710647704595
1.13049510518997	1.11364937750075
1.20144908060704	1.1817446212127
1.27363687762449	1.25015175667846
1.34532480252443	1.31707429672586
1.41386642332041	1.37998770929715
1.47582105507459	1.43550266034668
1.52718665292369	1.47942500637143
1.56366781569125	1.50707585507785
1.58093197986785	1.51379391506486
1.57485501475081	1.49545733287374
1.54177131664573	1.4488745569745
1.47873904101739	1.37197076222649
1.37246264551313	1.25363058338493
1.23653333594002	1.10908121563064
1.07505262840886	0.942215560205405
0.892122039030442	0.756926518351019
0.691843083915552	0.557106991309279
0.478317279174986	0.34664988032198
0.255646140919537	0.129448086630918
0.027931185259997	-0.0906054885221134
-0.20072607169284	-0.309617943895318
-0.426224113828183	-0.523696378246901
-0.644461425035237	-0.728947890335067
-0.851336489203209	-0.921479578918021
-1.04274779022131	-1.09739854275397
-1.21459381197874	-1.25281188060111
-1.36277303836472	-1.38382669121766
-1.47750485843495	-1.47640734763159
-1.55898378364118	-1.54312167244036
-1.61304993820555	-1.58276907034592
-1.63991296102166	-1.5954405897583
-1.64114364866319	-1.58303217243267
-1.61979093022616	-1.5492919725063
-1.58011604471299	-1.49930775058696
-1.52699864632554	-1.43860845154136
-1.46525079390713	-1.37226251721952
-1.39907565005667	-1.30428679431262
-1.33175913655033	-1.2374210003404
-1.26554684392732	-1.17314782784061
-1.20163158273067	-1.11183924123576
-1.14021974945186	-1.05301032806898
-1.08070036314195	-0.995664440722579
-1.02194759108489	-0.938637569687521
-0.962709123553575	-0.880871354638147
-0.901947435412093	-0.821615019720638
-0.839033452754	-0.760561168665072
-0.773790000190347	-0.697864854050832
-0.70641998644995	-0.634000440988791
-0.637352791182258	-0.569503175823278
-0.567050493859552	-0.504706823721443
-0.495841878270802	-0.439580363999121
-0.423870189149438	-0.373743577025609
-0.351193951073387	-0.306683043733241
-0.27798178408476	-0.238094467527242
-0.204676366876951	-0.168184952072647
-0.132011559431928	-0.0977504212116878
-0.0608503940898339	-0.0279727435436225
0.00807356809077441	0.0399414361247457
0.0743785256295863	0.105126761228497
0.138129546216183	0.167322470703908
0.199800204999662	0.226938755467056
0.26014850001507	0.284907215776054
0.320047031754219	0.342410903825751
0.380280006554785	0.400563077299312
0.441312052496379	0.460043268620044
0.503085086652805	0.52077378464376
0.564957315069857	0.581788762851001
0.62583454487948	0.641392245391967
0.684420674498834	0.697597720682762
0.73948447723412	0.748732634945369
0.790080704012841	0.793977469737657
0.835706480056182	0.833600799443673
0.876397160777048	0.868808583142457
0.912782449296221	0.901350927256451
0.946112247188339	0.93312819689001
0.978229969494523	0.965938080731822
1.0114530701221	1.00136687804019
1.04831063251351	1.04075282350816
1.09113171272389	1.08514074209774
1.14157201509731	1.13519145644201
1.20021938281459	1.19105497994412
1.26639990893767	1.25225041154622
1.33822556595456	1.31758400720427
1.4127964916366	1.3850468461065
1.4864034754351	1.45161516425672
1.5546459277312	1.51303298950859
1.61250827644216	1.56380690937973
1.65450642806601	1.59759858389912
1.67498369672258	1.60798349924396
1.66857547475852	1.58935208906142
1.63079070382489	1.53770174147507
1.55485967543678	1.44746552222617
1.4461273503731	1.32673258298376
1.31296855195175	1.18440967200047
1.15844659567641	1.02344271419118
0.985624797050767	0.84677763447075
0.797566471578488	0.657360357754048
0.597334934763255	0.458136808955943
0.387993502108748	0.252052912991304
0.172605489118646	0.0420545947749993
-0.0457657887033742	-0.168912220778103
-0.264057015853632	-0.377901608753133
-0.479204876828452	-0.581967644235226
-0.68814605612415	-0.77816440230951
-0.887817238237053	-0.963545958061118
-1.07515510766348	-1.13516638657518
-1.24709634889975	-1.29007976293683
-1.40057764644219	-1.4253401622312
-1.53253568478712	-1.52927376637747
-1.63065816217977	-1.61630109793154
-1.7091999232544	-1.68283377880228
-1.76513679730613	-1.726098957903
-1.79626329356496	-1.74473604506279
-1.80165362699982	-1.73888457712467
-1.7817909524805	-1.70987198070777
-1.73840570113765	-1.65976422723051
-1.6741421975856	-1.59104300657263
-1.59219625559543	-1.50650484947541
-1.49607527529274	-1.40931986143082
-1.3895450082502	-1.30309510743032
-1.27651660644458	-1.19181166672049
-1.16166168667084	-1.07963715714456
-1.0492733031326	-0.970692157336036
-0.943163550280419	-0.868806025019937
-0.846739405639605	-0.777204959425184
-0.762209847438243	-0.698070104100327
-0.690504237522615	-0.632076655549236
-0.63115448151687	-0.578169322174219
-0.582312876334518	-0.533744253305519
-0.540999805898877	-0.495213084031072
-0.503627179184322	-0.458795597811771
-0.466720980666749	-0.421331370802896
-0.427649780852577	-0.380873779607638
-0.385122200965809	-0.336883606859229
-0.339273963844364	-0.290014729809867
-0.291308599552761	-0.241635392446375
-0.242836591708621	-0.193271728387362
-0.195186526455436	-0.146116882153468
-0.148930646518436	-0.10066813354204
-0.10370572580627	-0.0565232478542215
-0.0582733335747103	-0.0123526410716991
-0.0107464251361339	0.033937004927413
0.0410524492731286	0.0848297340367933
0.0991438379761534	0.142640496726777
0.164922111862494	0.208848871632048
0.238750766906606	0.283516243414001
0.319737581826301	0.365056953617434
0.405802493653011	0.450530584081837
0.494080065343796	0.536376280141107
0.581547709214437	0.619289610778648
0.665626909287728	0.696900744106939
0.744525256250351	0.768027644369815
0.817278059287155	0.832499369675595
0.883613043699922	0.890787529399479
0.943777110064265	0.943700902753952
0.998407095624162	0.992223008193644
1.04848230181747	1.03746326484889
1.09533907790881	1.08065942875578
1.14065485828579	1.12315593557757
1.18630062419178	1.16630601022622
1.23404454603543	1.2113194220201
1.285197219053	1.25911531051905
1.34031273773644	1.31017978125707
1.39900407029881	1.36438096241727
1.45988479923532	1.42072999547625
1.52061893303569	1.47715642612296
1.57804852848695	1.53042757548935
1.62837034885363	1.57630832201125
1.6673129751388	1.60990956827084
1.69028311206825	1.62609167998606
1.6925327162335	1.61986737494756
1.66944244839388	1.58681419974378
1.61695476596644	1.5234721649909
1.52742851995033	1.41940530069925
1.40522114845833	1.28921527657671
1.25949109059316	1.13634664165575
1.09347531801682	0.964243944968811
0.910410802391316	0.776351735548365
0.713534515378639	0.576114562426867
0.506083428640789	0.366976974636774
0.291294513839767	0.152383521210544
0.0724047426375703	-0.064221248819363
-0.147348913303802	-0.27939278642049
-0.364729482322351	-0.489686542560378
-0.576499992756077	-0.69165796820657
-0.779423472942982	-0.881862514326606
-0.970262951221067	-1.05685563188803
-1.14578145592833	-1.21319277185838
-1.30274201540278	-1.3474293852052
-1.43790765798241	-1.44875090767618
-1.53939395011019	-1.53707417496722
-1.6250447021805	-1.61153981353547
-1.69300844773009	-1.6703313361299
-1.74118353021368	-1.71098852282329
-1.76771011213159	-1.73100273390426
-1.77154636869474	-1.72865277398422
-1.75297271213066	-1.70382292232752
-1.71384690984822	-1.65845350704699
-1.65750402894609	-1.59638720516955
-1.58831766126404	-1.52263214044407
-1.51105399202965	-1.44234786768557
-1.43018890603119	-1.35995564753135
-1.34934502017986	-1.27864536497786
-1.27097592430564	-1.20032663187001
-1.19635082760346	-1.125894881291
-1.12579367268244	-1.05561855469832
-1.05907608888565	-0.989477296664342
-0.995842302163867	-0.927351636738377
-0.935922692752634	-0.869080323240968
-0.879440099025549	-0.814480801908111
-0.826723102645774	-0.763389127176554
-0.778103862761686	-0.715690294751124
-0.733681132455655	-0.671261179621391
-0.693104742119888	-0.629793499814446
-0.655421409932479	-0.590602859693377
-0.61904107123502	-0.552562680355289
-0.581879860565211	-0.514173049236992
-0.54166902297885	-0.473699212733518
-0.496351376368226	-0.429348158006562
-0.444462093209206	-0.379531219861831
-0.385393645216651	-0.323244519716833
-0.319470160100724	-0.260415171151976
-0.247824589320981	-0.191958569624312
-0.172128177809665	-0.119464664670188
-0.0942205989268161	-0.0446856328198758
-0.0157247514099051	0.0309038383817557
0.0622063998271287	0.106269739972092
0.138912036452338	0.180702660420564
0.214060410853579	0.253624089314608
0.28745532991128	0.324526974346448
0.358952878718789	0.393089072625549
0.428521881068761	0.459328519846799
0.496362158203797	0.523662002772043
0.562949601587705	0.586804103945573
0.628914271481213	0.649496685297777
0.694752165009747	0.712150656261257
0.76050085514724	0.774589889284264
0.825572758803029	0.836056252142641
0.888880037050523	0.895468531758239
0.949251454728366	0.951835869784682
1.00598635807525	1.0047071289829
1.05929572678244	1.05446171111806
1.11041568083311	1.10230052716832
1.16132731831641	1.14996820625101
1.21417212910271	1.19932622716403
1.27056178785806	1.25188794092835
1.3310546923944	1.30841541717933
1.39504304204221	1.36871787682113
1.46105614028039	1.43171284624169
1.52721220185703	1.49561601010296
1.59150386312822	1.5580566517967
1.65177247701664	1.61604232016667
1.70544532798967	1.66588948584252
1.74923053299467	1.70327692265471
1.77897079459802	1.72346908220315
1.78978711175958	1.72168032720026
1.77652922363852	1.69353378098676
1.73444479801782	1.63556036722708
1.65564813826524	1.54118822993496
1.54354407189184	1.41554557726107
1.40676405169897	1.26778226203093
1.24865181875365	1.10123572626933
1.07255111412284	0.919243412001087
0.881805678873557	0.725142761250988
0.679759254072776	0.522271216043839
0.469755580787491	0.313966218404438
0.255138400084692	0.103565210357587
0.039251453031369	-0.105594366071914
-0.174561519305488	-0.310175068859264
-0.382956775858889	-0.506839455979664
-0.582590575561843	-0.692250085408312
-0.770119177347361	-0.863069515120409
-0.942198840148452	-1.01596030309115
-1.09548582289813	-1.14758500729574
-1.2266363845294	-1.24660661106963
-1.32391999028602	-1.33130470214558
-1.40369700259036	-1.40053888466892
-1.4643865345649	-1.45205761090027
-1.50427768245712	-1.48311520055444
-1.52203325341435	-1.49149654729693
-1.51726578074964	-1.47657975831362
-1.49099364313359	-1.43997822205426
-1.44580149068148	-1.38547367086816
-1.38562052122169	-1.31828033106916
-1.31517433235524	-1.24395477309794
-1.23926156964627	-1.16735188376425
-1.16209244091871	-1.09195128237887
-1.08683967143251	-1.01968512538299
-1.0154802402146	-0.951216746404133
-0.948929299720552	-0.88651744188256
-0.887377735632149	-0.825493400260546
-0.830677723828055	-0.768376285030255
-0.778635548756883	-0.715740451651577
-0.731147564308245	-0.668238830180973
-0.688192456822813	-0.626260489237157
-0.649712038019349	-0.589676256670821
-0.615404897211213	-0.557720172335068
-0.584504842763289	-0.528993300191071
-0.555677270341642	-0.501602150534333
-0.527147732420472	-0.473433363257534
-0.497066942998109	-0.442548287889493
-0.463978736064901	-0.407628118321057
-0.427204507194174	-0.368318193102175
-0.387000907049213	-0.325330875501899
-0.344421130618345	-0.28023618478371
-0.300903768525235	-0.234981994388669
-0.25773211694537	-0.191300913432816
-0.215590873705613	-0.150203096717212
-0.174421403773124	-0.111749014084152
-0.133620727868249	-0.0751785319119775
-0.0924221078921701	-0.0392729450553391
-0.0501962651759633	-0.00271869689542222
-0.00651175967175128	0.0356897226684969
0.0390053390542876	0.076998027299897
0.086836667396477	0.122062902255889
0.137604833874987	0.17146196974206
0.191953015447571	0.225383891165769
0.250358481435809	0.283594941202724
0.312952906949061	0.345516352058228
0.379363753089021	0.410324040100602
0.448599527381082	0.476941059571165
0.519048864793818	0.543941830487913
0.58865804689729	0.609550169398107
0.655289330936048	0.671887447831063
0.717187338586082	0.72942545707366
0.773406926250096	0.781413655540755
0.82402910589314	0.828035736709584
0.870058889248426	0.870228965075681
0.913029772663865	0.909305146577171
0.954483205500949	0.946574268905046
0.995583169526511	0.983136706605468
1.03704771150221	1.0198955870407
1.07934981013899	1.05768767962848
1.12297023546659	1.097370432609
1.16846153739536	1.13970962815762
1.21615991619183	1.18498883602967
1.2655617550551	1.23241926564578
1.31462539566596	1.27952906597033
1.35936774421641	1.32175880227922
1.3939948106219	1.3525540254227
1.41157509565894	1.36413378998688
1.40508907893968	1.34879540472264
1.36859111212598	1.30037850372737
1.29821095551507	1.21303635367651
1.1896928506254	1.09641371890993
1.05937572647129	0.959118226987197
0.910374801487491	0.804414656975928
0.745805294108772	0.635567787943752
0.568782422769886	0.455842398958293
0.382421405905589	0.268503269087178
0.189837461950639	0.0768151773980313
-0.00585419066020592	-0.115957097041521
-0.20153833349219	-0.306548775163855
-0.394099748110554	-0.491695077901343
-0.580423216080543	-0.668131226186362
-0.757393518967398	-0.832592440951286
-0.921895438336363	-0.981813943128488
-1.07081375575268	-1.11253095365034
-1.20103325278159	-1.21527326829582
-1.30190269039605	-1.30523416942852
-1.3868119923349	-1.37938795646942
-1.45196901252092	-1.43391079619811
-1.49355703781025	-1.46507970347003
-1.50892486509261	-1.47034339661379
-1.49761996727954	-1.44935033439695
-1.46191666940378	-1.40457805064307
-1.40663869830561	-1.34125172278311
-1.3383105964206	-1.26648328641518
-1.26388895051505	-1.18785152699078
-1.18945940229067	-1.11187581256975
-1.11928835203244	-1.04288522317918
-1.05546424474761	-0.982578791832444
-0.998116520708156	-0.930294464259061
-0.946022893988078	-0.883812060795726
-0.897380757629401	-0.840406953474618
-0.85052799817036	-0.797838685302844
-0.804432840086126	-0.75497423503442
-0.758873649518417	-0.71186634905387
-0.714346989043648	-0.66936297796205
-0.671794970586377	-0.628542450202403
-0.632249389139015	-0.590290862644462
-0.596477436355216	-0.555148229258385
-0.564710350749152	-0.523308265592846
-0.536512738952467	-0.494569482961482
-0.510786878581943	-0.46817643335697
-0.485896642281915	-0.442720358496807
-0.459913943607836	-0.416307419227275
-0.430932595527405	-0.386969315911637
-0.397319953044569	-0.353084959181487
-0.357814694894102	-0.313585864077821
-0.311511976105859	-0.267877359935058
-0.257858062231187	-0.215642045370124
-0.196727609434546	-0.156767089539416
-0.128546278890099	-0.0914556561475753
-0.0543716920947803	-0.0204125398791197
0.0241444608620409	0.0550561061505494
0.104968987734524	0.133146077793007
0.186053896359839	0.21184822720207
0.26572057040548	0.289296404339289
0.342887452327071	0.364032608506625
0.417049824146541	0.435140435304711
0.488052284065899	0.502237171207918
0.555813469726197	0.565320604419436
0.62018027184432	0.62454698319132
0.680969696800897	0.680095993698393
0.738130712728996	0.732193732503633
0.791932398161879	0.781252141747269
0.843109791672841	0.828063395839822
0.892910456733048	0.873935771260877
0.94300596697822	0.920630323180176
0.995263894334975	0.970072034757196
1.05140781525016	1.02393865804378
1.11262173045309	1.08325026729768
1.17918133128765	1.14804401002751
1.25021590777489	1.21715603575667
1.32365875291636	1.28811194923784
1.39635152022291	1.35718460697452
1.46423927066454	1.41968644335156
1.52261940329169	1.47045275316599
1.566446240883	1.50436467645217
1.59072058089588	1.51679123140784
1.59096636937932	1.50393596616092
1.56371938414977	1.46313189060991
1.50690821270663	1.39308547508175
1.41580417119286	1.28758874334657
1.29631410811854	1.16157180557887
1.15701288016728	1.01787507802007
1.00084133217778	0.859338976911623
0.830740308988754	0.688803918494957
0.6496506554389	0.509110319011511
0.460513216366928	0.323098594702723
0.266268836611542	0.133609161810029
0.0698583610114482	-0.0565175634251343
-0.125777365594647	-0.244441164761329
-0.317697498368038	-0.427321225957119
-0.50296119247002	-0.602317330771067
-0.678627603061885	-0.766589062961737
-0.841755885304928	-0.91729600628769
-0.989405194360445	-1.05159774450749
-1.11863468538973	-1.16176387726296
-1.21785919245756	-1.24883933231488
-1.29934828707228	-1.31759506617794
-1.36162760634113	-1.36677039325815
-1.40305562469881	-1.3950870688587
-1.42236500037646	-1.40159457874154
-1.41926983867706	-1.38621477345164
-1.39492057457363	-1.35032015322077
-1.35202298122532	-1.29703107545692
-1.29456763180223	-1.23096733339537
-1.22725270302224	-1.15747792884286
-1.15478433588076	-1.08165100145291
-1.08126122616237	-1.00747892892898
-1.00977744771722	-0.937435927160213
-0.942290174447372	-0.872516689045846
-0.8797302357856	-0.812614781344045
-0.822255873542676	-0.757061163857791
-0.769509196246832	-0.705115108893015
-0.720785862665671	-0.656213180138652
-0.675126289985343	-0.609934157312608
-0.631396946965919	-0.565811236945476
-0.588425504397873	-0.523194512011743
-0.545186232927296	-0.481270076052296
-0.500964863614548	-0.439198489443962
-0.45544088281583	-0.39629748099063
-0.408664305451071	-0.35219331998681
-0.36093219240243	-0.306858164767859
-0.3125984217601	-0.260480298353601
-0.263874727418207	-0.213212588158203
-0.214692288675369	-0.164944356718445
-0.164667826214627	-0.115226456428673
-0.113170406409844	-0.063358098697986
-0.0594430733152403	-0.00855818186631819
-0.00273645318646516	0.0498500042383204
0.057545241697523	0.11226627287494
0.121679729431528	0.178670200809662
0.189497081959075	0.248573403921039
0.260368923067764	0.321093537908752
0.333341694302144	0.395098838265582
0.407356328724967	0.469398347560094
0.481470452454782	0.542975448858583
0.555015340413617	0.615209844799277
0.627643336414897	0.685988080735636
0.699272243862023	0.755616223232484
0.769957405412625	0.824534564897444
0.839697792040887	0.892954579981905
0.908210502007918	0.960586678877641
0.974793053128302	1.02656776493083
1.03838390598277	1.08959769934568
1.09780764901808	1.14822435804473
1.15208629984185	1.20119963099112
1.20070507253486	1.24782252445105
1.24376561973732	1.28817834807629
1.28198906875632	1.32321294143964
1.31659413621694	1.35460974186479
1.34912093262453	1.38444683795658
1.38123157892837	1.41471239375617
1.41445824625561	1.44686513187603
1.44988104009191	1.48156191762496
1.48776584174911	1.51851190627423
1.52723803658142	1.5563378979351
1.56606830156107	1.5923952701546
1.60060111287063	1.62262889681431
1.62583340208217	1.64161637587719
1.63566483462619	1.64292703660919
1.62335283976473	1.61980122721871
1.58219119141399	1.56601033169805
1.5002403415438	1.46642227065554
1.37355843219788	1.33332333279239
1.21193197753248	1.17087496038289
1.02035083882614	0.983238595701315
0.803804877357396	0.774575681021942
0.567283954404782	0.549047658619049
0.315777931246834	0.310815970766914
0.0542766691620862	0.0640420597398152
-0.212229970570926	-0.18711263218797
-0.478752126673668	-0.438486662742164
-0.740299937867604	-0.685918589648489
-0.991883542874199	-0.925246970632667
-1.22851308041492	-1.15231036342042
-1.44519868921123	-1.36294732573747
-1.63695050798459	-1.55299641530954
-1.79877867545647	-1.71829618986235
-1.92569333034833	-1.85468520712163
-2.00303301151673	-1.94928943811361
-2.0477881121491	-2.02319506640661
-2.06465506540057	-2.07509247520705
-2.05945073020279	-2.10297657000556
-2.03708090475863	-2.10482481859446
-2.00008514678912	-2.07942838550037
-1.94860834430042	-2.02712353209686
-1.88162691689725	-1.95019183291887
-1.79862424723686	-1.85281391554024
-1.70089528591198	-1.7399703934469
-1.59192476590869	-1.61984775444971
-1.47728419449528	-1.49832805556652
-1.36362006932037	-1.3812933538152
-1.25664781543861	-1.27428725214075
-1.16137964418051	-1.18093717929236
-1.08060643899846	-1.10283019295643
-1.01478923376768	-1.03950345210403
-0.962257390352682	-0.988755459431924
-0.919796148881423	-0.947200031271103
-0.883447176953308	-0.910909484066467
-0.849318711256821	-0.876041766477789
-0.814220631447888	-0.839411495475709
-0.77602444148645	-0.798936616703931
-0.733762975662215	-0.753831943363794
-0.687544255780628	-0.704496345012136
-0.638319206721139	-0.652167446845483
-0.587499978321222	-0.598458315392508
-0.536478513485514	-0.544899727290784
-0.486173083647091	-0.492573973337764
-0.436731877387178	-0.441859415197126
-0.387466114578093	-0.392283076477718
-0.337013976451216	-0.34252001488061
-0.283672461904843	-0.290612238703243
-0.225792871217077	-0.234411923650826
-0.16214583803672	-0.172109883281274
-0.0921834408776177	-0.102646396887097
-0.0161294749470695	-0.025905615661579
0.0651200135858773	0.0572800532498428
0.150218697489178	0.145278797628743
0.237609952941531	0.235952216989225
0.325715986131964	0.327058229708669
0.413065884721016	0.416654432081797
0.498386773128391	0.503346737564342
0.580694846926132	0.58629780408997
0.659396101278153	0.665083761313877
0.73434420858979	0.739557856051879
0.805781075424235	0.809783456793264
0.874136832895126	0.875980367294504
0.939760884025219	0.938420811989498
1.00270980151141	0.99730567088912
1.06269327879645	1.05270144151465
1.11921049311752	1.10459217930825
1.17181138277163	1.1530211471296
1.22033567308511	1.19821653026497
1.26500814380626	1.24063023826593
1.30639407154686	1.2809013457366
1.34529495009925	1.31976541196271
1.38263190273133	1.35794031291087
1.4193161492678	1.39603917390595
1.45608682616593	1.43447551373515
1.49328347259237	1.47322130982665
1.53050536493025	1.51135556671266
1.56619043858031	1.54657464553211
1.59729076611183	1.57497964574836
1.61925386718762	1.59134267939183
1.62641712354978	1.58980078519797
1.61276118781241	1.56475911062079
1.57282007065397	1.51174264290686
1.5025197308487	1.42454280088513
1.3986633223461	1.30983820123527
1.27782403391233	1.17599429377457
1.14203261677974	1.02592959093301
0.993319822180647	0.862562605140561
0.833716401347407	0.688811848827196
0.665253105512359	0.507595834422893
0.489960685907842	0.321833074357627
0.309869893766198	0.134442081061373
0.127011480319767	-0.0516586330358942
-0.0565838031991097	-0.233550555504198
-0.238885205558092	-0.408315173913563
-0.417861975524839	-0.573033975834015
-0.591483361867009	-0.724788448835577
-0.757718613352262	-0.860660080488275
-0.914536978748257	-0.974660214417567
-1.05990770682265	-1.08783084958759
-1.19180004634311	-1.19885253151684
-1.30207504520021	-1.30366895346661
-1.40244924935676	-1.39622560416306
-1.48588297810939	-1.46985190285491
-1.54574164106119	-1.51885696722371
-1.57751970537091	-1.53985711913939
-1.57991462757022	-1.53249414730308
-1.55496965773959	-1.49938710198308
-1.50735797296582	-1.44539477791725
-1.44314336463717	-1.37650746130253
-1.36848352333859	-1.29876040599115
-1.2886840192914	-1.21742284092489
-1.20775026385153	-1.13650543742594
-1.12832109688561	-1.0585087155153
-1.05179452945126	-0.984396519588963
-0.978538335305995	-0.913861810377406
-0.908166600249444	-0.845878597709494
-0.839880372845084	-0.779366637320519
-0.772839837769016	-0.713683615141197
-0.706477680926478	-0.64872350506758
-0.640625494310715	-0.58463879220764
-0.575389357499857	-0.521442240967237
-0.51085365028056	-0.458765952344316
-0.446792106824377	-0.395857065611891
-0.382545956497156	-0.33173611890101
-0.317142973171415	-0.26544694783234
-0.249642002402373	-0.196372819378341
-0.179569917399752	-0.12454315614323
-0.107222783133362	-0.0507448484313392
-0.0336616011634862	0.0236664207312994
0.0395889041381025	0.0971302894865472
0.110988449555515	0.168223887310187
0.179393255649802	0.23590583441395
0.244305807858657	0.299682996651548
0.305899826759971	0.359679108866183
0.364805766555074	0.416511219475485
0.421722075102757	0.470960493834136
0.477026917735651	0.523620277355102
0.530598836067936	0.574723832617259
0.581952894633209	0.624187045166944
0.630611275564384	0.671779740121745
0.676485299182805	0.717339887979509
0.720067220610022	0.760975506775112
0.762364433315068	0.803168817664463
0.804618619985458	0.844684078373309
0.847904618479854	0.886294706613792
0.892746265422708	0.928471825359543
0.93889486897932	0.971165192728494
0.985347660550548	1.01374584277197
1.03059814787961	1.0551455969213
1.07306206403015	1.09417107326017
1.11159863311769	1.12991473668205
1.14599962237914	1.16215754310667
1.17725650897843	1.19163527472983
1.20742208821707	1.22003534668026
1.23902227817864	1.24965573179074
1.27421378059185	1.28278150666654
1.31405456408348	1.32095494591199
1.35818054619873	1.36439134018599
1.40492360452102	1.41172843770151
1.45168612149511	1.46011337076372
1.49532357307333	1.5055108537807
1.5323593816935	1.54309879012279
1.55899295654523	1.56764946533491
1.57098370389102	1.57385540606713
1.56355228456835	1.5566032992085
1.53147729064702	1.51123089861996
1.46955439140262	1.42858056254961
1.36317897895464	1.30918576684062
1.22595025548882	1.16223917066467
1.06202023285433	0.991586785228983
0.875540922900319	0.80107462174081
0.670664337475945	0.594548691407384
0.451542488430366	0.375855005435944
0.222327387612741	0.148839575033727
-0.0128289531277751	-0.0826515885920283
-0.249774521942023	-0.314772474234085
-0.484357306980846	-0.543677070685206
-0.712425296395085	-0.765519366738153
-0.929826478335584	-0.976453351185687
-1.13240884095318	-1.17263301282057
-1.31602037239873	-1.35021234043557
-1.47650906082306	-1.50534532282344
-1.60972289437702	-1.63418594877696
-1.70180467846336	-1.72273132339723
-1.7690455556932	-1.78559225504873
-1.81255466915312	-1.82336369885224
-1.83443208784943	-1.83821679443523
-1.83735100104025	-1.83346834622499
-1.82393121583586	-1.81269782863358
-1.79613495144472	-1.77879590971862
-1.75496501326297	-1.73340991791619
-1.70065761471483	-1.67708352415224
-1.6333555032875	-1.61001789387676
-1.5539863506428	-1.53299368979127
-1.46488933494791	-1.44791853058218
-1.36981625493529	-1.35775014286469
-1.2733230256845	-1.26596898495361
-1.17994690466282	-1.17603678963658
-1.09356679965045	-1.0911324016484
-1.0170744763566	-1.01410832620739
-0.952277641461897	-0.947431427531926
-0.899908916404499	-0.892925295730489
-0.859641512535433	-0.851294840883935
-0.830066845838569	-0.821620424659929
-0.808685854432498	-0.801163705208774
-0.792050402024533	-0.785738138199965
-0.776160517152376	-0.770599777249927
-0.757094622750099	-0.751541289663647
-0.73171903465533	-0.725754315995173
-0.698255659459837	-0.692136949928597
-0.656513609461681	-0.651029674054923
-0.607696881420437	-0.603623156569744
-0.55383345875426	-0.551329688229978
-0.496993206202308	-0.49530470213943
-0.4385414089977	-0.436179295027186
-0.378683061169006	-0.373978433698041
-0.316479672234596	-0.308237624715229
-0.250364692790265	-0.238359631837448
-0.178974209075356	-0.164102340724533
-0.10195528983354	-0.0859705293688351
-0.0204105830969057	-0.00533814920566389
0.0632120433749749	0.0757334782109653
0.145732752201822	0.154876499201127
0.224098398226955	0.2298669127267
0.296166953561959	0.299072669075712
0.361171021889992	0.361827573742553
0.419748513300647	0.418644839538846
0.47359925582816	0.471174199514418
0.524978768171098	0.521848371232435
0.576221837143284	0.573287093766262
0.629329689252004	0.627624502007633
0.685573087910051	0.685941932155981
0.745150449223437	0.747946049990866
0.807058773272877	0.812010649867586
0.86933872775358	0.875671463503151
0.929732760645673	0.93649671862482
0.986564481811734	0.993004961455537
1.03943751025914	1.04518205909612
1.0893520372296	1.09429764644865
1.13808827312823	1.142071474003
1.18706727933502	1.189532008843
1.23615550609947	1.23597784587502
1.28290108239545	1.27838665249635
1.32250114322834	1.31149221885858
1.34849137041688	1.3285493368116
1.35387498386237	1.32258421448965
1.3323326381108	1.28777124914141
1.27925980706768	1.22055625706703
1.18873856951579	1.11514464567051
1.06658628820928	0.986364388627137
0.921996083562321	0.837999995740203
0.759075850398442	0.673835976813021
0.581933483541178	0.4976568416489
0.39467687781406	0.313247100051148
0.201413928040619	0.124391261823072
0.00625252904438745	-0.0651261632320192
-0.186699424351104	-0.251520665310817
-0.373334037322323	-0.431007734610013
-0.549543415045737	-0.5998028613263
-0.711219662697817	-0.754121535656369
-0.854254885455029	-0.890179247796912
-0.9701057606752	-0.99969219202251
-1.06061969781541	-1.08407811339252
-1.1306177877868	-1.14765106277407
-1.17875892597005	-1.18864912070154
-1.20376591944992	-1.20560705653434
-1.20494645736305	-1.19802588289186
-1.1827022614717	-1.1669061483475
-1.13885769809746	-1.11494331045086
-1.07669393504585	-1.04629056676672
-1.00066434162378	-0.96596451031235
-0.915854625478817	-0.87907166651576
-0.827307701795409	-0.790072172278009
-0.739357782707715	-0.702296371667177
-0.655120070359649	-0.617806640683164
-0.576269990483177	-0.537560143171424
