# Supplementary material for: A multiwavelength photoplethysmography dataset with blood pressure and heart rate reference measurements
Source: Data Brief. 2025 Nov 14;63:112284. doi: 10.1016/j.dib.2025.112284 (PMC12682042; doi:10.1016/j.dib.2025.112284)
Supplement: Supplementary file 1 [file mmc1.zip › ppg_csv/ppg_subject_089.csv]

IR_PPG	Red_PPG
-1.0664748573826	-1.00903055042508
-1.06003741987526	-0.995935231006507
-1.05691544122682	-0.989586537719083
-1.05614081837379	-0.989000233735662
-1.05489746305194	-0.990239610408413
-1.04943411124335	-0.987902760697601
-1.03613006715048	-0.976999583550789
-1.0125510228021	-0.954587011207518
-0.978219078950618	-0.920632348463288
-0.934854116942334	-0.877909368351564
-0.88605132588236	-0.831106691816234
-0.836538468770776	-0.785588785772196
-0.79121883987318	-0.746231793928056
-0.754244023497883	-0.716547139075656
-0.728350175781721	-0.698233448564664
-0.71457423448854	-0.691247312535084
-0.712321174151624	-0.6942545322139
-0.719626148759454	-0.705174411698819
-0.733462286301108	-0.721600624842531
-0.750134137969978	-0.741023927843696
-0.76583100489998	-0.7608529233603
-0.777245731102218	-0.778293414238145
-0.782054162088307	-0.790300249441669
-0.779067235150518	-0.793878959152523
-0.768014560140775	-0.786750999836491
-0.749122417372629	-0.768008228100469
-0.722707101377945	-0.738338334441659
-0.688935667525523	-0.699684431951059
-0.647841394257655	-0.654537728615032
-0.599561107402797	-0.605213945813717
-0.544636840810085	-0.553365363804702
-0.484211309438075	-0.499824893144794
-0.420002556146802	-0.44480254385527
-0.354049910471998	-0.38832589371598
-0.28833173247553	-0.33063653447474
-0.224396940354767	-0.272296660768068
-0.163141719356919	-0.21401127868976
-0.104791955837079	-0.156399932202293
-0.0490730938173621	-0.0999735180325997
0.00448527090415993	-0.0452716507276312
0.0562337035252505	0.0071480214128384
0.106260928251766	0.0570036575685947
0.154477434086795	0.104621516934739
0.200794483574704	0.150904032889481
0.245247443462084	0.196837483144635
0.287994655203098	0.242885561046632
0.329217720539853	0.288678290524927
0.369023654908127	0.333128600814008
0.407473078741716	0.374875019038691
0.444760178645105	0.412863919032017
0.481401414479284	0.4468576732625
0.518260675505876	0.477701205498669
0.556359864199903	0.50727114514314
0.596545499323723	0.538123481992679
0.639162192308832	0.572907912704692
0.683915157363488	0.613687130377047
0.730023748558951	0.661344709770387
0.776592780616879	0.715232781606695
0.823006508542998	0.773217284599754
0.869164135186902	0.832230702070527
0.915493941823763	0.889223505237411
0.96278995186088	0.942167686314788
1.01192950349533	0.990713489886335
1.06354064453427	1.03624026738926
1.11774494480602	1.08130945739204
1.17414732998011	1.12878986512744
1.23216491942756	1.18106940950503
1.29160728136207	1.23973443823056
1.35324294614708	1.30580595253716
1.41897233005008	1.38015085034623
1.49128344003736	1.46345370529969
1.57194517750196	1.55572489134938
1.66022702414752	1.65378397214799
1.75115224595256	1.74926231803604
1.83441740218794	1.83258012917121
1.89461261567889	1.88739330494641
1.9131039290478	1.8965728393901
1.86783889279154	1.84493101756852
1.74123601010552	1.71257910379806
1.54708362011391	1.51371621686473
1.29917006194085	1.26254147555454
1.01128367471051	0.9732539986535
0.697212797547042	0.660052904947614
0.370745769574597	0.337137313222889
0.0456709299173329	0.018706342265333
-0.264223382300593	-0.281040889139049
-0.545148827955025	-0.547905262204248
-0.783317067921808	-0.76768765814426
-0.964939763076785	-0.926188958173074
-1.0762285742958	-1.00929248942925
-1.12072154657121	-1.04438944726603
-1.13938060055524	-1.05378273130524
-1.14324725884406	-1.05008721439219
-1.14127240973158	-1.04364735324238
-1.13964909162116	-1.04132021605586
-1.14160782391443	-1.0462932903386
-1.14765162043527	-1.05863740729068
-1.15610377049406	-1.07610396684923
-1.163814059712	-1.09492609946229
-1.16697898735718	-1.11060651182055
-1.16206049874759	-1.1187386230414
-1.14669952287636	-1.11588436375438
-1.12043280077294	-1.10042124593564
-1.08497312494063	-1.07309065079421
-1.04389526460031	-1.03693109140221
-1.00179596839166	-0.996572479546579
-0.963218502191177	-0.957225778221199
-0.931727538456574	-0.923667775425185
-0.909405463370786	-0.899364323838613
-0.89679689447797	-0.885951867234398
-0.893158520256947	-0.883236368285942
-0.896839505722303	-0.889587443390592
-0.905653094372898	-0.902448438846813
-0.917159831339848	-0.918756678893332
-0.928845118513234	-0.935242056523338
-0.938238103275912	-0.948676179541896
-0.943035029942123	-0.956176254202492
-0.941254755909532	-0.955531230885773
-0.931409688141292	-0.945364984582951
-0.912635889492424	-0.925114913738752
-0.884731404414384	-0.894999219966639
-0.848116364152632	-0.856033151047287
-0.803755997154892	-0.809959504438765
-0.753028747937805	-0.758953416791275
-0.697505358924351	-0.705104332659224
-0.638705330428599	-0.649838163054341
-0.577963805750819	-0.593563495413893
-0.516439952418461	-0.535817634605955
-0.455182512264697	-0.475880250589919
-0.395139219996751	-0.41353472998807
-0.337042519920456	-0.349581997494168
-0.281214829797933	-0.285787491584545
-0.227447186857418	-0.224280140938871
-0.175114092937343	-0.166808978120325
-0.12352888502458	-0.114250238828779
-0.0723371178167701	-0.0664504151886903
-0.0217162869061534	-0.0223627012294885
0.0276980551914464	0.0196057918221165
0.0750837630506989	0.0611562986616854
0.119772163680296	0.103620623245576
0.161525966369002	0.147514127954843
0.200646763172134	0.192314153733924
0.237890218803677	0.236676053280311
0.274286623459872	0.279112883020716
0.310974064925897	0.318850878038202
0.349050475149851	0.356384728704462
0.389408414536032	0.393399968454955
0.432579011499203	0.432108721890195
0.47864941746861	0.474385294286747
0.527277994808269	0.521169111651337
0.577820925183423	0.572371357267006
0.62957125908015	0.627182229374728
0.682038393754975	0.684531537587376
0.735100735680099	0.743463771452204
0.788917471244805	0.803247410085891
0.84370708664319	0.863216031870919
0.899588248524238	0.922574511121314
0.956536745239131	0.980411032988121
1.0144047943551	1.03596667965906
1.0729556547702	1.08903071781579
1.13187601066558	1.14023179479876
1.19078795907195	1.19102599516092
1.2493762827334	1.24335295765184
1.3077256170829	1.29917078786749
1.3667999809153	1.36015553365154
1.42873397613245	1.42767535038158
1.4964926726043	1.50280846269307
1.5727079571026	1.58597046717782
1.65827877360186	1.67593552521174
1.74931668343426	1.76842176817615
1.83661053638948	1.85471824451846
1.90701418838779	1.92111313598682
1.9412950381146	1.94990671924084
1.92230156515528	1.92387660674304
1.82206209166679	1.81700575773408
1.64422552697022	1.63449321193887
1.40391047078194	1.39133848225297
1.11623552281828	1.10254108157193
0.796319282795588	0.783100522791319
0.459280350430221	0.44801631880669
0.120237325438524	0.112287982513604
-0.205691192463155	-0.209084973192382
-0.503386603558469	-0.501103035415707
-0.75773030813107	-0.748766691260813
-0.953603706464609	-0.937076427832141
-1.07588819884274	-1.05103273223413
-1.12596294077829	-1.09422467413704
-1.14465174694807	-1.10743646575893
-1.14387679664636	-1.10345809502164
-1.13391578711568	-1.09292141838195
-1.12250818346753	-1.08325120280693
-1.11447449359641	-1.07845836794409
-1.11174008392145	-1.07945581617019
-1.11362932518326	-1.08455812391628
-1.11741498916346	-1.09015986098949
-1.1191608259581	-1.09174975605125
-1.11480402525095	-1.08518717408325
-1.10125915603295	-1.0678845234316
-1.07721799158647	-1.03955581990599
-1.0434612426474	-1.00239337187939
-1.00270210935414	-0.960632920873218
-0.959034799388854	-0.919583555762935
-0.91710106163041	-0.884405838196735
-0.881155225192627	-0.859009849995883
-0.854249240020334	-0.84529184900476
-0.837750903837237	-0.842791813940773
-0.831297088071152	-0.848918430256444
-0.833130067167913	-0.85981568287837
-0.840661133854732	-0.871600643650294
-0.851053771579021	-0.88142637976479
-0.861623045197091	-0.887928460893523
-0.869980171517515	-0.891018739810036
-0.874053507318371	-0.891258029579947
-0.872134705075982	-0.889106304329201
-0.862962432053281	-0.884326987062223
-0.8458015629667	-0.875719734336365
-0.820503586692275	-0.861277553133615
-0.787540773659171	-0.838785819755912
-0.74797952389611	-0.80668962321184
-0.703312402899715	-0.7648289979133
-0.655116630576909	-0.714628627036838
-0.604647566432089	-0.65861742094936
-0.552547198190148	-0.599559671352351
-0.498816843846219	-0.539683703108607
-0.443101938923157	-0.48036698528908
-0.38516667942736	-0.422309179926255
-0.325306126651931	-0.365901416598326
-0.264499452831122	-0.311407842554378
-0.204254299325612	-0.258829671376653
-0.146201738224647	-0.207689928825404
-0.0916067163629681	-0.157072480977279
-0.0410320649561938	-0.106005841721563
0.00568946251439695	-0.0539605438006863
0.0492249089673504	-0.0011402117122247
0.0904278367272132	0.0515803710925126
0.130073344876959	0.10298226880699
0.168678216963901	0.151895826869394
0.206450681918576	0.197516456129814
0.243404781943092	0.239577393820102
0.279568530765244	0.278369366251004
0.315163361840515	0.314681699247036
0.350671203216017	0.34969183910713
0.386774090660229	0.384752267941527
0.424212362343278	0.421127068907619
0.463632393174674	0.45984436923462
0.505488916476949	0.501737312160868
0.550011231282705	0.547516478528682
0.597164362746451	0.597662089245745
0.646593019650174	0.652132042246424
0.697661445463978	0.710142188999066
0.749656014623986	0.770295809434604
0.802051041163266	0.831066395004032
0.85467302430208	0.891350038759472
0.907700547007725	0.950763334025286
0.961553472316861	1.00956262001828
1.01672324717361	1.06828001934258
1.07356600510736	1.12730756986637
1.13213234959946	1.18672321785837
1.19216944105911	1.24651150158965
1.25336801927186	1.30701783932911
1.31577800572959	1.36931004351575
1.38016716521488	1.43518275541115
1.44805480280675	1.50667492182172
1.52123184371038	1.58514894844412
1.60069130302516	1.67015035875006
1.68509171123292	1.75832658946363
1.76915748420722	1.84264348944168
1.84264722746876	1.91210778463515
1.89053750656418	1.95227523464017
1.89482003300126	1.94681810546416
1.83516565333233	1.87189344866949
1.69287285136234	1.71324814678448
1.48273873619134	1.48658478898313
1.21956041691937	1.20760596443944
0.918135002646478	0.892014262327403
0.593259602472716	0.555512271821016
0.259731325498129	0.213802582094278
-0.0676527191772321	-0.117412217678815
-0.374095422453322	-0.422429538324265
-0.644799675230091	-0.685546790668076
-0.864968368407494	-0.891061385536249
-1.01980439288548	-1.02327073375479
-1.09576677288875	-1.07942747899157
-1.12417153130054	-1.0971176660145
-1.12672660123295	-1.09067046299496
-1.11457815736632	-1.07322884737494
-1.0970492742601	-1.05529925490021
-1.0811101749337	-1.04382040768903
-1.07105037702551	-1.0417692505589
-1.06832411246483	-1.04838173978556
-1.0716782292396	-1.06006130986992
-1.07769170362706	-1.07179895899409
-1.08172454378786	-1.07866836763855
-1.07911782438143	-1.07700395323075
-1.06640359336925	-1.06511787103801
-1.04220778595954	-1.04348151721209
-1.00756971796055	-1.01430814084643
-0.965638925673373	-0.980711981259728
-0.920921511990645	-0.945834087736792
-0.87830563882141	-0.912274651342288
-0.842105061282396	-0.881972295862061
-0.815346809548048	-0.856487064753276
-0.799429324527718	-0.837493636980909
-0.794151824424154	-0.827049300507846
-0.798034072981647	-0.827151938870123
-0.808769422916758	-0.838628857639918
-0.823638471585429	-0.860053695930761
-0.839786579447697	-0.887433071806676
-0.854388053285033	-0.914871444872904
-0.864803655068617	-0.935969252060969
-0.868808074858483	-0.945508432047421
-0.864847385548225	-0.94084411749129
-0.852207162151491	-0.922442473447282
-0.8309923336341	-0.893320869048426
-0.801914971633475	-0.857629689805868
-0.765985519117409	-0.81896029363311
-0.724223957782637	-0.779057160031444
-0.677467940892038	-0.737446471068616
-0.626325483617365	-0.692051455289941
-0.571267090162455	-0.640413309076992
-0.512782554771175	-0.580958605174966
-0.451537874145731	-0.513804586370828
-0.388486287126383	-0.440784071803565
-0.32488239128923	-0.364839603145666
-0.262171369218658	-0.289295281969007
-0.201786724120208	-0.217287056788432
-0.144931988497279	-0.15126386519232
-0.0924045118194446	-0.0925191325864013
-0.0444882103392806	-0.0409767705920049
-0.000949182449676334	0.00454126429902141
0.038853015688582	0.0456662249839731
0.0757983252703081	0.0838191081593869
0.110855228568132	0.119864420220692
0.144955161776575	0.154173981412193
0.178861857842982	0.186930875718914
0.213053699414747	0.218411367209389
0.247703201852496	0.249078765711337
0.282789973802159	0.279538391993365
0.31828643693578	0.310536554417969
0.354307222882202	0.343038837997507
0.391128984619332	0.378173572125673
0.429078598155965	0.416859120626199
0.468376370066648	0.45925708478581
0.509048682695957	0.504428221619995
0.550969280277071	0.550525826419021
0.594013274723168	0.595605332455042
0.638253639033474	0.638719431543218
0.684094563019197	0.680666744934645
0.732244036376562	0.723921705594642
0.783504178709864	0.771774834570437
0.838485853182574	0.827102509859808
0.897370199611999	0.891216559799188
0.959754610600477	0.96318972684772
1.02461450615363	1.03999269458599
1.09043190584198	1.11745427924121
1.15549684428391	1.1915953498301
1.21835449033882	1.25975217106066
1.27833693007137	1.32121745564132
1.33602707853249	1.37742989874482
1.39345785171042	1.43180250869215
1.45388773811469	1.48916767315895
1.52101620945264	1.55463447678728
1.59756943601447	1.63176884225775
1.68341307605977	1.72040647144015
1.77366995054304	1.81472909047653
1.85754614629783	1.90238085514175
1.91858613172869	1.96525841340175
1.93679059744042	1.98219348754414
1.88767050547742	1.93202399711056
1.75059395831328	1.79209492932237
1.54098654903531	1.57827538944843
1.27427387073081	1.30643448275762
0.965881516487071	0.992441314518777
0.631235079391403	0.652164990000772
0.285760152531104	0.301474614472461
-0.0551176710065248	-0.0437607067972956
-0.375972798134184	-0.367671868539639
-0.661379635764572	-0.65438976548571
-0.895912590810387	-0.888045292366649
-1.06414607018433	-1.0527693439136
-1.15108331257855	-1.13402319806845
-1.18638096714899	-1.16090584704406
-1.19263735489313	-1.15526288877339
-1.18167512191104	-1.13060070763243
-1.1633064083789	-1.09951315851917
-1.14477912976372	-1.07213548897394
-1.13064428460104	-1.05499241722345
-1.12280871543724	-1.05042501889148
-1.12070770739554	-1.05671177784353
-1.12170585146445	-1.06894270443342
-1.12185470507479	-1.08055777513211
-1.11696940035293	-1.08521724051225
-1.1037737492923	-1.07846319480592
-1.08077812358817	-1.05869742201057
-1.04865271594514	-1.02732558448461
-1.01003990514775	-0.988172732675188
-0.968915089601113	-0.946419444778052
-0.929711510276409	-0.907412670650649
-0.896436889142983	-0.87564323137157
-0.871974384298523	-0.854023697134831
-0.857706536068319	-0.843554965977528
-0.853496939557052	-0.843481190815201
-0.857956745446666	-0.851847587907066
-0.86885834122288	-0.866147575444892
-0.883562816950866	-0.883767055276458
-0.899381195438458	-0.902186837438641
-0.913826242977376	-0.919091654282912
-0.924733740684271	-0.932470879007542
-0.930275038476592	-0.94068954581942
-0.928935188177272	-0.942507038017674
-0.919538794405455	-0.937051993116788
-0.90134490745153	-0.923752245208206
-0.874149147879009	-0.902262370048471
-0.838295996650731	-0.872461869340252
-0.794581821469755	-0.834490422879741
-0.744127300344968	-0.788754494067875
-0.688280859026362	-0.735931588633274
-0.628541688265839	-0.676999317294873
-0.566470124906669	-0.6132594363404
-0.503585197977049	-0.54630871395084
-0.441283301309924	-0.477937824889798
-0.380759902599187	-0.409997916129416
-0.322884046545052	-0.344234187086298
-0.268064988222223	-0.282065988189532
-0.216225436536186	-0.224378433562128
-0.166945427263698	-0.171468108018957
-0.119706428123342	-0.123166418071574
-0.0741065690075469	-0.0790118178303463
-0.0299809302023602	-0.0383975661720714
0.0125905441665942	-0.000706849196827337
0.0533919444683046	0.0345897147659799
0.0922597116312594	0.0679644373135913
0.129264725388547	0.100017682534461
0.16477210080823	0.131631172266273
0.199323129054109	0.163852899393436
0.233450134016085	0.197568115894634
0.267623268438648	0.233242212122269
0.302380456487374	0.270932376725463
0.338482124757663	0.310541611212567
0.376919046679538	0.35215772549904
0.418711947497054	0.39626364752059
0.464569659112106	0.443610918205027
0.514598865012223	0.494786896839476
0.568276388816371	0.549781034457114
0.62470447582397	0.607861605871244
0.682940032196791	0.667890652244846
0.7421954049612	0.728897445627189
0.801892288721897	0.790496868367622
0.861662094945841	0.852888506159672
0.921349801588946	0.916466736564253
0.98102565340139	0.981342837733405
1.04096687956309	1.04716868695829
1.10153635801389	1.11330657284267
1.16295360191039	1.17904818492955
1.22509241578359	1.24368571546126
1.28747302703202	1.30654908875995
1.34949907505475	1.36723308164449
1.41086853700189	1.42603458653519
1.472056974238	1.48437524794201
1.53471274667	1.54493809980521
1.60166810981665	1.61130195854673
1.67625257198653	1.68692087780097
1.76452066795339	1.7734517884884
1.86039178125563	1.86934966658964
1.95485989608946	1.96528376991246
2.0389189966511	2.04933405202841
2.09840372027988	2.10200660737162
2.10756145351365	2.10180788155252
2.04490566809754	2.02610745329347
1.88722063708422	1.8580286688159
1.6515373791898	1.61458571696484
1.35488691313038	1.31279278658527
1.01430025762206	0.969664066522204
0.646808431380927	0.602213745620639
0.269442453123096	0.22745601272558
-0.100766658435339	-0.137594943317971
-0.446787884578276	-0.475924933665014
-0.751590206589616	-0.770519769470544
-0.998142605753256	-1.00436526188956
-1.1694140633531	-1.16044722207706
-1.25055146917404	-1.22607440299568
-1.27882283648427	-1.24034570853124
-1.27867542045602	-1.22732227419844
-1.26235082182672	-1.20083863709441
-1.23958777664906	-1.17204308288592
-1.21723659898954	-1.14841188985145
-1.1993362178353	-1.1334549433986
-1.18736499487983	-1.1270792325101
-1.18055691867308	-1.12643191052187
-1.17639804543306	-1.12707396525312
-1.17140426855083	-1.12430483723957
-1.16208291450597	-1.11440720878574
-1.14583360922809	-1.09555958400015
-1.12155910601517	-1.06817331186489
-1.0898805120613	-1.03458848969677
-1.052968491099	-0.998347081303593
-1.01406234315114	-0.963337334334112
-0.976808210103117	-0.933001817444636
-0.944595357791287	-0.909774402210641
-0.920032242161336	-0.894902460108508
-0.904611593934913	-0.888607460210107
-0.898546593404055	-0.890335197264744
-0.900789040248174	-0.898942440583377
-0.909281045252988	-0.912872766946791
-0.921413624433422	-0.9303503991456
-0.934502385822642	-0.949491947494136
-0.94605808591441	-0.968223958162325
-0.953826165193825	-0.984105798994767
-0.9557973540165	-0.99437318151199
-0.950363570443178	-0.996366391841696
-0.936561333485966	-0.98815552840824
-0.914221257048763	-0.969035602294228
-0.883883234190448	-0.939633809817759
-0.846474412273084	-0.901531057037546
-0.802919338967979	-0.856566998302804
-0.753886382363508	-0.806150139305649
-0.699771593526335	-0.750872461272607
-0.640915369516064	-0.690663863113778
-0.577933729472345	-0.625416997313022
-0.511942722413425	-0.55567430536081
-0.444483846728461	-0.482978961352927
-0.377172269959841	-0.409733563479591
-0.311308691867419	-0.338638443066226
-0.247715967596988	-0.271957095442662
-0.186867306439977	-0.210923387226014
-0.129141301309362	-0.155493842566122
-0.0749815814641385	-0.104529609462472
-0.0248282724124167	-0.0563603087606212
0.0211378309237361	-0.0095021668106937
0.0632085249740162	0.0368000755528737
0.102100520078123	0.0824205376703933
0.138683072209024	0.126584438095
0.173722075998638	0.168364708539415
0.20782346237301	0.207247142949603
0.24155275984535	0.243525278594614
0.275562613924442	0.278348222314405
0.310584937196665	0.313376945752047
0.347284321898049	0.350175842165072
0.386099627943128	0.38963166923719
0.427197738389869	0.431707662774944
0.470533957762348	0.475629424153569
0.515935536386111	0.520346477188777
0.56317165240085	0.565078327057122
0.612033838509354	0.609779868536789
0.662416573375174	0.655298021156017
0.714353832890675	0.703105276050762
0.768024430924336	0.754766462783376
0.823757111394954	0.811450553465703
0.881998403033241	0.873648082265353
0.943197508045098	0.94106458703261
1.00764266957829	1.01267599960665
1.07531107460529	1.08695002613321
1.14575100286434	1.16217006733476
1.21803987617356	1.23679321556866
1.29094886766032	1.30981038248306
1.36340342473713	1.38109010420847
1.43512242090898	1.45162595228373
1.50714378244453	1.52353561936942
1.58194069543559	1.59972799283127
1.66558783070684	1.68321411199377
1.76280226934109	1.779435470358
1.86586831797121	1.88265300474525
1.96756392084436	1.98488136706327
2.06066702220773	2.07813520921981
2.13669340621116	2.14931813501766
2.17018160300459	2.17350158081946
2.11742701211127	2.11842056623623
1.96999504686375	1.96484605149424
1.74413341841066	1.73028083010501
1.45608983790066	1.43222769558009
1.12211201648238	1.088189441431
0.758447665304476	0.71566886116929
0.381344495515585	0.33216874830649
0.00705021826435237	-0.0448081036458655
-0.348187455300577	-0.39775890117624
-0.668120814030558	-0.709180850773099
-0.936502146776948	-0.961571158924907
-1.1370837423911	-1.13742703212013
-1.25361788972438	-1.22137677201848
-1.29334596713072	-1.25022442559566
-1.30010228374776	-1.24848115261406
-1.2870554806159	-1.22862473679494
-1.26536160307183	-1.20110828957646
-1.2434354710631	-1.17400545839943
-1.22651385552375	-1.15275252714684
-1.21651437669588	-1.13992155679239
-1.21229559823177	-1.13512021913102
-1.21042398608869	-1.13530145383546
-1.20640890720823	-1.13571651700574
-1.196121915823	-1.13134260036773
-1.1769594335357	-1.11833434395238
-1.14841297105321	-1.09504065220107
-1.11199530692647	-1.06228951936981
-1.07070366610274	-1.02298609998741
-1.02829881847365	-0.981342891457962
-0.988636183978579	-0.942042851977657
-0.955148426187061	-0.909439349415893
-0.930457211836077	-0.886805198930117
-0.916068537110235	-0.875744304460722
-0.912164345710691	-0.875951029204221
-0.917555964456189	-0.885446373439937
-0.929852913817904	-0.901252206088668
-0.945843646846056	-0.920203176488784
-0.962032473959969	-0.939508957569966
-0.975223892344341	-0.956911746086021
-0.982983253955626	-0.970550172629829
-0.983820703768011	-0.978746100143541
-0.977087036255526	-0.97993726676396
-0.962704476904471	-0.972817072409267
-0.940855443194061	-0.956505087753462
-0.911732173373581	-0.93060673457812
-0.875475280340733	-0.895226578891127
-0.832340738620669	-0.851038273264488
-0.782926202019382	-0.79933582932644
-0.728236067075983	-0.741900890477703
-0.669550147562388	-0.680666911044952
-0.608196036533494	-0.617294179401734
-0.545312585650199	-0.552809166328925
-0.481676716836718	-0.487471974598544
-0.417663495410165	-0.420956758715774
-0.35334999376369	-0.352811761502468
-0.288710698930417	-0.283068630542381
-0.223831882258928	-0.212727404031865
-0.159070620915705	-0.143800977716494
-0.0951072391321887	-0.0787845169145928
-0.0328743781544742	-0.0197532262491461
0.0266226232902509	0.0324769285664891
0.082537465109792	0.0787085387543261
0.134391474069966	0.121029074595312
0.182203532792926	0.161965110870973
0.226493009504208	0.203577002678396
0.268144862769747	0.246846953570177
0.308203476520128	0.291517993058155
0.34767395017445	0.336405437147821
0.387353582354207	0.380044533424238
0.42771805014094	0.421394702763311
0.468943615659182	0.460279899434829
0.511083819246988	0.497365883296405
0.554259845569855	0.533760236203652
0.598714924145383	0.570567714072309
0.644739006257018	0.608705939317691
0.692574492112487	0.648964131275059
0.74238743924102	0.692100204503065
0.79430553541398	0.738889325039917
0.848490615565525	0.790096636453324
0.905237852811736	0.846329686108961
0.965035966256881	0.907801288659181
1.02845511529523	0.974142119823766
1.09583706719949	1.04439681323283
1.16693524219355	1.11717645820024
1.24071833248917	1.19087861463197
1.31550004303382	1.26398762225009
1.38943765900887	1.33554505390625
1.46131045270711	1.4057794740403
1.53132219208848	1.47661770072161
1.60156703056111	1.5516415150444
1.67584861191206	1.63901005380069
1.76747899802231	1.745931200853
1.87141340229255	1.86301421356313
1.9800600843483	1.98148454280888
2.08582730381507	2.09256763946802
2.18112332031835	2.18748895441834
2.25696352400764	2.25577592481063
2.28384813318427	2.26861817517338
2.22697014872858	2.20342388532624
2.06807039819272	2.03408922946514
1.82475018582351	1.77929293684934
1.51461081586778	1.45771373673806
1.15525359257233	1.08803035839056
0.764279820184007	0.688921531066064
0.359290802949614	0.279065984023826
-0.0421121548840244	-0.122857553476916
-0.422327749070088	-0.498170352176921
-0.763754675361755	-0.828193682816946
-1.04879162951221	-1.09424881613775
-1.25983730727462	-1.27765702288009
-1.37929040440218	-1.36261575636982
-1.41770076811571	-1.38907442647125
-1.42313479657022	-1.38246388340707
-1.40840438078084	-1.35611915382016
-1.38414998669996	-1.32146719714336
-1.35824606945279	-1.28731883326178
-1.33553177710623	-1.25936008116008
-1.31788184455881	-1.23987551474921
-1.30461823835465	-1.22787360607599
-1.29323436599027	-1.21981392530167
-1.28033208558085	-1.21087124037227
-1.26258455225826	-1.19643627149093
-1.23757050534426	-1.17352385863066
-1.20441858326863	-1.14168168742299
-1.1641477936965	-1.10303585431765
-1.11953901223438	-1.06150114691248
-1.07451725199787	-1.0216017723838
-1.03325670116141	-0.987388603359784
-0.99932356903697	-0.961718568014883
-0.975080248427116	-0.945939981967348
-0.961419609045259	-0.939913898330001
-0.95780356815416	-0.942283009305334
-0.962531880291459	-0.9509175622223
-0.973144472675857	-0.963475583819778
-0.986876413332834	-0.977925209240288
-1.00108496239911	-0.992792869857971
-1.01351512863138	-1.00700677573874
-1.02231301136062	-1.01946815033103
-1.02585168948479	-1.02861946377764
-1.02253726098839	-1.0322013135826
-1.01079697196267	-1.02731090082681
-0.989350865933269	-1.01086515302378
-0.957611852141398	-0.980447744048393
-0.915899962337201	-0.93517655069177
-0.865309204339077	-0.876126288419836
-0.807359557422062	-0.806144826407927
-0.743681085054577	-0.729213054584847
-0.675861086597479	-0.64958619787751
-0.605401048689774	-0.570929030752563
-0.533662050550712	-0.495692815212745
-0.461741479076994	-0.424893367984117
-0.390364718185522	-0.358269816636233
-0.319948928313333	-0.294729011741639
-0.250848494771026	-0.233004972473943
-0.183598977305278	-0.172374110733966
-0.118976907100003	-0.113031920363385
-0.0578408595703717	-0.0558532021687898
-0.000855695724461672	-0.00173923456714511
0.0517702577383314	0.04899197139186
0.100425460186071	0.0968210796059008
0.146032565557257	0.142764298184172
0.189785897711084	0.187857935904444
0.232789837449925	0.232729468474896
0.275740320994975	0.27744041249002
0.318781635173459	0.321577235020821
0.361597821490378	0.364441218354848
0.403673739663279	0.405245237190202
0.444625545999513	0.443392672881441
0.484496574098666	0.478885762131906
0.523881255896077	0.512687976657196
0.563838556213222	0.546774753775691
0.605696095693348	0.583749005110655
0.650810035693499	0.626194724210545
0.700289425369136	0.676072673863468
0.754728396126924	0.734318099273122
0.814038403570273	0.800629413796913
0.877479400530103	0.873414562321515
0.94393843920244	0.94999783227204
1.01237937512619	1.02723552494876
1.08223413287149	1.1024589703452
1.15349230904637	1.17435302516475
1.22645151971078	1.24327579361558
1.30132347264327	1.31081075421119
1.37792599422636	1.37885199634615
1.45559471541709	1.44873243537646
1.53341415611811	1.52083487884187
1.61079181020054	1.59493598139505
1.68816077642191	1.67114467854121
1.76738112239629	1.75080614510426
1.8534305555018	1.83647888087794
1.9500734586156	1.93350306969587
2.05032799461318	2.03618801391859
2.14739232033167	2.13660467264181
2.23446459260817	2.22652094615388
2.29769878668236	2.28577036245713
2.30876671477258	2.28135754113488
2.24422524703694	2.17198314141842
2.07788400948996	1.96994659625249
1.8275364513945	1.69268677965482
1.51097602201344	1.35764256564313
1.14599617060964	0.982252828235145
0.750390346445945	0.583956441448589
0.341951998785236	0.180192279301187
-0.06152542310963	-0.211600784189333
-0.442248469975788	-0.573983875005249
-0.782423692550375	-0.889518119128834
-1.06425764157053	-1.14076464254236
-1.26995686777338	-1.31028457122811
-1.38172792189608	-1.38442944458094
-1.41349981323453	-1.40158317664021
-1.4135930946601	-1.38624625092474
-1.39521498589773	-1.35248135731205
-1.36900458786536	-1.3121439943628
-1.34264860378012	-1.27420560605031
-1.32085880140462	-1.24451192674716
-1.30551766859551	-1.22583616386587
-1.29594884492682	-1.21804668788832
-1.28940208123262	-1.21835937626548
-1.28187493158231	-1.22190497962043
-1.26924318306419	-1.22281540187939
-1.24840537551127	-1.21564149810906
-1.21806477099708	-1.19664896123373
-1.17897433946968	-1.16466595856826
-1.13371608020998	-1.12134936145188
-1.08616996280186	-1.07081401435471
-1.0408218989443	-1.01875253373147
-1.00202857897184	-0.971388893880312
-0.973310199474818	-0.934503386948264
-0.956738892400458	-0.912478565999709
-0.952545006583055	-0.907363708481382
-0.959090693681123	-0.918258952242474
-0.973267760868944	-0.941471616154807
-0.991186110606075	-0.971569394659343
-1.00889707443006	-1.00283584081978
-1.02294631428905	-1.03038944688863
-1.03068524438667	-1.0505839037107
-1.03035937574172	-1.06084821592631
-1.02101006021463	-1.05937914419353
-1.00226697137329	-1.0450275525517
-0.974173826219018	-1.01746659167137
-0.937138495567079	-0.977425245045503
-0.891959343066462	-0.92668534149881
-0.839816171062078	-0.86772874055757
-0.782138983747305	-0.803198433840748
-0.720378738838953	-0.735430754488677
-0.655818738993048	-0.666204372166139
-0.589512680742347	-0.596741895667428
-0.522313211531481	-0.527879813803846
-0.454948182920595	-0.460258944811788
-0.388137648832189	-0.394476533580228
-0.322688586329288	-0.331159259339591
-0.259474499826406	-0.270880798038646
-0.199286207176924	-0.213918896142636
-0.142630271072778	-0.160027702374782
-0.0895749019181122	-0.108454854966607
-0.0397341921180327	-0.0582280371916834
0.00755426213806765	-0.00856670906168305
0.0529243072810367	0.0407945478214146
0.0967307011553252	0.0895249866288314
0.139000886663221	0.136849900797579
0.179602620343963	0.181866029231722
0.218521766657281	0.223944723421673
0.256090436985183	0.263081109553091
0.293023668944945	0.299976473778716
0.33025369234308	0.335784485034419
0.368689834098939	0.371684145360979
0.40902447505847	0.408518828633933
0.451627333705909	0.44666382020577
0.496540589882116	0.486123393030783
0.54357387421092	0.526756081225296
0.592458633776556	0.568526649927126
0.642996125658268	0.611670912343212
0.69515401011346	0.65671421372039
0.74911053845812	0.704433008024696
0.805247298346458	0.75588140288511
0.864072816257006	0.812440051524637
0.92609355685295	0.875645947211805
0.991680929109979	0.946697021948161
1.06093554909869	1.02580421627143
1.13351286805112	1.111628171593
1.20845961635264	1.20111465233936
1.28421951799268	1.29003619827763
1.35893956599886	1.37421155688218
1.43102613036618	1.45094769259344
1.49975446393124	1.52002907713757
1.56572963286201	1.58379028116959
1.63106803498009	1.64636977467686
1.69919222934489	1.71261001540083
1.77407268680178	1.78690453691148
1.8636253692337	1.87316169762902
1.96222849233822	1.97072441163039
2.06117742573009	2.06998255944197
2.15176753902404	2.16133296176731
2.224269040495	2.23155720981442
2.25514845330189	2.25641364878441
2.20378768019774	2.20308476854793
2.05987156238074	2.05395398480778
1.83864940209403	1.82530508301795
1.55537050158077	1.53342184863239
1.2252841630841	1.19458806710506
0.863639688847191	0.825087523889945
0.485686381113179	0.441204004440998
0.10667354212522	0.0592212942121892
-0.258149525873534	-0.304576821342517
-0.593533520639931	-0.633906556769154
-0.88422913993082	-0.912484126613755
-1.11498708150305	-1.12402574542236
-1.27055804311347	-1.25224762774099
-1.33893701421486	-1.30081614533775
-1.35956591078787	-1.31317314865421
-1.35577866612379	-1.30186203691431
-1.33938431715516	-1.27821338421977
-1.32008677732472	-1.25173248641462
-1.30487125237336	-1.22942796709064
-1.2974813055749	-1.21513265715253
-1.29815820726638	-1.20919394950346
-1.30393355554489	-1.20887704108433
-1.30965679666387	-1.20955487359837
-1.30961963136667	-1.20640942407722
-1.29929113803619	-1.19607083407147
-1.27658070935712	-1.17758202226957
-1.24229240136169	-1.1523631437417
-1.19977073496573	-1.1233276138167
-1.15396079797215	-1.09372951598247
-1.11022035094702	-1.06634876018802
-1.07322345531572	-1.04319333854527
-1.04620368968468	-1.02557188659494
-1.03061197870002	-1.01434672314599
-1.02610669608226	-1.01010384092003
-1.0307998784405	-1.01302419172872
-1.04172262366514	-1.02252975664704
-1.0554168978081	-1.03700189532987
-1.06850397990279	-1.05381980967568
-1.07810010040983	-1.06973505925372
-1.08203293057287	-1.08138093882793
-1.07888120706467	-1.08572065817364
-1.06788138706272	-1.08041458416295
-1.04875316631914	-1.06411975988347
-1.02152116578986	-1.03667132514761
-0.986408267081939	-0.999090716956991
-0.943808384811869	-0.953327611556271
-0.894301548593434	-0.901678468016634
-0.838682129941758	-0.846061940477432
-0.777971486913527	-0.787549816786512
-0.713398619841858	-0.726417479471916
-0.646334562712474	-0.662566481563666
-0.578162839351432	-0.596009888056395
-0.510122149039038	-0.527238632688676
-0.443222823869013	-0.457369982798182
-0.378280603758986	-0.388004928741059
-0.315975650468624	-0.320840755396483
-0.256829376842091	-0.257232906929702
-0.201099381706404	-0.197889103975108
-0.148681268668759	-0.142782660701135
-0.0991041323585562	-0.0913122628716492
-0.0516663491919516	-0.042682317946534
-0.00569044297529045	0.00362295007705808
0.0392319414623187	0.0475376313978276
0.0831814263573949	0.0885531728478582
0.126068490268158	0.12625869229781
0.167844576123606	0.160857500606311
0.208628259166167	0.193313256086787
0.248736691871994	0.225121432308523
0.288649802413223	0.257872143590278
0.328924750649881	0.292826878467272
0.370085161115218	0.330740271766649
0.41254453055987	0.37194540222911
0.456629643471614	0.416478205197206
0.502670439474727	0.464120012163676
0.5510603090764	0.514446394157155
0.602244937325555	0.566945628398336
0.656646695798588	0.621197781734458
0.714552625906015	0.677072193361308
0.776002986019815	0.734818234155521
0.84070320930812	0.794945187274771
0.907993150248355	0.857941193888072
0.976924268269724	0.923991684180711
1.0464286877952	0.992849952520885
1.11551233423701	1.06386721526562
1.18341692892162	1.13602602667868
1.24966958278376	1.20791200965499
1.31400298452596	1.27780021595179
1.3762924625079	1.34402207726858
1.43667007030146	1.40555911178266
1.49582260655471	1.46268096585217
1.55532165818047	1.51739030094788
1.61776998692463	1.57345309403402
1.68653623698031	1.63584609859281
1.76700358268364	1.70949161312463
1.8616394020199	1.80184996014086
1.96143167929073	1.9047735524763
2.05764329401815	2.00712036812605
2.14153712572417	2.09774838508517
2.19826521468723	2.16070629852589
2.19539269904971	2.16790987003583
2.10044096173814	2.10083570983531
1.92442944479492	1.93990910444707
1.68185410405998	1.70203503835769
1.38721089537324	1.40411849605375
1.05499577457462	1.06306446202185
0.699704697504047	0.695777920748551
0.335833620001445	0.319163856720445
-0.0221215020932641	-0.0498727455758864
-0.359664712940159	-0.394426901653862
-0.662300056699313	-0.697593627026901
-0.915531577530807	-0.942467937208419
-1.10486331959471	-1.11214484771183
-1.21579932705111	-1.1919889948463
-1.25502824918896	-1.21823389196337
-1.26445860216208	-1.21434021608347
-1.25563786452248	-1.19339884442577
-1.23867333184922	-1.16724790467624
-1.22169942023532	-1.14498060443988
-1.21035154390488	-1.13184984614533
-1.2072240040418	-1.12889931189177
-1.21160447845991	-1.13345093210278
-1.2198405149519	-1.14031969220212
-1.22644523065205	-1.14342144800682
-1.22569050542168	-1.13742890316966
-1.21320656694402	-1.11918083383151
-1.18712330825387	-1.08851696706442
-1.14848939153743	-1.0482438437268
-1.10095461847855	-1.00320119394504
-1.04992744391429	-0.958818459406237
-1.00147719886828	-0.919808709589716
-0.961169159707921	-0.889456295176102
-0.933012797956091	-0.86953238815587
-0.918737340804342	-0.860547206886387
-0.917583919230445	-0.862012879150543
-0.926685598765055	-0.872605405388862
-0.941913268801633	-0.890244205848652
-0.958882075351126	-0.912139584115113
-0.973755497087047	-0.934951305111
-0.983630247589136	-0.95518141997607
