# Supplementary material for: A multiwavelength photoplethysmography dataset with blood pressure and heart rate reference measurements
Source: Data Brief. 2025 Nov 14;63:112284. doi: 10.1016/j.dib.2025.112284 (PMC12682042; doi:10.1016/j.dib.2025.112284)
Supplement: Supplementary file 1 [file mmc1.zip › ppg_csv/ppg_subject_090.csv]

IR_PPG	Red_PPG
-1.94487509642102	-2.07657736423427
-1.94979609118705	-2.04614772065974
-1.90868083518334	-1.97186905046166
-1.83278904737643	-1.87471884383721
-1.73893972805521	-1.77433228618356
-1.64395187750856	-1.68822444283641
-1.56464449602534	-1.6186317469729
-1.50784390368158	-1.56313527523307
-1.4658281672021	-1.51691618495406
-1.43471951318983	-1.47465572025694
-1.40948536156389	-1.43228338223014
-1.38502582182082	-1.38768714684529
-1.35700239675119	-1.34054925376077
-1.32233669877322	-1.29158983017226
-1.27929505846611	-1.24151046446377
-1.22726268652915	-1.19003016829923
-1.1664811302847	-1.13544942736165
-1.09745861327748	-1.07505911198251
-1.0223903799467	-1.00637869728438
-0.944894674867959	-0.928770997864536
-0.868148265982917	-0.844661080205977
-0.795327921233221	-0.759674401790146
-0.730852715395975	-0.681554628072514
-0.678317092613363	-0.618278299078291
-0.639831188905488	-0.575947373042403
-0.615532188864043	-0.556873136166388
-0.603173781684421	-0.558243992691802
-0.598239130536616	-0.572005717534797
-0.594664028198639	-0.58643865563442
-0.585982374599022	-0.589076557492387
-0.566555301473967	-0.569828946085622
-0.532587060612164	-0.523312919323168
-0.482780063511418	-0.449250973967373
-0.418475221783357	-0.355689599969663
-0.346669510073026	-0.252602846442474
-0.270343164102677	-0.148677581840051
-0.190810013245616	-0.0526006746166417
-0.109383886875143	0.0294896621693611
-0.0273786143645642	0.1010979692048
0.0538919749128185	0.168601148893958
0.133114051583702	0.239147050493941
0.208973786274782	0.317265642337116
0.27968242309162	0.402707216927232
0.345299507840645	0.490196770389405
0.403854996120787	0.571149919382983
0.454241335560064	0.636751860489642
0.496679268811581	0.681210948540723
0.53263692527003	0.703902651316696
0.564372274941124	0.709700146864123
0.594371269095348	0.707538415454865
0.624831915239564	0.707771735355056
0.657215117496293	0.719135452254537
0.691936959074777	0.746238034485045
0.728377317179681	0.788453267828924
0.765273763093982	0.840575846930067
0.801370454900496	0.894823787153366
0.8360488027705	0.943440660038527
0.869632953220719	0.981226711606859
0.903238014503222	1.00726792678812
0.93828715676262	1.02515567112025
0.975946236635065	1.04152476433009
1.01671881741849	1.06356387571641
1.06032951095012	1.09656360841355
1.10583680210464	1.14226811680234
1.15184794375056	1.19839256377424
1.19676395666576	1.2593933657711
1.23900387960974	1.31811397175249
1.27718377605176	1.36770005344894
1.3102992668634	1.4033666445138
1.33797325741498	1.42372650480818
1.36083446162897	1.43144782845167
1.38099485292596	1.43305476934418
1.40231129746037	1.43773763750564
1.42998363026828	1.45522022941288
1.46921116225233	1.4929711544245
1.52292469694233	1.5531638964978
1.58893954416253	1.62994016918714
1.65726422099128	1.70776216779201
1.70869192950722	1.76170118802942
1.70108378600854	1.74929606546272
1.56151334873136	1.5950789473172
1.30748584555842	1.31576600957628
0.96520653358338	0.94174469420532
0.560880669899885	0.503402443169667
0.120713511601595	0.031126698434673
-0.329089684217836	-0.444695098034311
-0.762323660464752	-0.893675504271933
-1.1527831600455	-1.28542707831284
-1.47426292586642	-1.58956237819169
-1.70055770083387	-1.77569396194312
-1.80546222785418	-1.82828432789031
-1.80982897942919	-1.79473750694749
-1.75488759276574	-1.70706047129782
-1.66194756335623	-1.58415289383352
-1.54868827615794	-1.44999376042165
-1.43278911612813	-1.32856205692929
-1.33192946822409	-1.24170439246603
-1.2618898257808	-1.18282369457919
-1.21545225319231	-1.14187909765355
-1.18431806189459	-1.10976607273581
-1.16108905809524	-1.07771662021859
-1.1380815813319	-1.03938987143217
-1.10886194002984	-0.992102413727128
-1.06945322855649	-0.93695821880552
-1.01895825806966	-0.877711753396369
-0.959406578780389	-0.818833794063596
-0.894858750271557	-0.763760675138303
-0.830118929887319	-0.71422157496962
-0.76958008864328	-0.670808983289091
-0.716557382295954	-0.634083674004684
-0.673111850227759	-0.605191408492118
-0.640120223582682	-0.585455379700036
-0.617337959592786	-0.575255607106026
-0.603419232363006	-0.573004957975081
-0.596047710978809	-0.5749604688877
-0.592256112247453	-0.57609863352429
-0.588849263534095	-0.571612016467097
-0.582796277658931	-0.558228608739992
-0.571506344721076	-0.534819237594639
-0.552973317581801	-0.502229068605948
-0.525831268344166	-0.462492798011204
-0.489389606885822	-0.417832611693237
-0.443661085405871	-0.36997530510198
-0.389355675362893	-0.320007346715392
-0.327858966912277	-0.268572178355515
-0.261191235535409	-0.216117825495357
-0.191857884576674	-0.162998741693098
-0.122497060879046	-0.109373082313838
-0.0553411038281876	-0.0550278696437896
0.00832801336581251	0.000690084363054868
0.0684372348922907	0.0587293698954374
0.125885975829253	0.119823256681577
0.181844406718108	0.183577256901014
0.236913901847196	0.247593197182323
0.290636179051812	0.307433054849017
0.341663123064876	0.35788680713243
0.388497811889166	0.395130742854917
0.430361227765083	0.41869740787273
0.467681105222795	0.432158653637771
0.501928979469083	0.442027490493891
0.534979715123254	0.455370903083376
0.568469458923402	0.477321928930885
0.603461625711238	0.509583092331685
0.640425793986868	0.550456258039699
0.679383319007515	0.596195565914292
0.720063511193904	0.642838929953328
0.762017230785601	0.687620264084218
0.804698593015357	0.729482224356992
0.847515301141527	0.768716862217212
0.889887092687301	0.806117740774324
0.931362828819514	0.842156415684074
0.971754336222732	0.876613141994383
1.01117215738317	0.908744337584595
1.04989230333492	0.937757420587159
1.0880943127743	0.963340618821963
1.1256397311958	0.986021493546253
1.16203530027927	1.00716180932332
1.19653122057997	1.02849485350893
1.22825963598068	1.05138675305228
1.25644377800241	1.07632556463441
1.28077134569895	1.10308543031041
1.30193929800595	1.13147927245408
1.32218266306457	1.16219514515965
1.345444543669	1.19723231076136
1.3768531813203	1.23966172114231
1.42130298700484	1.29258349167848
1.48111201027622	1.35714019677276
1.55392128421218	1.42965940651836
1.62591825871941	1.49868203034351
1.67879545740243	1.54329160291437
1.67067804773207	1.52716790046185
1.53375979302766	1.37528166004074
1.28396236650588	1.10009180735558
0.946370028570589	0.73142369352678
0.546067039625645	0.299102669674747
0.108137660074911	-0.16704591308011
-0.342333849677754	-0.637196703617381
-0.780263229228489	-1.08152435081666
-1.18056621817343	-1.47020350355753
-1.51815855610872	-1.77340881071959
-1.7679559826305	-1.96131492118243
-1.90487423733491	-2.0177811273947
-1.91837165965258	-1.9920760127813
-1.87618703047761	-1.91333056118942
-1.79339712187019	-1.80198606299801
-1.69320528582014	-1.68500994278428
-1.59881487431726	-1.58936962512547
-1.5307530639881	-1.52810160157916
-1.48688918916038	-1.49421257066783
-1.46232316738814	-1.48142687298013
-1.45076694049041	-1.48049721212923
-1.44478709543981	-1.48185541490318
-1.43736740572268	-1.47741226744537
-1.42272697881944	-1.46133671378101
-1.39658347500066	-1.43008752738141
-1.35621905410383	-1.38218827105916
-1.30064943423852	-1.31807270317759
-1.22904906655924	-1.23999207531745
-1.14817481863838	-1.15180807208698
-1.06298719863455	-1.0585648440549
-0.978446714706331	-0.965911785603554
-0.899513875012326	-0.879525072653994
-0.831876765923632	-0.804576440883381
-0.779752892635977	-0.745196906637238
-0.743288450526387	-0.703898312889281
-0.720918689826312	-0.68102697197301
-0.709449552955909	-0.674432089708541
-0.704768610017693	-0.67953012616351
-0.702436482644751	-0.689854350527005
-0.69811127114099	-0.698027082295158
-0.687868636864217	-0.696883737257819
-0.668495203342734	-0.680494265236043
-0.637784378180419	-0.644980497952298
-0.59477291949121	-0.589091545835845
-0.539851748181647	-0.51449341905416
-0.474244909878656	-0.425084340983859
-0.401962035020104	-0.328935876343412
-0.326050055996725	-0.232736112921284
-0.248482912983559	-0.142856995555513
-0.171234546155647	-0.0631873890967329
-0.09627889568803	0.00606853388884355
-0.0247259636082774	0.068105299934399
0.0446202075467577	0.127938771150038
0.112358324155747	0.190365054059484
0.178813432982072	0.258119163344486
0.243852039200941	0.330860529384576
0.30690937704535	0.405323135214883
0.367174209531861	0.47656292892451
0.423833670134421	0.539803001367825
0.476268622491612	0.592150574069608
0.524180754323557	0.63354369807205
0.567712775150249	0.666634911006551
0.607566260799368	0.695754871003954
0.64501965319184	0.725367763823761
0.681722834514429	0.758504714689274
0.719249011317982	0.795776752750842
0.758566402172973	0.835544007519539
0.799673491719599	0.875176840032857
0.841577219316318	0.91251382925417
0.882663898904531	0.946624004161098
0.92133560347883	0.977720784721024
0.956653909751743	1.0066071732195
0.988752077438377	1.03406840119663
1.0188851646087	1.06058900338534
1.04911387981946	1.0866421756385
1.08168802981704	1.11328029626797
1.1182733809346	1.14236524015239
1.15928314568167	1.17602132514526
1.2035911578677	1.21545734252834
1.24874333722041	1.25980032203546
1.29159439443485	1.30574820681295
1.32918934219552	1.34850757878036
1.35970919209141	1.38377835116319
1.38334387087976	1.40996152799679
1.40290202222248	1.42963780296072
1.42379095248749	1.44948492446692
1.45288462618435	1.47821977503102
1.49603449110625	1.52288182052476
1.55451250400678	1.58434360068211
1.62127937347516	1.6532944017051
1.67854487832617	1.70833673967571
1.69832663179708	1.70155605037921
1.62080071876375	1.5564145597119
1.40783886350464	1.29328086552321
1.08886489178109	0.940484658748003
0.693302629354423	0.526355630321154
0.250575901985979	0.0792234711775322
-0.209891464562913	-0.372582127747989
-0.658675644530922	-0.800731475520538
-1.06635281215671	-1.17689488120524
-1.40349914167896	-1.47274265386723
-1.64069080733633	-1.65994510257163
-1.74850398336748	-1.72173607776754
-1.75220005550802	-1.69534989853338
-1.69805677878334	-1.61769416676986
-1.60647585029054	-1.51082221420124
-1.49488922650604	-1.39581477040998
-1.38072886390627	-1.29375256497855
-1.28142671896764	-1.21649204754562
-1.21254811917033	-1.16072082939155
-1.16612103474618	-1.12250916662822
-1.13402347891581	-1.09541098600041
-1.11014207767134	-1.07221238203703
-1.08860617879042	-1.04638991508644
-1.06449623751255	-1.01317329749706
-1.03416444417784	-0.970161715653653
-0.995442568115175	-0.917504004434519
-0.947832427615742	-0.857607861155211
-0.89260016379206	-0.794457827984811
-0.832620816898205	-0.732737809896193
-0.771913677164974	-0.676955802843115
-0.71493809550748	-0.630754504775107
-0.665756658876372	-0.596496180180702
-0.627225667183886	-0.575070953465963
-0.600454002314612	-0.565892196667493
-0.584755403642823	-0.567135017279294
-0.578040963141846	-0.576130434223572
-0.577321100807184	-0.589648998573302
-0.579086960900208	-0.60397774985003
-0.579579433871031	-0.61495519566965
-0.575060751461004	-0.618206587580693
-0.562175863235441	-0.60969280830657
-0.538384746748549	-0.586500360206945
-0.502338335487579	-0.547601806243622
-0.454037091643811	-0.494170995160387
-0.394710998738966	-0.429176087058802
-0.326224308179383	-0.356351301566425
-0.252765204029461	-0.279026468515344
-0.176432612231718	-0.199415876024655
-0.0982470813867237	-0.118596631381992
-0.0192291600950512	-0.0368569261067948
0.0596006030427279	0.0459626333298678
0.137221659426042	0.130163187946264
0.212613460454318	0.215804413343056
0.284568120262397	0.302214167512366
0.353775658845609	0.387511262277984
0.419546881888102	0.468476685033678
0.480930447228792	0.541076416452439
0.53687829727812	0.601552231565085
0.586632230974166	0.647680441447747
0.630183734471055	0.679792881039293
0.668557159689873	0.701178910910456
0.703712847480566	0.717597978097947
0.738060327202817	0.735925885817751
0.773773709540576	0.76222845334268
0.812197263441366	0.799909957701109
0.853557790342264	0.848656114291077
0.897041500262548	0.904546347733701
0.941193879708213	0.961354913826254
0.984503353629877	1.01267268543547
1.02595865316895	1.05404099166544
1.0653831290486	1.0842721432182
1.10339996882209	1.10559052983304
1.14098484834781	1.12264229846107
1.17878999200653	1.14072262782411
1.21661455512067	1.16381646520619
1.25333499533981	1.19320439540754
1.28734842984681	1.22720700458043
1.31729296325983	1.26216666438315
1.34276565017343	1.29432861610327
1.36492606622112	1.32192419166043
1.38687453341243	1.34655990730763
1.41349532989225	1.37324179948515
1.45032372126443	1.40881152437372
1.50115113040324	1.45874449859875
1.56457658941321	1.52265878571483
1.63050242213556	1.59000030667282
1.67829868367218	1.63816144922638
1.66820331339383	1.62625230461804
1.53219193200787	1.48485827357718
1.28397002720203	1.22754898806653
0.948373276853971	0.880910997551518
0.550237358841336	0.471530851497601
0.11439795104178	0.0259950993702238
-0.334309268667049	-0.429109709365165
-0.771048622407496	-0.867197025243121
-1.17098443230191	-1.26168029879819
-1.50928102047265	-1.58597298056494
-1.76110270904205	-1.81348852107791
-1.90161382013246	-1.91764037087166
-1.92414170199536	-1.9234906745764
-1.88871199397981	-1.87421534871589
-1.8214839857331	-1.79353657484533
-1.73461208385938	-1.70086828021032
-1.6412290895488	-1.60998312722055
-1.55446780399152	-1.52889093154031
-1.48641470902931	-1.46070571396997
-1.43500425027022	-1.40514118186032
-1.39680862644086	-1.36004123139259
-1.36851783180708	-1.32255710769246
-1.34591859558345	-1.28991244159102
-1.32464984253188	-1.25984389655589
-1.30088261672402	-1.23081549040185
-1.2717518693556	-1.20199672313092
-1.23548201833541	-1.17295156118325
-1.19130621901475	-1.14308304642315
-1.13930491615565	-1.11108553594183
-1.08030089779821	-1.07482840439602
-1.01588134035323	-1.03200172514637
-0.948451121190609	-0.981377237943156
-0.881189094488049	-0.923997030597653
-0.817816566407838	-0.8634909432331
-0.762084180605654	-0.805167141705859
-0.716993094298055	-0.754263464081056
-0.683961809939899	-0.71423777884803
-0.662272915501795	-0.685946402415913
-0.649105063799992	-0.667990008067639
-0.640183902005209	-0.657732535927523
-0.630756493952539	-0.652174775839539
-0.616503639799515	-0.648140837023825
-0.594137676013141	-0.641885164050505
-0.561615954579112	-0.628713308784964
-0.518046146258269	-0.603173350729927
-0.463456699811442	-0.560101211182532
-0.39754796300632	-0.496315426624008
-0.322813798669805	-0.409654020851818
-0.243030096661497	-0.309421537477701
-0.160679055947827	-0.202562000955411
-0.0782428754952267	-0.0960194357387043
0.00179624572987437	0.00326213371866455
0.076956108761045	0.0876161935820693
0.1435906103633	0.152392956332197
0.201698704408561	0.198356656251122
0.251995231216196	0.228699939760262
0.296314764607937	0.248730873385801
0.337115716886346	0.264642271190275
0.376861321777258	0.282272310408308
0.417401872717447	0.3060528566048
0.459539659369044	0.338419114462746
0.502934946946015	0.379747898232468
0.546362489654868	0.428627735091417
0.588232745858965	0.482268850021601
0.627247251586885	0.537052851464081
0.66295865893571	0.589290738532572
0.696010837245142	0.636083283876862
0.728012353536785	0.676113196159966
0.761158816659897	0.710311790789943
0.797745966832265	0.742170627620841
0.839692995648774	0.777252150928221
0.88816476251504	0.821733231616692
0.943321756152272	0.880341594857635
1.00420173953994	0.954468884761886
1.0687803965123	1.04134840333306
1.13429910620657	1.13474771326998
1.19789653935847	1.22692992774642
1.25741536661681	1.31115364239463
1.31201205658239	1.38371061954326
1.36215323437194	1.44455461581782
1.40894873878857	1.49621205468494
1.45323736619241	1.5416454492925
1.49500927383659	1.58237783919522
1.53355503465392	1.61803851287638
1.5683655112447	1.64762187496951
1.60039455037714	1.67160518683925
1.63291139768254	1.69344660479778
1.67107495826969	1.71916676338784
1.71979030910022	1.75448588930941
1.7801889556447	1.80019883527051
1.84581966118356	1.84760772758251
1.90013346143604	1.87635401323753
1.91688220200535	1.85300788251824
1.84408800053202	1.70648953822351
1.64283344351751	1.44437259698279
1.33881060207006	1.09331028562915
0.957711547297901	0.679955830995654
0.525228350309276	0.230962459915382
0.0670530822124141	-0.227016600778599
-0.391122185884447	-0.66732812425322
-0.823605382873073	-1.06331888367541
-1.20470443764523	-1.3883356522121
-1.50872727909268	-1.61572520303022
-1.70998183610719	-1.7188343092967
-1.78277603758052	-1.72311459156893
-1.77526238528802	-1.67128584146701
-1.7227682191837	-1.58964818857461
-1.63580117754957	-1.50068771234739
-1.5330523061231	-1.42097586234382
-1.43321265064181	-1.36016002838674
-1.35497325684317	-1.32088328540822
-1.30553544594419	-1.29971752211596
-1.27516741626627	-1.28908462064553
-1.25851296360987	-1.27990472880989
-1.24838435689581	-1.26435757500449
-1.23761593944838	-1.23794770927941
-1.22057909549528	-1.20028382234976
-1.19401753578912	-1.15445667179752
-1.15714289249841	-1.10537909438386
-1.11114946068134	-1.05780701080069
-1.05843355082157	-1.01485063504988
-1.00184474243218	-0.977430396028335
-0.944225667939199	-0.944645159476403
-0.888266449198266	-0.914702867747875
-0.836469873631158	-0.885913926908737
-0.791048757735593	-0.857401371581165
-0.753740754003258	-0.829434968172027
-0.725595405306582	-0.803361359367849
-0.706760984384014	-0.781155458220626
-0.696303178568239	-0.764646612473338
-0.692125197443265	-0.754543213530055
-0.691099687914176	-0.749667061847974
-0.689485949366226	-0.746807336847001
-0.683536520662628	-0.741288104835286
-0.670069112327503	-0.728067006691892
-0.646813945305977	-0.702928800924127
-0.612488693392326	-0.663337945013367
-0.566717243064185	-0.608751839822708
-0.509958502112509	-0.540346605002365
-0.442830060651344	-0.460399261172019
-0.36857606841725	-0.371481793595296
-0.290299087142216	-0.277315293037003
-0.209991041152266	-0.18098902475448
-0.129643854773419	-0.0849930760869073
-0.0512494523316988	0.00831494434899787
0.0232002418468745	0.0971430950727378
0.0909377007713149	0.17985483274749
0.152903588376382	0.254921016749297
0.20956485024419	0.321226379614186
0.261895848111147	0.378898899970434
0.311068805850214	0.430087712423947
0.358185069695915	0.478940922783877
0.404165684381522	0.530407827218217
0.44970835493455	0.588208365372756
0.495169717997608	0.653027766899196
0.540439148267969	0.722106956995838
0.58501223980481	0.790558252479054
0.628337120026573	0.853585446018256
0.670264957646452	0.908344324110735
0.71131087097681	0.954633443089465
0.752553472973657	0.994386727746245
0.795249103671042	1.03056215294704
0.840373839323805	1.06618121059946
0.888298354300371	1.10387269628566
0.938720723068848	1.14568346783071
0.99079182954125	1.19268569797924
1.04322005131433	1.24427927002181
1.09425782899134	1.29761600463124
1.14172884008913	1.34777723884401
1.1833666557099	1.38903810799226
1.21754065746707	1.41695840154756
1.24413997716717	1.43052425290337
1.26527075724835	1.43339423297455
1.28547887050672	1.43364767685642
1.31126833830509	1.44202211357868
1.34973953153074	1.46903721923734
1.40863445827113	1.52156444470455
1.4900722071445	1.59940772897835
1.57803148151779	1.69253483267655
1.65584804652264	1.77991847080593
1.70736027182344	1.83111226994328
1.69518956053315	1.81207874995047
1.55572094334158	1.66192418896697
1.30226704544356	1.3894247753638
0.961419174475777	1.02359933525971
0.559768638074888	0.593466694773491
0.123906743877563	0.128045680023902
-0.319575200479532	-0.343644882870286
-0.744085887359729	-0.792586167790303
-1.12303400912636	-1.18975934861738
-1.42982825814276	-1.50614559923274
-1.63787732677226	-1.71272609351763
-1.7205899073782	-1.79003917338903
-1.71711501616801	-1.78107930205405
-1.66503270303681	-1.7223911931624
-1.57439976371452	-1.62734847791926
-1.45933621935604	-1.5101385355893
-1.33396209111628	-1.38494874543717
-1.21239740015013	-1.26596648672753
-1.10876216761249	-1.16737913872504
-1.03605866290972	-1.0976500680137
-0.985440549879609	-1.05252064571611
-0.949786436887165	-1.02909230162803
-0.924355826305076	-1.02088375171107
-0.903671444580487	-1.01922522305115
-0.882424631322017	-1.01522447153259
-0.856487253903031	-1.0018198452997
-0.82376979328982	-0.975391890256456
-0.78463288824303	-0.936450646895697
-0.741671354084028	-0.889103813630373
-0.698917296716363	-0.83951458800276
-0.660724841361942	-0.794054398806091
-0.630667661689295	-0.757854758529888
-0.610745771181623	-0.733992134330506
-0.601112593320084	-0.723190760664402
-0.60031120045172	-0.723938034656205
-0.605740007307809	-0.732925742947821
-0.614048770331985	-0.745712063907561
-0.621387236813891	-0.757441735957026
-0.623669040595659	-0.763417949159811
-0.617048646117882	-0.759442856628711
-0.598558642288	-0.742021353543025
-0.566601821547013	-0.708618903010635
-0.521068843276949	-0.658078632115177
-0.463142303711228	-0.591063140476581
-0.394583948524223	-0.51027651512796
-0.319389232528437	-0.420315293826917
-0.240703258455432	-0.327059969657801
-0.160740696076982	-0.236565786702453
-0.0817162151648616	-0.153666990584713
-0.00584448549084591	-0.0808211236953934
0.0647088074159475	-0.0176009304934808
0.131083293103898	0.0390474953715956
0.194161180317893	0.0938273271371036
0.254907062200536	0.151655784039392
0.31387182407956	0.216141862234299
0.370940908925096	0.288350749089959
0.425349627585366	0.366285245455272
0.475960547988298	0.445393692471802
0.521737835328725	0.519949696644938
0.562245228165654	0.584740583865446
0.597929419212537	0.636450849781624
0.630029997357107	0.674374259287384
0.660187686142277	0.700430694789619
0.690005586642615	0.718643945806877
0.720775145608644	0.734195681309112
0.753388540896143	0.75216674487311
0.788355458750278	0.776276412578896
0.825905028138626	0.808132453055235
0.866187266587469	0.847438939701915
0.909475206711789	0.893073676841028
0.956207252640167	0.944244212490372
1.00679862600005	1.00082780115307
1.061260534459	1.06266065708134
1.1187556598699	1.12832101340164
1.17732197038221	1.19432219056681
1.23400336700765	1.25538339042419
1.28547411228532	1.30581267727246
1.32905766884977	1.3415884513413
1.36389651070508	1.3624369619358
1.39188788911063	1.37297231306018
1.41792459395752	1.38222500897397
1.44903107406869	1.40145739896749
1.49219521979487	1.44049279177882
1.55107648350066	1.50315649596298
1.62231014811836	1.58307213066888
1.69266441015549	1.66145952008933
1.73850942669095	1.70830518437005
1.72440878715734	1.68900576571048
1.58780048742074	1.54253817641921
1.33853879528786	1.27690076450541
1.00162013580945	0.920578156058181
0.602040934036266	0.502054977166636
0.164797615019059	0.0498158539198823
-0.285113396191416	-0.407654587592971
-0.722695674544402	-0.841871721282815
-1.12295279498914	-1.22435092106054
-1.46088833247489	-1.52660756083704
-1.71150586195088	-1.72015701452319
-1.84980895836636	-1.78729856538726
-1.86969713157288	-1.78064079725601
-1.83312399779223	-1.73216699105332
-1.76636229316512	-1.66361623888487
-1.67994446237667	-1.59104254604928
-1.58482649640199	-1.5235050840391
-1.4919643862162	-1.4633642590494
-1.41231412279441	-1.40818686661311
-1.350984004221	-1.35369815984574
-1.30085894080677	-1.29671533864612
-1.25992739249838	-1.2369723463134
-1.22562929587153	-1.17715118825328
-1.1948502723691	-1.12123773208959
-1.16402840351434	-1.07222700368187
-1.12962633529066	-1.03056226336572
-1.08889833899338	-0.994131170745786
-1.04062945142518	-0.959616797507533
-0.985505301120289	-0.924249120409316
-0.926010084058653	-0.886973362367914
-0.865932590806709	-0.848586347809879
-0.80955640905651	-0.810923082006867
-0.760645496452236	-0.775645393002677
-0.721496259894085	-0.743428987463079
-0.692416482322935	-0.714061383236711
-0.671823711489246	-0.687289768892828
-0.656879667187613	-0.663699201391339
-0.644358329595877	-0.644809445721124
-0.631305123383009	-0.631967975104461
-0.615208891331566	-0.624510419202222
-0.593836096365356	-0.618447721646669
-0.565076741952786	-0.606770828135628
-0.526983794805678	-0.581400224282692
-0.4780040325597	-0.535827892181937
-0.415784448267523	-0.467344942771683
-0.342615970204377	-0.376732784508783
-0.262607144627577	-0.274096549725034
-0.177865733607542	-0.167286027329342
-0.0904994992146918	-0.0641510062306134
-0.00261620351944833	0.0274573432237005
0.0836763914077685	0.104483201587756
0.166270523496539	0.169541801755787
0.243058430676441	0.227804413530758
0.310966893908717	0.284819294241717
0.373303623854284	0.344399930162933
0.430632141720506	0.40779649887905
0.483567632147365	0.47403779580444
0.532761689020159	0.540827971241528
0.578841130084671	0.605488045932593
0.622322610956782	0.665670587295494
0.663624935057248	0.719743249444258
0.703185844222283	0.766956494542826
0.74152437672175	0.807553844024177
0.779126225186939	0.842728923135287
0.816218037959367	0.874257480032069
0.852629178270807	0.903913612290762
0.887881251252505	0.93295425146134
0.921459323279793	0.961881947761014
0.953112133375596	0.990617017031731
0.983058941515757	1.01894094293263
1.01202829494355	1.04685575435309
1.04111176103039	1.07470002469778
1.07151449445444	1.10310175732237
1.10431121578687	1.13290393961632
1.14024849914278	1.16512300222066
1.17958481623967	1.2008871200014
1.22195579060097	1.24126017096913
1.26627910054336	1.28683669206384
1.31078183449894	1.33707790169875
1.35324732939821	1.38970442401992
1.39154363446892	1.4408281524
1.424441889851	1.48625187341336
1.45255917957796	1.5236800295473
1.4790045959535	1.55483184243137
1.50916095470223	1.58594566446092
1.54914738847305	1.62564235165961
1.6029571209628	1.68041540662222
1.66891961665145	1.74925862707962
1.73666374394605	1.81966010735106
1.78595339833573	1.86709613912964
1.77794923798344	1.85398977209833
1.6494792411608	1.71789601001264
1.41389583584964	1.46908398025335
1.09348415770298	1.13194550307652
0.710529342373824	0.73087239873822
0.287316525515187	0.290256487494532
-0.153869157219922	-0.165510410398471
-0.590742570178495	-0.612036474684718
-1.00101857770752	-1.02492988510813
-1.36241204415399	-1.37979882141264
-1.65263783386489	-1.65225146334217
-1.84941081118722	-1.81789599064065
-1.93044584046796	-1.86510430426085
-1.92554507446273	-1.84314538140164
-1.87747266223437	-1.7768764188933
-1.79899261883509	-1.68635141135114
-1.70542724553276	-1.58846105928073
-1.61209884359526	-1.49883201832784
-1.53432971429047	-1.42684340466945
-1.48004987774079	-1.37740940519574
-1.44422255252973	-1.35002265332306
-1.42302420837544	-1.33992900059293
-1.41025667212175	-1.33988761372432
-1.39882836001182	-1.34213727609371
-1.38223351626597	-1.34015024856958
-1.35569542500811	-1.32969136424093
-1.31673800959482	-1.30885325988664
-1.26518714658649	-1.27727345965902
-1.20279619703527	-1.23513432469291
-1.13273331599141	-1.18263634543474
-1.05909204536486	-1.1203553712136
-0.986438377624361	-1.05026396492709
-0.919285442987897	-0.976666815072476
-0.861445657202098	-0.906218372907311
-0.81539740443631	-0.846612418707224
-0.781865679056468	-0.804291408485774
-0.759745036398194	-0.78215681576808
-0.746396444078156	-0.778317061769883
-0.738203190325836	-0.786417842219463
-0.731160673658068	-0.797361152849264
-0.721311076930348	-0.80163294655248
-0.705021290320408	-0.791404650259891
-0.679277178370639	-0.761930531446198
-0.642074307558747	-0.712169148357852
-0.5927644079092	-0.644706929159414
-0.532180848484903	-0.564957694911312
-0.462122085726528	-0.479690502421388
-0.387411701975707	-0.395291411708507
-0.310073137136739	-0.316267578474296
-0.232129831113925	-0.244305156578521
-0.155605223811564	-0.178150554837484
-0.0824779945254389	-0.114539998030796
-0.0121972178301467	-0.0499870954369734
0.056174214902389	0.017276192330829
0.122654861785071	0.0860735659207911
0.18638587430802	0.152412649880929
0.245857882659151	0.211013772626424
0.299555679254804	0.25756169436
0.346669235013179	0.290678154571354
0.387531137933362	0.312750871555678
0.423630934193147	0.329295415447745
0.45721302462761	0.347196239753995
0.490596801356312	0.372490899200201
0.525513292754923	0.40844117581312
0.562759954452001	0.454657489422965
0.602290910606698	0.507716967128572
0.643626792148032	0.563031945857532
0.686327514989467	0.617106577818898
0.730272127359688	0.669025259718783
0.77563459130865	0.720350673497117
0.822627848019402	0.773613602745759
0.871209757086226	0.830484761274573
0.920959639965264	0.890782200638263
0.971203662640393	0.952707341374343
1.02131163872784	1.01383792772522
1.07097802487821	1.07212420069411
1.12028871743621	1.12645456210605
1.16947727606231	1.17675996573596
1.2184537456447	1.22368609307849
1.26636633233134	1.26787092010853
1.31152062495255	1.30912560120905
1.35186839822716	1.34612766312685
1.38602003407144	1.37719161206529
1.41446268700887	1.40201794972612
1.44042355037156	1.42342357404846
1.46973856328506	1.44770401050418
1.50928148440895	1.4828631323357
1.56389426972927	1.53488536430524
1.63238546825237	1.60291387207262
1.70391165030995	1.6749328172447
1.7564747108311	1.72616484690824
1.74730874597872	1.71321296836678
1.60638256890916	1.56283577839419
1.34982676253556	1.29003847626522
1.00403772452626	0.923993664918522
0.595411852549597	0.493873947292747
0.150345544273932	0.0288519263265484
-0.304764802632391	-0.441899795041422
-0.743522790501024	-0.889208613872512
-1.13953202166362	-1.28390192722807
-1.46639609845182	-1.59680713216944
-1.69771862319729	-1.79875162575798
-1.80710319823168	-1.87103266114809
-1.81375171613053	-1.85347272940615
-1.76349997780582	-1.78504713585838
-1.67525214471907	-1.68258446790111
-1.56179671450088	-1.55736242212962
-1.43592218478187	-1.42065869513915
-1.31041705319265	-1.28375098352495
-1.19806981736383	-1.15791698388227
-1.11166897492601	-1.05443439280638
-1.05598478543116	-0.980032350863509
-1.01634738922282	-0.921956021428483
-0.98726395396534	-0.877272843834978
-0.962810623906528	-0.84267808248503
-0.937527759591094	-0.814811324916448
-0.907160181228709	-0.790459951990946
-0.869138698199667	-0.766583424286898
-0.822708319248061	-0.740202452704419
-0.768737949250507	-0.708392519532536
-0.709337415687096	-0.668653743873196
-0.647437934692882	-0.619728042659852
-0.586425039281147	-0.56264738085506
-0.529801689954981	-0.501444203156058
-0.480824936084481	-0.442873754328726
-0.442066155162922	-0.394896019105265
-0.41487307093686	-0.364138163572916
-0.398833391704827	-0.353184117293997
-0.391507099594769	-0.359016687469308
-0.388661493218765	-0.373511645612557
-0.385000501402341	-0.38584568982448
-0.375163309401725	-0.385815552298759
-0.354708194004082	-0.366701335082424
-0.320883302879042	-0.326612114686457
-0.27308646513303	-0.268036990516999
-0.212923606454964	-0.196136468497573
-0.14369087712121	-0.116837317980498
-0.0698721947230404	-0.0356427345809969
0.00412246883347579	0.0427280933880596
0.0753751405499323	0.114441461429097
0.142071626744492	0.176913344030876
0.204134429363269	0.229369476409275
0.262537523110674	0.273117106187431
0.318504055720904	0.311210710627443
0.372831799189705	0.347646021966385
0.425598465840429	0.386384154903399
0.476265511770663	0.430330339687996
0.524034457927837	0.48042307369472
0.568281133329776	0.535258668824946
0.608912906013688	0.591578544721408
0.646544307396992	0.645501661550613
0.682424056235414	0.693966378410751
0.718101934489844	0.735820872501615
0.754975118265381	0.772300827094856
0.793934925239993	0.806757854125395
0.83521048118115	0.843488960898775
0.878374597987107	0.885976979857607
0.9224981076909	0.935509630027821
0.966426045764337	0.990966863010507
1.00901657016314	1.04950389271838
1.04920251554473	1.10728836621393
1.08595729529354	1.15998512738206
1.11835222337525	1.20334594124199
1.14579201023844	1.23423345014548
1.16840239704466	1.25190075907057
1.18751137871645	1.25908148701302
1.20609277184247	1.26239140720345
1.2288312397331	1.27142511343618
1.26131080666155	1.29617835519453
1.30804080855861	1.34325302647819
1.36957259334487	1.41201985210081
1.43951323180068	1.49202958434309
1.50264554178839	1.56262110144901
1.53543286328492	1.59527509912709
1.47160533974296	1.52969962491097
1.29470424514669	1.34797713348179
1.02660179354053	1.07261352166831
0.689170198968912	0.726114686299263
0.304281675476259	0.330986524203415
-0.106191562893008	-0.0902650677904833
-0.520377302094461	-0.515134192853681
-0.916403328083678	-0.921114954157425
-1.27239742681623	-1.28570145487296
-1.5664873842477	-1.58638779817154
-1.77680098633366	-1.80066808722441
-1.88146601902969	-1.90603642520281
-1.89318582972251	-1.91890103269889
-1.85374711868046	-1.87383365472012
-1.76921665468775	-1.79243042414708
-1.65739726636449	-1.69262773632
-1.53609178233075	-1.59027826518251
-1.42310303120662	-1.49957441661556
-1.3362338416122	-1.42660799304048
-1.28309308592598	-1.37422173981372
-1.25077900551957	-1.34076224072911
-1.23212807189199	-1.32062755988442
-1.21809312401579	-1.30520326858165
-1.19958700635121	-1.28457920919516
-1.16918899285007	-1.24984377573451
-1.12248954062843	-1.19533445260675
-1.05635262652833	-1.12015479271833
-0.978289493129018	-1.02793451263263
-0.893358152547462	-0.92799587175482
-0.806616616900627	-0.828792789724723
-0.723122898305478	-0.738606571074724
-0.64793500887898	-0.663065512062114
-0.586354309167918	-0.604030034262456
-0.537772102264735	-0.56066594793001
-0.500887205562635	-0.530672593796225
-0.473517703449566	-0.511272438493353
-0.453331877496233	-0.499639370578551
-0.438112535834469	-0.49291886533342
-0.425633282674864	-0.488045983313256
-0.413470334653532	-0.481519671268832
-0.398962643131402	-0.469327478127637
-0.379316465257754	-0.447215164811472
-0.351790536492955	-0.411270620406515
-0.313935090652677	-0.358536631516979
-0.26387933767953	-0.2874276954433
-0.198658341432002	-0.192976683220826
-0.119316838174087	-0.0840206493240042
-0.0311255018247061	0.0340277878909581
0.0624629541298013	0.155756010067852
0.157995816203096	0.275751398850467
0.252020370908838	0.388601335882597
0.341083904760689	0.488893202808032
0.421733704272308	0.567647022091354
0.488854390171912	0.623582441691918
0.540144230518237	0.658081144930787
0.578554933160969	0.675636442787534
0.607574362444068	0.683099969342037
0.63192896972469	0.688700545869697
0.656425253907219	0.700872651900781
0.684815295463534	0.726793568183511
0.719102186141579	0.770727031150266
0.759399439934733	0.832663179805546
0.804217240235633	0.907933558631788
0.851004164678816	0.988190974913692
0.896798882817356	1.0634972638024
0.938876798265955	1.12485351813573
0.975302333969502	1.16649324597005
1.00532913284281	1.18733939479793
1.02957649710957	1.19115070405012
1.04991727684562	1.18528620181304
1.06907712424159	1.17857593464473
1.0900263804296	1.17897081395067
1.1152844459585	1.19157636696107
1.14625818628772	1.21765917234781
1.18280036114656	1.25484623715138
1.22321249060567	1.2981925309567
1.26479804234658	1.34168958991894
1.30488148770574	1.37999523187178
1.34205070181905	1.41021153913136
1.3772106810449	1.43334429833966
1.41393570352862	1.45479581330928
1.45763729891238	1.48317148248031
1.51330275582109	1.52702374334199
1.58400378756841	1.58990093411975
1.65906950947025	1.66513932775679
1.72422981491864	1.73277694417586
1.75572061052911	1.76089500908916
1.687627193963	1.68860111527373
1.49869193954718	1.48837451774054
1.2119323402054	1.18519784235924
0.850365888861418	0.80405371499947
0.437010078438986	0.369924761530882
-0.00511759813814034	-0.0922063921768805
-0.452999647946206	-0.557357120254169
-0.883618578061454	-1.00054479683134
-1.27395689556013	-1.39678679603874
-1.60099710751848	-1.72110049200673
-1.84172172101275	-1.94850325886566
-1.97311324311919	-2.05401247074589
-1.99003077765414	-2.06297382405862
-1.96083251297792	-2.01933005059615
-1.88809162422056	-1.94255871630479
-1.78865359401329	-1.84988882044444
-1.67936390498734	-1.75518298254985
-1.57706803977392	-1.66932433450433
-1.49861148100427	-1.5993238310117
-1.45049900510207	-1.54823558179506
-1.42079095924845	-1.51482657125203
-1.40317346028088	-1.49397716592634
-1.38962743393051	-1.47806760631125
-1.37210685330983	-1.45909128800492
-1.34408013704998	-1.4307525020712
-1.30170475447526	-1.38982010704062
-1.24438004712374	-1.33635408099142
-1.17367427407932	-1.27287636675943
-1.09605147094187	-1.2030299220197
-1.01593799693174	-1.13049373641325
-0.937760211269257	-1.05863665660035
-0.865931181943486	-0.990741383388792
-0.803630817254707	-0.930155596691236
