# Supplementary material for: A multiwavelength photoplethysmography dataset with blood pressure and heart rate reference measurements
Source: Data Brief. 2025 Nov 14;63:112284. doi: 10.1016/j.dib.2025.112284 (PMC12682042; doi:10.1016/j.dib.2025.112284)
Supplement: Supplementary file 1 [file mmc1.zip › ppg_csv/ppg_subject_091.csv]

IR_PPG	Red_PPG
-1.87577051276283	-1.74751252799785
-1.84146324324892	-1.71836049714156
-1.77665098724796	-1.66278883718027
-1.68333662297676	-1.58062622536937
-1.56986220803072	-1.47941753855394
-1.44196758905298	-1.36451242533755
-1.30539261268667	-1.24126053432375
-1.16587712557493	-1.1150115141161
-1.0291609743609	-0.991115013318171
-0.900984005687697	-0.874920680533508
-0.787086066198473	-0.771778164365675
-0.693207002536358	-0.687037113418231
-0.628394299600725	-0.627778113216056
-0.584580766874362	-0.583362677664973
-0.558180271565021	-0.55053415364641
-0.544525771065618	-0.525980802091974
-0.538542798823242	-0.506556619833283
-0.535249316033161	-0.489426845079532
-0.530068009179908	-0.472125978929812
-0.519038108999949	-0.452529274291182
-0.499032157019991	-0.428703968974834
-0.468025279929558	-0.398851947290283
-0.425359191069595	-0.361688823917895
-0.371822572114442	-0.317114782361779
-0.309398026064819	-0.266516078293612
-0.240692204945349	-0.212242095547531
-0.16822836373026	-0.156460365677846
-0.093864521183815	-0.100078874275789
-0.018590930783208	-0.0424667401472708
0.0571899461883507	0.0177735198755634
0.133060730565735	0.0815484553394074
0.208053091955983	0.148468473217668
0.280549217802597	0.216910739407707
0.348681473072549	0.284618753882095
0.410914649693804	0.34928749848318
0.466434840273606	0.408870151668871
0.515284748752241	0.461766856612312
0.558364179734075	0.507219685294818
0.597315752210813	0.545937148955539
0.634268088941987	0.580467578574111
0.671465973854609	0.614762306642039
0.710838157421101	0.652874613821533
0.753558112546337	0.697393551991265
0.799719739123299	0.74845230963566
0.848274679645966	0.803797426870358
0.897302301660053	0.859794389693365
0.94454872532731	0.912807013433063
0.988045406310911	0.960330702761648
1.02659713488927	1.00157110217344
1.06001597872644	1.03749949639333
1.08908832638775	1.07040990897689
1.11530354999735	1.10296180100463
1.14039692358127	1.13697836594246
1.16582844798622	1.17258656425454
1.19240854035851	1.20821767038747
1.22027087543539	1.24160182390128
1.2492425901835	1.27135133403021
1.27940676410061	1.29822385140906
1.3115083714015	1.3252650284752
1.34695840037889	1.35674025115711
1.38733338029166	1.39637213660717
1.43334727956675	1.44545603019225
1.48335964381	1.50113103976933
1.53170149947273	1.55502745567988
1.56747417358201	1.59283599839099
1.57470874036295	1.59554894422049
1.53316474728518	1.53909187564152
1.42130393573577	1.40480033476677
1.24670276494764	1.20637567610073
1.02160428273401	0.957519254147918
0.758251536908101	0.67193242341284
0.468887575283145	0.363316538400005
0.165755445672359	0.0453729536139224
-0.138901804111033	-0.2681969764409
-0.432841126253808	-0.563691897259954
-0.703819472942743	-0.82741045433873
-0.939593796364616	-1.04565129317272
-1.1279210487062	-1.20471305925741
-1.25655818215428	-1.29042771331322
-1.32635328446847	-1.3446803935862
-1.39071889130137	-1.39335380414382
-1.45691796596971	-1.44360207977489
-1.5271546861993	-1.49818130572331
-1.59945580330686	-1.55602962494123
-1.66911556432069	-1.61331015127175
-1.73016811375046	-1.66468897153981
-1.77653377686761	-1.70446241385546
-1.80277213065895	-1.72727635475522
-1.80461665809089	-1.72857670056222
-1.77950233857622	-1.70506942981068
-1.72698397064792	-1.65299485191768
-1.6437421161199	-1.5743446125049
-1.54029747732859	-1.47645397865821
-1.42191355360126	-1.36461903157736
-1.29385384426517	-1.24413585246208
-1.16138184864758	-1.12030052251212
-1.02976106607574	-0.998409122927203
-0.904254995876925	-0.883757734907076
-0.790127137378388	-0.781642439651477
-0.692640989907389	-0.697359318360143
-0.620863375098461	-0.638325920095832
-0.570817525145346	-0.596311543563285
-0.539406306695089	-0.567459244975598
-0.521553056688187	-0.546781621093334
-0.511255248625946	-0.529147136996956
-0.502650820614054	-0.510284186788022
-0.490887149690948	-0.487556312155704
-0.47265447741237	-0.460189807122997
-0.446332314473518	-0.428742019542266
-0.411776282443467	-0.394010864099031
-0.36986382141797	-0.356036961256288
-0.321990095853804	-0.313826947193036
-0.269640372775265	-0.265894275102705
-0.214052938237941	-0.211194728658699
-0.156037198727419	-0.149932136141039
-0.0960716222903041	-0.0838537885176244
-0.0346228867767592	-0.0158944999494124
0.0275833575930618	0.0506311290225743
0.0895552085507181	0.112946088392843
0.150301347917105	0.169636449852822
0.209202615936238	0.221134787243796
0.266257542989273	0.269463536891796
0.322084943838995	0.317250200643671
0.377713380377456	0.366604943976438
0.434239618462123	0.418439232052677
0.492467526864858	0.472410569739791
0.552666299811039	0.527415827559695
0.614536643141052	0.582359501917158
0.67732604789137	0.636783786655186
0.739941062134475	0.691017232132613
0.801044512490737	0.745704021220266
0.859261887780576	0.800953330479914
0.913495164547355	0.85572606171039
0.963178718832245	0.90794899896025
1.00833586258623	0.955358961520963
1.04942008663619	0.996626270186635
1.08701669996407	1.03209884654197
1.12157929957859	1.06372849685216
1.15338694027848	1.09423788078641
1.18274859928823	1.12601105936651
1.21024673112808	1.16027479584181
1.23674441952344	1.19689445198194
1.26316414675519	1.2347907427481
1.29032364625247	1.27266983865943
1.31902966463108	1.3096960944187
1.35037353436034	1.34607204592673
1.38598500910744	1.38344822024821
1.42789808436163	1.4246795530425
1.47774330082633	1.47252954986067
1.53526554135433	1.52749312954818
1.59653563835596	1.58549548291862
1.65256514527564	1.63651041539297
1.68915828900457	1.66489629806906
1.68856859696349	1.65557044579533
1.6429069106759	1.58764464535614
1.5464209766609	1.46112833982355
1.40579558438711	1.28515895297004
1.22771552332319	1.0688739085681
1.01886558293778	0.821410630390219
0.785930552699504	0.551906542208877
0.53559522207702	0.269499067796564
0.274544380538963	-0.0166743690742341
0.00946281755397557	-0.29747634463103
-0.2529646774093	-0.563769435101338
-0.506053314882225	-0.806416216712671
-0.743118305396157	-1.01627926569254
-0.957474859482454	-1.18422115826847
-1.14243818767248	-1.30110447066796
-1.29132350049758	-1.36745546927758
-1.3930681625484	-1.42853849345012
-1.47398171909346	-1.48515220891548
-1.54493172622396	-1.53577974521814
-1.60225660099036	-1.57770384550876
-1.64397029243813	-1.60813500483754
-1.67008575281989	-1.62513940150659
-1.68194982990412	-1.6280606475321
-1.68106843780064	-1.61718640619958
-1.66798184365399	-1.59280653876952
-1.64166399042321	-1.55433100990687
-1.59972813800495	-1.50019789815261
-1.53945915983865	-1.42307425292926
-1.4543063553715	-1.33073690886765
-1.35304441756304	-1.22758137375987
-1.24154024355495	-1.11800315539802
-1.12566073048894	-1.0063977615742
-1.01127277550671	-0.897160700080517
-0.904243275749975	-0.79468747870907
-0.810439128360426	-0.703373605251959
-0.737703046170917	-0.629497668636658
-0.682942378461048	-0.573596836523617
-0.642936793395329	-0.531378203709818
-0.613443449044567	-0.500181980840496
-0.590406788371355	-0.477395113592442
-0.57066800273681	-0.460550714633498
-0.552107652289709	-0.447224847264192
-0.533373261092389	-0.435023811606544
-0.513425664727469	-0.421530952769048
-0.491094171090161	-0.404184109516161
-0.464825118784669	-0.380418448299376
-0.432788474937882	-0.348280845752194
-0.393348944533256	-0.307170572267807
-0.345693772553009	-0.258179430741785
-0.290303652905292	-0.203843017005705
-0.229034977318509	-0.147420785505909
-0.164773492424212	-0.0920055288136831
-0.100741378836768	-0.0398227101835771
-0.0396194180538593	0.00812220113741621
0.0172285517762066	0.05210856904312
0.0701066711683867	0.0935391735031601
0.120738489105535	0.134533688392475
0.17147045849286	0.177283553633564
0.224252869040471	0.223308555490563
0.279904707137284	0.272902364066607
0.337987210504569	0.325061199934685
0.397205379155337	0.377923316816365
0.456023079872252	0.429540274783007
0.513224804733909	0.478728594909316
0.568260615193671	0.525603191958261
0.621267803905417	0.571455428489069
0.672807884138964	0.618036060273804
0.72352322998852	0.666656231950031
0.773904538567379	0.717583786846604
0.824172395255147	0.769972546909889
0.874171929207509	0.822220368434823
0.923262762199409	0.872537163768085
0.970294522001342	0.91954086594585
1.01382275878475	0.962598299317348
1.05263686287754	1.00171938633483
1.08637532108018	1.03721390099677
1.11583262851338	1.06948166540896
1.14276473687102	1.09916485971726
1.16930336235119	1.12746393866051
1.19721614354872	1.15605735108267
1.22733105968725	1.18645323710501
1.25940149311611	1.21924829071703
1.29248185997135	1.25393450573274
1.32569634149831	1.28952823800524
1.35909235836809	1.32567561059662
1.39408261951629	1.36349769015883
1.43301771903942	1.40541124486607
1.47773005029983	1.45344013144842
1.5273150145337	1.50633229773388
1.57593835450637	1.5568302892759
1.61179013675478	1.59073571898829
1.61804576105009	1.58864296041265
1.57604669876761	1.53041465936145
1.47344813527201	1.40393902633427
1.31691216754479	1.22065939179809
1.11585218970313	0.99201908621992
0.879681595864235	0.729461440066744
0.617813780145285	0.444429783805565
0.339662136663479	0.148367447903377
0.0546400595360072	-0.147282237172822
-0.227839057119937	-0.431075940956036
-0.49836181918716	-0.691570332979268
-0.747514832548471	-0.917322082775522
-0.965884703086677	-1.0968878598778
-1.14405803668458	-1.21882433381911
-1.272621439225	-1.2844184391483
-1.34973776889072	-1.34358054888418
-1.42268638183996	-1.40166942845024
-1.49393370766203	-1.46026254810607
-1.56355129715688	-1.51802164595788
-1.63035569610124	-1.572019659318
-1.69264470507936	-1.61906174932118
-1.74833106558854	-1.65645279808846
-1.79467752883177	-1.68191977832076
-1.82795586786582	-1.69305017421478
-1.84334817235586	-1.68691530516444
-1.83538904489879	-1.66028934352649
-1.79906185675803	-1.60755847166182
-1.7253157226033	-1.52740679754659
-1.62210746443387	-1.42765676073367
-1.49720597461983	-1.31434629230435
-1.35838014553129	-1.1935133233399
-1.21339886953836	-1.07119578492159
-1.07003103901114	-0.953431608130721
-0.936045546319736	-0.846258724048556
-0.819211283834249	-0.755715063756379
-0.727297143924782	-0.689703605839863
-0.668908410507325	-0.647013980428694
-0.631974773631853	-0.619761519339943
-0.609411973699145	-0.601339630618027
-0.59384267504082	-0.585536817206533
-0.579294091978211	-0.567872618845355
-0.562039131638156	-0.546016845629223
-0.540508238540139	-0.51931693339084
-0.514606440158182	-0.487960909981658
-0.484827014046529	-0.452286793653086
-0.451455985737949	-0.412454493041337
-0.414123542147458	-0.368504556227114
-0.371873173931022	-0.320717144071184
-0.323689596246862	-0.270003971922918
-0.269186845709899	-0.217916214398917
-0.209091855337976	-0.166058373152353
-0.145262884814137	-0.115290831391775
-0.0801793970844064	-0.0653965304833998
-0.0161487119030298	-0.0154627957611301
0.0453341509235565	0.0353733537634916
0.103833326854604	0.0873814915276053
0.159884109005408	0.140164944350549
0.214700341980265	0.192889062648992
0.269708626832158	0.24457507818175
0.325959930239892	0.294431344441162
0.383643495284672	0.342170280639251
0.44198838018493	0.388150642041471
0.499643983298295	0.433278695993296
0.555304829254882	0.478684550070409
0.608172660426051	0.525242783319394
0.658017031841647	0.57317008662621
0.704958218254665	0.621997664378008
0.74927543359495	0.67094142338541
0.791394454155101	0.719398813362474
0.831955387243162	0.76723253337252
0.871767409530214	0.814612948733525
0.911574120521625	0.861573930730171
0.951712609801431	0.907748988594303
0.991840161229718	0.952482803923264
1.0308676521368	0.995025930820196
1.06717416778821	1.03451388769974
1.09909595867968	1.06986202163226
1.12559274496789	1.09996170718201
1.14688881947608	1.12429989391466
1.16479408741578	1.14365483421308
1.18251436804788	1.16032157242604
1.20397966535355	1.17771182471218
1.23287475458172	1.19969269490001
1.27165845331086	1.22997825361467
1.32087508286472	1.27145854241767
1.37885377035905	1.32512188775658
1.44160180797877	1.38858877672447
1.50263177548108	1.45479954305792
1.55266016061809	1.51151968179011
1.57948826002471	1.54218733538402
1.56866271697362	1.53243656699668
1.50335303391267	1.46219964904323
1.37806978712369	1.33211304762188
1.20271697935718	1.15227660426306
0.987198613363615	0.932790160497182
0.741418691893505	0.683753557854661
0.475281217697337	0.415266637865915
0.198690193525606	0.13742924206136
-0.0784503778711935	-0.139658788028589
-0.346236493742569	-0.405897610873514
-0.594764151338026	-0.651187384942999
-0.814129347907071	-0.865428268706627
-0.99442808069921	-1.03852042063398
-1.12575634696395	-1.16036399919465
-1.20632701176904	-1.23146671103104
-1.2849044361506	-1.29951704878958
-1.3648225647299	-1.3662181985103
-1.44470082056117	-1.43013441802209
-1.51990834419961	-1.4880581307219
-1.58453141723819	-1.53624039582019
-1.63311850535995	-1.57117630976799
-1.66171311642595	-1.58988553920105
-1.6680962045265	-1.58990734948188
-1.65148058351186	-1.56924151444417
-1.61199488208668	-1.52634172023539
-1.55027572327797	-1.45484470073838
-1.46198874618724	-1.36306722919599
-1.35665981182696	-1.25642579301317
-1.23960616158712	-1.14033687959486
-1.11614503685772	-1.020216976346
-0.991593679028751	-0.901482570671555
-0.871269329490193	-0.789550149976465
-0.76048922963204	-0.689836201665678
-0.664570620844282	-0.607757213144144
-0.592347253243768	-0.550853248771836
-0.54073170825243	-0.510271978339936
-0.506692081123006	-0.480962084308656
-0.485213304960398	-0.457213950782736
-0.470450242171883	-0.434065675449514
-0.456872020463737	-0.408286494919765
-0.440159070654363	-0.378627529572414
-0.417694049179475	-0.345382742375108
-0.388575978829584	-0.309522378229857
-0.353271121081063	-0.271869189058648
-0.313110535513202	-0.232734678113974
-0.269800579031802	-0.192136692155188
-0.225012661931434	-0.150281586116105
-0.180073699402028	-0.107754003641322
-0.135777347243679	-0.0652563410079482
-0.0923072592238676	-0.023244103356639
-0.049232832118147	0.018251096675472
-0.00557732145614627	0.0595954063824706
0.0399414294232501	0.101373676545308
0.0884344528044055	0.144125604432091
0.140273152621408	0.18812990329224
0.194742566524714	0.233370953735814
0.2501944610599	0.279669709991663
0.304736541420354	0.326797635873243
0.357156689052582	0.374457038392429
0.407585218638866	0.422242465894592
0.457510744209736	0.469758673344057
0.509100285773741	0.516889871698299
0.564184132200768	0.564000885977594
0.623478218427139	0.611842215279193
0.686379613398505	0.661210790425723
0.751264670736209	0.712685302177741
0.815999385715869	0.766631387187471
0.878420473716344	0.823312201061733
0.936714007310417	0.882762086471067
0.989699357244009	0.944315065910876
1.03702026378549	1.00614610820986
1.07923231666835	1.06535817074682
1.11774279767632	1.11877578869449
1.15450688564777	1.16405134863064
1.19146210815385	1.20046933068939
1.22992395809967	1.22908893286768
1.27026782463413	1.25232630337201
1.31207672699223	1.27336789255173
1.35472466015339	1.2957150031656
1.3981415669518	1.32283494328285
1.44331031546593	1.35770569476397
1.49203253751319	1.40211336359608
1.54574197001778	1.4557073799215
1.60355617230345	1.51486424317739
1.66016720812012	1.57152973776642
1.70449541373348	1.61262013753534
1.72011128317255	1.62087850288023
1.68883564035061	1.57749454722889
1.59251675351069	1.46228408121219
1.43642447488485	1.28715601897038
1.23142220093359	1.06401927464372
0.988373328117391	0.80478276237247
0.718141252896758	0.521355396296886
0.43158937173218	0.225646090557224
0.139581081084152	-0.0704362407062602
-0.147020222586832	-0.35498268335331
-0.417351142820281	-0.61608432324367
-0.660548283155699	-0.841832246237082
-0.865748247132593	-1.02031753819329
-1.02208763829047	-1.13963128497204
-1.11618253718341	-1.2005870374486
-1.18502475310672	-1.24948721140283
-1.25121723979593	-1.2947846648113
-1.31946777942152	-1.34224548556238
-1.39203765269794	-1.39475726485088
-1.46906012854002	-1.45230294281753
-1.54866247059835	-1.51221425771313
-1.62696218772614	-1.56981193897356
-1.69821339774501	-1.61935461877345
-1.75538483825494	-1.65503219672935
-1.79120242761199	-1.67175485321983
-1.79942213091112	-1.66562023778994
-1.77606341680577	-1.63416065611912
-1.71902931662013	-1.57475744619917
-1.63376013199986	-1.49046451501619
-1.52958545598351	-1.3898100273763
-1.41418467541616	-1.27965034935271
-1.29523717714293	-1.16684184701867
-1.18042234800891	-1.05824088644741
-1.0774195748592	-0.960703833712164
-0.994701045805105	-0.881087054886162
-0.932183671416028	-0.82724431100115
-0.885417733435185	-0.791281933444189
-0.850383850880006	-0.76764350898878
-0.822720776959748	-0.750031472387139
-0.798584680092314	-0.7331950882993
-0.77508045102651	-0.714042932568903
-0.75025640300318	-0.691593414432686
-0.722790394860685	-0.665937532941237
-0.691562063621324	-0.636994614433145
-0.655336206032828	-0.60381470536559
-0.61276798131727	-0.564762953863835
-0.562756832263186	-0.51838625307607
-0.504924013013924	-0.464296095361928
-0.439932286773704	-0.403460517741652
-0.369526908530418	-0.337841447942351
-0.29630748619193	-0.269818756692497
-0.223255120353885	-0.201781079860576
-0.153089537423835	-0.135817350678998
-0.0876269751957053	-0.0733350336649631
-0.0273363427016132	-0.0146814628105658
0.0287457078391677	0.0409424040611976
0.0826799926847556	0.0951188157307183
0.136993424663014	0.149592495794502
0.193954708520225	0.205682216513243
0.25488650875936	0.263851092139251
0.319646193496913	0.323492934380908
0.386486453989138	0.383047498980579
0.452470474733698	0.440401789964907
0.514431501147512	0.493372565438709
0.570194959505932	0.540249804423685
0.619515281995416	0.580415436670302
0.66419216986343	0.614829214187292
0.707250511879533	0.646132677157694
0.751617321138516	0.678183667150615
0.799011424166004	0.71502585614567
0.849556300374523	0.759669958295077
0.902181781494659	0.813236600412313
0.955488459636666	0.874738338695187
1.00851231482599	0.941383625957509
1.06092559726179	1.009148146957
1.11267959045549	1.07351576933644
1.163508448337	1.13044975470023
1.2126434546252	1.17740790982908
1.25881003193235	1.21391322621549
1.30050413705067	1.24142402183244
1.33655595645582	1.26275251250283
1.36692287815412	1.28148271945876
1.3934987620929	1.30162351309412
1.42050604460279	1.3274023422158
1.45398934546687	1.36291549170092
1.50020446210984	1.41138567944747
1.56315371466517	1.47399712201649
1.64192398262999	1.54946379121192
1.72872380861219	1.62798896366004
1.80858262468757	1.69711543827985
1.86124677144375	1.73938227017315
1.86498243880872	1.734760275181
1.81468490926988	1.66701485848842
1.70281021465408	1.54059730560572
1.53855318486278	1.36497538749198
1.33110864979744	1.1496168751063
1.08967143935953	0.903989539407756
0.823436383450518	0.637561151355442
0.541598311971865	0.359799481908444
0.253352054825036	0.0801723020258506
-0.0321075580885039	-0.191852617333252
-0.305585696867291	-0.446807505209774
-0.55788753160986	-0.675224590644631
-0.779818232414746	-0.867636102678731
-0.962182969380486	-1.01457427035299
-1.09578691260561	-1.10400480027331
-1.17854581244838	-1.17185911276524
-1.25741017339761	-1.23666375330402
-1.33420720028351	-1.29931429690119
-1.40934115821169	-1.35937953762953
-1.4822628856411	-1.41580762993791
-1.55150616576822	-1.4671619989595
-1.61440471702655	-1.51157011623921
-1.66684358664438	-1.54664089342614
-1.70341829305343	-1.56946036793919
-1.71818126171502	-1.57666552149025
-1.70588900040183	-1.56469981805135
-1.66348938820393	-1.53038692103265
-1.58898653895832	-1.46961826051459
-1.49284635882193	-1.38422213799749
-1.38325125726359	-1.28263843868495
-1.26838364375215	-1.17148719323781
-1.15642592775643	-1.05738843231691
-1.05556051874528	-0.94696218658312
-0.974654473314204	-0.846828486697272
-0.91426816746921	-0.763607363320218
-0.869652317994846	-0.70527744957271
-0.836014579100368	-0.665503378335222
-0.808623358129179	-0.640179618309163
-0.784074024068418	-0.624337207599725
-0.760708059615085	-0.613150845620876
-0.738242695798842	-0.602639094415151
-0.716947860606488	-0.590106967095081
-0.69676621616654	-0.574211884311891
-0.676711325198605	-0.554596132831251
-0.654745612218385	-0.531302075169146
-0.628125602954791	-0.504254960334049
-0.594042432202473	-0.472904669930276
-0.550372660871922	-0.436101225787436
-0.496371301139785	-0.392464761020299
-0.433072934696859	-0.341276606572533
-0.363201137726796	-0.283388370014349
-0.290594909824105	-0.221442620246805
-0.219349008543291	-0.159092325882105
-0.152919393413588	-0.0996148186556169
-0.0934154523830633	-0.0446995614591563
-0.0412398285607632	0.00599718974764033
0.00479738139318638	0.0543712296454704
0.0468710623113002	0.102679807747804
0.0872975248999462	0.152178782417108
0.12785013489525	0.202286317948093
0.169462535712826	0.250745556945465
0.212317440052017	0.294687003261987
0.256166477019603	0.331987024115992
0.300670515580768	0.362337548570041
0.345663726518081	0.38767156656334
0.3913545131431	0.411715627363807
0.438420104956245	0.438743226537703
0.48782828393932	0.472026875909104
0.540284017061204	0.512725509864661
0.595536453629393	0.559711188395668
0.652048303639599	0.61023552787314
0.707375613708107	0.66099124944799
0.759176519587441	0.709239391568879
0.806401426680106	0.753767988754681
0.85002836912475	0.795311093879106
0.892883599322443	0.836111199842637
0.938598414876629	0.878814360739569
0.990148354941336	0.925302981297176
1.04856211622083	0.97596713234869
1.11232614820382	1.02958208341984
1.17774409986256	1.08371143172714
1.24016620392053	1.13544411717113
1.29562683877913	1.18221899379305
1.3422288770384	1.22254976931411
1.38081506917868	1.25658266177174
1.41484419477131	1.28648716587041
1.44960618063632	1.31651758663314
1.49096133170698	1.35247323513024
1.54382567274816	1.40043362281128
1.61062871513907	1.46643199903828
1.68985123832642	1.54997021593936
1.77475110774711	1.63766140614593
1.85269388275687	1.71613213698402
1.9057552592711	1.76954554514352
1.91307794801995	1.76710694452743
1.86117930508752	1.68667950142379
1.73405763799769	1.53759837206296
1.54411770314891	1.33214921576294
1.30376425693965	1.08261769184175
1.02540205576838	0.801289459617419
0.721435856033567	0.500450178407951
0.404270414133672	0.192385507531368
0.0863104864671611	-0.110618893694314
-0.220039170567501	-0.396277365951078
-0.502373800571848	-0.652304249920905
-0.748288647147415	-0.86641388628578
-0.945378953895738	-1.02632061572768
-1.08123996441835	-1.11815990120263
-1.15607620833035	-1.18647313464204
-1.2226328794062	-1.25498867636522
-1.28747756162368	-1.32573374515716
-1.35411186136208	-1.39710157920131
-1.42369556937256	-1.46564379512465
-1.49565667097884	-1.52766642204506
-1.56799037323165	-1.58019610097763
-1.63733051206652	-1.62125846492611
-1.69899545370971	-1.64968863576948
-1.74723612701581	-1.66466268144852
-1.77586586110369	-1.66506970344633
-1.77930951221647	-1.64903873646252
-1.75390307608903	-1.61411537464573
-1.6990710837869	-1.55609942002387
-1.6163767621004	-1.47647561403258
-1.51688309814698	-1.38246005853339
-1.40780546173681	-1.27925371399363
-1.29635922268008	-1.17205754088064
-1.18975975078696	-1.06607249966174
-1.09522241586763	-0.966499550804276
-1.01980153473876	-0.878539654775574
-0.960727276934896	-0.808945028891652
-0.915540735978677	-0.756881728702875
-0.88049802728128	-0.716804366689095
-0.851522170698017	-0.684752777810219
-0.824899519585455	-0.657040340917937
-0.797623412206102	-0.630742391446298
-0.767379606155727	-0.603673613271582
-0.732339358565584	-0.574200980028219
-0.690987941349137	-0.541180613209728
-0.642113986167602	-0.503907112087762
-0.584959861863021	-0.461917004976794
-0.519492579378415	-0.414840367266157
-0.446660993215167	-0.362467548040279
-0.36840878456242	-0.304841634737399
-0.287372290329726	-0.242234189895401
-0.20636665101524	-0.175114491479671
-0.127794249379181	-0.104208450696662
-0.0531436906087712	-0.0306306375907294
0.0172645588021497	0.0440473835697155
0.0842298849115441	0.118018155765256
0.149350957020094	0.189734508596043
0.21447447643393	0.258325004830344
0.281021133955779	0.323626631352906
0.349461386782047	0.385842686547284
0.419250042025503	0.445140006916776
0.489249286570467	0.501591784612645
0.558302991019893	0.555420794708234
0.625559984573574	0.607100836374458
0.690402066191555	0.657132057542678
0.752162457541529	0.705720091783137
0.80996778090792	0.752632881071067
0.862940266785344	0.797323849263633
0.910711147914325	0.839276695096238
0.953856720387104	0.878411151667428
0.993823803374275	0.915302119662271
1.03230437689964	0.951013136113087
1.07043903574373	0.986581784333969
1.10827876468421	1.02249185059911
1.14471404923326	1.0584736341574
1.1778539818577	1.09368810651372
1.20570835983285	1.12708769301651
1.22701367222188	1.15769913057728
1.24203202990279	1.18482404164958
1.25307627177299	1.20841181922954
1.26454184321362	1.22978415668156
1.28231138248196	1.25240960207631
1.31244918999126	1.2818653081525
1.35923233641315	1.32409449886107
1.42279591934814	1.38199449271463
1.49699174877838	1.45162096984724
1.56834825778688	1.51987950306042
1.61698929441577	1.56519651052933
1.61992132985439	1.55953605902692
1.5630013940534	1.47219497947938
1.43436673863755	1.31163623122922
1.24655841142723	1.09259728646246
1.0121174602428	0.829815617365124
0.743584932904658	0.538028696123211
0.453501877233173	0.231973994922742
0.154409341048727	-0.0736110140502722
-0.141151627828299	-0.363988858609816
-0.420639981577527	-0.624422066569876
-0.671514672378577	-0.840173165744438
-0.881234652411068	-0.996504683947489
-1.03725887385462	-1.07892183056388
-1.12571248852619	-1.12976032080739
-1.18605441258198	-1.17442132888075
-1.24090174564488	-1.21916237371396
-1.29475903153866	-1.26578070998076
-1.34967518392423	-1.31338756105439
-1.40597411137232	-1.36002011681814
-1.46256464678083	-1.40345108104851
-1.51687275860538	-1.44126612395178
-1.56478721695186	-1.47063463704102
-1.60093200694157	-1.48818612009431
-1.61930121331902	-1.49018332349605
-1.61415158200087	-1.47294078635408
-1.58103785477064	-1.43338000406602
-1.51558685654804	-1.36419485799869
-1.42058264402742	-1.27322212954664
-1.30552978979073	-1.1667843451835
-1.17793585398327	-1.05120403138294
-1.04530839675034	-0.932803714618585
-0.915154978237213	-0.817905921364098
-0.794983158589199	-0.712833178093123
-0.692300497951588	-0.623908011279309
-0.616493427919816	-0.559180035870297
-0.568048375211996	-0.517509140782663
-0.540761792767601	-0.492059221728974
-0.528515972986279	-0.477179239853456
-0.523838314664809	-0.466829591829825
-0.519530074158895	-0.455786954112831
-0.51020827397892	-0.440631499095612
-0.493277762380344	-0.420222923862786
-0.46896352982691	-0.395501999728905
-0.439331976575121	-0.368606472031308
-0.406719878983972	-0.341564259312722
-0.372323695820583	-0.315043381975997
-0.335568077880061	-0.287649721650171
-0.294450229474397	-0.256117051458049
-0.246637802509792	-0.216455459344006
-0.190771640133272	-0.165686790466068
-0.127302865525299	-0.103384006317083
-0.05845672085653	-0.0322462787652766
0.0125641530948798	0.0426096610072065
0.0826640571373473	0.115325931919643
0.149739521938047	0.18119875888378
0.213093234916526	0.238008326451906
0.273319178044541	0.28627848696131
0.331732616504584	0.328564912332676
0.389567543331536	0.368296524223618
0.44732331880055	0.408632095908438
0.50457836690693	0.451668815480309
0.560333139937833	0.498266754436347
0.613705522623915	0.548431550019468
0.664605518777084	0.60180388818447
0.714002970286432	0.657835408220952
0.763675008011437	0.715685341202148
0.815601295616805	0.774200021230298
0.871274722360819	0.832119675490774
0.93120973899895	0.888296642160963
0.994840191982983	0.94183170287246
1.0607485648581	0.992253630210105
1.12703908395329	1.03973431553042
1.19173980945716	1.08504333775614
1.25316127140482	1.12907102335912
1.31015438465331	1.17222640551659
1.3622677240297	1.21419226540208
1.40985828833897	1.2542210871098
1.45416374884006	1.29188123916193
1.49724694470976	1.32794706111747
1.5417568454557	1.3649566995957
1.59050405947089	1.40697871330301
1.64579045799099	1.45831541565228
1.70839923190703	1.52134169612555
1.77624601303679	1.59413648144311
1.84295865701718	1.66874018320525
1.89701523059674	1.73082455755479
1.92216735555656	1.76127177555949
1.90315912822923	1.74336936626917
1.8247197444804	1.65745573515474
1.68869715691815	1.5062833028002
1.50392553158176	1.30165055920735
1.27923903451049	1.05535599437799
1.0234718317436	0.779198098313896
0.745458089320357	0.484975361016877
0.454031973280017	0.184486272488723
0.158027649661847	-0.110470677268773
-0.133720715494893	-0.388096998253815
-0.412378956150938	-0.636594200464611
-0.669112906267027	-0.844163793899366
-0.895088399803896	-0.999007288556285
-1.08147127072228	-1.08772462756211
-1.21942735298293	-1.15140759848707
-1.30811248815031	-1.21380646846979
-1.39802358805929	-1.27924267600216
-1.48693964356875	-1.34851592568372
-1.57181615358912	-1.41960622878776
-1.64769772992149	-1.48851648455166
-1.71063339434686	-1.55030116882584
-1.75780242385009	-1.60015883082286
-1.78746451877661	-1.63425500100604
-1.79862773528528	-1.65000682902409
-1.79070560156497	-1.64585760431517
-1.76334107554152	-1.62094666228022
-1.71644122500723	-1.57511476904373
-1.65042142779558	-1.50513937368007
-1.56344956653169	-1.41930540501149
-1.46389036947801	-1.32250024715838
-1.35653635189374	-1.21961128424115
-1.24618002903808	-1.11552590038017
-1.13761391617021	-1.01513147969584
-1.03563052854933	-0.92331540630854
-0.945022381434635	-0.84496506433867
-0.873150001024347	-0.786916636061002
-0.817763590747475	-0.743618945037177
-0.777328790988641	-0.711370035696577
-0.749154999720286	-0.686110771038227
-0.730064202030497	-0.664740297771964
-0.716903879662256	-0.645849448627226
-0.706823117848729	-0.62955604207857
-0.69732326711607	-0.616512175189011
-0.68616493376927	-0.606501308565152
-0.6712370492747	-0.597365476846425
-0.650506382496168	-0.585015498346206
-0.622151879958982	-0.564722250601887
-0.584895180342606	-0.533046462310311
-0.538395806412782	-0.489288248717091
-0.483489306444709	-0.435645102342658
-0.422094016285375	-0.376108574014403
-0.356769198455492	-0.314887360711626
-0.290024312296174	-0.255202325121373
-0.223561764833661	-0.198693112068883
-0.157754905508984	-0.14529267058231
-0.0916600386471126	-0.0934417043373569
-0.0235824177093126	-0.0406139116949329
0.0480622992595715	0.0158198708958188
0.12390228438744	0.0775422738000422
0.203090323710019	0.14448380240627
0.28338122865735	0.214699281410606
0.361833214850696	0.28508429535017
0.435819044703003	0.352557915741279
0.503901206341852	0.415063401509517
0.56627186593304	0.472063124295192
0.624627334207232	0.52460223883028
0.68151266446213	0.57508120388125
0.739391490205808	0.626687415837872
0.799800091777629	0.682460870232606
0.86289071538758	0.744285970489674
0.927528080112805	0.812236045727777
0.991877189186946	0.884548533343575
1.05416911342817	0.958240879587093
1.11323246156706	1.03001749031931
1.16855016131335	1.09701475006062
1.2199148173082	1.15720396466832
1.26700774506417	1.20954874874076
1.30922025416925	1.25400280961043
1.34578942193125	1.29129840245134
1.3760857810783	1.322565559904
1.39992646073594	1.34900396543293
1.41794632645242	1.37187326661194
1.43200203080865	1.39284375967238
1.44539084907121	1.41440455781382
1.46261779189906	1.43992117121884
1.48859052433767	1.47302631797037
1.52730612216449	1.51635918347852
1.58022219338829	1.57000631524946
1.64457085794647	1.6299904946107
1.71197454261991	1.68718172266801
1.76795545113145	1.72718171506746
1.79306758618783	1.73180897976488
1.7691834130646	1.68963653103477
1.67883042117254	1.58861774260212
1.52546281927628	1.43720794188441
1.31987790966716	1.24386245629911
1.07287299463651	1.01703661326368
0.79524537647566	0.765185740195592
0.497792357475947	0.496765164512307
0.191311239928706	0.220230213631293
-0.113400673874731	-0.0559637850299819
-0.405546081643029	-0.323361504054051
-0.674327681084856	-0.573507616023448
-0.908948169908876	-0.797946793520706
-1.09861024582376	-0.988223709128359
-1.23251660653817	-1.13588303542894
-1.31008784731376	-1.22917122059262
-1.38222182007874	-1.30395990467943
-1.45296083801594	-1.3778693174833
-1.52384925515699	-1.44994735690531
-1.59440023933766	-1.51785136935807
-1.66245490077547	-1.57870245780777
-1.72452158934439	-1.62959124398858
-1.77618310352049	-1.66785596824107
-1.81261565424127	-1.69117564703769
-1.82925361092064	-1.6974943194979
-1.82255779045466	-1.68490074436925
-1.79068485578629	-1.65167847215816
-1.73378554552007	-1.59382457325696
-1.64960872681129	-1.51183021502777
-1.54813472463999	-1.41322352860602
-1.43437939898301	-1.30331936904635
-1.31335860981721	-1.18743259140345
-1.19008821711942	-1.07087805073196
-1.06958408086649	-0.958970602086555
-0.956862061035276	-0.857025100521894
-0.856938017602613	-0.770356401092638
-0.776924118595355	-0.706389800335851
-0.718661375588925	-0.659519474435632
-0.67748446832133	-0.626077568124628
-0.648856395811078	-0.601559042955889
-0.627439764115707	-0.581611219606887
-0.608315346907004	-0.562649813025563
-0.587757961581102	-0.542021422143443
-0.563483044402344	-0.51779949733249
-0.534470779735166	-0.488495050976719
-0.5005823768748	-0.45305339323019
-0.46218443809719	-0.41117825907574
-0.419858012099961	-0.363607511424789
-0.374152067713744	-0.312029779389794
-0.325365906545363	-0.258647721547148
-0.273460462255019	-0.205547439965288
-0.218260873174884	-0.154189222076502
-0.159910967330069	-0.105321695574531
-0.099250532191887	-0.0591991573769582
-0.0378141470790707	-0.0157116550821931
0.0225543222894939	0.0257752222411783
0.0802149953012094	0.0665923518814992
0.134118789434	0.108492641761676
0.184009021130221	0.153003473289464
0.230484128731909	0.200901563310927
0.274914462600532	0.252047164910063
0.319155020672418	0.305489066731018
0.365043726702147	0.359729992892887
0.413842196140459	0.413056988696598
0.465875185663226	0.463866127722201
0.520548350205211	0.510956720400878
0.576729257315679	0.553762269256242
0.633269295796764	0.592510256647758
0.689384990045571	0.62834237675326
0.744751470045856	0.663291922448613
0.799351745819233	0.699918400209201
0.853196379318484	0.740552824601136
0.906015591509818	0.786363088339893
0.957033199918054	0.836722068134291
1.00492053423329	0.889313819521226
1.04802207755747	0.940958102370652
1.08490399605068	0.988728051951311
1.11511168361705	1.03081060407591
1.13979180239826	1.06679719070797
1.161780337243	1.09759606357661
1.18504821559364	1.12533980575373
1.21377793169255	1.15333668291393
1.25145729202703	1.18578802106566
1.30024998105955	1.2271129267769
1.36068911833184	1.28103591608027
1.43156045649303	1.35504789374479
1.50978136772819	1.4421534902307
1.5901125223871	1.53307543698705
1.66467021619857	1.61853646546283
1.72245404238466	1.68925930710709
1.74938458919061	1.73057034338069
1.73204286584207	1.72156830661959
1.64990974390908	1.64307449987431
1.50511961584214	1.49724511184047
1.30829180517412	1.29572350821207
1.07004563543792	1.05015305468307
0.801000430166428	0.772177116947468
0.511775512892537	0.473439060699234
0.212990207149134	0.165582251632351
-0.0847361635308925	-0.1397499445592
-0.370784275614652	-0.43091416218144
-0.634534805569255	-0.696267035540387
-0.865368429861813	-0.924165198942062
-1.05266582495944	-1.10296528669248
-1.18580766732923	-1.22102393309767
-1.26335296589323	-1.28157962126234
-1.33327409022399	-1.33345869977793
-1.39931767057088	-1.3788741386102
-1.46209224748516	-1.41809737352084
-1.51988586663881	-1.45081135272613
-1.56954264133021	-1.47679656398719
-1.607327381386	-1.49596085916097
-1.62975595677632	-1.50798163261279
-1.63425355100362	-1.51172166094506
-1.61944726164756	-1.5046802702266
-1.58502874663415	-1.48296654712913
-1.53134222353687	-1.44212984985075
-1.45566072778699	-1.37205180611601
-1.35826374972809	-1.28014346412084
-1.24667438168467	-1.17223799282212
-1.1259496217305	-1.05416856117675
-1.00114646793935	-0.931768338141627
-0.877321918384996	-0.810870492673632
-0.759532971141193	-0.697308193729661
-0.652836624281715	-0.596914610266603
-0.562289875880328	-0.515522911241351
-0.497640679808675	-0.46126362552218
-0.455513142055019	-0.426869456678125
-0.431207009266616	-0.407936011256635
-0.417735288673027	-0.398733506241519
