# Supplementary material for: A multiwavelength photoplethysmography dataset with blood pressure and heart rate reference measurements
Source: Data Brief. 2025 Nov 14;63:112284. doi: 10.1016/j.dib.2025.112284 (PMC12682042; doi:10.1016/j.dib.2025.112284)
Supplement: Supplementary file 1 [file mmc1.zip › ppg_csv/ppg_subject_092.csv]

IR_PPG	Red_PPG
-1.39833653867071	-1.42683673567482
-1.34683005812035	-1.36187269520458
-1.29609055092442	-1.29975491801532
-1.25389060837041	-1.24873366411025
-1.22244625271095	-1.2111046298119
-1.20005541506324	-1.18477758808603
-1.18261746529826	-1.16496514847258
-1.16485881666831	-1.14566421757455
-1.14134501505713	-1.12079589259687
-1.10738683376183	-1.08510780523155
-1.05986845077749	-1.0350032121631
-0.997930480543196	-0.969252354595508
-0.923350149156834	-0.889403356391132
-0.840448641791612	-0.799745000830469
-0.755463230165425	-0.706731940252349
-0.675483431495014	-0.61795332410995
-0.607183595190855	-0.540913553350361
-0.555643644602927	-0.481863053546393
-0.523499541807505	-0.444767017091514
-0.51054230547458	-0.430476989890872
-0.513774378059797	-0.436346056157716
-0.527899836382044	-0.456573037440796
-0.546218852502645	-0.483261974268694
-0.561799052946525	-0.507875627382983
-0.568659920045746	-0.522678393452451
-0.56264876476371	-0.521834241597451
-0.54177078727919	-0.502018339571433
-0.505974388827719	-0.462612613553732
-0.456640756914119	-0.405591900450995
-0.39607030790544	-0.335092740930588
-0.327073841316088	-0.256639303768771
-0.252599584549838	-0.176090876439418
-0.175337399000744	-0.0984534526234528
-0.0973306617755531	-0.0267917118359406
-0.0196826549267903	0.0384753754363726
0.0575224950333839	0.0996165151712335
0.135012768126046	0.160812337677619
0.213882189346061	0.226738530037694
0.295029168931824	0.300946004086089
0.378629539010411	0.384534483899401
0.463810978483572	0.475574966492863
0.548674240894744	0.569533733617217
0.630699581659126	0.66055552782555
0.707393651458709	0.743130806225465
0.776928279655683	0.813571230296092
0.838592386723848	0.870858679717833
0.892975794773719	0.916753259489774
0.941848371317845	0.955306982472014
0.987732536346627	0.991935114877078
1.03322485080075	1.0320875164937
1.08023510394197	1.07970803239003
1.12940594259083	1.13596101460979
1.17996977452632	1.19877236695175
1.23019498634409	1.26355477409294
1.27838304525345	1.32504638794461
1.3241378681119	1.37964969654034
1.36942917706196	1.42743626169313
1.4189385927248	1.47306219593267
1.47931267877365	1.52501479404153
1.55714221732046	1.59293397588082
1.65722916786026	1.68332375369305
1.775636072869	1.79636364103878
1.89305666536241	1.91356472941963
1.98986489429005	2.01366200548314
2.03392346907677	2.05885055337155
1.95967870717151	1.98269918052639
1.75525407614641	1.77310716574603
1.44811405803755	1.4583676646632
1.06572313488099	1.06677383291061
0.635545788712783	0.626618826120978
0.185046501568997	0.16619579992702
-0.258310244514307	-0.286202090038549
-0.667059967501067	-0.702281688143012
-1.01373818535522	-1.05374983875366
-1.27088041604071	-1.31231338623776
-1.41102217752147	-1.44967917496261
-1.44761314876045	-1.48184010567698
-1.43781146260658	-1.46572390197769
-1.40478461429752	-1.42442841007731
-1.36572370991128	-1.37607527954949
-1.33110645323073	-1.3331002648696
-1.30564553613052	-1.302596800549
-1.28993463084791	-1.28698478676468
-1.28201329547073	-1.28468910806393
-1.27847681820495	-1.29082365585222
-1.27513018493108	-1.29805071433918
-1.26739882454214	-1.29781872462718
-1.25075261177638	-1.28198377204778
-1.22128885470463	-1.24455338982795
-1.17643865991083	-1.18313536019205
-1.11563581833997	-1.09967443518067
-1.0407528759188	-1.00018416351164
-0.956130670340998	-0.893487520707403
-0.868091569530818	-0.789401130944152
-0.783938379162735	-0.696971798309237
-0.710620094655302	-0.62314900906969
-0.653414929276056	-0.571957572185792
-0.615003893007017	-0.544096352138628
-0.595140103774587	-0.536951849053581
-0.590883531332062	-0.54513625866735
-0.597260203791043	-0.561537783110868
-0.608193140906648	-0.578650475866918
-0.617511388394914	-0.58987811793772
-0.619828939741193	-0.590521326197284
-0.611162395512646	-0.578226994202255
-0.589250279058205	-0.552826441241828
-0.553592782127334	-0.515693764333121
-0.505230321678953	-0.468920262953783
-0.44627879802763	-0.414585085346757
-0.379345435677124	-0.354301474545857
-0.307037237734619	-0.289094081687737
-0.231675475117295	-0.219538667031863
-0.155153085372964	-0.146044798147711
-0.0788507645837221	-0.0691412246897539
-0.00363826780413075	0.0103418743974914
0.070016309311322	0.0912175509900962
0.141889192642585	0.171972865540627
0.211849396548522	0.250833304507882
0.279744433496786	0.325864902691972
0.345360211216453	0.395202983224721
0.408459644952736	0.45746977962716
0.46888013055323	0.512239956613651
0.526669885138965	0.560308864870628
0.582226429178396	0.603649597223371
0.63637600054135	0.645069088100354
0.69030930738226	0.687626347365438
0.745304873700144	0.733925323599844
0.802261796946792	0.785457691205522
0.861213423495581	0.842164994184502
0.921091349796284	0.902294956807004
0.979919033465551	0.962602285603384
1.03541383065139	1.01904357185246
1.08582910354834	1.06807092723435
1.13085201985013	1.10830381174624
1.17240521802465	1.14203828542545
1.21512716381243	1.17589266634524
1.26615993321065	1.21998726228584
1.333795966096	1.28542470330378
1.42797319489397	1.38357482300578
1.55072255882932	1.51568258439767
1.68288160766512	1.65869436845212
1.80534487692217	1.78921999946953
1.89891252532969	1.8840619076821
1.92593118210369	1.88673112075436
1.84998034641546	1.74371463986107
1.64179715947618	1.48497815304274
1.33088560147395	1.13900493852708
0.946749652596897	0.734278274541835
0.518893293033118	0.299281439314724
0.0768205029707263	-0.137502288926524
-0.349964737402168	-0.547589631954179
-0.731958447897456	-0.902497311540514
-1.03965664832703	-1.1737420494578
-1.24355535850277	-1.33284056747831
-1.32283438321269	-1.38314689460564
-1.33341040948905	-1.37527028179806
-1.30954062660916	-1.33463925937832
-1.27056902866707	-1.28267346239081
-1.22990201852039	-1.23460486179684
-1.19515964956676	-1.19904691002781
-1.16944834929445	-1.1787371152147
-1.15283548487915	-1.17188953719327
-1.14341721092829	-1.17366874766417
-1.13788003589708	-1.17747310270196
-1.13181395724993	-1.17597944779269
-1.12010056974947	-1.16212308572452
-1.09759127085012	-1.13020210635631
-1.06010220213504	-1.07709549234739
-1.00553430391016	-1.00335084202695
-0.934765160198797	-0.913708420353243
-0.851949661900063	-0.816619104870101
-0.764034569661235	-0.722695443135588
-0.679554689507642	-0.642509228867333
-0.60697106066088	-0.584326314049674
-0.552925197271953	-0.552336055169231
-0.520842485399358	-0.545795919502178
-0.510258150845519	-0.559278395533095
-0.517049006473902	-0.583957451160117
-0.534461151816271	-0.609594954010063
-0.55459301626538	-0.626675453113356
-0.569951093820345	-0.628185240736649
-0.574742039198993	-0.610726669864912
-0.565642307306068	-0.574801475699015
-0.541918446226153	-0.524186885763573
-0.504932931008047	-0.464498971424833
-0.457260798260847	-0.401352436409686
-0.401762824105029	-0.33872999299344
-0.34089179605121	-0.278082761948812
-0.276349227370569	-0.218400625804746
-0.209083346684103	-0.157153798243112
-0.139537009580524	-0.0917213858097703
-0.0680009274514902	-0.0207662858044866
0.00508784898228436	0.054970543457167
0.0790269772738379	0.13273040104491
0.152937865229294	0.208554075247633
0.22597032428121	0.278525887849808
0.29746330756561	0.340047048639311
0.3669491854412	0.392703733465387
0.43403005495516	0.438359762797303
0.498265784320196	0.480452791079618
0.559175339433727	0.52283165863966
0.616344082876496	0.568577603811745
0.669594803297968	0.619153341418532
0.719166209642089	0.674094799712472
0.765799879457136	0.73133662616792
0.81064214780859	0.788036943724654
0.854931916240638	0.841518426035839
0.899552330505359	0.889942949419003
0.944654765078241	0.93262428178194
0.989640303956783	0.970132484839177
1.03369968800392	1.00436861490882
1.07684434863295	1.03866825833745
1.12104645368689	1.07784399893781
1.17087393329532	1.12794365882235
1.2329785205525	1.19541427188231
1.31406053747318	1.28868213981719
1.42287118566536	1.40911460205523
1.5462964523805	1.53996411895125
1.66672429054777	1.66518883855104
1.76685277179202	1.76889597812145
1.8131509695638	1.8164714858931
1.74049640837819	1.74331574908859
1.54112043792638	1.54270300914101
1.24290462786587	1.24291497174927
0.873730547854154	0.872233342612313
0.461479767548745	0.458939827429052
0.0340338566071447	0.0313161318984108
-0.380725615313144	-0.382356038280685
-0.754917078554617	-0.753794977409313
-1.06065896345977	-1.05471897978855
-1.2700697003711	-1.25684633971947
-1.36121473490174	-1.33928548748304
-1.37593283443343	-1.34739134468102
-1.34745602724205	-1.31534385622625
-1.29813356903533	-1.26623488562152
-1.24496157377276	-1.21693959133766
-1.19844824566008	-1.17711941467152
-1.16301959969297	-1.149968404515
-1.13833838127899	-1.13387946552074
-1.12092379056345	-1.12428728026948
-1.10563022204781	-1.1152204623648
-1.08683612619379	-1.10045086735553
-1.05944064928387	-1.07441784200951
-1.01976111399188	-1.03309175937475
-0.96625425886233	-0.974732180275366
-0.899889488333601	-0.900403913608954
-0.82408045141796	-0.81411655925981
-0.744228091152741	-0.722448747996677
-0.666956237914255	-0.633594021270095
-0.599079072790759	-0.555971204388233
-0.546388016817616	-0.496663256312563
-0.5124752443357	-0.459977434513891
-0.49791037306008	-0.446464942219077
-0.500050122046696	-0.452696237994684
-0.513579024002542	-0.471938190544924
-0.531644975012371	-0.495661426022887
-0.547266405434376	-0.515528545104248
-0.554620017035984	-0.525214492191662
-0.5498746911502	-0.521359885918234
-0.531427221988465	-0.503378256670603
-0.499630736509256	-0.472441774990626
-0.456220437808895	-0.430274331370471
-0.403632023037723	-0.37829227016071
-0.344386082189076	-0.317335672606725
-0.280671568473976	-0.24791818239761
-0.214157122236401	-0.170717501533021
-0.145966305203377	-0.0870233314893403
-0.0767533038936038	0.00100992179201407
-0.00683131501128482	0.0903851962197375
0.063693531485456	0.177591653899305
0.134798106328908	0.259174512735
0.206421063867304	0.33238846837426
0.278354297123356	0.395776325082295
0.350178884098941	0.449539976564501
0.421275856881498	0.495537037010965
0.490918823733645	0.536794234053006
0.558410470006889	0.576664242181659
0.623212282024439	0.617977356728791
0.685059097387951	0.662505092022839
0.744052931973819	0.710822531298273
0.800675552329368	0.762506780074881
0.855629752375866	0.816541840368487
0.909504013462831	0.871713656902865
0.962407421932808	0.926789479772608
1.01377431145642	0.980479002467978
1.06248884073395	1.03138418073831
1.10738496139935	1.07819839253018
1.14804558382033	1.12028875458834
1.18568171177006	1.15856053774368
1.2237583440278	1.19626970921074
1.26800952450564	1.23925650145271
1.32553191191679	1.29507614180134
1.40277884950847	1.37082161276767
1.50782677545716	1.4713676298948
1.62766090386969	1.59209791965438
1.74526003432219	1.71265126319015
1.84403498898847	1.81261048068739
1.89171680784241	1.85963082326487
1.82223195624397	1.78630470701964
1.63093228288132	1.58505244118703
1.34355010990341	1.28396315012169
0.985817759459209	0.911125958178269
0.583467553697692	0.494629989711401
0.162231814767825	0.062564369075732
-0.252157135181424	-0.356981779374094
-0.633966974001089	-0.735919331283434
-0.9574653795422	-1.04615916229764
-1.19692002965579	-1.25961214806208
-1.32659860219289	-1.35386739421213
-1.35963547119539	-1.37111208412243
-1.34938609363458	-1.34597702266641
-1.31767426136889	-1.3016371064095
-1.28089319849245	-1.25549199071297
-1.24909658443224	-1.2182199654321
-1.22673452961819	-1.19442294633824
-1.21417664813402	-1.18408232285486
-1.20922159395536	-1.18417722029329
-1.20817809476879	-1.18999619593275
-1.20654436864163	-1.19597705623291
-1.19951796151499	-1.19629311639416
-1.18254277014638	-1.18549654341153
-1.15197725378285	-1.15932337824386
-1.10581980841151	-1.1155638515727
-1.04432656224859	-1.05470772611534
-0.970306877078045	-0.980007907413085
-0.88889769463073	-0.896887359114869
-0.806752485421243	-0.81194266578872
-0.730820173722704	-0.73186665785067
-0.66705191829208	-0.662509812345618
-0.619339349502786	-0.608146814375249
-0.58889664365402	-0.570932328592553
-0.574210641319751	-0.550611498450716
-0.571542721912925	-0.544583173033615
-0.575808533553122	-0.548310665151047
-0.581576598345787	-0.556019815268142
-0.583945873387125	-0.561596907052683
-0.579120666447048	-0.559539846469177
-0.564607363506588	-0.545799800854985
-0.539117285929713	-0.51836845487253
-0.502363188143618	-0.477473335154427
-0.454887689966407	-0.425285283114453
-0.3979324941218	-0.365153361642644
-0.333278718304056	-0.30054405577752
-0.263032705774711	-0.234047573781788
-0.189388258547249	-0.166835524754119
-0.114367499087524	-0.0987357046959588
-0.039553983687242	-0.0288384218058219
0.0340991597410979	0.043686429722688
0.106295415735418	0.118992520584524
0.177230845349385	0.19643132718178
0.247308625919611	0.274801233148695
0.316847060669935	0.35264193186304
0.385893586461656	0.428371609193935
0.454229801401973	0.500403098440173
0.521544680509628	0.56743160450643
0.587628490439313	0.628818745475372
0.652448300273627	0.684832236487326
0.716061354418283	0.736567527459086
0.77842293705048	0.785526100660161
0.839215701019692	0.833027382963287
0.897803031480052	0.879753765766176
0.953337622131789	0.925639753377311
1.00497769330176	0.970087581732348
1.05211502290449	1.0123103032331
1.09456884010449	1.05169054153101
1.13280102483526	1.0882224684528
1.16825183823909	1.12313100358394
1.20380427891371	1.15958962179846
1.24415712158154	1.2031372755674
1.29564796473154	1.26119571428738
1.36502086582233	1.34125387928422
1.45930298428773	1.45646739619793
1.57729798450229	1.59396964301221
1.70093915150554	1.73306194079218
1.81226129445588	1.85304561060299
1.88955791049428	1.93315030266017
1.8838248963865	1.92656501586638
1.7444480196156	1.78058398410156
1.49212997696651	1.51659800313657
1.15445585806636	1.16379950695191
0.75901075254234	0.751380929528083
0.333379750021589	0.3085347048456
-0.0948520598687272	-0.135546733115038
-0.498099587501451	-0.551670950373327
-0.848777743249424	-0.910645512948764
-1.11930143748549	-1.18327798686085
-1.28208558058248	-1.34037593812907
-1.3388429033461	-1.38815789868128
-1.34142385684833	-1.38011332930172
-1.31312475480157	-1.33965922595652
-1.27270689096145	-1.28589529111023
-1.23272202300388	-1.23239182218134
-1.19974810136902	-1.18752155857406
-1.17565788457928	-1.15540504705074
-1.15920217219678	-1.13684229036641
-1.14746076367572	-1.12995239851244
-1.13689086982724	-1.13053174764144
-1.12389145414162	-1.13240594364172
-1.10504031185162	-1.12814432439143
-1.07727902561934	-1.11032714517798
-1.03825012260508	-1.07320164460092
-0.986815671697728	-1.01428772949939
-0.923604941219951	-0.935371138180743
-0.851344133029541	-0.842383319187242
-0.774748916433289	-0.744104507209163
-0.699899546860782	-0.650202021444824
-0.633215560020443	-0.569312586493282
-0.580269549752161	-0.507668037065533
-0.544695538115777	-0.468409923724389
-0.527444779816224	-0.451498824631771
-0.526593031863894	-0.454037713175916
-0.537758798763636	-0.470858481855893
-0.555003594643581	-0.495301045925114
-0.571954337232396	-0.520121928856828
-0.582867406008943	-0.538405421597447
-0.583387196146197	-0.544321068511402
-0.570845009928238	-0.533656657610485
-0.544144176256779	-0.504219865236677
-0.50345589439373	-0.456177613824792
-0.449945559301535	-0.392161867933189
-0.385579680881085	-0.316862572904315
-0.312930136957718	-0.236074466527994
-0.234928456888854	-0.155501001540471
-0.154600455717077	-0.0797219977148322
-0.0748166635684631	-0.0116278689306651
0.00193300872753106	0.047638015969103
0.0737403766139041	0.0984486669827737
0.139450341286183	0.14241428001073
0.198776195253147	0.182140784024721
0.252305362368263	0.220905267740618
0.301380449287171	0.262050779966496
0.34790812818496	0.308167172689903
0.394164415335061	0.360449408908021
0.44257644416568	0.41858327998753
0.495372677122173	0.481181168327903
0.554090227461703	0.546513274270321
0.619094522016771	0.613165205733817
0.689278983040569	0.680267222128245
0.762058100606015	0.747162570870379
0.833761301759148	0.812808699000136
0.900454457486804	0.875443177287752
0.959018450718645	0.93285279058519
1.00814440443855	0.983186538348018
1.04895334125594	1.02600962273958
1.08515257393414	1.06326207970511
1.12276155615275	1.09976657488057
1.16937877951	1.14291937525811
1.23284975083899	1.20130802560892
1.32270288010332	1.28221018457603
1.44233390832272	1.3936838229148
1.57358046709733	1.52136813279415
1.69823150705885	1.64660134843935
1.798075978839	1.75121904861072
1.84861447469322	1.80151583972349
1.77688292224589	1.72592053333883
1.57957635667209	1.51844104015611
1.2835269156241	1.20803699913225
0.915566736754193	0.823668049224149
0.502527957714641	0.39429382938872
0.0712427161577217	-0.0511260214171302
-0.351456850264289	-0.483631864236494
-0.738738603899114	-0.874264060112462
-1.06377040709448	-1.19406297008813
-1.29972012219811	-1.41406895520658
-1.41975561155773	-1.51118434750797
-1.44146372790683	-1.52338254334429
-1.41450650156685	-1.48398063973091
-1.36153958049137	-1.41764776607101
-1.3002210728563	-1.34418048202425
-1.24212294600821	-1.27668469699362
-1.1931938754155	-1.22150191443887
-1.15497192302444	-1.17928733763017
-1.12585592894534	-1.14666369971555
-1.10205354595857	-1.11803871797888
-1.07827724052556	-1.08727879332584
-1.04856475553805	-1.049028975764
-1.00749248137867	-0.999631349320036
-0.951633960054553	-0.937704565014994
-0.880782270250634	-0.864404380598795
-0.798449548359074	-0.783318916147802
-0.711376368267886	-0.69995385095324
-0.628114979471611	-0.620804312293006
-0.55710721973477	-0.552143333950228
-0.504854853361247	-0.498843147271905
-0.474674604354248	-0.463591491174196
-0.466250020186206	-0.446663731219864
-0.475934008535941	-0.446117814931109
-0.497611873035465	-0.458195646546209
-0.523903246885765	-0.477829945695726
-0.547467499597534	-0.499241008047082
-0.562137241522352	-0.516581193989336
-0.563658423130656	-0.524547347251649
-0.549957740867351	-0.51892983201691
-0.520987504908553	-0.497081130907077
-0.478261780805787	-0.458221886382142
-0.424202314793594	-0.403479994590179
-0.361429213971863	-0.335598901591877
-0.292172622329952	-0.258336154904811
-0.217971274444323	-0.175700434209437
-0.139713286639932	-0.0912629501813756
-0.0579453444676703	-0.00771357744780221
0.0267021302296318	0.0732925699578775
0.113150241147058	0.151030463066942
0.199715126816294	0.225390602113334
0.284204157408342	0.296510403335269
0.364213080541611	0.364592080085955
0.437541737933553	0.429900156539239
0.502654882086491	0.492719611771078
0.55912007293246	0.55319153162521
0.60789341255421	0.611147092631854
0.651286465735245	0.6661272563995
0.692538052298697	0.717667973895931
0.735079550188284	0.765711626666483
0.78172193408606	0.810907594300574
0.834010239708469	0.854629881597882
0.891910324210773	0.898646182601768
0.953899942669358	0.944528449985042
1.01741246963894	0.993053456931964
1.07947157941861	1.04387233689609
1.13735447417659	1.09560757485449
1.189175523112	1.14633375151069
1.23434341139946	1.19428539560877
1.27391227343761	1.23865344882905
1.31083926414089	1.28033211315214
1.35006443347026	1.32242847394206
1.39818024940393	1.37030035729528
1.46234638110006	1.43082443306052
1.54820041846819	1.51054746027198
1.66135519084272	1.61383181683518
1.78769080718527	1.73608602602622
1.90680534900048	1.85539910136029
1.99828464979077	1.94902486184284
2.02676028073614	1.98143507687237
1.94926824152752	1.89909778756618
1.73602877028378	1.67350925640374
1.41589683657811	1.33680448851926
1.01772740998369	0.92111848904694
0.570375460073697	0.458586263120999
0.102695956421314	-0.0186571841243596
-0.356456131400276	-0.478476847554929
-0.778225833817894	-0.888737722036499
-1.13375818125836	-1.21730480243486
-1.39419820414848	-1.43204308361582
-1.53069093291509	-1.51134875696919
-1.56251921057612	-1.51277430195108
-1.55211861241247	-1.47516712307286
-1.52136841146526	-1.42397508728971
-1.48579730444987	-1.37650169645021
-1.45416343830003	-1.34104160771561
-1.42964010125771	-1.3183658690607
-1.41173431193192	-1.30452522971839
-1.39813041498378	-1.29382547094829
-1.38594063473376	-1.28105344535724
-1.37223882156193	-1.2624979109399
-1.35408305924404	-1.2359151143474
-1.32842112932588	-1.2000018924493
-1.29224940253562	-1.1539462179592
-1.2431808252428	-1.09735623412408
-1.18029535352293	-1.03056849933309
-1.10492303397876	-0.955162500789207
-1.02095503819319	-0.874422042029086
-0.934436202161258	-0.793419038787128
-0.852476983697486	-0.718467422267261
-0.781776918013656	-0.655959859591877
-0.727211867179251	-0.61090698149569
-0.690928663103346	-0.585668228078955
-0.672155720744143	-0.579304921397159
-0.667617549742451	-0.587738164916061
-0.672299076110699	-0.604632713836925
-0.680356137511993	-0.622741741172696
-0.686013071710536	-0.635341973058869
-0.684297720388203	-0.637377705715274
-0.671530485126477	-0.62602985381448
-0.645574797139987	-0.600625944944741
-0.605860956860891	-0.562009886103249
-0.553191569270897	-0.511694904345441
-0.489402432277242	-0.45122736410488
-0.416974433781399	-0.381987578228747
-0.338640292252677	-0.305356201021792
-0.256993540138774	-0.222996221929739
-0.174121184257393	-0.136954795583662
-0.091345988126253	-0.0494877636482316
-0.00918762245114248	0.0372682289327593
0.0724392038305376	0.121634509098166
0.153864946879995	0.202628352961257
0.23523717823478	0.279959210903312
0.31614829203303	0.353721232150161
0.395493836529029	0.423944405439098
0.471676098312881	0.49029040442675
0.543080382631119	0.552096147768598
0.608586159081275	0.60875425154843
0.667885348579022	0.660203256879222
0.721553939110336	0.707271437026855
0.770948642385853	0.751707556960043
0.817968917242409	0.795814024779517
0.864699083486195	0.841781035890027
0.912990303042888	0.891000824988091
0.964078039720188	0.943635945636993
1.01831391816526	0.998594502054016
1.0750844179115	1.05392561541586
1.13301774418042	1.10754684126358
1.19053886235588	1.15815757717064
1.24671595026219	1.20614267284215
1.30222947755058	1.2542160519846
1.36016488328261	1.30755401037156
1.42614647911243	1.37313840194329
1.50721351742794	1.45802234314692
1.61847378000134	1.57384295681939
1.74921917405033	1.70779160814208
1.8808861560954	1.84201410534252
1.99491118265701	1.95865625664822
2.07241076315555	2.0334677648906
2.06425311289937	2.01813395768082
1.91149593684965	1.85261566756612
1.63463711403103	1.55371573310361
1.26357806630175	1.15496804552831
0.828220215520044	0.689906496075231
0.358464983544158	0.192064975979398
-0.11578620776767	-0.305022623524174
-0.564631936557199	-0.767822411200468
-0.958170780966188	-1.16280049581447
-1.2665013191364	-1.45642298613115
-1.45972212920959	-1.6151559909155
-1.52084668441843	-1.6517315234689
-1.51274279220841	-1.62302804113473
-1.47003422447702	-1.5590397855548
-1.41380103076842	-1.4850474533569
-1.3582557639198	-1.41852492364982
-1.31107828310901	-1.36833231498762
-1.27480766534105	-1.33563023045697
-1.24842347261304	-1.31583243092731
-1.22863410733707	-1.30107548989774
-1.21078199231126	-1.2827943715633
-1.18953657859839	-1.25392748436595
-1.15962295188618	-1.21029096478436
-1.1167173461416	-1.15095076095019
-1.05845122595662	-1.07778666294312
-0.985271619636726	-0.994653227245665
-0.900793553397788	-0.906541513641943
-0.811391527274805	-0.81897187972146
-0.725078144256834	-0.737628088539544
-0.649986155315797	-0.668053033615376
-0.592840853355312	-0.615207426530138
-0.557741368977073	-0.582842390291051
-0.54545912683853	-0.572763124454277
-0.553341029352938	-0.584141220410272
-0.575824121834984	-0.613140425735193
-0.605499261679641	-0.653126529163988
-0.634527733674129	-0.695499321454291
-0.656030049896552	-0.730923319329586
-0.665008471663192	-0.750672317383149
-0.658575102640405	-0.747873421500221
-0.635613843323508	-0.718492498047696
-0.596242175184191	-0.661882812051054
-0.541394052840714	-0.580709224264352
-0.472625321811349	-0.480244087412365
-0.392062498668634	-0.367215749955699
-0.302355666433825	-0.248784091975553
-0.206544910812232	-0.131727510891401
-0.107844029817464	-0.0206071951478206
-0.00938252160831354	0.0811545550161661
0.0860583036507483	0.172073590105567
0.176288482052763	0.252250153363969
0.259906062628086	0.323074825430835
0.336383445731916	0.386803262379764
0.405980236187112	0.445994960411411
0.469519538180914	0.502867046824339
0.528161973534762	0.558756851507505
0.58328720084487	0.614006693780089
0.63645982872083	0.668399491741113
0.689362904525033	0.72184518978958
0.74360851007469	0.774813994991941
0.800424551741218	0.828214389584978
0.860315873225283	0.882795274232279
0.922860895589378	0.938459453729518
0.986766571041869	0.993956235423911
1.05020340855347	1.04724718228684
1.11135086303156	1.09651019813978
1.16902010893215	1.14139753805129
1.22327152986116	1.18401434182718
1.27601638202944	1.2292351941781
1.33144162363966	1.28422450446273
1.3958236882024	1.35713722484196
1.47622931199391	1.46920334731477
1.58677958264455	1.61023053030877
1.71662766244722	1.76286638666531
1.84722783369896	1.90975852922574
1.96003437869685	2.03355457083142
2.03621618749469	2.11627174211188
2.02827228862102	2.10666478715571
1.87914467913062	1.9460796280785
1.60874221095906	1.65564816987887
1.2461286240812	1.26744574468358
0.820367658471924	0.813547684619374
0.360523054106091	0.326029321813005
-0.104341449041432	-0.163034011608778
-0.545162110995775	-0.621566983519226
-0.932875191782075	-1.01749426179159
-1.23841695142546	-1.31874051429912
-1.43272364995107	-1.49323040891506
-1.49823478803449	-1.54723792534798
-1.49538933916904	-1.53990616751045
-1.45911775766758	-1.49739864959948
-1.41013071311434	-1.44058763971576
-1.36187442312709	-1.38328328924109
-1.3209516900356	-1.3327877180467
-1.28888246724505	-1.29166499685123
-1.26415906396734	-1.25957959368254
-1.2438643091989	-1.23449243360837
-1.22457224253668	-1.21311986647331
-1.20267382929633	-1.19107150895563
-1.1745095852521	-1.1632084193108
-1.13667084173692	-1.12449068760116
-1.08660431135422	-1.07119266509318
-1.02336762080223	-1.00208134261891
-0.948236397148355	-0.919070629757471
-0.864901997745353	-0.827064359240236
-0.779130517294567	-0.733089757262945
-0.697896531039799	-0.645054937246726
-0.628122054257515	-0.570399257349064
-0.575282675056528	-0.514775755411115
-0.54226014742882	-0.480940110213902
-0.528772693975936	-0.468175531726171
-0.5314935802578	-0.472534729540381
-0.544758040670481	-0.487824038366403
-0.561661830062524	-0.506906583049244
-0.575303686072611	-0.522871511283536
-0.579896284779759	-0.52985843504371
-0.571503010574933	-0.523562198162255
-0.548277829992298	-0.501507033410986
-0.510262678478945	-0.463130523497764
-0.458911314548604	-0.409689088901421
-0.396511536409263	-0.343956393981303
-0.325644572449269	-0.269650486697689
-0.248792165729574	-0.190651020370139
-0.168154502780423	-0.110207281679856
-0.0856564399607219	-0.0303267174915361
-0.00304271588381449	0.0485011190172222
0.0780677845592912	0.127106498515262
0.156269023981032	0.20693831597859
0.230591660402572	0.289070339241953
0.3007518525058	0.37332606612961
0.367282083772619	0.457919339021004
0.431447596625182	0.539792275121828
0.494918066435892	0.615528654980299
0.559255378295952	0.682519605801513
0.62540426949874	0.740007007632736
0.693409125035944	0.789589801752747
0.762449206890826	0.834899853320024
0.831129017879033	0.880496368869609
0.897895928110859	0.930342845244262
0.961427121135725	0.986391496277625
1.02084753565562	1.04780035699945
1.07572670716495	1.11108830356129
1.1259377557399	1.17118116987102
1.17158459371862	1.22301722895907
1.2131756643452	1.26327126931453
1.25205084672158	1.29182106717896
1.29090996565526	1.31267228169363
1.3342180310433	1.33404507353187
1.38814936251318	1.36728213502069
1.45961941240542	1.42438757247969
1.55747560875396	1.51874052880498
1.68518355533996	1.6546818544842
1.82314541829265	1.80865020318607
1.95113823784948	1.95690245262626
2.04893905424794	2.07569548052046
2.09060264831582	2.13551430432061
2.01258241023722	2.05307607533427
1.79775370507038	1.82626654640713
1.47496454641871	1.485843454587
1.07306294788563	1.06256453692169
0.62089692307455	0.58718753045901
0.147314485588898	0.0904701722467733
-0.318836350967913	-0.396829800667211
-0.748707572992465	-0.84395465123513
-1.11345116688134	-1.22014664240917
-1.38421911903112	-1.49464803714153
-1.53216341583838	-1.63670109838439
-1.57146116932796	-1.66606455109127
-1.56221644434393	-1.64392363226239
-1.52722183309597	-1.59635831920894
-1.48359601264182	-1.54334752390519
-1.44213842864573	-1.49755679051611
-1.40825761918938	-1.46483164791433
-1.38353293639876	-1.44557794558113
-1.3671295349278	-1.43642378053293
-1.35667232562463	-1.43182190004394
-1.34862131638563	-1.42540174338126
-1.33847964740527	-1.41106956815596
-1.32119706544894	-1.38399096164338
-1.291934921867	-1.34143414425133
-1.24710103379891	-1.28323191055957
-1.18537600561959	-1.2117283284523
-1.10839814654531	-1.13135104533382
-1.02084682657416	-1.04797770890549
-0.929818597293395	-0.968131345385334
-0.843588671359165	-0.898009450741743
-0.770045107713621	-0.842396300458663
-0.715173223935198	-0.803645594341795
-0.681928083218755	-0.781080282092903
-0.669734000356362	-0.771125847619559
-0.674700841897607	-0.768221132285998
-0.690480040445006	-0.766255766789512
-0.709542454670535	-0.76010296985011
-0.724551296793799	-0.746685078587347
-0.729494483401817	-0.72514936044106
-0.720368643308994	-0.696189511748495
-0.695370448614132	-0.660927198875947
-0.654660665938287	-0.619861746213152
-0.599837701716194	-0.572276524242809
-0.533297568144517	-0.516295672019121
-0.457665634815997	-0.449611030751412
-0.375423888856323	-0.370631516876776
-0.288737279324804	-0.27953949625727
-0.199385156788918	-0.178717790857078
-0.108683998427354	-0.0723012227738642
-0.0173985301100955	0.034947220506195
0.0742449860325601	0.138916967669571
0.166363935312846	0.237046738045806
0.259084003842876	0.328542030969597
0.352167930104787	0.413918317020857
0.444727521154275	0.494135183930399
0.53515107702436	0.569764212683392
0.621335755413887	0.640620655898026
0.701193164433928	0.706001791463288
0.773274065087127	0.765340491132104
0.837301908879667	0.818913365480239
0.894424316840356	0.868230076006535
0.947085899378102	0.915918040333368
0.998557619015896	0.965160479917234
1.05222505926415	1.01884565754086
1.11075525535178	1.07865880981878
1.1753258456615	1.14444776907598
1.24517831058623	1.21417176553831
1.31774928220679	1.28457002408889
1.38950620313428	1.35245932846543
1.45738931376822	1.4163312507069
1.52048515779776	1.47769542566331
1.58128752819088	1.54149035229967
1.64576342833466	1.61501183995303
1.72158506690828	1.70524970277694
1.81444686622333	1.81899344991756
1.92324413335433	1.94305675414115
2.03569896195935	2.05986907359916
2.12646271416348	2.14910684410488
2.15952425399318	2.16936436580421
2.07661853526019	2.08160367936482
1.84846494330883	1.84536118140579
1.50590882451052	1.49237655022138
1.07979552523666	1.05438946410585
0.600970391858652	0.563139601353438
0.100278770747913	0.0503666402584095
-0.391433991724149	-0.452189740884981
-0.843322549186126	-0.912789863782479
-1.22454155526661	-1.29969405013983
-1.50424566359419	-1.58116262166278
-1.65158952779746	-1.72545590005707
-1.68491602274047	-1.75537541004975
-1.66642433338602	-1.73635771859894
-1.62091287201535	-1.69056524724302
-1.56643482626176	-1.63338045082846
-1.51381615216581	-1.57387820880293
-1.46801203978529	-1.51671963937498
-1.43007936889158	-1.46412957254953
-1.39883989634332	-1.41708662323958
-1.3718588012634	-1.37552864425843
-1.34585088120409	-1.33791212675199
-1.31689279805867	-1.30077065477797
-1.28083329201368	-1.25889539289208
-1.2340505295583	-1.20642349041283
-1.17438694281079	-1.13864855037626
-1.10193172424143	-1.0538941311271
-1.01935319462431	-0.954671153423232
-0.931633179717568	-0.847650548504855
-0.845240715777054	-0.742421508776414
-0.766957267962514	-0.649385818336656
-0.702651807612593	-0.577392606314811
-0.656244404829956	-0.531775349582459
-0.629028865037433	-0.51327577566046
-0.6194978363018	-0.518026717883204
-0.623710901143336	-0.538460704628905
-0.636076843682772	-0.564849020034364
-0.65031206176717	-0.587119571049059
-0.660350410017542	-0.596603176471719
-0.661071138047604	-0.587419732929258
-0.648792454882144	-0.557238861822932
-0.621498418467226	-0.507206465910606
-0.578779627733978	-0.441033132619813
-0.521511021503701	-0.363554797350618
-0.4513843955361	-0.279288936022726
-0.370490517759872	-0.191461500136878
-0.281071363220994	-0.101738350894123
-0.185410224110255	-0.0105653208250234
-0.0857455037395549	0.0822317537635934
0.0158890317632013	0.17693131684296
0.117897129254937	0.273612117514698
0.219310290752118	0.372006832539066
0.319797562888872	0.471438407899146
0.419443315121042	0.570816769295483
0.518359636047292	0.668699920964614
0.616271958640259	0.763426671538962
0.712257546411609	0.853334226730605
0.804804830268472	0.937049301110434
0.892197229633668	1.01377025751444
0.973054612910545	1.08344926981012
1.04684866898058	1.14683132594181
1.11422589529224	1.20531012073938
1.17696349037105	1.26055576975331
1.23746380273067	1.31395181526791
1.29794637304941	1.36605390525828
1.35972666857039	1.41638725310909
1.42292910222525	1.46379695450832
1.48678006973338	1.50737843663886
1.55043979108397	1.54776545377021
1.61415689776587	1.58826271864932
1.68032340984254	1.63522536441627
1.75381879683059	1.69720256784036
1.84101460655555	1.78732496065731
1.95484602046803	1.91230642599009
2.08438510589677	2.05309314151365
2.21324717967199	2.19117773602049
2.32504755862388	2.30805283830311
2.39557241897968	2.37719629087454
2.37495979962883	2.28845624822042
2.19296475334572	2.04361739106301
1.8632846912727	1.67475162560971
1.42172138435924	1.21393085806794
0.904076603554785	0.693226994645117
0.346152119808774	0.14471194154865
-0.21625029592934	-0.399542395014048
-0.747328872710109	-0.907464108835562
-1.21128183958408	-1.34698129370848
-1.57230742560182	-1.68602204342539
-1.79460385981386	-1.89251445177887
-1.85934953521261	-1.95072296067175
-1.83884507693494	-1.92937409827792
-1.77343089252869	-1.86678575988123
-1.69042887728115	-1.78829607487011
-1.60850546806579	-1.70997832361451
-1.53745173415662	-1.63913588843575
-1.47975762452727	-1.57665828036578
-1.43290409475712	-1.51983250059095
-1.39157846193033	-1.46451315552967
-1.34945646806492	-1.40632365533687
-1.30060127389119	-1.34127591488145
-1.24067433964179	-1.26637181451196
-1.16798346495459	-1.18042306284792
-1.08415929758639	-1.08490710696214
-0.994200209456588	-0.984460710008618
-0.905753558545897	-0.886659145314412
-0.827698795313647	-0.800936058019697
-0.768315130131263	-0.736767356482982
-0.733508038028425	-0.70155891733219
-0.725571379733381	-0.698841080355721
-0.742790743919081	-0.727293796088586
-0.779960821997279	-0.780898793099
-0.829585484916237	-0.850136582304244
-0.883311314763972	-0.923812273224425
-0.933191410692227	-0.990987501289019
-0.972562830086905	-1.04254643012702
-0.99646918109274	-1.07210488726447
-1.00167149551182	-1.07623397832681
-0.986409915461828	-1.0541737533467
-0.950134028338513	-1.00728543855265
-0.893381843302133	-0.938459496842738
-0.81784801020454	-0.851619421457703
-0.726491636396765	-0.751357931311706
-0.623454196998189	-0.642597611921219
-0.513625612321123	-0.53013612419921
-0.401859606955037	-0.418057153531729
-0.292028707576596	-0.309121627338294
-0.186202835158	-0.204307264273846
-0.0842048985169062	-0.102653318438621
0.0163072565187802	-0.0015157381772876
0.119188638176839	0.102782343073333
0.236361843752468	0.217091136971683
0.36297356798399	0.344961311598857
0.496048647608713	0.480824797442841
0.63261191936395	0.620951874480767
0.769688219987013	0.761612822689767
0.904302386215212	0.899077922046974
1.03347925478586	1.02961745252952
1.15424366243627	1.14950169411454
1.26124172145947	1.24917617896046
1.34949411377741	1.32706165935729
1.42053704319834	1.384618463357
1.4760412552459	1.42601309103805
1.51902258794643	1.45697750469534
1.55392327884318	1.48375553981821
1.58688109850729	1.51261578515684
1.6258799269597	1.54987088017209
1.68023896236395	1.60185282733551
1.76431761700737	1.67411273932233
1.88879508487741	1.77109143920462
2.03232007461677	1.88874436983461
2.17301088264415	2.00731779785438
2.28898580537829	2.10735474963375
2.35910031205952	2.1545186762297
2.27004902067913	2.0658716395716
