# Supplementary material for: A multiwavelength photoplethysmography dataset with blood pressure and heart rate reference measurements
Source: Data Brief. 2025 Nov 14;63:112284. doi: 10.1016/j.dib.2025.112284 (PMC12682042; doi:10.1016/j.dib.2025.112284)
Supplement: Supplementary file 1 [file mmc1.zip › ppg_csv/ppg_subject_093.csv]

IR_PPG	Red_PPG
-1.04922302244559	-1.01879267940292
-0.985260267037884	-0.940656241488941
-0.934427657053595	-0.882604743934948
-0.904787658303975	-0.850724172539685
-0.897208835360556	-0.844329558756363
-0.90627570756508	-0.856925340312774
-0.922230769918305	-0.877913298387745
-0.933675152097837	-0.895114911480789
-0.9304727175729	-0.897708340703242
-0.906217265363931	-0.878878281585307
-0.859732879468813	-0.837472697027086
-0.795324213109008	-0.778225694890637
-0.721757682148352	-0.710516397113046
-0.650140320065746	-0.645946169773503
-0.591135438871121	-0.595334569524101
-0.55233690065196	-0.566022204513248
-0.536645489879962	-0.560315696525421
-0.542021097769772	-0.575394882183175
-0.562450766332876	-0.604413125073627
-0.589672434093518	-0.638295581343119
-0.615135831666465	-0.667768116792909
-0.631722439218135	-0.685223495495296
-0.634823163627404	-0.686051236680728
-0.622608097953937	-0.669100704902308
-0.595614020282513	-0.636227555813262
-0.555944588515812	-0.591171253164416
-0.506414088049423	-0.538087443048199
-0.449861727070099	-0.480151301196062
-0.388734423628818	-0.41876425907048
-0.324949454240845	-0.353671751943188
-0.259950079932195	-0.283906165963332
-0.194842220995811	-0.209188980653857
-0.130563168234336	-0.131178183531067
-0.0680357502794278	-0.0538530086355691
-0.00823646434965004	0.0173242238013093
0.0478591187073451	0.0771213973809622
0.0994405864394977	0.122328226674765
0.146091910357004	0.152909663376716
0.187999353912281	0.172148644617855
0.226021558314956	0.185792803032892
0.261564753927353	0.20050919537459
0.296303825514717	0.22214781693368
0.331808800756039	0.254419782659636
0.369127894908211	0.298327245295493
0.408439296264307	0.352224390736314
0.448951280112285	0.412276331531884
0.489162391053024	0.473254544852348
0.527423072270597	0.529677090995729
0.562599931233372	0.577128778604525
0.594558583915712	0.613338585453979
0.624245979980596	0.638549650488699
0.653358367471172	0.655020832106948
0.683760319358135	0.66601776781827
0.716912236169157	0.674972732662411
0.753559373640863	0.68523185339395
0.793810159826821	0.700226178222385
0.837571370633631	0.723622502521929
0.885168968525403	0.759196703907807
0.937844646733295	0.810411208503922
0.997762553976869	0.879681265341617
1.06726227680666	0.96723504457214
1.14727614583343	1.06958135039753
1.23509521671314	1.17784223610557
1.32212043518056	1.2766007180847
1.39271396277151	1.34425461741205
1.42531194015949	1.35568413758849
1.39606885109473	1.28335301495023
1.26358115291715	1.09554667822203
1.03907388378498	0.815359151917077
0.747833020901113	0.474480013526908
0.415144541468456	0.104598840543039
0.0662944226899017	-0.262594789543006
-0.273431358231653	-0.595411299239705
-0.57874682409331	-0.862161111055536
-0.824365997692174	-1.03115464749898
-0.985002901825348	-1.08813549522911
-1.04360981758125	-1.05346067636716
-1.02852888488936	-0.953806916184708
-0.965546378989347	-0.820916893248379
-0.880223109442463	-0.684904084032124
-0.79514469253865	-0.569423216994163
-0.726777091152553	-0.489109850423199
-0.68403440499212	-0.449020077604678
-0.668226713524323	-0.445561317705804
-0.67409850797245	-0.468392889657285
-0.691742020433841	-0.50296755076716
-0.709148202618778	-0.533565438407455
-0.715083063918722	-0.546605685446992
-0.701770537302732	-0.53371020339749
-0.666710827195846	-0.493655574936926
-0.613124680191617	-0.432495125503357
-0.548964440904501	-0.361848278939089
-0.484855133705831	-0.295958474333541
-0.431494629405201	-0.248298406909229
-0.397114103171183	-0.228484404983979
-0.385667521776073	-0.240204919884091
-0.396229729752016	-0.280591352396274
-0.423619513547811	-0.341036035259394
-0.45988749600607	-0.409185199222237
-0.496196516332631	-0.471689265874858
-0.524601464184107	-0.517059700786204
-0.539276852613351	-0.537788817241474
-0.536992400861967	-0.531121336518486
-0.516974327851751	-0.498504126113921
-0.480456324770855	-0.444320256700137
-0.430141164343654	-0.374540327196578
-0.369589847450104	-0.295500888910556
-0.302544923749064	-0.212840237030235
-0.232335704510506	-0.130754114429168
-0.161543130881399	-0.051738022049135
-0.0919770831626128	0.0231277995732147
-0.024838584896747	0.0934883092587784
0.0391057908886981	0.15901715672284
0.0993851681515257	0.219110077808301
0.15568568479694	0.273052407633909
0.207738231736657	0.32041438026706
0.255308708128031	0.361371271834478
0.298283982516376	0.396840293549542
0.336774803512995	0.428386629291494
0.371218143424571	0.457840654862588
0.402465788238546	0.486767149249156
0.431728916650681	0.516062825349584
0.460279991528641	0.545854653616648
0.489042131598911	0.575699385231205
0.518343089204658	0.6049761409517
0.547985997376926	0.633249191578206
0.577559462714821	0.660362637659472
0.606777052811999	0.686304165160523
0.635660810690842	0.711088636444239
0.664555861333293	0.734815114542397
0.694082108274518	0.757889910410075
0.725105885785581	0.781340789686476
0.758757100850372	0.807095481722816
0.796488406218556	0.838083381757632
0.840186303669839	0.878055082052822
0.89223439955111	0.931042060249229
0.955237507650266	1.00036106716844
1.03112150546487	1.08707294949759
1.11955514803748	1.18797878970781
1.21597773900793	1.29363431141444
1.30984713970558	1.3872802239564
1.38401058821115	1.44574343003712
1.41616209568984	1.44293943970698
1.38310607236339	1.34695144506448
1.24839142958306	1.14023032317919
1.0234292922378	0.850205193615935
0.732467557193694	0.504305175939527
0.399754121316811	0.129959389714785
0.0495368814732308	-0.245403045493475
-0.29393626547097	-0.594353010120434
-0.606417422649715	-0.889461384601278
-0.863658693196927	-1.10329904937119
-1.04141218024653	-1.21111028081227
-1.12017311545027	-1.23470063209195
-1.1282048420047	-1.20273246185541
-1.09316907302538	-1.14081197504536
-1.03822391108641	-1.07250540391488
-0.983223986828637	-1.01561663450645
-0.941928996522709	-0.980202141213788
-0.920908582532053	-0.968314049735617
-0.919940929810571	-0.975144879607934
-0.933426317634951	-0.991109656423108
-0.952346539819446	-1.00447093719399
-0.966444982978471	-1.00415292007119
-0.966419685531385	-0.982324786077472
-0.945913970686763	-0.936271951287111
-0.902958752583208	-0.869144459047566
-0.840504744482685	-0.789320717777173
-0.765876036145163	-0.708405025553506
-0.689210118925157	-0.6383874763966
-0.621191865657839	-0.58885094891568
-0.570635434145237	-0.564952050926706
-0.542574755461334	-0.566531045128878
-0.53740229590652	-0.58845894686792
-0.551207013768127	-0.622131033317261
-0.577038090977831	-0.657671917861541
-0.606641368312607	-0.686145092610746
-0.632189975155283	-0.701172225057442
-0.647589586169289	-0.699701293566432
-0.6491287065933	-0.681830570790571
-0.635478704413081	-0.649747383852116
-0.607192042631822	-0.606256743809959
-0.56594349675188	-0.553606409783528
-0.513870728300351	-0.493062706717679
-0.453270157454243	-0.425263143865278
-0.386571466068462	-0.351007546775025
-0.316325890542865	-0.272017294394797
-0.24506239101918	-0.191272902978746
-0.175050198402241	-0.112741539745293
-0.108087593651676	-0.0406239794283325
-0.0454528267419921	0.0215353122249588
0.0119614231202766	0.0715603716049489
0.0635099821984435	0.10903124283909
0.108870759086449	0.135326314141627
0.148339351178865	0.153363649799507
0.183073008228518	0.167050138472576
0.215024070179369	0.180478456195076
0.246564829110154	0.197073821940345
0.279943912540706	0.219001560549977
0.316698019162983	0.247063344258144
0.357178238615925	0.280987033331026
0.400415719454157	0.319827207282226
0.444435426141894	0.362305750787727
0.486902452930227	0.407053516416651
0.525873898651346	0.452754752862966
0.560434835376703	0.498229506877723
0.591022693059441	0.542484783786855
0.619285254214516	0.584712072577514
0.647499487486277	0.624319548445863
0.677821044559982	0.661188571592759
0.711684515687098	0.696044797741151
0.74955107502262	0.730568006700561
0.791095213912087	0.767073524593582
0.835757355832595	0.80798115345271
0.883376425154507	0.855463871270566
0.934595123942836	0.911473213043854
0.990904149163599	0.977909866457572
1.05434462588988	1.05645709175046
1.12686458755404	1.14779729742576
1.20917314983569	1.25024173092988
1.29900568574719	1.35794514883062
1.3891388615372	1.45916208372481
1.4659737250387	1.53549296878374
1.50974484644218	1.56327092400417
1.49718010793155	1.51604276040297
1.39439566132376	1.3537727975809
1.18858336868974	1.09200079449521
0.90493204750983	0.758817549382078
0.568630515264363	0.382313860477702
0.20486758943368	-0.00941947398173809
-0.161167912501878	-0.388291655760056
-0.504287173061971	-0.726211886621065
-0.799301374766261	-0.99508936832858
-1.02102170013441	-1.16683330264641
-1.14425933168607	-1.23069043817949
-1.17325433134952	-1.21687967467831
-1.14302915405528	-1.15065497099388
-1.07856040830477	-1.05931174603415
-1.00358630148626	-0.967103789126624
-0.936849862816075	-0.891884533469586
-0.890075004547325	-0.843515190521399
-0.867440401161735	-0.823651915834252
-0.866186900603195	-0.826554905253897
-0.8781194829288	-0.840813131473372
-0.891865518669569	-0.852044687160858
-0.895658656605293	-0.84642391012177
-0.880195677597131	-0.814380073942409
-0.840982204982678	-0.75342905061845
-0.779613527440065	-0.669164284326601
-0.703559641146092	-0.573961525599533
-0.62437223052782	-0.483769331858202
-0.554760733957461	-0.414019291700922
-0.505369125453721	-0.375850967124443
-0.48217555166249	-0.373597300905857
-0.485252534270648	-0.404065449616427
-0.509183796506866	-0.457683584154515
-0.544856639253802	-0.521066240517391
-0.581939312116549	-0.580227482343555
-0.611247777487214	-0.623602417835319
-0.626346356167586	-0.644064457231729
-0.624091541308136	-0.639421202433737
-0.604267241250836	-0.6115156435387
-0.568718319888051	-0.564626520758154
-0.52036481101781	-0.503944779797741
-0.462350870037245	-0.434550107467268
-0.397531071051522	-0.360873926314524
-0.328401443887858	-0.286457390743222
-0.25732951234513	-0.213854169894646
-0.186756261268661	-0.144653291831709
-0.119130077516662	-0.079652489115782
-0.0565598599535304	-0.0191292759337537
-0.000373138188112826	0.0369604044006995
0.0491806175682723	0.0889533893297399
0.0928981397290184	0.137461914523584
0.132230717512951	0.183167523477609
0.168727541728255	0.226526887166587
0.20360555572	0.267688598288131
0.237614182061982	0.306734597593271
0.271170650986055	0.344009495351718
0.304628243258267	0.380213380026475
0.338500028598734	0.416217981402653
0.373529493016413	0.452784136586175
0.410593258176645	0.490282542962668
0.450440884203149	0.528450887529975
0.493333206551297	0.566300812659623
0.538777052918925	0.602336810080827
0.585578167524296	0.635138289306573
0.632222428031336	0.664083645199748
0.6773927143909	0.689806465098688
0.720423294696837	0.714109231015447
0.761531176104004	0.739419991424158
0.801714650203785	0.768155991601917
0.842378845021067	0.80228493894575
0.884890059984063	0.843087467950035
0.930217702341522	0.891045132377383
0.978745063573502	0.945824466432709
1.03033913265956	1.00640735625044
1.08472597233802	1.07152668814658
1.14205403752418	1.14040125586509
1.20336727691878	1.21346446368014
1.27066463251735	1.29257553184228
1.34629173976657	1.38014311210287
1.4315314536945	1.47695553035829
1.52448180694069	1.57924112116721
1.61772798322033	1.67616039712595
1.69680183139585	1.74909735124127
1.74060812532153	1.77364586698
1.72528300238077	1.7225120991293
1.60357250582287	1.55750978994878
1.38260795439799	1.29358543928184
1.08582215682714	0.957088990922033
0.736647921831286	0.574370388662866
0.358518058131422	0.171779576297868
-0.0251346255514705	-0.224333502379436
-0.390877320496407	-0.587618903575523
-0.715277217982405	-0.891726683496867
-0.974901509288479	-1.11030689834994
-1.14631738569364	-1.21952090359338
-1.2131394587503	-1.24460686259671
-1.21378861776574	-1.21562928450294
-1.17847223035795	-1.15826430477559
-1.13052743375806	-1.0962830933468
-1.08859028836902	-1.04817130819663
-1.06462046373424	-1.02534282163141
-1.06346516663049	-1.03169023284157
-1.08354284625477	-1.06406492849855
-1.11820384796299	-1.11352523329657
-1.15748985938537	-1.16734534083837
-1.19022111710029	-1.21166692180113
-1.20632597829191	-1.23439699866784
-1.19904360098016	-1.2277924258059
-1.16642869825871	-1.19014061209021
-1.11171306279347	-1.12607023020634
-1.04240353055036	-1.04541528542216
-0.968380041973409	-0.960940966746582
-0.899604324185236	-0.885446314948406
-0.844125733779499	-0.828921949630111
-0.806791875330786	-0.796461871747292
-0.788740741610223	-0.787411113832514
-0.787623758607079	-0.795994267133686
-0.798464860653429	-0.813304748198337
-0.814930901574477	-0.829939840452332
-0.830666637449995	-0.838354297577168
-0.840354791599162	-0.834329640172768
-0.840276544449515	-0.81727772377755
-0.828350814295739	-0.789349465770386
-0.803873096394044	-0.753738329310142
-0.767231373621321	-0.712979323270723
-0.719723548103298	-0.668007298722234
-0.663429552022635	-0.618242080986765
-0.600995303620958	-0.562393855105236
-0.53525456791317	-0.499448886731515
-0.468789264999905	-0.429385171378057
-0.403595553151778	-0.353467270488013
-0.340964632571607	-0.274262399088688
-0.281576321081853	-0.195448541939008
-0.225710593718524	-0.121320042331371
-0.173439180863968	-0.0559155806087594
-0.124675612312197	-0.00188964669859059
-0.0790950406472722	0.0404199829864519
-0.0360944346399327	0.0731701554479226
0.00506655770163379	0.100232243607683
0.0449895021693419	0.125778746721972
0.0838952321049264	0.152858983900809
0.121585618507396	0.182532157320159
0.157677947111749	0.213902614528899
0.192038505946971	0.245075842707095
0.225186820956191	0.274622315811453
0.258420941112585	0.302838760735294
0.293579686217149	0.332162534984171
0.332511189707517	0.366466349723198
0.376439851992752	0.409483402243003
0.425517772624957	0.463083301556673
0.478809127073401	0.526220824931524
0.534735280940624	0.595074643331672
0.591706403521039	0.664342084114745
0.648580467218944	0.729090256834895
0.70480667397658	0.786355223048929
0.760324392228712	0.835890031033542
0.815342785312768	0.879861714952176
0.87010425654673	0.921760934337383
0.924721388671037	0.965092817298465
0.979116780315037	1.01231618900384
1.03306067419437	1.06424337720464
1.08635392396521	1.1200493551129
1.13918498996986	1.17797783044567
1.19259385476031	1.23660691687129
1.24886127718386	1.29614982526471
1.31145862429019	1.35896617518687
1.38415068125573	1.42867994808948
1.46916834155674	1.50794166666944
1.56484257673199	1.59539282023523
1.66343294641372	1.68267167263246
1.74998551661515	1.75264147512199
1.80294219217652	1.78023884986924
1.79699587569138	1.7339017999679
1.69541340594521	1.56184501307843
1.47906377705955	1.27976747695123
1.1751124020535	0.918163809673093
0.810724693946177	0.507528629330779
0.41306606575671	0.0783565540110625
0.00930193050421371	-0.338857798199282
-0.373402298792195	-0.713619809213483
-0.707881209113399	-1.01543486094477
-0.966969387440279	-1.21380833530636
-1.12350142075372	-1.28780548046036
-1.17451142169813	-1.27078379836534
-1.15894924387884	-1.19529246798914
-1.10319429160296	-1.09383577409657
-1.03252539303615	-0.994909275988223
-0.967266108731585	-0.91895281854122
-0.920896852449752	-0.876809992773671
-0.89962549284063	-0.870074913409187
-0.902868123102286	-0.892535919288552
-0.924350790043401	-0.932246487229111
-0.953774474214728	-0.974131820346305
-0.979044039265731	-1.00307943189584
-0.988891872914271	-1.00714189430192
-0.975451298236125	-0.980144451628859
-0.93618954930677	-0.923042364634301
-0.874660767222416	-0.843655457328938
-0.799757620172824	-0.754754421962839
-0.723548009436922	-0.670966954664428
-0.658286586540129	-0.605387918576918
-0.613461800610089	-0.566865734847371
-0.59370443873532	-0.558579423669782
-0.598130789864077	-0.577939355407116
-0.621181646994994	-0.617535436535545
-0.654447532539186	-0.666820080694252
-0.688736931530171	-0.714206886942206
-0.71582580323662	-0.749227437732165
-0.729639793920573	-0.764326380265423
-0.72677636299387	-0.755920468744605
-0.706394650706304	-0.724527559397293
-0.669695823654948	-0.673978656031799
-0.619254230064978	-0.609954121858018
-0.558339555024208	-0.538340213914144
-0.490326446626106	-0.46395319374986
-0.418316774244427	-0.389951206403524
-0.345045915982847	-0.317937368954597
-0.272968736435562	-0.248492723468852
-0.204315398336159	-0.181815207996375
-0.140943065524852	-0.118199318597766
-0.0839586259461079	-0.0581187633649617
-0.0333104255226898	-0.00190771200064959
0.0123519057250485	0.0506311899013115
0.0553491457594938	0.100342269253637
0.0982063597623037	0.14847073214283
0.142762489671185	0.196186016007414
0.189589506195373	0.244123544131153
0.237985076734555	0.292196877193176
0.28646992747242	0.339722555382303
0.333468684457426	0.385691426855525
0.377849431054894	0.429041845552342
0.41915886199137	0.468931286516906
0.457578234525325	0.504998801590809
0.493759903604594	0.537526766857591
0.528683350368548	0.567451975476177
0.563534837936807	0.59626095050954
0.599548855398162	0.625769995755726
0.637778382727365	0.65783423868398
0.678830927219686	0.694107702818419
0.72271316007858	0.735922074262217
0.76892592399066	0.78426772557456
0.816823521793536	0.839786149016266
0.866090822447769	0.902639389999808
0.917065714079336	0.972206528689195
0.970714093284946	1.04687424820799
1.0283615873893	1.12436249743685
1.09148232573613	1.20266170321367
1.16167204636965	1.28105902409951
1.24053537749144	1.36043808066754
1.32906581852511	1.44228643406871
1.42635770276362	1.52650369313887
1.52784943596611	1.60875884204847
1.62357009254684	1.67842683423378
1.69715123484885	1.71807183928659
1.72661812607889	1.70524713666349
1.68711249157518	1.60054025454978
1.53955338285728	1.38760812224966
1.29595567173233	1.0916657361707
0.980936844486846	0.737928092720513
0.619114387407358	0.351610188306672
0.235105786780393	-0.0420729806632269
-0.146471471107521	-0.417906417781593
-0.500999899969859	-0.750675126640836
-0.803862013520092	-1.01516411083337
-1.03044032547169	-1.18615837395159
-1.15611734953814	-1.25409194627361
-1.18801062981804	-1.25359743581889
-1.16828338771138	-1.2078096672612
-1.12069713226979	-1.14033392318941
-1.06663208545682	-1.07180398409316
-1.02231227939809	-1.01771461185738
-0.997529289037056	-0.98730849337923
-0.995564333506648	-0.983361808013946
-1.01393214666375	-1.00277469901807
-1.04571102641058	-1.03787908158721
-1.08130737051224	-1.07826529667435
-1.11042520879709	-1.11280386008669
-1.12399783022731	-1.13165510466037
-1.11589695503553	-1.12817895180222
-1.08419397833359	-1.10041507226633
-1.03165045032361	-1.05157024964623
-0.965153937540895	-0.989167636244472
-0.894114182968538	-0.923028875545698
-0.828238700214877	-0.862713302142411
-0.775365118821585	-0.815249527797084
-0.739999767491014	-0.783858091548894
-0.722877385700849	-0.767932644107028
-0.721440751041756	-0.764018075061622
-0.730860936998188	-0.767162548371617
-0.745180130437575	-0.772086832500928
-0.758328786269894	-0.774022557448889
-0.764929691950615	-0.769246069231487
-0.760885831055208	-0.755257460899623
-0.743774361273715	-0.730662511564131
-0.712999689193469	-0.694971447254897
-0.669608262270068	-0.648422187633983
-0.615781084747403	-0.591796394895977
-0.554203418623009	-0.526257171503746
-0.487543844232503	-0.453301371309382
-0.418143580642403	-0.37486306385654
-0.347893768872088	-0.293482822175019
-0.278250232159351	-0.212375335173434
-0.210358367420545	-0.135236980492026
-0.145250052581049	-0.0657161675732288
-0.083978769779307	-0.00658905012040971
-0.0275330269825781	0.0411423365224112
0.0234705785667558	0.0788375630386918
0.0691336356319173	0.110051598664039
0.110419594116294	0.139428289218299
0.148957880422374	0.171040353224475
0.18657865836933	0.207018336758112
0.224821042300009	0.247156494033488
0.264678549372705	0.289598176407594
0.306657243332271	0.332130519218342
0.351001037665334	0.373388584077146
0.397864065379559	0.413429602446641
0.447284985096274	0.453492277984647
0.498963744911686	0.495149401434387
0.552023148386472	0.53939986132377
0.605080365284192	0.586296802992617
0.656777274890099	0.635326530296541
0.706495274017677	0.686219323685177
0.754788441666068	0.739592164669694
0.803259578922317	0.79698238936824
0.853936085285586	0.86025226973647
0.908457407724198	0.930676512016577
0.967439237685719	1.00814673609678
1.03026322017961	1.09086515617578
1.09535352540675	1.17566648402953
1.16080574244168	1.25882804071392
1.22515080931115	1.33712098661421
1.28807441400768	1.40890293991136
1.35091889900691	1.47502537740267
1.4166902506842	1.53910606165527
1.48924866187095	1.60661314086962
1.57154330080348	1.68250397374777
1.66314289495334	1.76775883640035
1.75773490271448	1.85582612252229
1.84152255599978	1.93048507436153
1.89346998567506	1.96663677635313
1.88809968487701	1.93362850479193
1.78981796310316	1.77605157917882
1.57953486371776	1.50588159691235
1.28266158464327	1.15243216608961
0.924609323802195	0.745016894807714
0.530789279117003	0.312949391163768
0.126612648510176	-0.114456736745122
-0.262509370095804	-0.507887880821852
-0.611165578778458	-0.838030432969317
-0.893944779615304	-1.07557078509041
-1.08543577468386	-1.19421450111519
-1.16621016845061	-1.21718557479962
-1.17302232276426	-1.1766204288551
-1.13726346076982	-1.10155426492292
-1.0834430110214	-1.01837851340803
-1.03201284857012	-0.947425316690284
-0.997132205838957	-0.901705659065762
-0.985919193809284	-0.887108401296935
-0.998728292416521	-0.903201435452056
-1.03013213700294	-0.944159164101166
-1.07051106705371	-0.999841331889924
-1.10820500849733	-1.05732293633424
-1.13202879711107	-1.10309274069091
-1.13369169750109	-1.12569259967289
-1.10956331817903	-1.11820914280745
-1.06140902575664	-1.07994923995508
-0.99595300450127	-1.01669015808291
-0.923304080061641	-0.939275417271173
-0.854568907941996	-0.860960215376608
-0.799304356973923	-0.794317982735212
-0.763541748447198	-0.748589017567568
-0.748877335442853	-0.728061263954874
-0.752706985115984	-0.731613104500672
-0.769334952547702	-0.753364642936419
-0.791539302624265	-0.784344434670823
-0.812159707325173	-0.814752196832517
-0.825339063264776	-0.836041091132551
-0.827192992581473	-0.842198880259952
-0.81591260257137	-0.830108204933641
-0.791452727284777	-0.799256822826955
-0.754971963587283	-0.751167072054238
-0.708205818240098	-0.688785533114214
-0.652962646159435	-0.615892419298652
-0.590912599287251	-0.536539609860625
-0.523689346034419	-0.45460211916243
-0.453103174162993	-0.373502380953137
-0.381245917722003	-0.29605945806446
-0.310407660093209	-0.22439779879749
-0.24283373340787	-0.159915221995324
-0.180412030398865	-0.103304369051755
-0.124396038745236	-0.0545617932508452
-0.0752199928340263	-0.0129910322990967
-0.0324340632838807	0.0227038001705056
0.00517561769041348	0.0542143128220386
0.039253004140209	0.0833604758542518
0.0714480160859358	0.111763924499682
0.103064987784539	0.140499942667003
0.134845213165757	0.169918666967034
0.16692384287939	0.199804838047985
0.19899459117003	0.229780105351008
0.230677323370042	0.259695583491443
0.261985048338346	0.289838093574488
0.293601605247178	0.320893177749408
0.326730358265602	0.35374508767786
0.362598551251502	0.389283696459013
0.401933643573812	0.428274346042629
0.444680158054558	0.471193885324023
0.490034516237911	0.51801688217456
0.536751522257349	0.568125270553821
0.583606763667416	0.620498450585729
0.629815344005295	0.674045551256111
0.675242207734473	0.727804513400711
0.720382800334056	0.780915222044821
0.766100044015614	0.832469652158334
0.813109536317492	0.88144689346828
0.861457611177116	0.92693736384713
0.910410552801861	0.96869696988522
0.958916203528043	1.00779871482149
1.00643584922174	1.0470074960484
1.05381384960395	1.09061544625043
1.10378607052009	1.14368558761939
1.16063130998606	1.21076170328089
1.22863270903184	1.29406538089177
1.30955359554403	1.39127446587588
1.39987366045541	1.49336143148296
1.48875280271215	1.58340028791143
1.5576248811084	1.63737894929333
1.58211586364245	1.62771345419047
1.53449034666413	1.51568078769914
1.37427502305397	1.28378540376028
1.11626802500856	0.961215227591189
0.787213274152642	0.577158184409173
0.41385469211093	0.16080219943154
0.0229362005081568	-0.258664802124404
-0.358798279030952	-0.652054895041351
-0.704604824881667	-0.990180154101995
-0.987739515419262	-1.24385265408903
-1.18145842901901	-1.38388446978514
-1.26480814677851	-1.4148216319947
-1.26667363575668	-1.37351899335163
-1.21526181235111	-1.28806520047358
-1.13493124423243	-1.18532209874896
-1.04657941508819	-1.0862922581114
-0.964893978539805	-1.00367467755149
-0.89741684505418	-0.941586883861934
-0.845093551379925	-0.897043325352702
-0.803927358936709	-0.862559859441769
-0.76732411551262	-0.829162508415954
-0.728618938056032	-0.789208955111292
-0.683252023879805	-0.738580222719343
-0.630158813528235	-0.677864582627017
-0.572134805828637	-0.612290502894782
-0.515136251064768	-0.55034466844609
-0.466674552739721	-0.501372363270272
-0.433740954725496	-0.472917256362136
-0.420915620574707	-0.468654810032492
-0.429229221254967	-0.487496695518409
-0.456004947270842	-0.52397604782438
-0.495530696541254	-0.56961655420101
-0.540222794289792	-0.614817522992076
-0.581977816265961	-0.650713408429208
-0.613462437391069	-0.670541370003774
-0.62911144907264	-0.670302404855426
-0.625672087543595	-0.648764421451558
-0.602237515367314	-0.60701612037346
-0.559901347091106	-0.547818780722947
-0.501293391782302	-0.474974123288458
-0.43013096797738	-0.392812782221229
-0.350758347743634	-0.305763526710157
-0.267647682356414	-0.217920304498982
-0.184921006753467	-0.132598600309433
-0.105980451376722	-0.0520358223072826
-0.0332691291513051	0.0225792369274471
0.0318779008681243	0.0907857676636547
0.0892682584638465	0.152469659996759
0.139660022497205	0.207587713915711
0.184356330492355	0.256047448472716
0.224769648874277	0.297797082924093
0.26210492662238	0.333054680337483
0.297165297745849	0.362434552898745
0.330231586615729	0.38679950442506
0.36106223393222	0.406942004348527
0.389100227618909	0.423368202671133
0.413831666260017	0.436340760941553
0.435120166951674	0.446123988793589
0.453416725968407	0.453371442602889
0.469859731711476	0.459562465901388
0.486252740729051	0.46716913467731
0.504832448498489	0.479289695862504
0.527793256704281	0.49885017613299
0.556704891696586	0.527708097677737
0.592095348374172	0.566034299883281
0.633432630081534	0.612281063790615
0.679529093839568	0.663860492072469
0.729167336372415	0.718385942215445
0.781698764773831	0.775055699387926
0.837476742233377	0.835533917266799
0.898037711000613	0.903705282191703
0.965858730414724	0.984151906005237
1.04345177868889	1.07975075336221
1.13169690670972	1.18906458581878
1.22770236225708	1.30423423079562
1.32284170443766	1.41000760418815
1.40179285329978	1.48451514862866
1.44339423766757	1.50224117516786
1.42521084508188	1.43645202239383
1.30077719815159	1.25564463819661
1.07784245451775	0.978860371045224
0.781291441995545	0.634305823082979
0.436008988400155	0.250187596453188
0.0668799215467634	-0.14528770670084
-0.301210930749447	-0.523913484235794
-0.643378740673295	-0.857483134008366
-0.934738680409597	-1.11779005387524
-1.15040592214317	-1.27662764169312
-1.26549563805884	-1.32791117701004
-1.2876682691265	-1.30346360833944
-1.25050988098371	-1.2274985342035
-1.17801545771393	-1.12626855501137
-1.09305223085586	-1.02374726471241
-1.0140640363098	-0.938356959472224
-0.953125459179303	-0.880972231174501
-0.91518509749575	-0.854218485555943
-0.898356471761359	-0.85298419890073
-0.895206239896358	-0.866119843563242
-0.894968165769129	-0.879261312937074
-0.88642302126079	-0.878440173470744
-0.860910700463645	-0.853780540447394
-0.814754096915116	-0.802290786735212
-0.750374703412772	-0.728760220979774
-0.67565310289988	-0.644318691670092
-0.601648430425052	-0.563154047274519
-0.539441197560154	-0.498588560267449
-0.497217148004009	-0.4597430029262
-0.478498890477937	-0.449645584504716
-0.481850107498746	-0.465159969696516
-0.501841212899272	-0.498470215051849
-0.530751985551351	-0.539346684476716
-0.560386427732238	-0.577399083045972
-0.583497372494231	-0.603833858443837
-0.594612595210625	-0.612498949717412
-0.590335070728028	-0.60025006931248
-0.569296805013996	-0.566845312615189
-0.531915999197066	-0.514506950388819
-0.48001546816284	-0.447183360347002
-0.416338304159681	-0.36961699983752
-0.344103139077815	-0.286488845297985
-0.266738229955128	-0.201890590909471
-0.187731239072956	-0.119089476593824
-0.11040050643183	-0.0404161430820538
-0.0375175981234769	0.0327262895431266
0.02908187884517	0.0997112648302465
0.0887125325609106	0.160516954047824
0.14178751146515	0.215609344977218
0.189512945338359	0.265838036299111
0.233427521237699	0.312299904032687
0.274942579339224	0.356150319669992
0.315010746002871	0.398357443762817
0.353990754984595	0.439394833216893
0.391711794025658	0.478978436534545
0.427683643237619	0.51607858038732
0.461379853791077	0.549296678180278
0.49252780884253	0.577464649864062
0.521316832419118	0.600234964822816
0.548432986698232	0.618438510195943
0.574901190136689	0.634114954880345
0.601804297413454	0.650250806847287
0.630020991027485	0.670259030365937
0.660128146714294	0.697244117387317
0.692468283201594	0.733205498641633
0.727240050894922	0.778399931305996
0.764504764367891	0.8311374744447
0.804197518824105	0.88829344486588
0.846351299356753	0.946604184822749
0.891541779359711	1.00431771709726
0.941289084115547	1.06234835497162
0.998116489956942	1.12421441675553
1.0651250486061	1.1947393322552
1.14507323308647	1.27801903041863
1.23894489881043	1.37509904717422
1.34407277090192	1.48164936032696
1.4521891510191	1.58611203986732
1.54813857726682	1.66914927892458
1.61022271010989	1.70528394073056
1.61296726360749	1.6665335322596
1.52349750543717	1.50569370957512
1.31879605167886	1.23624971794518
1.02582811621064	0.887305665847217
0.671558912910615	0.487965661758671
0.282953655656876	0.0673338141569849
-0.113022441672481	-0.345485768480402
-0.489404165199364	-0.721388977676047
-0.819226301045677	-1.03127170495251
-1.07552363533333	-1.24602984183235
-1.23133095418422	-1.34205616557748
-1.28308605708387	-1.34595934050122
-1.26789311821469	-1.28812595652446
-1.21012044717273	-1.19751802195843
-1.13379117140139	-1.10085352120772
-1.0589309764802	-1.01860285597497
-0.999504781969013	-0.962912799943726
-0.962730893141859	-0.93731999469648
-0.949364617124276	-0.937925892949231
-0.954643367040259	-0.955563936944857
-0.96979077941699	-0.978311958359804
-0.984005182061018	-0.993892134147824
-0.986728719058908	-0.991907547146227
-0.969905137872075	-0.965902839743785
-0.92987630376147	-0.914893424903118
-0.868468540351693	-0.843758277767576
-0.792803691975197	-0.76207178913213
-0.713653903067168	-0.681574301765942
-0.64269390238217	-0.613184886280808
-0.589507076814344	-0.564615782787307
-0.55935142475469	-0.539189952550929
-0.552338890321906	-0.535929118712985
-0.564090208725232	-0.550549736491967
-0.587381786879841	-0.576794664524154
-0.614031348560543	-0.607642513656642
-0.636448577943667	-0.636196402675211
-0.64865150626626	-0.656267898249971
-0.646797079277044	-0.662741421901392
-0.629292247835576	-0.651863502484082
-0.596517171032352	-0.621559575462296
-0.550276348527204	-0.571778734874517
-0.493168826858794	-0.504733808452673
-0.428028079084345	-0.424699951726422
-0.357518553941538	-0.337156152838997
-0.283922233617491	-0.247595994678127
-0.209140012953196	-0.160613605487345
-0.13490287038665	-0.079564605456852
-0.0630274937545935	-0.00663911283829637
0.00453530407847579	0.0569902579943574
0.0659570914700719	0.111125261144289
0.119968907989581	0.156573690041095
0.166242715657898	0.195074213225274
0.205497822438435	0.228919283053131
0.239264614465273	0.260314743767061
0.269433231951128	0.290784279347909
0.297798532753695	0.32101711014469
0.325774065489009	0.351254357358026
0.354338279522145	0.381788492882977
0.384099537369781	0.413079846727037
0.415296192352267	0.445393671513653
0.447725474759282	0.478316712112914
0.480750945800528	0.51065875359365
0.513484667052653	0.540958076377031
0.545132942788286	0.568345183889205
0.575425071639507	0.593260419860167
0.604974437210699	0.617618009925866
0.635336969173792	0.644294582929447
0.668618594822979	0.676181411662123
0.706765937423252	0.715290864179966
0.750846219107458	0.762261357382774
0.800621687448102	0.816336792229652
0.854666587660853	0.875748581670601
0.911063808146776	0.938371867744837
0.968414096191256	1.00254694783724
1.02678310752607	1.06793080810943
1.08821432345713	1.13605830005329
1.15640234449143	1.21003124392404
1.23519313197205	1.29286469713933
1.3259787214364	1.38460663727755
1.42467068310064	1.4790268090151
1.51937506471925	1.56123240540848
1.58995580042885	1.60776419529644
1.6103315942035	1.59020341402275
1.54100474122308	1.46611026561607
1.35109208347808	1.22157030208509
1.06769547276289	0.886863573930946
0.717916760871934	0.492270131654733
0.328857799599602	0.0680700257575717
-0.0723795592597015	-0.355456693259425
-0.458693463911574	-0.748029974895143
-0.802982062561612	-1.07936976864847
-1.07814350341542	-1.31919602401829
-1.25707593467858	-1.44003994350379
-1.32188577740884	-1.46185135787152
-1.30652153548959	-1.41332675714533
-1.23919611656439	-1.32115657191662
-1.14618849898065	-1.211111339245
-1.05029951219692	-1.10484758274603
-0.968013605412128	-1.01804582870848
-0.908292560967191	-0.959397187020583
-0.872769146219113	-0.930223976500016
-0.856938848882082	-0.924841646707795
-0.85195868344542	-0.931897477605249
-0.846899367225983	-0.936828571745491
-0.831374909939297	-0.925340932137614
-0.79819599375699	-0.887316744053677
-0.745375139543068	-0.820015355725205
-0.676787731050101	-0.729362677522728
-0.601162280950681	-0.628680640909055
-0.529652318454258	-0.535122567252977
-0.472780200470291	-0.464907091679532
-0.437757048597463	-0.428898587967316
-0.42695336931722	-0.429974501198802
-0.43782767526951	-0.462902463407342
-0.464124976594487	-0.516459057712528
-0.497741937416395	-0.576731923200206
-0.530521047462235	-0.630380603303251
-0.55548404609364	-0.667020660480114
-0.567436921726431	-0.680438622867041
-0.563164328231967	-0.66870984763613
-0.541428703342222	-0.633427959390466
-0.502823969387137	-0.578407925408092
-0.44945907996848	-0.508375937305371
-0.384503782301191	-0.428041812390895
-0.311703583082306	-0.341663650580912
-0.234937732661924	-0.252987598075204
-0.157815195590845	-0.165304715041143
-0.0833116465728897	-0.0814107787075029
-0.0135307755149022	-0.00345405976141964
0.050333693227687	0.0672578352558468
0.107854886265417	0.13042902564639
0.159155003345551	0.186785544745011
0.204732160286483	0.237746270379064
0.245344755656746	0.284762709245239
0.281879253827133	0.328664697665222
0.315154432355129	0.36942513348459
0.345733054919137	0.406464288048217
0.373873296953031	0.439225303168509
0.399691125364358	0.467623654399407
0.423476628415681	0.492207949578741
0.445946280203461	0.514066733403712
0.46821611765263	0.534568527431785
0.491526694989848	0.555092513843787
0.516939708178671	0.576905394467134
0.54518738648072	0.60122238736966
0.576678474002716	0.629318399189256
0.611550236580869	0.662498549253283
0.649704755395132	0.70189648790354
0.690872551416799	0.748268462987207
0.734764040330832	0.801925161652738
0.781316595441488	0.862827069693255
0.831026523002557	0.93085924944873
0.885272030381868	1.00618264454422
0.946343464664244	1.08929124766627
1.01682511966839	1.18033655700665
1.09812314439431	1.27759341197723
1.18827357297747	1.37547326418008
1.27967674125696	1.46289878578012
1.35781431258699	1.5228908659757
1.40195683574402	1.53404781004697
1.38835098618678	1.47026886681922
1.28404241593614	1.29738542232974
1.07742339167741	1.03334411667604
0.793652144354849	0.704474965956657
0.457886904912725	0.337107986270135
0.0952859042953046	-0.0424268062849824
-0.268992626553146	-0.407799395610151
-0.609790456688363	-0.732679765606827
-0.901949355166078	-0.990737900176468
-1.12031109104203	-1.15564378322053
-1.23971743337194	-1.21693065371747
-1.26561934709192	-1.20355267937427
-1.23205349349092	-1.1390455037025
-1.16325599878295	-1.04891974543844
-1.08242516130114	-0.956225058249918
-1.00800812448462	-0.878401969640378
-0.951601332610722	-0.825538915953353
-0.917410904798811	-0.799900826431572
-0.902992605061442	-0.796673849443842
-0.900909831728954	-0.805903255606991
-0.900982188495868	-0.815330212338422
-0.892849336057541	-0.813504026083538
-0.868507663822621	-0.792444920337629
-0.824343064496372	-0.749296927772302
-0.762132671613155	-0.686740128551371
-0.688625771663082	-0.612176313761988
-0.613716790770778	-0.535847059362536
-0.547775573798182	-0.468348967554405
-0.499024039450009	-0.418267925614952
-0.471752231646788	-0.390511957312507
-0.465810463162976	-0.385629412636477
-0.477314201647832	-0.400181890701271
-0.500041655244321	-0.427923574766464
