# Supplementary material for: A multiwavelength photoplethysmography dataset with blood pressure and heart rate reference measurements
Source: Data Brief. 2025 Nov 14;63:112284. doi: 10.1016/j.dib.2025.112284 (PMC12682042; doi:10.1016/j.dib.2025.112284)
Supplement: Supplementary file 1 [file mmc1.zip › ppg_csv/ppg_subject_094.csv]

IR_PPG	Red_PPG
-2.19335461789114	-2.18623110161089
-2.14992831855188	-2.12486525674049
-2.08234092365054	-2.03606693713587
-2.00378564830097	-1.93320715006142
-1.92114171808861	-1.82464513970552
-1.83617776346137	-1.71477413904086
-1.74746946291668	-1.60532919551031
-1.65243716391249	-1.49654336381528
-1.54910648157453	-1.38799553205413
-1.43732505617693	-1.27917889295064
-1.31925278610342	-1.16983788721041
-1.1990353973361	-1.06015755095987
-1.08175727571534	-0.950939095600282
-0.972061028993276	-0.843764982711798
-0.87301328300829	-0.741005009113174
-0.785679451221953	-0.645567864489488
-0.709522462876391	-0.560478844649029
-0.643385555115802	-0.488490538395379
-0.586592320419107	-0.431839243957289
-0.539646684372843	-0.392053052959803
-0.504166959245581	-0.369675882212947
-0.482045730304857	-0.363905996271218
-0.474212663201058	-0.372301502629231
-0.479558037060085	-0.390759578291393
-0.49445860850599	-0.41386006256415
-0.513043085244286	-0.435420720586367
-0.528082329365993	-0.449085332552231
-0.532259296067866	-0.449000177259357
-0.51950250703758	-0.430707508147476
-0.486056896133482	-0.392094211931841
-0.431052348347951	-0.333919016836663
-0.356460451534778	-0.259497007023176
-0.266480722908668	-0.173634030575944
-0.166566627030055	-0.0814135256843999
-0.0623885921175284	0.0125849364268218
0.0410306170296827	0.104550830290534
0.139888020944063	0.191485423204231
0.231845253252561	0.27128026411389
0.315987575488931	0.342879867268736
0.392591299542226	0.406408432810787
0.462790135441648	0.463136552278201
0.528190828515144	0.515263086442709
0.59047806015317	0.565490857312525
0.651063519028708	0.616360025920286
0.710847370139577	0.669481464751543
0.770139721879744	0.725026105260353
0.828724080925421	0.781733512654352
0.886002580157895	0.837397899339901
0.941186019975733	0.889634989872323
0.993509392169672	0.936698485008242
1.04241662501022	0.978027862325846
1.08765328098797	1.01426574248099
1.12926056980944	1.04679245401679
1.16750274066574	1.07709376153751
1.20275203067287	1.10627158108793
1.23533454781421	1.13482929153152
1.265364048822	1.16269861054302
1.29264522166863	1.18939544531448
1.31672930451125	1.21419610641494
1.33710553057104	1.23627053787246
1.35343789077832	1.2548171920555
1.36580963816615	1.2693220276472
1.374992538747	1.2800091105265
1.38275029193585	1.28841223383431
1.39213148285552	1.2978532682007
1.40759446973112	1.3135422842083
1.43466186687125	1.34198467472362
1.47873089357207	1.38937780074009
1.54283111830065	1.45884361376378
1.62455624632104	1.54686580023625
1.71299051460999	1.64010062860768
1.78698463642652	1.71424687389749
1.81624599182679	1.73633449459482
1.73676115674608	1.65297519088706
1.51706432511408	1.42293595615174
1.18529200734597	1.07627480497077
0.769580713856925	0.643049751926074
0.298066955062123	0.153318811599578
-0.201112758623256	-0.362860001426799
-0.699821916784032	-0.875428672571136
-1.16992400900503	-1.35432918725151
-1.58328252487106	-1.769503530886
-1.91176095396696	-2.09089368889269
-2.12722278587754	-2.28844164668965
-2.21042360085922	-2.34671229775002
-2.20727639178649	-2.32074833975994
-2.14967915040968	-2.24097732055187
-2.05973173139155	-2.1303092059268
-1.9542397294487	-2.00622175134415
-1.84427645727305	-1.87706526183553
-1.7359593532183	-1.75001684415533
-1.63160561947685	-1.62863416303083
-1.53077627813288	-1.5119468128681
-1.43116070953878	-1.39820686002887
-1.32950232537799	-1.28481928438517
-1.22270498829866	-1.16927619362609
-1.10901671219354	-1.05012233631348
-0.988973435909671	-0.927699825085902
-0.865757384202044	-0.804440571930093
-0.744797301573637	-0.684643686369117
-0.632730254683406	-0.573841592287756
-0.536091712243111	-0.47792731179344
-0.460117172126631	-0.402176397972287
-0.407884971122653	-0.350255466032474
-0.379883469738129	-0.323393462634096
-0.373996281893689	-0.319966241701853
-0.385869831505627	-0.335627871800787
-0.409595520248965	-0.363951057081582
-0.438542368719753	-0.397411569979972
-0.466136156009253	-0.428436226207019
-0.486462558028934	-0.450266291679775
-0.49470106196641	-0.457572446741818
-0.487471408896535	-0.446925117610176
-0.463097612824385	-0.417194881741906
-0.421659020016188	-0.369701342467049
-0.364729349828934	-0.307807275820703
-0.294903141212252	-0.235947945805027
-0.215309417625227	-0.158472643968062
-0.12922102252302	-0.0787507100103957
-0.0397717921459512	0.00120291522908821
0.0502481037095161	0.0805605777673563
0.138533151939872	0.159127601662819
0.22330919863551	0.236713124601361
0.303269525955444	0.312708325751259
0.377454254229253	0.385967977528211
0.445173061046042	0.454980005807338
0.506031123065575	0.518239073004442
0.560055742974908	0.57472050351236
0.607858336377658	0.624338547127935
0.650693319014548	0.668165021149937
0.690299289234319	0.708205235331938
0.728531859531171	0.746802347825444
0.766901479446665	0.78593844850862
0.806167912695487	0.826699994933303
0.846132505043824	0.869072409901518
0.885729254290075	0.912067355104979
0.923409254535285	0.954088494918601
0.957657373932869	0.993416219185692
0.987417691622327	1.0286222202197
1.01227855934309	1.0587493187765
1.0323909557647	1.08332148581795
1.0482236323891	1.10234182630871
1.06035085597942	1.11632543883247
1.06943874577202	1.12635070334893
1.07648963993638	1.13413228317678
1.08327173226312	1.14213280896951
1.09272550930151	1.15367935071417
1.10906958483773	1.17294444624309
1.13734523902928	1.20457013250955
1.18222500417725	1.25268781569791
1.2460981295814	1.31918634327961
1.32670881789333	1.40138803334649
1.41489225625435	1.48968841634314
1.4931843377019	1.56606097782384
1.53623597660048	1.60450101762344
1.51335173244572	1.57264645637128
1.35951438938416	1.40692979017922
1.08268526436447	1.11752634162061
0.711623537497781	0.733861220430092
0.275088388895252	0.285359536342312
-0.198161001331971	-0.198553600908089
-0.67936545307274	-0.688453081586473
-1.13976578621591	-1.1549137959582
-1.55060282065032	-1.56851063428862
-1.88311737626484	-1.8998184868431
-2.1085502729483	-2.119412243887
-2.20479023956723	-2.20638448093242
-2.20818431416476	-2.20005848655583
-2.14980980874063	-2.1310582563571
-2.05310334600784	-2.02369437378887
-1.93669231095034	-1.9002514337437
-1.81316401110874	-1.76761756737543
-1.6895673602903	-1.63024376828584
-1.56875665059508	-1.49258103007669
-1.45085545698631	-1.35908034634973
-1.33445267246765	-1.23426196129135
-1.2174712476209	-1.11524663033134
-1.09788344330522	-0.998610046547649
-0.974028932584957	-0.882262235753774
-0.846356247195404	-0.76488948743681
-0.718032726831	-0.646875760938705
-0.592098324080593	-0.530733356450939
-0.472733788934635	-0.420802363343875
-0.365908477110443	-0.322363286333435
-0.276530008385882	-0.240566603960716
-0.208340606740888	-0.179507334926722
-0.16339324473057	-0.141534231981537
-0.141687049697518	-0.126801222814188
-0.140991906987377	-0.133124044524636
-0.15695112432523	-0.156164950512081
-0.183569962980846	-0.189929696565045
-0.214069664393022	-0.227516975119135
-0.241856615674478	-0.26195234952987
-0.261272841366548	-0.286926572411143
-0.267969157136982	-0.29736969501312
-0.258976524181796	-0.289866202182045
-0.232668720532564	-0.26295175565745
-0.188771520672304	-0.217290210512332
-0.128430938652275	-0.155609652519076
-0.0542354327093312	-0.082255094818194
0.0299415471486212	-0.00235054169030885
0.119362021118678	0.0792290049070069
0.209111554160715	0.158737497954224
0.294944557127065	0.234033500407113
0.374042257603746	0.304584748097027
0.445423768580489	0.371085805873541
0.509900302667425	0.434850379145806
0.569619600823676	0.497150241705704
0.627314493037768	0.558713541775421
0.685418850829978	0.619587866208281
0.74528672231865	0.679375956450075
0.806753609427851	0.737600398704386
0.868173019627857	0.79390619491587
0.926909318294241	0.84796719155216
0.980117556152633	0.899236043985302
1.02555272068726	0.946843887038238
1.06216300820131	0.989790600619968
1.09031765046769	1.02731686471708
1.11164680858776	1.0592513632015
1.12854875447934	1.0861267097369
1.14348337981731	1.10897966038046
1.15828209559583	1.12894233001892
1.17374879179477	1.14684675881293
1.18975158015663	1.16309981307526
1.20583218411614	1.1780254362177
1.22211720540407	1.19262813752874
1.24014493600433	1.20939139193059
1.2631877219143	1.2325367709434
1.29569575227625	1.26726916053154
1.34164767855007	1.31781763280304
1.40191890634194	1.38445869279599
1.47122034115404	1.46021742811295
1.53563863143274	1.52851234349857
1.57211230395558	1.56323127019617
1.54925750497182	1.52970766643632
1.40044711560532	1.36130753390968
1.13297935035141	1.06847679242766
0.773884629994585	0.680710459684597
0.350193375319339	0.227503553374819
-0.111063992889835	-0.261648908807348
-0.582857053848443	-0.757251909167577
-1.03815538677199	-1.22981043001154
-1.44992857087598	-1.64982945364491
-1.79114618537593	-1.98781396237335
-2.03477780948733	-2.21426893850255
-2.15379302242569	-2.30738894240732
-2.16707035353089	-2.30256675925717
-2.11383509196458	-2.23088232161978
-2.01642643846949	-2.12291108122761
-1.89599790102627	-1.98998975611849
-1.76358002156941	-1.84098276136231
-1.62808382805271	-1.68475451202897
-1.49842034842999	-1.53016942318835
-1.37859472016112	-1.38609190991035
-1.26708737659127	-1.26087960179292
-1.16125933378704	-1.14506710065793
-1.05674215693646	-1.02989637670799
-0.94873423457689	-0.908283484642575
-0.833721539154198	-0.776819970523023
-0.711017853881738	-0.641085828097423
-0.584321861994812	-0.506000629451075
-0.46116173733902	-0.376483946669279
-0.350290192972819	-0.258667336551571
-0.261251202898553	-0.164932278352294
-0.200843308629324	-0.103014911383981
-0.171711983058815	-0.0755174612161399
-0.171752218797103	-0.0796980368634815
-0.194671158634795	-0.10812917105932
-0.231468190173887	-0.150505017426687
-0.272365939610989	-0.195934566581348
-0.308627243324456	-0.234955643311551
-0.333764696735804	-0.260716337496179
-0.343900252436055	-0.269178686491656
-0.33737117291157	-0.258661471956399
-0.313966183356863	-0.229228394710208
-0.274266835620454	-0.182234544365997
-0.219398129201397	-0.120082188312954
-0.151157786438633	-0.0461020933589873
-0.0721993168412915	0.0356496615148186
0.014082981591105	0.120923332730968
0.104050831593788	0.206076313195716
0.194482016126656	0.288736919039552
0.283072896004745	0.367966269193472
0.36858351959334	0.443897632308187
0.450619806587851	0.517080981292134
0.529192404015159	0.587836587511301
0.604261029974485	0.655898446927756
0.67544997195983	0.720472859152039
0.742046957724286	0.780623581451408
0.803295562728657	0.835743528064463
0.858839492111455	0.885851060034557
0.909060607526828	0.931589528853326
0.955086057320279	0.974019731843797
0.998410736717307	1.01432567730978
1.04028038101322	1.05342922275221
1.08112055910923	1.09156743840914
1.12032111931105	1.12809573008582
1.15658868578014	1.16179733120677
1.18885068639005	1.19173908442801
1.21738165757125	1.21837542300743
1.24459326367847	1.24435306961287
1.27491112374563	1.27439958068772
1.31337085861331	1.31381811514497
1.36295850548117	1.3655566803172
1.42124114277143	1.4265014946884
1.47737871480281	1.48428431492787
1.51094423242603	1.51626563937784
1.49384314426497	1.48902250181381
1.37225921965976	1.33329960209038
1.12449605425774	1.05815348673029
0.779051451319858	0.691905284568119
0.364423214107014	0.262876124438468
-0.0908908541198647	-0.200612864824072
-0.558392950099861	-0.670240554384907
-1.00958527057205	-1.11768581540945
-1.41597001227552	-1.51462751906309
-1.74904937194935	-1.83274453651126
-1.98032554633262	-2.04371573891935
-2.08608804529274	-2.12738689681747
-2.09665446225083	-2.11926377592604
-2.04207371803519	-2.048301676964
-1.94591058644459	-1.94163054749329
-1.82793271189301	-1.8173414880382
-1.70231933241131	-1.68255733863219
-1.57754502210525	-1.54440093930877
-1.45722544345084	-1.40999513010141
-1.34130362758988	-1.28553079861171
-1.22727204804938	-1.16540146096034
-1.11138085874764	-1.04144604159483
-0.983537863058914	-0.90802626065785
-0.847751903293784	-0.769313486249619
-0.707653708441716	-0.62867781745057
-0.566874007492178	-0.489489353341132
-0.429043529434636	-0.355118193001735
-0.297793003258558	-0.228934435512809
-0.178374114801416	-0.116722397025127
-0.0822587994689111	-0.0291715444454479
-0.0148548802834296	0.0302478818765124
0.0223707684606583	0.0607108157027419
0.0315198953371255	0.0644852403470949
0.0176454455096005	0.0465853888363953
-0.0122635219373809	0.013977808320079
-0.0503671869819489	-0.0254856944143702
-0.0888965547645899	-0.0641377846806503
-0.120834014987839	-0.0953068439288887
-0.140408976063615	-0.113782821708775
-0.143490036893972	-0.116042186257119
-0.127875385992459	-0.100342979464845
-0.0933933904060609	-0.0667308369968719
-0.04173767559454	-0.0169105268063969
0.0239526825620447	0.0461164085151128
0.0996794717862734	0.118622276519583
0.181219757525124	0.19677121282925
0.264708943884001	0.277128501414879
0.347078462421439	0.356952338709643
0.426263730732571	0.434266579713261
0.50117174945366	0.507838124960867
0.571511757709201	0.577168356300059
0.63761499768551	0.642447102839941
0.700256637325579	0.70434896543818
0.760419147409357	0.763678606657237
0.818973406558671	0.820998981715295
0.876362781377621	0.876405587856482
0.932443268180021	0.929571660993939
0.986558474497552	0.980010396578732
1.03777877201342	1.02730757410921
1.08515627977354	1.07114596350915
1.12788901790853	1.11116483355841
1.16540722545851	1.14684087208826
1.19746923152248	1.1775670980105
1.22430682299175	1.20295684791971
1.24679626289817	1.22328586824638
1.2666312316615	1.23997250587205
1.28648926052893	1.25595097356722
1.31010113296451	1.27568561271513
1.34194373919343	1.30453402889251
1.38617080452528	1.34725797432175
1.44455607599947	1.40563322390181
1.51369111555231	1.47544262170176
1.58229810268604	1.54377353685328
1.62999156999749	1.58808157262093
1.62883294456513	1.5783619776193
1.52997235269026	1.46270630811885
1.30290140936231	1.21523785070054
0.974776200588802	0.864787787213254
0.572752812377255	0.440187299505881
0.123987330735184	-0.0297324305726932
-0.344364158329893	-0.51614022117358
-0.80514556881046	-0.990204890447895
-1.231200814699	-1.42309525654675
-1.595373809988	-1.78598013762125
-1.87050846866993	-2.05002835182252
-2.02944870473729	-2.18640871730167
-2.07581733428975	-2.20945767626157
-2.05416375200082	-2.16118731272091
-1.98681055438761	-2.06544736566169
-1.8930424951368	-1.94533139167679
-1.78732527399304	-1.81293014602804
-1.67918436730061	-1.67846218560391
-1.5740612156948	-1.5521460672929
-1.47445855098537	-1.43993201652677
-1.38087146187063	-1.3389109399547
-1.29231461310794	-1.24610876846273
-1.2065814322793	-1.15693392553364
-1.12056084122509	-1.06633481078028
-1.03089146059164	-0.970008898345958
-0.934988279417458	-0.865490098134498
-0.832160620392516	-0.752955447252061
-0.724371691953085	-0.635588428440056
-0.616297779887783	-0.519333288732128
-0.514598291735231	-0.411965922047546
-0.42655189104906	-0.321572337634394
-0.358399876178345	-0.254739566011866
-0.31384086275045	-0.215001714119322
-0.293115746410589	-0.2020485045774
-0.292955745204631	-0.21182636840804
-0.307352515149335	-0.237358371413911
-0.328835312631302	-0.270059739777691
-0.349837680182248	-0.301297904799905
-0.363796166256157	-0.323800501185523
-0.365802059631312	-0.332492576535138
-0.35282746161639	-0.32460577496873
-0.323655128947693	-0.299247922815305
-0.278652864505453	-0.256835086822926
-0.219487875136238	-0.198725776577183
-0.148808132208713	-0.127117341468134
-0.069865393315327	-0.0450492631951167
0.0139545308019561	0.0436762093746809
0.0996568840648867	0.13481733309242
0.185070722325997	0.224326454097769
0.269029758900952	0.309148387647103
0.351245596875072	0.387845424058804
0.431937819572374	0.460702571047101
0.511359513068585	0.529218544823741
0.589399387593713	0.595227341393506
0.665430058762287	0.660082490135363
0.738439579202031	0.724219274929179
0.80731957724536	0.787094003566191
0.871123451000836	0.847394340612881
0.929185945860474	0.903477915698156
0.981136322659147	0.953921282745349
1.02689431798697	0.997950833376783
1.06668999770645	1.03563827783252
1.1010978321058	1.06791253853769
1.13103458890306	1.09639283141013
1.15762241953077	1.12294613794196
1.18185970678557	1.14899705833942
1.20422917467791	1.17486925918453
1.22453408991174	1.19960542087796
1.24219801408461	1.22157850078155
1.25700875220579	1.23973566104769
1.27002664056004	1.25490412929353
1.28423093816005	1.27051646629343
1.30442878181009	1.2922609689532
1.33604559876019	1.32643996171295
1.38272804147759	1.37718257628953
1.44315774270465	1.44302507167336
1.50798863401682	1.51377422630715
1.55822234113815	1.56896438181706
1.56634627080817	1.57930309378948
1.48185612247004	1.49395345442098
1.2659627939679	1.27242891569347
0.946338722583723	0.943735055191571
0.550656345599477	0.536877450499934
0.106588100297135	0.0808616792031914
-0.358193576041332	-0.395306681114017
-0.816016246133953	-0.862622052867055
-1.23920747269876	-1.29207885847128
-1.60009481845377	-1.65467152034207
-1.87100584611703	-1.92139446089476
-2.02426811840655	-2.06324210254474
-2.064698485469	-2.0912135389618
-2.03443665840597	-2.04743779782623
-1.95736782343009	-1.95702356683521
-1.85433559822831	-1.84200263919144
-1.74110798387907	-1.71911719298912
-1.62812320721702	-1.59936503260658
-1.52123381098814	-1.48860877117456
-1.42270470075556	-1.38856939277398
-1.33203848808147	-1.29779515656064
-1.24661303015268	-1.21254426292644
-1.16235879151959	-1.12772613761544
-1.07468515450322	-1.0380314325767
-0.979683658140167	-0.939248630627873
-0.875387223711985	-0.829606345944018
-0.762695359184487	-0.71079103848216
-0.645600573782272	-0.588162207208427
-0.530563322280311	-0.469840313018666
-0.425199442782343	-0.364821977783669
-0.336695919245767	-0.28076744754892
-0.270407602030407	-0.222266222475188
-0.228941061603026	-0.19010164276725
-0.211848871276472	-0.181512661701954
-0.215911011577863	-0.191117427579201
-0.235833476211762	-0.212124612325603
-0.265101277702931	-0.237528928660759
-0.29675272555934	-0.261042092442997
-0.323981044072769	-0.277591547513304
-0.340650139223649	-0.283441742167729
-0.341863804540912	-0.276186972347386
-0.324582114313711	-0.254783795363209
-0.288096153700475	-0.219551289326129
-0.234131160399534	-0.171977207981183
-0.166452863969443	-0.11427083255702
-0.0900277421480277	-0.0488200384969235
-0.00995037212519172	0.0221887518262096
0.0695734373914393	0.0968715099534579
0.145909987269937	0.173556569089023
0.218171293545694	0.25068052211884
0.286874514131059	0.326776600651552
0.353255957467708	0.40053893130161
0.418520714544114	0.470888757716899
0.483273513180915	0.536994128172052
0.547248807833432	0.598266712922954
0.609368363999199	0.654418417892989
0.668086119274463	0.705585046263643
0.721883902781636	0.752337270333479
0.769733044419767	0.79543163772722
0.811399803938875	0.835469238635977
0.847547295413413	0.872735044633457
0.879589696169294	0.907247163430202
0.909265881967794	0.938873086334601
0.938030506848603	0.967443517714156
0.966505256773627	0.992835495258165
0.994256777566547	1.0149810661841
1.02005198848668	1.03381817154706
1.04249010919264	1.04926310823819
1.0606958826631	1.0612574925643
1.07475628603886	1.06986908731687
1.08574180555819	1.07541952209762
1.0953916265395	1.07863969653583
1.10577058057604	1.08087577951443
1.11921750349016	1.0843797927126
1.13861320086052	1.09261015180181
1.16759618127166	1.11025581065298
1.21017016044861	1.14250623303406
1.26929173258573	1.1931536430837
1.34440849671209	1.26159112976714
1.42851675338121	1.33948254911442
1.5058949035867	1.40852970180006
1.55189222506128	1.44095917385889
1.53364160594256	1.40116005518202
1.38439497719676	1.22684111536542
1.11307791344194	0.930294297427758
0.74804818205562	0.541438081771263
0.317663550415326	0.0901909487981732
-0.149718214101427	-0.393528621089278
-0.625739344117121	-0.879802147488856
-1.08204207225424	-1.33871114999833
-1.49026863113526	-1.74033714821545
-1.82206125338266	-2.05476166173801
-2.04906217161893	-2.25206621016375
-2.14880286509941	-2.31518353648607
-2.15574459486846	-2.289269656857
-2.1005230471782	-2.20355974727339
-2.00614540686124	-2.08618933956979
-1.8911844099738	-1.94906977437185
-1.7686777143769	-1.80143385991751
-1.64666084443491	-1.65251440444472
-1.52941368628733	-1.51154421619145
-1.41863155873653	-1.3873261244017
-1.3141407504099	-1.27642146131136
-1.2142641340149	-1.17350878057719
-1.11623342012382	-1.07326482510021
-1.01700010447063	-0.969961071821912
-0.914455599832095	-0.859514512357194
-0.808618302787578	-0.741280231475377
-0.70216455211844	-0.618786640436355
-0.599990588839123	-0.499062222028479
-0.508011802056998	-0.390825182092102
-0.431727787351604	-0.302244176308428
-0.375069200561009	-0.239067281799443
-0.339798763839721	-0.203588902576856
-0.325449118117896	-0.194465890231886
-0.329619761723129	-0.207179586050484
-0.348428073389282	-0.234926508834359
-0.376946942604136	-0.26973133732547
-0.409595472816223	-0.303593289550142
-0.44055662867449	-0.329520431883752
-0.464246424837922	-0.342327038672772
-0.475771599297219	-0.339052480303334
-0.471319257299829	-0.318878126097371
-0.448464354134757	-0.282628733710983
-0.406379644900968	-0.232163072811385
-0.345891333569113	-0.169876958237226
-0.269337693438173	-0.0983652703668032
-0.180283966944479	-0.0202423822716996
-0.0831544888284143	0.0619030120172087
0.0172627326385038	0.145505001652331
0.116477147453928	0.228111160278169
0.210992530894254	0.307666896178512
0.298789562867108	0.382881003964261
0.37940924877695	0.453390332744753
0.453652117188669	0.519579736426631
0.523065777790662	0.582204417820463
0.589389025957747	0.642064639891652
0.654035055324827	0.699853112329963
0.717676187107461	0.756083119822544
0.780047241552161	0.810911171833352
0.840075031373823	0.863866520753222
0.896324302589658	0.913747538028113
0.947607754454099	0.958935587759848
0.993507442902838	0.99808567587821
1.03456904469796	1.03078854895481
1.07210248870146	1.05777014482437
1.10769645226926	1.08058368767535
1.14262182274108	1.10105977240591
1.1773228542377	1.12074373818644
1.21120237606502	1.14046188520365
1.24280528061901	1.16016457998255
1.27031482806507	1.1791021101
1.29216433832271	1.1962301527673
1.30758294908144	1.21071319705103
1.31698941577491	1.2224536044765
1.32223549316361	1.23259940371647
1.32670283020691	1.24395514782069
1.33513254661536	1.26105623231871
1.35291864793002	1.28945420648892
1.38459244997437	1.33383408172883
1.4314380779512	1.39505578754766
1.48861473478906	1.46679713430297
1.54268907526334	1.53299253146038
1.57087242143996	1.56757469144453
1.53873754127756	1.53457436181773
1.37473986006937	1.362665499435
1.08873898867485	1.06259721874322
0.709339127737876	0.665132517394593
0.265144477902335	0.201034393041324
-0.2152407601879	-0.298934156664378
-0.70321238588895	-0.804010134070305
-1.17016619855694	-1.28343054152425
-1.58749799754798	-1.706432381374
-1.92660358221821	-2.04225265596736
-2.15887875192374	-2.26012836765211
-2.26149221563732	-2.33991239000091
-2.26494381696834	-2.32122749854707
-2.199229380288	-2.23680127187051
-2.09324255722176	-2.12231936501164
-1.9665590789509	-1.9875624066301
-1.8262363423233	-1.83865915585779
-1.6793317441868	-1.68173837182662
-1.53290268138927	-1.52292881366852
-1.39400655077856	-1.36835924051538
-1.26957910371415	-1.22415841149914
-1.1539985568315	-1.09692080726674
-1.04068771748209	-0.975217735609465
-0.924917102990001	-0.846913995263104
-0.800258240195253	-0.714108560235094
-0.670363556394482	-0.580407784116777
-0.539545516725961	-0.449418020499493
-0.412116586327962	-0.324745622974582
-0.293073117265541	-0.214348392996868
-0.191832332062631	-0.126919363802954
-0.114949094289105	-0.0668391409048044
-0.0654075270406017	-0.0350752304102934
-0.0426302046076751	-0.0292860390443983
-0.0427707087048669	-0.0445290448685565
-0.0596009449564315	-0.0741839872184926
-0.0857260158778004	-0.110874096525627
-0.113815283797563	-0.14735320824307
-0.137582658415877	-0.177319344018104
-0.152377647464569	-0.196009703914122
-0.155373618217379	-0.200458178813766
-0.145430980306571	-0.18942335264001
-0.12276348359182	-0.163098759677096
-0.0885288933505226	-0.122744889557897
-0.0444296972891667	-0.0703414240671837
0.00762733315397119	-0.00832152574764617
0.0657708159091055	0.0605923275445919
0.128261789745255	0.133497856604924
0.193481450944774	0.207465070546623
0.259912924151504	0.279794141177967
0.326184019173618	0.348372070253251
0.391181558072802	0.412073740116364
0.454202866672997	0.471032406059606
0.515036697069744	0.526541054925054
0.573867721904144	0.580523068078173
0.631007642086759	0.634739165625787
0.686573420589832	0.690025571755058
0.740292605781716	0.745873024535387
0.791538591632861	0.800521308842052
0.839518219717434	0.851477500140227
0.883457383732044	0.896210814599709
0.922723787444725	0.932826069998254
0.956903032975959	0.960563508205128
0.985817543525986	0.980019788800657
1.00947251721346	0.993034271462112
1.02796729471825	1.00220652661258
1.04145354956057	1.01011963631431
1.05023921741975	1.01860631080859
1.05511600784381	1.02855047429113
1.05787589175821	1.04043231621834
1.06179127666724	1.05533669406521
1.07165891558557	1.07578217032664
1.09302310826934	1.10563925000763
1.13044973354625	1.14869986367914
1.18505509278265	1.20598692441574
1.25179474919125	1.27247551983181
1.31731577190489	1.33441605587647
1.35941894064339	1.36866375771896
1.34915800806923	1.3420918291244
1.23460156346831	1.18361073932785
0.990077498231843	0.902109344495201
0.644135814443207	0.526578352968238
0.225326514185764	0.0860084730887262
-0.237800400457123	-0.390609586801563
-0.716694927402088	-0.874285118360858
-1.18280706456577	-1.33602741324739
-1.60758680986479	-1.74684576311938
-1.9624841612158	-2.07774945963507
-2.21894911653543	-2.29974779445267
-2.34843167374032	-2.39133655907061
-2.36621044775231	-2.38298535314049
-2.31021901727365	-2.30518595313161
-2.20989880431079	-2.19296377407362
-2.08591083079283	-2.05653538956044
-1.94444464266484	-1.90266643583143
-1.79168978587186	-1.73812254912597
-1.63383580635894	-1.56966936568345
-1.47707225007114	-1.40407252174322
-1.32758866295352	-1.24809765354468
-1.19157459095111	-1.10851039732719
-1.07143300060687	-0.987824866429268
-0.953675742538347	-0.868223287522095
-0.834872362559109	-0.746466705387463
-0.713733592442748	-0.621792476835123
-0.59204955005587	-0.496533518897662
-0.474567988597014	-0.375913474979736
-0.367881464422521	-0.266998068178862
-0.278754011372426	-0.177056431502752
-0.212426155493608	-0.111791709318976
-0.171362480185465	-0.0739219278714938
-0.154723330772857	-0.0624954582472933
-0.158602102633202	-0.0731000498281241
-0.176856112347171	-0.0988043939479381
-0.202248464253132	-0.131468959200996
-0.227588076017278	-0.163074066533557
-0.246587109379835	-0.18679347241077
-0.254294432842459	-0.197612796939858
-0.24719440488832	-0.192451279190106
-0.223187934717316	-0.169989514188317
-0.181612573792606	-0.130474024339096
-0.123295400420491	-0.0755520653619722
-0.0504930416053614	-0.00801010154547604
0.0334240059085847	0.0686394664593973
0.124561151658877	0.150671307275051
0.219196054247136	0.234690475946045
0.314279903878854	0.318064324009708
0.407548202536069	0.399090234374407
0.497317695627898	0.476886202184847
0.582198485779952	0.551105988444752
0.660924540423733	0.62163557382057
0.732419434090006	0.688376518199943
0.796090885861641	0.751145288515036
0.852186637727234	0.809721451473545
0.901955603010561	0.864023238793795
0.94742896248706	0.914258875024294
0.990832183240404	0.960904255387163
1.03384938590022	1.00451525256182
1.07706036966852	1.04549398482983
1.11980229464463	1.08395734823867
1.16051322653674	1.11979596815566
1.19739864677798	1.15287166882021
1.22912873229921	1.18322462754571
1.25528287527821	1.21114528015588
1.27639173886453	1.23698700631806
1.29361113180946	1.26080199979361
1.30821200643046	1.28212037545107
1.32117197585154	1.30014158039056
1.33315937455772	1.31436673755638
1.34503729072523	1.32552641582685
1.35869941898574	1.33646860417952
1.37768585190952	1.35241950406793
1.40684303883819	1.3799752017549
1.45050744941485	1.424504215083
1.50930729274545	1.48633186324196
1.57644390931007	1.55687526192213
1.63496098964368	1.61635069579127
1.65770742202	1.63460330212125
1.60607962509225	1.5488418642162
1.41472390769135	1.31258015718029
1.09836527424629	0.95735209103237
0.687815564961822	0.514691575791301
0.213886620042696	0.016132521475939
-0.292609720306334	-0.506791161894858
-0.800861615880517	-1.02254556430223
-1.2800572264751	-1.49959677572733
-1.69938471188533	-1.90641088615129
-2.02803223190646	-2.21145398555525
-2.23518794633374	-2.38319216392037
-2.30294143523159	-2.42467435328154
-2.2775311131867	-2.37467543482925
-2.18993058023466	-2.27220023274534
-2.06989905348852	-2.14075795952805
-1.9296763047467	-1.98888190827911
-1.77879836289615	-1.82510537210025
-1.62680125682381	-1.65796164409319
-1.48322101541664	-1.49598401735968
-1.3572541631523	-1.34770578500143
-1.24499556429087	-1.22246315212094
-1.1414063629689	-1.11085175785069
-1.04253456396107	-1.00394476967076
-0.944295459722276	-0.897675825461759
-0.843636877691243	-0.789363259571287
-0.739521920387955	-0.678677768239434
-0.63343784519444	-0.567930504408821
-0.529262200434964	-0.461581998044746
-0.432513160266591	-0.365177816128421
-0.349185812591146	-0.284090905692316
-0.284468111140046	-0.222439606626928
-0.241640467422966	-0.182365284706514
-0.221398972874106	-0.163733772681577
-0.22169942722618	-0.164264949303945
-0.238071749064664	-0.179952611812799
-0.264273270971932	-0.205530680866981
-0.293139993223246	-0.234864263561688
-0.317551222863403	-0.261421309516777
-0.331417181535588	-0.279036669601929
-0.33048740319105	-0.282865752875858
-0.312756795232044	-0.270168191992825
-0.278393618829898	-0.240617896180462
-0.229279391871796	-0.196012343856232
-0.168333768642914	-0.139481355701479
-0.0988404269857556	-0.0745243386987361
-0.0239736731168039	-0.00424967815497549
0.0533999351578101	0.0689785786954133
0.130741496880628	0.143494675774047
0.205851431344425	0.218041601591541
0.276977753312037	0.291471640014491
0.342993286239033	0.362645444376547
0.403516314802309	0.430586096190042
0.458870737376668	0.494777080495411
0.509855785890964	0.555367508489481
0.557387792173676	0.613060022398505
0.60220128223335	0.668675853606751
0.644788911493992	0.722638897448785
0.685557738642555	0.774680671643977
0.725010050487587	0.823914815418009
0.763774811634064	0.869224167036202
0.802445779923002	0.909776275958249
0.841311732073414	0.945406301573279
0.880131991304297	0.976647358831323
0.918095884091268	1.00439480585242
0.954022932978863	1.02943080998356
0.986740316731728	1.05209026215279
1.01546953170637	1.0722010776225
1.04004411332409	1.08926455547229
1.06089041472015	1.10277266890162
1.07885081242893	1.1126014753272
1.09503651519481	1.11945862448066
1.11090769407656	1.1253032619961
1.12862760954035	1.13360184926873
1.15146392735271	1.14926537516016
1.1837525997906	1.17798667705978
1.22990492162855	1.22463930605179
1.29224623993822	1.29072484864249
1.36801985044503	1.37139328241596
1.44646196358114	1.45295141477528
1.50725620408778	1.51195959943515
1.52169846630509	1.5170670328735
1.43815889442753	1.41395056429256
1.21138989842201	1.16402418188315
0.871733600149316	0.799260457397373
0.449532121470249	0.351631962587313
-0.0248724157543916	-0.146888730794931
-0.52113788966381	-0.664329050997263
-1.00892217839721	-1.16871642626759
-1.45788316009379	-1.62807828485381
-1.83767871289275	-2.01044205500384
-2.1179667149333	-2.28383516496557
-2.26840504435463	-2.41628504298692
-2.29754527416985	-2.42733115864243
-2.24314117889404	-2.35934289074918
-2.13783834668046	-2.24998380579023
-2.0037157529928	-2.11063453784285
-1.85086430347126	-1.95054747967025
-1.68937490375605	-1.77897502403563
-1.52933845948737	-1.60516956370217
-1.38084587630544	-1.43838349143308
-1.25409280745575	-1.28786919999154
-1.14263467047838	-1.16362220971507
-1.03871236611099	-1.05298131923372
-0.937346267051628	-0.94529959963867
-0.834544027177114	-0.836708756213882
-0.728621895968937	-0.725657013135106
-0.620886656606015	-0.613444403405083
-0.515471805767492	-0.503958191324147
-0.418370666285193	-0.402758357873193
-0.335960641381643	-0.315841709848684
-0.273451476539445	-0.248411913580594
-0.233702387340199	-0.203833842356092
-0.216702191905909	-0.182846900685734
-0.219738622386975	-0.18318630211777
-0.238075041021312	-0.199823142562239
-0.265853260104183	-0.225922863248921
-0.296956850374326	-0.254280282612641
-0.325694201387329	-0.278655799558176
-0.347272129773065	-0.294519495725505
-0.358068987287465	-0.299111637666647
-0.355722467327839	-0.291064072078907
-0.339075573963838	-0.269929928594699
-0.308049360598107	-0.235877480269921
-0.263477184158343	-0.189590893651439
-0.206910604762904	-0.132263490669567
-0.140439354170443	-0.0655731722406977
-0.0665405822755272	0.00836548043912976
0.0121109666000838	0.0870587102593952
0.0929124833633855	0.167775198160192
0.173617884111187	0.247841756905759
0.252544811314827	0.325059548708517
0.328665504161798	0.398090193253335
0.401584063235982	0.466623650927888
0.471427738137909	0.53126388406734
0.538688747617035	0.59319470687777
0.604020222304416	0.653719102080125
0.667982899597682	0.713747756723245
0.730780464665893	0.773349897484873
0.792067418446979	0.831589063457413
0.850935364964839	0.886816784322937
0.906127674930344	0.937326247701946
0.956414389060515	0.982020273672616
1.00096584124174	1.02077197626029
1.03958069757743	1.05441536405042
1.07271147081758	1.08444795586821
1.10129969796784	1.11255848288381
1.1264955455762	1.14009826432517
1.14936741474925	1.16759871227032
1.17067393207657	1.19448785090604
1.19073101912049	1.21919309830469
1.20942299938602	1.23975506777848
1.22645026408489	1.25484654143532
1.2418678875764	1.26481518415354
1.25680566675348	1.27235296514849
1.27404737047874	1.28253917097635
1.29802204208543	1.30207523014254
1.33381675177294	1.33756781567363
1.38504784331822	1.39284898973483
1.4508119780105	1.46565154973322
1.52246966110659	1.54446299227335
1.5815410257029	1.60690459211094
1.60019653710643	1.62116482980314
1.51946627480696	1.53059526333778
1.2967511749083	1.28744465943012
0.961264767910021	0.924197809337066
0.542220584311728	0.473339504315522
0.06883215461301	-0.0326454643776127
-0.429686990686542	-0.561272305485437
-0.924123321087337	-1.08005622775105
-1.38526330608978	-1.55651243991755
-1.78389341519428	-1.95815615072803
-2.09080011790125	-2.2525025689256
-2.2767698837111	-2.40706690325335
-2.32783700108147	-2.43316719254748
-2.29032004495759	-2.37568314924258
-2.20139910541555	-2.27377128087088
-2.08235462211606	-2.13750491303303
-1.94049584292319	-1.97569956288763
-1.78313201570102	-1.7971707475933
-1.61757238831361	-1.61073398430866
-1.45112620862505	-1.42520479019231
-1.2911027244994	-1.24939868240288
-1.14481118380074	-1.09213117809897
-1.02012767041514	-0.963103194571979
-0.908204444473038	-0.849443679317284
-0.801516067780465	-0.741284432167735
-0.697246339865388	-0.635679080657927
-0.594317915149075	-0.531768368745784
-0.49411238576945	-0.431273282311817
-0.400321323948351	-0.338053465894538
-0.318000526351834	-0.25700677837836
-0.252197504289871	-0.192816640058011
-0.206604515305368	-0.148875076536618
-0.182598890067762	-0.126529004770938
-0.178862896384254	-0.124745376121754
-0.19161290048415	-0.140205722974111
-0.215307821705339	-0.167736367466239
-0.243558299581274	-0.200991119956936
-0.269965518054031	-0.233317621625402
-0.288781812677018	-0.258663695812829
-0.295418553116342	-0.272318539817128
-0.286832944804789	-0.271331336097065
-0.261746678250204	-0.254580977258279
-0.22063477938054	-0.222563049094957
-0.165473692271274	-0.176977529696624
-0.0992745648014358	-0.120219897203626
-0.0255040320682105	-0.0549196937218771
0.0524616547059044	0.0164005705204741
0.131755867095032	0.0915663363680453
0.210271503849227	0.168858359840862
0.286714497224955	0.246920656664847
0.360486337272816	0.324557108824294
0.431470153106609	0.40062554273989
0.499790108965339	0.474108439311015
0.565602536700928	0.544254862895022
0.628953931664126	0.610633665618904
0.689721526984982	0.6730290138862
0.747644679280031	0.731271003334592
0.802432223511002	0.785154646760051
0.853910382469668	0.834505384320526
0.902158002857479	0.87933778853413
