# Supplementary material for: A multiwavelength photoplethysmography dataset with blood pressure and heart rate reference measurements
Source: Data Brief. 2025 Nov 14;63:112284. doi: 10.1016/j.dib.2025.112284 (PMC12682042; doi:10.1016/j.dib.2025.112284)
Supplement: Supplementary file 1 [file mmc1.zip › ppg_csv/ppg_subject_095.csv]

IR_PPG	Red_PPG
-1.45039683799036	-1.47393115942965
-1.41949946112551	-1.44074421314944
-1.40091504676412	-1.41934718817833
-1.3900458612034	-1.40506900918482
-1.37968038866077	-1.39095359825146
-1.36322632618025	-1.37086629322201
-1.33637273719408	-1.34098233559311
-1.29734195229195	-1.29985855680631
-1.24628375134149	-1.24768818281359
-1.18443271202807	-1.18539345228938
-1.11348041283261	-1.11404451042678
-1.03535752085646	-1.03483645457223
-0.952391097843284	-0.949542461129825
-0.867622414880988	-0.86108995152855
-0.784971629495827	-0.773810932687449
-0.708990495001175	-0.693067930655695
-0.644137933778928	-0.624264031289128
-0.593755854833701	-0.571526945438815
-0.559115794233324	-0.536514693514916
-0.538943021432959	-0.517800546034226
-0.529652183184716	-0.511141814627801
-0.526230676954278	-0.510613716107846
-0.523454458690409	-0.510211390391133
-0.517032133038077	-0.505306348668186
-0.504336800399247	-0.493436325861813
-0.484553216807412	-0.474265703333293
-0.458286695240192	-0.448909169549532
-0.426846417388326	-0.418972939743023
-0.391475230571913	-0.385669842421327
-0.352770229766087	-0.349294226585222
-0.310451997713016	-0.309172522502418
-0.263510034435964	-0.263959766411761
-0.210603994031642	-0.21204145505305
-0.150510597779944	-0.151901275973379
-0.0824456627992041	-0.082431423666914
-0.00621439723248744	-0.00318084408540029
0.0777687415181998	0.0854863160945268
0.168553415374302	0.182368441519999
0.264810744677633	0.285584360775195
0.365040797039167	0.392895471397561
0.46776282701534	0.502080989371614
0.571657908305982	0.611267027140733
0.675745836000951	0.719238234771519
0.779769415546879	0.82585632709207
0.884873520713603	0.932645626090247
1.00500401131825	1.05250802378303
1.16889782501956	1.20587335290153
1.36045912004371	1.37966427862612
1.56262708448002	1.56205536373656
1.75834090641782	1.74122117101259
1.93053977394645	1.90533626323397
2.06216287515522	2.04257520318042
2.13614939813347	2.14111255363172
2.12222220364948	2.14546938345139
1.9440203873494	1.95956172594347
1.62237248156933	1.62439698646861
1.19354533168677	1.17821924385223
0.693805783079226	0.659272576919692
0.159420681124185	0.105801064496405
-0.373343128800854	-0.443951214592245
-0.868218801318393	-0.951740181520866
-1.28893949105094	-1.37932175746407
-1.59923835262099	-1.68845186359646
-1.76284854065105	-1.84088642109266
-1.79721663316358	-1.86253783810584
-1.76817939643913	-1.82109730939454
-1.70956227713345	-1.75139802350618
-1.64518376659092	-1.67770305533417
-1.58734811082111	-1.61231613910123
-1.53888282194508	-1.55781311287709
-1.49685428889182	-1.51096337965858
-1.45622530470085	-1.4665406039511
-1.41236012966852	-1.41987719836496
-1.36208718390599	-1.36784430062347
-1.30365776697988	-1.30863262841993
-1.236202957492	-1.24106512192275
-1.15923051612119	-1.16411174989419
-1.07246997021316	-1.07691579483266
-0.976129342415195	-0.979277221231157
-0.87144561524754	-0.872349238626144
-0.761269380838096	-0.75923634210526
-0.650322801203236	-0.645153409483321
-0.544794527844806	-0.536854508076913
-0.451162008644119	-0.441268117910758
-0.374511576555231	-0.363670491450899
-0.316977493996205	-0.306086090124465
-0.276996299381546	-0.266632549609927
-0.249746165437258	-0.240118899244824
-0.22858494636031	-0.219604890030141
-0.206857922893501	-0.19823917698924
-0.179350295341367	-0.170694945182203
-0.142910062445335	-0.133777493347059
-0.0962030139622851	-0.0861584660722616
-0.0389631955652268	-0.0275757321826326
0.0287501337933867	0.0419731121522777
0.106926086728525	0.122617023099549
0.19553916643608	0.214475927673934
0.294254722399327	0.31723608502768
0.402206552235574	0.431197707582473
0.520266446902658	0.553447839512403
0.643510663920438	0.680581784380154
0.770486700424491	0.81100808232145
0.899742053550394	0.943135273472012
1.02982422043372	1.07537189796756
1.15928069821006	1.20612649594382
1.28665898401497	1.3338076075365
1.41050657498404	1.45682377288134
1.52937096825284	1.57126056993161
1.63898532442162	1.6778210394692
1.74296369967536	1.77853577096127
1.84623103781601	1.87807387467898
1.98009366358383	1.99170282470446
2.14008213018967	2.13942981144232
2.31370635106795	2.30606182818653
2.48847623965303	2.47678762380091
2.65190170937932	2.63679594714929
2.79149267368119	2.77127554709549
2.89475904599303	2.86541517250333
2.90016835464773	2.86502784166137
2.69984772471549	2.66263138194302
2.33670355882642	2.29589529298639
1.84986325938966	1.804531050075
1.27845422881434	1.2282501284924
0.661603869509588	0.606764003522134
0.0384395838845484	-0.0202158495522705
-0.551911225651651	-0.612977955447271
-1.07032115668988	-1.13181083887933
-1.47766280682099	-1.53700302456491
-1.73480877363587	-1.78884303722046
-1.81882940166919	-1.86556309947452
-1.80782111838191	-1.84981530607203
-1.75278675746041	-1.79202687456046
-1.68595298926439	-1.72344807086517
-1.62622997654469	-1.6620387839454
-1.5804468351762	-1.61414767636594
-1.54708430771494	-1.57835114921045
-1.52039876585603	-1.54933471297664
-1.49356869363374	-1.52063352348445
-1.46042598593043	-1.48606455229412
-1.4160781131796	-1.44031155720861
-1.35705396796625	-1.37925903114952
-1.28148195089276	-1.30045937525639
-1.18943257348899	-1.20373087232046
-1.08323583322227	-1.09113596140713
-0.967179322007733	-0.968460133087254
-0.848344997559388	-0.843294431167817
-0.733691162932064	-0.722744029261185
-0.629652011366668	-0.614012536833441
-0.541656608307849	-0.522807245843049
-0.47245775496517	-0.451851873156843
-0.422073263046431	-0.400990359514871
-0.388115816933164	-0.367626925137564
-0.366579611814485	-0.347570413345
-0.352789991231156	-0.335989750662355
-0.34222234224537	-0.328176283704447
-0.331002095515799	-0.319956006938335
-0.316061376708679	-0.307807078623902
-0.29508049294318	-0.288846219005793
-0.266399269062135	-0.260848517466472
-0.229018129964541	-0.222401722294195
-0.182668196745204	-0.17313278553808
-0.127828341461194	-0.113800557320389
-0.0655736028711384	-0.0460761459268892
0.00278577545677342	0.0280184403618226
0.0762185363781601	0.106853525818444
0.154467864848157	0.189806907061597
0.238256388905577	0.27743921704176
0.328962111422244	0.371080523723195
0.427758357512298	0.471916187114764
0.534555901303812	0.579916740970365
0.647332440880561	0.693147910231203
0.762372360319691	0.807967527382134
0.875530435028131	0.920279912088114
0.984110424876599	1.02748456262844
1.0886016538466	1.13031672091917
1.19344051037412	1.2336386571114
1.32311958988089	1.36292658212836
1.47275911253129	1.51346105965139
1.63007260516933	1.67164768544355
1.78277359463902	1.82389205526789
1.91857560778437	1.95659976488749
2.02519217144938	2.05617641006542
2.07439802608644	2.09447294787972
1.98745032183337	2.00504454084865
1.74928031505649	1.76023232673903
1.39389766472927	1.39524581602627
0.955312029825208	0.945294519185759
0.467533069317781	0.445587946692896
-0.0354295578195264	-0.0686643909769198
-0.51956619261323	-0.56225298334829
-0.950867176089845	-0.999968319945818
-1.29532284927589	-1.34660089029411
-1.51892355319788	-1.56694118391775
-1.59935739135868	-1.639634942887
-1.6033830780782	-1.63769448019638
-1.57273956541627	-1.60302818611658
-1.53133445029538	-1.55922268098552
-1.49340984275336	-1.52004339548568
-1.4642930155715	-1.49041840266322
-1.44305907517391	-1.46918153448713
-1.42562910061538	-1.45206900379407
-1.40722328440744	-1.43397101925146
-1.38369500151154	-1.41012213397928
-1.35183804382252	-1.37645440676284
-1.30913888452428	-1.32961031869876
-1.2535408272337	-1.26707390938747
-1.18359172367686	-1.18759946148111
-1.09899801499838	-1.09181005722634
-1.00130347392558	-0.982662135293764
-0.894292185774735	-0.865452007089768
-0.783798861522779	-0.747203652305609
-0.676841920523106	-0.635533593044862
-0.580282800741368	-0.537280976793501
-0.499419567668438	-0.457264830851314
-0.436939836582814	-0.39747215801267
-0.392506762419685	-0.356818929177649
-0.36304177722511	-0.33150041750099
-0.343601666564581	-0.315880311667843
-0.328625944203046	-0.303759611553969
-0.31321837782966	-0.289718360389952
-0.294082741776335	-0.270127336693661
-0.26981982084618	-0.243501097089261
-0.240499907052123	-0.210092914283711
-0.206703687064003	-0.170912515897065
-0.168463165459774	-0.126579467590212
-0.124575698736578	-0.0764709862314511
-0.0725523306449383	-0.0184780287928326
-0.00914688962348581	0.0505659642109089
0.0687841520216116	0.133968382177166
0.163377208616018	0.234099467613588
0.278767558990814	0.354900676980832
0.405490096940488	0.48718483825935
0.54060427926288	0.627618305716463
0.681169562755829	0.772867433619496
0.824245404217175	0.91959857623577
0.966891260444757	1.06447808783261
1.10616658823642	1.20417232267733
1.23913084438999	1.33534763503727
1.36284348570332	1.45258892529324
1.47269944706698	1.55865223163986
1.5798820697491	1.66166107539691
1.71971655895143	1.77873499813682
1.88999288779519	1.93609526381391
2.07754149066404	2.11798896371132
2.26919280194163	2.30848559013355
2.45177725601162	2.49165463538509
2.61212528725766	2.65156559177043
2.73706733006341	2.77228795159407
2.81343381881253	2.8378912071605
2.80512260201861	2.82218961903001
2.61423333457501	2.62029669434633
2.26862769804919	2.25579883980401
1.80605132551393	1.76969222391612
1.26424985004199	1.20297301519575
0.680968904706137	0.596637382155971
0.0939541225791299	-0.00831850669013873
-0.459048863266265	-0.570898482829497
-0.940294419757284	-1.05010637774903
-1.31203691382116	-1.40494602293565
-1.53653071238514	-1.59442124987628
-1.59565154248427	-1.64003747230957
-1.58224709241748	-1.62480831509435
-1.54184117582505	-1.58295748645119
-1.49811003547788	-1.53797020828317
-1.46294642849241	-1.50175547062866
-1.4387934952758	-1.47695048836073
-1.42235169029414	-1.46043418370527
-1.40798416406974	-1.44651561995078
-1.38993661611325	-1.42904607016831
-1.36333485911214	-1.40249137676878
-1.32446535511468	-1.36246803439052
-1.27091943074348	-1.30623937361562
-1.20189981279174	-1.23329580212263
-1.1186124838184	-1.14574813135864
-1.02443528179864	-1.04816899675561
-0.924591918167702	-0.946761122632334
-0.825289980086911	-0.848066956504487
-0.732521817368846	-0.757639690547026
-0.65089387155609	-0.679118420186221
-0.582895643177948	-0.613978819623578
-0.528861392226942	-0.561934857481788
-0.487561964145871	-0.521710052699389
-0.45708221895273	-0.491795369802663
-0.435558307059272	-0.47089519797199
-0.421488507325891	-0.457962226627858
-0.413589262587598	-0.451892716802455
-0.410370757306467	-0.45103991545455
-0.409649784415235	-0.45274230011485
-0.408172500849238	-0.453048032091917
-0.401489725730128	-0.446760342626124
-0.384228052752147	-0.427900781753019
-0.350863213846758	-0.390662180283825
-0.29694557102129	-0.330786433965039
-0.220469064835692	-0.24700979792688
-0.1228467764384	-0.141389742044648
-0.00908887234741357	-0.0221581897846631
0.11233328130309	0.103612204638308
0.236838509497912	0.23037790899153
0.359845637221854	0.352595391042271
0.476981839797254	0.467157498161431
0.590272490105675	0.578465246182461
0.706508929565532	0.691430234484588
0.829917771118425	0.812975105615171
0.957052469765467	0.939809819443976
1.08532164824277	1.06819907111505
1.21213392928644	1.19440755577244
1.3348979356326	1.3146999685602
1.44998671412757	1.42333679078546
1.55547648087865	1.52134674152507
1.65757646477604	1.61542029902607
1.78260944703904	1.72200600072134
1.92586104540344	1.85650196090133
2.07503896662588	2.00278646076719
2.21785091746299	2.14479866966825
2.34200460467141	2.26647775695384
2.43331972981356	2.35067115847701
2.42411580490668	2.33468649524773
2.2335336547534	2.12900119372124
1.88835672413664	1.75849134591905
1.42613705099361	1.26579426166807
0.884426673261477	0.693547250795223
0.300777628877446	0.0843876231274156
-0.287258044221297	-0.519047311508436
-0.842128308097561	-1.07412024328542
-1.32628112481415	-1.53819386237662
-1.70216445643389	-1.86863085895513
-1.93222626501957	-2.02279392319403
-1.9972579024061	-2.0356530818533
-1.98326399752567	-1.98211370506782
-1.93666846700518	-1.90393308258269
-1.88404022020179	-1.83027266909094
-1.83988147336744	-1.77523658700005
-1.80815200378	-1.7401296490653
-1.78557636008384	-1.71807708542566
-1.76515541972882	-1.69878264682181
-1.73896413096512	-1.67210304427559
-1.69998657886736	-1.63010233110116
-1.64316165994297	-1.56791530529555
-1.56593229468977	-1.48393080415735
-1.46849772885846	-1.37830969577686
-1.35221822447051	-1.25672920434759
-1.22587044770769	-1.12719109955429
-1.09581034500045	-0.996092488280575
-0.968393862779236	-0.869830477410064
-0.849976947474488	-0.755251414170129
-0.748666548688618	-0.658559490633562
-0.667222886743815	-0.58232549491568
-0.606298914354594	-0.526563763452351
-0.563854316537515	-0.488728639793681
-0.535798132867356	-0.464342973556963
-0.516948925079948	-0.447969195394498
-0.502021592063181	-0.434261286478664
-0.486416041923462	-0.418802794341023
-0.466698483140859	-0.398553982204587
-0.440747983610395	-0.37187257504429
-0.407577472711661	-0.338164788947122
-0.366867512477326	-0.29729467179102
-0.318335382407041	-0.248944772706952
-0.261184521827152	-0.192159665813541
-0.193927607821379	-0.125285268800286
-0.114748324402027	-0.0464041003093306
-0.0222884510820262	0.0458464787475815
0.0889296818164758	0.151413058910384
0.223513174128113	0.268962311846267
0.375484663412174	0.392316754098406
0.54212444934331	0.518974018215727
0.720712831596174	0.646431736747155
0.908530109845417	0.772187542241616
1.10285658376569	0.893818799161189
1.30097255303164	1.01326344184591
1.50015831731793	1.15271507415805
1.69769417629921	1.30844068094585
1.89086042965012	1.47646984182734
2.07693737704531	1.65283213642053
2.25320531815945	1.83355714434347
2.41694455266718	2.01467444521415
2.56543538024315	2.19221361865062
2.69595810056202	2.36220424427088
2.80579301329843	2.52067590169297
2.89222041812704	2.6636581705349
2.9525206147225	2.78718063041471
2.98397390275946	2.8872728609504
2.96161691656321	2.89655006269437
2.76421997436181	2.70250195866898
2.40503040436261	2.34948960187601
1.92120053463893	1.87412222841055
1.3498826932641	1.31300907436767
0.728229208311429	0.702759375842486
0.0933924078542503	0.0799823689300743
-0.517475380034117	-0.51871271027447
-1.06722182728035	-1.05671662567606
-1.51869460581113	-1.49742014117959
-1.83474138755313	-1.80421402068999
-1.97820984443302	-1.94048902811216
-1.98831895492731	-1.94807515667346
-1.94021694556024	-1.90371005981671
-1.87279434052875	-1.84474838731843
-1.81101671323369	-1.79352822570487
-1.76494848583768	-1.75716488674346
-1.73281723863452	-1.73142560345931
-1.70592226402804	-1.70623656109793
-1.67345735539895	-1.67073865395029
-1.62607718766392	-1.61669845850707
-1.55785415283901	-1.54001326188095
-1.46684034902961	-1.4385101323868
-1.35197183362153	-1.31807184489409
-1.22381444008142	-1.18599495183416
-1.08675691577013	-1.04651950728523
-0.94518800804849	-0.903885565325502
-0.803496464277344	-0.762333180033207
-0.666071031817533	-0.626102405486558
-0.537300458029898	-0.499433295763773
-0.42319146018759	-0.38846437758213
-0.326622982271133	-0.293889286346756
-0.247449083123789	-0.217574120935549
-0.186367420308703	-0.160233643342408
-0.142726900165477	-0.120892537073036
-0.114069681425204	-0.0965153725242052
-0.0959988574942949	-0.0820384166080329
-0.0825741439527851	-0.0709214778783305
-0.0672317575059569	-0.0562136882769996
-0.0440094751323092	-0.0319184473675828
-0.00869741498285992	0.0057748957644933
0.0405002770802575	0.0578742285513188
0.103058395927048	0.122885483160424
0.176968985939498	0.197977833645186
0.260012049016904	0.280556948547107
0.350922729071148	0.36955048727939
0.44992155543781	0.465813077900577
0.561021732978112	0.571453626317839
0.685181829784813	0.692569933996429
0.817055688612451	0.823007373587599
0.953374164632892	0.958652793611752
1.090868113018	1.0953930425893
1.22626838893966	1.22911496904063
1.35630584756972	1.35570542148617
1.47771134408005	1.4694755121227
1.584765132236	1.56913354591717
1.68551724120229	1.66237973360526
1.79885616605016	1.75981657783346
1.94776373011357	1.89454363579332
2.11693785673474	2.05935809470908
2.2922146894212	2.23653403726782
2.45943037168047	2.40834554615657
2.60442104702007	2.55706670406241
2.71302285894753	2.66497159367238
2.7221038343584	2.67194257437472
2.53194608251877	2.48203769803482
2.18712040960393	2.1378181653219
1.72465968249851	1.676421597071
1.18159676808713	1.13498561411715
0.59496453325441	0.550647837295368
0.00179584488497512	-0.0394541125593139
-0.560876430136554	-0.598182614611871
-1.05601942492555	-1.08840004802728
-1.44660027259741	-1.4729687919705
-1.69558610626748	-1.71475122560652
-1.78037966406128	-1.79235501045001
-1.77344067249932	-1.78229948124468
-1.72438569922194	-1.73363561469474
-1.66517504892997	-1.67705773102424
-1.61507943160058	-1.63047881653349
-1.58139754208488	-1.60015092562228
-1.5627160768939	-1.58406902555143
-1.55272208525414	-1.57569635566003
-1.54327387400253	-1.56685561236076
-1.52635367074325	-1.54953566697821
-1.49516947629949	-1.51694174529697
-1.44486974595915	-1.4642573990988
-1.37318117904378	-1.38938835271933
-1.28098906357415	-1.29362758751385
-1.17262699982812	-1.18192981719376
-1.05554975720067	-1.06246080181946
-0.939204004423576	-0.94528806135186
-0.83322928407633	-0.840408062174692
-0.745436921231694	-0.755596079886433
-0.680165417757942	-0.694708478701806
-0.637530628332764	-0.656984201147563
-0.61379174592218	-0.637572349022049
-0.602648056439001	-0.629087645519258
-0.596960374763425	-0.623625505042033
-0.590316457456107	-0.614528816582643
-0.578036300138785	-0.597405133398811
-0.557486535949193	-0.570293267596621
-0.527799882207503	-0.533177604659666
-0.489241662738336	-0.487164217202558
-0.442520056327625	-0.433629266181951
-0.388272994757114	-0.37356790275525
-0.326822355582907	-0.307273977085405
-0.258155457269458	-0.234385062368667
-0.182036093203421	-0.154201280619392
-0.0981664715567928	-0.0660873752953772
-0.00636708917635614	0.0302010895657016
0.0932217671421301	0.134298378254666
0.199908131060822	0.24506826678202
0.312213848258357	0.360479733913863
0.4277072333159	0.477554040395703
0.543003289177684	0.592474891264191
0.654062579398222	0.701011545316421
0.756912951237904	0.799379395936514
0.848822896668753	0.885496529762312
0.929757536243355	0.960358791731911
1.0036820102176	1.02906345047846
1.07905394189839	1.10092858657584
1.17958925914954	1.19814757780641
1.33977062947187	1.34565354776054
1.53613180068871	1.52373966113248
1.74345203682081	1.71331525370728
1.93651060188895	1.89528966127001
2.09008675991389	2.05057221960572
2.17895977491642	2.16007226449945
2.16887784000264	2.16893822308108
2.00245331820778	2.00011988325282
1.70170652081048	1.69519783184701
1.30013544383764	1.2883090722557
0.831238083316127	0.813590607870952
0.328512435272837	0.305179442084799
-0.17454350426535	-0.202787421710705
-0.644431739271551	-0.676172980123511
-1.04765427371888	-1.08084022976157
-1.35071311158046	-1.38265216723283
-1.5201102568294	-1.54747178914525
-1.56708859580144	-1.58960554744127
-1.55648704810098	-1.57502377626739
-1.51772395143418	-1.53298914206634
-1.47252641229941	-1.48526314138839
-1.43372388635849	-1.4448847270943
-1.40639655910728	-1.41713019889491
-1.38999823085227	-1.40139834444934
-1.38045684026099	-1.39316920223094
-1.37182790713641	-1.38571063134274
-1.35752162298975	-1.37153396864777
-1.33131428798866	-1.34369593863976
-1.2883080931919	-1.29699732808147
-1.22582173130377	-1.22898563319026
-1.14402040348017	-1.14052435869277
-1.04604897834206	-1.03568873473401
-0.93752985660083	-0.920944485080228
-0.825485600463576	-0.803831034773019
-0.716963521602932	-0.691527574878638
-0.617758177663766	-0.589683731322324
-0.531592723224473	-0.501786700682128
-0.459947334520212	-0.42914917618409
-0.402477612942418	-0.371386884626983
-0.357744537768202	-0.327096894573026
-0.323894803433135	-0.294430262088017
-0.299020442052842	-0.271357503937111
-0.281107972550929	-0.255575632366366
-0.267673374763299	-0.244173100701524
-0.255332854387676	-0.233293602406979
-0.239636394978601	-0.21807601319093
-0.215403898493182	-0.193072095918117
-0.177564159232154	-0.153142500610959
-0.12224623575538	-0.0945826829999281
-0.0477274266778133	-0.0160571937374208
0.0451321085757244	0.081036569728037
0.153690948897963	0.19282615951392
0.270020809151924	0.310767400409111
0.390901621566343	0.432288411337218
0.515433304113096	0.55662638303046
0.64271577476406	0.683018506221053
0.771848951491109	0.810701971641215
0.901932752266121	0.938913970023163
1.03206709506097	1.06689169209912
1.16135189784753	1.19387232860129
1.28888707859769	1.3190930702619
1.41377255528331	1.44179110781318
1.53510824587627	1.56120363198732
1.65074819403466	1.6729419974274
1.75661944372089	1.77414862771937
1.85535142499079	1.86725543191169
1.95357517764814	1.95897420997756
2.07648407937779	2.05880563492018
2.21874624175241	2.18608372912032
2.36688550382395	2.33156104549476
2.50742570464436	2.47466336391615
2.62689068326561	2.59481646425717
2.7102231374301	2.67131750539893
2.69574083931043	2.65125665128401
2.50174977395471	2.44950280507136
2.15043895620904	2.08524852584863
1.68007410395072	1.59945389695763
1.12892093505706	1.03307900174015
0.535245167405357	0.427083923538019
-0.0626874811270687	-0.177571254306968
-0.626611292662912	-0.739926448453
-1.11826054932486	-1.21902157555827
-1.49936953323562	-1.57389655228098
-1.73167252651786	-1.7635912952793
-1.79596583932047	-1.80850907976787
-1.78279568455457	-1.7906623647513
-1.74087836916304	-1.74800831851214
-1.69732586521431	-1.70651293599982
-1.66569119075937	-1.67814480033747
-1.64781717182495	-1.66310165394607
-1.63798982574532	-1.65431885408446
-1.62746355115437	-1.64226346506817
-1.60800519284227	-1.6185976474724
-1.57391525959409	-1.57815499332277
-1.52265473106914	-1.51939349763446
-1.4545515281022	-1.44384586436219
-1.37210901362211	-1.35514048088722
-1.27929969524051	-1.25803313817287
-1.18100303906159	-1.15768140043155
-1.08255194390265	-1.05919398005911
-0.98927765141741	-0.967339452258438
-0.905969367800265	-0.886242482542248
-0.836245843146394	-0.818955234948463
-0.781945365516757	-0.766945518853771
-0.742747030758294	-0.729705786100863
-0.716235213802184	-0.704739177921405
-0.698457187015543	-0.688064061677006
-0.684807405441552	-0.675111453933912
-0.670932463373944	-0.661643936651631
-0.653347061673886	-0.644313312161219
-0.629604474042346	-0.620712858729827
-0.598093683691345	-0.58908275535332
-0.557673314155467	-0.547958727906292
-0.507354501482946	-0.495975521259226
-0.446170776546216	-0.431900206095704
-0.373243939156119	-0.35482956649053
-0.287918210194803	-0.264364084215585
-0.18982403038473	-0.160611137248199
-0.0730345760400061	-0.0383807940636765
0.053453704370778	0.0938939461300764
0.187776072528052	0.233943515915296
0.328067790112246	0.379498347874221
0.472464118803789	0.528288874589085
0.619100320283112	0.678045528642128
0.766111656230643	0.826498742615584
0.911633388326813	0.971378949091692
1.05380077825205	1.11041658065269
1.19074908768679	1.24134206988081
1.32061357831145	1.35932255599788
1.43931784704371	1.46620431018543
1.56243495038788	1.5696315129776
1.71797479289792	1.67600319907321
1.8949572857382	1.81778518409916
2.08327394850628	1.99160309681192
2.27281630079971	2.18185961119316
2.45347586221604	2.37295740122454
2.61514415235282	2.54929914088771
2.7477126908076	2.69528750416434
2.84107299717794	2.79532516503608
2.8859653780585	2.83713660747007
2.7781540142521	2.72997894179027
2.48180642670971	2.43553584039733
2.03755237124655	1.99435214676097
1.48602160367783	1.44697270435091
0.867843879818781	0.833942356636853
0.223648955484609	0.195805947088521
-0.405933413509464	-0.426891680824374
-0.980273471348223	-0.993605683632118
-1.45874146221645	-1.463791217865
-1.80070763029892	-1.7969034400533
-1.96554221978043	-1.9523975067273
-1.98847319489267	-1.96919613375447
-1.95260679675986	-1.92996777279523
-1.89535268819144	-1.87197342770309
-1.8415012113605	-1.8196137090612
-1.8022868588907	-1.78351291567228
-1.77803432873678	-1.76318900834376
-1.76233237965074	-1.751289757826
-1.74602586048101	-1.73771217462095
-1.72010245377545	-1.71267454036189
-1.67733133567417	-1.66854300337605
-1.61300017832505	-1.60068199286012
-1.52520752363007	-1.50773441656017
-1.41092100944983	-1.38841850423922
-1.28079924725387	-1.25349755539521
-1.14230392496326	-1.11082982920179
-1.00289673049908	-0.968273584832558
-0.870039351782422	-0.833687081461144
-0.751193476734353	-0.714928578261165
-0.656875334153851	-0.623543498457003
-0.588755429053634	-0.559994370768465
-0.544812705827535	-0.521851373771209
-0.519070960690874	-0.502443221924246
-0.503292682341025	-0.492618561757562
-0.489166789849532	-0.483176901033781
-0.470283688232589	-0.467126108192975
-0.443293613058309	-0.441008720136814
-0.407941257796988	-0.404928826740629
-0.366041366880361	-0.361368105126555
-0.319811979658157	-0.313270274065022
-0.270211902439304	-0.262118247672681
-0.215941477978929	-0.206755173717354
-0.153525110182404	-0.143454964782004
-0.078455753835389	-0.0672504307874197
0.0130773369967867	0.0260181879412205
0.126201021295513	0.141400092510862
0.25145119104253	0.269379465382964
0.385063462705336	0.405272597333915
0.523273452751429	0.544395779140103
0.662316777648308	0.682065301577913
0.798429053863472	0.813597455423734
0.927845897864418	0.933634401378753
1.04578709707651	1.04285872300388
1.15554482608535	1.14641999961779
1.26411904871129	1.24965437059906
1.40187103720928	1.36702627983977
1.56403884852154	1.51605136255526
1.74312259817044	1.68589846819475
1.93162240167836	1.86819220508023
2.1220383745677	2.0545571815337
2.30687063236082	2.23661800587717
2.47861929058012	2.40599928643265
2.62978446474798	2.55432563152213
2.75286627038678	2.67322164946762
2.83676115496115	2.75131367346531
2.73691673615488	2.65216321744173
2.46217618833937	2.37951868239786
2.04972857441958	1.97059031787399
1.53676295730045	1.46258837341042
0.960468399886936	0.89272309854743
0.358033965083982	0.29820474282533
-0.233351284203458	-0.283756444215593
-0.776498285070436	-0.815950213035042
-1.234217974612	-1.26116631409272
-1.5693212899232	-1.58219449784834
-1.74461916809909	-1.74182451476161
-1.78021342372186	-1.76640111377166
-1.74792852280245	-1.72801072582424
-1.6879372227608	-1.66672530801457
-1.62846959741977	-1.60966312352384
-1.58346484141807	-1.56904590790683
-1.55465472843964	-1.54481556077699
-1.53595802206701	-1.52946912657281
-1.51810803428158	-1.51288920390338
-1.49215492218358	-1.48584743031922
-1.45140118238702	-1.44186245727312
-1.39203778026195	-1.37773755708928
-1.31305391179962	-1.29333426516575
-1.21591997843905	-1.19106771074103
-1.10293389526348	-1.07440306905494
-0.982192995087324	-0.951235857960897
-0.860017558487142	-0.8279604372439
-0.742727866039507	-0.710665783491584
-0.636763836710229	-0.60564396759247
-0.54805323802818	-0.518193576806378
-0.479501865162551	-0.451132394548101
-0.431173040052494	-0.404616471031863
-0.400427241843946	-0.376053035427231
-0.382566030731487	-0.360573573476091
-0.371796346842904	-0.35198510165976
-0.362276598312377	-0.343952895496896
-0.349012025816306	-0.331097348707899
-0.32841549442052	-0.309717526730494
-0.298444440574154	-0.277963556737611
-0.258342958477887	-0.235453379009277
-0.208125829370981	-0.182540758337652
-0.148002243473892	-0.11959047242231
-0.0779407383004632	-0.0465763808491049
0.00247182215607124	0.0368823078148279
0.093830941046792	0.131149049087449
0.196468851818586	0.236096400921469
0.312743971185545	0.351596576541541
0.436531563479986	0.474867733703153
0.565012612570508	0.60208712758249
0.695368102325711	0.730470107897084
0.824779016614192	0.857232024364467
0.95042633930455	0.979588226702175
1.06949105426538	1.09348712127509
1.17698029594902	1.19771541991057
1.27530240763181	1.29297431183303
1.36839086752531	1.38295299142606
1.46320769019539	1.47446639942411
1.57467129590996	1.5823007130408
1.7172571344844	1.72128785950212
1.87455510510118	1.87475901813989
2.03022430441403	2.0257961209887
2.16792382907671	2.15748110008311
2.27131277574296	2.25289588745772
2.31179794995768	2.25924202320211
2.21850250801233	2.09467628649552
1.96312420254847	1.79651164580982
1.58242506412443	1.39706131790411
1.1131671232985	0.92863851953753
0.592112410628993	0.423556467469173
0.0560229566742216	-0.0858716215418429
-0.458339208007509	-0.567332530736406
-0.914212052857889	-0.988513043355403
-1.27483354731861	-1.31709994263972
-1.50344166083137	-1.52078001183025
-1.57797424801268	-1.5820493543051
-1.57477303698366	-1.57144133805475
-1.53825556760263	-1.53031415158364
-1.49352021898654	-1.48304021119229
-1.4547730387724	-1.44301718916904
-1.42659914932222	-1.41422482130264
-1.40716794382127	-1.3945056675848
-1.39166730077611	-1.37892007043547
-1.37484630355507	-1.36214362033136
-1.35229667023403	-1.33960111926994
-1.32072148442925	-1.30766225703183
-1.27775024072989	-1.2635273136981
-1.22181929273854	-1.20531986879223
-1.15236979194546	-1.13252349040304
-1.07029843077935	-1.04653261391402
-0.978375003680779	-0.950951617133267
-0.881306907290767	-0.851388661576493
-0.785274962874124	-0.754701024866894
-0.696968628270393	-0.667839810174266
-0.6223291080598	-0.596566898770777
-0.56532337775317	-0.544331087301054
-0.527085754511695	-0.511554477458562
-0.505684700184416	-0.495539903284409
-0.496607142208658	-0.491081461865297
-0.493836744630721	-0.491631351379843
-0.491211988999745	-0.490690128523513
-0.483659364408953	-0.483052831194371
-0.46794148112669	-0.46559353543943
-0.442734084348573	-0.437359684798775
-0.408104898506166	-0.398969716014164
-0.364686855247075	-0.351612396625585
-0.312905039102157	-0.296107877207576
-0.252547664805656	-0.232414135538564
-0.182812118614372	-0.159716985833918
-0.102742784605643	-0.0769829488566924
-0.0118223768088418	0.016321094398382
0.0895500632514894	0.119693543959589
0.199897698798319	0.231483437867985
0.317072908794122	0.349198292490663
0.437421836409999	0.470050191385918
0.559178551226101	0.591492625497458
0.680577122822578	0.711552915272306
0.799851620779579	0.828890316749805
0.915213695697064	0.942637002919639
1.02648703854345	1.05217609390366
1.13327060343055	1.15708992115145
1.23568850500767	1.2574779076728
1.33501360546333	1.35461500841644
1.43437454679511	1.451613413896
1.54512120367452	1.55355651400944
1.68043207880666	1.67943570777892
1.82866433190583	1.82329403375116
1.97920256073414	1.97191476446653
2.12143136305373	2.11208117246538
2.24473533662673	2.23057653028806
2.33625335040222	2.31252068494231
2.33195755392136	2.30229591547531
2.16238433794649	2.13092311058486
1.85603727267784	1.82152238840077
1.44714178421743	1.40888841424143
0.96992329866728	0.927815853425243
0.458607242129392	0.413099371270603
-0.0525809592942156	-0.10046636690409
-0.529415879501531	-0.578086695780438
-0.937672092390538	-0.984966950040041
-1.24312417185923	-1.2863124643645
-1.41154669180558	-1.44732857343542
-1.45595621699629	-1.48502796996124
-1.44293240806937	-1.46687271836369
-1.40346003874044	-1.4233839169599
-1.35976190828566	-1.37640641184935
-1.32389557511022	-1.33792861868415
-1.29938751817002	-1.31166363727363
-1.28425532291398	-1.29581645347537
-1.27392838280551	-1.28573678584087
-1.26321724223533	-1.27577853530606
-1.24723100266659	-1.26032264243867
-1.22166065752704	-1.23432774642074
-1.18297267151509	-1.19383087268224
-1.12884193701886	-1.13657622321959
-1.05878423937364	-1.06261109689557
-0.974660153562129	-0.974537347509038
-0.880682307903596	-0.877217912194311
-0.782776266034125	-0.776954927827893
-0.687456781836109	-0.68035508972448
-0.600588416224589	-0.593195572540753
-0.526426915080632	-0.519589521143526
-0.467186132288849	-0.461640118154191
-0.423131934656424	-0.419553949870166
-0.393012431709964	-0.39199038842223
-0.37456147286714	-0.376423334378728
-0.36486594807985	-0.369434214851766
-0.360527195504991	-0.366952397231541
-0.357697578395883	-0.36447349358185
-0.352162854648389	-0.357327856578782
-0.339619606418548	-0.341097916317072
-0.316185197216398	-0.312192077367051
-0.279053454107459	-0.268446494218381
-0.227115577523487	-0.209568070785738
-0.161317647340115	-0.13725902499027
-0.0845354785700025	-0.0549110851776401
-0.000857652449677911	0.0331741989455485
0.08560090693892	0.122927455424736
0.171986047097381	0.211690162111778
0.257614002821144	0.29899885616643
0.344131086650871	0.386645721788699
0.434820242367072	0.477945440649
0.533256684399201	0.576415117068326
0.643020447760294	0.684266222540827
0.763054767769126	0.801482947832928
0.887533199370172	0.924413464340916
1.01159502008648	1.04672236993153
1.13037950744108	1.1628744510525
1.23781891503173	1.26645555555536
1.32923959657425	1.35403769369313
1.40440635685268	1.42579349524689
1.46700088406909	1.48582986691866
1.52418796139776	1.54168246791648
1.58538741215549	1.60296085007489
1.66022000302483	1.67913984300996
1.75823282595729	1.77891981149023
1.87979103747113	1.90189897744905
2.00695051533761	2.02912126819152
2.1219252393607	2.14141109100003
2.20247527331185	2.21487427817172
2.19505004158048	2.20116012477795
2.04017554215068	2.03797090519452
1.75932865773408	1.74288839936006
1.3826681164451	1.34856923336053
0.940352646398159	0.887670033281898
0.462540975707691	0.392847425210145
-0.0206081675118801	-0.103241964768763
-0.47893605514613	-0.567941510568855
-0.882283959080631	-0.96859458610416
-1.20049315120096	-1.27254456528871
-1.40340490339269	-1.44713482203653
-1.47259391011954	-1.50087574062659
-1.47416163120012	-1.49920561186107
-1.44730741120847	-1.47113274926272
-1.41374916040102	-1.43781075463042
-1.38572577636896	-1.41067418468454
-1.36687275473925	-1.39252200872404
-1.35480659075287	-1.38031587159755
-1.34420307796305	-1.3684210153794
-1.32942903685061	-1.35129342873845
-1.30620401424209	-1.325064542653
-1.27222178802815	-1.28799856735362
-1.22700170375031	-1.2401679418756
-1.17137552083523	-1.18279017543017
-1.10697513818837	-1.11760929708996
-1.0359229754495	-1.04656655183807
-0.960735195270467	-0.971803873470653
-0.884326963399821	-0.895851408472536
-0.809961435634145	-0.821751473974506
-0.741013931224312	-0.752902391376129
-0.680537354380298	-0.692576545692281
-0.63074833943831	-0.6432776176416
-0.592617032528579	-0.606190675249063
-0.565705935838855	-0.580914083970531
-0.548305655161152	-0.565536125711313
-0.537807351416294	-0.557028320489859
-0.531171637472	-0.551844195016841
-0.525345937325538	-0.546519669650591
-0.517538343148175	-0.538058999174737
-0.505327994645172	-0.524018746398299
-0.486665823553056	-0.502413098770382
-0.459876706495657	-0.471669296536585
-0.423762858101971	-0.430754455745606
-0.377789327431565	-0.379395719913414
-0.322193292068392	-0.318182598083213
-0.257865282152732	-0.24838943088577
-0.186001311612309	-0.17153325342438
-0.107668621222827	-0.0888213648648256
-0.0234699974044053	-0.00070064872153569
0.0665506609460993	0.093274588976447
0.162709181133805	0.194105281692998
0.26524202494383	0.302567116199977
0.373770142673151	0.418269533663974
0.486858960656361	0.539212624871685
0.601849096083896	0.660769700071373
0.715046806529015	0.778394194003608
0.822238605838667	0.886632412331887
0.919388498767316	0.981186905372136
1.00336066844571	1.05948577954583
1.07257502281546	1.1211150280621
1.12756153288304	1.1679963376232
1.17137724196687	1.20443486912664
1.2097987329486	1.23707310455758
1.25113705832916	1.27462851559261
1.30544705113431	1.32714518238353
1.38288529294621	1.40443110014212
1.5061922247346	1.52837346835717
1.66351728612182	1.68693992177045
1.83361027851374	1.85737955457005
1.99522100331619	2.01694146094404
2.12709926193504	2.14287473508052
2.2081085994923	2.21355696109962
2.19190271493957	2.13138019676608
2.02097853870514	1.90531922493271
1.71251401838945	1.5660780273504
1.30134445710883	1.14436058577005
0.822305157979626	0.670870881942531
0.310231424118172	0.176312897618745
-0.200041441359189	-0.308609385450424
-0.673678135336118	-0.753191985514086
-1.07584335469627	-1.12673092082135
-1.37170179632332	-1.39852220962134
-1.52641815710091	-1.53786187016315
-1.56099617044219	-1.5661430525924
-1.54596933540959	-1.54748874943369
-1.50849260646662	-1.5081351093479
-1.46724490802424	-1.46579678519296
-1.43186393656615	-1.42950324696435
-1.40474158976547	-1.40149616598841
-1.38370070983746	-1.37969899121598
-1.36439716481469	-1.35979944857848
