# Supplementary material for: A multiwavelength photoplethysmography dataset with blood pressure and heart rate reference measurements
Source: Data Brief. 2025 Nov 14;63:112284. doi: 10.1016/j.dib.2025.112284 (PMC12682042; doi:10.1016/j.dib.2025.112284)
Supplement: Supplementary file 1 [file mmc1.zip › ppg_csv/ppg_subject_096.csv]

IR_PPG	Red_PPG
-1.48651405980902	-1.37035055327564
-1.42580075905902	-1.30524929135239
-1.36019622366589	-1.23072059220475
-1.29530425527116	-1.14919060806514
-1.23267013997702	-1.06273078939395
-1.1710166938409	-0.973885023596114
-1.10771905003065	-0.885680638401518
-1.04018033469211	-0.801130371308243
-0.966886104896729	-0.72266050162676
-0.888062481349275	-0.65175253526138
-0.80589809272876	-0.588792115055216
-0.724310531249814	-0.533139595848247
-0.648318820218066	-0.483548329677803
-0.58318173419667	-0.438945352986961
-0.533494563451119	-0.399362663064465
-0.502428334015768	-0.366587270162231
-0.49122439007548	-0.344117878836353
-0.498952737491802	-0.336290291721874
-0.522528828836148	-0.346722706483168
-0.557001845506235	-0.376525258872601
-0.5961065235664	-0.422967378637153
-0.633047748718532	-0.479239339252967
-0.66141609213132	-0.535589761203844
-0.6760199414772	-0.581522769773126
-0.673425718058162	-0.608269478844419
-0.652153462587965	-0.610691099957869
-0.612583801857818	-0.587995083200322
-0.556645748464439	-0.543071758185685
-0.48736117070818	-0.480859979545002
-0.408316302817012	-0.406602007143428
-0.323109223886204	-0.324695129267033
-0.23483631250496	-0.238294250936532
-0.145763910513458	-0.149512479096863
-0.0573340375171771	-0.0599687781762163
0.0295353765010551	0.0287242720070965
0.114099320100916	0.114847745677273
0.195628062603206	0.196797582331163
0.273485338215241	0.273430329582651
0.347281559548789	0.344310903209081
0.416904763680354	0.409704580219202
0.482378362084357	0.470338561647607
0.543652033545916	0.527066950034021
0.600486768723505	0.580590924720962
0.652538533479057	0.631352563084846
0.699614242200915	0.679577585454734
0.741982316070479	0.725351806212702
0.780582336066469	0.768693524371212
0.817031083608728	0.809707054323467
0.853505901201991	0.848943817084949
0.892675321330677	0.887961639475757
0.937670009374161	0.929825451603443
0.991874034896735	0.979073416817407
1.0582579857834	1.04064632047704
1.13806641604229	1.11760270088792
1.22893383320955	1.20812839874808
1.32289217679763	1.30297976494378
1.40513506483287	1.38463884754575
1.45457394085613	1.42906784652801
1.44688581096071	1.41018288153478
1.35148024249615	1.29511895226274
1.15373029551982	1.07559281916504
0.876646294672037	0.777188970580686
0.543238564593153	0.425491894848698
0.176517429923505	0.0460860803080949
-0.20050678469657	-0.335443984702106
-0.564823754626732	-0.693513811842886
-0.893423155226642	-1.00253891277523
-1.16329466185596	-1.23693479916011
-1.35142794987435	-1.37078217911231
-1.43845820507364	-1.41379277010679
-1.45044679435157	-1.38630483836862
-1.41087261686482	-1.3081251214315
-1.33856892080194	-1.20161598705505
-1.2513286190048	-1.08805407041575
-1.16346016642868	-0.983985000528296
-1.0839645058592	-0.898496793641896
-1.01569093717431	-0.832234930541699
-0.955783057733352	-0.778508244657913
-0.897458210185367	-0.726347124487027
-0.832794393536827	-0.664819969716145
-0.755829989645982	-0.58734050734226
-0.665010479740604	-0.494522367085193
-0.564115682031066	-0.394477060083979
-0.461398194790522	-0.30027067853487
-0.367378641119828	-0.225420263815282
-0.292139931389176	-0.179270485631718
-0.242952013203681	-0.16413967634101
-0.222812497080496	-0.175259319449546
-0.230149905163359	-0.203326037331754
-0.259577935862594	-0.23839876425321
-0.303272284367648	-0.273366413863403
-0.352484113655123	-0.305566946197513
-0.398911330571866	-0.336083881653112
-0.435780149628219	-0.367296270955584
-0.458472700589157	-0.40003377603276
-0.464625477507517	-0.431804157338381
-0.453836541298321	-0.456952164465787
-0.427241606146278	-0.468585871097038
-0.387156429961007	-0.461225356073889
-0.336784052914424	-0.432863458619295
-0.279802336715103	-0.385527699610979
-0.219673020181345	-0.324262959676996
-0.15880268940688	-0.255244418518543
-0.0979640018971259	-0.183921358194167
-0.0362983305262724	-0.113691151500967
0.0281590361947905	-0.0452538870023181
0.0977016478540175	0.0232681309706063
0.174110871470661	0.095415355016
0.257850379737625	0.174773064449818
0.347455437093884	0.263039933616008
0.439411400092616	0.358532384308698
0.528780596750459	0.455948035555115
0.610474382705386	0.547751038160438
0.680670720873425	0.626712999670779
0.737778266462729	0.688503226615545
0.782592625598178	0.733103764885079
0.81768647141068	0.764481255890687
0.846356852806637	0.788950239840834
0.871610586375115	0.812997872387759
0.895562683305423	0.841150469362691
0.919313418011706	0.874504326721074
0.94319883242021	0.910585495624727
0.967250747412306	0.944737432685352
0.991746522850504	0.972527117898193
1.01780394054997	0.992224036428368
1.04788134596997	1.00640258727605
1.08584504017139	1.02204247926509
1.13620352339192	1.04883179998406
1.2023469299559	1.09578627152607
1.28407500193596	1.16695305590603
1.37509252469812	1.25751695692356
1.46142028306007	1.35179705510039
1.52175155010908	1.42431948025613
1.53046038896907	1.44439155492839
1.45861985741103	1.3826448002152
1.28078315476456	1.21180801321515
1.01961916207437	0.949168130833387
0.697796760385184	0.620667340922123
0.337984830741697	0.25224783133358
-0.0371477458113786	-0.130148210080021
-0.404932088229334	-0.500578595466459
-0.74269931546746	-0.833101136973512
-1.02778054648105	-1.10177364674896
-1.23750690022539	-1.28065393694058
-1.34996014676871	-1.35856095521413
-1.38792263333736	-1.37100971776396
-1.37577878712666	-1.3362388770651
-1.33079111268083	-1.2731405857855
-1.26846046266303	-1.19823610088203
-1.2005226309022	-1.12360810258914
-1.13396833530703	-1.05576298950796
-1.07101517011758	-0.995441916511856
-1.00993207335998	-0.938513615892225
-0.94655357870469	-0.878000880786179
-0.876247658532616	-0.806918736989839
-0.795973013340712	-0.721238661850565
-0.705896496439396	-0.622032740045357
-0.610056244202923	-0.515922562086121
-0.515820564820221	-0.413590263359144
-0.432301000512431	-0.326944551112417
-0.368255690155122	-0.266026382216664
-0.33011070661658	-0.236668419903654
-0.320551721685612	-0.239482059830109
-0.337975701203593	-0.270199994261303
-0.376962468873405	-0.321004260015368
-0.429597702716323	-0.382351091938137
-0.48711815927716	-0.444821917797547
-0.541356377713441	-0.50058920967172
-0.58569972866823	-0.544225273574663
-0.615505667073707	-0.572765435322141
-0.628075787138692	-0.585163410270005
-0.62236598322271	-0.581575938532493
-0.598637578668229	-0.562905574210266
-0.558218954595311	-0.530673611041164
-0.503397227391244	-0.487031895216483
-0.437306598043703	-0.434649234992623
-0.363667646177503	-0.37635865184649
-0.286342438319385	-0.314708278337107
-0.208799488487095	-0.251626172406772
-0.133619047503849	-0.18825690082982
-0.0621274839831995	-0.124926680280186
0.00576638966125774	-0.0612011031424318
0.0714304573290264	0.00395600859806287
0.1369912382776	0.0718449881043001
0.204513543398626	0.143532148289358
0.275141413544421	0.219357466106386
0.348554515838001	0.298548777529849
0.422968778017762	0.379027452747194
0.49563902947542	0.457522167337181
0.563627223034479	0.530042598673509
0.624579465778338	0.592741209027609
0.677314357953808	0.643055352379756
0.7220811050587	0.680720951584361
0.760412732726198	0.708125796702084
0.794636332941798	0.729702650946123
0.827244737258045	0.750478796537152
0.860395625721839	0.774402931666384
0.895782332655867	0.8033830313345
0.93495206803346	0.837629645098882
0.979836919900022	0.877039863683395
1.03296429870217	0.922501072763815
1.09676191419493	0.975830162072632
1.17172987716442	1.03785391188441
1.25390819839554	1.10534218482614
1.33268297041972	1.16836562737253
1.39017820038627	1.20968987752565
1.40320373383868	1.2070898580177
1.34559788057516	1.13346692849337
1.18794229044866	0.961417361800726
0.945491763547428	0.709801227430179
0.641189320992284	0.402449596892132
0.297977983904052	0.063193541696984
-0.0611992265964469	-0.284135866644864
-0.41339928938839	-0.615707556623012
-0.735679183350957	-0.907690456727059
-1.00509588736332	-1.13625349544661
-1.19870638030467	-1.27612438299606
-1.29560788587861	-1.33265902089491
-1.32039931272777	-1.32516557845978
-1.2976297284907	-1.27203908064694
-1.24477353700389	-1.19267049956085
-1.17678318988904	-1.10421928728677
-1.10450765216211	-1.01915817824774
-1.03419672144204	-0.943708819540717
-0.967773099806517	-0.877467694592412
-0.903669222449778	-0.814546620482435
-0.83813602746356	-0.746188187336711
-0.766911595485231	-0.664265115670726
-0.686994096831893	-0.564660659901181
-0.598125874145086	-0.449389900513212
-0.503526425004605	-0.326612502383483
-0.409531106196558	-0.208516975372536
-0.324219962326662	-0.107979548897624
-0.255543682649191	-0.035279161351179
-0.209543322581977	0.00413600956628065
-0.189098004791902	0.0104391841168534
-0.193422712321722	-0.0111372415014293
-0.218346892587722	-0.0519215252621508
-0.257225068160016	-0.102050466301219
-0.30219352925214	-0.152674468698721
-0.345455900267469	-0.197400053795195
-0.380368851953075	-0.232585756372228
-0.402202329017106	-0.256672610434457
-0.408473564415353	-0.26919282030814
-0.3987683138211	-0.27006005025213
-0.374168138059683	-0.259317862222959
-0.336614007101977	-0.237204650497837
-0.288410901258556	-0.204316273453878
-0.231892440703725	-0.161645167455517
-0.169230000653074	-0.110466614167797
-0.102317486878176	-0.0522179596038158
-0.0327132256950286	0.0116075462632492
0.0382747272671042	0.0796012699448675
0.109377157060991	0.150492625060165
0.179216572164672	0.223001586225624
0.246377439594064	0.295596770040939
0.309680843157991	0.36637314646833
0.368524267181066	0.433172564260442
0.423057738719083	0.493894072581264
0.473994195641711	0.54685184451393
0.522070860015272	0.591102566264835
0.56746098889956	0.626695351815746
0.609522423401112	0.654674783576216
0.647062111481734	0.676757465934424
0.678936130764697	0.694878748584409
0.704612741010579	0.710829119078392
0.724442070445882	0.72601000091757
0.739601676105717	0.741279579050558
0.751865795017838	0.756940837964121
0.763366479185627	0.772941119350973
0.776410944044671	0.789248442387816
0.793370221896983	0.806298691327077
0.816697970779594	0.825459878737459
0.849073841593582	0.849452236612184
0.893429309805305	0.882434456897363
0.952463369167613	0.929253627561848
1.02738592124894	0.99350900333538
1.11599786197499	1.0746827575703
1.21066421989035	1.16534649302245
1.29709243149705	1.2498509774207
1.35491048196353	1.30560888746395
1.36065509332844	1.30724088298081
1.29016674708853	1.23038457906978
1.12313622514528	1.05905713158975
0.880305027745102	0.811431658734269
0.582414655134429	0.509483339712205
0.250206607559682	0.175187353732427
-0.0955776147327156	-0.1694811199962
-0.434196511496342	-0.502546902264807
-0.744908582484773	-0.802034813864527
-1.00697232745158	-1.0459696755865
-1.19964624615035	-1.21237630822185
-1.30284133827121	-1.28976470045408
-1.33986716011593	-1.31089308154987
-1.33366277725034	-1.29101263846578
-1.29918763972353	-1.24588925642228
-1.24950520619637	-1.18926070009645
-1.19443152738424	-1.13113928382551
-1.14008377875848	-1.07709651557329
-1.08908380504195	-1.02847621176779
-1.04114239094909	-0.983407879489895
-0.993897036024865	-0.938328116904678
-0.944016695165103	-0.889543205899341
-0.888506255996853	-0.834506369535387
-0.825938697654197	-0.77273308176796
-0.757255146393929	-0.7062732389314
-0.6858559814199	-0.639491814281143
-0.616933365430851	-0.578072592741761
-0.55629622330884	-0.527578983734953
-0.509094604685012	-0.49210488214463
-0.478787754525544	-0.473513881501525
-0.466555744476354	-0.471497182439756
-0.471215884883982	-0.484180318462672
-0.489566364259803	-0.508706092835791
-0.516971512369592	-0.541432162982565
-0.548036792674893	-0.577881571750915
-0.577324751781764	-0.612932227387623
-0.600050520165498	-0.641551040994502
-0.612605926807418	-0.659784314831998
-0.612777180176016	-0.665337845737013
-0.599661813608193	-0.657378351944898
-0.573394543326416	-0.635863203588113
-0.534814386772417	-0.601033613554234
-0.4851960155059	-0.55338595249902
-0.426090851179997	-0.493942743051429
-0.359254496283835	-0.424481948801033
-0.286626447064431	-0.347524146066813
-0.210306714616806	-0.266092526001123
-0.132463356308651	-0.183355918068284
-0.0551505685146246	-0.102238542600081
0.0199216223430978	-0.025046922826834
0.0915925659462172	0.0468211578069781
0.159355796603293	0.113014362513222
0.223331443055675	0.174167149765925
0.284145453443643	0.23165075384541
0.342701009326634	0.287145163939632
0.399800449828556	0.342084321822066
0.455756344423382	0.39715168538202
0.510247196850571	0.452065580726335
0.562532457245835	0.505802267380545
0.611907558393746	0.557193309398436
0.658121031621254	0.60559732411347
0.70149878723505	0.651279991127591
0.742750284801014	0.695308575126065
0.782649921343352	0.738983551249737
0.821803874304357	0.783097143989206
0.860581480895331	0.827472426706499
0.899166717843998	0.871037394648941
0.937642051615528	0.912348273952148
0.976041509553011	0.95030834108178
1.01438658793498	0.984792419069667
1.052801999769	1.01690141581569
1.09178273554438	1.04871884571556
1.13250385525382	1.08280652680443
1.17693626466509	1.12187828186952
1.22763689017497	1.16876771194744
1.2872053105774	1.2263119879703
1.35737527573201	1.29665331921198
1.43768399169473	1.37968250410186
1.52376766681457	1.47074510992869
1.60560447015249	1.55836199475187
1.66650925210255	1.62328757151516
1.68406064635369	1.64022595457848
1.63167413093756	1.58025825732218
1.47507050245397	1.40889983349161
1.22747373643401	1.14256676476369
0.911265530144207	0.806991918918458
0.548827580851098	0.427908163735949
0.162541585821209	0.0310483669961958
-0.225210757678929	-0.357854603520767
-0.592047752382787	-0.713067880034906
-0.915587701023835	-1.00885859476619
-1.17344890633554	-1.21949387993458
-1.34324967105138	-1.32216341770263
-1.41767819216573	-1.34884531695037
-1.43783143563171	-1.32989685858368
-1.42005971539256	-1.28619747828715
-1.37934051185588	-1.23430106639601
-1.32774464011434	-1.18481191739493
-1.2738067331961	-1.14231267293961
-1.22248738046251	-1.1062735841195
-1.17550376325194	-1.07253145235336
-1.13192688590739	-1.03514136138039
-1.08903259826302	-0.988429492296837
-1.04340115530087	-0.928889015693542
-0.992185988194459	-0.85640901345883
-0.934295346709428	-0.774528172475086
-0.871081945201528	-0.68978005257265
-0.806226774056892	-0.61037571469463
-0.744842471437231	-0.544459817732296
-0.692181537131433	-0.498253494114582
-0.652422850036409	-0.474606455856352
-0.627905264118587	-0.472521232252456
-0.618954669150767	-0.487915680100336
-0.62415442005236	-0.515251782500589
-0.640803765544511	-0.549178810096749
-0.66538584202572	-0.585532481296615
-0.693932881307554	-0.621549473470347
-0.722258063687894	-0.655474357248215
-0.74614320217802	-0.685841198131056
-0.76163615529429	-0.710781030856299
-0.765523992733236	-0.727717433737133
-0.755848681758953	-0.733618829243434
-0.732213881596541	-0.725722609003667
-0.69569653252285	-0.702371460960563
-0.648394155377377	-0.663486406665865
-0.59282778928287	-0.610509644982184
-0.531420355817218	-0.546033124349597
-0.466173728780789	-0.473357904112702
-0.398595170756612	-0.39613666091375
-0.329855951376899	-0.318095742091725
-0.261045253778965	-0.242645529281144
-0.193315266783807	-0.17228303867844
-0.127797546747641	-0.107999981433203
-0.0653354179927444	-0.0491003775521709
-0.00620319452955	0.00630032716404928
0.0499801358202058	0.060232388190638
0.104000954710697	0.113827129247027
0.156528291263435	0.166819584134238
0.207630958026812	0.217786078326736
0.25667940966459	0.264946262712006
0.30271702302661	0.307123017476614
0.345104804853264	0.344412322541182
0.384103178361695	0.378276066893636
0.421066483845127	0.411020425204641
0.458105671771036	0.444920133611598
0.497383471838365	0.481460089015712
0.540408768083086	0.52099210056294
0.587635260804557	0.562771270111523
0.638493907753413	0.605259741006351
0.691768622998212	0.646638893055734
0.746082717394253	0.685435865388768
0.800340327581209	0.721114463691099
0.854065793862043	0.754510500937108
0.907587530665338	0.78798682779356
0.962008442173937	0.825156561131436
1.01891496336215	0.870068181815975
1.07983699231313	0.925927179416081
1.1456542974113	0.993837030078502
1.21629115908511	1.07225831132873
1.29095050096856	1.1575782895557
1.36886571732815	1.24567559440856
1.45023215853367	1.33390660887333
1.53673444240036	1.42252272568262
1.63103203218317	1.51436535350222
1.7348246534484	1.61230958918746
1.84571617504423	1.71520776440116
1.95384831812917	1.81399201486012
2.03988189613444	1.88968766482189
2.07598861996356	1.91473305733184
2.03122875149409	1.85564512841989
1.86156036649948	1.66615305561234
1.57936945513358	1.36314692244237
1.21163578776116	0.976416614017194
0.785339134746983	0.535752015444031
0.327459266455801	0.0709430118300938
-0.135024046747622	-0.388220511717403
-0.575131034498525	-0.811948670091246
-0.96588192643215	-1.17045157818422
-1.28029695218374	-1.43393935088911
-1.49139634138852	-1.57386538439052
-1.57902355324941	-1.61927477331189
-1.59116459129321	-1.60247769231165
-1.55942784473892	-1.54638460266991
-1.50320040940374	-1.47109187228367
-1.43767883499431	-1.39218905900183
-1.37322228703243	-1.32034522627261
-1.31561139119973	-1.26138428111741
-1.26668561765768	-1.21646393873293
-1.2250553147766	-1.18249712091856
-1.18691195729252	-1.15312878548437
-1.14713661627393	-1.12039431142577
-1.10076508840716	-1.07689575643558
-1.04460864366621	-1.01805478198309
-0.978580044925784	-0.943823008021363
-0.906221836902866	-0.859281761562926
-0.834196167945887	-0.773831499468416
-0.770851618536259	-0.699036850070446
-0.724222644193372	-0.645591674609714
-0.699969393810306	-0.62023101721766
-0.699852605439311	-0.623644260971885
-0.721258004597865	-0.650266747367116
-0.757922688162584	-0.690070792269815
-0.801505703338019	-0.731514411450854
-0.843379922022273	-0.764387506188457
-0.876136659590121	-0.78165138305589
-0.894548211772076	-0.780016620653964
-0.89592169294743	-0.759482128813868
-0.879918927313407	-0.722330106971567
-0.848017032882403	-0.672085405877809
-0.802761453226339	-0.612679362958322
-0.746963967450736	-0.547757920850555
-0.683076706833996	-0.480034990597999
-0.612924465326756	-0.410859701711545
-0.537800839450023	-0.340378328436322
-0.45878857534662	-0.268378766105033
-0.377082205720945	-0.195271021084124
-0.29411811735495	-0.122463734563136
-0.21147374258816	-0.0519427555467588
-0.130664711969458	0.014525062923225
-0.0529835666592545	0.0760302423185657
0.0205887001740461	0.132637761764121
0.089409842090858	0.184912357192645
0.153136672389709	0.233183716921983
0.211651841279969	0.277053476417004
0.26500438491282	0.315455418944308
0.313357255967014	0.347273155980692
0.356971841042	0.372259077714735
0.396296954870443	0.391758260490077
0.432103728007481	0.408766818015971
0.465519754323924	0.427217889094441
0.497909769370822	0.450778824490572
0.530621991082388	0.48170163435588
0.564666534615426	0.520220731670633
0.600480900403297	0.564674296441045
0.637917200886744	0.612232230397253
0.676444289509431	0.659899344909998
0.715461347981148	0.705403985868103
0.754616072575208	0.747756037420761
0.794017638044621	0.787391606991032
0.834272312513079	0.825860028525731
0.876358592934104	0.865185823629774
0.921376569399842	0.90717039721682
0.970190809185805	0.952851818082005
1.0230377466619	1.00227053082198
1.07930976608732	1.05465028116907
1.13777713527043	1.10902833835518
1.19732842933303	1.16519581796278
1.25799890414606	1.22457076449713
1.32179079553201	1.29049316729427
1.39274562942774	1.36758491097114
1.47584356806109	1.46012913725192
1.57457122474116	1.56960106381456
1.68749652553996	1.69163759748771
1.80482984670642	1.81321206395604
1.9064978012141	1.91142777823575
1.96333191281611	1.95548000379469
1.94554232064036	1.91474066613702
1.80371315890178	1.74709067208594
1.545674883085	1.46504165971125
1.19816145596606	1.09704541367245
0.787906840321004	0.671553718629046
0.341644998925888	0.217018359240527
-0.113890105443247	-0.238108879833602
-0.551964510010356	-0.665376213933841
-0.945844251999392	-1.03633185840069
-1.26879536863431	-1.32252402857465
-1.49408389713906	-1.49550093979622
-1.59915277190901	-1.55714547909809
-1.62795755654952	-1.56152086889971
-1.61154673939419	-1.52819737589864
-1.56730079742042	-1.473129354986
-1.50872042580003	-1.40779261619001
-1.44466553320496	-1.33949137747879
-1.3795123079855	-1.27192804341172
-1.31393028580472	-1.20563720776869
-1.24602093513231	-1.13844689621708
-1.17269172060355	-1.06639867732433
-1.09118670123782	-0.985347976530422
-1.00057429990048	-0.893050352559912
-0.902852669725262	-0.791159440273229
-0.803309707939188	-0.68622778854359
-0.709905748303645	-0.588951494623588
-0.631744745153159	-0.511652082029215
-0.577061399793619	-0.464853844976687
-0.551352834692021	-0.454314410153977
-0.5562049993077	-0.479629043785111
-0.589055593204745	-0.534721117067482
-0.643821415356662	-0.609768534272886
-0.712114921194661	-0.693769861897309
-0.784695728714201	-0.776865440903788
-0.852825673284976	-0.851677360862821
-0.909275898594392	-0.913399899498924
-0.948837453650464	-0.958982885544506
-0.968307986402955	-0.98610586823783
-0.966123258914318	-0.99253607559734
-0.941950460100748	-0.976160562951218
-0.896461781886987	-0.935621660963983
-0.831261816617701	-0.871181223278582
-0.748850000583692	-0.785349031328832
-0.652589019593364	-0.68289113864061
-0.546623332783853	-0.570083611759192
-0.435601773542874	-0.453394545897446
-0.324115590239755	-0.33809522105596
-0.215946590868946	-0.227500552544493
-0.113414081011565	-0.123184660794917
-0.017140919046948	-0.0257547554346011
0.0736488161037456	0.0645486431398667
0.160441585381041	0.147764070864436
0.244604539332089	0.224411415565855
0.326679676395005	0.295514269172047
0.406077721949668	0.362183982524928
0.481341033695915	0.424977081898609
0.550830690597046	0.483505066215488
0.613485925808901	0.536681637859405
0.669352446224737	0.583603321947259
0.719677409250924	0.624567332131546
0.766501944992366	0.661557530036909
0.811927095677357	0.6978252563612
0.857429236000617	0.736715610734302
0.903529997922336	0.780322295003332
0.949879242271633	0.828610751110592
0.995628498195244	0.87938128481599
1.039899417649	0.929079789328385
1.08214097828517	0.974112005583239
1.12228736520092	1.01219992047587
1.16083576620429	1.04337932713074
1.19900757664359	1.07028486269849
1.23901166632973	1.09764957970818
1.28423062171095	1.13138995628245
1.33900182935801	1.17768298008551
1.40772763409231	1.2419911856249
1.49327993460916	1.32764317667313
1.59486163110133	1.43377833067785
1.70567118909125	1.5529567434259
1.81101644361032	1.66922363660852
1.88791765880584	1.75783973406498
1.90735826948982	1.78794765566556
1.83721520713933	1.72829781405103
1.64310821666525	1.54263020361656
1.34952059293372	1.24749946686968
0.980935630810857	0.871394230369465
0.561836625162798	0.442803120675006
0.116706870855666	-0.0097852356546188
-0.329970337244413	-0.457882212060328
-0.753711704271313	-0.87299918198304
-1.13003393535891	-1.22664751886367
-1.43445373564107	-1.49033859614315
-1.64248781025167	-1.63577719817843
-1.73460275913209	-1.69276545629063
-1.75644908433898	-1.69139309435074
-1.73761481501774	-1.6506190922393
-1.69387040939899	-1.587396925711
-1.63664256566516	-1.51489513929404
-1.57264081170523	-1.44135129719351
-1.50459944400804	-1.36980010461267
-1.43263556601764	-1.29896131572077
-1.35566291764246	-1.22509146721213
-1.272472069497	-1.14413389312694
-1.18241794085354	-1.0535015300373
-1.08593111704055	-0.95322017175872
-0.985020129346268	-0.846438067855875
-0.883674274694169	-0.73937762615506
-0.787830275004522	-0.640683972508476
-0.704575958858472	-0.560017663051117
-0.640671419731369	-0.506039734764122
-0.600934826548284	-0.484316297718574
-0.5871236096259	-0.495742688445781
-0.597614736518606	-0.535949582293878
-0.627788684924768	-0.595990597768628
-0.67087379983809	-0.664275349093653
-0.719041165529986	-0.729177258314169
-0.764554440701501	-0.781411348482121
-0.800737188248141	-0.815431931869186
-0.822558821864556	-0.829576828846823
-0.826820571457049	-0.825142475070706
-0.812080273563192	-0.80492318702089
-0.778478423249545	-0.771866332901827
-0.727512543387048	-0.728241686614724
-0.661681502229464	-0.675319805627873
-0.584004931277092	-0.613428998483084
-0.497581226196859	-0.542365187694952
-0.405313125926489	-0.462052258618815
-0.309773854046305	-0.37315646908959
-0.213110564651482	-0.277352969439039
-0.116970440522283	-0.177123180841203
-0.0225211659781811	-0.0752294565893768
0.0694545709617637	0.025803461676133
0.158476493597049	0.123959324805454
0.244295421048183	0.217792495168413
0.32678367620084	0.306432250599413
0.40579493758679	0.389581598049311
0.48106119013994	0.467423538225391
0.552228891509303	0.540329431525478
0.619097689671662	0.608580471145659
0.681981280414962	0.672478783210676
0.741996239387102	0.732840479204747
0.801083982483672	0.791454185045051
0.86168837469371	0.851120681433293
0.926167893729347	0.915101277535488
0.996120780613746	0.986018525222898
1.07183295100389	1.06460035430929
1.15204263723738	1.14890375852543
1.23412878693545	1.23455605020231
1.31469811210265	1.31608480853672
1.39045068502161	1.38876056531974
1.45919374517626	1.45016047869704
1.52084821339889	1.50109019915732
1.57812704293173	1.54586696943189
1.63644082363214	1.59185663729864
1.70267177755823	1.64793491089031
1.78269049284625	1.72163119745313
1.87789436793378	1.81521104004653
1.981655395648	1.92173920525108
2.0770668496596	2.02275130394622
2.13739901371419	2.08905943489423
2.12563226975775	2.08551935342558
1.98581349769357	1.97306503313697
1.73027577306724	1.73013791178638
1.38416673362001	1.38573263643707
0.972634017093117	0.968843854152317
0.520825261227817	0.508466211995389
0.0538881037653551	0.0335943570295518
-0.403029817553022	-0.426777063681925
-0.824780864986068	-0.843653403075772
-1.18621740079253	-1.18804001408872
-1.46219178723117	-1.43094224965751
-1.62755638656074	-1.5471396775263
-1.68537482649736	-1.57898949516822
-1.68676987444807	-1.55820678946761
-1.6504202918244	-1.50321157374111
-1.59219983967609	-1.42932860851291
-1.52428046695049	-1.34821498032334
-1.45503383508871	-1.2679438265207
-1.38921800539822	-1.19325674310118
-1.32824018203149	-1.12576814187467
-1.27061258115783	-1.06425169854041
-1.21281496220198	-1.00529700956322
-1.15064135279406	-0.944495688445335
-1.08081773145621	-0.878033784216288
-1.00240352942138	-0.804281334823221
-0.917465727649985	-0.724842313032031
-0.830794657396994	-0.64462615675845
-0.748861233220722	-0.57078003672934
-0.678465459608952	-0.510767081691765
-0.625451875778499	-0.470332816851226
-0.593693454331411	-0.452179751955252
-0.584436566585117	-0.45572410496521
-0.596030373134254	-0.477713358837179
-0.624071860560289	-0.513176028082031
-0.661994945528645	-0.556251613163504
-0.702043761425687	-0.600743672915503
-0.736480991241598	-0.6405729564236
-0.758771550810211	-0.670373843804465
-0.764406772796921	-0.686173399674683
-0.751185855789161	-0.685764316720523
-0.719032017054736	-0.668480512552149
-0.669516746534649	-0.634599764678361
-0.605219822476229	-0.584894007573746
-0.529056116801147	-0.520587713906137
-0.443736810570732	-0.44354738612861
-0.351471736925936	-0.356364120292567
-0.25394614056822	-0.262120382444003
-0.15256751290358	-0.163921295024434
-0.0488353740915244	-0.0644769659770586
0.0554431742120096	0.0340835902958528
0.158279967342031	0.130256077194827
0.257925319934617	0.223193054102392
0.353311645769337	0.312673528592299
0.444226277345119	0.398914790382631
0.531101269371858	0.482265053896134
0.614543882735573	0.56291985800461
0.694880345850943	0.640779417928625
0.771940920273814	0.71548660818842
0.845125095760414	0.786589669417647
0.913664914558999	0.853723298570629
0.977002997262489	0.916763966121067
1.03519741807898	0.975982454440625
1.08919830814928	1.03216174914743
1.14081216859622	1.08661474712839
1.19230771797089	1.14104151904854
1.24581788207607	1.19713300692188
1.30273983751474	1.25590691694029
1.3633117517966	1.31704982822837
1.42658589416788	1.37877049633881
1.49097426988707	1.43853482823383
1.55526222812713	1.49452695727495
1.61964482827667	1.54714065914037
1.6862461562715	1.59966846426012
1.75870957791131	1.65760109366724
1.84067799978186	1.72645267732399
1.93327656160727	1.80854934801578
2.03205011778862	1.89959180031209
2.1243019161283	1.98611445639904
2.18816970539635	2.04502516601435
2.19466204952631	2.04617217273773
2.10331848384423	1.94652028656153
1.88185309081314	1.71714275501039
1.55594690372845	1.38475072789443
1.15128095588555	0.976055355023794
0.693536280579857	0.517767786208606
0.208393911106771	0.0365991712589977
-0.278465119238305	-0.4407393400149
-0.741359777159969	-0.887536597802956
-1.15460902936281	-1.27708145229504
-1.49253184255144	-1.58266275368102
-1.72944718343044	-1.77756935215077
-1.84287247284074	-1.85739645357143
-1.87815687678118	-1.87473881126991
-1.86844696104637	-1.85000068035701
-1.83166598325205	-1.80129527207006
-1.78178712171364	-1.74272579057683
-1.72857018285747	-1.68367436253714
-1.67778311837342	-1.62884285588845
-1.63153614216296	-1.57887883693943
-1.58874147907224	-1.53143541552787
-1.54586024998714	-1.48247453170254
-1.49806633624392	-1.42770494250688
-1.44082576970695	-1.36403115950912
-1.37161598629246	-1.29072947921758
-1.29124285614795	-1.21002802533986
-1.20423043227093	-1.12693285959735
-1.11803062891216	-1.04830047255952
-1.04125172192378	-0.981320446559071
-0.981549152845006	-0.931862292108592
-0.943922285429084	-0.903365125741838
-0.929910215394405	-0.896689804302929
-0.937741756240459	-0.910623449839602
-0.963099385625938	-0.942342785779243
-1.00004274493558	-0.987528991679599
-1.0418395838887	-1.04037938913628
-1.08170768935524	-1.09391120490061
-1.11349927282377	-1.14062784555487
-1.13225759272797	-1.17337010336996
-1.13457003070284	-1.18622670935946
-1.11871575116809	-1.17534719365432
-1.08459410013164	-1.1394750776178
-1.03343364405105	-1.08010755088719
-0.967395194647588	-1.00117526640311
-0.889165786193852	-0.908106562729177
-0.801567035526527	-0.806464354856191
-0.707238493476998	-0.700862556640045
-0.608480497942282	-0.594734760407418
-0.507296098421147	-0.490754239017518
-0.405538230521468	-0.391218166140369
-0.304936179990834	-0.297884883510012
-0.206874947913864	-0.211358767047354
-0.112081044010435	-0.130648684115616
-0.0204964680787271	-0.0534320551179758
0.0685356160733455	0.0230150940905238
0.155877589684634	0.100734515512473
0.24218157979459	0.180405957236207
0.327597209991386	0.261301457013864
0.411701141686998	0.341707423058506
0.493667798376661	0.419525882554753
0.572542816797688	0.49288583783606
0.647470872881816	0.560651091754191
0.717887294170373	0.622678079091422
0.783713420019776	0.679813092604682
0.845528819730265	0.733719636395947
0.904627182640242	0.786520915523996
0.962824628877874	0.840248501911492
1.02196371422266	0.896276778342821
1.08326542503137	0.954961548415966
1.14690803780369	1.01558152482933
1.21218397987755	1.07667768155021
1.27824779648726	1.13689128708344
1.34514230529603	1.19612358281345
1.41463478933501	1.25651338698458
1.49036276956882	1.32266939174907
1.57688409391988	1.4006888374492
1.67751771359081	1.49566901984877
1.79127292384112	1.60795095257163
1.90965187453027	1.72926022127468
2.01462656675006	1.84052312878248
2.07921813490943	1.91291428147473
2.06740226052576	1.91278996694064
1.92508052113067	1.80300018655083
1.66537395042269	1.56056864978157
1.3143036698789	1.21608158210512
0.897890800976378	0.800125208993784
0.442156465192205	0.343285755919836
-0.0268782159965422	-0.123850551644436
-0.483192121112781	-0.570697488226751
-0.900764128679434	-0.966668828354823
-1.25357311721942	-1.28117834655637
-1.51559796525566	-1.48363981735911
-1.66081755131108	-1.56683964284755
-1.70026376950587	-1.58191802413128
-1.68631376802427	-1.55189075368444
-1.64022278202237	-1.49688302705189
-1.57891269066383	-1.43164351517369
-1.51344962005279	-1.36490343078023
-1.44889171279479	-1.29994376062866
-1.38523605685492	-1.23575922546912
-1.31912952990286	-1.1685153567931
-1.24594631091812	-1.09318873389534
-1.1617916893904	-1.00534408345062
-1.06504353107233	-0.902894777594389
-0.957195630758283	-0.787414562431821
-0.842918480903243	-0.664513971913292
-0.729371045617153	-0.543052751511554
-0.624916659884199	-0.433302088552793
-0.537537663063068	-0.344567185192982
-0.473329900862883	-0.283018966993273
-0.435404319980187	-0.250370006539919
-0.423378746565372	-0.243761405165926
-0.433485516465712	-0.25681120793161
-0.459215183787454	-0.281306782200685
-0.492390568100191	-0.308905457977845
-0.524520742553054	-0.332431589949314
-0.548171401664341	-0.346642196009954
-0.557985944807293	-0.348482200521538
-0.551048730047771	-0.336820514034666
-0.526563251038915	-0.311787778194705
-0.48513278628405	-0.274084916016118
-0.428037110820804	-0.224554155080254
-0.356783824646824	-0.16405015760394
-0.272994005621999	-0.0935102546075059
-0.178510959894969	-0.0141412539017353
-0.0755651922178459	0.072408763623421
0.0331610285897534	0.164108512083996
0.144668936065663	0.258869261738757
0.255978873733914	0.354957173710713
0.364533295221847	0.451244574867329
0.468486310193503	0.547128874589884
0.566798928723313	0.642095407992318
0.659163653381384	0.735097284800649
0.74580995910943	0.824161447633943
0.82726343440395	0.90666072120637
0.904110752080293	0.98025670204071
0.97679013965949	1.04392550679192
1.04544692464308	1.09836522624368
1.10990518998448	1.14553548618381
1.1697869595541	1.18770324968539
1.22477623625827	1.22668686657682
1.27495419604231	1.26369388646574
1.32104470291331	1.29958448913212
1.36437862772421	1.33516508117469
1.40650616689047	1.37123310097943
1.44861563800787	1.40831571632927
1.49104946619192	1.44628302260546
1.53313804154454	1.48415813331716
1.57343144812792	1.5203576665452
1.61032504251037	1.5534527840974
1.6429256167671	1.58327582037777
1.67181342505338	1.61174493506704
1.69922548082022	1.64260087510086
1.72826301108249	1.67966884226639
1.76111849494655	1.72413450496539
1.79680052988661	1.77202682132877
1.82916549664063	1.81303795309655
1.84618968433476	1.83124988565597
1.83124267682948	1.807776992647
1.76165241646461	1.7194844028515
1.61856645852565	1.55186563590443
1.4144953989744	1.32084582331195
1.16287112276463	1.04188426665652
0.877125514850072	0.730440267520595
0.570690460184492	0.401973127486618
0.256997843721637	0.0719421481370378
-0.0505204495847401	-0.244193368945695
-0.338432534780887	-0.530974122179132
-0.593306526913053	-0.772940809980823
-0.801710541027483	-0.954634130768321
-0.950212692170427	-1.06404053803618
-1.03099608924871	-1.14481853686332
-1.08544898900417	-1.21340141479966
-1.12795112322105	-1.2826478991473
-1.1701467895918	-1.35866806654657
-1.21837271062293	-1.43925317428013
-1.2723523526181	-1.51434030976815
-1.3257521070657	-1.56883810969057
-1.36877092171726	-1.58772729295839
-1.3920462737855	-1.56204230341488
-1.39032238674556	-1.4931224485646
-1.36431824676479	-1.39291971269645
-1.32020172371238	-1.28021585491881
-1.26731022154353	-1.17479715220395
-1.21538790252132	-1.09229534877946
-1.17242025129434	-1.04137567258032
-1.14355550829352	-1.02347261361855
-1.13103092654332	-1.03437202466472
-1.13468325990867	-1.06667906254703
-1.15255375119056	-1.11222140364266
-1.18131867208625	-1.16369987500205
-1.21661572070233	-1.21540297633887
-1.25343703005769	-1.26316642476013
-1.28659425125508	-1.30386063804395
-1.31117810209231	-1.33470914199759
-1.32300025075945	-1.35279188855587
-1.31901851561818	-1.3550643106743
-1.29770307910966	-1.33891131675974
-1.25922195523968	-1.30287258143537
-1.2053086314078	-1.24714733823726
-1.13880881270244	-1.17369179293977
-1.06305126763044	-1.08592389036285
-0.981240323212938	-0.988171423326683
-0.896024631373534	-0.884990401003281
-0.809331341163083	-0.780478246636606
-0.72247029898859	-0.677758240982401
-0.636383389391437	-0.578793379702112
-0.55183852418181	-0.484516687176392
-0.469429310628582	-0.395079809885395
-0.389400817332967	-0.310103824444612
-0.311457711110053	-0.228952369927304
-0.234746314221176	-0.150976504028793
-0.15811764740181	-0.0756271122752647
-0.0805811171826456	-0.00239813400595673
-0.00170201628918351	0.0693661648677307
0.0782720223761744	0.140689520763423
0.158609021596838	0.213042313303273
0.238511306131881	0.28818509554676
0.317545780341974	0.367783333725883
0.395867566697163	0.452848102452434
0.474133901810826	0.543162928993931
0.553180621278616	0.636984643745611
0.633666019833727	0.731318768472682
0.715884926912425	0.82281435398416
0.799814564114715	0.908934378764251
