# Supplementary material for: A multiwavelength photoplethysmography dataset with blood pressure and heart rate reference measurements
Source: Data Brief. 2025 Nov 14;63:112284. doi: 10.1016/j.dib.2025.112284 (PMC12682042; doi:10.1016/j.dib.2025.112284)
Supplement: Supplementary file 1 [file mmc1.zip › ppg_csv/ppg_subject_097.csv]

IR_PPG	Red_PPG
-1.28161542821832	-1.32276055204404
-1.24246152759187	-1.27880857368146
-1.19724680440215	-1.22767187320079
-1.14770736829497	-1.17292336159451
-1.09565985725841	-1.11770419059472
-1.04270953561685	-1.06413240888238
-0.989958544416362	-1.01298929150385
-0.937867199853947	-0.963729713375154
-0.886338066854407	-0.914879502791036
-0.834966173399663	-0.864758826925533
-0.783320042278507	-0.812252832681481
-0.731131068502618	-0.757293885793739
-0.678358605081061	-0.700873483257984
-0.625180845487602	-0.644604866580927
-0.571966674267029	-0.590060942884837
-0.519224816312601	-0.538231696137439
-0.467477663237985	-0.489364721438262
-0.417075269146786	-0.443175836095293
-0.368063366085598	-0.399104102873604
-0.320194403260763	-0.356326836206179
-0.273056501723142	-0.313659959471595
-0.2262152865011	-0.269662660620967
-0.179275239123894	-0.222971159076344
-0.131842052774736	-0.172625758553891
-0.083455802019604	-0.11828037098602
-0.033587658684623	-0.0603069413318367
0.0182753235355926	0.000233187105022785
0.0724951427710206	0.0617969895787811
0.129150458376405	0.122772427417214
0.187962580103773	0.182016338414464
0.248331382362051	0.239318792972233
0.309498022974529	0.295573211958774
0.370799163388409	0.352501889682765
0.431908602021627	0.412014686008335
0.49293117505129	0.475513566621741
0.554266903075633	0.543416598570443
0.616282933681312	0.614959979525708
0.678964426401955	0.688242127395018
0.74175520331529	0.760501785760101
0.803688887666934	0.828625473839638
0.863742242187369	0.889893865359172
0.921217109167406	0.942891989768336
0.975971305657771	0.988272352082085
1.02846417202033	1.02893071424536
1.0796812603459	1.06936536169571
1.13097284206112	1.11438823381858
1.183787002768	1.16762464943438
1.2392813416694	1.23034530032979
1.29788117670796	1.30108309279461
1.35896856620251	1.37610926670259
1.42092002928125	1.45049968040843
1.48161113491196	1.51949629239655
1.5392949235611	1.57994051123583
1.59353599172357	1.63148478626351
1.64578475668266	1.67709375169677
1.69924595776432	1.72241659915062
1.75790474686085	1.77403385505952
1.82485664894236	1.83698762176017
1.90033902316526	1.91221074638442
1.98000327389197	1.99456315838432
2.05402104320491	2.0722241022799
2.10755568370873	2.12798448930154
2.12284433574393	2.14239401103632
2.08219379584435	2.09772048846733
1.96610232066699	1.97782199989758
1.7828183962757	1.79183076245733
1.54646099046484	1.55398308933976
1.27114907102876	1.27851529373808
0.971001605761828	0.97966368884546
0.660137562458398	0.671664587855101
0.352675908912832	0.368754303960193
0.0627356129194877	0.0851691503539241
-0.195564357727274	-0.164854559770513
-0.408105035233095	-0.36708051321993
-0.560767451803614	-0.507272396801135
-0.639691247054716	-0.578087896330251
-0.672303581204917	-0.614225600844828
-0.682125226609623	-0.628732146774511
-0.683869645120991	-0.635131270717395
-0.690322725516404	-0.645599363314092
-0.710595806067187	-0.669172530826915
-0.748991278249315	-0.710283450025686
-0.804658147399238	-0.768114664532281
-0.872166919972337	-0.83715033824485
-0.943009728224165	-0.908880026334159
-1.00775922679266	-0.974181627109557
-1.05836412680402	-1.02570870648174
-1.0900163213543	-1.05957652585355
-1.10214173262978	-1.07586734856586
-1.09826848547325	-1.07798505109323
-1.08483988192779	-1.07132834441952
-1.06939037317452	-1.06187964623087
-1.05870342990583	-1.05512205292516
-1.0574799912667	-1.05534114044692
-1.06772803281476	-1.0651623297593
-1.08878417859641	-1.08520601680553
-1.1177767856006	-1.1138996919893
-1.15037863695281	-1.14765231114576
-1.18170771215655	-1.18151909035954
-1.20718256214525	-1.21020170237873
-1.22316232337977	-1.22904435245864
-1.2273087970614	-1.23479258754482
-1.2187026678301	-1.2260750491765
-1.19778856052936	-1.2035506172239
-1.16615409084558	-1.16963245908953
-1.1261096749625	-1.12782899435154
-1.08015543627346	-1.08185981178925
-1.03050987096133	-1.0347366184785
-0.978814164330345	-0.988060917097734
-0.926026091856422	-0.941825357409612
-0.872500257995485	-0.894837874126902
-0.818256284304692	-0.845583062511322
-0.763349823856796	-0.793119247338063
-0.708178083856487	-0.737644614256075
-0.653558482588381	-0.680581006591586
-0.600531855223487	-0.624165655906089
-0.550011869155994	-0.570658738527158
-0.502459577202735	-0.521483818382259
-0.457687238407642	-0.476681706042235
-0.414834076301792	-0.434885336892839
-0.372548557850655	-0.393822684570283
-0.329375058598427	-0.351146044570861
-0.284255992868684	-0.305261147478059
-0.236962370739702	-0.255911706772339
-0.18821826256204	-0.204319862579624
-0.139394264443103	-0.152705112157526
-0.0918929330251225	-0.103287496335791
-0.0465133753284309	-0.0572656462640614
-0.00307269852567556	-0.0142984581804442
0.0395420291304086	0.027301226417695
0.0829041406972549	0.0698055444575972
0.128383830223296	0.115088394482113
0.176599275829612	0.16385596018501
0.227223632493008	0.215445210159411
0.279223338599388	0.268286038206509
0.331411625378834	0.320819180569241
0.383068089613973	0.372397279959351
0.434347765641967	0.423711646535742
0.48627975479676	0.476547133553988
0.540327429124027	0.532971022705174
0.597693806177581	0.594343187473475
0.658699564981968	0.660622500292171
0.722538583401632	0.730252307321337
0.787525374230355	0.800650601159537
0.851695314310627	0.869119706484093
0.913464475369095	0.933796189889276
0.972087972622835	0.994196440710373
1.02776897866831	1.05108289971495
1.08138691499566	1.10574576203237
1.13395596617274	1.15912108194204
1.1860896056553	1.21123566721625
1.23780517906224	1.26134180511482
1.28882527651572	1.30875509841952
1.33922173972602	1.35390874052853
1.39001797832782	1.39893152530282
1.44331007846859	1.44732047962548
1.50158599360355	1.50265072804693
1.56622168744069	1.56660951376829
1.63551471367914	1.63694557850217
1.70293939691276	1.70604232286099
1.75647389937357	1.76075772591238
1.77970913719439	1.78399202011562
1.7555038198428	1.7579945895033
1.65788642353761	1.66376434620328
1.49210388544328	1.50271379116984
1.27222547186135	1.288374795708
1.01232044909338	1.03427923112277
0.726458083440892	0.753958968719164
0.428707641205441	0.460945879802183
0.133138388688565	0.168771835676842
-0.146180407808192	-0.109031292351849
-0.395179481983289	-0.358931632978877
-0.599789567535184	-0.567397314899235
-0.745941398162332	-0.72089646680791
-0.82025483634735	-0.805090903476376
-0.847205427969517	-0.840905861213236
-0.847915868722574	-0.847969499629242
-0.836156451447296	-0.83897586417128
-0.824125442823363	-0.826384814437119
-0.820797846569804	-0.820491857808901
-0.830801356114315	-0.827627927129322
-0.854034516158733	-0.849036735505741
-0.886216475888436	-0.880947357899517
-0.920332397768974	-0.916045411946542
-0.948690695907286	-0.945995359775897
-0.965125626676908	-0.96415704190781
-0.966765726471675	-0.967588735939039
-0.954853352466152	-0.957772262229037
-0.93436981786025	-0.939955157602756
-0.912574130420973	-0.921453027336895
-0.896946363789545	-0.909561595987315
-0.893245940430624	-0.909737793733001
-0.904246546556061	-0.924460734614406
-0.929360713910313	-0.952917363565379
-0.965091707671433	-0.991456348423707
-1.00607218661442	-1.03460023292279
-1.04634093632016	-1.07630496823127
-1.08050435359468	-1.11110963841455
-1.10452351186624	-1.13493719862843
-1.11602493973709	-1.1455093141735
-1.11421883900051	-1.14239838979199
-1.09963192453471	-1.12671688483095
-1.07380134959621	-1.10054370509284
-1.03894262965027	-1.06633596647701
-0.997554441679121	-1.02651029663318
-0.951968474714435	-0.983149044078113
-0.903947214598561	-0.937723607733124
-0.854466975839596	-0.890879493584336
-0.803770636154276	-0.842431414128157
-0.751669319848976	-0.791650751882784
-0.697953683939578	-0.737788468162032
-0.642711185373364	-0.680629861384847
-0.586407846761694	-0.620829805451486
-0.529747454582646	-0.559843769655982
-0.473441103087733	-0.499437533520066
-0.418027446411146	-0.441037607196204
-0.363813308807299	-0.385276114921377
-0.310928506813138	-0.331940733780017
-0.259438166999972	-0.280321752944615
-0.209437787552519	-0.229720391576697
-0.161052825789402	-0.179812963814428
-0.114319975347863	-0.130713478521408
-0.0690468804218599	-0.0827980165455362
-0.0247580462769527	-0.0364183052825606
0.0192552182226373	0.00842334410235267
0.0638077204172393	0.0523093223632286
0.109651422695793	0.0963950235678569
0.157312410023209	0.142157383137851
0.206991496865361	0.191034823025545
0.258555530641881	0.244026856848254
0.311582332769189	0.301278135346115
0.365433393577847	0.361773970466371
0.419383024850775	0.423392475383453
0.472821845654861	0.483478788199876
0.525479454485525	0.539803525321421
0.577562719215356	0.591493142518328
0.629732065396943	0.639469906774311
0.682916680105067	0.686134528851391
0.738017300538844	0.734425187340199
0.795569734529911	0.786700253395169
0.855480091530895	0.84390632180563
0.916964269652717	0.905336987791988
0.978775467040803	0.969047753751712
1.03964746497731	1.03267576440245
1.09872722574921	1.09428008268742
1.15575523808234	1.15292043922239
1.2109150229982	1.20876465966995
1.26451349772935	1.26269721742284
1.3167371714902	1.3157086736964
1.36762016970208	1.3684745281283
1.41723041207608	1.42133304466909
1.46598014876463	1.47454621051098
1.5149026659975	1.52861638890721
1.56574295113249	1.584510400256
1.62073958732796	1.64368251054162
1.68195984312705	1.70767550393825
1.75011461245817	1.77705057154139
1.8230454876621	1.84974154840775
1.89435667204566	1.91942351387668
1.95280898285999	1.97476252260269
1.98305583863637	2.00029639832013
1.96801674670834	1.97916095255264
1.88685398928811	1.89050510781325
1.734053870481	1.7322467268124
1.52327364486295	1.51801660019517
1.26817056700993	1.26144551860663
0.982401891497877	0.976164272691861
0.67962487290274	0.675803653095947
0.373496765800467	0.373994450463965
0.0776748247670092	0.0843674554409917
-0.194183695621686	-0.179446541327893
-0.428421540789669	-0.403816749197611
-0.61138145616099	-0.575112377523083
-0.729406187159702	-0.67748338736587
-0.781108937632088	-0.729675426191357
-0.804955078068661	-0.753651891703362
-0.815548418603003	-0.764373722674163
-0.826167715123912	-0.776151287814179
-0.846909854460538	-0.800055719186065
-0.883353742347411	-0.841932724083608
-0.935950086553687	-0.901556316613349
-1.00032954531242	-0.973188992501262
-1.06857297594469	-1.04743038511564
-1.1312393249994	-1.1138553113582
-1.17971026283779	-1.16365358205345
-1.20826166767262	-1.19153930177323
-1.21530788117023	-1.19658045793605
-1.20355954884118	-1.18200111567169
-1.17919210613673	-1.1542446297262
-1.15032635599233	-1.12161388151567
-1.12523959465208	-1.09275700725045
-1.11076360620001	-1.07521265209244
-1.11118576448941	-1.07417733564361
-1.12772393614384	-1.09161086131267
-1.15848225230898	-1.12579920415794
-1.198827923048	-1.17155443600049
-1.24221882261594	-1.22118005732743
-1.28144600600009	-1.26609252790946
-1.3100765901388	-1.29875047048874
-1.32373309414148	-1.31435002387363
-1.32080558146927	-1.31166978171617
-1.30235816817431	-1.29271475787597
-1.27131781997687	-1.26136895433109
-1.2312941439906	-1.22169753903154
-1.18545061383305	-1.17662715194344
-1.13578321351689	-1.12749459342632
-1.08299297757089	-1.0744589285479
-1.02689737463291	-1.01733100302127
-0.967120645627766	-0.956322298914539
-0.903743703228472	-0.892453518461345
-0.837667156441631	-0.827511697406141
-0.770575104287804	-0.763571254664038
-0.704541674262534	-0.702339670122438
-0.641430068713396	-0.644679853881137
-0.582282273847802	-0.590495966606696
-0.526978889753155	-0.53895303642892
-0.474414471535108	-0.488899378876624
-0.423131541577623	-0.439357189449474
-0.372027833726372	-0.389929551760733
-0.320749072700405	-0.340932706295872
-0.269652966074154	-0.293137555805871
-0.219452823647173	-0.247227857275276
-0.170722447335673	-0.203252315594899
-0.123480812345452	-0.160318960363976
-0.0770517240151887	-0.116705982666219
-0.0302569899207664	-0.0704163183822812
0.0181758448752073	-0.019927979955078
0.069199234473108	0.035243689217043
0.123199131144668	0.0944181656812648
0.179980346491853	0.156051326807126
0.238937812266309	0.218313896201462
0.299309075411701	0.279764991135322
0.3604000137764	0.339887936764113
0.42172865297021	0.39924909136984
0.483084964092147	0.459177029826761
0.544506848424836	0.521093173630103
0.606154212819394	0.585813106247743
0.668098427939091	0.653140962113169
0.730123328583291	0.721851425231528
0.791669789189495	0.789974447781546
0.85198762281184	0.855358144092804
0.910446712987456	0.916452966777669
0.966879824828547	0.97298906106341
1.02179634835846	1.02614873160394
1.07635028417546	1.07814068345857
1.13204812013812	1.13137121311997
1.19025846813391	1.18754659110677
1.25162248192513	1.24705909667546
1.31557189260514	1.30886965722709
1.38026628397704	1.3709525598335
1.44311740446566	1.4311719846284
1.50175447210684	1.48820695145543
1.55504701202915	1.54209873966295
1.60373834654442	1.59426662282992
1.65040465913284	1.64709082944792
1.6987561249191	1.70321579092485
1.752500731791	1.7647150569247
1.81402212415169	1.83223502674507
1.88307594635024	1.90418612336464
1.95569106002774	1.97601955160554
2.02353474253731	2.03971848055382
2.07406988209704	2.08380646602885
2.09180887019234	2.09428185063565
2.06067828541008	2.05506132676203
1.95913310527725	1.94532164736148
1.79304648770285	1.77264159054299
1.57499701768972	1.54978192179323
1.31756328024071	1.28950340659886
1.03332386035868	1.00456681044656
0.734857343046483	0.707732898822993
0.434742313306974	0.41176243721483
0.145557356143004	0.129416191108742
-0.120118943442572	-0.126545074008603
-0.349708000446901	-0.343360592650533
-0.530631229867129	-0.508269599330379
-0.650310046700401	-0.606378145311392
-0.707760002890795	-0.663818825451541
-0.745786335494409	-0.705582052959619
-0.77795446175533	-0.744547165819638
-0.815404537313736	-0.790205813264173
-0.865577181535136	-0.847891908695959
-0.931526592597673	-0.91896033227836
-1.01186972163196	-1.00144549079149
-1.10136807533117	-1.09078420735558
-1.1920516506456	-1.18048553255159
-1.27475041389866	-1.26290701575896
-1.34088675838665	-1.33042865338342
-1.38429653284569	-1.37710326840321
-1.40268197014157	-1.40030311937674
-1.3982355284241	-1.40161678587643
-1.37718153920127	-1.38661033903995
-1.34832330474834	-1.36353688748372
-1.32094848800916	-1.34133371570951
-1.30266647054763	-1.32743275646675
-1.29782402357766	-1.32602191455485
-1.30692227010785	-1.33732268393028
-1.32707070938642	-1.35812389539545
-1.35317970834527	-1.38324396689339
-1.3794180586887	-1.40718591800129
-1.40050806282734	-1.42538702315916
-1.41260400436505	-1.43485772088345
-1.4136333664204	-1.43424963006175
-1.40310550311267	-1.42347830958617
-1.38157628202177	-1.40309854104627
-1.3500939566971	-1.37372609288161
-1.30989353441907	-1.33577623990356
-1.26236463008637	-1.2896098512113
-1.20911810143313	-1.23598648797584
-1.15200795281524	-1.17657541910233
-1.09307406920921	-1.11415059085892
-1.03435468895444	-1.05219201596009
-0.977533175972788	-0.993956501757933
-0.923532385915626	-0.94138306281844
-0.872270532452329	-0.89440105454231
-0.822748203759814	-0.851115885351693
-0.773484338481515	-0.808781639426383
-0.723139014369054	-0.764975067982795
-0.671046960927032	-0.718379186976292
-0.617430861406575	-0.66887660636153
-0.563234599034258	-0.617071388095619
-0.509672771639533	-0.563670304680031
-0.457691048488708	-0.50905551494234
-0.407569263282392	-0.453163709758984
-0.358832561436135	-0.395715602821515
-0.310497028159102	-0.336681590123448
-0.261530041203435	-0.276679344286971
-0.211291538209537	-0.217046384420964
-0.159735937081953	-0.15949635889573
-0.107312375233962	-0.105435065604769
-0.054658448993368	-0.0552790380072776
-0.00224197001020882	-0.0081685504879554
0.0499049907037345	0.0378385111847294
0.102253363202927	0.0852540004113826
0.155595684157992	0.13647326184104
0.210672278293352	0.193018396263201
0.267799909639631	0.254938711239417
0.326697135785611	0.320663246949257
0.386568475115449	0.38745944869071
0.446411910028493	0.452425493042369
0.505441660590822	0.513660330307303
0.563445752420076	0.571075282814789
0.620882050129558	0.626387053916843
0.678620631132739	0.682217101148633
0.737443908438356	0.740759200653203
0.797574730410678	0.802727128138105
0.858501013005714	0.867061341288562
0.919184690774021	0.931461406467499
0.978506316446401	0.993461408405365
1.03571345638499	1.05150864858732
1.09071119512817	1.1055268168609
1.14411286729977	1.15681057508078
1.19703712022273	1.20744343210441
1.25072176382829	1.25950767616721
1.30608145938704	1.31434213818256
1.36331917759579	1.37205548603095
1.42168950446983	1.43142538471418
1.4795571896177	1.4902528199436
1.53486975614801	1.54614350598909
1.58596309606194	1.59749523936716
1.6323768587953	1.64423446576447
1.6752883903977	1.68787944006344
1.71734741589453	1.7309356874608
1.76196170770936	1.77603501347724
1.81223938021124	1.82520816611613
1.8697634913794	1.87930900452194
1.9332958249994	1.93731092233345
1.9975862845144	1.99527847931325
2.05271176879396	2.04526717560618
2.08453749779372	2.07495510778303
2.07669741494601	2.0688955924211
2.00759537330023	2.00792582975111
1.86701578918594	1.8750183125232
1.66827918998595	1.68207651267155
1.42470610308308	1.4430435261821
1.14961705586013	1.1718624490408
0.85633257569992	0.882476377233616
0.558173189985272	0.588828406746485
0.268459426098996	0.304861633565363
0.000511811423907144	0.0445191536761994
-0.232349126657178	-0.178255936935054
-0.416802860761447	-0.349520542282447
-0.539528863506083	-0.453054713415731
-0.59735301765599	-0.509677551498662
-0.628911358643471	-0.543609175219477
-0.649763309459405	-0.569787935661997
-0.673603240934036	-0.600635234772377
-0.710145542320622	-0.644411722335863
-0.763937315690786	-0.704475537076846
-0.834232675485484	-0.779382700730692
-0.915834688613961	-0.863717424901032
-1.00064838506474	-0.949517211210033
-1.07958955679962	-1.02809957523048
-1.14445652784522	-1.09195438235757
-1.18944915603648	-1.13628139406102
-1.21219684375912	-1.15987164601706
-1.21421138308376	-1.16521930368303
-1.20060862425156	-1.15794149719794
-1.17903789479215	-1.14562762628343
-1.15802011257691	-1.13618431812411
-1.14511896002585	-1.13601609391358
-1.14541664197981	-1.14866099758355
-1.16063437714225	-1.17428821930073
-1.18903518674908	-1.21005308023935
-1.22606029047038	-1.25103900719757
-1.26550135167076	-1.29142612253569
-1.30091967482908	-1.32560830773961
-1.32699685585484	-1.34913232629774
-1.34049771434221	-1.35937568975759
-1.34059057901413	-1.35583570863188
-1.32846695489447	-1.33993289026165
-1.30644073563319	-1.31435616855286
-1.27692373312612	-1.28212915106353
-1.24173047826092	-1.24569813014927
-1.20192499118708	-1.20636823086026
-1.15807429872267	-1.16431687012203
-1.11062922950053	-1.11915881224945
-1.06023268561141	-1.07071217350949
-1.00787012978694	-1.01954286802665
-0.954844392101761	-0.96707644814579
-0.902573021830954	-0.915288107330294
-0.852230586022437	-0.866103500478409
-0.804362540847449	-0.820699725717813
-0.758684846334753	-0.779020334256974
-0.714217384755275	-0.739795162209357
-0.669712444725089	-0.701050527008808
-0.624182277494558	-0.660832411514469
-0.577300041297175	-0.617839599734257
-0.529497687198507	-0.571776511724069
-0.481709410982091	-0.523342279176126
-0.43490458128648	-0.473845816930196
-0.389656883815996	-0.424604708258507
-0.345926016915794	-0.376436770955052
-0.303101463915715	-0.329488525832242
-0.260270543477579	-0.283422377988434
-0.216593912489352	-0.237765626831439
-0.171617243917277	-0.192145881674706
-0.125363123246451	-0.146263545533953
-0.0781614159629414	-0.0997096039930824
-0.0303287966250468	-0.0518422352203761
0.0181061205485692	-0.00185086415248347
0.0674442335449314	0.050952154677933
0.118072158656404	0.106675225478919
0.170119374478862	0.164465192941531
0.223293996714005	0.222573768725768
0.277022447590168	0.279013540328379
0.330815866821122	0.332480484431361
0.384642892772858	0.383036275267326
0.439053324120593	0.432201755520077
0.494943340670446	0.48241304092733
0.553071713379958	0.536070361293281
0.613576976394067	0.594566453039537
0.675747305746479	0.657673999889508
0.738178232042735	0.723496517645173
0.799245213019356	0.789016450066364
0.857661782309711	0.851103969610142
0.912904656439915	0.907633250021626
0.96537039496799	0.958271943116245
1.01621142609199	1.00460699695269
1.06691210014126	1.04950352075668
1.11879080971982	1.09596062369423
1.17262284992878	1.14600505824388
1.22846296301455	1.20011473020801
1.28564089843582	1.2573300078565
1.34292027875071	1.31587935201271
1.39884743192418	1.3739882865808
1.45223719622987	1.43052559567415
1.50261418793367	1.48523055953425
1.55044115934726	1.53850686534614
1.59710939028077	1.59104578021292
1.64473936179175	1.64360423837428
1.69579533690505	1.69703727923348
1.75244765362834	1.75234237906145
1.81559668758276	1.8103006707422
1.88359132022508	1.87044410178478
1.95093754201457	1.92948703873587
2.00754964196902	1.97986232019406
2.03917972416071	2.00928127617949
2.02939527270388	2.00201800583946
1.95575385009998	1.93236209399225
1.8086290456215	1.78744001137565
1.60191928102816	1.58180752457476
1.34952297807965	1.33002040017463
1.0653385585357	1.04663440476034
0.763264444156025	0.746205304916957
0.457199056700333	0.443288867229563
0.161040817928339	0.152440858283226
-0.111311850400242	-0.111782955336982
-0.345960526525697	-0.334826807045988
-0.529006788688313	-0.50213493025872
-0.646552215128376	-0.597919643095588
-0.698064537214956	-0.64632209238682
-0.724695673400379	-0.673421608559418
-0.742558474816486	-0.695492063783849
-0.764817639534836	-0.725045379777063
-0.799865334347779	-0.769092154220858
-0.85076097845068	-0.828897832902131
-0.915745934103329	-0.901007674222501
-0.989448788130864	-0.978974596140614
-1.06438445136688	-1.05517840950691
-1.13251690288389	-1.12232061454352
-1.1867839612757	-1.17452594922224
-1.22244538689757	-1.20818244528203
-1.23803505197389	-1.22254182778142
-1.23569480012888	-1.21995057979502
-1.22077482999069	-1.20557181220453
-1.20073605487789	-1.18655578851063
-1.18354045722395	-1.17070759038728
-1.17591396934791	-1.16486008686057
-1.18197649129394	-1.17338933468282
-1.20259006157891	-1.1973273033335
-1.2354801290885	-1.23425391702539
-1.27594038745899	-1.27890077975922
-1.31786966819774	-1.32432563790115
-1.35493765395147	-1.36343101984682
-1.38171054048385	-1.39044433628517
-1.39453763339713	-1.40195966706686
-1.39197735445388	-1.3972852260277
-1.37466266483817	-1.37802360179942
-1.34470972006707	-1.34707562368838
-1.30491559684136	-1.30750755429283
-1.25800778625788	-1.26174355489897
-1.20615071730783	-1.21134011777161
-1.1508068987035	-1.15728392373591
-1.09289940776159	-1.10047379961887
-1.03311168022331	-1.04197751187998
-0.972146168196119	-0.982912283573608
-0.910837311204672	-0.924147630562614
-0.850111379154141	-0.866093565557771
-0.790839333014755	-0.808706528641273
-0.733670131235553	-0.75173771812436
-0.678955624455579	-0.695105834959874
-0.626804587867102	-0.639186954597771
-0.577173382419841	-0.584919096390426
-0.52989442669796	-0.533689609481343
-0.484646008170787	-0.486915244994462
-0.44089671011869	-0.445310483205743
-0.397845698738111	-0.408112109352424
-0.354432555283744	-0.372762833731465
-0.30950707868129	-0.33545680968049
-0.262140931946365	-0.29246836075909
-0.211937885714001	-0.241639405711006
-0.159197146051805	-0.183239596158686
-0.104868772902148	-0.119815225596481
-0.0502963500349269	-0.0552001436893061
0.00318996066129276	0.00683540815200974
0.054698873194747	0.0637647797106783
0.104084023375443	0.11490000077263
0.152017229651368	0.161295552699254
0.199780876289347	0.205201413909268
0.248863684596044	0.249385445020332
0.300527384980252	0.296489504920465
0.355492205365324	0.348455983245145
0.413801684813824	0.40605402967019
0.474841422251842	0.468634046910172
0.537468962509534	0.534272660389749
0.600262214643325	0.600315628805809
0.661884710609418	0.664160253021086
0.721453593070991	0.724036454035805
0.77875773096919	0.779522935109106
0.834255560154568	0.831645085608647
0.888856557469856	0.882525207299012
0.943541896301235	0.93462549257908
0.998960516517211	0.989773848562812
1.0551846140628	1.04837559523865
1.11173243046731	1.10919861489962
1.16779430248003	1.16982556203252
1.22250508120437	1.22756951990382
1.27516529470311	1.28050465604508
1.3253947809222	1.32821730247413
1.37320205581528	1.37196925079512
1.41893635744234	1.41419071112373
1.46317602988991	1.4574998910856
1.50670160491317	1.50374067092431
1.55062991875783	1.55359521863231
1.596579177572	1.60694837392093
1.64658486789618	1.6635475057506
1.70253652991136	1.72324172261358
1.76508137338039	1.78542791237561
1.83214788880801	1.84782753885066
1.89751824823819	1.90505393331356
1.95013310183904	1.94765872002286
1.97481180413599	1.96240936457951
1.95467657857701	1.93423554032751
1.86747363203217	1.84166170806618
1.70995338531746	1.68580279345852
1.49604039086117	1.47919955299839
1.23965920109159	1.23439274317964
0.954734368437033	0.963923120496121
0.655190445325784	0.680331441441681
0.354951984186139	0.396158462510175
0.0679435374463967	0.123944940195453
-0.191910342465148	-0.123768369008633
-0.410685103120201	-0.334440708608232
-0.574456192090464	-0.495531322109492
-0.667890873843539	-0.592208053373648
-0.715755692652772	-0.646488716944759
-0.741481643880948	-0.679879982471812
-0.757924144587377	-0.703457335717742
-0.775331880178478	-0.726273478316296
-0.800324145058524	-0.754637024458517
-0.835610108669919	-0.791921329876394
-0.880284231645095	-0.838588914156015
-0.930550329211948	-0.89234751203137
-0.980798064425511	-0.948600315516011
-1.02495634491062	-1.00136901787266
-1.05793309502368	-1.0446575200755
-1.0768632638066	-1.07394151125655
-1.08184825503038	-1.08736574910779
-1.07595547505994	-1.08636289301152
-1.06452282675635	-1.07558635812656
-1.05404150787243	-1.06215376475184
-1.05089024353079	-1.05423115598608
-1.06009326963992	-1.05908837971626
-1.08425172060291	-1.08107468506457
-1.12284629531869	-1.12023649098926
-1.17213933212314	-1.172152924485
-1.22582948990954	-1.22908937429658
-1.27638416754546	-1.28206775259628
-1.31669785908075	-1.32313804600166
-1.34157601204861	-1.3471037947668
-1.34860471333392	-1.35221615477785
-1.33821046596344	-1.33980642848504
-1.31300498615581	-1.31320572110974
-1.27668808680161	-1.27643356760471
-1.23288424403132	-1.23304487684509
-1.18429565431645	-1.18539335614045
-1.13240619427468	-1.1344711768662
-1.07772829197277	-1.08030358930933
-1.02035203602161	-1.02268416731243
-0.96047634954646	-0.961910474049016
-0.898694427162182	-0.899158201093216
-0.835999066437518	-0.836289111494749
-0.773604751252669	-0.775204359737376
-0.712670060041082	-0.717147724393207
-0.654010790295974	-0.662338453491308
-0.597931150914377	-0.61008320278656
-0.544230585766988	-0.55929014347457
-0.492332956322121	-0.509077372578156
-0.44147520490265	-0.459107113446439
-0.390926689342523	-0.409508460461271
-0.340207629637158	-0.360547951997497
-0.289272016451329	-0.312342938075661
-0.238580770541388	-0.264827802089039
-0.188967379278504	-0.217955169000045
-0.141301105486741	-0.171888555964794
-0.0960784245490602	-0.126929536068747
-0.0531092266036385	-0.0832009942463736
-0.0114446565612093	-0.0403418841386567
0.0303958399421549	0.00260649009372813
0.0739856008741136	0.0470498028217639
0.120511283670062	0.0943897033085044
0.1704220379	0.145418996824223
0.223347399248773	0.199898707218475
0.278323544003593	0.256617247757197
0.334218886460599	0.313988045284067
0.390196205381921	0.37092797842148
0.446045148668813	0.427521728597666
0.502261564428416	0.485038799536091
0.559850815801759	0.545279557795793
0.619904317402744	0.609634260221627
0.683084246332123	0.678320349159837
0.749216533431143	0.750066304457756
0.817164273142373	0.822294445731093
0.885082882737598	0.89177686796916
0.951030870324945	0.955670781859231
1.01372387326797	1.01263575788663
1.07310980156617	1.06356150171034
1.13046065516434	1.11150163453989
1.1878352565596	1.16064499117463
1.24710109532548	1.21462263770239
1.30899359711235	1.27494991893283
1.37267331709083	1.34044210586329
1.4359882151476	1.4078796102198
1.49635594571279	1.47348589737534
1.55191578827035	1.53448194601007
1.60244544068429	1.5900841550535
1.64964866879767	1.64161532317224
1.696731188157	1.69182014544894
1.74742819241738	1.74376413849294
1.8047134369373	1.79969027724638
1.86938499842975	1.86001105667666
1.93874542035994	1.92238879765388
2.0056876900624	1.98092898010727
2.05856527686263	2.02582839528563
2.08218105043463	2.04391378430175
2.06003245130512	2.02029544762972
1.96207699308538	1.93023603977256
1.79248443018053	1.77041994430217
1.56508478422468	1.55412065256115
1.29370807685195	1.29461165589212
0.992184329696459	1.00516644563768
0.674343564392312	0.699058513140465
0.354015802573627	0.389561349743074
0.0450310658745187	0.0899484467881236
-0.2387806240709	-0.186506704381773
-0.483589245628513	-0.426530612424003
-0.675564777164208	-0.616849785995953
-0.800877197043869	-0.744190733755009
-0.856761120173614	-0.80459907701867
-0.881026710704293	-0.836938657181871
-0.889576138138393	-0.855540670328759
-0.896615779997111	-0.872502009168655
-0.912593967411882	-0.895951200574021
-0.943094053866405	-0.929409267908205
-0.988694063327289	-0.972226433254831
-1.04563848588553	-1.02073486486018
-1.10712627886158	-1.06967059460408
-1.16503614430681	-1.11354846208935
-1.21181990808902	-1.14780692305231
-1.24217013919016	-1.16964066536477
-1.25409512415239	-1.17850190478445
-1.24918846046116	-1.17618644470539
-1.23206174164281	-1.16639792268798
-1.20912925221125	-1.15386525488466
-1.18715754244952	-1.14330770116518
-1.17202191392101	-1.13863288657751
-1.16789957025778	-1.14258547108714
-1.17687582709215	-1.15672964279946
-1.19884041150984	-1.18144475100689
-1.23158617470771	-1.2157189934197
-1.27110456778829	-1.25684215827732
-1.31210350754979	-1.300345821332
-1.34873690233721	-1.34045839224639
-1.37548316493898	-1.37109172618928
-1.38803767066385	-1.38711094698509
-1.38401809786304	-1.38545036646463
-1.36329694757493	-1.36566675571942
-1.32786315965004	-1.32976387537001
-1.28120581993673	-1.28146493882097
-1.22735891625797	-1.22524179039814
-1.16989423346408	-1.16532289588278
-1.11118579278807	-1.10489785486296
-1.05218965387304	-1.04574377293121
-0.992766173065152	-0.988317939801291
-0.932331418419679	-0.932149072401609
-0.870528750131411	-0.87632695947813
-0.80765424809119	-0.819985803558124
-0.744693892396366	-0.762689026231457
-0.683010003541648	-0.704575722027567
-0.623855317541944	-0.646241379366032
-0.567934250039554	-0.588500181633344
-0.515199416426053	-0.532192838116474
-0.464955934583577	-0.478085141534997
-0.416181463425731	-0.426771922388887
-0.367898247100472	-0.37849538210521
-0.319467860996847	-0.332964255278481
-0.270725826361003	-0.289322257934324
-0.221908373294413	-0.246293548475748
-0.173403344511414	-0.202461679962874
-0.125453304610266	-0.156600539272224
-0.0779469998093584	-0.107945153180827
-0.0303730811177023	-0.0563171675773299
0.0180593503702618	-0.00208621918909666
0.0681805572168889	0.0539971229638619
0.120575003452839	0.111019182934225
0.175338823190394	0.168123459546203
0.231983298359389	0.224691928182181
0.289561746571948	0.280430962435814
0.34699071416749	0.335379236413849
0.403424620148885	0.389867234804272
0.458513024437158	0.444386257347091
0.51243292689774	0.499334414407197
0.565722828111159	0.554724779728958
0.619046129053766	0.610073869658776
0.672985412715145	0.664645721780283
0.727909149504243	0.717945885648639
0.783942409080494	0.770129950485087
0.841052995385409	0.82209217191372
0.899200497108883	0.875228678641031
0.958458753555598	0.930987439060862
1.01903187676298	0.990339600675481
1.0811229778986	1.05335152605293
1.14469301529434	1.11905222411621
1.20925723158356	1.18570955852247
1.27390123001538	1.25142388207273
1.33755642730637	1.31474969877761
1.39938269049457	1.37506606280054
1.45903163646539	1.43261510454475
1.51665011239804	1.4883089061337
1.57268686877277	1.5433884819018
1.62770240422231	1.59899778046036
1.68235144890486	1.6558574812542
1.73755116157857	1.71423127107845
1.79465147673715	1.7741811827681
1.85531409632874	1.83586441150848
1.92086899606032	1.89955633444328
1.99110811963362	1.96508928588404
2.06273146782665	2.03046142913463
2.12795346365468	2.0899157652462
2.17400234484827	2.13256240351005
2.18419467858311	2.14273683615819
2.13900666558653	2.1004209558256
2.01523552751736	1.97935410511997
1.82146396867021	1.7879708531324
1.57179864906325	1.54082009071328
1.28034622871465	1.25245070871301
0.961213367642571	0.937411597981975
0.628506725865197	0.610251649370578
0.296332963400691	0.28551975372921
-0.0212012597327765	-0.0222351980917348
-0.309989283517035	-0.298464315241862
-0.555924447933915	-0.528618706870778
-0.744900092965247	-0.698149482128088
-0.862809558592861	-0.791576752337525
-0.911027788775932	-0.836967616916785
-0.930920037164317	-0.858873211862405
-0.936882957986555	-0.871118753965242
-0.941955928963186	-0.885635448811449
-0.956403592707314	-0.91110769597417
-0.986603782311341	-0.952037955775633
-1.03432979369771	-1.00838188584903
-1.09662559252974	-1.07586967186165
-1.16651564423571	-1.14706660974074
-1.23463670756892	-1.21309519700178
-1.2915440050672	-1.26569036111189
-1.33008811413298	-1.29909076765781
-1.34713086803922	-1.31132852889657
-1.3440743519234	-1.30461239116345
-1.32610548950043	-1.28461328504365
-1.30053882113706	-1.25878820916676
-1.27493977316323	-1.23438715722562
-1.25561477822681	-1.2169694394207
-1.24671806886835	-1.20985635432631
-1.24996450414044	-1.21432571405129
-1.26479105729082	-1.23001557999919
-1.2887677246327	-1.25515710113019
-1.31810395466767	-1.28660769950631
-1.34815703603597	-1.31987826896223
-1.37390482417246	-1.34941865166877
-1.39045619845664	-1.36937409171044
-1.39372355010889	-1.37481803137705
-1.38121811552213	-1.3630904066933
-1.35270815951771	-1.33464119438412
-1.31037581637619	-1.29296889619951
-1.25823977465061	-1.24357327154074
-1.20098587946905	-1.19217515556424
-1.14265238071128	-1.14281676508979
-1.08565000019791	-1.09660932801906
-1.0304279304596	-1.05167408638335
-0.975847848353555	-1.00427695446162
-0.92008634029163	-0.950634846331549
-0.861670823717784	-0.888637984800841
-0.800228430386136	-0.818850154341814
-0.736711778012857	-0.744512437296479
-0.673077431508789	-0.670571087419392
-0.611585932563345	-0.601995681753752
-0.554018686041342	-0.542017608900687
-0.50108486440657	-0.491073903618893
-0.452215924136549	-0.446929328579343
-0.405863010502593	-0.405900077975962
-0.360206559930273	-0.364567313607428
-0.313952577725555	-0.321148794977662
-0.266827293072387	-0.275913029327148
-0.219533980938755	-0.23050708717842
-0.173237457710912	-0.18668547589842
-0.128895471373266	-0.145293711375154
-0.0867620775987137	-0.105988657010396
-0.0462195757707456	-0.0675031467227789
-0.00594533260414517	-0.0281096060868944
0.035680065879895	0.0138450820741487
0.0800615597040938	0.0593837371395557
0.127944457206381	0.108510124404981
0.179247334261362	0.160288062064155
0.233273785261654	0.213440409273889
0.289154119289484	0.267084335685469
0.346239659148723	0.32116815923251
0.404248816314904	0.376434190691475
0.463141700515891	0.433922862481175
0.522870089721923	0.494216721910656
0.583194989556455	0.556844221776577
0.643685925950984	0.620288072965974
0.703887144926575	0.682676461025213
0.763526080026733	0.74270271764834
0.822631654465415	0.800157904549879
0.881501150808058	0.855844805720995
0.940554806165458	0.911085803608123
1.00016848314841	0.967156761327547
1.06054661751154	1.02484835786839
1.12165772573503	1.08424348674371
1.18325114994833	1.14478977364966
1.24496042814939	1.20563841964421
1.30644598422376	1.26603515545198
1.36751745636419	1.32558935722022
1.42818239064187	1.38439864785625
1.48857880810152	1.4430383173091
1.54881541040528	1.50238568040631
1.60882078862929	1.5632596018693
1.66833824322067	1.62601610383123
1.72716176928176	1.69039427421275
1.78557498329577	1.75581979628752
1.84476607543674	1.82207315437951
1.90683808086488	1.88984594965155
1.97405964843155	1.96053311798084
2.04727902812303	2.03491144480116
2.12384801644027	2.11097407986343
2.19579455879931	2.18175510419497
2.24917302827048	2.23425639012746
2.26533516065092	2.2504058419671
2.2229939286935	2.2094570749016
2.0946143935099	2.08573570283824
