# Supplementary material for: A multiwavelength photoplethysmography dataset with blood pressure and heart rate reference measurements
Source: Data Brief. 2025 Nov 14;63:112284. doi: 10.1016/j.dib.2025.112284 (PMC12682042; doi:10.1016/j.dib.2025.112284)
Supplement: Supplementary file 1 [file mmc1.zip › ppg_csv/ppg_subject_098.csv]

IR_PPG	Red_PPG
-2.2818511244287	-2.16329988610313
-2.20186881542075	-2.06956142004707
-2.07008033971435	-1.92380048133178
-1.91350422709294	-1.75400582633428
-1.75915900733997	-1.58816621143158
-1.63406321023886	-1.45427039300069
-1.5533379392197	-1.36762508767466
-1.50805612733228	-1.31343862927841
-1.48774932662224	-1.28068315674697
-1.47650011945819	-1.25639910799177
-1.45686579375074	-1.22822708868776
-1.41386476476827	-1.18562740966818
-1.33527076501524	-1.12094867594171
-1.22084518412131	-1.03089702971256
-1.08443208656536	-0.917211151459711
-0.938210134902052	-0.788608914767805
-0.79435799168607	-0.65830145051887
-0.665054319472089	-0.538714054113975
-0.563255997706997	-0.440700172004598
-0.494789262620379	-0.369968497177541
-0.455045970579833	-0.32536286253931
-0.435386838784869	-0.301002569575108
-0.425664388868702	-0.289276113402093
-0.417582415804476	-0.283407450174353
-0.406455270606696	-0.278506554448739
-0.3908982682247	-0.271114322703783
-0.371133135892572	-0.258078796337116
-0.347064731747962	-0.236082770441478
-0.317190830829067	-0.202580190766435
-0.278988619168057	-0.157423070417843
-0.230534529842394	-0.103499672065193
-0.172129463653244	-0.0455248733155202
-0.106854513547738	0.0120371707957621
-0.0400315533254739	0.0663072853818806
0.0218958768223247	0.115998735081021
0.0727342566903358	0.160725894223335
0.108098045614698	0.200424497161102
0.126930581803704	0.23510156294329
0.132466234538713	0.264808977535215
0.132040695036596	0.289882114690762
0.135413321887625	0.311453692017651
0.151962606101195	0.331743904590762
0.187815962366437	0.353576624840605
0.243965684268758	0.379270802224009
0.315951344598449	0.409615497752704
0.395137794636021	0.443517333919933
0.471068592218046	0.478405716788019
0.534155587946787	0.511097574602091
0.577932996995651	0.538741853819643
0.600233822781501	0.559541917518118
0.603137522225055	0.573036793545909
0.592042771662258	0.579933185596731
0.574344341180893	0.581719438001654
0.558122935891842	0.580405022337993
0.551112750471855	0.578440300559227
0.559856607860859	0.578708076313773
0.588677868033444	0.584595761977476
0.638398729305749	0.599751055600266
0.705331448803627	0.626836923734113
0.781340294515595	0.665570971388709
0.855528561669145	0.711560020594252
0.917245763213188	0.757121116228869
0.959185540599457	0.793934427557331
0.979380985817272	0.816318566311459
0.981604567751186	0.823455964826336
0.974169388861123	0.819474574933837
0.96747626555546	0.811668481727279
0.971038561308526	0.807826458889531
0.990799735397741	0.813520129171515
1.0274463963296	0.830331335713055
1.07639520769928	0.856052610589956
1.12973468422617	0.886867863034694
1.17945058287441	0.920068961839464
1.22061952139931	0.955747437518052
1.25330897065052	0.996710955193472
1.28230080258522	1.0465887091086
1.31448354639129	1.10689528785397
1.35471492719069	1.17430246752401
1.40159041865811	1.23900000901208
1.44448651550619	1.28457127736672
1.46298864122397	1.2898124134539
1.42402641514297	1.22675919974313
1.26353069565682	1.0548619560713
0.991963014847091	0.788785855772429
0.634896563749939	0.451205979998919
0.217904533401501	0.0647974099031698
-0.233439885162079	-0.347764773362418
-0.693563500904658	-0.763805488645445
-1.13689312279009	-1.16064965479351
-1.53785555978224	-1.51562219065422
-1.87087762084495	-1.80604801507517
-2.11038611494209	-2.00925204690395
-2.23080785103751	-2.10551255354341
-2.24515191981763	-2.10112881911474
-2.18546981788097	-2.02720700748223
-2.08350009599475	-1.89674835507439
-1.96058904072689	-1.73017465181773
-1.83164379858229	-1.54790768763873
-1.71157151606585	-1.37036925246388
-1.60847891368799	-1.21798113621968
-1.51834522709818	-1.11052198252215
-1.43885917782931	-1.03912857714957
-1.36744079444692	-0.991836550649116
-1.3015258491032	-0.959740031867421
-1.23821958640564	-0.934076510692042
-1.17419219026565	-0.906981051960071
-1.10626776584538	-0.871529971976467
-1.03232160293848	-0.821996846098928
-0.951807980768059	-0.754878961280528
-0.865712832533746	-0.670284506218554
-0.776286837939171	-0.572574715757141
-0.686837987462198	-0.469682583120069
-0.601368018655626	-0.371420370551617
-0.523719047476182	-0.287139560816444
-0.456388892836387	-0.22310632720501
-0.3996772743975	-0.180711964604913
-0.351739407009757	-0.156716924935631
-0.30953224707286	-0.145241346837733
-0.270014672584293	-0.139954700620049
-0.230890125204383	-0.135338362220216
-0.190607038073429	-0.127004951469356
-0.147913656077591	-0.111421896720059
-0.10153969073254	-0.08538933390029
-0.050226208175831	-0.0458188803736709
0.00700682498985369	0.00968322114828528
0.0704970693944351	0.0814081493229984
0.139695577747877	0.166034157817905
0.213234932386756	0.25621049749785
0.289288529952267	0.342063686878048
0.365968445537363	0.414457930746316
0.441537951544761	0.468625694614598
0.51445927459753	0.506106642798022
0.583343784825996	0.533626782490425
0.646779962078673	0.559402687420834
0.703111122445227	0.588852308431181
0.750402127456839	0.621920723769043
0.786715604412928	0.65333985868959
0.810642821771259	0.675670152481986
0.822049456311837	0.683699222267931
0.82283361622471	0.678039805326291
0.817186982534376	0.665873206075274
0.810946543981957	0.658158045682314
0.810130983854236	0.664674043136396
0.819245815660108	0.689667818920283
0.840134744300514	0.730712703948197
0.871905241122561	0.781431083238
0.911730073471689	0.835894757466311
0.955751619427138	0.89142666439247
0.999616824018367	0.948358188513725
1.03888832105805	1.00771489421252
1.06968744241599	1.06876409316833
1.08946849622825	1.12798486312504
1.09760454650809	1.17995658521208
1.09554759855714	1.21936627002711
1.0864486610798	1.24278503596647
1.07441449970055	1.2496718603633
1.06370611431023	1.24276741468074
1.05796160784804	1.22771083212107
1.05949662229707	1.21151286885793
1.06892719576752	1.20027243775528
1.08532749160989	1.19729978668526
1.10692246065321	1.20261583038464
1.13211159074196	1.21383872874194
1.16027748865379	1.22763069799442
1.19164005345542	1.24068069319081
1.22579381206022	1.24954121509844
1.25927967062113	1.24920982498087
1.28303731530458	1.23098890838445
1.28088236492574	1.18097143520313
1.21935377185562	1.03957101889225
1.03212655711265	0.796941396703074
0.734548314029686	0.474397847148967
0.353419527303998	0.0932556487432847
-0.0844593183671276	-0.325169920000616
-0.552287738286409	-0.759563580569377
-1.02326524775656	-1.18861005444964
-1.47059136208031	-1.59099406312805
-1.86746559656036	-1.94540032809125
-2.18708746649944	-2.23051357082588
-2.40265648720027	-2.42501851281859
-2.48737217396556	-2.51160272549691
-2.47856472121376	-2.50199900398024
-2.38999359696955	-2.41147608166555
-2.23643748290409	-2.25438778577823
-2.0425079975457	-2.05573329761433
-1.83281675942269	-1.8405117984699
-1.63197538706337	-1.63372246964101
-1.46459549899607	-1.4603644924237
-1.35361515837788	-1.34370035382655
-1.28219460092795	-1.27388355481296
-1.23275686369754	-1.23653397078249
-1.19184479850223	-1.21560370015729
-1.14640473665972	-1.19142248716991
-1.08628365013203	-1.14511613389457
-1.00592019344928	-1.05997643198898
-0.903770358387214	-0.932932537843334
-0.785181624850178	-0.781578120908431
-0.659439535609273	-0.622415002434453
-0.534676397760989	-0.471945003671583
-0.419024518401815	-0.346669945870003
-0.322120651896743	-0.263259677660489
-0.251705556772424	-0.224977199282524
-0.211446357887172	-0.222515117831355
-0.199927173753306	-0.238873230411384
-0.210203516130178	-0.255454105274692
-0.231098850612923	-0.257899685710021
-0.250053341521795	-0.239813028217443
-0.256463540833292	-0.203373059965813
-0.244158887887122	-0.156891814132346
-0.212161441677018	-0.110623038723845
-0.16377545968354	-0.072836812799235
-0.104729833777768	-0.0474284535908453
-0.0412673323412667	-0.0331886724881603
0.0212419491605072	-0.0245095775175487
0.079038204314439	-0.0131308019481528
0.130232625654194	0.00958888201185401
0.17473244119025	0.0502056229690035
0.213838371133596	0.1110145899649
0.249611245297436	0.189076151786046
0.284193790022355	0.276937567709587
0.319256259857365	0.364480465445585
0.355669459501654	0.441093031669704
0.393429798121854	0.498005348743987
0.431939407263527	0.530654331773649
0.470640892167717	0.540425464358325
0.509601226039149	0.534862709378609
0.549569628509063	0.525598455402226
0.591511354904538	0.524308440995264
0.635998961613476	0.538583855151463
0.682747509179053	0.569895717177858
0.730509521085311	0.614192809801343
0.777541516549059	0.664114395085276
0.822435547018664	0.711756962724239
0.864751177584483	0.751483852004663
0.905107081830174	0.782102416738054
0.944684267914285	0.807164106591193
0.984348232976137	0.832807694650989
1.02388999297056	0.864281975435295
1.06185559014685	0.903179513346816
1.09610088500832	0.946560437484298
1.12483566746272	0.988070491386506
1.14769555432883	1.02079119814479
1.16632417105148	1.04068864647577
1.18400713702362	1.04885146313356
1.2045270818027	1.05141733960147
1.23109997401609	1.05739332362977
1.26595262593641	1.0754379124336
1.31013380640551	1.11080005371266
1.36272273206434	1.16316087304364
1.41918908473837	1.22558474164728
1.46947314751658	1.28448970575926
1.49683212175105	1.32044757185729
1.47870366854552	1.31001240324858
1.36277490020431	1.2056758551019
1.12678248805631	0.983482087143317
0.796170941540999	0.668892348730563
0.396384770097835	0.28736788922138
-0.0471315168337174	-0.13563004202649
-0.508933409814193	-0.574640195655307
-0.963576399404125	-1.00420132230733
-1.38561597616405	-1.39885217262482
-1.7496076306545	-1.73313149725003
-2.03010685343602	-1.98157804682522
-2.20166913506914	-2.11873057199265
-2.25166362324235	-2.14612442281293
-2.21241751046488	-2.09167360099595
-2.11732550009149	-1.98612941605052
-1.988839399426	-1.84399915039146
-1.84268765667381	-1.68070063157745
-1.69459872004033	-1.51165168716719
-1.56030103773096	-1.35227014471939
-1.45544726858165	-1.21797383179272
-1.37572069404183	-1.11583622321739
-1.31268858138369	-1.02956190344187
-1.25895406259251	-0.952900749654592
-1.20631643845113	-0.879697496875381
-1.14756440131169	-0.804684943235113
-1.07794758709239	-0.723926846919034
-0.995836065513689	-0.635291970249001
-0.902407631621457	-0.538914255440104
-0.80074251113432	-0.437414201902264
-0.69500752447524	-0.335594128632406
-0.59017447662781	-0.239626250455404
-0.49209057803238	-0.156110964926047
-0.40729694541911	-0.0911610165909851
-0.342140655758832	-0.0491492845070796
-0.30121674347969	-0.0311502312803136
-0.285618532034501	-0.033962907555179
-0.291735175772408	-0.0502834678694109
-0.31119694138172	-0.0699633002461992
-0.332096984281956	-0.0822469864705592
-0.341263635143639	-0.0785670613014798
-0.327169802767359	-0.0547185219115888
-0.28272509958005	-0.0111122188438755
-0.206923354849701	0.0489319086152694
-0.104251900039399	0.121563003637172
0.0148963485478663	0.203851673468573
0.14041728670053	0.293501826452048
0.263262203559039	0.387579284218522
0.37440292161588	0.481804738784579
0.468556247343732	0.570972353474903
0.544656772016808	0.650008428198563
0.604710251444633	0.715265690172635
0.653293100244927	0.765690510096898
0.696219747229501	0.803016538053786
0.739103961790464	0.830562284451576
0.786113918914329	0.851381954127711
0.839002273795034	0.867027165788348
0.896512603870229	0.877639900121656
0.954498314315856	0.883045728448962
1.00704592154018	0.884125958414546
1.04856673331034	0.884043408338923
1.07616053290684	0.888638724826627
1.09098878637693	0.904963622753742
1.09779820253205	0.937984030463992
1.10287477135923	0.987392321877893
1.11156964394735	1.04684845267008
1.12655959666119	1.10598774015909
1.14744556642967	1.15369349085741
1.17161422486097	1.18124022044623
1.19577418059913	1.18461319565705
1.21743596752976	1.16567177735051
1.2358082635558	1.13198804177398
1.25192135613136	1.0951549996983
1.26803169603087	1.06761198455954
1.28648948803058	1.05871293712878
1.30850924318441	1.07158973014798
1.33355828863024	1.10234977736595
1.35986889711336	1.14209596889846
1.38573497248258	1.18103980173662
1.41063611090541	1.21283666230338
1.43558282097211	1.23697112745365
1.46251125170757	1.2579702948514
1.49248675043261	1.28156408341911
1.5227845506954	1.30908586698325
1.5438831693151	1.33241588919392
1.53803553167008	1.33211352105286
1.46768476411468	1.26855189834365
1.25826245732534	1.06613443944886
0.927292250734472	0.74201399359408
0.504587025707387	0.326932939350573
0.0199596636094173	-0.148366344710387
-0.496776954194108	-0.653141480017526
-1.01580994633786	-1.15665008799957
-1.50732643145652	-1.62814979008525
-1.94151352818474	-2.0368982077033
-2.28855835515722	-2.35215296228243
-2.51864803100861	-2.54317167525138
-2.60196967437359	-2.59511838196622
-2.54896868327075	-2.54375782688552
-2.41080039262611	-2.42047525962636
-2.21871682643544	-2.24636017932199
-2.00397000869456	-2.04761422456783
-1.79781196339923	-1.85043903395926
-1.63149471454527	-1.68103624609169
-1.53337810067179	-1.5644318187017
-1.49344513109881	-1.4912462714006
-1.4927280722595	-1.44923583386466
-1.51063983676682	-1.42809060257891
-1.52585707738716	-1.4151066767747
-1.5206923261451	-1.3969007153807
-1.4840368710176	-1.36113386188936
-1.41234203669087	-1.29806077422668
-1.30549376745797	-1.1994679819607
-1.17736154624017	-1.06772745504118
-1.03816341927589	-0.917746399219166
-0.898117432803565	-0.76268762873427
-0.767441633061605	-0.615713957826088
-0.656821833359293	-0.489988200734219
-0.575499388040094	-0.400470646835321
-0.527435420230876	-0.351282953288152
-0.511803329922925	-0.341139609773377
-0.522212725813328	-0.362963368498978
-0.547276696614368	-0.404279372929262
-0.572394752616979	-0.448706775313136
-0.582417140294594	-0.478916173441293
-0.564600713999432	-0.480266260849495
-0.511217632050278	-0.443823292527846
-0.419812849498352	-0.367784641312825
-0.299100995341161	-0.254790993834315
-0.161986486947804	-0.12062671533844
-0.019469546758783	0.0218122393527446
0.117449602785397	0.159629915417183
0.237770739244233	0.280544791488827
0.331245592466456	0.377746006257866
0.402426944409317	0.45142359921036
0.456567715622179	0.507034990922946
0.500760979691453	0.552373149896961
0.54183021309902	0.594433308701769
0.584720169762277	0.637025254365279
0.631661030930483	0.679881262088888
0.682153131185249	0.719660679404928
0.733702146606388	0.752544735442403
0.783135052728303	0.777018033401037
0.828086730610388	0.795120758656378
0.86794917476668	0.811436009615642
0.903695871097671	0.830467504441499
0.936761079173041	0.85418034220541
0.967753259583432	0.881149037300275
0.995764036897446	0.907327593046918
1.01868453458232	0.927891729427034
1.03443313472756	0.939441837175047
1.04235453333421	0.941587968545167
1.04377909566837	0.937195135860788
1.04133857735533	0.931297253512523
1.03764020481074	0.929267902039839
1.03430702146218	0.935232320984136
1.03198319684347	0.95140365728156
1.03115537394415	0.978211401188628
1.03313122709874	1.01470598803121
1.04051774653373	1.05874771716235
1.05692497342573	1.10704721302825
1.08608633268272	1.15576396497474
1.13083050279267	1.2019590135308
1.19237058627565	1.24510979946001
1.27016059457001	1.28760536070278
1.36214586640434	1.33389208709357
1.46495915340551	1.38845636844671
1.57357168377472	1.45291487012486
1.68014323967929	1.5229981870975
1.77233374011574	1.58659945668983
1.83199487546941	1.62366864600508
1.83550655803567	1.60822599342406
1.72616863056717	1.47246424590154
1.46154919051672	1.18257612373646
1.07458019548818	0.773330185306421
0.598193603085415	0.279494988988997
0.0653213709122742	-0.264160906838222
-0.491104543427381	-0.82286894379765
-1.03815218232969	-1.3618605635117
-1.54288958819081	-1.84636720760279
-1.97238480340686	-2.24162031769333
-2.29370587037399	-2.51285133540573
-2.47392083148835	-2.62529170236242
-2.50330346355481	-2.61844151296812
-2.455052227166	-2.51807353602402
-2.33031388246174	-2.34675519460309
-2.15911147613524	-2.13518312780158
-1.9714680548797	-1.91405397471577
-1.79740666538834	-1.71406437444192
-1.66695035435439	-1.56591096607629
-1.59069638132876	-1.47951987339595
-1.54397225740601	-1.42259664137737
-1.51592444249332	-1.38235343547046
-1.49463817292265	-1.3453506592397
-1.46894594509396	-1.29870196053795
-1.42947209169614	-1.23173478674002
-1.3693474597114	-1.13480513141354
-1.28487901716519	-1.00837525467463
-1.1721569832465	-0.864811727845234
-1.04218832403765	-0.714277707012879
-0.903337992734087	-0.566936348265094
-0.763970942531262	-0.43295080768941
-0.632452126624629	-0.32384888651319
-0.517146498209642	-0.249046471560197
-0.429711359473173	-0.207964876030351
-0.372054817670863	-0.194334893262799
-0.343230769593591	-0.19742468817089
-0.337979172971241	-0.205172752377385
-0.347266413782165	-0.207616486318368
-0.359820268981729	-0.199319039139841
-0.3646051925591	-0.179820682431341
-0.353163530030244	-0.152150052322841
-0.320760682053243	-0.120023976970767
-0.266424965670794	-0.0849669934816293
-0.192654561905978	-0.0451542478448046
-0.105076423985844	0.00324404202572997
-0.0116975041039493	0.0633919413710872
0.0785133658927165	0.135688965992483
0.157578997953713	0.217265254505855
0.2205490627632	0.302929699632099
0.266930696478387	0.386907077056433
0.300862114587208	0.464588492106732
0.3298253457631	0.533535596697876
0.362355695336982	0.593272669849215
0.405604880569781	0.644201746853581
0.463475655957185	0.686549520696909
0.535584939900969	0.720067557893654
0.617174415823245	0.744731069617569
0.700211526265757	0.762136504753358
0.77556391587467	0.776491490253521
0.835551618985771	0.793943662901577
0.876094148256431	0.820169635681421
0.897933547688997	0.857607397786073
0.906588547300941	0.904115030404973
0.910878610271716	0.953761522770605
0.920366462020108	0.999041560212702
0.942594325780639	1.03321105474618
0.980991134768849	1.05196465323024
1.03397642216689	1.05450328445455
1.09551852929318	1.04396809415751
1.15711940398797	1.02664056513742
1.21063222247813	1.00984020237205
1.25078929810354	0.999688715089167
1.27649442558188	0.999881189585201
1.29061950996388	1.01151787193098
1.29856263182648	1.03351736837544
1.30623056019337	1.06329394671311
1.31831583253386	1.09762120063875
1.3373984652143	1.13357082310421
1.36394776168341	1.16920306099593
1.39707894151254	1.20379237872521
1.4355105828326	1.23751180790787
1.47775017953995	1.27063659231923
1.52091699884989	1.30252463554108
1.55861189533318	1.33016716732611
1.57888721905198	1.34594438029054
1.56349235318131	1.33541337313366
1.45067730306218	1.26362252689595
1.20959477242597	1.06000583635238
0.86706231263999	0.743594121192296
0.449897475071537	0.344293327456276
-0.0150821889120816	-0.107990598815106
-0.501059127943563	-0.583351711581274
-0.981215790655602	-1.05188406480165
-1.42873462568089	-1.48368171243567
-1.81679808165214	-1.84883870844275
-2.11858860720202	-2.11744910678231
-2.30728865096325	-2.25960696141379
-2.36801299172025	-2.27543854633068
-2.32963132541756	-2.2031613351267
-2.22204991273167	-2.05400521345683
-2.06258816619179	-1.85567565267845
-1.87502754265921	-1.63587812414895
-1.6831494989952	-1.42231809922569
-1.51073549206104	-1.24270104926608
-1.381566978718	-1.12314926634242
-1.30619156774597	-1.04776450185038
-1.26041407411617	-1.00018943137778
-1.23212885459131	-0.967827588653974
-1.20695914461473	-0.936699914468781
-1.17141202085864	-0.894296014249611
-1.1158849129208	-0.832544327168732
-1.03673234585974	-0.749763561211802
-0.936684972809359	-0.650647243105749
-0.823580557747263	-0.544346114632367
-0.708087097389227	-0.441669925310812
-0.601169948118582	-0.352593054674097
-0.511802715372949	-0.284631614383685
-0.445359328258682	-0.241895881673833
-0.403000860967737	-0.224496688001323
-0.38196003260062	-0.228294460825685
-0.376440004484838	-0.24520071330748
-0.378921313263438	-0.26436054492125
-0.381584621970228	-0.274466791064393
-0.377516537850973	-0.266677837668287
-0.361586148053264	-0.236866289906333
-0.330961992378226	-0.186251721013777
-0.28508687216232	-0.120386159927836
-0.225121984500184	-0.0470417553448576
-0.153294892753221	0.0262728386584434
-0.0725076601427944	0.0943715917603962
0.0138590654211466	0.155456455654946
0.102214686674571	0.210924184211059
0.189191767517903	0.264025086212446
0.272087822852857	0.318083802690627
0.349171522667001	0.375132614461951
0.419747693035026	0.435251958744577
0.483894071334117	0.496574980147682
0.542016723153163	0.555852012875558
0.594623511569347	0.609255234051957
0.64247350423098	0.653145200222126
0.686779187353919	0.684902109910759
0.729070273150432	0.70383979292378
0.770655264320128	0.711897320946885
0.812008713708301	0.713633524448407
0.852510144107231	0.715092114967972
0.890673886254309	0.721578776001061
0.924578877686347	0.735244216148041
0.952210412085912	0.753893868616963
0.971837724041977	0.772001120212252
0.982700108566979	0.783679936603588
0.985932966646042	0.786024745940711
0.985151824662825	0.780781221331637
0.986001332688784	0.773218759976979
0.994536207517088	0.768872825204902
1.01507980418235	0.770330782253391
1.04855041987043	0.776102417452054
1.09204062696362	0.782013726188541
1.13979150573636	0.784025908622289
1.1850474076393	0.780956590607236
1.22216679719041	0.775875372108464
1.24848571209242	0.775462661205624
1.26538215537463	0.787499085813054
1.27801975575334	0.817714352714955
1.29343925237646	0.867363488662335
1.31715201787991	0.932019110181773
1.34922777811291	1.00143966053427
1.38140426652618	1.06027261238261
1.39647307225131	1.08948330913506
1.37050369284398	1.06846328023302
1.24435324154632	0.953734930584083
0.997585135126814	0.729928985094781
0.65695404366475	0.421817388106627
0.249214637239413	0.0541720839611366
-0.198878414069907	-0.348234983000173
-0.660570440183922	-0.760631868435787
-1.10910677102334	-1.15824662800419
-1.51773273650889	-1.51630731736386
-1.85969366656126	-1.81004199217329
-2.10823489110117	-2.01467870809096
-2.23660174004934	-2.10544552077535
-2.24875008806425	-2.0974643078648
-2.18098568537373	-2.01624880214592
-2.04446884030718	-1.87821001050652
-1.86459169380672	-1.70344720300082
-1.66674638681445	-1.512059649683
-1.47632506027248	-1.32414662060727
-1.31871985512293	-1.15980738582784
-1.21790121406375	-1.03846038159153
-1.15270062698223	-0.949708007290628
-1.10107409405328	-0.880731130987976
-1.0490765175446	-0.821171947826613
-0.986869974850438	-0.760877783474393
-0.910629053663287	-0.693125395838246
-0.822403713100773	-0.616417403209234
-0.728327612262769	-0.534352268743261
-0.636052370777828	-0.454058909501799
-0.552510005077466	-0.383860279720838
-0.482748392457379	-0.330908007769783
-0.429818232853795	-0.299490695616037
-0.395114909186584	-0.290210252607208
-0.378431920340254	-0.299765191947528
-0.377437560770878	-0.321261025882801
-0.387164138632151	-0.345344422030156
-0.400389053808884	-0.362150945584223
-0.409158823579769	-0.363497045064534
-0.406878502638414	-0.344430800170915
-0.389882922386985	-0.303592425587666
-0.357596728034102	-0.242704589421527
-0.311460153107855	-0.165633973119552
-0.253721484396546	-0.0771999433560326
-0.186881879109213	0.0179141136282797
-0.113697345986717	0.115677192027797
-0.0372146003367349	0.212569862100243
0.0395221566994394	0.305262235081507
0.114119731309001	0.390685718730223
0.185524381286132	0.46665964447393
0.254122164190558	0.532576159846668
0.320941084377834	0.589326496527081
0.386447306848036	0.638356776693072
0.449772725837736	0.680797323805006
0.508853722429391	0.717397428109585
0.561354100526328	0.74885828337085
0.605819339099777	0.775897745077812
0.642453375841004	0.799000850384015
0.673146185566928	0.818312127298029
0.700757104845693	0.83391416750634
0.728117315194764	0.846191309627851
0.757379879438756	0.855986645824958
0.789901374260129	0.864634172295166
0.826366322995433	0.873873369704464
0.866856979022578	0.885271124822238
0.910793202018535	0.899112008201177
0.956792398601658	0.913695608237941
1.0026321285576	0.925902839729349
1.04559077107488	0.932665984275295
1.08319283865795	0.932322167702789
1.11395327804929	0.925153640766823
1.13767504511279	0.913176891840062
1.15525305931666	0.899798923331892
1.16823924672857	0.889523007048729
1.17854274444824	0.887364682711294
1.18858075355178	0.897949360436492
1.20166494373432	0.924614179349658
1.22184786667541	0.968798629146722
1.25254667588929	1.02943961526837
1.29399565802887	1.10168756993154
1.34040174794156	1.17502408940501
1.3780738031226	1.23200712420427
1.38580578636313	1.24912813682684
1.32981428863117	1.19484721574316
1.14795247263334	1.01529397833725
0.854498256222378	0.724670048316675
0.476241400953069	0.349896111503231
0.0399716683801838	-0.0821071462812983
-0.427521179941508	-0.544419039215125
-0.899447382457233	-1.01011888147646
-1.34901717761222	-1.45228598724352
-1.7494408038517	-1.84399967069451
-2.07392849962089	-2.15833924600764
-2.29569050336503	-2.36838402736114
-2.38793705352934	-2.45433153522407
-2.38128864086701	-2.4381083766859
-2.28865969379414	-2.33316798691451
-2.12893797822318	-2.15448878688651
-1.92876994136253	-1.93209309724978
-1.71480203042066	-1.69600323865217
-1.51368069260599	-1.47624153174155
-1.35205237512696	-1.30283029716578
-1.25454001647662	-1.20319685342388
-1.19996105779301	-1.15708817829798
-1.1638086172647	-1.13748519902493
-1.12639873911482	-1.11978697061225
-1.07084222589565	-1.08243759103777
-0.984090924367091	-1.01252024672763
-0.865809312190734	-0.906774904248906
-0.729132557049782	-0.774351199411399
-0.58548637099278	-0.630102270163125
-0.44629646606827	-0.487661391582262
-0.322988554324798	-0.360661838746986
-0.2283430167057	-0.262982056568663
-0.171156657517909	-0.199715238982993
-0.150938111086544	-0.169990451995382
-0.162940764044472	-0.166689895098382
-0.198040578717903	-0.177838187200172
-0.244050633076003	-0.18904640095789
-0.28769595732724	-0.18690646851771
-0.317143586622839	-0.162730157853103
-0.324360567516307	-0.115180823713262
-0.306474796767202	-0.0501505804436785
-0.265717007727814	0.0221549874396748
-0.207938535282678	0.0915112783343276
-0.140182211145525	0.151700463398017
-0.0683107708402354	0.202685385108741
0.00426487861441496	0.249912209073595
0.0764684530430672	0.301108877896342
0.148588748670158	0.362360954103497
0.221235356849322	0.435452455550164
0.294705798619591	0.517367950440595
0.368811737608315	0.60152975298831
0.442969724804453	0.67996309625119
0.516323028008619	0.745874308850902
0.587810772288698	0.795987600663624
0.656279995950702	0.831418804438481
0.720714957786019	0.856215676554658
0.780476360299549	0.874577756959287
0.835399376155758	0.889103146980668
0.885763561328019	0.901028968196154
0.932109234455727	0.911275612561849
0.974794545734754	0.921004640776411
1.01355242135073	0.931643435095778
1.0475796425219	0.944864127987401
1.07623286205703	0.962532485912991
1.09972942482919	0.986365718036986
1.11921480293167	1.01732179923379
1.13606940688177	1.05512642106126
1.15097793067805	1.09820290696403
1.16362419579296	1.14395694761149
1.17344536066375	1.18927536388613
1.18094117461234	1.23108757445006
1.18857087108938	1.26689559831858
1.20055330045084	1.29505793722532
1.22155411082789	1.31480394935606
1.25488315440718	1.32634378463612
1.30104378828286	1.33132557913215
1.35723833872398	1.33320574600234
1.41800785490014	1.33671348300299
1.47684758763975	1.34648567603857
1.52829146829872	1.36583885280734
1.56962065378197	1.39610995540643
1.60120166756802	1.43616660563184
1.62478706213548	1.48157647549759
1.63995176116226	1.52332318540421
1.63986905150182	1.54634261614909
1.60839639335954	1.52860074377344
1.46468262771259	1.3933310424781
1.17621065464262	1.10225741201431
0.774091996072078	0.689626709814075
0.289438173923414	0.189685793309416
-0.246639289880917	-0.363318480067651
-0.803028873418462	-0.935139252885108
-1.34861905476677	-1.49152966771094
-1.85229831200339	-1.99824286711313
-2.28295512320586	-2.42103199365965
-2.60947796645173	-2.7256501899185
-2.80075531981856	-2.87785059845765
-2.84471782598	-2.88539629229997
-2.79066155867423	-2.77888333509761
-2.64942233632793	-2.59546875997398
-2.45239452829762	-2.36605135574411
-2.23097250393984	-2.12152991122305
-2.0165506326111	-1.89280321522584
-1.84052328366792	-1.71077005656752
-1.73160345870353	-1.60379686695203
-1.67350624121746	-1.55582083991584
-1.64815407868547	-1.54721954470336
-1.63993181099844	-1.55879525223814
-1.63190076195936	-1.56812816430275
-1.60869096899319	-1.55344779353516
-1.55892030970719	-1.4982484406977
-1.47409361597741	-1.39047785726746
-1.3568191821072	-1.24399669865851
-1.21932607307507	-1.07443366037711
-1.07157737539081	-0.897417437929482
-0.923536175564195	-0.728576726821863
-0.78516556010499	-0.583540222560489
-0.666428615522969	-0.479087409291959
-0.578794380869236	-0.416018163844532
-0.520923635792138	-0.384481082836596
-0.489726086273006	-0.374166447087516
-0.478952244598351	-0.374506572697152
-0.480555044157884	-0.376464017116522
-0.485847714152316	-0.372920412930712
-0.486476876525639	-0.358452140082073
-0.475479759781382	-0.329185101627947
-0.448403084743342	-0.28305082737
-0.404110820005588	-0.22032823517797
-0.344886472038357	-0.143989345998597
-0.275618525599809	-0.0594015588300297
-0.20216515755771	0.0266904818041631
-0.129332056269432	0.107826959586611
-0.0591500097327301	0.179896854833347
0.0097904998257024	0.242712511179075
0.081596634963304	0.299909984772793
0.161334174330373	0.356938266921084
0.253022135783579	0.418296818042811
0.358740731778231	0.485480031672061
0.474935232521507	0.556529136104981
0.593270122776422	0.627368924972679
0.706544355264772	0.69417059771087
0.806136951935067	0.755323027103753
0.885182993493162	0.81186474617431
0.942497369580973	0.866212975520923
0.98187743922589	0.919986733244458
1.01028901679983	0.972408854124645
1.0350223396863	1.02041815273508
1.06096959172285	1.0601403128993
1.08914814113682	1.08861801778299
1.1170777282702	1.10512846663513
1.14078780675488	1.1116678656239
1.15741503517127	1.1123598783862
1.16707539324751	1.11207415863694
1.17316938033676	1.11495664901745
1.18102736193045	1.12344674373708
1.19553803852533	1.13795133422492
1.21901502904857	1.15727843401447
1.25055905134262	1.17976183293762
1.28721711916561	1.20442993184592
1.32605979827174	1.23147820984818
1.36588306831261	1.26196373280023
1.40761181340514	1.2973019916307
1.45329921886557	1.33894362242653
1.50435303127058	1.38785940835376
1.55989785196234	1.44354863572035
1.61606683216792	1.50306678605348
1.66670520187937	1.56096213393985
1.70550562709452	1.61061210667298
1.728878087318	1.64662442386985
1.73824035611195	1.66716602362031
1.7403864652569	1.67503357531957
1.7454963840038	1.67691173046021
1.76349419390214	1.68090745549091
1.79979433313498	1.69309942005045
1.85129197606544	1.71408768933834
1.90346523411729	1.73595293290989
1.92970053005223	1.73997543711021
1.88478040990243	1.67978268195641
1.6694807251422	1.44298493669452
1.29761180912778	1.04759140668713
0.80648356044639	0.533066328999312
0.233405877685229	-0.0611260593038679
-0.384311340568495	-0.695521521157345
-1.00935819572757	-1.33065581949605
-1.6044247892048	-1.92706471725493
-2.13220122241296	-2.44528397736891
-2.55537759676486	-2.84584936277292
-2.83664401367329	-3.0892966364019
-2.93869057455103	-3.15621389789451
-2.89114046645677	-3.08975839444737
-2.76712465579958	-2.91708240549568
-2.5945949130179	-2.67822171312403
-2.40150300855014	-2.41321209941701
-2.21580071283471	-2.16208934645921
-2.06543979631004	-1.96488923633524
-1.97583699173727	-1.85719849703713
-1.93558442501506	-1.81518189076649
-1.92577059196476	-1.8116572826717
-1.92664490500219	-1.82347994605031
-1.91793530266097	-1.82915195474363
-1.88309409030937	-1.81192814249903
-1.81241746540141	-1.76087507035207
-1.70246374010242	-1.66719168093994
-1.56763110822676	-1.53216094749562
-1.41689345136083	-1.37098832345825
-1.259224651091	-1.19658602614005
-1.10359858900368	-1.02186627285321
-0.958989146685247	-0.859741280909942
-0.834370205722101	-0.723123267622447
-0.739428656349845	-0.627526277507242
-0.665949599178782	-0.575413926748457
-0.61196031167641	-0.561727405766171
-0.574767532951588	-0.574884677501206
-0.550848414227207	-0.59987643680802
-0.535628025220934	-0.621922331834809
-0.523580868651256	-0.629483208511827
-0.509043304160952	-0.615893273430751
-0.487558574976957	-0.579673057585043
-0.456910481741812	-0.523725927230411
-0.417101646494043	-0.453503390571973
-0.369385957586058	-0.374697978224362
-0.315103830955416	-0.291553519952682
-0.254982231747148	-0.20652144448237
-0.189097491028077	-0.12093991053044
-0.117294663870292	-0.0358562776661657
-0.0396928601680506	0.0476652419764894
0.0429718184854702	0.128836462911172
0.129170267775482	0.207565004265756
0.216465503719788	0.284382449119555
0.301449429359053	0.359751825070729
0.380008656914946	0.433333629675129
0.448239010089047	0.503812898699462
0.503912840329537	0.569349920681348
0.547818115467106	0.628298012623906
0.584053207415368	0.679870073392734
0.618830747326061	0.724565447055365
0.65832500126321	0.764101243817796
0.706658387055376	0.800810343425125
0.764694964241862	0.836774742417882
0.82976630631332	0.873118596368715
0.89641262674341	0.909779524409916
0.958137998127271	0.94557985278592
1.00966657229274	0.978211559938474
1.04879619293171	1.00441053894923
1.07701573046125	1.0209479149917
1.09866248567102	1.02634122890071
1.11929180531771	1.02252571063229
1.14410556950982	1.01545886371986
1.17676643885287	1.01377235384008
1.21872390929226	1.02564787975038
1.2691185518989	1.0554805158258
1.32503602708909	1.10216418323241
1.381892021035	1.15980224813263
1.43408329940065	1.22030192810307
1.47613192433352	1.27642355760998
1.5041705425843	1.32400453169653
1.51716326529578	1.36262436210376
1.5171806289779	1.39452993871202
1.50854620816578	1.42239550606689
1.49631665282401	1.44726845990503
1.48479404719255	1.46797993936277
1.47671791469657	1.48244345853192
1.47349253011654	1.49017552642936
1.47617285099804	1.49426248915973
1.48631841175704	1.50119413246479
1.50573847280586	1.51852225709844
1.53466632078742	1.55125197487854
1.56878577652431	1.59774365030358
1.59627878699858	1.6461082393646
1.59628266891346	1.6726111237732
1.49241640868779	1.63413864530066
1.23319833096466	1.42973526600649
0.851136326678401	1.07287983027875
0.378738286763333	0.601286441173293
-0.151487897846213	0.0526692017459701
-0.707034336215905	-0.535257784947367
-1.25539313741142	-1.12478041585087
-1.76405641049842	-1.67818458790868
-2.20051626454258	-2.15775619806495
-2.53226480860957	-2.52578114326383
-2.72679415176506	-2.74454532044947
-2.77118977415852	-2.79736844439138
-2.7221611124737	-2.74479765306728
-2.59167172159018	-2.60481959113024
-2.4046164927644	-2.40403572663316
-2.18589031725278	-2.16904752762891
-1.96038808631175	-1.92645646217038
-1.75300469119774	-1.70286399831046
-1.58863502316719	-1.52487160410204
-1.49057174292038	-1.41745262122038
-1.43693971937827	-1.35227494919883
-1.40992737552812	-1.3058264110291
-1.39771000635538	-1.26486842525845
-1.38703917792091	-1.21865777879686
-1.3651658796982	-1.16070253751168
-1.32226002423671	-1.0894714487127
-1.25358147924597	-1.00758489309587
-1.16053582557497	-0.919629310020165
-1.05016901590834	-0.829714710853911
-0.933253259603237	-0.739960758822262
-0.821587835226666	-0.650448778875785
-0.725243643647069	-0.560425848308785
-0.650336528392787	-0.470131293202764
-0.597945008639996	-0.382401481708163
-0.564554324210639	-0.303104693086805
-0.543651697456122	-0.239812054405603
-0.527565928104271	-0.198937866914729
-0.508836466043177	-0.182601212799282
-0.481043288285722	-0.186785538490786
-0.439419132234051	-0.2018549913296
-0.381505392263233	-0.215396482702079
-0.307887881990686	-0.21616845939312
-0.222663514669415	-0.197447740977738
-0.133012583592386	-0.158269988531322
-0.047528021754953	-0.102244651250057
0.0263194149584772	-0.0349563651259383
0.0846155825109769	0.0386115871921201
0.128281415609869	0.115255926267371
0.162630255878128	0.193005276213615
0.19550522799927	0.269942347041002
0.234827196415466	0.343604483918592
0.286245372078245	0.411155423360401
0.351273627230601	0.469607136046761
0.426436169484601	0.516098143615436
0.504025083739266	0.549039083251313
0.574491756852226	0.569843354641253
0.629705749496026	0.583668324687305
0.665766234522984	0.597914506794956
0.684217796247768	0.618982760961141
0.691255697585206	0.649215431397729
