# Supplementary material for: A multiwavelength photoplethysmography dataset with blood pressure and heart rate reference measurements
Source: Data Brief. 2025 Nov 14;63:112284. doi: 10.1016/j.dib.2025.112284 (PMC12682042; doi:10.1016/j.dib.2025.112284)
Supplement: Supplementary file 1 [file mmc1.zip › ppg_csv/ppg_subject_099.csv]

IR_PPG	Red_PPG
-1.74653951178601	-1.67596254772503
-1.65811377454983	-1.56295682595561
-1.54692107601863	-1.43544642176629
-1.42722270143843	-1.30677846773573
-1.30859298873625	-1.18496725694957
-1.19637777756142	-1.0732966100427
-1.09245195706782	-0.971439884662194
-0.996036362515396	-0.876836525503575
-0.90464234402027	-0.786117413700193
-0.815213736378201	-0.69633679481585
-0.725304753838704	-0.605773566644958
-0.633943447090158	-0.51416965293698
-0.541932443670457	-0.42248790690149
-0.451628179552348	-0.332525821198329
-0.366417379006015	-0.246690032273184
-0.290068316132675	-0.167941036637808
-0.226051908826005	-0.099698926370319
-0.176906294349299	-0.0454274095941316
-0.143711078750346	-0.00779901758705997
-0.125744426792046	0.0122694497116778
-0.120395480960592	0.0162582296052814
-0.123410210343878	0.00809049082288734
-0.129523115513794	-0.00645251248102529
-0.133378593796061	-0.0207895745500327
-0.130466413825785	-0.0287378392577199
-0.117773415070927	-0.0254972122795388
-0.0939888330475849	-0.00821447348909582
-0.0592669991468128	0.023924732851382
-0.014712485435681	0.0700167263838703
0.0381690177806346	0.128007939232806
0.0978603724056838	0.195228047148267
0.1629681433991	0.268688539181915
0.232125178686097	0.345171288949214
0.303785740811196	0.421235851633829
0.376072296865162	0.493332574941142
0.446802496905779	0.558237879986792
0.513747753524342	0.613802113581076
0.575061710489714	0.659602085251459
0.629724385413604	0.696988460949494
0.677839894827379	0.728502230046701
0.720642538871039	0.757056235732981
0.760143172014589	0.785165238519259
0.79851261149325	0.814405819314649
0.837411307367614	0.845281286113396
0.877502313010295	0.877447681788273
0.918321380420048	0.910090361189025
0.958507237143263	0.942278492211744
0.996273997887626	0.973280089652822
1.03002420030648	1.00288710969844
1.05900032274038	1.03166083605755
1.08380242324369	1.06098518015788
1.10658423227066	1.09291037440674
1.1307728974003	1.12979057720186
1.16017790336819	1.17358479007443
1.19742926335415	1.22458594206225
1.2419061488876	1.27954322418717
1.28761659296536	1.32966090130731
1.32179007977736	1.35950816840177
1.32514151577426	1.34794609771727
1.26788492927519	1.26425612914719
1.103270831686	1.07229919953772
0.845681820424086	0.790968764347432
0.518367020230064	0.444041294876888
0.144575555844551	0.0552932624266305
-0.252443447991835	-0.351498861702795
-0.649440866538479	-0.752558606210841
-1.02316757505476	-1.12410949979696
-1.35037444880007	-1.44237507116061
-1.60781236303379	-1.68357884900124
-1.7722321930153	-1.8239443620183
-1.83335838079569	-1.86306218955944
-1.81760774848549	-1.83147340969562
-1.74537696664098	-1.74890470032227
-1.63810863590821	-1.63503906331807
-1.51472298753072	-1.50695408399892
-1.38929775274642	-1.37754721286408
-1.27006495448311	-1.25476045145881
-1.15959675612316	-1.14152834937265
-1.0559719640407	-1.03648077904007
-0.954668157649995	-0.935391655690423
-0.850808922228217	-0.833130591197774
-0.74125827055059	-0.725644674662268
-0.626030439367048	-0.611477138869767
-0.50861756886296	-0.492506044106402
-0.395159165856411	-0.37378769684081
-0.292790698988607	-0.262510245920215
-0.207784133669404	-0.166264670904511
-0.144112254459957	-0.091114791998498
-0.102838137939112	-0.040113617341656
-0.0823262807484766	-0.0127862226821851
-0.0789491333440367	-0.00561458390339837
-0.0879349399191753	-0.0131362605462868
-0.104121334004221	-0.0292134250493396
-0.122495257658915	-0.0481132351092656
-0.138534479029439	-0.0651538984893493
-0.148447560857444	-0.0768702205952107
-0.14938096524017	-0.080870718307648
-0.139591655579424	-0.0756458246229769
-0.118537293757805	-0.0604963789308536
-0.0868266740286383	-0.0355485466983506
-0.045991685884272	-0.00168270756218642
0.00189587335248235	0.0397223745371626
0.0546419053005011	0.0871509705932185
0.110217436313439	0.139158288488043
0.166839021668588	0.194217978971541
0.222908804416673	0.250356147687595
0.276946364659829	0.304952430303998
0.327619240480182	0.354989888566445
0.373911333189751	0.397760764824665
0.415385845779988	0.431741145392413
0.452410499708618	0.457229587842014
0.48616140876227	0.476417801371762
0.518323692155661	0.492767332791142
0.55056818825307	0.509905868825435
0.583973457881608	0.530524339506764
0.618628251408979	0.555708714571247
0.653606209109282	0.58480460251828
0.687317246240011	0.615678435924073
0.718080382916428	0.645291584453719
0.744732805239782	0.670563986313959
0.767126811039028	0.689424229818605
0.786426688049571	0.701829315579679
0.805165216631837	0.710411349782616
0.826976897335423	0.720291953026675
0.855839947242489	0.737765491246638
0.894698438099411	0.76797890202259
0.94358228684727	0.812101502964725
0.997712981286039	0.864801801860171
1.0463418126686	0.91306855785439
1.0730418334734	0.937145697193226
1.0578385362578	0.913730691529368
0.974369525359784	0.802398162978129
0.795564042121238	0.593318554041769
0.540000887781175	0.310326056420938
0.229314696983768	-0.0227451381837146
-0.114859895626807	-0.382060838071538
-0.470888255406375	-0.743786851541882
-0.817135747710762	-1.0840889868941
-1.13196773789579	-1.37913305242753
-1.39374959131729	-1.60508485644154
-1.58084667333108	-1.73811020723546
-1.67352780584875	-1.77399761379027
-1.68424592387392	-1.73309656280998
-1.63131368464816	-1.63417104593878
-1.53195469002263	-1.49966481173239
-1.40500051596614	-1.34798107172711
-1.26519897357316	-1.18902988337529
-1.11795277808604	-1.03272130412926
-0.968664644747122	-0.888186413446826
-0.822737288798747	-0.753428856723848
-0.68518357010606	-0.623944618370576
-0.554244499784892	-0.496414358471377
-0.429466359581562	-0.369704699043985
-0.312949429973737	-0.246028281471309
-0.208219308211083	-0.130779473974086
-0.119420855176162	-0.0311422155471097
-0.0501302924941407	0.0460199933412336
-0.00231270011436643	0.0962319761538403
0.0241939174710394	0.118705039605498
0.0315916038415062	0.116474054558902
0.0236315850719573	0.0955095533150972
0.00500086014391788	0.0633082252416015
-0.0192208446975382	0.0275083619359727
-0.0439793079570164	-0.00514077123251043
-0.0645713588107001	-0.0294176174065881
-0.0769774457144786	-0.0419388069562767
-0.078299307463082	-0.0411802566232793
-0.0672125130716425	-0.0272902528487203
-0.0441319169736952	-0.0017458943441543
-0.0108392979794849	0.0331369936412867
0.0303329710330336	0.0747522182531472
0.0773251199637075	0.120661522370115
0.128749617852091	0.168905850470594
0.183795494503898	0.218219380757322
0.241876180231532	0.268155915250353
0.302282572811376	0.319035917953006
0.363980503487916	0.371580263056908
0.425577121526509	0.426232271630158
0.485435971265252	0.48248790539976
0.541903115484183	0.538696728123772
0.593591225963107	0.59249340766369
0.639671935736003	0.641564718507264
0.680097032941515	0.684326827033038
0.715620694169767	0.720305969527804
0.747573470765792	0.750202676629661
0.777479976123109	0.775671622892713
0.806664657651447	0.798830252880442
0.835943797555574	0.821581136075366
0.865437992077184	0.844988093911338
0.894579055913916	0.868989405570794
0.922434278398111	0.892670813251166
0.948341838974969	0.915095050193936
0.972624303110735	0.936343927935367
0.997034546098634	0.958186164087832
1.02463027529501	0.983799436959387
1.05886240078433	1.01637566382696
1.10180501755721	1.05699065194063
1.15180906083963	1.10240652309717
1.20133132893137	1.14349907882246
1.23593747137544	1.16495003971609
1.23534398095029	1.1467739781073
1.17065590596804	1.05980987841712
1.00290153502115	0.871024880325546
0.747373776917717	0.599749513430156
0.426160683897377	0.268754684828819
0.0613503081997517	-0.0991886983805987
-0.324969297935536	-0.481309729100231
-0.710710082268862	-0.854837500232214
-1.0737839925606	-1.19700110467868
-1.39210297657113	-1.48502963534177
-1.64357898206082	-1.6961521851236
-1.80612395679005	-1.80809676566382
-1.8692998181427	-1.83094305645962
-1.85963491011378	-1.7858176326098
-1.79450048353262	-1.69282533808888
-1.69202613900433	-1.57157530262755
-1.56841622980538	-1.4383534631615
-1.43642402171717	-1.30466677420772
-1.30477381320495	-1.17695358614058
-1.1782362476306	-1.05717037541719
-1.05819709527798	-0.943954744420385
-0.943654753173627	-0.834129287932739
-0.832512483359501	-0.724370675177912
-0.722923539831902	-0.612786542625928
-0.614394336225899	-0.499985564567998
-0.508374144029043	-0.389317299802151
-0.408172504108455	-0.286272964533097
-0.318232568397364	-0.1972184462889
-0.243009234484811	-0.127773235167816
-0.185851030492997	-0.0813306183867275
-0.148232008237404	-0.0581485217906237
-0.129485443287972	-0.0552088584063976
-0.126995352411852	-0.0668542972524788
-0.136656445946138	-0.086020743956828
-0.153404714214608	-0.105697444626728
-0.171744412431745	-0.120173191486326
-0.186289319768499	-0.125720314552632
-0.192329414537819	-0.120612679073369
-0.186384689389646	-0.10465314840318
-0.16664694861355	-0.0785597169072378
-0.133166713028943	-0.0435019533284074
-0.0876639586072052	-0.000850351578875131
-0.0329733412374892	0.0479419268560731
0.0277018657237479	0.101378742565168
0.0914818055243421	0.157915717402571
0.156228275812407	0.216003508549171
0.220599207947382	0.27428638263946
0.283836588641182	0.331864050111596
0.345488013128361	0.388343426041034
0.405216832207277	0.443567538687468
0.462731156991213	0.497198452029647
0.517774962271864	0.548424878302542
0.570142138996242	0.596041660884474
0.619719726812974	0.638966701813379
0.666557769184026	0.676888071459074
0.710917878925895	0.71059064565827
0.753250949490644	0.741759694759194
0.79409779705963	0.772402604790012
0.833931201538116	0.804200925638711
0.872983368011536	0.838044990011114
0.911104052971312	0.873833710319443
0.94766595001607	0.910491564020223
0.981603050944427	0.946188329352253
1.01173564800595	0.97884684466317
1.03740301263066	1.00690778211026
1.05919852907585	1.03010900865574
1.07948525121536	1.05001486515707
1.10236537833134	1.07006072055721
1.13284345717742	1.09486699789461
1.17505995170675	1.12862647347656
1.22977431861247	1.17259051164796
1.29173719369773	1.22218200316276
1.34793364812001	1.26486320809723
1.37772078397381	1.2801004421951
1.35553958988376	1.24230010150383
1.23541792985487	1.1026472120218
1.00285532847588	0.85411214629252
0.683268187881483	0.523038168613791
0.302072910206355	0.135768543283419
-0.115314102414812	-0.28135346540079
-0.54347644784733	-0.701984593141031
-0.956997723956512	-1.0997815756395
-1.33046152860767	-1.44840114859839
-1.63845145966612	-1.7215000477199
-1.85555111499716	-1.89273500870622
-1.95951020594816	-1.95280676169901
-1.97296921584856	-1.93169243526421
-1.92217296991739	-1.85179267389737
-1.82913255363704	-1.73590079914481
-1.71343236610047	-1.60373068479504
-1.59007836171586	-1.47025710921576
-1.46895739606671	-1.3452795680619
-1.35535049004824	-1.23360760599404
-1.25087052245939	-1.13564789232885
-1.15442143759511	-1.04835909858064
-1.06309394043919	-0.966547436389463
-0.97312313441638	-0.884438146494056
-0.881019555180687	-0.797298511332498
-0.784747108587944	-0.702764988762431
-0.684590243604945	-0.601603664712671
-0.583343169752631	-0.497717529633538
-0.485700396445839	-0.397318651393598
-0.397089020758185	-0.307422199648756
-0.322399506059744	-0.234140588593331
-0.265015518806621	-0.181373197130748
-0.226290812452126	-0.150168330186524
-0.205402738171633	-0.138655617384325
-0.199488161314734	-0.142383332249933
-0.204023632601092	-0.15504198133884
-0.213427596448997	-0.169582817926631
-0.221832177373075	-0.17953459231373
-0.223910739394337	-0.180145689928195
-0.215578660337949	-0.168996598476142
-0.194401386196388	-0.145907094617119
-0.159665736522199	-0.112244787401288
-0.112182106904995	-0.0699961990201712
-0.0539218131920759	-0.021025249436526
0.0124245132315322	0.0332132243540535
0.0839066956191665	0.0915291373974906
0.157709745044172	0.152688530645551
0.231416509142832	0.215248104304123
0.303152236602831	0.277647964294072
0.371625179688953	0.338429538503067
0.436058189392731	0.396405448280405
0.496064505739933	0.450778946499982
0.551543544819466	0.501270141354373
0.602623842974454	0.548172712817375
0.649632205566462	0.592253258415163
0.693059593534592	0.634539555852354
0.733518470021302	0.676016989682731
0.771715797325158	0.717241292043882
0.808454302249363	0.758029651503112
0.844621874957572	0.79744001742399
0.881096138556863	0.834149269098237
0.918550901474812	0.867140489874397
0.957233282736633	0.896325858330003
0.996769545555383	0.922662046184831
1.03606894423576	0.947667169897322
1.07344755938254	0.972682831598935
1.10701806642356	0.998323981575539
1.13524088506641	1.02438983540275
1.15747880451582	1.05024318723085
1.17443234014274	1.07542686451328
1.18838013689469	1.10027748681105
1.2031114187569	1.12636818455381
1.22334106724473	1.15647377785958
1.25343398487166	1.19360265431517
1.29544284636232	1.23887090393387
1.34672575298896	1.28863779418341
1.39778825725956	1.33204449493322
1.43136841187364	1.35042673809185
1.42382348764184	1.31962574587804
1.32697096903385	1.19095351608639
1.11492645875125	0.953147940362564
0.811843386136883	0.630895120799286
0.441875180533591	0.248881159489289
0.0291752712842199	-0.168207841474695
-0.402102912268385	-0.595685779999934
-0.827805940781379	-1.0088665539937
-1.22378038491192	-1.38306406136325
-1.56587281531716	-1.69359220001587
-1.82992980265426	-1.91576486785882
-1.99179791758037	-2.02687234053665
-2.0454404013755	-2.04228156603035
-2.02091406366181	-1.98585819703229
-1.9404989164538	-1.88051317804086
-1.82680680427474	-1.74867506653103
-1.69934675700649	-1.60902573322986
-1.57256132711233	-1.47472604587501
-1.45523967217278	-1.35303216456042
-1.35092865511509	-1.24590280981868
-1.25890150784242	-1.15121582982497
-1.1753800767219	-1.06436810904796
-1.09494127016808	-0.980022798561661
-1.0120921902313	-0.89367980590786
-0.922828141334991	-0.802771079044358
-0.825845462812434	-0.707141005234986
-0.723080137293353	-0.608948986548246
-0.619363506450664	-0.512090403953057
-0.521241636418183	-0.421299541357676
-0.435325217127589	-0.34119805886198
-0.366728659429351	-0.275501861333959
-0.318024990311444	-0.226445816885158
-0.288875481640053	-0.194428360017548
-0.276345329758212	-0.177916939564631
-0.275732886958479	-0.173678784999071
-0.28155150209125	-0.177342468101628
-0.288347459432139	-0.184136875878208
-0.291260697919133	-0.189545425715495
-0.286413205737589	-0.189747848001129
-0.271189819070116	-0.181887938254335
-0.24435742200046	-0.164146988987627
-0.205960810669247	-0.135610109729858
-0.157043692067021	-0.0960967218598147
-0.0993098543880443	-0.0461348141519127
-0.0347995386032132	0.0129373926084202
0.034378216837082	0.0788666845973438
0.106215128702775	0.14854457887722
0.178873928897891	0.218417882498118
0.250712026717928	0.285222701906268
0.320297913644313	0.346706987703024
0.386439980017306	0.402024951110437
0.448268581706909	0.451749537020753
0.505372957647236	0.497592178119058
0.557909055823095	0.541885497374856
0.606570050400782	0.586876929258157
0.65234854184275	0.633976548699894
0.696132874371234	0.683222139627355
0.738336651881702	0.733231900391155
0.778756716841518	0.781695506609166
0.816698893142511	0.826165008624879
0.85132085874819	0.864766857535615
0.882095418732063	0.896606313748068
0.909220741933996	0.921933765967528
0.933778787337358	0.942208768444694
0.957511845890058	0.959993161923572
0.982250184411724	0.978449062240174
1.00921079326799	1.00038825960883
1.03844911598846	1.02715749064539
1.06870698392429	1.05785225752957
1.09781115686142	1.08937588875122
1.12356439365192	1.11760200150287
1.14484464242148	1.13931330187996
1.16254392410526	1.15405303018711
1.17996501888389	1.16497292159702
1.20228019565286	1.17813307629435
1.23480533021593	1.20022107268356
1.28028263359075	1.23514453882402
1.3358838869138	1.28042140612653
1.39098087526124	1.32462668173801
1.42674808791173	1.34713116415574
1.4183294073706	1.32096529981159
1.31872368668152	1.195515003982
1.10359038129442	0.956557643970879
0.797493103061703	0.629980242464469
0.424995463835791	0.241669822149031
0.0106610754690959	-0.182486594289179
-0.420946450185968	-0.616601984163906
-0.845263501276987	-1.03478932478889
-1.23772646595155	-1.41116159347789
-1.57377173235723	-1.71983176754463
-1.82883568864162	-1.93491282430287
-1.97835472295231	-2.03451921236245
-2.0208294668622	-2.03974983183607
-1.98688063641433	-1.9748970099083
-1.89882386095006	-1.86213074291926
-1.77865492001348	-1.72288630092476
-1.64472464678203	-1.5733737591153
-1.51004699423132	-1.42607053698429
-1.38212105791722	-1.28897511942526
-1.26375388514781	-1.16439565310306
-1.15432274907154	-1.05157368730718
-1.05116567208592	-0.947550260771396
-0.950990123642759	-0.84851604945887
-0.851185526194499	-0.751062513089488
-0.750855411166898	-0.653240406572527
-0.651350660113106	-0.555262343172193
-0.556104391662736	-0.459642884514462
-0.469746844890906	-0.370692736381734
-0.396830098498635	-0.293551797859171
-0.340689166727056	-0.23306590914031
-0.302781674881284	-0.192722302679393
-0.282548300032315	-0.173778708954654
-0.277680561619754	-0.174713761255355
-0.284625657194007	-0.191176835275636
-0.299141366720263	-0.216600758796536
-0.316755352427552	-0.243425271429328
-0.333109411999731	-0.264590563281601
-0.344261036182621	-0.274869302040094
-0.346963807497561	-0.271674945224856
-0.338871991600168	-0.255101377097368
-0.318640911109624	-0.227169296307324
-0.285950896011461	-0.190609471283252
-0.241489539932317	-0.147789352396258
-0.186884561979092	-0.100267978264499
-0.124540486773959	-0.0489922396067743
-0.0573627637665041	0.00523645229267842
0.0115970375408796	0.0614292329833496
0.0795162500639714	0.118363164699675
0.144127125069246	0.174703931324911
0.203938335290036	0.229078200756673
0.258320172486841	0.280055783277921
0.307431177435071	0.326201873822795
0.351979704882546	0.366306269605491
0.392879272657317	0.399770930131641
0.430928366216899	0.427044496301628
0.466659766141701	0.449829105251364
0.500413642982278	0.470751012169354
0.532516034176143	0.492525163631082
0.563364586410915	0.517051947939377
0.593343475553343	0.544880013934191
0.622679950659467	0.575227687005708
0.651404451515928	0.606526685439545
0.679449108671112	0.63720869681613
0.706800451391628	0.66633680794803
0.733622966827112	0.693806857451555
0.760281118166465	0.720095731013342
0.787185903172993	0.745740855955603
0.814502412008909	0.770809459190408
0.841878317551855	0.794594346590964
0.868379089137792	0.815720916220251
0.892766101671866	0.832716420362957
0.914124047511721	0.844919828053089
0.932666205245044	0.853444933904077
0.950376119629311	0.861728523885156
0.971024453879877	0.875149567133525
0.999187520148895	0.89946845052253
1.03824158447842	0.938265952895435
1.08776138319946	0.989995825821009
1.14113328046617	1.04559765747942
1.18434598432636	1.08778873819607
1.19680839859741	1.09294570989192
1.14948173753487	1.02973950259286
0.994315542911479	0.855098011854363
0.743902965423153	0.585617469861683
0.421665010684002	0.24656775644999
0.0510226843081314	-0.136781248545553
-0.344603008090353	-0.539159665289785
-0.741791060897345	-0.935297613947542
-1.11712046849874	-1.29992521468366
-1.44717022528043	-1.60777258766298
-1.7085193256283	-1.83356985305033
-1.87774676392826	-1.9530294949601
-1.94229322568291	-1.97384000948895
-1.92413522148175	-1.91655403526156
-1.84198255754444	-1.80384905416872
-1.72026510818957	-1.66392694610055
-1.57851881548878	-1.50779080885595
-1.42438871470681	-1.34313757691203
-1.26551984110842	-1.17766418474587
-1.10955722995833	-1.01906756683458
-0.96414591652131	-0.874897878741412
-0.83279357562686	-0.73971482761633
-0.707528911057056	-0.608914411213805
-0.586850004645545	-0.481566718163369
-0.471026241449108	-0.35852774262012
-0.362475323135271	-0.242688363249937
-0.265246109856342	-0.138662689723641
-0.18385690776085	-0.0518827054983885
-0.121979555156805	0.0126833125761166
-0.0814435629208605	0.0518085765469079
-0.0618304542731378	0.0649680557009188
-0.0606820895966017	0.0547463951838856
-0.0741037580520192	0.0265318049085892
-0.0974183357052861	-0.0124115115387349
-0.1256586324861	-0.0541873833388179
-0.153910158049627	-0.0915072372937364
-0.177619684654532	-0.118690068518698
-0.192926434513821	-0.132284954687407
-0.196959304529671	-0.131236618176104
-0.187999291372302	-0.116557072167378
-0.165468930791465	-0.0905547861789563
-0.129815810579751	-0.0558789926142297
-0.0823775744346693	-0.0147745673064477
-0.0252523947534949	0.0312261352352704
0.0388521947972975	0.0812301627538852
0.106832453302771	0.134650948627552
0.175496184483318	0.190785676640922
0.241961710654488	0.248551971328229
0.304057057089877	0.306504684069597
0.360559939675822	0.363040605299281
0.411200774254049	0.41663361637667
0.456509264206595	0.466041953058125
0.497622224254834	0.510500898847464
0.536051258372976	0.549856859489848
0.573351167904035	0.584561136690752
0.610741683843088	0.615524580133336
0.648830583225459	0.64390939978685
0.68755697329662	0.670905008173451
0.726346535510445	0.697460929965149
0.764371772784573	0.724013243659274
0.800812898645798	0.750431890064995
0.835055843321301	0.776394356117833
0.86680923930495	0.802004178548745
0.896155157195279	0.828122818629765
0.923535344256898	0.856058641612645
0.949637183155085	0.886762252175221
0.975160835205419	0.92000384123504
1.0005153670516	0.954040860758933
1.02556144952008	0.986044536497744
1.0495746554203	1.01315723902334
1.07158749777685	1.03375395590643
1.09111534275749	1.04839867001044
1.10902430618564	1.0601088533029
1.1280759870669	1.07380260859552
1.15261054886677	1.09497805146288
1.18704217884341	1.12771532479082
1.23329487775889	1.17224546515922
1.28783573805308	1.22265086390446
1.33938330257469	1.26549803951929
1.36847300847702	1.28021712684078
1.34969436129102	1.24180066571589
1.2334725573841	1.10066776221124
1.00077788517812	0.848872253579588
0.677007377880121	0.512158956955222
0.287558068697123	0.116272689472424
-0.14217300916385	-0.313041731734524
-0.586788822495771	-0.75003948953134
-1.02089233809162	-1.16897576678374
-1.41908652274436	-1.54410574635745
-1.75597434324698	-1.84968461111818
-2.00615876639244	-2.05996754393165
-2.14424275897373	-2.15395453403331
-2.17476972442746	-2.15307381063858
-2.12947187238442	-2.08146641240612
-2.03118197597493	-1.96175046585897
-1.90274521049218	-1.81683392814424
-1.76111923132398	-1.66066914293067
-1.61780902701762	-1.50533037272267
-1.48321382224644	-1.36184373468699
-1.35954934659484	-1.23249497492404
-1.24568823544857	-1.11626869227619
-1.13844282850915	-1.01004585541438
-1.03382161680088	-0.909441975288304
-0.928575431919193	-0.810237628482632
-0.821461231123047	-0.709783267382794
-0.713844907891406	-0.607998986284236
-0.609436270844232	-0.507570189448453
-0.513313733588097	-0.413287694174628
-0.430646813052164	-0.330795918624469
-0.365537001144962	-0.265095100098377
-0.32022457275197	-0.219199089328079
-0.294717773430919	-0.193356507502586
-0.286825677346255	-0.185026558880882
-0.292537358385937	-0.18955269266628
-0.306652717405205	-0.20133051363131
-0.323566517657284	-0.215104147201033
-0.338070960827479	-0.226895661523061
-0.345982069846548	-0.234215167920042
-0.344432648212378	-0.235622467699389
-0.331829020114729	-0.230032893819497
-0.307596898142875	-0.216182923044246
-0.271878870386988	-0.192548595889991
-0.225320427097392	-0.157779628337628
-0.1689995223676	-0.111407672839149
-0.104439309054807	-0.0544411962982213
-0.0336229639745362	0.0104775949533753
0.0410407896524879	0.0794976489962383
0.116882515205749	0.148474326547191
0.191305418057216	0.214037564941912
0.262201963477835	0.274363595063965
0.328274465760641	0.329351472199928
0.389093312012957	0.38018052945298
0.444875747184314	0.428478719920973
0.496147785008443	0.475463299937785
0.543496113823613	0.521419102207866
0.587485780493459	0.56568044036322
0.628671285380699	0.60698315334186
0.667623285325611	0.644030675397913
0.704948994817932	0.676205968971404
0.741283275910857	0.704175017404119
0.77721468596552	0.729926636537231
0.813145070493057	0.756099166419798
0.849145086733513	0.784978834435736
0.884909897374834	0.817675592311291
0.919883818701687	0.853771967704929
0.953492579714334	0.891519323305382
0.985355282441628	0.928461135208047
1.01537345563326	0.962223846295221
1.0436352685789	0.99116011282016
1.07018960578344	1.0146102906886
1.09489214195442	1.03283217679438
1.11752938007451	1.04686868258752
1.1382834092878	1.05858203889841
1.15838549834442	1.07085219669315
1.18057689592282	1.08765523276387
1.20886259781278	1.11355017853702
1.24717653353596	1.1521710153424
1.29699865250164	1.20371451804963
1.35450791371737	1.26209211972558
1.40830904657459	1.31300278196112
1.43892530184137	1.33419245969132
1.42093989138138	1.29863788557411
1.30541603576289	1.15784094451185
1.07316876933109	0.903286385866625
0.749611876438703	0.561685962118713
0.360159141438495	0.159751425748386
-0.0697756513167911	-0.275805470764083
-0.514778717474409	-0.71827297493842
-0.949436272681612	-1.14093933429435
-1.34833453258565	-1.51709279635161
-1.68605971283378	-1.82002160862992
-1.93719802907325	-2.023014018649
-2.07633569695131	-2.1062303889668
-2.10831955596202	-2.09794807060461
-2.0670714307208	-2.02342338534162
-1.97524560966606	-1.90512791439309
-1.85391128728793	-1.76376540678393
-1.71991915620515	-1.61400322665285
-1.58503145465748	-1.46746996581655
-1.45625789901197	-1.33260396999932
-1.33673531389034	-1.2119688084092
-1.22674144239719	-1.10484496852807
-1.12467127014501	-1.00742943631632
-1.02790868514143	-0.914405535657469
-0.933624557491752	-0.820931622222567
-0.839560264494662	-0.724355388802024
-0.74473416480865	-0.625054430404376
-0.649878524281524	-0.526209623759818
-0.557429602593221	-0.432679130614206
-0.471048023273123	-0.349440525679404
-0.394832954759946	-0.280260950128196
-0.332483086769576	-0.227099800901349
-0.286602639959122	-0.190251652561328
-0.258199793642658	-0.168792150180425
-0.246351380570194	-0.16083524834886
-0.248090716448166	-0.163457815078021
-0.258638225492912	-0.172580511435406
-0.272048605787687	-0.183215954999814
-0.282203885252723	-0.190249640477162
-0.283893212056283	-0.189483066238284
-0.273666663587479	-0.178445271054265
-0.250229434752949	-0.156646453000381
-0.214278564417601	-0.125263764934873
-0.167901090161816	-0.086470360779423
-0.113807051413019	-0.042621588586527
-0.0546462024745909	0.00450809274323578
0.00743645627463605	0.0541583943618066
0.0709310278878596	0.106488540616349
0.134811741651152	0.16207426374358
0.198262878624748	0.221307893226705
0.260482319733919	0.283922353260418
0.320668480045235	0.348715879758095
0.378148282013089	0.413494398413656
0.432536426932621	0.475333274826737
0.483844709526067	0.531254179049915
0.532496322817246	0.579120425620827
0.579197300156381	0.618307893374608
0.624646787257219	0.649861792882492
0.669181699341237	0.676205893798068
0.712520962278229	0.700554647316747
0.753744848773911	0.726086878248833
0.791581760524172	0.755075472823149
0.824956826228122	0.788311520899297
0.853614722541966	0.8250157155724
0.878551358354566	0.863201080092453
0.902000223808176	0.90034097659888
0.926861140019181	0.934155633483017
0.955723836949303	0.963268549611366
0.989854862261771	0.98747691159948
1.02855414129492	1.0075513060955
1.06917257426233	1.02472156886581
1.10787936421333	1.04016306982692
1.14100758712066	1.05482594265439
1.16656314608033	1.06977805201015
1.1853628970044	1.08682145601963
1.2013123679557	1.10876800054039
1.22052040017876	1.13883001575097
1.24920068350699	1.17908966957084
1.29066078838982	1.22839678914061
1.34215047885494	1.28017275772147
1.39265668830173	1.32089645457164
1.42270030706002	1.33034586208512
1.40685553835136	1.2844139657517
1.29906973272904	1.13829350219589
1.08097866375424	0.890411990719295
0.776560926044647	0.565107158654618
0.409795114217947	0.186716733334576
0.00465982289182808	-0.220421557908121
-0.414866353316021	-0.631969987740759
-0.824804819787914	-1.02359082883063
-1.20117698190616	-1.37094635384502
-1.52000424505308	-1.64969883545122
-1.75730801461097	-1.83551054631651
-1.88910969596215	-1.9138894263445
-1.91975743233009	-1.91269891061809
-1.88067136164865	-1.84900246361701
-1.79222342741887	-1.74125106137181
-1.67390803473558	-1.60664165390352
-1.54194719936912	-1.45983452903684
-1.40822894191537	-1.31259451942953
-1.28026400818568	-1.1726817026583
-1.16171673757467	-1.04507905549642
-1.0531671538887	-0.931515447898702
-0.952978879175412	-0.831083545257735
-0.858284810044477	-0.740954352256281
-0.766079429620252	-0.657267707881562
-0.674301101643599	-0.576218239530093
-0.582694736405785	-0.49527479238519
-0.493187614415733	-0.414154672507371
-0.409566964412929	-0.335084681273247
-0.336518337780099	-0.262189878558234
-0.278392460388022	-0.200285570034389
-0.238127443840934	-0.153568223211866
-0.216582058145114	-0.124614690488607
-0.21232681345264	-0.113864498543731
-0.221831581836186	-0.119512005841808
-0.239984369966752	-0.137664571189338
-0.260898144780535	-0.162763853356847
-0.278891760786068	-0.188372304290945
-0.289402037058734	-0.208304338295578
-0.289580931800533	-0.217827328193833
-0.278430497353819	-0.214504107084779
-0.256474755331632	-0.198335827098318
-0.225145242593862	-0.17113753022558
-0.186156218255913	-0.135479325317692
-0.141087854415949	-0.0937998227894396
-0.091243551547809	-0.0480491772054207
-0.0377242185782234	0.000269970404810686
0.0183793326568603	0.0499795622908018
0.0758067841546454	0.100220307472256
0.133103293331045	0.15056537083108
0.188797257270571	0.201063654327073
0.241687616639877	0.251983427680386
0.291113669536298	0.303275278868274
0.337117058872606	0.35410779191048
0.380386171114747	0.402896315457244
0.42193262625824	0.447908270498044
0.462627905328344	0.488021722503801
0.502824300246409	0.523127057324235
0.542237335835942	0.554025027234288
0.580123195325841	0.581968243116749
0.615636062685501	0.608100802570252
0.648183457641799	0.633072532939585
0.677626084699683	0.657010141474596
0.704265427694311	0.679814467150653
0.728676966688241	0.701498779144227
0.751500258435966	0.722251656992534
0.773231865459869	0.742171285083831
0.794052232708171	0.76087762732908
0.81381435292866	0.777358006854132
0.832316764024441	0.790357168599087
0.849805764053722	0.799314607522692
0.867483428350178	0.80543965593166
0.887730908088511	0.812254861446977
0.913720220515205	0.824962358753113
0.948174746426777	0.848374012182837
0.991364609010665	0.883807788622259
1.03886301807196	0.926027256529595
1.07995167049832	0.961665371876686
1.09766605417314	0.970279596797829
1.07113538011911	0.928334518197159
0.961931856831741	0.797508230635886
0.762319455496501	0.578430045046474
0.49300971101657	0.293292078818622
0.174714158295121	-0.0357135506579711
-0.171855667764671	-0.386394725993609
-0.525988232259631	-0.736559329798593
-0.866972000286584	-1.06401524468323
-1.17409543694236	-1.34657035325781
-1.42664700732377	-1.56203253813265
-1.60391517652766	-1.68712158024152
-1.68791351401318	-1.72687721800677
-1.69451676553338	-1.69758096569669
-1.64194147706914	-1.61445145779505
-1.54627512307523	-1.4940481910901
-1.422863477854	-1.35247414360956
-1.28578843173916	-1.20204979123828
-1.14360564007746	-1.0506414215552
-1.00364580909794	-0.905433110819648
-0.870007010704211	-0.76780145867905
-0.743509136767317	-0.63676794440009
-0.623860305799358	-0.51089706389508
-0.510531502689229	-0.389752744280606
-0.403834408029293	-0.274970825634525
-0.305476702229152	-0.170298179602023
-0.218375404232459	-0.0806492089974802
-0.145891338803447	-0.0106485585154032
-0.0908816570529624	0.0366582046345693
-0.0549251229541503	0.0604447258340389
-0.0379265817206688	0.0621310909005518
-0.0381017029732841	0.0451202974140011
-0.0521867328363601	0.0144537398659339
-0.0757707981171977	-0.0236555371923053
-0.103764001246692	-0.062534408087496
-0.130993157649345	-0.0959245065126474
-0.15280414491594	-0.118734469243274
-0.165525275611986	-0.12752640678993
-0.166721957242152	-0.12080993058425
-0.155254199863507	-0.0991610694648929
-0.131212334142	-0.0650442571488196
-0.0957817873904343	-0.0221795138281081
-0.0509877182719102	0.0255129503335156
0.000718624986408423	0.0749892360999436
0.0569185079603478	0.12463789787815
0.115528739702088	0.174074833383398
0.174866314548717	0.223423694368962
0.233577445236124	0.272623336842462
0.2905624725344	0.321176270051838
0.344942901343146	0.368319540601119
0.396067539389331	0.413332843438489
0.443547759185224	0.455742762639426
0.487315624304849	0.495348984641604
0.527686018186959	0.532151640442022
0.565381360319328	0.56632285654949
0.601457677603648	0.598294120856922
0.637110598804796	0.628838620065988
0.673390557760854	0.658896762423329
0.710850859415283	0.689094064811834
0.749200044928276	0.719245110249941
0.787133941165829	0.748199824777037
0.822535458743073	0.774188855367475
0.853110091347983	0.795575518277552
0.877321071185842	0.811741714125092
0.895291721203537	0.82380211668176
0.909277099604274	0.834823480042517
0.923414516855292	0.849335685502399
0.942698022145611	0.872141832426267
0.971348924231979	0.906546986561269
1.01085585193549	0.952258017727108
1.05803813134642	1.00342576585018
1.10364458852341	1.04755581739065
1.13213379862898	1.06612851043776
1.12323299586193	1.03739433615892
1.04864169183783	0.922288447048081
0.874468267897922	0.714124098460391
0.618123887051517	0.434814073628711
0.301811257571968	0.106271155785897
-0.0522669122673694	-0.249591871835192
-0.421907914193139	-0.610862226001698
-0.784909039931985	-0.955627123480763
-1.11906758121055	-1.26197378103953
-1.40218082975549	-1.50798941544514
-1.61204607729343	-1.67176124346474
-1.72646094623912	-1.73950177345534
-1.75484989053812	-1.7319846016435
-1.71729128186987	-1.66519053587997
-1.63230459650722	-1.55736185799285
-1.51814950634459	-1.42594208135586
-1.3902627341134	-1.28558373982685
-1.25995071880528	-1.14707957129316
-1.13411178417507	-1.01689194928794
-1.01568108541293	-0.897221487684901
-0.90455514950381	-0.78673751119213
-0.798812330270451	-0.681970922950618
-0.696065238354097	-0.579104092259434
-0.594731849229236	-0.475693031315578
-0.49493260925117	-0.371821921890015
-0.398746025960697	-0.270361149194585
-0.3097751585827	-0.176343885150729
-0.232236075285987	-0.0957842985722936
-0.169893197670811	-0.0343322249891483
-0.125168415335542	0.0039890352337578
-0.0986620786217836	0.0178249915147778
-0.0891141650822299	0.00909776027282574
-0.0936397419468932	-0.0170685532781382
-0.108073156113444	-0.0531234511341183
-0.127384674469967	-0.0903951544600627
-0.146206128613841	-0.120727528522822
-0.159483481075582	-0.138027328479847
-0.163172165240822	-0.139176889250229
-0.154761054945606	-0.124077779789787
-0.133414784208208	-0.094974423279148
-0.0997037028243068	-0.0553480875518768
-0.0550889581589588	-0.00870276932673451
-0.00140141406538031	0.0423967620144273
0.0595109534696907	0.0967386417582857
0.12591658674476	0.154253584580175
0.196152964127307	0.215371621146735
0.268497469376036	0.28023521312987
0.341106347404306	0.348061519884169
0.412103056917262	0.416953251592371
0.479753656576835	0.484252265618023
0.542636173671259	0.547244570579061
0.599774360893864	0.603890350950355
0.650748980479095	0.653262823260892
0.695787404584099	0.695606543391904
0.735785076059087	0.732162099924273
0.772175513167597	0.764895019728827
0.806608623461551	0.796153374042863
0.84053839639924	0.828193948881844
0.874897448873222	0.862549252945174
0.90993624156227	0.899400045873305
0.945180910653473	0.937265562713817
0.979494769826025	0.973246710834316
1.01132237212892	1.00381471680671
1.03917052596013	1.02596042374341
1.06228055135682	1.03844987228654
1.08133924932472	1.04287895783361
1.0989469642654	1.04414186813386
1.11948378659687	1.04986195108918
1.14811398269656	1.06848152875059
1.18890421825765	1.10616691490829
1.2423100481896	1.16327504384833
1.30260931486668	1.23148648449848
1.35618718615822	1.29269393268157
1.38173296684216	1.3205127630212
1.35314768079533	1.28216499357768
1.22483326075576	1.12240853981458
0.986281889010829	0.853184632171457
0.662918867663781	0.501834014824578
0.280169498817857	0.0956974319502005
-0.136540915423701	-0.337884372275414
-0.561787072957651	-0.771570653676004
-0.970143671680752	-1.17802066807531
-1.33618540948976	-1.52989367129707
-1.63448698428143	-1.79984891916503
-1.83962309395253	-1.96054566750291
-1.93096673119626	-2.00847088896088
-1.93395019785726	-1.97486092985798
-1.87372716121165	-1.88234893262649
-1.77210110657177	-1.75427727481705
-1.64904882903626	-1.61126390245676
-1.52054832145005	-1.46913497081902
-1.39771772501788	-1.33818547672374
-1.28691126508489	-1.22348502398467
-1.19033242272188	-1.12577002087461
-1.10685881425754	-1.04253684467831
-1.03295044329499	-0.969174345325966
-0.963651760105005	-0.900089567129238
