# Supplementary material for: A multiwavelength photoplethysmography dataset with blood pressure and heart rate reference measurements
Source: Data Brief. 2025 Nov 14;63:112284. doi: 10.1016/j.dib.2025.112284 (PMC12682042; doi:10.1016/j.dib.2025.112284)
Supplement: Supplementary file 1 [file mmc1.zip › ppg_csv/ppg_subject_100.csv]

IR_PPG	Red_PPG
-0.915737158777445	-0.731818474456057
-0.866741757264512	-0.682111223493743
-0.814818094127834	-0.630800842079831
-0.763222294338329	-0.58079357416511
-0.713314870664919	-0.533425578806401
-0.665014222946633	-0.488953603089095
-0.617359275638362	-0.447052447003889
-0.569122105214352	-0.407189516543395
-0.519428813540846	-0.368861964050255
-0.468273601289652	-0.331796486143276
-0.416769719604763	-0.296160801833488
-0.367051525141896	-0.262720712842241
-0.321875897928323	-0.232868645711996
-0.284068967721936	-0.208468217906079
-0.255954580299223	-0.191478089780283
-0.238869547383832	-0.18340363598969
-0.232867686639222	-0.184740740152437
-0.236682368066647	-0.194629256982111
-0.24796552092592	-0.210872795510286
-0.263742651299238	-0.230354991003246
-0.280935816064285	-0.249739145695131
-0.296803515184906	-0.266226287298224
-0.309210624238163	-0.278118340753119
-0.316715202159388	-0.284977348395651
-0.31852835201802	-0.287334656298175
-0.314403218539642	-0.286156292302491
-0.304461426640345	-0.282330305685868
-0.288982778341359	-0.276278060852363
-0.268233873940691	-0.267694213255234
-0.242385936816135	-0.255458172546006
-0.211524642976548	-0.237811440149082
-0.175756529020974	-0.212842107691851
-0.135378468225146	-0.179174043812856
-0.0910216248385722	-0.136617454600533
-0.0437046571929127	-0.0864871127102385
0.00521907252432299	-0.0314292954645864
0.0542310097958344	0.0251698175408118
0.101930582709658	0.0799720261412835
0.147343096676749	0.130406399392312
0.190094988841273	0.175081326711931
0.230349784276268	0.213789767214547
0.268535336028691	0.247204459067271
0.305018470016613	0.276437120852258
0.339890447215217	0.302597692721443
0.372929812550107	0.326475692543386
0.403720299810103	0.348443910764137
0.431852344298575	0.368600998247766
0.457123876769767	0.387055443459855
0.479694589950705	0.404177189853471
0.500158417861669	0.420663902158157
0.519483390305003	0.437378360866501
0.538812505276805	0.455031071630792
0.559165727141908	0.473864906428079
0.581097361618219	0.493487714512247
0.604408314547281	0.512906185936811
0.628069156761759	0.530721645418183
0.650485764464037	0.54542215221103
0.670076940438363	0.555750580107574
0.685954764133704	0.561134790854782
0.698463232580694	0.562085641665549
0.709390252583237	0.5603856379779
0.72172564859129	0.558906760267076
0.738908610123065	0.560989247791562
0.763603099243138	0.569418359654164
0.796161029075168	0.585152212645562
0.833147382220742	0.606097222264269
0.866521648360767	0.626382365877127
0.884062793767518	0.636620023394569
0.871315716336944	0.625425018349786
0.807064769904862	0.5820089712181
0.685796966690186	0.491839252266405
0.519600719809596	0.363765346545432
0.320564442379769	0.20814459070311
0.100776547517382	0.0353343213873627
-0.127674551660887	-0.144308124753881
-0.35270044203836	-0.320425411072696
-0.562212710498359	-0.482660200921154
-0.744122943924207	-0.620655157651329
-0.886342729199226	-0.724052944615294
-0.976783653206738	-0.782680967225475
-1.01242383113602	-0.810293178627713
-1.01446028155718	-0.813200077309588
-0.992037215108009	-0.798272760148301
-0.954109546276711	-0.771749817032849
-0.908336126833257	-0.738530290916548
-0.860349960473984	-0.701933530110222
-0.813477415586086	-0.663799572624635
-0.768895542458112	-0.624773929730634
-0.72611641813998	-0.584660694104137
-0.683661491788144	-0.542818423148578
-0.639786139119382	-0.498590233510914
-0.593130084665278	-0.451703920845506
-0.54320749487118	-0.402556921316255
-0.490672367004607	-0.352310260446633
-0.437301208617711	-0.302753801159513
-0.385682040082648	-0.255977203062223
-0.338697839111368	-0.213950108502425
-0.298987468067213	-0.17816196030502
-0.268541176719022	-0.149455093305094
-0.24846875094752	-0.128093609403934
-0.238912062014228	-0.11398907866611
-0.239055071034157	-0.106908511237336
-0.247200218343278	-0.106478191241123
-0.260909915153363	-0.111941071207449
-0.277218814312075	-0.121855002393952
-0.292930567290599	-0.134019672939781
-0.305012761729308	-0.145786878200614
-0.31104037819379	-0.154661145592186
-0.309552490531528	-0.15891473718451
-0.300180355157614	-0.157911903320516
-0.283500491024257	-0.151995990546529
-0.260690896136308	-0.142043119046441
-0.233128764388309	-0.128921528242086
-0.202048200347603	-0.11311636107517
-0.16834115856779	-0.0946917038948235
-0.132533212605854	-0.073533620768515
-0.0948922394169572	-0.0496375099381375
-0.0555763486130798	-0.0232269886851895
-0.0147321234270139	0.00536039207190238
0.0274747798917707	0.0359209391659809
0.0708576652047397	0.0685649713809949
0.115200779589115	0.103670555593783
0.160222986239355	0.141577206826509
0.205500245609679	0.182127870042768
0.250383776787358	0.224285543021598
0.29398013699849	0.266026894586101
0.33521051584037	0.304565685040986
0.372914930664207	0.336826337466386
0.405989374132535	0.360041797983142
0.433572966220034	0.372348557939299
0.455250384526795	0.373237759185485
0.471190080693199	0.363749199287239
0.482185296413455	0.34637717572303
0.489612224198903	0.324711447929413
0.495306589695451	0.302890775398699
0.501342053908051	0.285014255860662
0.50972492978556	0.274664021850299
0.522064360506333	0.274631141899739
0.539323300084324	0.286842331721657
0.561775550482613	0.312389898498107
0.589193491656916	0.351538671020635
0.621136376390191	0.403657361218586
0.65717898328665	0.467126098158454
0.697027301110179	0.539313611334785
0.740560417348909	0.616698250325293
0.787810128174009	0.695190524165779
0.838813982911957	0.77064814584519
0.893224609970117	0.839384217139816
0.949585658110008	0.898311344897328
1.00436490964115	0.944506808935228
1.05108866893454	0.974357406454446
1.08008924319149	0.982796036523421
1.07934667085141	0.963295485600109
1.03094775301003	0.904938186099853
0.922305524881877	0.799713527216953
0.764719102815112	0.657678706872731
0.569487603157914	0.48796417314594
0.347910142258458	0.299700374115336
0.111285836464916	0.102017757859674
-0.129086197874534	-0.0959532275422931
-0.361906844411721	-0.285082134011809
-0.575876986798467	-0.45623851347012
-0.759697508686601	-0.600291917838472
-0.902069293727946	-0.708111899038109
-0.991693225574328	-0.76904385598994
-1.0265470693444	-0.796009576942715
-1.02809894234989	-0.793952079576718
-1.00436640777735	-0.769135124240534
-0.963367833036838	-0.728472537185872
-0.912414621822257	-0.678770346748218
-0.857510534638506	-0.62594843854495
-0.80288806886628	-0.574424421142482
-0.750779860900633	-0.526754972550257
-0.701526599454332	-0.483561802083837
-0.654055118652851	-0.443801019235908
-0.606641390246923	-0.405437231643154
-0.557809559820457	-0.366464512398922
-0.507166951167352	-0.325972974682331
-0.455904850670242	-0.284816848491295
-0.406746190513832	-0.245576138672721
-0.363334449724183	-0.211822016558641
-0.329299160003923	-0.187010439065255
-0.307333420374372	-0.173482279685199
-0.298564281666884	-0.171924881920721
-0.30236551986006	-0.18136198155703
-0.316579576791206	-0.199538653328931
-0.337983047579813	-0.22351139231569
-0.362835826965603	-0.250233236500606
-0.387436713144217	-0.27695735093905
-0.408639059146586	-0.301420572399316
-0.424230220840309	-0.321881499535925
-0.433061663980167	-0.337114264719659
-0.434898434326379	-0.346423029562247
-0.43006848866292	-0.349642412584981
-0.419057119995855	-0.347003806536215
-0.402196284016733	-0.338848923343191
-0.379564985712074	-0.325392550079087
-0.351118308938195	-0.306754167706939
-0.316950397245107	-0.283236795095354
-0.277558405073719	-0.25560238906818
-0.233985444860483	-0.225109212152714
-0.187758978311724	-0.19327475781887
-0.140640522056172	-0.161512706979772
-0.0942997460360439	-0.130845447575995
-0.0500535209066392	-0.101827999660823
-0.0087425530971349	-0.0746729245447263
0.0292784094068468	-0.0494443040663681
0.0640945046835506	-0.0262026147597291
0.0961671364349033	-0.00502220189558497
0.126242397903353	0.0141357966702423
0.155196401768444	0.0315852409577055
0.183825900450848	0.0479455766620679
0.212640816474424	0.0639825060009419
0.241717889950119	0.0803504490889007
0.270662953343658	0.0974066864849051
0.29872673623424	0.115237860808206
0.325088311605643	0.133892593748716
0.349232233888262	0.153642864960021
0.37126819507519	0.175047042994049
0.392038542077085	0.198773566176108
0.412935915061182	0.22536390492865
0.43546481660415	0.255097875383726
0.460718413954978	0.287972462918201
0.489036835031938	0.323729938977309
0.520010141592161	0.361885551773401
0.552743501869024	0.401713071345147
0.586164561355282	0.442188069828952
0.619208565050501	0.481955814356267
0.65086385237992	0.51940046673115
0.680199007571263	0.55286725138034
0.706532267565144	0.581062228825491
0.729788403415805	0.603577772810487
0.750894726162887	0.621333887904367
0.771945666840462	0.636637339378136
0.795873420335655	0.652672875354576
0.825500735869423	0.672444524512794
0.862093092857861	0.697386434773976
0.903757560274364	0.726042819244588
0.94422288480606	0.753264139758679
0.972627315712308	0.770300708268548
0.974788303269415	0.766052203785778
0.933456631911282	0.729417555409364
0.8294870806535	0.644033257336003
0.67218541919488	0.516509166757237
0.474640525876694	0.357513189572979
0.249941279040214	0.177713231683145
0.0111765570267089	-0.0122228010123503
-0.228564761822548	-0.201627002613593
-0.456193799166286	-0.379831467220667
-0.658621676663234	-0.536168288933659
-0.822759515972122	-0.659969561852654
-0.935518438751676	-0.738759854080112
-0.9861726205904	-0.775414868421275
-0.991755465362184	-0.778248178530355
-0.965836375894317	-0.753043863747109
-0.918122418576503	-0.706124255251233
-0.857203878797038	-0.643649329411636
-0.7898280734659	-0.571201433061425
-0.720695211636749	-0.493569861338025
-0.65264130596524	-0.414728002002116
-0.587080113155547	-0.338012968389577
-0.524593381212476	-0.266442324319909
-0.465531256344994	-0.203015681030345
-0.410478536933476	-0.15079823565094
-0.360476509847033	-0.11264816256743
-0.316960772018097	-0.0906211797824618
-0.281464452099554	-0.0852681311910082
-0.255211115045768	-0.0951547276534998
-0.238758651421462	-0.116880829702474
-0.231806184064212	-0.145652131685032
-0.233209007560145	-0.176198781050878
-0.241191770477533	-0.203752335091362
-0.253677286571309	-0.224845049863144
-0.268622906327647	-0.237754491471366
-0.284278350874423	-0.24255081120105
-0.29931189253351	-0.240842757486497
-0.312802578121695	-0.235311730037901
-0.324144607447049	-0.229074194083608
-0.33292601536354	-0.224948729485778
-0.338813277787367	-0.224786361423733
-0.341448560533443	-0.229070178233881
-0.340385041188541	-0.23693178619213
-0.335081664244563	-0.246545933112874
-0.324969797544463	-0.25571514152618
-0.30958910011482	-0.262439151024848
-0.28874646496059	-0.265313560747013
-0.262626238359992	-0.263677372738628
-0.231798307339103	-0.257502121767428
-0.197113991264911	-0.247074652692875
-0.159538162295728	-0.232608962675465
-0.119982001424806	-0.213968871363576
-0.079172350774589	-0.190647063845795
-0.0375966475314496	-0.162038033492705
0.00445165150377352	-0.127879905477965
0.0467523413100752	-0.0886539728532695
0.0890085065785394	-0.0457775126563443
0.130740442538699	-0.0014987798417578
0.171305837002101	0.0415205657724403
0.210059260899172	0.0808089441510048
0.246558581734848	0.114657312833619
0.28068751212479	0.142484396533172
0.312633702926164	0.164886674228708
0.34276558943468	0.18335780936325
0.371485259551705	0.199806424487666
0.399112860429636	0.216076905882901
0.425848025270651	0.233619975778317
0.451817331950471	0.253358806938821
0.477156033555349	0.27572627933663
0.502055257456809	0.300783192665592
0.526734447172182	0.328329706609008
0.551351678356766	0.357965374202302
0.575917945739458	0.389073593182006
0.600274395147807	0.420805532530299
0.624141236638656	0.452205680217285
0.647221359633146	0.482513993164496
0.66934141737929	0.511502813437164
0.690630984200216	0.539640402439491
0.711747087537474	0.568023870736184
0.734073911099945	0.598247294509839
0.759722258509671	0.632300337759325
0.791157657923604	0.672321034249596
0.830389775504193	0.71994337363741
0.877765592812176	0.775178445990855
0.930552855495005	0.835083199006254
0.981754569190322	0.892763757420019
1.01981302036318	0.937353023004813
1.02980504108478	0.955377902372864
0.995066490410853	0.933470429643538
0.896101743328923	0.856666385099467
0.740861634259278	0.727054722910782
0.542395651434628	0.556766232721122
0.313753283087685	0.357931704174126
0.067984017451159	0.142681926913434
-0.181862657242239	-0.0768523094173172
-0.422737252759797	-0.288540215174487
-0.641590280868804	-0.480251000714437
-0.825372253336551	-0.639853876393527
-0.961033681930324	-0.755218052568121
-1.03524857080101	-0.816310428559963
-1.06184375177422	-0.839799638440483
-1.05464959657851	-0.832488738915522
-1.02261098688991	-0.802434086460904
-0.974576908069009	-0.757891220512613
-0.918346112856883	-0.706407462475215
-0.859961970727926	-0.654028111520768
-0.803298909056511	-0.604660725271828
-0.750001281634969	-0.559773368050574
-0.699799272215605	-0.518622539045809
-0.651171558897966	-0.479043006952783
-0.602246168916251	-0.438581509819921
-0.551706871045063	-0.395606874366308
-0.499418820813249	-0.350048881885021
-0.446601557992166	-0.303531855294841
-0.395577865663042	-0.258882367390262
-0.349259752580255	-0.219242794524103
-0.310541152738426	-0.187188813756822
-0.281728359032641	-0.164226203907165
-0.264120299815574	-0.15077585492825
-0.25782711409472	-0.146445995685289
-0.261834304192558	-0.150331235538249
-0.27422537589959	-0.161192174533696
-0.292465730509843	-0.177496307199166
-0.31369306884893	-0.197421522063457
-0.334994148087781	-0.218931639428175
-0.353657564618042	-0.239928207039421
-0.367385090165437	-0.258428387911897
-0.374447636282061	-0.272740327432798
-0.373776656259904	-0.28159459797946
-0.364977994970173	-0.284201981427386
-0.348260062194486	-0.280265582983235
-0.32428365671773	-0.269940631083316
-0.293958546566771	-0.25368495351518
-0.258241791413603	-0.232011194944143
-0.218012577772974	-0.205269308751251
-0.174074433119442	-0.173630240848359
-0.127250258152463	-0.137301009519136
-0.0784682416835274	-0.0967941754045427
-0.0287735889718491	-0.053048808007908
0.0207405305541788	-0.00732543855835606
0.0690730278660957	0.0390528740148001
0.115489420720931	0.0849534002484873
0.159645486537586	0.129536096190541
0.201580648029084	0.172172725033379
0.241582235503323	0.212282404669751
0.279972607474518	0.249209135490426
0.316887181229404	0.282212208221553
0.35214344145523	0.310578365572049
0.385275005075511	0.333813848415606
0.415711368121893	0.351853920140971
0.443038981998829	0.36523576498201
0.467257878030705	0.375185112226385
0.488911874218739	0.383545530476925
0.509027487063627	0.392518328067531
0.528897289935218	0.404275060420323
0.549777178592287	0.420542675649083
0.572566928799138	0.442256772747125
0.597566948369778	0.469373220681001
0.624413185183736	0.500915547882859
0.652244957868194	0.535300169347077
0.680074975390164	0.57087225627193
0.707252954520683	0.606448814640603
0.733867364665317	0.641647797266909
0.760928805416682	0.676893957008035
0.790221871114112	0.713087956932476
0.823740828817645	0.750967089892162
0.862657935802498	0.790238703234093
0.905918336158107	0.828668919833886
0.948831838119481	0.861408047990131
0.98229688943646	0.880857555222075
0.993333611626875	0.877373151398302
0.966008112672249	0.840958274991767
0.877836632238789	0.754156060005688
0.734976908489717	0.622945747924327
0.549434700490894	0.457580459064793
0.333215767308185	0.268313313744195
0.09832586800745	0.0653974322796411
-0.143229238345447	-0.14091406501176
-0.379443792684643	-0.340368057812899
-0.598312035944276	-0.522711425806669
-0.787828209058483	-0.677691048675959
-0.935986552961401	-0.795053806103663
-1.03078130858717	-0.862718473790298
-1.06918202627109	-0.891996235094163
-1.07336075176127	-0.887932301127835
-1.0515093025742	-0.857524866926522
-1.01166996600608	-0.808725487448854
-0.960928132349615	-0.749358875007711
-0.904883197675289	-0.686110484335134
-0.847376822287139	-0.623774184040736
-0.790493266660679	-0.564968982728341
-0.734840665065305	-0.510434403336481
-0.680070259271672	-0.459777278775086
-0.625537362113741	-0.412346421484107
-0.570953180135553	-0.367921496307082
-0.516838434923318	-0.327031474969948
-0.464610671647526	-0.290829207923534
-0.416270925408485	-0.260587909282848
-0.373843396072856	-0.23704538738042
-0.338810315386575	-0.219908670441657
-0.311750978465821	-0.207785172756444
-0.292309078251071	-0.198624399082763
-0.279470741827345	-0.190522061416557
-0.271979573035921	-0.182542846632716
-0.268669201380137	-0.175150362210477
-0.268600336885531	-0.170014158209461
-0.271038123796538	-0.169305357357496
-0.275346478612755	-0.174840647674226
-0.280827800959818	-0.187408195791076
-0.286533998406089	-0.20642285767619
-0.291137517557865	-0.229935107667121
-0.292986036597711	-0.254977987814862
-0.290384245950978	-0.278172108919167
-0.281973812292857	-0.296397121252824
-0.266993633680047	-0.307315605297221
-0.245322337935616	-0.309625088374109
-0.217380143715184	-0.303022925670831
-0.183996299556406	-0.287974782325979
-0.146274196509039	-0.265412810620392
-0.105442081485489	-0.236443060126346
-0.0626870126912007	-0.202118552992412
-0.0190038822355421	-0.163349716700916
0.0248892241350795	-0.121007407494132
0.0685423466468279	-0.0761673340591138
0.111696970583171	-0.030314801908752
0.154196803206808	0.01467561870747
0.195916805155458	0.0568281241741628
0.236700034724842	0.0945057219664529
0.276299296406203	0.126813779182191
0.314360069583792	0.153788462131083
0.350490612708304	0.176295740045421
0.384404022516947	0.195699946073993
0.416039012892111	0.213455422946548
0.445565570140201	0.230786551908759
0.4732781904902	0.248542396283857
0.499475568286832	0.267234983228321
0.52442449832514	0.287197026813901
0.548429069850143	0.308745437282371
0.571938028778858	0.33226759894221
0.595577450291637	0.358214473100269
0.620037143748948	0.387011497036354
0.645833495038566	0.418891831608947
0.673072697896668	0.453683863532806
0.70134501243274	0.490619526214876
0.729788277120895	0.528241056543151
0.757299036148312	0.564511222585611
0.78287257292491	0.597225805451312
0.806057739933317	0.624721412781891
0.827448340692022	0.646668522720984
0.848984374481615	0.66457630198567
0.873735736362743	0.681660252649713
0.904935073386179	0.701918114633008
0.944318132185535	0.728529604274859
0.99021222779342	0.761988068518684
1.03609925409726	0.798604471892858
1.07041446237488	0.83006637883675
1.07807119482137	0.844526001877819
1.04257593290422	0.82919618549267
0.947281272491434	0.771159523669478
0.799546115255243	0.666188861541311
0.610815793189551	0.52461706357682
0.392535638288266	0.355957667681157
0.156150982545295	0.169724211759474
-0.0868928420454539	-0.0245697662830755
-0.325150503490073	-0.217410728541341
-0.547176669794656	-0.399285137110169
-0.741526008965294	-0.560679454084409
-0.89675318900808	-0.692080141558907
-1.00141287792911	-0.781470742152663
-1.05017492980416	-0.830894686854426
-1.06602292636271	-0.846934244611722
-1.05545789511185	-0.833790788024724
-1.02518949012497	-0.797602007754407
-0.981503697995093	-0.7455924230797
-0.929761506941352	-0.684937937697298
-0.874064740085771	-0.621700734436611
-0.817111795541904	-0.560162108800859
-0.760271536972323	-0.502684103807531
-0.703904961122597	-0.450055098636909
-0.647902776287051	-0.402161548463772
-0.592314149673726	-0.358740291812246
-0.537873427032581	-0.319933126339497
-0.486213013682469	-0.286472466036077
-0.439646929494487	-0.259524622042851
-0.400628447997388	-0.240310536633629
-0.371142163223356	-0.229608227199869
-0.35226884787821	-0.22727455510071
-0.344016862131786	-0.231983479636383
-0.345357019323374	-0.241329127148114
-0.354368230457539	-0.252311654530859
-0.368498495100622	-0.262071079839918
-0.384954061132292	-0.268584895583755
-0.401108125667831	-0.271011482873064
-0.414790495313938	-0.269550090968706
-0.424407260540384	-0.264988278466402
-0.42890930966955	-0.2582422744698
-0.427685836947795	-0.250087878981629
-0.420486581392865	-0.241102673679667
-0.407407265838801	-0.231723959250884
-0.388887510411201	-0.222290499458449
-0.36566159676074	-0.213013955991112
-0.338630587847135	-0.203914059132804
-0.308665292982334	-0.19476872141375
-0.276403821825588	-0.185133543972076
-0.242131899088914	-0.174426476562018
-0.205803059126755	-0.162014585282925
-0.167193571294297	-0.147282038241085
-0.126128804864906	-0.129703091753949
-0.0826969840622855	-0.108945020727822
-0.0373820111196425	-0.0849923326757367
0.00893669444954232	-0.0582123293037944
0.0551462878320642	-0.0292772938811906
0.100194863756998	0.00105636212593653
0.143402161140076	0.0322311940177994
0.184634352539364	0.0641034629017221
0.224271299351427	0.0969747389590347
0.263005329167722	0.131419321167381
0.301554630148888	0.167969682114483
0.340356723142997	0.206741999595761
0.379310231470785	0.247101532822381
0.417682205213992	0.287531284435457
0.454275852486332	0.325877802251339
0.487824903087096	0.359994175639671
0.517469369943673	0.38856481691891
0.543126109047467	0.411747461388283
0.565588145563281	0.431304855128572
0.586300025024629	0.450103015928571
0.606916581505829	0.471134875578311
0.628832402945404	0.496451820385246
0.652827842132492	0.526428273426645
0.678893909439765	0.559643488163467
0.706259689015409	0.593423907742538
0.733648162170412	0.624854252445701
0.759775123426187	0.651916083848525
0.784028409141237	0.674371479624195
0.807107661180993	0.694087909303678
0.831280651004301	0.714676182101202
0.859943601171613	0.740483933426004
0.896375075317263	0.775091114227405
0.941882322526154	0.819578737290906
0.993852473352505	0.871031392217358
1.04442440464921	0.92181504554028
1.08050519132855	0.960058733855704
1.08560352906453	0.971496365329578
1.04109153542588	0.942433057669849
0.930264381195734	0.858129133366583
0.765454536026874	0.723751710630648
0.558994469572073	0.55084921621982
0.323216651484107	0.350970076891873
0.0704535514157529	0.135662719404581
-0.186962360980214	-0.0835244294842792
-0.436698616051017	-0.295042943016935
-0.66642274414388	-0.487344394435609
-0.863802275606026	-0.648880356982529
-1.01650474078468	-0.768102403899918
-1.11219767002707	-0.834751100360818
-1.14965979428935	-0.866474120473754
-1.1535587438476	-0.868468602492119
-1.13171197640424	-0.846976439873722
-1.09181231937882	-0.808711316022485
-1.04080075696933	-0.760239998060098
-0.984385006329951	-0.707348620901141
-0.926682266910084	-0.65448035260592
-0.870005213389954	-0.604363125662572
-0.81486950815109	-0.557940083792948
-0.760347970079094	-0.514678514955007
-0.704831533747219	-0.473242348574071
-0.647057927656009	-0.432358437644776
-0.587049527139643	-0.391567955328255
-0.526561681868878	-0.351593547028467
-0.46884601365191	-0.314272056414994
-0.417854579603921	-0.28215700651583
-0.377229752531402	-0.257894218895076
-0.349434624872423	-0.243507999056342
-0.335248313265472	-0.239780889659924
-0.333674106366785	-0.245878738013474
-0.342198642946434	-0.259347524315707
-0.357312802794906	-0.276535107682455
-0.375167752899628	-0.293344478803066
-0.392185221883342	-0.30610774609677
-0.405468230520745	-0.312326250382345
-0.412975220016493	-0.311064780990701
-0.413527238576407	-0.302916007413319
-0.406733490528983	-0.289604349238512
-0.392889745447733	-0.273418799773892
-0.372859052910833	-0.256683002638049
-0.347902807608505	-0.241393727288762
-0.319449074802186	-0.229052373369468
-0.288844955745675	-0.220610177789121
-0.257168669937277	-0.216440674466994
-0.225121360937424	-0.216331463425957
-0.192984054705179	-0.219489850597457
-0.160647262187576	-0.224520910832303
-0.127675141282592	-0.229358197660135
-0.0933418995947013	-0.23121582461818
-0.0566500932379729	-0.226701900341579
-0.0164148202187092	-0.212217306488119
0.0285071818113025	-0.184656955326442
0.0788573359951728	-0.142247815442229
0.134597048917889	-0.0852442803603055
0.194662507936566	-0.0162589235161117
0.256981326201017	0.059891549246729
0.31880127609697	0.136869883015202
0.377243449841399	0.207953241646453
0.429888479428116	0.267364723833559
0.475203980246817	0.311429942020325
0.512716343972284	0.339213670465376
0.542947956592109	0.352451559947715
0.567184928459673	0.354856186074595
0.587136256708772	0.351084639200564
0.604560480999992	0.345682845243664
0.620968799686285	0.342253217965465
0.637489102237858	0.342998407376696
0.654858749683585	0.348676930120213
0.673433997668859	0.358897601373999
0.693171519864294	0.372608362778471
0.713633382001094	0.388606689936399
0.734087319469562	0.405920610684275
0.753752112549071	0.424013437835019
0.772172607191125	0.442893498058154
0.789629861267216	0.463219129747028
0.807453607626189	0.486361153063898
0.828087694360436	0.514273189187377
0.854730161277931	0.549056007671209
0.890400057953148	0.592212288702486
0.936465652475808	0.643661992059516
0.990947034109577	0.70070301966611
1.04715669337855	0.757242624820462
1.09333883263463	0.803704328626594
1.1138303481038	0.827971613672424
1.09236930165295	0.817479605181348
1.00508832517981	0.759558293861054
0.857319447620856	0.647785520829873
0.6624422711965	0.494176875528363
0.433836398127143	0.311208154012445
0.184881430633188	0.111355152338044
-0.0710430290649603	-0.0929063334389193
-0.320557378746899	-0.289100507262522
-0.550282016192224	-0.46475157307684
-0.746837339180532	-0.607383734825953
-0.896843745491419	-0.704521196453937
-0.986921632904482	-0.747398427971848
-1.01753198595291	-0.747405580624054
-1.01218019129496	-0.709982836085301
-0.979446552511445	-0.642791309443831
-0.927788853777558	-0.55485113897757
-0.864953277618205	-0.456342057184123
-0.797572624403179	-0.357806211419163
-0.730814708204694	-0.26694453459556
-0.668064377061491	-0.19050117310285
-0.610786837955241	-0.131719522470787
-0.558765751987515	-0.090731006556056
-0.510762190233227	-0.0653026407972007
-0.46539950669622	-0.052016193888329
-0.421944183950474	-0.0474468069005466
-0.38071751495447	-0.0489585898151085
-0.343040277006201	-0.0548971224177136
-0.310795166075732	-0.0642433915621218
-0.285836569280544	-0.0760678032198567
-0.269501465017817	-0.0892018916496154
-0.262357228836417	-0.102347288362639
-0.264161830797226	-0.114485616084963
-0.273926515481203	-0.125233814005262
-0.289990704892321	-0.134893067102035
-0.310122004845261	-0.144191879288769
-0.331730901757091	-0.153886312443396
-0.352210779178532	-0.164415386751965
-0.369278989361616	-0.175743580799708
-0.381189955952784	-0.18737868942753
-0.386766838057184	-0.198464311331407
-0.385295114412059	-0.207903221876124
-0.376406242734755	-0.214539735233867
-0.360059876318098	-0.217402171593962
-0.336621578158362	-0.215941753392715
-0.306927346113004	-0.210182966899884
-0.272201811340167	-0.200715405277481
-0.233793314563134	-0.188497530191821
-0.192837993112161	-0.174514748483835
-0.150022757275372	-0.159397194443755
-0.105570538611377	-0.143143514725002
-0.0594597943190983	-0.125094576371982
-0.0117449819564312	-0.10421232917976
0.0372130767945322	-0.0795478564690916
0.0867062106593549	-0.0506425839988283
0.13580356777625	-0.0176718644117048
0.18357709501267	0.0186554599648247
0.229342608600906	0.0573128485347326
0.272800295470194	0.0971795127063837
0.313994294376441	0.137196845527087
0.353112864359005	0.17641874705181
0.390256205606425	0.213995818451542
0.425325373816865	0.249181096466496
0.458083962075025	0.281410156496353
0.488331681397875	0.31045461439298
0.516105073466099	0.336597068035348
0.541810052943901	0.360713227869264
0.566179097573175	0.384134305129648
0.590008009130427	0.408245133039188
0.613773624885419	0.433929681975135
0.637349859789623	0.4611226034017
0.660027977549164	0.48872316283651
0.680907736323432	0.514971570213103
0.699517128025751	0.538183963147102
0.716386231175356	0.557567080712622
0.733319776760361	0.573771287733608
0.753183843507011	0.588905995331357
0.779087773053832	0.605884513297806
0.813009152720904	0.627194852411071
0.854163285315043	0.653433691131364
0.897619234487908	0.682052049987624
0.93376048761317	0.706757648963061
0.94911518544114	0.717954859169027
0.928233215905425	0.704376061871868
0.847240228572879	0.651821825394596
0.711011687769554	0.548911554460831
0.531458241029865	0.406339204759816
0.320490535888226	0.235194876233971
0.090019219879052	0.0465686688257142
-0.148045059463242	-0.148449317522535
-0.381791654604242	-0.338768982868359
-0.599309918009532	-0.513300227269337
-0.788689202144699	-0.660952950783051
-0.938018859475327	-0.770637053467082
-1.035388242467	-0.83032087981543
-1.07630907251024	-0.848815608633367
-1.08125717186512	-0.833389483388513
-1.05933037672157	-0.794010162037834
-1.02007345543809	-0.741347197042056
-0.972129445173762	-0.684900606273757
-0.922159574006124	-0.63161182568109
-0.874188628359073	-0.585163041696897
-0.829525805398521	-0.546037871888947
-0.787289045890465	-0.512255347056688
-0.745354193316248	-0.480527062404592
-0.701409980631519	-0.447518750553908
-0.653829000035238	-0.410915077187382
-0.602179463423275	-0.370016910028632
-0.547328884125082	-0.32573976013197
-0.491196712323209	-0.280120974334941
-0.436293905245783	-0.235602330310608
-0.385236823038757	-0.194385302261369
-0.340383159368308	-0.15806675301294
-0.303641672890024	-0.127637258928941
-0.276404842003205	-0.103783542579629
-0.259486498554359	-0.0872571238437018
-0.252983204225566	-0.0790035954000601
-0.256098021013053	-0.079910807611958
-0.267045228174203	-0.0902833442004973
-0.283133652073085	-0.109311833636415
-0.301068377036025	-0.134834961463688
-0.317430351150718	-0.163563329763209
-0.329198884277875	-0.191713276293717
-0.334153973125505	-0.215816776546997
-0.331042440188232	-0.233406651652997
-0.319490224645365	-0.243335750728579
-0.299747372609961	-0.245648231311462
-0.272382868578871	-0.241100431176405
-0.238029790232272	-0.230551085869889
-0.197270201779112	-0.214486229866284
-0.150693689987821	-0.192867515490237
-0.0990508070424001	-0.165317584500119
-0.0433670108153619	-0.131520861139551
0.0150532467046811	-0.091663235100702
0.0747178456791441	-0.0467382029438133
0.134098179395033	0.00140119738340146
0.191793602194817	0.050269558266894
0.246657278123377	0.0971528111930203
0.297862623653234	0.139537614272711
0.344933671692781	0.17549306209189
0.387775247844979	0.203991892221293
0.426693406511771	0.225116887375203
0.462365723081293	0.240075016678425
0.495734486555953	0.25100036732789
0.527815116007069	0.26058490713198
0.559448374700555	0.271577328991359
0.591073802471842	0.286212342809834
0.622624214533244	0.30571509121308
0.65360432031388	0.330063163493491
0.683324918605864	0.358130774762284
0.711183394251627	0.388182239705444
0.736890057641849	0.418522408747997
0.760638848500135	0.448087196842558
0.783268381759142	0.476837848501438
0.806390810562308	0.505918022907193
0.832365092752001	0.537565111453248
0.863942234450979	0.574695709554602
0.903442624307981	0.620025357762914
0.951473693054848	0.674712745425518
1.00545038718342	0.73683021580372
1.05844104468728	0.80025673417861
1.09898019308017	0.854618482025628
1.11233210332496	0.886612178172192
1.08254145993344	0.882584160729349
0.989155016584753	0.830169728263275
0.838844164481593	0.724105779808085
0.644152908541789	0.575035092483856
0.417625253683171	0.394409516052486
0.171805204823568	0.193680900275877
-0.0807632331191919	-0.0156989050840726
-0.32753605522728	-0.222278050265462
-0.555969256582869	-0.414604685506392
-0.753518832268128	-0.581226961044963
-0.90764077736523	-0.710693027119274
-1.00579108695635	-0.790000766535699
-1.04478269759641	-0.826106140989239
-1.04679056707971	-0.828642917063408
-1.02029522515898	-0.803557509991464
-0.97399177813675	-0.757740275700138
-0.915840969941526	-0.698400388124714
-0.852369711400742	-0.632360937796533
-0.788225704481594	-0.565300046380553
-0.726016570122617	-0.501131131350473
-0.66648240894767	-0.441774674465396
-0.609009369976211	-0.387466180263174
-0.552399052376039	-0.337545940577621
-0.495724796780539	-0.291458751187598
-0.439060960972435	-0.249547022179864
-0.383858744857325	-0.213271646910499
-0.332808774494458	-0.184769626882978
-0.289217408612863	-0.166008719528071
-0.256146879038613	-0.157991088248108
-0.235645146405542	-0.160360907401501
-0.228287754798873	-0.17149752056764
-0.233100798029472	-0.188932156977106
-0.247783954150857	-0.209828449990619
-0.269093691690035	-0.231348217780383
-0.293319101433492	-0.25088945866952
-0.316822726319665	-0.266273762438619
-0.33654782420406	-0.275958710292782
-0.350355515671274	-0.279266185229699
-0.35712426464588	-0.276494384572588
-0.356616488906336	-0.268763630663912
-0.349174509753533	-0.257588882228381
-0.335375056466602	-0.244369980047351
-0.315775547983539	-0.230028612593118
-0.290817891066759	-0.214879390991236
-0.260870768250173	-0.198703407460985
-0.226340499143655	-0.180943209522004
-0.187786608080056	-0.160901752612909
-0.145996304041621	-0.137852776790589
-0.101962167209087	-0.111083702294638
-0.0567248916463256	-0.0799807516819504
-0.0111284320494431	-0.0442128093996783
0.0343789646068479	-0.0039394198320777
0.0797617450678708	0.0400741042259367
0.125196609389499	0.0864584008924182
0.170762792004215	0.133305166683506
0.216185803158852	0.178280879180785
0.260727596982672	0.218829234311494
0.303244265417067	0.252495612928233
0.342401611971683	0.277345544895223
0.376999363342346	0.292363909967161
0.406296642468523	0.297681759611357
0.430225870908277	0.29455138502863
0.449450895589163	0.285137917579561
0.465280831285153	0.272253349239245
0.479478958446783	0.259114547153535
0.494012802483015	0.249149568099563
0.510764035370307	0.245805555508985
0.531233499902253	0.252269233112144
0.556327243158648	0.271066307151464
0.586316756449261	0.303622721422968
0.621009757124318	0.349975603850292
0.660093254065297	0.408847013571336
0.703556941898807	0.478158249480036
0.752029741523387	0.555797425531227
0.806791726926814	0.640228887247431
0.869259296460661	0.730509474228427
0.939899627262073	0.825505378630074
1.01675940707515	0.922492943288088
1.09404092844044	1.0156988404356
1.16132801995638	1.0954876995062
1.20407217551417	1.14882769473022
1.20570856312983	1.16133971502881
1.15068983855826	1.12118587147481
1.02645900808361	1.02126138436291
0.84653923159141	0.870507828877973
0.624453668967174	0.681278505169406
0.37372548009642	0.465926713386624
0.107877824864666	0.23680575367904
-0.159566136842569	0.00626892619606742
-0.415083245139768	-0.213330468912879
-0.645150340141411	-0.409639131498387
-0.836244261961982	-0.570303761411043
-0.974841850715961	-0.682971058501433
-1.04770641311294	-0.741181333989748
-1.07503912380516	-0.770089881685511
-1.07249289962522	-0.775358679434372
-1.04798337019276	-0.761729683430626
-1.00822536872192	-0.732930962273665
-0.958376968021367	-0.691941380118299
-0.902028314106018	-0.641329648083164
-0.841410217280558	-0.583528984255865
-0.777739581969785	-0.521036150131936
-0.711676805334039	-0.456555643996206
-0.643874222943677	-0.393068780473817
-0.575503386520514	-0.333746375698832
-0.508561645741858	-0.281607720654608
-0.445791515047215	-0.238970995315191
-0.390211697053406	-0.206935437097189
-0.344456820115904	-0.185154022601223
-0.310206047585707	-0.171996343233889
-0.287910693914185	-0.165030752304956
-0.276877931989605	-0.161687118846715
-0.275607851473895	-0.159908536151754
-0.282200213774095	-0.158574096987519
-0.294674443015054	-0.157571370179538
-0.3111298347002	-0.157543840220835
-0.329745093107007	-0.159432784275199
-0.348680619527867	-0.16397282168478
-0.366000684472024	-0.171291042786479
-0.379715429493836	-0.180718159149068
-0.387957549784401	-0.190894905175317
-0.389236807336127	-0.200164445117592
-0.382675312295604	-0.207050560088753
-0.368105606201207	-0.210562884328978
-0.345972084001441	-0.210242582841856
-0.317107203758471	-0.206036853066039
-0.282522464593812	-0.198120097937594
-0.243283857609461	-0.186728876599035
-0.200437752949534	-0.172024478514604
-0.154952057451731	-0.153996455304289
-0.107682953072199	-0.132457768170755
-0.0593717105067814	-0.107164906753245
-0.0106488039743656	-0.0780261151291918
0.0379796630675528	-0.0452847807202951
0.0861610849163017	-0.00955195640597518
0.133707305352671	0.0283397158927262
0.180560137911161	0.0675446658428354
0.226710343511908	0.107348421485899
0.27207598889636	0.14720665051173
0.316377929622938	0.186664625202008
0.359077317019731	0.225158619941936
0.399428380224151	0.261793529438052
0.436656299054155	0.295287983450291
0.470185062173928	0.324213445308294
0.499803192799343	0.34746108385621
0.525718013832605	0.364731749325194
0.548515982895055	0.376841948834551
0.569065264093109	0.385698964489664
0.588376903686516	0.39389274338666
0.607434195419386	0.403985034724935
0.627013017363366	0.417737933469982
0.647521485732366	0.435612109342638
0.668893981946395	0.456751609079175
0.690608408530088	0.479444569526811
0.711928822387591	0.50187570740602
0.73241433560456	0.522920044577701
0.752535145707063	0.54275711556949
0.774041933854366	0.563099401273978
0.799740007384045	0.586825619602173
0.83250714636985	0.616937219225896
0.873652007032001	0.654993930754742
0.921007523893771	0.699415101323972
0.967437172293365	0.74422590268652
1.00053640905008	0.778876381339221
1.00410130251739	0.789542015348006
0.955397108401221	0.761868873713653
0.836545798852389	0.676555045710145
0.661406951093617	0.536210048752534
0.44384014234763	0.353861662279648
