# Supplementary material for: A multiwavelength photoplethysmography dataset with blood pressure and heart rate reference measurements
Source: Data Brief. 2025 Nov 14;63:112284. doi: 10.1016/j.dib.2025.112284 (PMC12682042; doi:10.1016/j.dib.2025.112284)
Supplement: Supplementary file 1 [file mmc1.zip › ppg_csv/ppg_subject_101.csv]

IR_PPG	Red_PPG
-1.9274760571295	-2.011433462702
-1.93242240363298	-1.99950044754135
-1.8794706434374	-1.93064053889506
-1.79345842663423	-1.83159510841213
-1.69448551503833	-1.72085938536327
-1.59736509120142	-1.61451711417498
-1.51236684976847	-1.524224128082
-1.44628451999242	-1.45604421098302
-1.40312965540823	-1.41377602623448
-1.38421594512688	-1.39829114547822
-1.38785255066843	-1.40718298753092
-1.4091319268323	-1.43454715020575
-1.44026294941599	-1.4714043100916
-1.47163202163047	-1.50696225246307
-1.49346032369692	-1.53053292355691
-1.49769697729446	-1.53364438775702
-1.4796904580727	-1.51178327565443
-1.43919551715359	-1.46529901439955
-1.38042425536144	-1.39927574981236
-1.31112061508454	-1.32245844973306
-1.24088952412783	-1.24549632659779
-1.17918642834026	-1.17885867959037
-1.13345721366951	-1.13084158224294
-1.10786606209986	-1.1061000650292
-1.10285151525099	-1.10499732866076
-1.11547440879142	-1.12381008698123
-1.14030523472096	-1.15563729039373
-1.17053554838414	-1.19177141826491
-1.19906806412649	-1.22328170795801
-1.21947192478809	-1.24255898188591
-1.22676619274867	-1.24452484201937
-1.21796693720808	-1.22722983896456
-1.1923121452009	-1.19171363381276
-1.15110712901959	-1.14119719624489
-1.09717741747118	-1.07985967593093
-1.03402337071928	-1.01160073804528
-0.964920470185882	-0.939218268295624
-0.892278859004773	-0.864221865568686
-0.817483229518519	-0.787170215267759
-0.741215293525975	-0.708243698190939
-0.664033812731999	-0.62780884716009
-0.586876424117594	-0.546799122281747
-0.511212210887286	-0.466765513198639
-0.438770930326305	-0.389576700956817
-0.370996753220585	-0.316913175105997
-0.308495967256618	-0.249749735352825
-0.250732892108139	-0.1880318398723
-0.196143929385565	-0.130742673562747
-0.142689156010789	-0.0763731862473113
-0.0886408663930366	-0.0235408996383549
-0.0332370200607753	0.0285490231912621
0.0230938114199214	0.0799408859237511
0.07893713504673	0.130005324099418
0.132343758303826	0.177638234853105
0.181375086485271	0.221537004349257
0.224659318698521	0.260572512926333
0.261877369447608	0.294251712173856
0.294053741334172	0.323174870362066
0.323492537881357	0.349256161895128
0.353274482948836	0.375461383282954
0.386433325694471	0.405062400969427
0.425106867747903	0.440703309931742
0.469998879624147	0.483678281129414
0.52036878053512	0.533708597301369
0.574523436951183	0.589256186034073
0.630557304096189	0.648192739505466
0.687015084379405	0.70854957741987
0.743240824900168	0.769065883804862
0.799344123881523	0.829341940774437
0.855888897449618	0.889609332976616
0.913521086060975	0.950331325274128
0.972722043820484	1.01188301796452
1.03373605011621	1.07442579793194
1.0966042553596	1.13792194230669
1.16121889105563	1.20217788521456
1.22734039061563	1.26688289916089
1.29456047105965	1.33165982005669
1.36224674163118	1.39608928564262
1.42952484733837	1.45968092147552
1.49534425793394	1.52186765311795
1.55864460137405	1.58210214737858
1.61858282935265	1.6400192131718
1.67474140469902	1.69552356827985
1.72723520678364	1.74871125527831
1.776651220861	1.7996917303881
1.82380126745416	1.84842327343594
1.86933641596225	1.89460488535093
1.91333455737973	1.93762965037416
1.95501966793635	1.97660588301329
1.99278879955819	2.01045668249535
2.02466252942146	2.03813754879477
2.04913571423003	2.05908664282836
2.066257360012	2.07399466000772
2.07861701914791	2.08573346317492
2.09175383702654	2.09991960548379
2.11345458643275	2.12436475129226
2.15156593362903	2.16682969925973
2.2103360110284	2.23107224823457
2.28594045226959	2.31201855716129
2.36262099634106	2.39176881039959
2.41143171600849	2.43866842619074
2.39075387953211	2.35344254324023
2.22134606715361	2.11766399592265
1.9129500879413	1.76118143653898
1.49730818072443	1.31384351739015
1.00616258433224	0.80549889077714
0.471255537593988	0.265996209000889
-0.0756707206610906	-0.27481587563764
-0.602873951603746	-0.787088710837493
-1.07861191640473	-1.24097364429771
-1.4711423762348	-1.60662202371735
-1.74872309226472	-1.85418519679543
-1.87961182566522	-1.95381451123102
-1.89318821682406	-1.94621940889179
-1.84696948929222	-1.8815160784731
-1.7664891321107	-1.78656578448915
-1.67167307400807	-1.68079147973038
-1.57676043347573	-1.57935145111567
-1.49156543598163	-1.49136289353342
-1.42294589382521	-1.42355451092204
-1.37573742336492	-1.38041081197135
-1.35290447776749	-1.36422562829506
-1.35507908284997	-1.37456351501703
-1.37992370144216	-1.40771706538366
-1.42181582151231	-1.45662752710969
-1.4722169389351	-1.51155783443907
-1.52084312910234	-1.56152101328733
-1.5574776275713	-1.59621161799732
-1.5740178172069	-1.60802265109271
-1.56622055189429	-1.59362911503206
-1.53463880903303	-1.55467805921119
-1.48443261428081	-1.4973538462764
-1.4240692769871	-1.43089025794848
-1.36330181038715	-1.36546884194438
-1.31103854701503	-1.31017443050451
-1.2736796074069	-1.2715383194879
-1.25426734123577	-1.25282222770743
-1.25250015861027	-1.25389740911315
-1.26539079433299	-1.27153998233456
-1.28820808239621	-1.30008809733689
-1.31537843773186	-1.3324280417835
-1.34119023990544	-1.36116723467012
-1.36033268180697	-1.37979870149798
-1.36838984545498	-1.38370052670197
-1.36233477875105	-1.37080021283524
-1.3409328124119	-1.34170217982246
-1.30490123235964	-1.29919327148426
-1.25669263039783	-1.24727692053911
-1.19988140619427	-1.19004113297958
-1.1383004562488	-1.13068892963979
-1.07518594186965	-1.07099370147768
-1.01257340490569	-1.01126459545333
-0.951083885664164	-0.950697874362877
-0.890110900044576	-0.887917148238394
-0.828303530726754	-0.821564740058743
-0.764194827883617	-0.750877145337839
-0.696835150116739	-0.676165179810161
-0.626297396856935	-0.599049480581497
-0.553929829524928	-0.522320602780525
-0.482263318398536	-0.449425377830157
-0.414535147580093	-0.383730869323948
-0.353908538471757	-0.327769522819135
-0.302619327675098	-0.282661880315263
-0.261328224943816	-0.247856620700775
-0.228882471521961	-0.221210468593071
-0.202555466703693	-0.19935417040637
-0.178677779335081	-0.178290419975021
-0.153456763805986	-0.154146832556176
-0.1237404979077	-0.123917589371269
-0.0875343135165622	-0.0859775358225226
-0.0441830440271928	-0.0402115449741571
0.00578647843216345	0.0122744333412582
0.0610801901366067	0.0697439053606208
0.120134455839541	0.130459426027858
0.18152459873331	0.193085950541985
0.244184624948578	0.25677609075909
0.307411046507327	0.321010037247558
0.370714683405797	0.3853371075509
0.433674516264209	0.449212062440103
0.495932728851026	0.512076161678011
0.557344751209963	0.573656489319278
0.618173118820275	0.634296014498313
0.679179845387059	0.695093643462971
0.741520527373853	0.757705542599586
0.806421999059054	0.823813960894709
0.874728242801954	0.894453518245224
0.946504464188093	0.96948312244934
1.02091020471835	1.04748240344615
1.09642905143342	1.12617879007345
1.1713646082497	1.20324064406633
1.24439756563242	1.27709842244628
1.3149700189942	1.34742365629156
1.38333591227961	1.41503932078173
1.4502638931483	1.48130683674098
1.51652561525795	1.54728647647549
1.58239730223912	1.61307263973339
1.64740438654853	1.67760931183438
1.71041964544869	1.7390819291376
1.77004218967003	1.79570018376121
1.8250491929436	1.84641711630208
1.8746725332803	1.89117007027958
1.91855536075787	1.93059375063341
1.95646851141716	1.96545365852011
1.98804530882519	1.99613441651637
2.01281267264616	2.0225199759043
2.03068417775463	2.04447868485351
2.04285435382669	2.06284210480644
2.05272083143993	2.08042059877809
2.0662092636372	2.10238033207828
2.0908449770097	2.1353048108148
2.13318434546504	2.18457557491163
2.19479788878887	2.250325829856
2.2677692698688	2.32301875018523
2.33142822846022	2.38042483653629
2.35241947496278	2.37051592421453
2.26211465204875	2.20209247166333
2.01283732547386	1.8942926583406
1.63704320848891	1.47742649305989
1.16718801434472	0.981803984634767
0.635727456292072	0.437735141878791
0.0751172475817822	-0.124470026394478
-0.482186898535347	-0.674501511371478
-1.00372926880851	-1.18204930423865
-1.45705414998691	-1.61680339618243
-1.80970582881974	-1.94845377838926
-2.02922859205619	-2.14669044204558
-2.09791664882199	-2.19838611068495
-2.07897172818083	-2.16497389565929
-2.00916053460215	-2.08602644012453
-1.91393918050008	-1.9806079520998
-1.80508294154856	-1.8591389794828
-1.69292458756787	-1.73204007017125
-1.58779688837828	-1.60973177206289
-1.49502686672994	-1.50263463305542
-1.41651680838804	-1.41795446576608
-1.35535943705958	-1.35407069756937
-1.31331611092759	-1.31279247158082
-1.28984394255735	-1.29310259554776
-1.28148303743113	-1.29048827735513
-1.28209148814613	-1.29729677205483
-1.28414398175219	-1.30438692029544
-1.28086153977423	-1.30375166979257
-1.2684435613476	-1.29115024018213
-1.2474450380584	-1.26759122874077
-1.22264271068393	-1.23895685533102
-1.20140221884324	-1.21389722807594
-1.19119792593338	-1.20089434786147
-1.19722886914998	-1.2056547933105
-1.22091813447625	-1.22964375292855
-1.25963715814903	-1.26999694750493
-1.30753542017481	-1.32055391485256
-1.35707186968542	-1.37347745725547
-1.40074250150978	-1.42091883643605
-1.43253976435971	-1.45635244268679
-1.448815283472	-1.47537116505068
-1.44839979243123	-1.47590197875752
-1.43206395534837	-1.45793045928242
-1.40161938697679	-1.42287881361878
-1.35902988616615	-1.37283976327034
-1.30579671110403	-1.30989821141464
-1.24270499136408	-1.23570687032965
-1.16990038409812	-1.15137568016281
-1.08723985185046	-1.05768533881485
-0.993497745858758	-0.953692230485463
-0.890660172276553	-0.844218597928789
-0.782695790113865	-0.731305149225204
-0.672079464991506	-0.616992592455086
-0.56128606253029	-0.503321635698811
-0.452790448351028	-0.392332987036758
-0.349067488074533	-0.286067354549304
-0.253660333370373	-0.188198642585016
-0.166104100329359	-0.0977588889937909
-0.0854603999882347	-0.0143079152884695
-0.0100346731057222	0.0631735438451882
0.0620960223753164	0.136063498862992
0.132559565513695	0.205761232400574
0.202281642663635	0.273289312323196
0.271295548842179	0.339021373897925
0.338824949471096	0.402689867436015
0.403637758283751	0.463680688965739
0.464549148968083	0.521446675312905
0.52086306746175	0.575815693083209
0.572604104188059	0.627091490012567
0.620514620410475	0.675971512975624
0.665870139235029	0.723365239450544
0.710196921508651	0.770182217620436
0.75496784158567	0.817122705437603
0.801323882518273	0.864536224607188
0.849871225218649	0.912423015065589
0.900605250441445	0.960578560312376
0.952977507272687	1.00881215163347
1.00608743366168	1.05712538180394
1.0589673573439	1.10574727776315
1.11089533423477	1.15503279786682
1.16163081064312	1.2053177863577
1.21147202669128	1.25679943794814
1.26109172609553	1.30943726720809
1.31120630688889	1.36285775447062
1.3622219583842	1.41631957736091
1.41403971301729	1.46884416461443
1.46614444035624	1.51952381405852
1.51793238502198	1.56786807749547
1.56907409355425	1.61402664684341
1.61969928834245	1.65877925591923
1.67028599521036	1.70322198293224
1.72125233969598	1.74818799845729
1.77238677436418	1.79361724213727
1.82241399452098	1.83822019308717
1.86908022765955	1.87973630302573
1.90999436079098	1.91587707978535
1.94407577705315	1.94575730170929
1.97303819014029	1.97132761380257
2.00210125450744	1.99808434270819
2.03918105757744	2.03423931625179
2.0921925528226	2.08784247732352
2.16474734782908	2.16213204751408
2.25128813324644	2.25032649231228
2.33336515148781	2.33181023981961
2.37908570493451	2.37195449411217
2.29175327958373	2.27998303029362
2.05046557365619	2.02622007667084
1.68628694233912	1.64389278999313
1.23028174081975	1.16622832700977
0.713514324285299	0.62645384447008
0.167049047922998	0.0577964991233484
-0.378049733079931	-0.506516552281125
-0.89071766353626	-1.03325815299404
-1.33989038825877	-1.4892011462661
-1.69450355206022	-1.84111837534801
-1.92349279975341	-2.05578268349047
-2.00692747155381	-2.11676527288667
-1.99833609466743	-2.08882430584252
-1.93406798807938	-2.00855574433384
-1.8401663039539	-1.90261020699405
-1.73301346044587	-1.78379396662292
-1.62430833693359	-1.66351318000962
-1.52466224942022	-1.55317400394335
-1.43895849648376	-1.46109661785026
-1.37186051782273	-1.39030396255084
-1.32722318709168	-1.34513401271289
-1.30725664841034	-1.32778771307791
-1.31146938604328	-1.33706700363863
-1.33590350499567	-1.36764817867736
-1.3731552134324	-1.41038770879859
-1.41337320245236	-1.45379623825452
-1.44609027799402	-1.48637417938378
-1.462447449341	-1.49915576485085
-1.45720952455565	-1.48773888775705
-1.42998314193316	-1.45323567156033
-1.38522956262799	-1.4018404228955
-1.33102748326064	-1.34309191161467
-1.27697024825078	-1.28735976179652
-1.2318599833056	-1.24335214791214
-1.20185871899156	-1.21637225508962
-1.18952293789445	-1.20772257032312
-1.19382575316995	-1.215212728649
-1.21097794384662	-1.23434881676853
-1.23566503035397	-1.25968290232398
-1.26226755585807	-1.28592843073767
-1.28574474421577	-1.30861598022211
-1.3020693341557	-1.32424699489024
-1.30829705550417	-1.33012717085333
-1.30246161993965	-1.32418987229216
-1.28347077070464	-1.305013908217
-1.25108115198201	-1.27201365433446
-1.20591386589888	-1.22559919164568
-1.14939088594747	-1.16709245649727
-1.08349128124987	-1.09838425908653
-1.01034717649755	-1.02149845380307
-0.931827187050688	-0.93824978922843
-0.849289563823275	-0.850140066414265
-0.763617339811623	-0.758506069302994
-0.675520782253969	-0.664772974580486
-0.585943174515994	-0.570605186554761
-0.496328528237002	-0.477834107908707
-0.408594829910873	-0.388225811474692
-0.324817367316214	-0.303260043445767
-0.246750883719387	-0.224028455442923
-0.175389497530293	-0.151211070050261
-0.110758937915346	-0.0850563053875922
-0.0520443761503358	-0.0253815804904288
0.00198982163300651	0.0283342592521239
0.0524606527741166	0.0767687205482579
0.0999320448328254	0.120586104472319
0.144264986738643	0.160357771929548
0.184800784575841	0.196576206083948
0.220764960019492	0.229713445100878
0.251676566629778	0.260262763782621
0.277594758713294	0.288745264702914
0.299184954713767	0.315702970871347
0.317656053755403	0.341708217698727
0.334591937487046	0.367385863083467
0.351714198769042	0.393424184710682
0.370656872328944	0.420579517249744
0.392833227658255	0.449696634695719
0.419425769482809	0.481749192490443
0.451431304646217	0.517848465873728
0.489632630565016	0.559122004803619
0.534440406087207	0.606411149648469
0.585685881925266	0.659895507058095
0.642535172359908	0.718917216241662
0.703657480269861	0.782214608176097
0.767621598379413	0.848457747302633
0.833353343387097	0.916723053795292
0.900454273755754	0.986620933811097
0.969237863713384	1.05807136363571
1.04045767143545	1.13096020023841
1.1148358442493	1.20495377820963
1.19257615972974	1.27952198443193
1.27305429429421	1.35402617739731
1.35482795057907	1.42779658325268
1.43598086387965	1.50019982792906
1.51464815806276	1.57069382510352
1.5894819399347	1.63887182969152
1.65987541224573	1.70448723298608
1.72590477565415	1.7674399644416
1.78805031790211	1.82771542234637
1.84680267223066	1.88526098260694
1.90225771359079	1.93976461924605
1.95378921403373	1.99037088655426
1.99994298090659	2.03553709229037
2.03876149880599	2.07330724799624
2.06864089862131	2.1021239649433
2.08954306020949	2.12201952920891
2.10413118470914	2.13575724707517
2.11828400186563	2.14933634293009
2.14045625448431	2.17128849906019
2.1794700862166	2.2103532022161
2.24067796639706	2.27150259988681
2.3211481378004	2.35100605406916
2.40542014663852	2.43214290815305
2.46398631520723	2.48382028033916
2.4479880457942	2.46116568530152
2.27419148948457	2.27773603167255
1.95766990133724	1.94405245589474
1.53084574167075	1.49473311255601
1.02614147080364	0.964396156244335
0.475979549054461	0.387659741547643
-0.0872175632582503	-0.200857976946115
-0.631027405815953	-0.766538844648991
-1.12302751830011	-1.27476470697304
-1.53079544039217	-1.69091740933031
-1.8219087117736	-1.98037879713287
-1.96394487212585	-2.10853071579276
-1.98340113108759	-2.11273840145208
-1.93950857591124	-2.05237028211334
-1.85857245811683	-1.95775669159319
-1.76048080034272	-1.84616991829421
-1.65613062206899	-1.72633135859104
-1.55324618432142	-1.60696240885835
-1.45709849358287	-1.49678446547079
-1.37172307513958	-1.40246102437477
-1.30205027540154	-1.32731799289163
-1.25299262665737	-1.27650209034977
-1.22797118409838	-1.25293492193607
-1.22727652253529	-1.25568731830566
-1.24708840150044	-1.27930666666523
-1.27969200247271	-1.3145436962683
-1.3149389957131	-1.35031523445502
-1.34253180162404	-1.37624357614943
-1.35443822476752	-1.38497113587197
-1.34673984360161	-1.37361970733193
-1.32041019737962	-1.3440872368867
-1.28081677401331	-1.30220946328008
-1.23610038056021	-1.25607962190966
-1.19494332338916	-1.21401578009544
-1.16443793719692	-1.18275325703349
-1.1486746998868	-1.16629666299501
-1.14833254987661	-1.16555736624739
-1.16116872940463	-1.17866611325083
-1.18305025883673	-1.20174933481642
-1.20910778349745	-1.22990957466088
-1.23467668383243	-1.25813606773989
-1.25584739530657	-1.2819079262028
-1.26962909444875	-1.29744357914918
-1.27388592134499	-1.30180270171392
-1.26725221077386	-1.293042178693
-1.24913243107025	-1.27042062107331
-1.2197349178542	-1.23451081313744
-1.18001851787177	-1.18708768800954
-1.13147317165172	-1.13073120778576
-1.07574890417269	-1.06818596417277
-1.01424554563098	-1.0016350249919
-0.947825534566074	-0.932131771693276
-0.876771845909756	-0.859451614459253
-0.801020902787032	-0.782519416921521
-0.720604810915588	-0.700294818468119
-0.636140334616476	-0.612721162476872
-0.549137262879981	-0.521273144846165
-0.461938675809037	-0.428817180727903
-0.377257239971826	-0.338835023621292
-0.297473880679613	-0.254372567633982
-0.224005793854266	-0.177197247787214
-0.157026189687307	-0.10750691369083
-0.0956441366283349	-0.0442437714141662
-0.0384325833873905	0.0141955031465718
0.0159387464672549	0.0691837138978212
0.0682040641992844	0.121313537386251
0.118297517288804	0.170269300057696
0.165485739704283	0.215169241884143
0.208749923218337	0.255193059163404
0.247263177546312	0.290171702890542
0.280811634717425	0.320879139441592
0.310039322201495	0.348889773853315
0.336430215811705	0.376057589183511
0.36199933370925	0.403923655452914
0.38878400926104	0.433380447351024
0.418331463208642	0.464697947093391
0.451378828520466	0.497809434320459
0.487854063592753	0.532675978124609
0.527203404764664	0.569577266717583
0.568881121570932	0.609227996366176
0.612742215921057	0.652664829066539
0.659127922468052	0.700903276432583
0.708596729579194	0.754442103029003
0.761468118467226	0.812838013777737
0.817471408122286	0.874629770082131
0.875693655628885	0.937704737207111
0.934808850452877	0.99995111144349
0.993451304697016	1.05989037280157
1.05058269438394	1.11699246016872
1.10572306252812	1.17157384132359
1.15897479824359	1.22441032520753
1.21087093396402	1.27627543345219
1.26215655150665	1.32761398136024
1.31359434401812	1.37849342591692
1.36582036640978	1.42878243697502
1.4192382926695	1.47839031487505
1.47390896222013	1.52741755206753
1.52937322718755	1.57607653019677
1.58441919597204	1.62431523260852
1.63694886717227	1.6713060549933
1.68416503882621	1.71516302338723
1.72321589449747	1.75322361222368
1.75225949408348	1.78303719613244
1.77169896433144	1.8038665437618
1.78510124327422	1.81809646359615
1.79917085717368	1.83169379600715
1.82227764812538	1.85298557200738
1.86145493253718	1.88953652223757
1.91835478180902	1.94364952838149
1.98522711808854	2.00777296117735
2.04244156937434	2.06162569409591
2.05918422247209	2.07289314770571
1.97991776505008	1.98090923275505
1.7604532119104	1.73805577186427
1.42829279174252	1.37511894881063
1.01093873323593	0.922884947371385
0.535893265080102	0.412139951323773
0.0306586159645301	-0.12632985555495
-0.477262985421305	-0.661738289487536
-0.96036931038792	-1.16329916669673
-1.39115813024583	-1.60022630340529
-1.74212721630556	-1.94173351583596
-1.98577433987761	-2.15703462021148
-2.09459727227251	-2.22833205645226
-2.10078958732104	-2.21509924328994
-2.05594518544689	-2.15085083513741
-1.97916580426671	-2.05722842612578
-1.88250235925101	-1.94864925682444
-1.77567020602251	-1.82986141502751
-1.66288294634816	-1.70561298852911
-1.54835418199493	-1.58065206512335
-1.43629751472977	-1.45972673260437
-1.33092654631966	-1.34758507876627
-1.23764069933803	-1.25024211969716
-1.1622635299996	-1.17302482287306
-1.10610984352051	-1.1167498027115
-1.0676124895664	-1.07949110512803
-1.04185071792516	-1.05589086508137
-1.02181731984854	-1.03855550185946
-1.00056075079233	-1.02028715126743
-0.9735159960683	-0.996445830951104
-0.940185931940336	-0.966599580321618
-0.904509548522084	-0.934818070425406
-0.873739974805865	-0.908445092640183
-0.856216156134108	-0.895743787020273
-0.858782133217714	-0.90321900418882
-0.884697572109053	-0.933542188028157
-0.932676422885647	-0.984746740533961
-0.997226196770392	-1.05081478013304
-1.0699819784447	-1.12322930106389
-1.14147794949621	-1.19278459291312
-1.20281195378765	-1.25107538659308
-1.24686510077844	-1.29143990739504
-1.2689726448585	-1.30940183860187
-1.26708066075653	-1.30274800091369
-1.24148725184867	-1.2713478974551
-1.19427889870935	-1.21680859454248
-1.12857511529975	-1.14204395341276
-1.04776167460094	-1.04938432785756
-0.953307018937749	-0.945424676033076
-0.849025602042995	-0.834537799962991
-0.738768183420584	-0.718451736117334
-0.624227500851509	-0.598894520966137
-0.507096292116763	-0.47759419097943
-0.389067294997337	-0.356278782627245
-0.271833247274224	-0.236676332379612
-0.157086886728417	-0.120514876706564
-0.0465209511409084	-0.00952245207813124
0.05817182170731	0.0932400195745214
0.151772539907155	0.184740227752757
0.234066024323938	0.265236761506566
0.30526886670103	0.335882030308248
0.367211445417638	0.39928867086613
0.422853074508946	0.458609590028217
0.475363777413632	0.516402974388071
0.527108136792635	0.573739532847745
0.578922496595432	0.629907254646684
0.62998868509935	0.682856966590012
0.678375185927849	0.730234282956783
0.722011328296375	0.770564590237267
0.759666475607849	0.804054984580996
0.791530760538218	0.832640887659072
0.819201623654665	0.859302230861608
0.845163845508588	0.88705005209185
0.872049583898751	0.918075737626211
0.901972347857587	0.953347271624316
0.936105575728483	0.992672624679799
0.974556337596515	1.0350898627279
1.0165341836939	1.07936685103448
1.06077236139709	1.12440612384344
1.10606849863448	1.169479396174
1.15173266902046	1.21434210994601
1.19774568748546	1.25925804474664
1.24455508561781	1.30483156899209
1.29263288247639	1.35159342006338
1.3420549362447	1.39955608817717
1.39233185935264	1.44806609491698
1.44255457021952	1.49605896006972
1.49172593137396	1.54250724416075
1.53907023291602	1.58675835069903
1.5841789904727	1.62863208781081
1.62695707750345	1.66830252664614
1.66739569070031	1.70600709719615
1.70526026429578	1.74167076160478
1.73985435694847	1.77465255996078
1.7700461753963	1.80383051121972
1.79468829652211	1.8280977233939
1.81343419584053	1.84720321630395
1.82775927298142	1.86271065513903
1.84172588883566	1.87866184342821
1.86184470061674	1.90139956400362
1.89549332885941	1.93801724001745
1.94777524200091	1.99319667397568
2.01732151463503	2.06484033176725
2.09224110901232	2.13976946793545
2.14799177039883	2.19150863656475
2.13667099707043	2.17392814389168
1.97788435113966	2.00020318675049
1.68770161583946	1.68365365756794
1.29470424149469	1.25652343644822
0.827473678430223	0.751056403495504
0.314591376970916	0.199496438813988
-0.215361212558361	-0.365912577492152
-0.733802639832744	-0.912926765318734
-1.21215145452736	-1.40930224456157
-1.62182620631736	-1.82279513511649
-1.93424544487785	-2.12116155687929
-2.12082771988399	-2.27215762974581
-2.16925612112395	-2.29780268060776
-2.1456732751591	-2.25625709965069
-2.08152605072502	-2.17473990430884
-1.99593485831914	-2.07457488611588
-1.90102696135168	-1.96477420723536
-1.80366302901061	-1.85261965932138
-1.70795929610648	-1.74539303402802
-1.61740897373003	-1.64715816258841
-1.53595582337145	-1.56104205284135
-1.46795376132593	-1.49130948424783
-1.41731549632887	-1.44149153245471
-1.3862970404522	-1.41321305073281
-1.37439362142525	-1.40520663890002
-1.37781639243665	-1.41293199769293
-1.38990021433784	-1.42907066955465
-1.40248551800262	-1.44494390746394
-1.40792226671563	-1.4525616536391
-1.40106058802138	-1.4466692424813
-1.38056112995659	-1.4260736566645
-1.34909513484236	-1.3937853641257
-1.31242062300547	-1.35597319936345
-1.27949900274055	-1.32015527344318
-1.25224956617659	-1.29325158252702
-1.23922505974503	-1.28004939110999
-1.24207883072274	-1.28237629557388
-1.2591091397189	-1.2990111562103
-1.28659957565042	-1.32618111480396
-1.31924613315875	-1.35843851494816
-1.35123111025546	-1.38972873759724
-1.37716747916357	-1.41442324479997
-1.39275453403374	-1.42806852935581
-1.39509295592866	-1.42771163075661
-1.38269382776761	-1.41184663074757
-1.35525945014318	-1.38013496780615
-1.31334478338217	-1.33306993404245
-1.25802698995634	-1.27169979041744
-1.19068900278543	-1.1974518594041
-1.11293663501787	-1.1120523519081
-1.02656453660662	-1.0174987140403
-0.93348908460251	-0.915864874096327
-0.835666515640805	-0.810128001405119
-0.735048201664087	-0.702659863142114
-0.633548954513049	-0.595386278611317
-0.532963856247674	-0.490233067116732
-0.434826432162187	-0.389310662293373
-0.340258741685651	-0.292930170207818
-0.24986672717634	-0.201263416366846
-0.163731337137341	-0.114157348419789
-0.081538308286495	-0.0312730108517407
-0.00283964799469514	0.0477835000713168
0.0726354581872298	0.123264432570709
0.144744691861718	0.195060420649317
0.212874027016071	0.262633879899118
0.276105723956376	0.32525398678247
0.333587096926916	0.382440503854629
0.384967056032991	0.434297257526726
0.430695699656243	0.481499332150049
0.472009172471165	0.525014171593507
0.510579983007434	0.565807206179615
0.548000287033972	0.604680237908679
0.585331733067299	0.642246722507305
0.622902947804098	0.678987911721907
0.660424150279215	0.715302406454618
0.697358450149466	0.751500552514232
0.73337668253665	0.787797550589657
0.768680573558879	0.824382761005914
0.804049563552662	0.861553079458022
0.840613137553907	0.899811009553565
0.879482551247944	0.939829757479452
0.921410119815711	0.982281142827781
0.966585203574231	1.02759893447071
1.01459120378371	1.07575610026026
1.06449558465806	1.12613116548558
1.1150334702422	1.17753300637405
1.16484611488128	1.22843264947061
1.21273048458607	1.27737155154666
1.25786061103354	1.32338410851447
1.29996264275451	1.36624506717295
1.33941630788408	1.4064547518232
1.3772193836503	1.44501238099354
1.41476947376732	1.48310595607669
1.45350173452033	1.52179996182142
1.49447977294657	1.56175078032219
1.53804490192457	1.60300097668784
1.58360463714861	1.64490877704179
1.62961129111117	1.68619906205635
1.6737474409405	1.72510675681593
1.71330727192527	1.75963021438036
1.7457691706833	1.78791589222402
1.76955611919925	1.80882183081445
1.78490656029409	1.82270584725361
1.79462177646163	1.83228324341237
1.80429291707052	1.84305563406473
1.8215348435901	1.86263957810646
1.85384064596079	1.89850554481164
1.90504298445087	1.95415990208078
1.97106846194943	2.02457105611461
2.03644734880395	2.09245392039562
2.07347944651819	2.12753408050201
2.04387087983408	2.04502565868409
1.87573389649773	1.81659024187596
1.57810368134627	1.47086260304602
1.18064066568376	1.03647751516272
0.713005280814235	0.542069751194454
0.204857958041761	0.0162740841096602
-0.314140871329614	-0.512274713123245
-0.814330775995836	-1.01494186753584
-1.26605132465286	-1.4630926061597
-1.63964208599662	-1.82809215602641
-1.90544262872307	-2.08130574416754
-2.03379252152816	-2.19409859761467
-2.05032445376092	-2.19821524728105
-2.008731664906	-2.1423973231521
-1.92962436936981	-2.05042006776939
-1.83011551722395	-1.93866449981116
-1.71788713697457	-1.81292379269487
-1.59803459060335	-1.67899111983796
-1.47565324009195	-1.54265965465789
-1.35583844742206	-1.40972257057211
-1.24368557457534	-1.28597304099808
-1.14505091584549	-1.17720423935325
-1.06640866735365	-1.09254109220739
-1.01067574165199	-1.03274785232727
-0.977325187362232	-0.997313131717777
-0.961776316829292	-0.981495382048399
-0.95637712992994	-0.977267130826199
-0.952491414145001	-0.975472269345211
-0.943036831464903	-0.968562178409894
-0.924624132186613	-0.952967381780278
-0.898562644590281	-0.930188719932196
-0.870369782706784	-0.906139216235936
-0.847953261982874	-0.888972643812444
-0.839118443401801	-0.886270093205222
-0.849262532287052	-0.902676296651388
-0.879960765677412	-0.938740539328814
-0.928731630747886	-0.991083806610717
-0.989816815889876	-1.05350230022877
-1.05554293952879	-1.11842349241164
-1.11778769330024	-1.17822085428912
-1.16918703731778	-1.226139507633
-1.20392324602092	-1.256822760251
-1.21812341686499	-1.26657942319535
-1.20999462175941	-1.2535650410378
-1.1797986012061	-1.21792782968881
-1.12967557606492	-1.16179909473422
-1.06325481840767	-1.08896780928792
-0.985021375190386	-1.00420878525293
-0.899528754499839	-0.912407798483826
-0.810640491924033	-0.817707916402243
-0.7209833866122	-0.722885235567679
-0.631737512853579	-0.629076128647668
-0.542802693064376	-0.535881344569204
-0.453263490262073	-0.441827177789978
-0.361980764266242	-0.345114978870087
-0.268143051366744	-0.243989154055127
-0.17167828459739	-0.138780141032595
-0.0734637187621041	-0.0322246797738149
0.0247076039773409	0.0732420530551356
0.120373158624875	0.174988213355366
0.210767286353925	0.2689603778236
0.293250577439778	0.352180686944799
0.365775785997876	0.42321639002475
0.427302719486839	0.482184770154556
0.478033122134413	0.530623261689195
0.519381430789616	0.57113774154848
0.553692023571599	0.606832663665209
0.583788454658571	0.640576690765337
0.612446950171069	0.674333166673522
0.641883951777248	0.708875579253389
0.673380128765592	0.744033355220738
0.707164800978006	0.779276280640519
0.742610718054157	0.814260388121045
0.778667124253618	0.849064627280961
0.814361546454274	0.884094745481301
0.8491914041562	0.919821341432686
0.883288906869997	0.95657242026068
0.917336031900966	0.994490721735996
0.952299658424286	1.03360947881325
0.989111318101278	1.07395511684095
1.02841198878018	1.11563094860032
1.0704388481239	1.15886314316786
1.11507768864136	1.20398887579506
1.16204296740234	1.25136460449879
1.21108407235353	1.30120169088099
1.26208564047985	1.35339802327259
1.31496768566154	1.40742432964603
1.36940304667961	1.46226414211018
1.42450069058408	1.51643199121933
1.47865175753321	1.56812860878892
1.52966690547834	1.61551028527367
1.57522927152652	1.65702342426486
1.61361762794146	1.69185992212285
1.64459185964354	1.72056854069914
1.67021254622406	1.74566925562381
1.695211851066	1.77196646450534
1.72647003217172	1.8061577814701
1.77125431033257	1.85525272409053
1.83415687630856	1.9235009189161
1.91318000502332	2.00820862218279
1.99611125090501	2.09574957152101
2.05889284223274	2.15973292483576
2.05291959271697	2.14978028383116
1.90697607180441	1.98645563993867
1.64006296295254	1.68868057940567
1.27824002230738	1.28658473066904
0.84756700601493	0.810297722165623
0.374103670221203	0.289949182332285
-0.116090228927794	-0.244331260394116
-0.596954935286052	-0.762413977576716
-1.04243069270756	-1.23416934077866
-1.42645774504632	-1.62946772156309
-1.72297633615631	-1.91817949149313
-1.90592670989152	-2.07017502213194
-1.96187576316816	-2.10198621947396
-1.94684680056141	-2.06829419421269
-1.88914817425869	-1.99353329147746
-1.80557955237644	-1.89549794959291
-1.70721376562946	-1.78614824030897
-1.6022370354164	-1.6714915969981
-1.4963815935627	-1.55753545303275
-1.39537967189384	-1.45028724178535
-1.3055376235651	-1.35617577285221
-1.23347650380472	-1.28271844158177
-1.18426664850776	-1.23546915638523
-1.16002577912423	-1.21622743127499
-1.15880029586992	-1.22184907374469
-1.17438980974007	-1.24442627942942
-1.19735050266052	-1.27286134751374
-1.21704209224838	-1.29543211520235
-1.22421528180763	-1.30266902451536
-1.21339729781191	-1.2897490992135
-1.18433354268371	-1.25766486318873
-1.1420087670015	-1.21277496735298
-1.09521647100581	-1.16490119844636
-1.05413643121588	-1.1246241619303
-1.02770370621799	-1.10063031541344
-1.02154260519422	-1.09783303941538
-1.03694194967309	-1.11665316519515
-1.07096289136073	-1.15343873127316
-1.11746995633851	-1.20168320860648
-1.16869010621439	-1.25357077217451
-1.21684373463994	-1.30145046038913
-1.25544679954487	-1.33899310145817
-1.28002225734198	-1.36186495230488
-1.28818334436553	-1.36782878143142
-1.27925727742203	-1.35633898591827
-1.25370473835029	-1.32790670721719
-1.21258328797292	-1.28358005150854
-1.15722086085542	-1.22468908052381
-1.08913447804788	-1.15278927800235
-1.01011930797314	-1.06970684800178
-0.92236612173954	-0.97761889078601
-0.828458448298547	-0.879090590282371
-0.731184235694415	-0.776977226705835
-0.633212795704554	-0.67413232311754
-0.53674733386841	-0.572981508444489
-0.443250676116861	-0.4751290577287
-0.353307386880708	-0.381165853817415
-0.266669156973227	-0.290750729330983
-0.182503324633904	-0.202914751460393
-0.0998095096252179	-0.116506089564116
-0.0179008912580395	-0.0306771444940692
0.0632082358053828	0.054753670966568
0.142655377945602	0.13920006264169
0.218887726140825	0.221463707182163
0.290077355817466	0.30006363551748
0.354636946703918	0.373606151376322
0.411639038157982	0.441039740384175
0.461007561212621	0.50173565410912
0.503482908147199	0.555479660515283
0.540440876140398	0.6024809556854
0.573629842416318	0.643408709057918
0.604854580804199	0.679396767242493
0.635642384887526	0.71195660946843
0.666987396090909	0.742773746905863
0.699292503702051	0.773463697923766
0.732546451551949	0.805405182103592
0.766637943453891	0.839647801257797
0.801629090684975	0.876816270476293
0.837853439971113	0.917023283247355
0.875819568844239	0.959875051301292
0.915998441674729	1.0046192157073
0.958609786414292	1.05039274240459
1.00350074415218	1.09647553632112
1.05014944969154	1.14246684936415
1.0977681706347	1.18829286120171
1.14546095633414	1.23403673756622
1.19238674983108	1.27972091578551
1.23788255272828	1.32517204346303
1.28152853987842	1.37001334526056
1.32316879913333	1.41374685817029
1.36292169640538	1.45585208249102
1.40119891314851	1.49588074122408
1.43869145366384	1.53357325007747
1.47625178495011	1.56899358224158
1.51466563558693	1.60262667483802
1.55440185432032	1.63534633522081
1.59543955644249	1.66821398066568
1.63720070088089	1.70215982126241
1.67855374462081	1.73760000782235
1.71785958430459	1.77403827793712
1.7531114503412	1.80983931535657
1.78229984597507	1.84250159344695
1.80408808221891	1.8696145323556
1.81871909060768	1.89029894531744
1.82887258412744	1.90656533951136
1.83998766067295	1.92383092883036
1.85948528386767	1.94993707093958
1.89452471310923	1.99240014056675
1.94839294439493	2.05420553323869
2.01626964304216	2.12914637575739
2.08180445909981	2.19836036444156
2.11637813210972	2.23003049743416
2.03690646183011	2.1433477764445
1.81666855744276	1.90336888237336
1.48293007862483	1.54019771856749
1.06295668505351	1.08393818837364
0.584014036405983	0.56469419513857
0.0733677923594342	0.0125696422090375
-0.441716387408957	-0.542331567068206
-0.933972843222008	-1.0699055293464
-1.37613591540254	-1.5400483412788
-1.74093994427336	-1.92265609951865
-2.00111927015729	-2.18762490071919
-2.12940823337716	-2.30485084153367
-2.1486613717504	-2.30848767316045
-2.11051187322084	-2.25005727652359
-2.0364566581061	-2.15424365145173
-1.94155666556354	-2.03786390061374
-1.83664537636077	-1.90989371378576
-1.72829709943126	-1.77930878074388
-1.62308614370853	-1.65508479126424
-1.52765537973464	-1.54619743512293
-1.44955716090855	-1.46295879719116
-1.3957061377832	-1.40963062153731
-1.37032724994185	-1.3892890206742
-1.37337187926946	-1.40020253881001
-1.39977017073484	-1.43543957639193
-1.44001112777863	-1.48380833755466
-1.48204033617553	-1.53199271628411
