# Supplementary material for: A multiwavelength photoplethysmography dataset with blood pressure and heart rate reference measurements
Source: Data Brief. 2025 Nov 14;63:112284. doi: 10.1016/j.dib.2025.112284 (PMC12682042; doi:10.1016/j.dib.2025.112284)
Supplement: Supplementary file 1 [file mmc1.zip › ppg_csv/ppg_subject_102.csv]

IR_PPG	Red_PPG
-1.10470194904751	-1.0581754722489
-1.09524660185253	-1.04167492878806
-1.07937286038606	-1.02183655375281
-1.05762234688372	-1.00032747387047
-1.02988059268541	-0.976014488283849
-0.995552784739761	-0.945806353668587
-0.954060195050464	-0.906234873518959
-0.905421157947353	-0.855108174967175
-0.850660994824365	-0.792675048448173
-0.791916726865796	-0.721994326289591
-0.732173043192075	-0.648267759030018
-0.674612481240354	-0.577174105057243
-0.621703678018569	-0.512924313887978
-0.574355803872884	-0.457032346816256
-0.531577218341064	-0.40831686714425
-0.490873985244696	-0.363890108534758
-0.449217785890923	-0.320476896278884
-0.404143016829603	-0.275513525766366
-0.354519006577642	-0.227792341022656
-0.300747473861284	-0.177634177904212
-0.244417604476458	-0.126553605778892
-0.187648927361009	-0.0764513323309699
-0.132425529328086	-0.0286837946749393
-0.0801002873320281	0.016587252135556
-0.0310574090224967	0.0605466251249764
0.0154482323331941	0.105305920610642
0.0611540448667424	0.153132455393709
0.10831667531047	0.205680697507158
0.159056423190457	0.263442285226349
0.21475520422898	0.325553762487791
0.275673548420787	0.390094959111756
0.340916161356155	0.454856977026251
0.40880438296206	0.518220329267038
0.47752117955194	0.579705798327496
0.545723739230749	0.640035570939875
0.612836410268542	0.700720492902412
0.678975138568592	0.763258760874316
0.74466731671442	0.82822989261461
0.810543646115796	0.894786546772634
0.877103880324879	0.960896603629704
0.944583142250068	1.02419185627807
1.0128873852091	1.08297585309069
1.08159657911631	1.13696103467632
1.15007677464097	1.18750062603485
1.21770968939782	1.23723602806724
1.28415976237141	1.28922675608112
1.34960492413502	1.34592479764696
1.41495587054359	1.40856506852484
1.48204099702767	1.47736309224594
1.55354690598748	1.55230710056087
1.63240874347505	1.63373144019505
1.72043984450045	1.72184080351699
1.81635123741752	1.81500453697001
1.91380850948398	1.90746776239898
2.00045476865545	1.9876669882868
2.05869160849231	2.03829578354587
2.06849516546086	2.03871240321248
2.01743747396873	1.96947981772707
1.88778805680616	1.81621081445426
1.6931856138512	1.59486345947278
1.44726884498192	1.32139581886132
1.16367645007638	1.01176595869859
0.856047129012657	0.681931945063304
0.538019581668803	0.347851844034173
0.223232507922883	0.0254837216899032
-0.0746753923470359	-0.269214355890796
-0.34206541926289	-0.520284322629215
-0.565298872946618	-0.711768112446644
-0.730737053520152	-0.825766732759333
-0.823609511960616	-0.895250065863154
-0.87644578890517	-0.944253055336578
-0.911511521208788	-0.979713173963354
-0.937014747490075	-1.00580711587506
-0.959350952874643	-1.02577551084391
-0.983078087970498	-1.04342728318252
-1.01093732324633	-1.06345219856994
-1.04380797498669	-1.09037385616933
-1.08062058513819	-1.12663366606985
-1.11843880997806	-1.17091217062239
-1.15293610481297	-1.21784066476634
-1.17929479859923	-1.25935112071408
-1.19332474374301	-1.28700550765944
-1.19250871376362	-1.2945480595438
-1.17672042138266	-1.28002094162135
-1.14844371617553	-1.24671401785369
-1.11242453332301	-1.20240843433258
-1.07480323701005	-1.15707112022524
-1.04188270271796	-1.1198936153192
-1.01879552869167	-1.09686963261878
-1.00847437627017	-1.08980297908175
-1.01122487460247	-1.09681351707715
-1.0248513855478	-1.11372777601475
-1.04510622877276	-1.13560817892597
-1.06636640323573	-1.15780962443555
-1.08260193759812	-1.17631653421649
-1.08859653935353	-1.18761584485542
-1.08107723973964	-1.18856730361051
-1.05930479823651	-1.17662127501574
-1.02491444523364	-1.15044462268256
-0.981144794109599	-1.11054282776265
-0.931769735298259	-1.05927203236678
-0.880058675657297	-1.00013312716091
-0.828035491397327	-0.936778708418997
-0.776180590273001	-0.872161768347806
-0.723615903115226	-0.80806086249437
-0.668746633198083	-0.745025660406636
-0.610133138626018	-0.682623257674977
-0.547184816972216	-0.619841473019772
-0.480401230981829	-0.555501819449998
-0.41120663695003	-0.488694105920298
-0.341642484265763	-0.419402063963985
-0.274118443822652	-0.349156750103623
-0.211132171037999	-0.281170379079178
-0.154760592790816	-0.219493303658703
-0.105956487143558	-0.167287684363558
-0.0639685072187405	-0.124911151173189
-0.0262602321743334	-0.0888014399525976
0.010905656780833	-0.0521194257771165
0.0513901622468613	-0.0072999473176495
0.0980329994263535	0.0506805872736472
0.15184530064476	0.122123578789732
0.211762167658863	0.202559302689216
0.275018841989699	0.284602552200679
0.338032099786551	0.360704605082573
0.397526378211336	0.425641159608081
0.451568576416777	0.477981538836557
0.500177522419119	0.520286848551875
0.545305398177739	0.558089086440824
0.590213452089669	0.598045534728496
0.638461665286157	0.645997385368454
0.692824924147388	0.705545818997189
0.754443590102206	0.777327722051222
0.822446665261909	0.858946778786906
0.89416977228295	0.945473337409895
0.96588671744683	1.03054052380654
1.03381645193161	1.10798558328011
1.0951676366958	1.1735602603229
1.14894409222686	1.22607871016823
1.19624126508733	1.26771289815231
1.23997121778478	1.30352951986919
1.28421089990203	1.34038417153423
1.33339672579041	1.38535559039004
1.39141884037798	1.44411167419267
1.46057670692186	1.5194671080006
1.54045623295281	1.61015568641919
1.62688643866587	1.70987969190739
1.7112068606726	1.80692998229447
1.78028105876926	1.88491682316225
1.8177718726474	1.92500423235385
1.80685160446536	1.90944218388715
1.73281829800307	1.8261494946083
1.5911753205626	1.67456846546487
1.39472208736568	1.46817365460707
1.15625801363399	1.22043962018509
0.88858251458925	0.944840920349135
0.604495005453162	0.654852113249401
0.316794901447432	0.36394775703609
0.0382816177937643	0.0856024098594012
-0.218245430286135	-0.166709370130465
-0.43998682757056	-0.379513024783309
-0.614143158837806	-0.53933399594893
-0.727915008866167	-0.631220328642722
-0.778769182976226	-0.674869318566278
-0.799894255466345	-0.688500071555261
-0.80175308280195	-0.682668823203997
-0.794121743569117	-0.66768561915327
-0.784963632221113	-0.65226535376597
-0.77975050094484	-0.642687155972045
-0.781262820608962	-0.64230782416284
-0.789723771239421	-0.651333106099395
-0.803131771929873	-0.66704147737797
-0.817845930728106	-0.684685552082273
-0.829510715748628	-0.698943256156736
-0.834198419618389	-0.705399105228335
-0.829478033040924	-0.701564098740788
-0.815112484233159	-0.687345463981909
-0.793211874642228	-0.665130447050443
-0.76783212552186	-0.639488049440268
-0.744117543497272	-0.616301834097747
-0.727175278263683	-0.601383587629691
-0.720950257908744	-0.598993678094342
-0.727348889392063	-0.61078266807671
-0.74578698529945	-0.635410293588878
-0.773268755985844	-0.668826808992103
-0.805009620214295	-0.705109514905088
-0.835455438678335	-0.737687115431157
-0.859409528492313	-0.760721004720317
-0.872981194030476	-0.770363230619778
-0.874142993570844	-0.765553738266033
-0.862817661799768	-0.748061509298529
-0.840523200751201	-0.721701634905628
-0.809648351133342	-0.690958164408741
-0.772593070181773	-0.659528266290117
-0.731128779304398	-0.6293249211865
-0.686161080398855	-0.60018202213549
-0.637908681534287	-0.570305613801661
-0.586422695451897	-0.53730171808754
-0.532215591928269	-0.499311444036514
-0.476671942596111	-0.455800350302481
-0.421986868633057	-0.407803829956356
-0.370573896914355	-0.357601862142745
-0.324166500892116	-0.307943907071661
-0.28307020219439	-0.261130280969215
-0.245951539148609	-0.218346220137442
-0.210255336676223	-0.179451547855745
-0.173078488698597	-0.143196745617881
-0.132181792131434	-0.107766372002212
-0.0867803408577399	-0.0715051457396189
-0.0377917856770613	-0.0335160673291153
0.0126075917705307	0.00612933126798945
0.0619205779423438	0.0465335472272128
0.108290931873482	0.0863044476339919
0.15108475537855	0.123965610800876
0.190939260205252	0.158449601818709
0.22939476702197	0.189665398632919
0.268353533836201	0.218932767449756
0.309539938445947	0.248928618755907
0.354043127403843	0.282961469615958
0.402028273350681	0.323741747967115
0.452740167498694	0.372082600728063
0.504833817365912	0.426204915627875
0.556859288039329	0.482250233688246
0.607687052275367	0.535933718780993
0.656845826944339	0.584532722570028
0.704767528650566	0.628146414369672
0.752745905952338	0.669447591050261
0.802481965994609	0.712122600707029
0.855426548948125	0.759134655574144
0.912271538256428	0.8117425144997
0.972720980657566	0.869349724868821
1.03546334345312	0.929862596707038
1.09836410468383	0.99028566119855
1.15904004978624	1.04749722654018
1.21579739588932	1.09921576301547
1.2685929630113	1.1450768954633
1.31952304786416	1.18753774971527
1.37245434265029	1.23194527843941
1.43174714518374	1.28510130668461
1.50031083544754	1.35235573078911
1.57740300677548	1.43408841888027
1.65672358088071	1.52282525000988
1.72548909791509	1.60225394522872
1.7652710665591	1.64914919979266
1.75509448859969	1.63832263280816
1.67406253040883	1.55101508706357
1.51418301527287	1.38144435028999
1.29063596582183	1.14595713961965
1.01860140468575	0.86090017218481
0.713259354494656	0.542620165117705
0.389789837878578	0.207463835550584
0.0633728774675447	-0.12822209938431
-0.250811504108412	-0.44809092255473
-0.537583284219261	-0.735795916828433
-0.781762440234974	-0.974990365073173
-0.968168949525521	-1.14932755015671
-1.08162278946087	-1.24232868993166
-1.12443615731533	-1.281810354632
-1.1352033929618	-1.28899929954116
-1.1276750225521	-1.27605400808624
-1.11451802090473	-1.25533159571293
-1.10569243355266	-1.23769673392541
-1.1073739743539	-1.23098244950321
-1.12164263360399	-1.23904410179548
-1.1469357359082	-1.26152351293469
-1.17906083585429	-1.29423203801076
-1.21246697887814	-1.33014228622666
-1.2414542030437	-1.36102185603196
-1.26116594911012	-1.37941484627207
-1.26835080780005	-1.38036275692267
-1.26182473272133	-1.36240404993039
-1.24252063291562	-1.32768827027754
-1.21311801556217	-1.28119325410403
-1.17743102502376	-1.2293837873719
-1.13976570933956	-1.17885292827359
-1.10431966839905	-1.13524170009122
-1.0746091270779	-1.10250473627794
-1.05291640537205	-1.08240769141007
-1.03982263976725	-1.07417063798821
-1.03403324958984	-1.07445388246955
-1.03267273212189	-1.07792813082349
-1.03194481174407	-1.07836868347836
-1.02791214221174	-1.06998669594164
-1.01722246593225	-1.04868524248248
-0.997666596647671	-1.01291785426521
-0.968430755307695	-0.963879939028732
-0.92997338394328	-0.90493026519572
-0.883611060708486	-0.840441748804334
-0.830998929894299	-0.774526019290611
-0.773736829751814	-0.709996174560229
-0.713236290057446	-0.647822943606564
-0.650794082759385	-0.587286100906422
-0.587700224645524	-0.526764572084756
-0.525196762793361	-0.464712061475042
-0.464277575740157	-0.400274749442674
-0.40552965934373	-0.33342920454329
-0.349151025981484	-0.264908365169604
-0.295112623966436	-0.19612674910979
-0.243382803696855	-0.129047992687286
-0.194054514768462	-0.0657809699786425
-0.147210731691093	-0.00784214720748561
-0.102580138412906	0.0446492759851641
-0.0592191493046927	0.0934644237785721
-0.0154709234766285	0.142152930908517
0.0306618193481047	0.195114150094571
0.0808504582035882	0.255977154966088
0.135799004360796	0.326005044888792
0.194891619894414	0.403368140711198
0.256242151443411	0.483576855683432
0.317176576364399	0.560756814295278
0.375050833086358	0.629298925244038
0.428130181866408	0.685501585970247
0.476172657820974	0.728748499996294
0.520461717513148	0.76172265647572
0.563251842397574	0.789495572726305
0.606817914488931	0.817850615108031
0.652504606084438	0.851419454706562
0.70024479602594	0.89214417545286
0.748765120919846	0.938590329514542
0.796276679459125	0.986609561922726
0.841264721273745	1.03126453256062
0.883077752719867	1.0690687905588
0.922242344134678	1.09942861699254
0.960527394400516	1.12481557899722
1.00064237590822	1.14982719526218
1.04548234754808	1.17959103400224
1.09712691814228	1.21808419442973
1.15599264951918	1.26687342590072
1.22049497639302	1.32459247392977
1.28738296228695	1.38727584876364
1.35267120574182	1.44947302940112
1.4128689243799	1.50585359894168
1.46610881960398	1.55283502966163
1.51288661999349	1.58987467722399
1.55628163105578	1.62024133650006
1.60156596812874	1.65097848266096
1.65510151219701	1.69162180185065
1.72251124328805	1.75143265418783
1.80629721230186	1.83550392731742
1.9041425754213	1.94075548482127
2.00256988890747	2.05325989921788
2.08498114685145	2.1483140804241
2.12512590353175	2.19406082483511
2.10004058664948	2.16315154801077
1.97909707129046	2.02447068364886
1.76815614069819	1.78654701453913
1.48610812159874	1.47209868732443
1.1518433407182	1.10384384864763
0.784252124782623	0.704500645151557
0.402224800518091	0.296787223479076
0.0246516946506746	-0.0965782697269665
-0.329576866093554	-0.45287768782372
-0.641570554988523	-0.749392884168333
-0.89243904530816	-0.963405712117955
-1.06329201032639	-1.0735234482116
-1.13902199269121	-1.12727463578704
-1.16409955724987	-1.15627713243754
-1.16396889976625	-1.17259698097472
-1.14990820211179	-1.18330108757672
-1.13066644527571	-1.19140092096089
-1.11297565385368	-1.19784888313437
-1.10190931282544	-1.20353509692156
-1.10074969984277	-1.21033770318554
-1.11054516522821	-1.2208924015526
-1.12978079450819	-1.23726311596024
-1.1545004157897	-1.25915336869353
-1.17897279142128	-1.28270970377798
-1.19679820580686	-1.3009140033872
-1.20224899571743	-1.30571900828893
-1.19156796445229	-1.29091776405172
-1.16390184374023	-1.25431595091715
-1.12158897936887	-1.19844146356928
-1.06974043807191	-1.12993678546594
-1.01532713352703	-1.05819331181142
-0.966011153455407	-0.993689061877958
-0.928791156959771	-0.946156735880305
-0.908544982869573	-0.92259543617791
-0.906789961236614	-0.925398188862687
-0.921129553872525	-0.951290907470422
-0.945727601341609	-0.991828355478945
-0.972755641820101	-1.03554545934983
-0.994314321625475	-1.07101693656013
-1.00417270917801	-1.08965285458286
-0.998884797573327	-1.08734936488972
-0.978171574153444	-1.06473378025553
-0.94463087567337	-1.02618091500648
-0.902842848630405	-0.978115538917579
-0.857988070831984	-0.927200423672455
-0.814290725199927	-0.878743920012725
-0.773766086490763	-0.835567936621936
-0.735737939945445	-0.797639704734019
-0.697369835441706	-0.762605359703484
-0.655025198550893	-0.726959998124776
-0.605875979218632	-0.687337445609527
-0.549107804090458	-0.64155139509556
-0.486327497417286	-0.589263995510202
-0.421133198987098	-0.53216945321206
-0.357997716109024	-0.473519635820424
-0.30075338842126	-0.4170082493259
-0.251244578219513	-0.36534116840563
-0.208764328184895	-0.319088981990275
-0.170433340893146	-0.276382000013515
-0.132193074276511	-0.233484261734923
-0.0899627825039692	-0.185811123274167
-0.0406659503600705	-0.129027259284965
0.016972850714467	-0.0602627851487956
0.0819423427659554	0.0205281174121075
0.150975746429726	0.109516613287657
0.219284305144998	0.199111076279671
0.281918024805895	0.279928415053423
0.33530943822188	0.344142119814265
0.378395928161028	0.388534318453991
0.412918821358786	0.415783906793636
0.442827116525676	0.433563718267294
0.472996591458173	0.451999005427697
0.507723908908326	0.480584974169761
0.549560328399535	0.525629505422285
0.598886261782408	0.588916730632805
0.654253400545947	0.667738924166638
0.713180282073996	0.756041037292929
0.773017775506264	0.846339475770219
0.831602251618938	0.931865027648344
0.887555653537244	1.00806788627016
0.940252521846086	1.07288718371251
0.989592738441471	1.12608508751354
1.03574058518381	1.16839910470383
1.07893780636083	1.20103856258611
1.11946368227693	1.22565946512111
1.15778321700758	1.24463195200163
1.19480325541085	1.26131965410618
1.23209483316602	1.28008809385999
1.27200795418526	1.30584072228074
1.31751834513695	1.34300577657975
1.37144666904099	1.39400505889739
1.43481998845434	1.45744049142429
1.50465855469792	1.52639013703819
1.5720037679456	1.58744519390748
1.6212862321693	1.62132224130177
1.63193312728811	1.60561268591207
1.57848307377533	1.51226938165923
1.43511094291198	1.3332657400859
1.21912277810659	1.0867771578975
0.947824622767683	0.790979031799438
0.638522520303794	0.464046758497127
0.308522514123454	0.124155734695986
-0.0248693523648068	-0.210518642898572
-0.344347035752457	-0.52180097758113
-0.632604492630967	-0.791515872646275
-0.872335679591805	-1.00148793138859
-1.04623455322644	-1.13354175710266
-1.13754997607257	-1.18577716531364
-1.17146421661147	-1.19413200487549
-1.1687159995053	-1.16956564012746
-1.14084664848746	-1.12209853973383
-1.09806395056638	-1.06077847198008
-1.04897116850089	-0.993809555163223
-1.00059283858079	-0.928454282908837
-0.958301471417839	-0.870694001726719
-0.925466678035015	-0.824638346530859
-0.902983779205342	-0.79169983942828
-0.889066702537737	-0.769914338869384
-0.8797101416225	-0.754088495260297
-0.869983641106292	-0.737290315788764
-0.855828954534485	-0.713476852434299
-0.83561923406791	-0.680215616608632
-0.810754273196441	-0.640138747608144
-0.785046835478732	-0.60023276407595
-0.76328300859268	-0.569173620507414
-0.74962195620326	-0.553970244592265
-0.746378680057741	-0.557490233028188
-0.753480670376542	-0.577757117337734
-0.768666408326308	-0.608865224584401
-0.788277966456097	-0.642916597869893
-0.808303940898306	-0.672420997576106
-0.825230539439684	-0.692503390240059
-0.836406822221449	-0.70205165798358
-0.839971880557289	-0.7030498470263
-0.834605829266663	-0.698298102270712
-0.819324545396962	-0.688913932057439
-0.793440122985305	-0.673175805081015
-0.756677654666057	-0.647306302470567
-0.709299672426797	-0.607539271487628
-0.652130701726442	-0.552146258011147
-0.58653598324788	-0.482347964540897
-0.5144459102876	-0.401842146652523
-0.4383846028207	-0.315509270112046
-0.361326224275384	-0.22820407876598
-0.286275749505323	-0.144092970094625
-0.21571080664434	-0.0663608147755264
-0.151146763041088	0.00297701600255619
-0.0930032456697571	0.0631986411988719
-0.0407479061542435	0.114813161465482
0.00681916583733561	0.159212085222397
0.051230751536272	0.198142437124489
0.0940199581084981	0.233220535387831
0.136454736238101	0.265587971951347
0.179394134967959	0.295743591495929
0.223285099446184	0.323654814521548
0.268291707349891	0.349204162757149
0.314485490307681	0.372812537814298
0.361953903575903	0.395875130166524
0.410747916445157	0.420662746372595
0.460721762507302	0.449606123738874
0.5113354286417	0.484296341483155
0.561516477055375	0.524723076951196
0.609756725176126	0.569071522861201
0.654542605231312	0.614183346412621
0.695019779965915	0.656580005798283
0.731621871017075	0.693707049418419
0.766320837976999	0.724986696525109
0.802298572015655	0.752271700746853
0.843034251296362	0.779287034664536
0.891002673851012	0.809966130230035
0.946500555096892	0.846342544625449
1.00724412718684	0.887217886174368
1.0690644335617	0.928511578257679
1.12748257511723	0.965166314082952
1.1794994444685	0.9936332735876
1.22487406893525	1.01380800884942
1.26649063965574	1.02974208313881
1.30978651260063	1.04904944292474
1.36142251512123	1.08120922782226
1.42746657172216	1.1350830087353
1.51341195188418	1.21611707274168
1.61843391711937	1.32774824133356
1.72963548965648	1.45580648822292
1.83446794500948	1.58063624752221
1.91999658021718	1.68258195334388
1.96220129287454	1.73909560209435
1.94135906802296	1.72738012177482
1.83196066962949	1.62483309979242
1.6385972492606	1.43683283842478
1.37839721221605	1.18121632820808
1.06848896379562	0.875820559678475
0.726000909299098	0.538482523372148
0.368061454026245	0.187039209825265
0.0117990032768429	-0.160672390426003
-0.325658037649333	-0.486815286845486
-0.627181263452507	-0.773552488897014
-0.875642268832902	-1.00304700604441
-1.05391264849074	-1.15746184775152
-1.1455635573559	-1.23060696362279
-1.1813567559514	-1.25936605133496
-1.18503338915352	-1.25517067140196
-1.17063122235855	-1.23122338813186
-1.15098649679798	-1.20100324587685
-1.13617728790836	-1.17637944899477
-1.13248364501994	-1.16580804288429
-1.14198566284367	-1.17309458327959
-1.16289686433033	-1.19701970545539
-1.19055903533005	-1.23195381754111
-1.21882047949323	-1.2694128666834
-1.24151305875301	-1.30025880837578
-1.25382138529307	-1.31696147598244
-1.25327743817516	-1.31522652534119
-1.24009380486042	-1.2945926505078
-1.21676925510086	-1.25806173384064
-1.18716374353	-1.21104189904216
-1.15539155738174	-1.15995224080292
-1.12493128936446	-1.11089888535396
-1.0982200042624	-1.06877774270618
-1.0767322943424	-1.03687755933189
-1.06124888122727	-1.01672865650045
-1.05195643797634	-1.00792477284522
-1.04826585361484	-1.00792176046796
-1.04851207072857	-1.01209836190051
-1.04983830228826	-1.01438978943605
-1.04848961298054	-1.00850957914051
-1.04052012374603	-0.989472150361871
-1.0227125690127	-0.954910004114661
-0.993428392782908	-0.905721145582305
-0.953112952248711	-0.845916799633301
-0.904205479644114	-0.781743531384879
-0.85038021056088	-0.720207417442019
-0.795390045896648	-0.667278103435333
-0.742035468310552	-0.626250091568648
-0.691624555659672	-0.596749088206025
-0.643898829249498	-0.574758459702262
-0.597287797450343	-0.553778866616423
-0.549471634208689	-0.526793636907596
-0.498211131454813	-0.488366976120734
-0.442246179225338	-0.436183622184296
-0.38193750307346	-0.371638003775517
-0.319311095975436	-0.299423630515064
-0.257369488801769	-0.226171782651618
-0.198970339096326	-0.158381916822275
-0.145851088535493	-0.100407841446466
-0.0981899472941626	-0.053253527798642
-0.0547031034373935	-0.0143765194778252
-0.0130704356408802	0.0215994321614178
0.029521606234008	0.0613704491595679
0.0758459939400879	0.110958848023699
0.128154787302179	0.173962447959601
0.187759343360483	0.250690557280323
0.254732530687569	0.338300199144334
0.327861646268112	0.431739248283033
0.40489670311084	0.525197448328725
0.482996943402835	0.613644943283907
0.559239872616499	0.693903677504558
0.631159624724202	0.764861840384283
0.697310758919079	0.827101485772146
0.757725678179949	0.882494033961832
0.814038047941622	0.933847043462559
0.869101758636628	0.984383527247445
0.926158646604006	1.037124524071
0.987841312671741	1.09437534654441
1.05535492555939	1.15732401531072
1.12809568436412	1.22572915800855
1.20383899685757	1.29777558652306
1.27943526716309	1.37029149763353
1.35177883405501	1.43958634549858
1.41882117602343	1.50287225531572
1.48045941517747	1.55974703861845
1.5391055015258	1.61309160308772
1.59964982306229	1.66898852114118
1.66856455753659	1.73553810791623
1.7556596836374	1.82056256571163
1.86672388153294	1.93559423788778
1.98833354589638	2.06922214233324
2.10735777013594	2.2030576025361
2.21066564765984	2.31871194198449
2.28417081995256	2.39735375164851
2.29689231644064	2.40634807194725
2.23103002362396	2.32900254640976
2.065166548708	2.14784368326381
1.81786205863404	1.88299355267759
1.50767672034334	1.55457422481934
1.15317070077718	1.18270776985725
0.772904166876817	0.787516257959548
0.385437285583529	0.389121759294438
0.00933022383858196	0.00764634403013548
-0.336856851416755	-0.336787917665148
-0.634563773241213	-0.624058955623198
-0.865230374693522	-0.834044699675803
-1.01029648883242	-0.946652872677034
-1.0700371850444	-0.996055391500331
-1.089124053486	-1.00687182155053
-1.07993771375114	-0.991997392704208
-1.0550413374379	-0.965038238620993
-1.02642488287015	-0.93944700978983
-1.00441307247182	-0.926999057286048
-0.996302858375423	-0.935681258514484
-1.00516871756911	-0.96767883962891
-1.02937772467995	-1.01847435380164
-1.0630977265735	-1.07763561259867
-1.09773637977195	-1.13126873004598
-1.12402604600745	-1.16570306786266
-1.13430241247267	-1.17145861665765
-1.12442554131095	-1.14605757438859
-1.094786549634	-1.09449612142251
-1.05003826212749	-1.02733444615388
-0.997658683726524	-0.957445985941796
-0.94593371233814	-0.896720888841177
-0.902073979262918	-0.85363416636311
-0.870964653997291	-0.832119867535356
-0.854688859970714	-0.831654508818641
-0.85262367547668	-0.847944424510393
-0.861804489462053	-0.873762772449529
-0.877475343672247	-0.900179246782658
-0.893943594297406	-0.918514926265209
-0.905772422085259	-0.922624856890606
-0.909060912666627	-0.910577401860237
-0.902293629529953	-0.884939568610313
-0.886272217419708	-0.851432382952877
-0.863105642467515	-0.816497829714998
-0.834799599856103	-0.784912092624031
-0.802205285294989	-0.758444550070979
-0.764845597609972	-0.735860765847452
-0.721575392221667	-0.713925902776586
-0.6715801587786	-0.688857588528379
-0.6151407956672	-0.65771451886543
-0.553781222862092	-0.619318890064716
-0.489795853689447	-0.574422888344755
-0.425482898484969	-0.525055262716361
-0.362493429631311	-0.473467884122865
-0.301564912814678	-0.421283264487789
-0.242649813383998	-0.369127990519369
-0.185267981957799	-0.316754938750883
-0.128863395419659	-0.263498745737002
-0.0730091989743511	-0.208813982645818
-0.0174450494602543	-0.152700010668472
0.0379435611396896	-0.0958956535911413
0.0930738764343357	-0.0397702984828827
0.147564521925733	0.0140237275699235
0.200779708653196	0.0640964103146525
0.252132118797043	0.110009780754894
0.30150806709929	0.15274587124316
0.34951587563456	0.194618319565764
0.397345040591554	0.238760562352649
0.446320616479233	0.288384706756923
0.497441718771892	0.345823619218062
0.551150940130275	0.411641881657218
0.607365757824741	0.484260619452836
0.665595959714865	0.560223527432984
0.72500811173237	0.634970583488997
0.78451116151762	0.703957659771798
0.842982351998155	0.763899891379872
0.899689198732129	0.813828922229176
0.954879434492346	0.855772475865767
1.01032812573363	0.894933311428109
1.06944289557808	0.939074061425296
1.13650459533511	0.996812867862608
1.21491654872383	1.07479921888585
1.3048081532749	1.17508257081351
1.40072599837731	1.29017479588296
1.49033334372969	1.40121720396829
1.55501089764742	1.48923252393308
1.57283148187468	1.52617211636064
1.52373654461308	1.49234644028632
1.38780508104915	1.3679189802536
1.18206711351419	1.16308253061969
0.92355266433951	0.89842009424307
0.629291755856414	0.594514673982231
0.316314410396207	0.271949272695656
0.00165065029019164	-0.0486931067581673
-0.297669502130326	-0.346829461520753
-0.564616024534041	-0.601876788733615
-0.782158894589649	-0.793252085538268
-0.933268089965845	-0.900391947423998
-1.00357114359686	-0.947807841095536
-1.02303790908641	-0.958662875726714
-1.01289857800851	-0.946405215085945
-0.985535238587157	-0.922072641365382
-0.951115992745869	-0.893453999065235
-0.917035281034302	-0.865329429404391
-0.887868862350965	-0.840232046675666
-0.865541945035473	-0.81926279805104
-0.849644900111796	-0.802599622744586
-0.837986296226067	-0.789482317364466
-0.827379086176592	-0.777872025891533
-0.814463098014452	-0.764426030060924
-0.796411955863271	-0.745392502150373
-0.771546641368195	-0.718300194719071
-0.739843206168935	-0.683454359379678
-0.703171307660805	-0.644284427597861
-0.665104963334094	-0.606388256867512
-0.630262395880554	-0.575765930681003
-0.603206597036573	-0.556961395135923
-0.587155756602723	-0.551766629888071
-0.582972594243552	-0.55881836269383
-0.58883113800756	-0.57404534150833
-0.600719783171865	-0.591739399538468
-0.613605375526974	-0.605921634806298
-0.62276946884144	-0.611675641607459
-0.624773753780893	-0.606135767355039
-0.617737790252956	-0.588778870613253
-0.600988152145795	-0.560876745905521
-0.574473663155099	-0.524459411903014
-0.538399311540719	-0.481432774595334
-0.493262671153316	-0.433254370085671
-0.44011607100391	-0.381046910049679
-0.380720190311025	-0.325800407205375
-0.317380184842419	-0.268435102793312
-0.252519768555025	-0.209719036870272
-0.18817291852267	-0.150145058089553
-0.12552787094779	-0.0898254685838654
-0.0646514181350133	-0.0284335005179923
-0.00455287995404115	0.0347300090779707
0.0563463859125609	0.100453641188181
0.119472655220132	0.169158430048517
0.185349657558529	0.240392648545227
0.253138285817548	0.312408474289704
0.320707152240067	0.382069851879835
0.385305929282413	0.445437771268389
0.444655713566078	0.499167472766603
0.497975619115505	0.542251384040882
0.546416375577784	0.577144376097436
0.592644358206299	0.60942300249602
0.639770018058995	0.645888477986885
0.69016856426077	0.691944127748661
0.74472170437976	0.749363262161349
0.802715684156922	0.815304660227182
0.862308834174924	0.88310794311172
0.921297782853816	0.944760139681757
0.977929791633019	0.994085975970361
1.03157795713946	1.02932047512441
1.08305838648666	1.05403888872706
1.13442409737278	1.07611460856744
1.18836085931393	1.10519086077877
1.24755089223258	1.14980850408842
1.31424573377727	1.21520509359987
1.38994358934789	1.30214348115573
1.47485792207425	1.40692097931106
1.56693378396347	1.52131361562327
1.66051155370782	1.63256748309178
1.74518310712981	1.7279993209484
1.80562881391687	1.79095078626332
1.82313426121072	1.80499633479394
1.77883984671889	1.75440070219915
1.65245498255716	1.62146287996366
1.4537058399794	1.41737576622057
1.19881454212656	1.15879566169582
0.904003212139619	0.862378867115315
0.585493973159533	0.54478168320499
0.259508948327271	0.222660410690762
-0.0577297392162035	-0.0873286497014479
-0.349999966329922	-0.368529197245717
-0.601079609872922	-0.604284931216123
-0.794746546704235	-0.777939550886745
-0.914778653682897	-0.87249044917943
-0.961401374166333	-0.910651447152849
-0.972791559261675	-0.917429459482911
-0.964279913087572	-0.909995832063294
-0.949587298415397	-0.902101803265083
-0.938800873988633	-0.901598660715925
-0.93746018736398	-0.910199222884328
-0.946834502835765	-0.925261306826751
-0.965035336600178	-0.942410371481626
-0.988361484852905	-0.957735938801802
-1.01240940677313	-0.96891275788377
-1.03284024623816	-0.975309909864849
-1.04594221502969	-0.97746331014411
-1.04908832977648	-0.976227905386969
-1.04105205140439	-0.971961911780995
-1.02216193777375	-0.964218849684096
-0.994337787857811	-0.952224455283858
-0.960988865680348	-0.935851914714254
-0.926650319483273	-0.916355252597484
-0.896218654747007	-0.896324083814159
-0.873847868702877	-0.878919622897857
-0.861834543767737	-0.866713174927319
-0.859935567114728	-0.860514136647769
-0.865441969957402	-0.858805307314573
-0.87402068223173	-0.858300782343104
-0.881007643892771	-0.855426269219224
-0.882627242084021	-0.847807339348022
-0.876665882452652	-0.834872779646203
-0.862467752063443	-0.817419415753201
-0.840467727073572	-0.79666186892311
-0.811569737351987	-0.773376218782653
-0.776600824985464	-0.747441434284248
-0.736006342846303	-0.717799963397252
-0.689882714091825	-0.682757222343407
-0.638302283678298	-0.640516124418587
-0.581721533963252	-0.589897742494539
-0.521216861863092	-0.53108590991615
-0.458411384951849	-0.465943887452364
-0.395134036959553	-0.397552035388887
-0.333004465608305	-0.329195140844534
-0.273145976093856	-0.263458864282102
-0.21609273071769	-0.201917463094251
-0.161830142521165	-0.14528037665392
-0.109872277394628	-0.093508178296769
-0.0593577830218241	-0.0457458026876463
-0.00921505951540429	-0.000447124027614224
0.0415924187111522	0.0441344813693236
0.0938597709001266	0.0894580835331573
0.148101803697533	0.136545021583471
0.204613318735682	0.186061561188653
0.263462237936676	0.23839769554038
0.324366195146817	0.293684271850485
0.386594559947628	0.351815392892624
0.449078895228382	0.412541023736019
0.510723507655607	0.475575741192542
0.570773444487479	0.540641914091486
0.629081534580934	0.607445516777655
0.686151292828758	0.675619118238043
0.742978504454852	0.744661153926856
0.800786976642366	0.813888799303279
0.860675767489664	0.882477500375021
0.923242250797209	0.949631029783719
0.988359101262946	1.01476426359213
1.05521118063344	1.07763213304649
1.12256535637245	1.13847750859121
1.18918670731711	1.19816620673259
1.25433357983386	1.25818458148374
1.31831367585107	1.32054257869585
1.38293658136101	1.38773119196133
1.45143317095234	1.46258861188089
1.52739962532732	1.54756863250079
1.61268960116011	1.6430488196638
1.70476125393784	1.74496725179087
1.7944824518513	1.84265719399535
1.86554729141471	1.91812375831492
1.89636504055789	1.9479993511681
1.86651714456919	1.91022866094148
1.74977051578884	1.7796048388572
1.55344689134499	1.56582445266375
1.29516171322868	1.28844118754235
0.992530423430951	0.967008728674253
0.663168463942838	0.621080761240672
0.324691276755384	0.270210970422839
-0.00528569614037252	-0.0660469585980157
-0.309147012753392	-0.368139340640665
-0.569277231092632	-0.616512490523879
-0.768060909167056	-0.791612723066429
-0.887882604985622	-0.876161933002606
-0.931700109329296	-0.904855720346026
-0.940386232070637	-0.904278840364855
-0.928651217576674	-0.890152484893589
-0.910123902507211	-0.875492474526237
-0.896150671509206	-0.870060758512958
-0.894834094845679	-0.880245604188209
-0.910241758040058	-0.908738104495204
-0.942030801539953	-0.954093754565083
-0.98578973662719	-1.01075676690086
-1.03411321174476	-1.06995293360116
-1.07817635070745	-1.121435272917
-1.10956712861418	-1.15570314376496
-1.12211630961463	-1.1661765095725
-1.11330511500606	-1.15080732863133
-1.08477562418239	-1.11253262852243
-1.04177512357524	-1.05828152780933
-0.991825781949794	-0.997013618327685
-0.943090365269536	-0.937726760371297
-0.902792998790441	-0.88808297962742
-0.875951157165305	-0.853621836814461
-0.864621215344827	-0.837183686187915
-0.867750529443153	-0.838379955086972
-0.88159423280366	-0.853434581325021
-0.900553820924526	-0.875825265581472
-0.918249966648227	-0.897687024042432
-0.928634553054655	-0.911449725855986
-0.926970652311765	-0.911111237198036
-0.910558729308398	-0.893031142652423
-0.87907785888056	-0.856483467734696
-0.83446284175957	-0.803943222840829
-0.780364866985618	-0.740698183646874
-0.72132614920845	-0.673585535024766
-0.661867302051575	-0.609248955462586
-0.605666875045414	-0.552493141638651
-0.554903670386995	-0.505243641471745
-0.509874418301981	-0.466562873797607
-0.469056929182818	-0.433650495937401
-0.42964918724599	-0.403060909277589
-0.388449520035214	-0.371503087387268
-0.342866131477944	-0.336266137229599
-0.291784849458251	-0.295523440177633
-0.235955407987399	-0.248598905132525
-0.177724555645412	-0.19617939562883
-0.120298917284478	-0.140353223691674
-0.0668276635283078	-0.0842724712851212
-0.0195186358980856	-0.0313876061003519
0.0209757793949419	0.0154853983739915
0.0556651744709993	0.0549770399160662
0.0868370196665776	0.0877061956227225
0.117468147077362	0.11629383269046
0.150661916626797	0.144663670315264
0.189076470823936	0.176799834065688
0.234257878624303	0.215383320262988
0.286044993479481	0.260806614703587
0.342389384149448	0.310978510413682
0.399854976597223	0.362143259188126
0.454796827160404	0.410493290514073
0.504810961858097	0.45380270869119
0.549784222044424	0.492313356645581
0.592032323980567	0.528735360598299
0.635467198422471	0.567612573083093
0.684142276289366	0.614143224429229
0.740745181544519	0.672514450985215
0.805626500120991	0.744152061830053
0.876697455126725	0.826580587687007
0.950120705926204	0.913545314003198
1.0214945366733	0.996675149888355
1.08725927429721	1.06837360763596
1.14605083443593	1.1249196828938
1.19957112005442	1.16851457138775
1.2525015714766	1.20736557760133
1.3112701071595	1.25350396257747
1.38189179810614	1.31878976009189
1.46842716879579	1.41215244674807
1.56736644655457	1.53114435015168
1.66608458540757	1.65503427923449
1.75256364631093	1.76270000704336
1.80218629898803	1.83075395393447
1.79344082660952	1.82559937319291
1.7012259985274	1.725073665527
1.5318564169018	1.54087865288206
1.30104694212084	1.29060362501829
1.02451243457267	0.991837871695905
0.717967754645417	0.662170682675103
0.397127762727225	0.319191347716097
0.0777073192062273	-0.0195108434209052
-0.224578715529439	-0.336346600975695
-0.494015481091638	-0.613726635188064
-0.714888117092232	-0.834061656297804
-0.871481763143086	-0.979762374544706
-0.949371785463242	-1.04781452710474
-0.980294192359751	-1.07948325637705
-0.98468229900546	-1.08390050139685
-0.972478443732831	-1.07021419808081
-0.95293394530383	-1.04744698216564
-0.933941515652209	-1.02374301290285
-0.92107734782902	-1.00514885082236
-0.916719617579635	-0.994526502866796
-0.919764271314854	-0.991264077104166
-0.926243920295581	-0.992024387723018
-0.930755014901928	-0.992182550126033
-0.928247481925555	-0.987364193843396
-0.915571468763894	-0.974509987948208
-0.892272814728762	-0.952115165902741
-0.860429651063529	-0.919887556763581
-0.823770877934107	-0.878516974949218
-0.786610417243288	-0.829890009724196
-0.753024789451113	-0.777431110229982
-0.726334360440024	-0.726066691311706
-0.708737220460766	-0.681479605058919
-0.701044688797881	-0.648677903588262
-0.702579464715548	-0.63048365278395
-0.711282113059817	-0.626724892903178
-0.724034889384244	-0.634341641939677
