# Supplementary material for: A multiwavelength photoplethysmography dataset with blood pressure and heart rate reference measurements
Source: Data Brief. 2025 Nov 14;63:112284. doi: 10.1016/j.dib.2025.112284 (PMC12682042; doi:10.1016/j.dib.2025.112284)
Supplement: Supplementary file 1 [file mmc1.zip › ppg_csv/ppg_subject_103.csv]

IR_PPG	Red_PPG
-1.1075848303555	-0.940006022770779
-1.09179073180485	-0.916784786325708
-1.06411510762739	-0.869323521444701
-1.02948568356005	-0.804723670801768
-0.991556396597692	-0.732773185358223
-0.952755012121587	-0.664134996250949
-0.914330870320167	-0.607970823144327
-0.87652717047158	-0.569846416616293
-0.838847631684203	-0.550353600952949
-0.800280631165069	-0.544718388310288
-0.759444011779459	-0.543769034685247
-0.714857103724336	-0.536428195253385
-0.665563794834871	-0.513280568712572
-0.612001133773611	-0.470119743076323
-0.556637675720234	-0.409992786405419
-0.503876220728522	-0.342663357685326
-0.459078000738225	-0.2815446908962
-0.427022255157401	-0.239321386273034
-0.410411338203284	-0.224080578991183
-0.409003722902201	-0.237341298134046
-0.419685413762468	-0.274276923025312
-0.437417030440408	-0.325593078132394
-0.456603515491553	-0.380209008952905
-0.472265495348293	-0.427883557494593
-0.480644053891471	-0.46113263236981
-0.479285704541322	-0.476053737070046
-0.466846348050596	-0.472033115605034
-0.442812690220508	-0.450719863200582
-0.407251124482577	-0.414692736685287
-0.36064113163548	-0.366157085158346
-0.303793160370653	-0.306135485115793
-0.237809338156924	-0.234561467099824
-0.164057922807158	-0.151253226107561
-0.0841891691631381	-0.0572652077232753
-0.000226866343541073	0.0440569172403692
0.0853489125877216	0.146836751509291
0.1697387787724	0.243506326277886
0.250314018224138	0.32664921454426
0.325326176052808	0.391219350046176
0.394410185243088	0.436119541615142
0.458469630442579	0.464388781369227
0.51901505355774	0.482003353071077
0.577417774501678	0.49596828404256
0.634491972305303	0.5125347484625
0.690585571737913	0.536070439117206
0.746117526379735	0.568650473582005
0.802230388634445	0.610138409356439
0.86106050497233	0.658540241332026
0.925188164910255	0.710476286480313
0.996121883994135	0.761515336224839
1.07210099052454	0.80601137787542
1.14593129950587	0.836321478075107
1.20387151727823	0.841941080982083
1.22654475827232	0.8095717170308
1.19236277030895	0.724998002931528
1.07011946411714	0.559963879806237
0.859966533405322	0.330377881321149
0.58322399745772	0.0547898933898949
0.261211875558539	-0.248250198073893
-0.0847498130080119	-0.560192507156584
-0.433341048957723	-0.862487147944547
-0.763241813006384	-1.13658423452415
-1.05313208586979	-1.36393388098176
-1.28169184826372	-1.52223300990845
-1.42526612535589	-1.6116930984307
-1.49431011102336	-1.646914586784
-1.50952983390557	-1.639453770809
-1.48613340989803	-1.60090359990614
-1.43826322355819	-1.54108465952016
-1.37688473365246	-1.46762614999426
-1.30910422093918	-1.38645654128824
-1.23872283539777	-1.30235476531732
-1.16732975563483	-1.21886897971402
-1.09513658572199	-1.13748617312101
-1.02124605453816	-1.05669231051084
-0.943691770435856	-0.971916595991453
-0.859801693808039	-0.876982471786947
-0.767154719981436	-0.766840017847453
-0.66491748848116	-0.64056146217985
-0.554984182570675	-0.503207292688047
-0.442339097595474	-0.365465350132853
-0.334364730910405	-0.241064853751038
-0.239230780902036	-0.14305772038548
-0.163857396132367	-0.0802678076649418
-0.112128169524669	-0.0548093426258438
-0.0839367609198693	-0.0613309923139771
-0.0753279315715904	-0.0884225450112893
-0.0796101788459767	-0.12186635017285
-0.0889988805185698	-0.148458400666262
-0.0962105727980227	-0.158873513750929
-0.0955324799104754	-0.148724991636441
-0.0832340441553153	-0.118025307874661
-0.0575307236173396	-0.0698947979983348
-0.0183826102788198	-0.00923601108943348
0.0327443625828438	0.058392350772362
0.0932075274023441	0.127751732975332
0.159706395934487	0.194795719308732
0.228997148879033	0.257334604818104
0.298636267135337	0.315281851714766
0.367467212835146	0.370377790055413
0.435663919290324	0.42549196706778
0.504387764022747	0.483769888709108
0.575207311632624	0.547902618368061
0.649399007633637	0.619644572447851
0.727267703320478	0.699438456329298
0.80768122331838	0.78588332887819
0.888036972932824	0.875198460983231
0.964791682707878	0.961350663509029
1.0345050439554	1.03744494343413
1.09515727729781	1.09826796271885
1.1473468644581	1.14302048644999
1.1948956816754	1.176947779312
1.24441344239124	1.21090507405985
1.30355356212568	1.25847241787775
1.37805850683527	1.33098729851382
1.46816674236862	1.43180208014872
1.56542403975229	1.5517561887369
1.65132763508162	1.66790312592572
1.69917562959125	1.74678934490645
1.67951811946073	1.75206352194277
1.55915015809116	1.65177592368807
1.33053648051137	1.42429469727886
1.02013850312945	1.10182556579102
0.654417642353498	0.716574252300427
0.259835314591619	0.300746479882967
-0.137147063748091	-0.113452028385483
-0.51006807625753	-0.493815549429042
-0.832466306528599	-0.808138360171832
-1.0778803381532	-1.02421473753797
-1.21929115376157	-1.12519254368129
-1.27581477760589	-1.14682619120753
-1.27386999376668	-1.11261247883414
-1.23303820139936	-1.04716798624361
-1.17118706357236	-0.970962776728732
-1.10193039580465	-0.897219171365727
-1.0334986257403	-0.831290703988161
-0.968855762438669	-0.772111257899527
-0.906798931549855	-0.714794266645464
-0.84365003523707	-0.65341357666961
-0.775092304436877	-0.583320711127777
-0.697829031024173	-0.50261186773672
-0.610835916619857	-0.412567303556095
-0.515902960640453	-0.31717731428672
-0.417241491188789	-0.221991594255579
-0.320392226464182	-0.132705400588251
-0.231025797692202	-0.0540944501672961
-0.154069079562165	0.0103484496335016
-0.093196307832871	0.0582475242223119
-0.0505681419780967	0.0880975033313809
-0.0267508135899989	0.0992868160633537
-0.0206892210147809	0.0924933345324723
-0.0296037098017137	0.0702848941847035
-0.0489260629929719	0.0375053709874666
-0.0725654736321167	0.00102380686679261
-0.0936628369619934	-0.0313275118852598
-0.105751702386557	-0.0524289737234681
-0.104014361009842	-0.0575477379524404
-0.0861757266675047	-0.0452673900894498
-0.0526794203619259	-0.0172648645292331
-0.00609984058141928	0.0229245296887621
0.0499654073004485	0.0715040802402125
0.112102176854749	0.125584270306396
0.177937939859515	0.183609567785293
0.246395934919499	0.245220884822004
0.317349566470263	0.310742258428709
0.390846695874822	0.38040353868693
0.466222730788873	0.453522182175889
0.541537273357163	0.527969712816744
0.613707572219033	0.600281368165463
0.679450557467845	0.666651274728947
0.736748190970936	0.724587030738524
0.78622745476168	0.774444791325819
0.831811938434757	0.820032561157894
0.880243922999053	0.867980978554675
0.939415190124547	0.926082384119617
1.0157276714737	1.00079627105166
1.11092536587554	1.09405044954944
1.21913144655531	1.19995988149946
1.32516812106654	1.30279898218234
1.40533543431343	1.37780283870572
1.43131759697379	1.39567595393249
1.37682505087545	1.3292814676475
1.21508321765475	1.15631068958673
0.961716872352077	0.89568530451678
0.64190786483094	0.573895500989247
0.280838044954845	0.217431467555706
-0.0963107374126988	-0.147216607232264
-0.464356632408184	-0.493558534823084
-0.798117790168103	-0.795104126665175
-1.07241236082895	-1.02536319420696
-1.26205849452721	-1.15772525627853
-1.35370557581237	-1.20961804798456
-1.38288955277951	-1.20510173816897
-1.36599522496511	-1.16256021065635
-1.31935957840062	-1.09923161594585
-1.25683782459155	-1.0284353936094
-1.18862154046626	-0.958173314872371
-1.12100459647471	-0.891210159213801
-1.05670363017293	-0.826355058390766
-0.995471597300825	-0.760296001929554
-0.934899895062575	-0.689392590607416
-0.871460284338192	-0.61123903333284
-0.801770701368827	-0.525869036121676
-0.723817105312025	-0.436213854302509
-0.637782868085628	-0.34744339879125
-0.546304810100783	-0.265433052449611
-0.454179442683792	-0.195237539556035
-0.367640473965238	-0.140325896949903
-0.293285321874956	-0.102665107567797
-0.236747312656332	-0.0832039859899883
-0.201380537525217	-0.0821184337021889
-0.187316676214081	-0.098419942836074
-0.191202472556337	-0.129139423961771
-0.206793510447983	-0.168778374404592
-0.226300849966927	-0.209706909912258
-0.242035315267249	-0.243682157656034
-0.247815385612637	-0.26396094927812
-0.23980026864023	-0.267089115861517
-0.216645360945259	-0.253584714678313
-0.179087135605217	-0.227242087117656
-0.129202890539592	-0.1933509240114
-0.0695942341039508	-0.15645164120489
-0.00264179120539998	-0.118410643032696
0.0700469121990653	-0.0776544258490972
0.147804911714846	-0.0299836415985866
0.23058388620878	0.0294012143374234
0.318299590621033	0.103514346267489
0.410165508263824	0.191753939565027
0.504317291940969	0.289350566586527
0.597936908857113	0.388405044727754
0.687948730522376	0.480333768359298
0.772150149811168	0.559000251851168
0.850448027421728	0.623394523990917
0.925763303954107	0.678728512840658
1.00401327441873	0.735254803609044
1.09253382084751	0.804834491769227
1.19679462389087	0.895993407299791
1.31622111200379	1.00879031326644
1.44073525918224	1.13132457913425
1.54974492228133	1.23963280230014
1.61472202450121	1.30174352750682
1.60537160510125	1.28527926976977
1.49750972041881	1.16405819737968
1.28188402940263	0.93325677175039
0.983526746955582	0.6211990069927
0.627470087980531	0.256208917217403
0.238746267380342	-0.133389483464708
-0.157612499942118	-0.519272180942839
-0.536573999083985	-0.873115161106196
-0.873106015142393	-1.16659440984399
-1.14217633321448	-1.37138591304541
-1.31875273839737	-1.47312190085479
-1.39610218323943	-1.51328085829682
-1.41962958721603	-1.51152955540074
-1.40621371734337	-1.48557722369096
-1.37074785962376	-1.44793806225581
-1.32457747582529	-1.40522651954993
-1.27507462184034	-1.35929969097465
-1.2258719957071	-1.30904095878736
-1.17737147111002	-1.25177919674206
-1.12739746910569	-1.18414066319262
-1.07211462032199	-1.10288591763081
-1.00732793888504	-1.00620230097848
-0.930028687503334	-0.895085347728435
-0.839740918798553	-0.773939697574259
-0.739156008941611	-0.650032589778656
-0.633843896937091	-0.532206508913222
-0.531233461370098	-0.429400130738378
-0.439207778075514	-0.349144490181903
-0.364553141599517	-0.296097835709139
-0.311498150615999	-0.270910371609735
-0.280725373740845	-0.269755500132878
-0.269182438249582	-0.284769903175432
-0.270716089740327	-0.305503370319376
-0.277296833407791	-0.321128696638786
-0.280538003619869	-0.322737547689451
-0.273219407096131	-0.304943641677879
-0.250503309191098	-0.266398039283198
-0.210603926911796	-0.209370857135483
-0.154818029975631	-0.138758078840389
-0.0868860068313919	-0.0607440791140242
-0.011795777303649	0.018667154758302
0.0656051693076935	0.0948741353611859
0.14175378530598	0.165324076681993
0.215017859961838	0.229651520465805
0.285826212150743	0.289603402199185
0.356367804761735	0.348786099799429
0.429946923273679	0.411971538142347
0.510033400561546	0.483779959322816
0.599089053631584	0.567026222079042
0.697496954829512	0.661469990891691
0.803119809708164	0.763655198679847
0.91189716420631	0.868039557894414
1.01944328422892	0.969179654364066
1.12306245951362	1.06424407969445
1.22325195976079	1.15466417626398
1.32386464987281	1.24594837295848
1.43062266845894	1.34546600185202
1.5482414698438	1.45877761709035
1.67688519015351	1.58561520123868
1.80901867362921	1.71687873895532
1.92789536597257	1.83396700448356
2.00879337993937	1.91122778100095
2.02344128463819	1.92133998585158
1.94648953361431	1.84081597335829
1.76157137206422	1.65510556030469
1.48605247743918	1.38310512820443
1.14292862308463	1.048442269908
0.755195582346032	0.67474457826587
0.345849128568825	0.285639646128498
-0.0621149649015399	-0.0952449336536415
-0.445700924719616	-0.444281568230079
-0.781912977539956	-0.737842664750345
-1.04775535001711	-0.952300630363969
-1.22023226880563	-1.06938267979885
-1.29462127193759	-1.12146053211913
-1.31990643804052	-1.12358125028418
-1.3137980119717	-1.09258612776315
-1.29150299974268	-1.04409823078432
-1.26357315364117	-0.990263284075548
-1.23510806845251	-0.938445660750192
-1.2062573673513	-0.890920475355205
-1.17372622692486	-0.845584415235036
-1.1327977164531	-0.79764316462545
-1.07930737237781	-0.741886861584004
-1.01110668448417	-0.674848364351201
-0.928792954729566	-0.59616985432
-0.83571090121979	-0.508904493814158
-0.7374003974199	-0.41896371016568
-0.640723956565386	-0.334048519166324
-0.552809970858604	-0.262213913321742
-0.4798524844258	-0.210106855147259
-0.425884562926312	-0.181094317394224
-0.391846643900312	-0.173911185457329
-0.375323361915947	-0.182665732930733
-0.37109812914553	-0.198543225724004
-0.372363036828833	-0.212615025081452
-0.37222889512416	-0.218477678749748
-0.36511728844551	-0.213524538927904
-0.347637228071055	-0.198394887333139
-0.31870724235297	-0.175085970703737
-0.279002698482036	-0.144901272365631
-0.230064841650043	-0.107366372682104
-0.173411894287008	-0.0605269627187238
-0.109955370881754	-0.00225088531145319
-0.0399551435764099	0.0682706917876392
0.0365538959281955	0.149564219435529
0.119231315417502	0.237836267446091
0.207172250725217	0.327907064159969
0.299052722896585	0.414884864342017
0.393525285805701	0.495969268411308
0.489564318477523	0.571517635566222
0.586518940078761	0.644672249646366
0.683858826972776	0.719512704332694
0.780802720967261	0.798607397058953
0.876102567273025	0.881336361296872
0.968219528872329	0.963993681778992
1.05593536057807	1.04170944370481
1.1392367242123	1.11129563555113
1.22015334324452	1.17367168502905
1.30303585587101	1.23460196074122
1.39364779045647	1.30302961001309
1.49677388109264	1.38720905466388
1.61279318404689	1.4897901551459
1.73436241802233	1.60373068764483
1.84471011355447	1.71102441391922
1.91884957311261	1.78527084058252
1.92816333329064	1.79755887133919
1.84620353338752	1.7231579767696
1.65642777351743	1.54716412204846
1.37747372479824	1.28716458846514
1.03285963630647	0.965767826066943
0.646103757118636	0.60558228490115
0.240724336311235	0.229216415015053
-0.15976037703922	-0.140721333544056
-0.531832133856219	-0.481622510728887
-0.851972685063254	-0.770878666492149
-1.09666378158382	-0.985881350786553
-1.24061379140709	-1.11007000810933
-1.31243829105822	-1.18008525711758
-1.34148492280221	-1.20995715225384
-1.34391073604373	-1.21372842362639
-1.33275133659423	-1.20335544490421
-1.31664761715404	-1.1875727603163
-1.29960842514311	-1.1714991205001
-1.28155209229833	-1.15677312738092
-1.25945043714117	-1.14206625860993
-1.22890340450592	-1.12391619811138
-1.18586745038515	-1.09787100649275
-1.12812870594056	-1.05985596163878
-1.0561411798368	-1.00754596420429
-0.973071826156513	-0.941386619786151
-0.8841774666268	-0.864890219305985
-0.795746088455288	-0.784076766059443
-0.71385717958582	-0.706280644740473
-0.643324665477706	-0.638677969571661
-0.587117787498949	-0.586878835551753
-0.546243621422453	-0.553942261772977
-0.519880329437092	-0.539987020317542
-0.505621834857736	-0.542322685049994
-0.49980365854573	-0.5559692608851
-0.497916301706092	-0.574471793187589
-0.495149423069969	-0.590913345059992
-0.487063556911108	-0.598987689092901
-0.470240739944399	-0.593965511381365
-0.442726667586727	-0.573407323340094
-0.404152858971351	-0.537528593601299
-0.355528177341131	-0.489166951226822
-0.298770612180529	-0.433208654759781
-0.236085812710681	-0.375329073954321
-0.169327141517542	-0.320234462062427
-0.0995093711363999	-0.270035629806648
-0.0266508908477198	-0.223551518190186
0.0499709126978308	-0.176873618889641
0.131242998476319	-0.12475323187307
0.217571077040157	-0.0621498633913784
0.308426689662298	0.0142656894093853
0.402227020755056	0.10475056359558
0.496541870975381	0.205772153961473
0.588502361639813	0.310470606736836
0.675298225418761	0.410385369433657
0.754766147220677	0.498014052330626
0.826102561994015	0.569401741766857
0.890571384596554	0.625884780198722
0.951832651454517	0.674312177102002
1.01550872790625	0.725424872481711
1.08782214201049	0.790577701822612
1.17332368339014	0.877559181566908
1.27197120016775	0.986603955540846
1.3762886448485	1.10771111627185
1.46984555307345	1.22026686984974
1.5284066769675	1.29575839730946
1.52443484392633	1.30373666598409
1.42904288120569	1.21840057642344
1.22734191505119	1.02570229637337
0.944698228673093	0.74880117506659
0.606478105281654	0.415968107149583
0.238047828087135	0.0554739872688455
-0.135226319700205	-0.30441028992913
-0.487978054870106	-0.63541382979785
-0.79484109421231	-0.909265737690822
-1.03044915451656	-1.09769511896155
-1.16887562937905	-1.18550277558572
-1.22866902553148	-1.20591709458015
-1.23493821610843	-1.17741568216291
-1.20560747207284	-1.11920510226042
-1.1567274925272	-1.04794774246251
-1.10057672782386	-0.976094039798183
-1.04506991222091	-0.91150582968026
-0.993997279170305	-0.857647464481258
-0.947616651688875	-0.813802927682847
-0.903374684153487	-0.775460994710807
-0.856873885629987	-0.735373318070934
-0.803278448131653	-0.685563333455619
-0.739034848002994	-0.620009355661314
-0.663392939187482	-0.537156737020136
-0.579162969319593	-0.441266006334559
-0.49238042316109	-0.341914400517368
-0.410880653385431	-0.251509977100435
-0.342219313549631	-0.18148825777027
-0.291702810895125	-0.138651050539971
-0.261225568558776	-0.123208978374204
-0.249174671580202	-0.129266336712421
-0.25118827985197	-0.147251642257935
-0.261340564197216	-0.167024491536925
-0.27339777337416	-0.18045679950799
-0.281927482130973	-0.18287175804601
-0.283069477982974	-0.173296191906508
-0.274799481809246	-0.153730080903799
-0.256716874054595	-0.127692063764572
-0.229594446989923	-0.0984617671621777
-0.19486620423017	-0.0676454043468942
-0.154088536013186	-0.0346531970864025
-0.108452382324149	0.00268889217697131
-0.0585273260863824	0.0467265205939006
-0.00437391745463927	0.0985159452042648
0.0540333843221447	0.157050266212853
0.116299037555225	0.219356233102785
0.181273846066347	0.281102453970526
0.247083301829604	0.337418903863003
0.311571253205577	0.383931390171585
0.373043796527618	0.418055934837059
0.431002690038968	0.440273703947742
0.486466702914122	0.45480129186331
0.541612489745506	0.469071599740872
0.598796763220968	0.491765744000351
0.659420703021969	0.529896500140503
0.723223022237476	0.586200055736001
0.788327904167139	0.658199795511621
0.852047130129037	0.73944502715026
0.912188453753617	0.822210251499341
0.968418340309082	0.900476099800346
1.02304898665382	0.972162032379157
1.08065372071456	1.03973903406461
1.14628703049611	1.1086800734258
1.22263417077543	1.18392916006231
1.30690280600102	1.26550183996736
1.38857183751003	1.34499644987087
1.44919011264481	1.40478673542794
1.46507780854008	1.42094993670268
1.41125142621307	1.36961901751119
1.26096827273209	1.2247531006963
1.02920271223021	0.99718131769284
0.738676889927626	0.711920638371017
0.412112951044532	0.393988032601013
0.0722330408011345	0.0684004702530178
-0.258240695582364	-0.239825078802781
-0.55658611288576	-0.505671644696196
-0.800081065888852	-0.704122257557038
-0.966003409371438	-0.815154041409563
-1.04255948956524	-0.862442902362945
-1.0607794338309	-0.862141554398977
-1.03754783941257	-0.831769163149832
-0.989948348474275	-0.786049555535621
-0.932322905128509	-0.734781609475646
-0.874600662831176	-0.682913817747833
-0.821935497449455	-0.632172356455647
-0.775364531152137	-0.583010496242415
-0.732972432450542	-0.53571330495291
-0.69117478122791	-0.49026623252457
-0.645993876841522	-0.445641999900117
-0.594248126171492	-0.399601505530242
-0.534497441899	-0.349508030441905
-0.467577949135436	-0.293799768289277
-0.396603640207281	-0.233314371798429
-0.326397191569397	-0.171652480033629
-0.262472455462323	-0.114318193793255
-0.209855761502476	-0.0670728788458375
-0.172085526381487	-0.0342514224217161
-0.150634816418332	-0.0176971329728403
-0.144799458751819	-0.0165904379143693
-0.151878463061489	-0.0279997621838056
-0.167532029994353	-0.0477373622104435
-0.186373332992223	-0.0710899855203999
-0.202782299106184	-0.0932827634958869
-0.211795408453404	-0.109880585881314
-0.209875207680667	-0.117274896904353
-0.195324942070252	-0.113106256619629
-0.168205787779305	-0.0963336168306576
-0.129858742317695	-0.0669245483194406
-0.0823087712358723	-0.0255239421588588
-0.0277802311902858	0.0266455796769303
0.0316307838694995	0.0878203457012456
0.0942265720870961	0.155895202563545
0.158981879799576	0.228780712502849
0.225697832715078	0.304792237353844
0.294815958153287	0.382846484810026
0.366795979494495	0.462161295632619
0.441294511360304	0.541477714687428
0.51663195829999	0.618319470498105
0.589910021814562	0.688906811059672
0.657747113836382	0.748961526544243
0.717329435403093	0.795167291176946
0.767467074317024	0.826809461431165
0.809426517792928	0.846983931807799
0.847293697479418	0.862800308165462
0.887560302034164	0.884271837547933
0.937766149828887	0.921988933648911
1.00429264912418	0.983977395333176
1.08962584923679	1.07234991709879
1.18965329119203	1.18063749914849
1.29190597017803	1.29279906208185
1.37582863381692	1.38465490354004
1.41576567163554	1.42792065990786
1.38641229195025	1.39627063537717
1.26181576160561	1.26488241991676
1.04312827286401	1.03687925453961
0.754971391308415	0.73844297552984
0.421966682521773	0.395755419171555
0.0687357120870375	0.0349984217488635
-0.280099954412838	-0.317646180454126
-0.599918751394902	-0.635996551153306
-0.866099113276198	-0.893870854064568
-1.05401947447378	-1.06315246418648
-1.14767277845384	-1.14859729821299
-1.17653380125429	-1.16714460342013
-1.15672692898325	-1.13391368791631
-1.10610410548306	-1.06686462366441
-1.04136379732537	-0.98471087599604
-0.975893678065548	-0.904559959757061
-0.918410667479654	-0.839314320356009
-0.872478300515553	-0.795505709627878
-0.836936837498873	-0.772425708241523
-0.807134430147876	-0.76305345534075
-0.776688946788257	-0.756645286921551
-0.739438821071295	-0.742275597617395
-0.691230092073708	-0.71228328017904
-0.631143777315629	-0.66455033475175
-0.561854792587476	-0.602937004752241
-0.488983389250734	-0.535917307607011
-0.419575598640144	-0.474055566242837
-0.360292577503499	-0.427227756684951
-0.316038789880762	-0.402380597607795
-0.289360562448257	-0.402253315104494
-0.280419557462336	-0.42509570836533
-0.287158380046832	-0.465166503560267
-0.305504225318589	-0.513879524877512
-0.329734651293992	-0.561547139466698
-0.353190013565569	-0.599452828489475
-0.369397313522492	-0.621642998537209
-0.373396339455347	-0.625741657457492
-0.362766216021787	-0.612532094885133
-0.337850522209969	-0.584672851685252
-0.301063154222155	-0.545239601880404
-0.255643265449215	-0.496655465283588
-0.204449983405565	-0.440187959379316
-0.149231674053206	-0.376023901422287
-0.0905275698708098	-0.303984974701506
-0.0281467439126676	-0.224666877649927
0.0380646330574937	-0.140268120007132
0.107645692393678	-0.0543655228686393
0.179482178888029	0.0293943715323186
0.252274417438839	0.10888021605696
0.325145101343427	0.184220092508144
0.397889228440228	0.257021126805186
0.470581703285824	0.328337362637722
0.542726105319877	0.39663479911958
0.612515162859901	0.457128922804325
0.67681445468547	0.503142641096709
0.73211767504515	0.529161733208714
0.776216884565283	0.534368071162649
0.80995112486593	0.525018658077095
0.838200546789671	0.514302877449546
0.869386798396516	0.519189236639973
0.913265955773898	0.55512943100646
0.977542964427845	0.630528535403686
1.06434080197581	0.742882931633695
1.16757839215285	0.877659496008976
1.27202233625175	1.01005634958859
1.35451300703495	1.10927380962988
1.38765548591455	1.14465908438938
1.34573141369051	1.09262821435533
1.20664259419024	0.941070575986735
0.978725091329574	0.706263449378712
0.686027054729331	0.414043653546364
0.352596634010354	0.0902480075047901
0.00248197879347911	-0.23928666973091
-0.340268761300455	-0.548723559145636
-0.651607436650611	-0.812225841724289
-0.907485897636152	-1.00395669845177
-1.08385599463624	-1.10773409796767
-1.16932848742802	-1.15865708820939
-1.20379255585529	-1.17170700015329
-1.20326143724039	-1.15943034608272
-1.18150105819123	-1.13014511920983
-1.14852279861965	-1.08886933246502
-1.11081244739312	-1.03953048913955
-1.07232380557197	-0.986608645696781
-1.03529135334361	-0.935031374579109
-1.00042554385849	-0.888415696122925
-0.966686595157153	-0.846920881014159
-0.931191995984227	-0.80625516468565
-0.889718108664781	-0.758623021082447
-0.837855854923304	-0.695304634412269
-0.77252470759879	-0.609916134910049
-0.693427899815039	-0.501389755057391
-0.604020789205748	-0.375809850809732
-0.511576929916168	-0.246207052277184
-0.42608256993656	-0.129886857614538
-0.358023497330717	-0.0438481363807278
-0.315577784215598	0.000277043199774085
-0.302118418154126	-0.000131661016892541
-0.314976641253629	-0.0379335808709279
-0.346010309799218	-0.0985277969966895
-0.383814926792802	-0.164064988334494
-0.416727269151636	-0.217937388957125
-0.435532092577505	-0.248171907095512
-0.435116771603829	-0.249019625784837
-0.414833627905635	-0.220820688781665
-0.37772841588187	-0.168715035866841
-0.32909518477751	-0.100856357488877
-0.274931211087567	-0.0267055307041734
-0.22066425354976	0.0443856399370501
-0.170216016190848	0.104553475218787
-0.12535101395458	0.148988631644204
-0.0853507487764914	0.177426242076921
-0.0471746903741253	0.194877221112438
-0.00623868520513594	0.210867705136751
0.0422349385304101	0.236844597870553
0.10161764321053	0.282307241679045
0.172606990858944	0.351152478794087
0.252831297152894	0.439888106309444
0.337456921913349	0.538558601225353
0.420457021451209	0.633879832717488
0.496015316222348	0.713207863049313
0.559730866236578	0.768005825485949
0.609537850489053	0.795940298169453
0.646253614643425	0.801230201118
0.6735618768786	0.793302749320264
0.697285824434893	0.784161636446321
0.72397998752877	0.785118759130988
0.759132548601488	0.803786973489768
0.80553716439812	0.842257411439631
0.862439038691664	0.89689211137911
0.925781402783022	0.959531674819593
0.989464813403311	1.01976362338413
1.04723297935421	1.06792492512535
1.09466779236741	1.09825679603015
1.1307923825467	1.11129444448905
1.15888966603127	1.11448838974257
1.18619160895164	1.12042166720142
1.22213144714731	1.14283682643245
1.27518428897936	1.19165387479645
1.34897200804853	1.26866539146864
1.43885035428021	1.36524421461328
1.53028443565085	1.46265750866663
1.59997137197306	1.5350458619742
1.61998410107788	1.55460761283472
1.56376185414648	1.4980334473921
1.40638488617322	1.34888728107141
1.16296090338073	1.1227275732246
0.856645519218828	0.840842270848015
0.510594347137356	0.524519320937985
0.147963000586143	0.195046670490851
-0.208092906984977	-0.126287733497046
-0.534417762126172	-0.418195944029368
-0.807855951387607	-0.659390014109774
-1.00525186131945	-0.825513821955777
-1.11181118209322	-0.926834428125008
-1.16195051151538	-0.978567914236871
-1.16886989662909	-0.987743790596047
-1.14572992509363	-0.962699991788787
-1.10445037484832	-0.913990740267817
-1.0552114448025	-0.854317292391435
-1.00605292671518	-0.796699962059582
-0.962337525836043	-0.751519156242666
-0.926262036537975	-0.723820451633388
-0.896787640642147	-0.712162449331724
-0.870258331653592	-0.709559605831985
-0.841707423948955	-0.706136815697833
-0.80654597449865	-0.692535520953475
-0.762115961185444	-0.663027749294121
-0.708609340917115	-0.617349927400151
-0.649109516734948	-0.560568595207431
-0.588842162931318	-0.501126409316925
-0.533926329745303	-0.448064159048568
-0.49000667310024	-0.408657533251273
-0.461126820213459	-0.387333007283391
-0.44907928961964	-0.385944968870135
-0.4533109145026	-0.404681543003576
-0.471229309276247	-0.442540839397518
-0.49866643809022	-0.496862776170367
-0.530405450934895	-0.562414838479674
-0.560794621142466	-0.631103019763867
-0.584469432002919	-0.692998754584814
-0.597133299304147	-0.738530460592962
-0.596234008954139	-0.761036533194765
-0.581298120903435	-0.758571446844446
-0.55374598177903	-0.734141411712456
-0.516239182266115	-0.694315513328942
-0.471791932212484	-0.646853761765972
-0.422900156458363	-0.598250385165598
-0.370937426800348	-0.551981281476096
-0.316034527014864	-0.508044297463145
-0.257532115878896	-0.463924594450227
-0.194836804741177	-0.416432164336161
-0.128231920576178	-0.363458971362795
-0.0591820160779115	-0.304875527998818
0.0100445318978273	-0.242334337523488
0.0772040475656506	-0.178317984077231
0.140849634744425	-0.11507010480706
0.200657852981524	-0.0539317968788489
0.257288819175069	0.00479232528132863
0.311973622313177	0.0616559200512316
0.366033326771484	0.11783272365083
0.420505319030265	0.174896701798491
0.47596308754487	0.23451931718992
0.532438465223472	0.297941273617211
0.589330546678882	0.365262250847835
0.645350922069132	0.434867885016605
0.698673007347623	0.503369071050664
0.747409980647873	0.566260650320765
0.790382142625114	0.619316471684375
0.827918939010626	0.660409493196116
0.862304587799323	0.691035040958088
0.897584617780758	0.716718023757726
0.938678686815465	0.745865432591081
0.989858756993775	0.787263975932755
1.05273261992727	0.846841990699419
1.12405892573296	0.924392955976172
1.19399775511954	1.01101348533547
1.24567559308563	1.08825095668312
1.25701612078506	1.13013818013567
1.2052782642401	1.10872369251287
1.06131746434783	0.998179518466612
0.834096216143927	0.78877052699351
0.548080607008061	0.509059232284294
0.227736724319915	0.189573372299119
-0.10246934454083	-0.139159315001858
-0.418071512194496	-0.446611091658485
-0.694603691261402	-0.702254219710606
-0.907599794361867	-0.875560961198066
-1.03196209412286	-0.949205768409128
-1.07808256982633	-0.948125624608029
-1.06763217759703	-0.894825740461905
-1.0194797491441	-0.814869562134952
-0.951762185891328	-0.730837140929462
-0.878923847769001	-0.658121204086805
-0.810281133189141	-0.603191494670448
-0.749944608741926	-0.564278937724587
-0.697718840486369	-0.533949340423823
-0.650542440886087	-0.502658427278198
-0.604096254029689	-0.46212567850607
-0.554295359887305	-0.40752046653824
-0.498472454213822	-0.338166782629157
-0.436121831340963	-0.257203527714284
-0.369112651455705	-0.170648545645388
-0.301299674963951	-0.0860471300430306
-0.237549166054965	-0.0108769112563188
-0.182461863023306	0.0490092039376922
-0.139294403953843	0.0904981133348484
-0.1094554686272	0.113547186001347
-0.0926155190699545	0.120639094736398
-0.0872153048702656	0.115608553098681
-0.0910704754738755	0.102365528218196
-0.101768050379821	0.0840928039261497
-0.116712551969464	0.0632190689919409
-0.132973714557448	0.0419563018948716
-0.147223749747154	0.0228621694187546
-0.155969297003864	0.0089318481459622
-0.156077360168429	0.0030798728479226
-0.145392162730471	0.00733339485327487
-0.123194420027382	0.0221600731635298
-0.0903462229685875	0.0461855800819205
-0.0490733453684918	0.0764111048312815
-0.00240712372828249	0.108864891548084
0.0465707708800502	0.139495179133507
0.0954030292802041	0.165061062508458
0.142602914039607	0.183824354132674
0.18764326511871	0.195969530014408
0.230767993679986	0.203731009050281
0.27280591927795	0.211147433206341
0.314994654878812	0.223296769866971
0.358677249390467	0.245001833645987
0.404810394363125	0.279281798004437
0.453426027677066	0.326007399389277
0.503294581525156	0.381215309629978
0.552013497077263	0.43750488424925
0.596624993660186	0.485901431512361
0.634651795693073	0.519057638861204
0.665235983043108	0.534644111428975
0.690019917399058	0.53725356870224
0.713422652745547	0.53768843424372
0.741941235021237	0.549588209657741
0.782285899647139	0.58448864814171
0.83861241792365	0.647135706748832
0.909570970823605	0.73261861325163
0.986170513865396	0.826029606867268
1.05144428628855	0.904681610770345
1.08261494813594	0.942576056628469
1.05589886375132	0.916487421807087
0.944521014058499	0.809643053340185
0.74898950954161	0.624235458132572
0.492543453727492	0.383354193133762
0.198421950142989	0.109425865805686
-0.110135897685054	-0.175122916389726
-0.409890986229795	-0.447865545990546
-0.677604211964389	-0.686375415534842
-0.890036471361992	-0.868225917560685
-1.02285058580603	-0.973791850333547
-1.08198633502292	-1.01941673890491
-1.08464371830951	-1.01446737072994
-1.04622259136628	-0.971443432014936
-0.982437564245571	-0.903444087470163
-0.906787786986602	-0.822227364461142
-0.829383824246511	-0.737060265711973
-0.756789017532842	-0.654259693567585
-0.692325523513951	-0.577217691650889
-0.636491459284122	-0.506767557642525
-0.587416584827618	-0.44185454710645
-0.541523644494249	-0.380474484721624
-0.494581491293248	-0.320703667574788
-0.443050656637723	-0.261544532389497
-0.385330503779205	-0.203387932608693
-0.322445986703384	-0.148105204387928
-0.257934685529562	-0.0988191480208935
-0.196992100319874	-0.0592179869089703
-0.14507598699728	-0.0323761244860711
-0.106341613454695	-0.0195175760793531
-0.0825007025955533	-0.0193717041758762
-0.0725596829840292	-0.0284771759790506
-0.0734000019901849	-0.0422407990546293
-0.0807957439163452	-0.0561421656416862
-0.0903999673601832	-0.0665393701687079
-0.0983822167595587	-0.0709601031087187
-0.101718102635411	-0.0680710244417357
-0.0983220240667268	-0.0575482072126419
-0.0871367119933423	-0.0400451093354965
-0.0681729249485395	-0.0172674454734822
-0.0424470512768861	0.00812768693740118
-0.0117246550831517	0.033097061409784
0.022019572676173	0.0553001730203597
0.0574127608994525	0.0745004534681474
0.0944790038970622	0.0937276868606035
0.134895810132235	0.119335189287864
0.181401769277292	0.159336169115212
0.236543088030537	0.220371803054188
0.301309876282783	0.304574810020703
0.37424873095363	0.407685353855185
0.451366018402908	0.519206853931942
0.526846889525835	0.624656489864518
0.594404742535826	0.709264167529547
0.648899958707018	0.761986593671052
0.687815137527903	0.778707620982327
0.712274391567525	0.763845690123842
0.727370805536977	0.72992900441773
0.741523503478702	0.695005294011743
0.76465640910381	0.678175180508647
0.805328986094632	0.694139555252832
0.867383867531228	0.748255114054586
0.947045488317828	0.833676100366471
1.03152869921482	0.931485580326507
1.09997925183719	1.01384712146284
1.12701560169305	1.04961691264915
1.08840184402721	1.01140011869726
0.958708115635982	0.87540121499138
0.74393314918274	0.649088798034845
0.468616312621346	0.360029910903509
0.157296973905666	0.0357915966732215
-0.16548549901044	-0.296059101580167
-0.475191738173106	-0.607955140780806
-0.747282375628471	-0.872329477852846
-0.957218043422671	-1.06161506972043
-1.08004194923564	-1.15660668876462
-1.12585235057237	-1.18023792822822
-1.1151806774686	-1.14963792091884
-1.06606537112766	-1.08495892906485
-0.996185106746792	-1.00498891504589
-0.920007918395079	-0.924166868718495
-0.847458725656288	-0.851367897162393
-0.783898071408606	-0.79021703352886
-0.730870568145564	-0.740175883260321
-0.687085894816305	-0.697766049984929
-0.649384422405854	-0.657824783730819
-0.613714472590712	-0.614966963416533
-0.57619200061295	-0.565270012100715
-0.534137083888994	-0.507803411760867
-0.486800308963703	-0.445344645987515
-0.435550053516059	-0.383776539295454
-0.383458188583429	-0.330222255867012
-0.334381156898839	-0.290640779329908
-0.291851560718644	-0.26789230558697
-0.258200439835059	-0.261050086233736
-0.234170441696003	-0.266122185020471
-0.219050116685629	-0.277661300038251
-0.211173958942612	-0.290480790630171
-0.208493666639268	-0.300867679307627
-0.208940016526264	-0.306972363685827
-0.210490248623617	-0.308437871959
-0.211085743216408	-0.305718350024887
-0.208637532169124	-0.299538182544792
-0.201230425890043	-0.290669538260216
-0.187446486221024	-0.280001122664864
-0.166675341943635	-0.268667868670956
-0.139254930585995	-0.257818420759692
-0.106257679731478	-0.247826868382092
-0.0688740198652188	-0.237307451360102
-0.0276902163181926	-0.222637933140088
0.017644209435174	-0.198587344424712
0.0681266138092747	-0.15999459374477
0.124677367712184	-0.103774622131209
0.187369791285745	-0.0304073088373033
0.254980895826297	0.0556670908837492
0.325049035377433	0.146914258395229
0.394364099931915	0.23449666320858
0.45964349247074	0.310371468656965
0.518144410360875	0.369054781799669
0.568139643862076	0.408661548888701
0.609353387680639	0.431241310105159
0.643384408759027	0.442568368477904
0.673978813331594	0.451428149133543
0.706864305019693	0.468288124976902
0.748719639817977	0.503116677741506
0.805050945562678	0.562375529159031
0.877354935348697	0.645961651336902
0.960505520875521	0.745301613327211
1.04147226193418	0.843490247937903
1.10025038994387	0.917699059607247
1.11329680662044	0.943471116828366
1.05896140555165	0.900109213773736
0.915332846845998	0.76732209148631
0.69465671468018	0.555481101295595
0.419946035051872	0.290383522011671
0.114213833958749	-0.00217336755538165
-0.199526862601513	-0.296392288595481
-0.498263028631242	-0.566475962298547
-0.758981638132761	-0.786627109854499
-0.958669665108397	-0.930023537254416
-1.07380303086827	-0.994931711045842
-1.1182120213306	-0.997051034320446
-1.11352735351462	-0.955574338635344
-1.07637426660766	-0.891345900278042
-1.02187027860224	-0.821798869255026
-0.961548055042169	-0.757850412495364
-0.902710238726579	-0.703232719274026
-0.848739775120375	-0.656000684272176
-0.799900675468091	-0.611371182130543
-0.754382309707556	-0.564690541226179
-0.709434324122066	-0.513345737552564
-0.662384680039947	-0.45700612675963
