# Supplementary material for: A multiwavelength photoplethysmography dataset with blood pressure and heart rate reference measurements
Source: Data Brief. 2025 Nov 14;63:112284. doi: 10.1016/j.dib.2025.112284 (PMC12682042; doi:10.1016/j.dib.2025.112284)
Supplement: Supplementary file 1 [file mmc1.zip › ppg_csv/ppg_subject_104.csv]

IR_PPG	Red_PPG
-1.60000442959754	-1.54544180855532
-1.61477332913605	-1.55193632175137
-1.60999421663932	-1.53872234176104
-1.58956576031634	-1.51057896738509
-1.55872544507787	-1.47396840235816
-1.52294044361922	-1.43548097491953
-1.48679138620749	-1.40027630482899
-1.45317612025438	-1.37100022155891
-1.42300484588095	-1.34746621719847
-1.39536673474701	-1.3271133655209
-1.36804554461588	-1.30600881817739
-1.33824709730796	-1.28007976540286
-1.3033943410308	-1.24626683541811
-1.26182557648099	-1.20332606724877
-1.21322506532914	-1.15207436293481
-1.15864971504491	-1.09498967631741
-1.10014934550818	-1.03531549434772
-1.04013506297527	-0.976037893847661
-0.98072490657214	-0.919117188043984
-0.923276475344112	-0.865204144393102
-0.86822814638006	-0.813843220414417
-0.815253052713521	-0.763987897582184
-0.763605258889244	-0.714598901160347
-0.712474601231052	-0.665092709196964
-0.66121992622578	-0.615461970971073
-0.609447128319456	-0.566044255471654
-0.556986184608263	-0.517102516096454
-0.503857712842278	-0.468491634045725
-0.450243251469238	-0.419626330626322
-0.396400348313269	-0.369739508263921
-0.342508736095506	-0.318214753640816
-0.28852215459109	-0.264786291977896
-0.234121210264487	-0.209539837015352
-0.178814027337612	-0.152750241311575
-0.122138081263829	-0.0946561277540536
-0.0638355101334281	-0.0353219351785499
-0.00390969492738981	0.0253166932943835
0.0574352717226222	0.0872817598248297
0.119916283117615	0.150394282370092
0.18326827263808	0.214233314971324
0.247249056051651	0.278233467588259
0.311577091144176	0.341871560131006
0.375904933453156	0.404841790023108
0.439883776660201	0.467121797224771
0.503261755402512	0.528879273048832
0.565913502876304	0.590221776552709
0.627750170063561	0.650901647721553
0.688544981870008	0.710172517627968
0.747779034949375	0.766933717487517
0.804637458469823	0.820128650670122
0.858216932252427	0.869222552231413
0.907877216584857	0.914512735975402
0.953559820665715	0.95707288721726
0.995897989313977	0.998355358143332
1.03605570081826	1.03967744591798
1.07536959728363	1.08183174802614
1.11496749815364	1.12496356234662
1.15555376690057	1.1687256203129
1.19745127219658	1.21258385690897
1.24080920190509	1.25614808776604
1.28577556718961	1.29943064129439
1.33249050826266	1.34289196328289
1.38091215157427	1.38717927137481
1.43056270290572	1.43261832451178
1.48024395752999	1.47862879614435
1.52775226490291	1.52323115627317
1.56967760511122	1.56274825724218
1.60140955663912	1.59180520061786
1.61743888040742	1.60375490206149
1.61198245680094	1.59161459736402
1.57987010577342	1.54942578600302
1.51801997738465	1.47631584338484
1.43741210678177	1.38637980933364
1.3398251179248	1.28128282842858
1.22703763477371	1.16269004524883
1.10082828128853	1.03226660437354
0.962975681429238	0.891677650381884
0.815258459155841	0.742588327853013
0.659455238428338	0.58666378136609
0.497344643206727	0.425569155500278
0.330705297451008	0.260969594834735
0.161315825121181	0.0945302439486242
-0.00904514982275566	-0.0720837525788951
-0.178599003420802	-0.237207250168661
-0.345567111712959	-0.399175104241513
-0.508170850739229	-0.55632217021829
-0.66463159653961	-0.706983303519831
-0.813170725154103	-0.849493359566976
-0.952009612622711	-0.982187193780564
-1.07936963498543	-1.10339966158143
-1.19347216828227	-1.21146561839042
-1.29253858855322	-1.30009153184458
-1.37008719844663	-1.36562903461112
-1.42263387010295	-1.41057917323614
-1.45364302592058	-1.43447614618209
-1.46379918577875	-1.43826925878676
-1.45517178400556	-1.42439536422097
-1.43106661063024	-1.39641818652488
-1.39558717335545	-1.35837676812821
-1.35300600535885	-1.31413384959233
-1.30713118958816	-1.26695171851492
-1.26086253440591	-1.2193515227874
-1.21601353210379	-1.17311660525497
-1.17334018506021	-1.12928514748421
-1.13272586542316	-1.08813824122311
-1.09350583956824	-1.0492836426266
-1.05486455791021	-1.01187347245477
-1.01616754498702	-0.974889795716468
-0.977059401764054	-0.937369246492528
-0.937272973305467	-0.898460867764855
-0.896313885523128	-0.857363067798808
-0.853291620584263	-0.813315529383555
-0.807062096382721	-0.765729932993615
-0.756638424713465	-0.714372313529708
-0.701664534187151	-0.659456881607959
-0.642694282535416	-0.601604731527749
-0.58110355071735	-0.541719775213437
-0.518664934237607	-0.480819453942818
-0.45698651599524	-0.419846174459449
-0.39703621536466	-0.359499536851022
-0.338928411316809	-0.300166209220135
-0.282062162350417	-0.242003153659502
-0.225543857135384	-0.18508258493249
-0.168710371397499	-0.129464316581186
-0.111527494407148	-0.0752152994976072
-0.0546953069462671	-0.0224869441182257
0.000546274184158469	0.0283498212074445
0.0527931913642945	0.0766539263795222
0.100906968595122	0.1216908902014
0.144412156059752	0.163016957790962
0.1837700881892	0.200885001597154
0.220396210330768	0.236449094601385
0.256350219197382	0.271602105794174
0.293783526056808	0.308419205291028
0.334343381997467	0.348447444334166
0.378748364492465	0.392221462279298
0.426679764810561	0.439225545550211
0.477030530006569	0.488251168665036
0.528396649499148	0.537882875687337
0.579547317326686	0.586872662504899
0.629646291084205	0.634349200479607
0.678201855814071	0.679874061585008
0.724912230558117	0.723370724150414
0.769584734339563	0.765011017363915
0.812165043845276	0.805165457221836
0.852811628134889	0.844409393544869
0.891961397961827	0.883460359020695
0.930356848847349	0.92300694570975
0.968990054193005	0.963550635248999
1.00894879060523	1.00539316032627
1.05121864954944	1.04879907009816
1.09652505601034	1.09422057352288
1.14527072364824	1.14237687989329
1.19756226335451	1.19406031987263
1.25324650340233	1.24972384475995
1.31183239010121	1.30900416927463
1.37222796701408	1.37031567566437
1.43235946854854	1.43064075333733
1.48885108606037	1.48559707095843
1.53696530304491	1.52975100550512
1.57093298857898	1.5571429783018
1.58467555118681	1.56203811210828
1.57279376254787	1.53981320931076
1.5315917344876	1.48775126780062
1.4604037411616	1.40628111798872
1.37255507343603	1.31008730643726
1.26968832055019	1.20068534632413
1.15344607174344	1.07959075082724
1.02547091625509	0.948319033124485
0.887405443324481	0.808385706393757
0.740892242190936	0.661306283812956
0.587573902093788	0.508596278559978
0.429093012272365	0.351771203812721
0.267092161965997	0.192346572749083
0.103213940414016	0.031837898546959
-0.0608990631442512	-0.128239305615753
-0.223604259469473	-0.286369526561154
-0.383259059322319	-0.44103725111135
-0.538220873463462	-0.590726966088441
-0.686847112653569	-0.733923158314531
-0.827495187653314	-0.869110314611724
-0.958522509223363	-0.994772921802121
-1.07828648812439	-1.10939546670782
-1.18514453511706	-1.21146243615094
-1.27745406096205	-1.29471023953268
-1.3434699952743	-1.35343517812784
-1.38880183246347	-1.3892440894315
-1.41249421426855	-1.40210682425709
-1.41526125521157	-1.39392751928293
-1.3996067377054	-1.36830511726283
-1.36959169286981	-1.33019376396308
-1.33026365594089	-1.28531591636667
-1.28685766653178	-1.23923852308319
-1.24396690890202	-1.19634449779709
-1.20488078326374	-1.15912514920734
-1.17122538961071	-1.12805406772499
-1.14295795216107	-1.10194578123738
-1.11865946370436	-1.0785177817224
-1.09602621763885	-1.05498300712053
-1.07246956694636	-1.02867194655674
-1.04570806413093	-0.997649336514346
-1.01420307721289	-0.961126331985991
-0.977327756312278	-0.919492537732251
-0.935282019647321	-0.873956319658602
-0.888858836010806	-0.825930439427634
-0.839155882261266	-0.776441918824293
-0.787293182286263	-0.72588302902911
-0.734192605478206	-0.674203040477749
-0.680455420640004	-0.621327728147068
-0.626341911799862	-0.567455177798224
-0.571836149058145	-0.513006431829773
-0.516758961553594	-0.458330537837551
-0.460881946061535	-0.40346911951503
-0.404028713919714	-0.348182842573602
-0.346189288159262	-0.292205212872886
-0.287636711105565	-0.235560306279167
-0.228994814772504	-0.178776822408115
-0.171208772285883	-0.122886625940616
-0.115369883718414	-0.0691749621372445
-0.0623902815845812	-0.0187342222695017
-0.0126339785472409	0.0280339304384295
0.0343092715846315	0.0717498229998893
0.0795699383709887	0.113981658786091
0.124653819880666	0.156690893814833
0.17091177265851	0.201436409944049
0.219028894326398	0.248710413243744
0.268766808269222	0.297699456930813
0.319064189615761	0.346580966883146
0.368407430689785	0.393192630503982
0.415301550024946	0.43576682950448
0.45869945380087	0.473479891756868
0.498290885862652	0.506688811890856
0.534585242662444	0.536830310031582
0.568775094836314	0.566022710833967
0.602430022898868	0.596468354555227
0.63710645294327	0.62984114124477
0.673971798826786	0.666885991169401
0.713530464205365	0.707329172540697
0.755534165467073	0.750073481654242
0.799133086634304	0.79362056048227
0.843224987529792	0.836619741448048
0.886861013537115	0.878333260098301
0.92953706782289	0.918794170923816
0.971265142844643	0.958625769531929
1.01244722411207	0.998684883071726
1.05367306175146	1.03971954130074
1.09555319888622	1.08214855795849
1.13860170447411	1.12599108989164
1.18311510104189	1.17088001779576
1.22897746132775	1.2160127564439
1.27533476403116	1.25990150249396
1.32017218671397	1.29993318765004
1.35997269241573	1.33202309561183
1.38972099501204	1.35080676924171
1.40347730935764	1.35058172912473
1.39553850332745	1.32674851520754
1.36187781904033	1.27716566529519
1.29998506802332	1.2016824816171
1.22047739843682	1.11216631046223
1.12906379805561	1.01398201387856
1.02692422504641	0.908030963297197
0.915238637575945	0.795214530149214
0.795186993810939	0.676434085865698
0.66794925191812	0.552591001877734
0.534705370064211	0.424586649616408
0.396635306415939	0.293322400512804
0.254919019140027	0.159699625998009
0.110736466403203	0.0246196975031059
-0.0347323936278107	-0.111016013540819
-0.180307602786287	-0.24630613570268
-0.324809202905502	-0.380349297551392
-0.467057235818729	-0.512244127655871
-0.605871743359244	-0.641089254585031
-0.740072767360321	-0.765983306907786
-0.868480349655236	-0.886024913193053
-0.989914532077264	-1.00031270200975
-1.10319535645968	-1.10794530192678
-1.20714286463575	-1.20802134151307
-1.30057709843877	-1.29963944933752
-1.38231809970199	-1.37139115080036
-1.44029864769445	-1.42165330127229
-1.47616825778595	-1.44805754050446
-1.48918239674978	-1.45101978422832
-1.48084457570138	-1.43372705175762
-1.45481065240426	-1.40143174178527
-1.4162731485071	-1.36028158570505
-1.37096227511253	-1.31603017064592
-1.32404730256723	-1.27297595660973
-1.27927002567371	-1.23338293593838
-1.23853190128193	-1.19750951025095
-1.20198676171513	-1.16419713876312
-1.16854070737432	-1.13174632703662
-1.13653017238368	-1.0986751545147
-1.10431139791514	-1.06411029937834
-1.07061064342184	-1.02785250076196
-1.03464781280657	-0.990224254291288
-0.996104789827655	-0.951742280859822
-0.954988747634751	-0.912692687317259
-0.91143540662797	-0.872785587267273
-0.865528649498656	-0.831101436571393
-0.81722691695774	-0.786434251347341
-0.766440674772981	-0.737872032271574
-0.713207443904389	-0.685263707038488
-0.657819114698514	-0.629301456491244
-0.600781956809893	-0.571186040381251
-0.54265101493086	-0.512097690841827
-0.483887264642669	-0.452828415344345
-0.424835989529588	-0.393767249818319
-0.36581001308906	-0.335144666927253
-0.307189981394532	-0.27731409177216
-0.249478323652534	-0.220886333242936
-0.193305455148725	-0.166658904195252
-0.139376799583551	-0.115387526510697
-0.0883257790958284	-0.0674927041548906
-0.0405046180719715	-0.0228415987835335
0.00418861367423916	0.0192647758674556
0.0463801157674261	0.0599162222327258
0.0871636124708565	0.100352203510204
0.127917099134184	0.141727952063197
0.170010260473652	0.184894212834991
0.214444447208732	0.230216654379888
0.261540574727434	0.277497306417561
0.310809871404193	0.326018622465693
0.361081613502562	0.374692962351482
0.410886261717126	0.422322201851321
0.458975601224468	0.467955139143219
0.504772118417293	0.511235127129854
0.548546720866343	0.552575365539033
0.591232633211394	0.593051832083912
0.633958495287113	0.634037101435091
0.677530572494342	0.676689427511603
0.722096011762432	0.72144618548535
0.767108468255127	0.767742699347086
0.8116051028625	0.814180511627824
0.854689707636841	0.859177539903807
0.896033010328626	0.901819610011041
0.936194916844356	0.942463119533983
0.976623294101292	0.982795697436512
1.01929965740729	1.02536274256286
1.06616394352487	1.07277795897713
1.11855870418777	1.12693261011339
1.17689247740248	1.18844091277481
1.24055445249211	1.25639924362839
1.30796955069897	1.32844162802788
1.37664802530817	1.40096147264151
1.44315447477459	1.46932849063309
1.50304808239599	1.52809392480924
1.55093748572301	1.57130877309613
1.58082905895122	1.59304481607686
1.58688827692878	1.58816632458372
1.56453505756458	1.55329769962942
1.51099773638873	1.4870292058044
1.43768525719222	1.40264180846969
1.35021578943711	1.30613134730097
1.25001622598804	1.19880673123858
1.13851345970967	1.08197686922287
1.01713438346667	0.956950670194188
0.887305890123677	0.825037043092881
0.750454872545365	0.687544896859297
0.608008223596386	0.545783140433782
0.461392836141398	0.401060682756685
0.312035603045059	0.254686432768353
0.161363417172026	0.107969299409134
0.0108031713869561	-0.0377818083806255
-0.138218241445492	-0.181257981660577
-0.284273928460662	-0.321150311490373
-0.425936996793895	-0.456149888929666
-0.561780553580533	-0.584947805038109
-0.69037770595592	-0.706235150875354
-0.810301561055398	-0.818703017501054
-0.920125226014309	-0.921042495974861
-1.018421807968	-1.00789671735119
-1.09957391220526	-1.07658644310511
-1.16210532342265	-1.12870026715848
-1.2081172710902	-1.16323574915509
-1.23627978874969	-1.18073464850235
-1.24673811054605	-1.1832158738953
-1.24134945161927	-1.173829844245
-1.22351851181217	-1.15633821649448
-1.19764885189368	-1.13454190765666
-1.16834875333629	-1.111762764808
-1.13960525090963	-1.09045069663507
-1.11411913660904	-1.0719570827841
-1.09291368704614	-1.05645723668501
-1.07529208799294	-1.04300441364499
-1.05918764057622	-1.02974371928632
-1.04183165077654	-1.01431713180448
-1.02055508181622	-0.994433323969863
-0.993516348083193	-0.968467004362021
-0.960161262415557	-0.935883142650105
-0.921282101348798	-0.897339756113331
-0.878640661355506	-0.854439993177514
-0.834258542738597	-0.809223512705739
-0.789655001214335	-0.763568438189508
-0.745370340837791	-0.718654257519865
-0.700962443191396	-0.674617012723261
-0.65540540821134	-0.630533712180513
-0.607616481920067	-0.584791751829845
-0.556835261256801	-0.535751763789555
-0.502755277472684	-0.482460380454571
-0.445488649871927	-0.425083827904731
-0.385483430332576	-0.364826811142308
-0.323467706042922	-0.30338234600136
-0.260425958960341	-0.242258461384203
-0.197539627240772	-0.182371949947681
-0.136037294630641	-0.124069453284928
-0.0769959001648074	-0.0674645921328887
-0.0211874335950457	-0.0128558335242486
0.0309716114284706	0.0390207109147397
0.0793946537172849	0.0870892633335659
0.124284442936469	0.130395316582998
0.166084676639247	0.16865276415124
0.205393824374127	0.202500289583278
0.24284008380841	0.23333801996492
0.278958245258404	0.262880276599677
0.314146776742551	0.292659610157529
0.348749599294868	0.323708174373655
0.383201031355501	0.356521175722121
0.418093580286893	0.391223048680723
0.454071004999082	0.42776115670281
0.491590450731051	0.466016182943838
0.530710335874629	0.505824445771983
0.571052978413086	0.546945676356893
0.611970719442423	0.589034336826143
0.65283233950957	0.631698247241072
0.693323921217134	0.674672511662395
0.73365500643305	0.718029441866199
0.774568093484778	0.762269695411581
0.817114047691799	0.808162101803876
0.862252361742296	0.856351254931897
0.910431676335253	0.906935202378995
0.961342987412469	0.959248252062424
1.01396268622253	1.01196789762851
1.0668869672511	1.06354072271836
1.1188770069985	1.1128239410333
1.16943595992116	1.15973914293932
1.21913678642555	1.2056383975854
1.26945739647	1.25304892764559
1.32207736786591	1.30461508607933
1.37779766211508	1.36144592609066
1.43541302429393	1.42152166377074
1.49097624487677	1.47897003200399
1.53785218914873	1.52474347065012
1.56773612880887	1.5486567628583
1.57247473334814	1.54213831435838
1.54617420473482	1.50068482486858
1.49195696011244	1.43052938952491
1.42183102867198	1.34729425144941
1.33714747289972	1.25216757375833
1.23925735528194	1.14633751956796
1.12951173830491	1.03099225199454
1.00926168445493	0.90731993415434
0.879858256218266	0.776508729163635
0.742652516081204	0.639746800138685
0.598995526530023	0.498222310195756
0.450238350051006	0.353123422451113
0.297732049130432	0.20563830002102
0.142827686254584	0.0569551060217444
-0.0131236760902605	-0.0917379964304499
-0.168770975417818	-0.239252844219297
-0.322763149241808	-0.384401274228532
-0.473749135075951	-0.525995123341889
-0.620377870433966	-0.662846228443104
-0.76129829282957	-0.79376642641591
-0.895159339776486	-0.917567554144043
-1.02060994878843	-1.03306144851124
-1.13629905737912	-1.13905994640123
-1.24087560306228	-1.23059351744345
-1.33298852335163	-1.30737569947449
-1.40205766058166	-1.37019525478229
-1.45249963690658	-1.41615808740147
-1.48310508011115	-1.44412994164226
-1.49507962744514	-1.45517676471881
-1.49179585668554	-1.45237495083091
-1.47798629693401	-1.44004384321031
-1.45869266831593	-1.42272458687311
-1.4383200333959	-1.40432311403599
-1.419994491959	-1.38759965500104
-1.40525627440418	-1.37395890530227
-1.39402828136479	-1.36345796858777
-1.38481523133813	-1.35496674172526
-1.37516229071892	-1.34647853237312
-1.36236269079178	-1.33560407682029
-1.34424348057558	-1.32018176189612
-1.31974654970175	-1.29880376453149
-1.28906390545321	-1.27101625327358
-1.25326743247364	-1.23711328085998
-1.21363021293681	-1.19770601685115
-1.17099680946684	-1.15335783939769
-1.1254972369022	-1.10445464121243
-1.07668309730971	-1.05129834167482
-1.02393849152336	-0.994295365739833
-0.966917567204784	-0.934094616826972
-0.905839224459913	-0.871613761841499
-0.841583724443289	-0.807981625202905
-0.775586641902455	-0.74442554354547
-0.709563540946741	-0.682105063117708
-0.645122133581607	-0.621899251724088
-0.58334222342009	-0.564152594282487
-0.524449908811912	-0.5084523827519
-0.467722586427179	-0.453609482847821
-0.411686259839335	-0.397941201568698
-0.354553493048668	-0.339774792731326
-0.294765491628132	-0.277990510784998
-0.23147436885575	-0.212407998144953
-0.164828392538067	-0.143891410890563
-0.0959761422308128	-0.074158247257839
-0.0267782825803643	-0.00534930779994548
0.0406951070499724	0.0605351983926941
0.104747040184999	0.122187413280127
0.164559485617297	0.179384231693541
0.220463957833537	0.233091179671671
0.273858226210501	0.285189782115085
0.326750459596879	0.337887522820885
0.381072011824857	0.393034535967014
0.438037761069666	0.451605979126761
0.497840665037856	0.513531836712212
0.559812012499676	0.577932317531821
0.622948320817703	0.643629267571955
0.686494405413368	0.709635469675509
0.750216622562046	0.775348731812266
0.814223421607753	0.840411604572613
0.878503093860777	0.904453485890932
0.942506248074999	0.966984522357677
1.00506472879027	1.02750915102023
1.06474492123409	1.08570988731338
1.12046422922707	1.14154169173188
1.1720314159136	1.19520251088133
1.22031211157595	1.24703868182811
1.26693429678483	1.29745032999829
1.31369754374349	1.34682526283295
1.36195686883526	1.3954782920617
1.41218258562606	1.4435412870372
1.46377906029339	1.49079255817532
1.51514062766028	1.53649128613852
1.56381767379555	1.5792148625234
1.60665393949424	1.61659174048004
1.6398351289512	1.64496032139078
1.65890025449248	1.65924224674066
1.65890827599204	1.65336308425447
1.63497644878994	1.62130301084474
1.58161085098201	1.55729267345129
1.50600314302435	1.47138820598457
1.41397081271197	1.37006751687894
1.30714894001499	1.25501158991162
1.18717260490351	1.12790140885983
1.05567688734766	0.990417957500794
0.914296867317538	0.844242219611722
0.764667624783268	0.691055178969835
0.60842423971496	0.532537819352351
0.44720179208273	0.370371124536489
0.28263536185669	0.206236078299465
0.116360029006956	0.0418136644184992
-0.0499891264963596	-0.121215133329191
-0.214777024683142	-0.281169331166387
-0.376368585583278	-0.436367945315872
-0.533128729226653	-0.585129992000428
-0.683422375643153	-0.725774487442835
-0.825614444862664	-0.856620447865876
-0.958069856915073	-0.975986889492333
-1.07915353183027	-1.08219282854499
-1.18723038963813	-1.16653758447201
-1.28066535036854	-1.24060216784736
-1.34843506198201	-1.30113078536465
-1.39766379655076	-1.34472788890103
-1.4261093648739	-1.36896411473882
-1.43362076909596	-1.37343727496721
-1.42249970391343	-1.36033328175501
-1.39715622236472	-1.3341503685507
-1.36315264646717	-1.30062862399159
-1.32593421350329	-1.26528391467965
-1.28963054811213	-1.23207995821792
-1.25630905121837	-1.20267199669753
-1.22592555739771	-1.17643979677455
-1.19693203604061	-1.15125361842368
-1.16722037017195	-1.12460359785727
-1.13497058804106	-1.09457022223788
-1.09908482097523	-1.06022895788137
-1.0591451991008	-1.02144519908311
-1.01508798806699	-0.978372054458984
-0.96688380568364	-0.931037323413903
-0.914436567034319	-0.879231705999495
-0.857727232189884	-0.822687910955106
-0.797028172380318	-0.761392936978774
-0.732967993457728	-0.695812599091604
-0.666373026819158	-0.626858313038098
-0.597986625684127	-0.555598001197023
-0.528219035837316	-0.48286553470958
-0.457043391599829	-0.408980108637648
-0.384094883187431	-0.333725254631325
-0.308949524923061	-0.256605229837406
-0.231496102163411	-0.177298019717966
-0.152253644254032	-0.0961395273548991
-0.0724709969273192	-0.0144206543028996
0.00605893903144043	0.0657010833430048
0.0814170243265012	0.141731256288998
0.152059433069744	0.211614123316325
0.217206553692254	0.274378954673092
0.276968456458607	0.330319915343257
0.332158685824463	0.380616424932776
0.38387385886981	0.426645191977183
0.433035644657007	0.469430938325282
0.480105061572952	0.509532846966047
0.525069522413178	0.547298818556389
0.567665678229084	0.583175439850454
0.607715444295095	0.617852523089698
0.645425313397529	0.652236889515281
0.681517145019715	0.687331847214581
0.717163765506369	0.72410012436877
0.75381887622249	0.763358236122683
0.793032456726201	0.805734473599809
0.836239643240425	0.851669432270267
0.884446431290081	0.901343919028324
0.937828043696336	0.954455699392636
0.995416430317433	1.00996698175816
1.05510790953246	1.06606424901373
1.11410693325642	1.12045827532673
1.16968665447492	1.17092514428295
1.21995938969756	1.21586580658814
1.26434064704675	1.25469188362196
1.30354499621973	1.2879221843446
1.33918760916776	1.31697686099287
1.37322618620111	1.3437622370343
1.40744039757125	1.37018643477606
1.44298307622783	1.39768663542946
1.47994884859697	1.42674386722777
1.51697170075655	1.45635174237869
1.55097251294902	1.48355041916243
1.57722045588627	1.50332648836558
1.58984903745106	1.50919105512235
1.58286171462282	1.49449197579046
1.55144528995871	1.45413115361928
1.49194575430083	1.38524757309561
1.41489339771592	1.3005559897417
1.32600922108127	1.20585589323657
1.22635619524675	1.10208936140178
1.11699729106222	0.990198472058869
0.998995479377542	0.871125303029387
0.873413731042596	0.745811932134881
0.741315016907245	0.615200437196896
0.603762307821357	0.48023289603698
0.4618185746348	0.34185138647668
0.316546788197441	0.200997986337543
0.16900991935915	0.0586147734411149
0.020270938969793	-0.084356174391057
-0.128607182120762	-0.226972779337426
-0.276561473062646	-0.368292963576445
-0.422528963005992	-0.507374649286567
-0.565446681100932	-0.643275758646246
-0.704251656497598	-0.775054213833934
-0.837880918346123	-0.901767937028086
-0.965271495796638	-1.02247485040715
-1.08536041799928	-1.13623287614959
-1.19708471410417	-1.24209993643385
-1.29938141326145	-1.33913395343838
-1.39118754462124	-1.41698251369485
-1.46685719311551	-1.47736364660462
-1.52116859763921	-1.51771407145363
-1.55593098832427	-1.53707014622691
-1.57111557798521	-1.53665291090043
-1.56859821123859	-1.51994497733123
-1.55198618462481	-1.49208452367627
-1.52593347326995	-1.45872060279779
-1.49516672053716	-1.42474788622569
-1.4635468165233	-1.39336937913465
-1.43342415309132	-1.36575866306707
-1.40542727059504	-1.34134181537824
-1.37870460327474	-1.31848964756164
-1.35150945125764	-1.29529759293833
-1.32194446219379	-1.27020706268011
-1.2886490745156	-1.24235740406331
-1.2512138759144	-1.21163229724136
-1.2102114549451	-1.17844051662599
-1.16691515879713	-1.14336542751325
-1.12288461172848	-1.10690061067807
-1.07959439936137	-1.06945355194636
-1.0381977562348	-1.0315530304984
-0.999396095840017	-0.993944920456029
-0.963337841096085	-0.957348085103053
-0.929524050040253	-0.921995635294699
-0.896779185324971	-0.887310545074484
-0.86337028244089	-0.85195209325879
-0.827309429691314	-0.814186073158612
-0.786804022795733	-0.772381665125809
-0.740752816321436	-0.72548261725669
-0.689097419152378	-0.673356896931869
-0.632824336838004	-0.616875190371182
-0.573586639610932	-0.557588297791544
-0.513121666931957	-0.497099838360353
-0.452695910331597	-0.436437027757578
-0.392751903123369	-0.375720535984854
-0.332829044792692	-0.314210148207511
-0.271725652152124	-0.250589472999607
-0.207835144844741	-0.183366637686293
-0.139614472718513	-0.111352210513786
-0.0661225494674021	-0.0341456868461718
0.0127413411401268	0.0475083430072993
0.0952577637414347	0.131668224925676
0.178690374597492	0.215570234628491
0.260532092517792	0.296381943487428
0.338225682478618	0.372048677952232
0.410040031844502	0.44185146334888
0.475845110624557	0.506474532628703
0.536969045889148	0.567639589868421
0.595785568384472	0.627512051148898
0.65499363191113	0.688093920768281
0.716800840834627	0.750768356826546
0.782295225392801	0.816104706151618
0.851246234366861	0.883943443287935
0.922398273419165	0.953674332763849
0.994105455684635	1.02459982162394
1.06503874976215	1.0963008002967
1.13469923517888	1.16887118702325
1.20355418658411	1.24287713188666
1.27278082264533	1.31905402454355
1.34377384035465	1.39789180834271
1.41762479805848	1.47926829124732
1.49470813776987	1.56224942725546
1.57439609773758	1.64506515563986
1.65487729232267	1.72517733810803
1.73306972376321	1.79933368177888
1.80464116022193	1.86354543189472
1.86419223420964	1.91307514602729
1.90570390271586	1.94268162407205
1.92331635852838	1.94728663041212
1.91235294150458	1.92293418847062
1.87031869262238	1.86615373338256
1.79714583407969	1.78653613447697
1.70663544236389	1.69021604905831
1.60038343112126	1.57877913534733
1.4799857139981	1.45381105156476
1.34703820464071	1.31689745593135
1.20313681669538	1.16962400666783
1.04987746380841	1.01357636199495
0.888856059626076	0.850340180133458
0.721668517794685	0.681501119304086
0.54991075196053	0.508644837727581
0.375178675769902	0.333356993624683
0.199068202869095	0.157223245216135
0.0231752469044045	-0.0181707492773215
-0.150904278477877	-0.191239331634944
-0.321574459631457	-0.360396843635991
-0.48723938291004	-0.52405762705972
-0.646303134667332	-0.680636023685389
-0.797169801257041	-0.828546375292256
-0.938243469032872	-0.96620302365958
-1.06792822434853	-1.09202031056662
-1.18462815355773	-1.20441257779263
-1.28674734301416	-1.30179416711687
-1.37268987907155	-1.37163943449937
-1.42984858349466	-1.42021634991358
-1.46462805745961	-1.44717313548867
-1.47820401315456	-1.45450909586652
-1.47418626949828	-1.44634190045213
-1.45798809040496	-1.4280777856454
-1.43561232858861	-1.40522231416746
-1.41224650575974	-1.38222096044734
-1.39114258502344	-1.36171336396254
-1.37315823825149	-1.34438685540975
-1.35707437803243	-1.3293349619634
-1.34048087530736	-1.31467334995852
-1.32084877187436	-1.29820651736225
-1.29643404450131	-1.27803736946948
-1.26676775736894	-1.2530295909661
-1.23260796986727	-1.22300377992056
-1.19541901174378	-1.1885885334478
-1.15664750217683	-1.15078461769075
-1.11711473183718	-1.11044979046698
-1.07674294160134	-1.06796378235268
-1.03466207831722	-1.02318110667245
-0.989583764979033	-0.975572088601328
-0.940258638700074	-0.924418796189249
-0.885872908027517	-0.869022257567899
-0.826292780452553	-0.808956559269118
-0.762107733579107	-0.744360346966436
-0.694501503788251	-0.676128873433143
-0.625020322993822	-0.605857463737711
-0.555272294406159	-0.535473759183592
-0.486579665651807	-0.46662344331813
-0.419665694743472	-0.400089883865861
-0.354509352008496	-0.335613680721836
-0.29046898482815	-0.272224406669997
-0.22667165922142	-0.208868386023356
-0.162542420498217	-0.145014473191201
-0.0982458738754012	-0.0810358586113678
-0.0348273119254452	-0.0182791043697302
0.0260039208370727	0.0412431687306324
0.0823621168201202	0.0954792681474534
0.132800884690672	0.143023246062556
0.176871004975477	0.183603930540764
0.215422651158321	0.218310048007579
0.250531533448869	0.249532717801643
0.285044095127655	0.280558594887861
0.321869138608497	0.314814295325318
0.363246316373147	0.354960768062626
0.410237218266987	0.402200894321157
0.462634219858914	0.456109940853565
0.519336410264187	0.515072594495743
0.579015907925423	0.577152460370339
0.640768232853942	0.641002011719209
0.704479356311992	0.70639268815336
0.77077112243035	0.77414541812221
0.840553440460555	0.845513315617016
0.914383161483236	0.921315650213799
0.991936031116995	1.00128207612105
1.07186384978217	1.08396861797481
1.15213070393105	1.16725162492243
1.23068222648614	1.24910431150454
1.30612400055372	1.32826277928438
1.37806989880119	1.40443671742479
1.44697184304291	1.47791931385617
1.51346195829091	1.54874306054617
1.57742286489788	1.61574752806494
1.6371311840772	1.67596538055379
1.68885121437019	1.72460288219214
1.72709218660099	1.75563667813202
1.74547483880334	1.76286300311627
1.73797539718552	1.74116573323431
1.70023961380042	1.68720305871006
1.63309057857964	1.61249734338881
1.5498188441016	1.52280491958905
1.4519695235938	1.41962569041865
1.34108773028371	1.30445955898548
1.21871857739882	1.17880642839742
1.08640717816661	1.04416620176235
0.94569864581456	0.902038782188131
0.798138093570156	0.753924072782646
0.645270634660878	0.601321976653767
0.488641382314209	0.44573239690937
0.329795449757632	0.28865523665733
0.170277950218629	0.131590399005519
0.0116339969246818	-0.0239622129381853
-0.144591296896727	-0.176502696065911
-0.296852818018115	-0.324531147269781
-0.443605453212	-0.466547663441922
-0.583304089250899	-0.60105234147446
-0.714403612907331	-0.726545278259519
-0.835358910953812	-0.841526570689225
-0.944624870162861	-0.944496315655705
-1.040656377307	-1.02964518285329
-1.11732523279946	-1.09407966279372
-1.17122826467849	-1.14078829380103
-1.20598311952712	-1.16948267572976
-1.22222613897731	-1.18069388820304
-1.22174051629395	-1.17613938582981
-1.20761095170179	-1.15887574255657
-1.18398166308064	-1.13307198644241
-1.15543217846681	-1.10341433276562
-1.12618058025843	-1.07425748995045
-1.09936079716408	-1.04871335749769
-1.07655262394881	-1.02798541260079
-1.05765220783263	-1.01124922105126
-1.04111396954935	-0.996167895603495
-1.02451963535734	-0.979826240703874
-1.00529860529905	-0.959672510246918
-0.98136473735812	-0.934150419193493
-0.951508491812831	-0.902929737697289
-0.915512521779349	-0.866777276293467
-0.87404552841702	-0.827143109427682
-0.828390680252305	-0.785571756335548
-0.780070544540131	-0.743126241455152
-0.730465596720799	-0.700058282617804
-0.68054189213281	-0.655869750126497
-0.630765502164336	-0.609706757269339
-0.581174638427809	-0.560853365554307
-0.531491129862022	-0.509091651991516
-0.481224153337333	-0.454827008528704
-0.429845942229674	-0.399015929220038
-0.377096366998951	-0.343026429494497
-0.32332787613287	-0.288526233531155
-0.269681355303088	-0.237339087772315
-0.217900199454068	-0.191141759633099
-0.169768254970359	-0.150978291387956
-0.126382524228516	-0.116734879650681
-0.0875947667629716	-0.0868391225397521
-0.0519004695145451	-0.0584435770818645
-0.0168361578630853	-0.028127274297894
0.0202925440854746	0.00715997437566679
0.0616360363371925	0.0492905440213933
0.108217136466574	0.0985254682131397
0.159682255732788	0.15352214199529
0.214456939713047	0.211786200970404
0.270284590431504	0.270437217157254
0.324977267921526	0.326981456263661
0.377074753216709	0.37982196938844
0.426151273572299	0.428442907121953
0.472709304711159	0.473339992441463
0.517796315135236	0.515730520821163
0.562547768720999	0.557058619586873
0.607802037566159	0.598449599977227
0.653873203051325	0.640345589745793
0.700525972918531	0.682444904099043
0.747125236873651	0.723933276366081
0.792893385238343	0.763928307429556
0.837197139118902	0.80195465286809
0.879767657422374	0.838197688875022
0.920782233110415	0.873431752339197
0.960811463266916	0.908738017457663
1.00069153508216	0.945231947913958
1.04139171867753	0.983955967199979
1.08390785023923	1.02585921105248
1.12911910674727	1.07167262743365
1.1775111647512	1.1216015121981
1.22876110460571	1.17490755528085
1.28129379851189	1.22950914388481
1.33196307441931	1.28170854043117
1.37602291962856	1.32616702254916
1.40754581859545	1.35633996813452
1.42034210407384	1.36553980466063
1.40921417368934	1.3484432704012
1.37114415082405	1.30249170868533
1.3061181497286	1.23008498549814
1.22671943315342	1.14538005594154
1.13425392141709	1.04952545302842
1.03002753483824	0.943669709771634
0.915346193735452	0.828961359184057
0.791515818427342	0.706548934278559
0.65984232923251	0.577580968068009
0.52163164646956	0.443205993565275
0.378189690457094	0.304572543783227
0.230822381513717	0.162829151734735
0.0808356399580325	0.019124350432669
-0.0704646138913569	-0.125393327110103
-0.221772459715847	-0.269575347880711
-0.371781977196835	-0.412273178866286
-0.519187246015716	-0.552338287053958
-0.662682345853887	-0.688622139430858
-0.800961356392746	-0.819976202984116
-0.932718357313688	-0.945251944700864
-1.05664742829811	-1.06330083156823
-1.17144264902741	-1.17297433057335
-1.27579809918298	-1.27312390870334
-1.36840785844622	-1.35861980189977
-1.44352544902126	-1.42420844805981
-1.49574085037281	-1.46927943038911
-1.52621307727061	-1.49163986614875
-1.53479640782567	-1.49165947859094
-1.52386338890812	-1.47268894149255
-1.49801041089774	-1.44054978907332
-1.46306699720567	-1.40218388040897
-1.42474511905902	-1.36393518167018
-1.3874154563107	-1.33008101153748
-1.3534177895482	-1.3020858285576
-1.32304413839469	-1.27875105685519
-1.29503603170888	-1.2570911535072
-1.26728071166292	-1.23351338695333
-1.23746454388868	-1.20485817079741
-1.20359938912885	-1.16907462891067
-1.16441059040681	-1.12554235126611
-1.11957109485095	-1.07509890252062
-1.06976086425789	-1.01982375021961
-1.01655796657626	-0.962647375887034
-0.962163935844117	-0.906804753980419
-0.908952498550323	-0.85512773436546
-0.858892270063855	-0.809310079332016
-0.812988406828617	-0.769410164350597
-0.770936906855203	-0.733805138718656
-0.731154154268165	-0.699638551930938
-0.691227504845839	-0.663630059698098
-0.648664497746064	-0.623030067853483
-0.601709521611938	-0.576475161374894
-0.549971618903453	-0.524452387277908
-0.494627238012204	-0.469119436464395
-0.438052265811234	-0.413463666958577
-0.382947582348119	-0.360108430806431
-0.331282952384616	-0.310287087354435
-0.283489061426116	-0.263433999924422
-0.238212094583946	-0.217485037616188
-0.192705377347352	-0.169615406799589
-0.143689225425123	-0.117075508168169
-0.0883707365134575	-0.057927923407148
-0.0252870309923447	0.00843605245535422
0.0452890386153912	0.0811186223064289
0.12145923889861	0.157936524986083
0.200234044425328	0.235985508223667
0.278310847698593	0.312373745992803
0.352875807652773	0.384883524356604
0.422226613030939	0.452400408319467
0.486086594425359	0.515056445020909
0.545539830008263	0.574045500351276
0.602574729796128	0.63112660681613
0.659337444339733	0.687972497166474
0.717333042921648	0.74559521458929
0.776884655950892	0.804054499373774
0.837077499344237	0.862579832194842
0.896209467105622	0.920069869582138
0.952556376222154	0.975720649132529
1.00511831495555	1.02942741297336
1.05402954054059	1.08172798619588
1.10047587110007	1.13334708969993
1.14619753236196	1.18468165149796
1.19284240833997	1.23561140652235
1.2414845931898	1.28575285262621
1.29249963679142	1.33495417733487
1.34573744839708	1.38368447627949
1.40078065944019	1.43302632468932
1.45709076548471	1.48418309410801
1.5139224793662	1.53765075429618
1.56999255717797	1.59236597369006
1.62301212019054	1.64516849840496
