# Supplementary material for: A multiwavelength photoplethysmography dataset with blood pressure and heart rate reference measurements
Source: Data Brief. 2025 Nov 14;63:112284. doi: 10.1016/j.dib.2025.112284 (PMC12682042; doi:10.1016/j.dib.2025.112284)
Supplement: Supplementary file 1 [file mmc1.zip › ppg_csv/ppg_subject_105.csv]

IR_PPG	Red_PPG
-1.58224371789084	-1.51228822352031
-1.49510870518716	-1.4227848759828
-1.40493663676256	-1.33152443176637
-1.31723511433906	-1.24461639394729
-1.23751173963868	-1.16817026560186
-1.17205793157677	-1.10844355096438
-1.12148720263119	-1.0635342967263
-1.08275572574546	-1.03122405424161
-1.05272359752723	-1.00752067833855
-1.02750667881722	-0.987582049659238
-1.00328037758249	-0.966771393196598
-0.976946229819874	-0.941619542360099
-0.946560797592628	-0.910431148796342
-0.911468737094282	-0.873335561564415
-0.872119504538309	-0.831766812595349
-0.829620289881295	-0.787587674870495
-0.785176600437485	-0.742260759303395
-0.739639545679161	-0.696466653365591
-0.693337682150453	-0.650271653240803
-0.646209270105014	-0.603568384469537
-0.598085938100467	-0.556390669197292
-0.548922184984834	-0.508914139966114
-0.498841954109017	-0.461245326057614
-0.448018482263697	-0.413211991815897
-0.396510047377764	-0.364323482422857
-0.344197133230983	-0.313955185126543
-0.290899178741865	-0.261677784937305
-0.236620696390367	-0.207585268762055
-0.181787251886897	-0.152481910943235
-0.127346170345237	-0.097842805644774
-0.074665784184489	-0.0455329855139949
-0.025222250306779	0.00267257649308273
0.0198540733463749	0.0456248488001376
0.0601896002039071	0.0831602117309665
0.096317336906354	0.116129789077008
0.129480360251235	0.146116809663725
0.161185659569032	0.174956956261648
0.192699424509581	0.204218979632334
0.224683133371824	0.234826320020818
0.25709892233698	0.266945753806361
0.289395658197214	0.30014288196788
0.320875159982796	0.333697996380103
0.351069955541842	0.366933518922577
0.379973207964872	0.399427095971326
0.408034773342875	0.431049903373559
0.435959938568316	0.461873330135949
0.464447012476387	0.492059458536767
0.49398958681583	0.521796292586968
0.52478178565027	0.551274299205046
0.556713303213259	0.580692520343225
0.589468015131758	0.610291112291644
0.622755042753364	0.6404008058391
0.656607379450735	0.671479134977935
0.691568405994003	0.704115970867601
0.728605075172964	0.738976386438428
0.768749406092259	0.776632547897958
0.812663345306471	0.817339217296659
0.860368174625747	0.860904821146524
0.911252209322847	0.906742903045898
0.964326970959522	0.954074979061054
1.01860358056034	1.00217747499101
1.07340271872418	1.05054153084519
1.12845495215354	1.09889780728922
1.1837669074538	1.14715610854607
1.23934054084066	1.19529706677883
1.29490489545732	1.24321217512174
1.34982373370256	1.2905418479181
1.40324929316247	1.33665691374906
1.4544594125627	1.3809027076243
1.50324055546732	1.42304671738839
1.55016280806038	1.46369406016343
1.59660856032148	1.50437753179393
1.64445319454672	1.54712202442994
1.69534621943607	1.59349048253273
1.74964427104425	1.64337257984403
1.80523374992962	1.69391966343509
1.85669676198387	1.73903431365039
1.89531046408833	1.76973744408294
1.91010737957393	1.77549366692947
1.893750317649	1.74868041597355
1.84948437786832	1.69525061517629
1.77820008277066	1.61801683602435
1.68228554040554	1.51914517208306
1.5641288588225	1.40080171691777
1.42611814607107	1.26515256409381
1.27064151020078	1.11436380717654
1.10008705926116	0.95060153973128
0.916842901301738	0.776031855323383
0.723297144372053	0.592820847518187
0.521837896521633	0.403134609881035
0.314853265800009	0.209139235977267
0.104731360256712	0.013000819372224
-0.106139712058724	-0.183114546368753
-0.315371843096771	-0.377040767680321
-0.520576924807895	-0.566611750997142
-0.719366849142567	-0.749661402753873
-0.909353508051254	-0.924023629385172
-1.08814879348443	-1.0875323373257
-1.25336459739255	-1.23802143301011
-1.4026128117261	-1.37332482287307
-1.53350532843553	-1.49127641334924
-1.64365403947132	-1.58971011087326
-1.73067083678395	-1.66172629288685
-1.78549834031859	-1.7113139069279
-1.82195628787094	-1.74152080844196
-1.83659272968123	-1.74931674482584
-1.8273577043552	-1.7336093077815
-1.7943287774293	-1.69569704412378
-1.73942551543867	-1.63861735814453
-1.66941884624064	-1.56901048782868
-1.59059046446271	-1.49278829311797
-1.50784408882334	-1.41468533614968
-1.42608343804097	-1.33943617906106
-1.35021223083407	-1.27174961691136
-1.28569306015414	-1.21374901921696
-1.23330420482583	-1.16567796071814
-1.19106691874215	-1.12683153343203
-1.15718926417152	-1.09567194931464
-1.12957378384919	-1.0702838925946
-1.10627985435861	-1.04877405292374
-1.08573627954452	-1.02950744149173
-1.06671395212299	-1.01113637336958
-1.04815456141962	-0.992497700154298
-1.02896989998387	-0.972496373861653
-1.00791445916247	-0.950056798685525
-0.983592908178913	-0.924148643509844
-0.954579963129958	-0.893835013878478
-0.919570381935838	-0.858306299118892
-0.877493288967332	-0.81688445756294
-0.827591056837534	-0.769017793917339
-0.769510256600879	-0.71434299981168
-0.701461375325237	-0.652870087890846
-0.627961075245242	-0.584885255087185
-0.550776422326386	-0.512401155513718
-0.471674482534161	-0.437794168982946
-0.39242232183406	-0.362918734781814
-0.314787006191573	-0.289629292197272
-0.240535601572194	-0.220046722138652
-0.172107862591459	-0.155171735298893
-0.10937938613702	-0.0943450338471168
-0.050233567903421	-0.0366156344419993
0.00660555788104091	0.018904360106136
0.061802410204909	0.0725252248946275
0.115132372898947	0.123810260495476
0.165637541204695	0.171785645565879
0.212121401397176	0.215421397199005
0.253751704394396	0.254175525708466
0.29050762824196	0.288350864540337
0.323288417134	0.319098308366551
0.353636909672643	0.348077606707289
0.383190205300225	0.376932048926134
0.413095791729452	0.406778915641382
0.443650349048677	0.437889052497453
0.47430591673595	0.469656424400193
0.504018024321578	0.500882228598636
0.531777313542708	0.530296850684603
0.557091620259065	0.557084714799226
0.580193028400727	0.581131737255349
0.601884530485989	0.602909718393077
0.623158181289958	0.623160738633488
0.644821836633555	0.64261276591539
0.667301279256547	0.661847251971897
0.690665746555525	0.681308794781111
0.714849760933296	0.70140815540901
0.739967878402024	0.722668906447761
0.766554062722754	0.745828533806472
0.795593751338249	0.771821900630931
0.828322211026137	0.801662851633799
0.865873582932711	0.836268122617531
0.908931188758608	0.876237467725491
0.957494997577683	0.921630899204775
1.0108182371457	0.971830673072394
1.0675233892757	1.02556254219475
1.12585488139367	1.08107348920703
1.18397905199462	1.13639319290555
1.24024099261088	1.18961595892389
1.29334367380895	1.23917926804392
1.34246390012231	1.28412648265172
1.38728456659135	1.3242666055307
1.42784866876846	1.36004672531363
1.46413958677612	1.39198213305029
1.49540472217274	1.41970405556937
1.51941038884942	1.44094781163815
1.53192287515731	1.45094572037541
1.52670040323205	1.44262694898217
1.49566254565976	1.40732623556017
1.43842372299108	1.34687324132798
1.35850348626072	1.26539688966229
1.25808610891674	1.16496312082698
1.13935586440723	1.04763787508598
1.00449702618024	0.915487092703165
0.855693867683855	0.770576713942455
0.695130662366139	0.614972679067746
0.524991683675163	0.450740928342942
0.347461205059	0.279947402031945
0.164723499965718	0.104658040398658
-0.0210371581566111	-0.0730612162930178
-0.207636495859917	-0.251144427779179
-0.392890239696129	-0.427525653795922
-0.574614116217176	-0.600138954079347
-0.750623851974989	-0.76691838836555
-0.918735173521496	-0.925798016390628
-1.07676380740863	-1.07471189789068
-1.22252548018831	-1.2115940926018
-1.35383591841248	-1.33437866026009
-1.46851084863306	-1.44099966060165
-1.56436599740198	-1.52939115336257
-1.63468231119339	-1.59020516456801
-1.68165339545717	-1.63506841242539
-1.70794878677534	-1.66019890723929
-1.71071409981161	-1.66240129759616
-1.68853895541901	-1.63986018730539
-1.64118481782779	-1.59171170271411
-1.57368120729172	-1.52230402678385
-1.49341136735873	-1.43965867745512
-1.40650146537705	-1.35058359069142
-1.31907766869488	-1.26188670245627
-1.23726614466042	-1.18037594871317
-1.1671930606219	-1.11306198642202
-1.11480188784119	-1.06255691431504
-1.07628618497342	-1.02699915367812
-1.04826586729986	-1.00247194567117
-1.02615161935946	-0.983616864157562
-1.00522816103414	-0.96496543822711
-0.981516013924165	-0.942022170053228
-0.952321865019492	-0.911910793624582
-0.916429371160263	-0.873557842173577
-0.873921931227085	-0.827470268214845
-0.825743354052339	-0.775235394698661
-0.773207735309014	-0.718927503206476
-0.717647528853235	-0.66058255754425
-0.660265852455467	-0.601824020061273
-0.602132479191603	-0.543693147279924
-0.544195331986537	-0.486710705674054
-0.487216900081372	-0.431099465876985
-0.431650476392382	-0.376974923796848
-0.377546621791644	-0.324349987337782
-0.324574677934366	-0.273009345149906
-0.272172962625113	-0.222432086725881
-0.219784307251717	-0.171900354621875
-0.167112102206926	-0.120801164426994
-0.114318706850347	-0.0689967603349864
-0.0620956735567988	-0.0170843996144384
-0.0115712062307602	0.0335960826930411
0.0359401490665543	0.0812490133763019
0.07929521459555	0.124134772338621
0.117885538307121	0.161139418921033
0.151863721090932	0.192167864960664
0.182104827203948	0.218145843302883
0.209868519184548	0.240602603451165
0.236288461858803	0.261066491836857
0.261941210067451	0.280600084472702
0.286709928522705	0.299649035815581
0.309989943810668	0.318167315149962
0.331128997428873	0.335887608107644
0.349922207272458	0.352642387376117
0.366950105086789	0.368682106089044
0.383593686588171	0.384883628713591
0.401700630523106	0.402705251360793
0.423041862278715	0.423840233104849
0.448799129668373	0.449683268579712
0.479283583804822	0.480822772579867
0.513949125192718	0.516760345502264
0.551635200025271	0.55597529354392
0.590930726432636	0.596352260887784
0.630560114576845	0.635845680804729
0.66968010815664	0.673112906237179
0.70797961163425	0.707823557219977
0.745548816625249	0.740514763361828
0.782601453886748	0.772119895958006
0.819206097987482	0.803424978877241
0.855143800609953	0.834679743720523
0.889919611652339	0.865521155273512
0.922901638945515	0.895245918851668
0.95354876522115	0.923249269196095
0.981657690091225	0.94933730595415
1.00749831181818	0.973748166850624
1.03172927615164	0.996934844894447
1.05511722409949	1.0193086339751
1.07820051953971	1.04109646704665
1.10107947527432	1.06233520095634
1.12346928429455	1.08297698993642
1.14501279490937	1.10305191860813
1.1656885971443	1.12280233387314
1.18608680994257	1.14273321923378
1.20739653167828	1.16357395458428
1.2310697442196	1.18615114274927
1.25822917668071	1.21112867655901
1.28897328074907	1.23856759281067
1.32177433585746	1.2673381174286
1.35313365724775	1.29451790248693
1.37758276904084	1.31501064733424
1.388054875421	1.32166149460776
1.37662653877029	1.30604987859094
1.33505156686942	1.26289811718316
1.26728662822902	1.19705652739414
1.17824064114726	1.11068911887696
1.07015908179436	1.00595990128471
0.945287426340577	0.885032884270486
0.805871150956142	0.750072077487375
0.654155731811298	0.603241490588471
0.492386645076286	0.446705133226865
0.322809366921347	0.282627015055648
0.147669373516722	0.113171145727911
-0.0307878589673483	-0.0594984651032531
-0.210316854360623	-0.233217807784755
-0.388672136492862	-0.405822872663502
-0.563608229193824	-0.575149650086403
-0.732879656293268	-0.739034130400367
-0.894240941620954	-0.895312303952303
-1.04544660900664	-1.04182016108912
-1.18425118228009	-1.17639369215772
-1.30840918527105	-1.29686888750502
-1.4156751418093	-1.40108173747793
-1.50380357572458	-1.48686823242335
-1.56327506055579	-1.54519391041579
-1.6052222133896	-1.5857047117868
-1.6256662782538	-1.60313261167272
-1.62215916841138	-1.59418005120216
-1.59450959413855	-1.55873080122533
-1.54511369243466	-1.50003503843035
-1.47812946613872	-1.42616610134064
-1.40182779003825	-1.34474889940569
-1.32247752611331	-1.26252972004788
-1.24634753634392	-1.18625485068959
-1.17978926290255	-1.12317754603256
-1.12697507556173	-1.07594918456303
-1.08921184248173	-1.04340643251443
-1.06577040095369	-1.0234610196036
-1.05395972938582	-1.01283227651632
-1.04967231088892	-1.00764752671788
-1.04810174242871	-1.00389857850643
-1.04451861389118	-0.997805511820368
-1.03494815868145	-0.986139495095387
-1.01663767142918	-0.966526274394381
-0.988278569115797	-0.937710755224902
-0.949997369732919	-0.899700389709914
-0.903151435985267	-0.853692670403336
-0.849970592994516	-0.801754444529057
-0.793098895272515	-0.746341045576771
-0.735111767937015	-0.689817710606355
-0.678098411733695	-0.634105032506363
-0.623399233696453	-0.580481472897659
-0.571553196629794	-0.529536786152797
-0.522457148547148	-0.481262317870414
-0.475666513976909	-0.435244569586016
-0.430711885635055	-0.390936852165484
-0.387303741963976	-0.347940367810469
-0.345326819651194	-0.306127578099445
-0.304614949002306	-0.265496889431046
-0.264627693353872	-0.225838194343026
-0.224245599604939	-0.186422004391329
-0.181898755654749	-0.14594704223857
-0.13609191599704	-0.10289447691894
-0.0861312866294981	-0.0562103061697608
-0.0326812098586262	-0.0059881346238267
0.022166809536115	0.0462278769290936
0.0754043346315801	0.0977266134213336
0.124033245049781	0.145445927620099
0.166070013922392	0.187022120787707
0.201250019984045	0.221657958875442
0.231177415518491	0.250466903577969
0.258876638930091	0.276172859974771
0.287916470772554	0.302316585544385
0.321412925546666	0.332272027350939
0.361223368409966	0.368380874500688
0.407559718621394	0.411429164609536
0.45910237542217	0.460560746791231
0.513536031926996	0.513621103926671
0.568300269535396	0.567844580942993
0.621300181293569	0.620674914645192
0.671369119239992	0.670423453243788
0.718372041244949	0.716539366275929
0.762955755982775	0.759449880802782
0.806085037923695	0.800124010750288
0.848604707963302	0.839614714812389
0.891022234545357	0.878774441777047
0.933523771075949	0.918157740128613
0.976096856568987	0.958012608591761
1.01863896178289	0.998313087037679
1.0610022497036	1.03882730173409
1.10295493632505	1.07914719474076
1.14408081656553	1.11862502614765
1.18370353433948	1.15630576906345
1.22092923759009	1.19101536671301
1.25485153704141	1.22167882509159
1.28488477199746	1.24776830773055
1.31112117749667	1.26968604481716
1.33457762441897	1.28893662874038
1.35720677411268	1.30798594624996
1.38159345000485	1.32974009093041
1.41032753365823	1.35671277251396
1.44510896951463	1.39007348566007
1.48573549826397	1.428787192531
1.52923447044175	1.46902433335665
1.56945554296557	1.50404194728374
1.59740175756014	1.52476048562362
1.60241571112722	1.52109505792027
1.57609730873966	1.4847954266662
1.52213794852015	1.42225761648292
1.44324318570708	1.33767823012501
1.34173403441933	1.23314912703822
1.21993150877578	1.11076216666828
1.0801566228953	0.97260920846096
0.924730390896753	0.820782111861996
0.755973826899027	0.657372736317137
0.576207945020991	0.484472941272131
0.387753759381518	0.304174586172726
0.192932284099483	0.118569530464669
-0.00593546670624207	-0.0702503664062915
-0.206528478916781	-0.260193244994408
-0.406525738413263	-0.449167245853933
-0.603606231076811	-0.63508050953912
-0.795448942788554	-0.81584117660422
-0.979732859429617	-0.989357387603485
-1.15413696688112	-1.15353728309117
-1.31634025102421	-1.30628900362152
-1.46402169773999	-1.4455206897488
-1.59486029290959	-1.56914048202725
-1.70653502241415	-1.67505652101113
-1.79672487213478	-1.76117694725469
-1.85888995096884	-1.815673416686
-1.89142467058919	-1.84440941012579
-1.89679514083279	-1.84497779815837
-1.87457199835158	-1.81692514771849
-1.82504656454112	-1.76138251993394
-1.75341605376949	-1.68515141057749
-1.66722817789934	-1.59607300794616
-1.57253672121979	-1.50050018450158
-1.47539546801994	-1.40478581270542
-1.3818582025889	-1.31528276501931
-1.29797870921577	-1.23834391390491
-1.23060248131529	-1.18057862263279
-1.18129714777273	-1.13815291803424
-1.14716584654936	-1.10821297192193
-1.12437370107756	-1.08648421080421
-1.10777885399759	-1.06818537099987
-1.09198497241536	-1.04883665708892
-1.07226047254776	-1.02482616625632
-1.04515367117462	-0.993711356382807
-1.00875397404627	-0.954314936040965
-0.962650446618554	-0.906670953792922
-0.907707252465252	-0.851855942295615
-0.845775704519572	-0.791738452414896
-0.779390038334196	-0.728664976292169
-0.711426801122951	-0.665102394418674
-0.644732064651217	-0.603294089013709
-0.581763837094065	-0.54500513793491
-0.524272441181577	-0.491376227581079
-0.473027910588851	-0.442831201839946
-0.427656190960398	-0.399022058450507
-0.386682163707149	-0.358866190325756
-0.347835916262222	-0.320700372947225
-0.308590528256614	-0.282542928129919
-0.266810237361621	-0.242477309675369
-0.221333759734158	-0.199147028174387
-0.172305911427095	-0.152240805863476
-0.121134610411065	-0.102748366447122
-0.0700743371534151	-0.0528034901385184
-0.0215555035088515	-0.00510098482284012
0.0225460359615583	0.0379530573900114
0.0614739785084221	0.0750521882291127
0.0957812462755399	0.106418595515006
0.12705557023108	0.133683876219062
0.157305860442802	0.159313266182506
0.188291350102052	0.185816836829767
0.221074576291783	0.21503207994101
0.255934481843662	0.247740480018509
0.292582990891938	0.283719266614552
0.33049632795769	0.322079217078281
0.369169728766202	0.361672758129589
0.40822166374122	0.401462832152449
0.447388896320372	0.440771379497361
0.48646919903358	0.479323675698633
0.525259428465657	0.517098729465905
0.563525014750457	0.554116407932162
0.600998646797508	0.590306022909909
0.637406554543738	0.625494641693619
0.672538829405964	0.659469228469343
0.706353341734594	0.692076137066212
0.739054286325753	0.723313891568133
0.771059481639231	0.753363613544404
0.802813154758028	0.782538925340961
0.834506430055405	0.811155319110121
0.865847824605978	0.839317557310851
0.896028077714779	0.866698559780904
0.923950946799037	0.892485873771472
0.948663829560005	0.915645740255777
0.969803730687693	0.935470151398785
0.987868186258647	0.952151338826736
1.00421869030246	0.967053908485215
1.02085572930669	0.982509672340359
1.04005972653328	1.00121188394004
1.06396904824067	1.02547299652067
1.09417191690575	1.05666424665389
1.131418961944	1.09501439884464
1.17553121516216	1.13971521513886
1.22550407904705	1.18921893604884
1.27978852164765	1.24167751523829
1.33671845066725	1.29544865909896
1.39495768803848	1.3495085845393
1.45374870846596	1.40359324918091
1.5127792200501	1.45793005629865
1.57160798012359	1.51251356443781
1.62874533456124	1.56605731393321
1.68067501389188	1.6149711849087
1.72127641785001	1.65284180680821
1.74208265647573	1.67083433840325
1.73351877683956	1.65915610260754
1.69398373047492	1.61643467883777
1.6261469706246	1.54737605609749
1.53254394546373	1.45435687037555
1.41571010316748	1.33975375766078
1.27818089191097	1.20594335394202
1.12249175986937	1.05530229520809
0.951178155217803	0.890207217447832
0.76677552613143	0.713034756650083
0.571819320785392	0.526161548803675
0.368844987354836	0.331964229897444
0.160387974014906	0.132819435920223
-0.0510162710592499	-0.0688961971391523
-0.262832299692488	-0.270806033291848
-0.472524663709661	-0.470533436549031
-0.677557914935623	-0.665701770921865
-0.875396605195229	-0.853934400421514
-1.06350528631333	-1.03285468905915
-1.23934851011479	-1.20008600084593
-1.40039082842445	-1.35325169979302
-1.54409679306718	-1.48997514991159
-1.66793095586781	-1.60787971521281
-1.76935786865122	-1.70458875970784
-1.8411400709787	-1.77316678997515
-1.88786645452509	-1.81726515515769
-1.91374189407323	-1.8403553733384
-1.91599252570265	-1.83942308714362
-1.89274882836141	-1.81260896114798
-1.8422675850393	-1.75888319720573
-1.76803126462387	-1.68304915976795
-1.6778210085191	-1.59294012846119
-1.57793279108269	-1.49486005170056
-1.47466258667234	-1.39511287790118
-1.37430636964574	-1.30000255547813
-1.28316011436059	-1.21583303284653
-1.20751979517459	-1.14998921897416
-1.15445686529355	-1.10353959471019
-1.11838545630264	-1.07262721917367
-1.09521011202439	-1.05307545725364
-1.07981706256743	-1.03981895427656
-1.06735641762328	-1.02807252786554
-1.05412248858868	-1.01424095324223
-1.03787767375812	-0.996346693218362
-1.0176910102077	-0.973938210260847
-0.993524225949989	-0.947625711003225
-0.965822876169342	-0.918503910107321
-0.93525346065206	-0.887699596387397
-0.902564695398063	-0.856126527722201
-0.868465038505944	-0.824384073240996
-0.833465695815071	-0.792693479564443
-0.797721372368942	-0.760812490163724
-0.760900399250215	-0.727958862237186
-0.722117410835849	-0.692823470677304
-0.679984441288074	-0.653735054697876
-0.632812619373327	-0.608970061193998
-0.578954383833063	-0.557118579486036
-0.515831595777787	-0.497420889575692
-0.444283473204211	-0.428232643759269
-0.367639512708714	-0.353822725255825
-0.287729086714137	-0.276233681967535
-0.206381567643321	-0.197508061796575
-0.125426327919108	-0.119688412645119
-0.0466927399643403	-0.0448172824153436
0.0279898237981414	0.0245716909006185
0.0958953958374978	0.0868903456617301
0.156259099845656	0.142447463780368
0.210086855000794	0.19175131360436
0.257548380036433	0.235620948112929
0.298949488869001	0.27493230456683
0.334886696042518	0.310472024293858
0.366404413206596	0.342938165547211
0.395004579701368	0.373049909842423
0.422457910194716	0.401681375796649
0.450492130494017	0.429925670402468
0.480474472198128	0.459010444796302
0.513195676788868	0.490077127876036
0.548821675137823	0.523909246279465
0.586988814236155	0.560710472333959
0.62696622603257	0.60004730942473
0.66784295861883	0.640995897755702
0.708713740846672	0.682401322172535
0.74881621172215	0.723140334934946
0.787577760766336	0.762315965483032
0.824571247739899	0.799311844716146
0.859447405824032	0.833705024884939
0.891955036084635	0.86520031834785
0.922072241826252	0.893738037880665
0.95015014368175	0.919716367938493
0.97696683076151	0.944127916271078
1.00367452780471	0.968472046539373
1.0316817449815	0.9944924893282
1.06247015973182	1.0238685483268
1.09732401478901	1.05790689688611
1.13701300263937	1.0972294557709
1.18151644580804	1.1415209177792
1.22989538513413	1.18948634625128
1.28043861100704	1.2391394480842
1.33113414256846	1.28840357037716
1.38032040303323	1.33579735048622
1.42720838069199	1.38085150794438
1.47194689922105	1.42398474324555
1.51506716809948	1.46579286923267
1.55642429120133	1.50594293386111
1.59399432227955	1.54202326713527
1.62302426164368	1.5688203554106
1.63600407882564	1.57847624906835
1.62367201444776	1.5616970598837
1.58049645076379	1.51363868004641
1.50923569318314	1.43975113861555
1.41255094859807	1.34250339828054
1.29310342390088	1.2243644217308
1.15355432598384	1.08780317165577
0.996564861739232	0.935288610744862
0.824796238059326	0.769289701687511
0.640909661836404	0.592275407173139
0.447566339962745	0.406714689891172
0.247427479330627	0.215076512531036
0.0431542868323269	0.0198298377821559
-0.162592030639876	-0.176556371666043
-0.367150266193702	-0.371613153124134
-0.567859212936876	-0.562871543902691
-0.762057663977117	-0.747862581312291
-0.94708441242215	-0.924117302663506
-1.12027825137969	-1.08916674526691
-1.27897797395747	-1.24054194643308
-1.42052237326321	-1.37577394347259
-1.54225024240462	-1.49239377369601
-1.64150037448943	-1.58793247441392
-1.71114268665419	-1.65550100702881
-1.75665532364083	-1.6986598158802
-1.78230748248593	-1.72058526680514
-1.78531442964098	-1.71847909239009
-1.76384444126864	-1.6911279964013
-1.71655115825344	-1.63869192199417
-1.64723555062453	-1.56677894201607
-1.56341025609567	-1.48279507423133
-1.47126197333842	-1.3927608392521
-1.37697740102437	-1.30269675769055
-1.28674323782506	-1.21862335015882
-1.20674618241208	-1.14656113726908
-1.1440297274417	-1.09293616249588
-1.09925187535093	-1.05436208311507
-1.06799907749332	-1.02786049032659
-1.04531524817644	-1.00896769125704
-1.02575946039973	-0.992863536565728
-1.00485160543573	-0.975383212519229
-0.979919208501226	-0.953665668861516
-0.950151906264218	-0.926363034477017
-0.91601615560215	-0.893455737647981
-0.878420732040309	-0.855779267566987
-0.838077007757401	-0.814450813324792
-0.795307507968742	-0.770438887319257
-0.750247007293555	-0.724434304123683
-0.703179792555676	-0.6769918160752
-0.6547411414464	-0.628760228790227
-0.60584460709796	-0.580597849711977
-0.557407454273663	-0.533476613503809
-0.510071299270639	-0.488220425460767
-0.464060666629141	-0.445202919427603
-0.419205783794068	-0.404156480177508
-0.375082833822263	-0.364214184004591
-0.33120184921932	-0.324196131494733
-0.287186322016374	-0.283027177083907
-0.242905249678108	-0.240119165938909
-0.198512758575799	-0.195567292048377
-0.154376413250034	-0.150065725736355
-0.110924611880587	-0.104579129802464
-0.0684643433226103	-0.0599283920053985
-0.0270273252798562	-0.0164818282110451
0.0136867003608362	0.0259054489577422
0.054214611386791	0.0676824882076339
0.0950970581860579	0.109256197311817
0.136605341806829	0.150704365127811
0.17855515403918	0.191674681509671
0.220315795349327	0.231507487243876
0.261068821323982	0.269551302323941
0.300239250955571	0.305540528573521
0.337864555940243	0.339830896345299
0.374658245954045	0.373344891218397
0.411731877563964	0.407250393393472
0.450145090185564	0.442544703207972
0.490503049146532	0.479767462348193
0.532781667151861	0.518981393932684
0.576472879279982	0.559992246077945
0.620984875501704	0.602665170706941
0.66607064532436	0.647142706437217
0.712039056774698	0.69380232979824
0.759620162368294	0.742972359381959
0.809524109793153	0.794587752690942
0.86189877470372	0.847963609158987
0.915971155303401	0.901777588825661
0.970075529422898	0.95427012186574
1.02206018089127	1.00361601063774
1.06989230003273	1.04837022334849
1.11224494766802	1.08782708881612
1.14888337799075	1.12217326870632
1.18074127214548	1.15245363320736
1.20967630856756	1.18040887064622
1.23797452203246	1.20816857686091
1.26773417478249	1.23775649826091
1.30029999254391	1.2704963199301
1.33592011778938	1.30655963924034
1.37375265529332	1.34489374767984
1.41225494498398	1.38363465093772
1.44985350921449	1.42091082045452
1.4856689890705	1.45571855092586
1.52000685201472	1.48843398812859
1.55433621811973	1.5206409561312
1.5906203256829	1.5542606023632
1.63011502080774	1.59027736482016
1.67197544639322	1.62748842212106
1.71215816392825	1.66168182738604
1.7431366438879	1.68558133800039
1.75476530485742	1.68976458900673
1.73623424967803	1.66582465176996
1.68452296041623	1.61459886661782
1.60698025699521	1.53837187599578
1.50589849277353	1.43937213594724
1.38357002110978	1.31982810251564
1.24228719536253	1.18196823174439
1.08434236889036	1.02802097967691
0.912027895051846	0.860214802356625
0.727636127205561	0.680778155826952
0.533459418710084	0.491939496131314
0.331790122923989	0.295927279313129
0.124920593205855	0.0949699614158188
-0.0848568170857446	-0.108704001517196
-0.295249754592231	-0.312866153442496
-0.50396586595503	-0.515288038316659
-0.708712797815564	-0.713741200096266
-0.907198196815257	-0.905997182737897
-1.09712970959553	-1.08982753019813
-1.27621498279782	-1.26300378643354
-1.44216166306353	-1.42329749540072
-1.5926773970341	-1.56848020105624
-1.72546983135094	-1.69632344735668
-1.83824661265549	-1.80459877825862
-1.92871538758917	-1.89107773771864
-1.99024336619438	-1.94480561550839
-2.02290038331258	-1.97441594119766
-2.02923843921141	-1.97722600882529
-2.00842928211373	-1.95261643169301
-1.96130122413439	-1.90172994403768
-1.89440663088693	-1.83134028380692
-1.81428037784922	-1.74857666041232
-1.72582308437774	-1.65900323918321
-1.63393536982896	-1.56818418544889
-1.54351785355936	-1.48168366453867
-1.45947115492541	-1.40506584178185
-1.3866958932836	-1.34321456011019
-1.33006057358136	-1.29291454118653
-1.28390343283478	-1.25190089714199
-1.24538363064352	-1.21698951444716
-1.21111739420901	-1.18490117396125
-1.17794548256656	-1.15290086389613
-1.14348328812481	-1.11909708321994
-1.10636324628443	-1.08242439115729
-1.06617910424566	-1.04247010776435
-1.02321087801287	-0.99930041448221
-0.978057723965986	-0.953326889092917
-0.931300588915417	-0.905181156467709
-0.883279615389784	-0.855565512637308
-0.834036844551554	-0.805086246193696
-0.783411595268645	-0.754129765599133
-0.731213906254696	-0.702833982267703
-0.677374734704636	-0.651131538720029
-0.621999413848327	-0.59881631611853
-0.565347751982561	-0.545627076943805
-0.507820638906395	-0.49136553863415
-0.449960271253565	-0.436039814730939
-0.392424914009	-0.379988225332496
-0.335958619309262	-0.323925699151459
-0.281383035042191	-0.268884214782866
-0.229558662695449	-0.216057832154122
-0.181232049658427	-0.166560153522203
-0.136772574983805	-0.121129171141877
-0.0959298362915802	-0.0798753250575239
-0.0577792107556612	-0.0421747361803878
-0.0209349397023774	-0.0067896629320973
0.016033184610926	0.0277673785877518
0.0541494815108887	0.0627629211429231
0.0937286253306938	0.0988844343847627
0.134339267532434	0.136134671833369
0.175064613233788	0.17399297103177
0.214960848318882	0.211766964488971
0.253501630699736	0.248984029469729
0.290790023922126	0.285628644222697
0.327428026131058	0.322097175424155
0.364121096043638	0.358900932251036
0.401251516164513	0.396304354124653
0.43866111154285	0.434141624509509
0.475745431003719	0.471927224954837
0.511783831543105	0.509141457417351
0.546319178916179	0.545462716310861
0.579396027454344	0.580816458267074
0.61153928216095	0.615258709883879
0.64347319288167	0.648796030275305
0.675721210376847	0.681264517283684
0.708293967032534	0.712318475760873
0.740615339131631	0.74150808054291
0.771714478173075	0.768436506852775
0.800611616890423	0.792959827532958
0.82676021517414	0.815354718291603
0.850358791240302	0.836408326007428
0.87237654358953	0.857369375955753
0.894278511363415	0.879693252311556
0.917590609012372	0.90463088729731
0.943508171881339	0.932852428378844
0.972695536022008	0.964316656044858
1.00529756750795	0.998441869913717
1.04109301984651	1.03445649479492
1.07968596264766	1.0717518831682
1.12064969208761	1.11009610485356
1.16363469727511	1.14967402272081
1.20850691202996	1.19102537788308
1.25547917150095	1.2349205281591
1.30505558122622	1.28210747500878
1.35762839992246	1.33283371893052
1.41273342810426	1.38614569763432
1.46816471400207	1.43917152061432
1.51930252358392	1.48670364123431
1.55902081503893	1.52132807024223
1.57836701101792	1.53420785151782
1.56794232755692	1.51644951426604
1.52713278639025	1.46697479978046
1.46027347822976	1.39336221857125
1.36981413700251	1.29794340731859
1.25820449663555	1.18305000270267
1.12789429105591	1.05101364140367
0.981333254190669	0.904165960101778
0.820971119966863	0.744838595477167
0.649257622311548	0.575363184210024
0.468642495151774	0.398071362980532
0.281575472414594	0.215294768468874
0.0905062880270586	0.0293650373552328
-0.10211532408378	-0.157386193680209
-0.293839629990872	-0.342627287957268
-0.482216895767164	-0.524026608795762
-0.664797387485605	-0.699252519515508
-0.839131371219144	-0.865973383436323
-1.00276911304073	-1.02185756387802
-1.15326087902331	-1.16457342416043
-1.28815693523983	-1.29178932760335
-1.40500754776325	-1.40117363752662
-1.5013629826665	-1.49039471725003
-1.57039383099894	-1.54932078201232
-1.61314559915791	-1.58827400569164
-1.63222700784716	-1.60433248788969
-1.62596120191095	-1.5957805804712
-1.59445162820605	-1.5625153788074
-1.53859387246124	-1.50523216576281
-1.4642133721783	-1.42961765766056
-1.37816649507758	-1.34278337899081
-1.28567025371223	-1.25026030133038
-1.19194166063536	-1.15757939625608
-1.10219772840012	-1.07027163534474
-1.02165546955963	-0.993867990173175
-0.956648764910111	-0.934534484846249
-0.907584440693829	-0.889358666818874
-0.87047404241216	-0.855695425138927
-0.841547180466052	-0.829517336909562
-0.816630794281384	-0.806416964894845
-0.792089309354809	-0.782534724069309
-0.765381463424782	-0.755195974279154
-0.735172424624208	-0.723116410559943
-0.701106892160748	-0.686202813066996
-0.663443027831975	-0.645158061263826
-0.622753980208321	-0.601113356844473
-0.57979724461528	-0.55538140196126
-0.53551284033342	-0.509321088901612
-0.491035430119408	-0.464258752309953
-0.447612866261591	-0.421397562374307
-0.406372991914997	-0.381640472243064
-0.367960091314264	-0.345280261760271
-0.332180405475078	-0.311655017923255
-0.297880578276922	-0.279046684145634
-0.263205431546375	-0.245049635112968
-0.226185033734007	-0.207344539158305
-0.185423262339416	-0.164541041790315
-0.14060263184087	-0.116715287981702
-0.0926162211487478	-0.0654561904828888
-0.0432982074056577	-0.0134468997762235
0.00513411745414581	0.0362723587498203
0.0507223062354801	0.0811538441354907
0.0922802063572552	0.11985029000796
0.129622933255911	0.152530865655039
0.163454470111111	0.180687113582233
0.194990104156054	0.206511416240806
0.225470543388561	0.232104961042906
0.255714702464366	0.258831254742603
0.285848363952806	0.287028619417809
0.315334953315228	0.316106609785777
0.343312920485941	0.344909124201975
0.369071458585213	0.372212278028679
0.392450153511388	0.397241315105957
0.414030063324909	0.420050564557108
0.435083654128007	0.441613633751946
0.457317741756775	0.463566843422234
0.482472680515514	0.487702845953045
0.511883401504077	0.515433106180737
0.546147285623502	0.547410760417722
0.585003858037986	0.583421583638297
0.627426497633358	0.622551221542265
0.671844111474412	0.663500888606437
0.716400892934471	0.70488824823751
0.759218236175306	0.745445734572431
0.798690658836163	0.784139908989678
0.833827953332182	0.820282628841043
0.864551452069414	0.853640709006249
0.891790824411243	0.884496717580243
0.917286108838371	0.913640163146677
0.943137261700098	0.942287199638722
0.971273670825431	0.971898479168091
1.0030406178312	1.00387395943431
1.03900907433311	1.03919136488697
1.07902079367309	1.07814836492894
1.12242302339528	1.12037422706478
1.16841100014903	1.16514782758752
1.21638260883009	1.21186751611887
1.26617938827547	1.26038486094893
1.31802956178398	1.31089409764425
1.37203669624999	1.36325166098745
1.42724037779278	1.41594651390827
1.48053462113316	1.46516713073447
1.52593773608063	1.50440048454535
1.55470111570063	1.52485768298605
1.55646294928935	1.51680232210293
1.52264788552035	1.478301304403
1.45757955936673	1.41158603998684
1.36509469379871	1.31926224087613
1.24800715396461	1.20393561909256
1.10913080501272	1.06821188665781
0.951279512091346	0.914696755593561
0.777267140348804	0.745995937921506
0.589907554933396	0.564715145663326
0.392014620993429	0.373460090840708
0.186402203677207	0.174836485475336
-0.0241158318669615	-0.0285499584111045
-0.236725620490771	-0.234093528796929
-0.448613297045917	-0.439188513660452
-0.656964996384091	-0.641229200979989
-0.858966853356988	-0.837609878733854
-1.0518050028163	-1.02572483490036
-1.23266557961373	-1.20296835745783
-1.39873471860096	-1.36673473438457
-1.54719855462968	-1.5144182536589
-1.6752432225516	-1.64341320325913
-1.78005485721841	-1.75111387116358
-1.85409789140036	-1.83491454535056
-1.90369091847881	-1.88585750302639
-1.93414965899976	-1.91657326990281
-1.94287451533664	-1.92420177002701
-1.92773654211407	-1.90676924807674
-1.88801954496259	-1.86414243622713
-1.82422296449124	-1.79785131717669
-1.74523206089199	-1.71709812940128
-1.65564457280454	-1.62655445270909
-1.56005823886857	-1.53089186690828
-1.46307079772379	-1.43478195180705
-1.36927998800988	-1.34289628721358
-1.28328354836654	-1.25990645293604
-1.20967921743346	-1.19161066534088
-1.153539347693	-1.13625443917678
-1.10620856327511	-1.08930243171324
-1.06432629663844	-1.04791247796855
-1.02468417494277	-1.00938636453165
-0.984834667050709	-0.971593435355236
-0.943345045486337	-0.933100740795736
-0.89970870524956	-0.893057289571181
-0.854024715448666	-0.850965550415479
-0.806620466281972	-0.806494428974108
-0.757785036671124	-0.759432277626748
-0.707687178858232	-0.709771051014494
-0.656449530930421	-0.657822322573585
-0.604284707299241	-0.604253768355008
-0.551592214681775	-0.549966204506922
-0.498959150318691	-0.495840263324733
-0.447056743009413	-0.442508781118218
-0.396474502461724	-0.390309362750924
-0.347567352112675	-0.339427577824349
-0.300380232529392	-0.290085717327809
-0.254658201295351	-0.242595818026213
-0.209914595323206	-0.197222275803033
-0.165539050266576	-0.153968946473595
-0.120942202781478	-0.11244942972296
-0.0757158096820983	-0.0719326657802772
-0.0297446592115857	-0.0315415077229224
0.016787481730717	0.00950055920355722
0.0634831436887795	0.0516722886637316
0.109830157692104	0.095059965719933
0.155266197018228	0.139366312603808
0.199219778169966	0.183976750965093
