# Supplementary material for: A multiwavelength photoplethysmography dataset with blood pressure and heart rate reference measurements
Source: Data Brief. 2025 Nov 14;63:112284. doi: 10.1016/j.dib.2025.112284 (PMC12682042; doi:10.1016/j.dib.2025.112284)
Supplement: Supplementary file 1 [file mmc1.zip › ppg_csv/ppg_subject_106.csv]

IR_PPG	Red_PPG
-1.49732269103344	-1.49728967594039
-1.44485693806107	-1.43986558447005
-1.38558102643586	-1.38532626903398
-1.32561694334468	-1.33564489898147
-1.26864443607789	-1.28904577930818
-1.2157641443245	-1.24176134409349
-1.16615687773254	-1.19023180710823
-1.11814258576999	-1.1329472341067
-1.07015119685818	-1.07117285820613
-1.02128874586325	-1.00810616466038
-0.971379473302949	-0.947011145715975
-0.920568205270655	-0.889646271517385
-0.868818313699624	-0.835759960147522
-0.815756775851282	-0.783641618751803
-0.761048926832594	-0.731422196724692
-0.705073560487986	-0.678541263585594
-0.649455044464299	-0.626599943692886
-0.597047924112446	-0.579038569900175
-0.551231064065555	-0.539673511121114
-0.51473734062384	-0.510724964706696
-0.48855498630695	-0.491357068569629
-0.471517829926117	-0.477715869770149
-0.460845986480587	-0.464620044022151
-0.453275393028331	-0.447943831725757
-0.446057194590902	-0.42638852490788
-0.437254374333101	-0.401654360193447
-0.425353069555037	-0.376828697924769
-0.408779511824812	-0.354051322302922
-0.38592249187696	-0.333097033117076
-0.355718977405374	-0.31164795901825
-0.318287256624239	-0.286737110540442
-0.274984059423391	-0.256293502067507
-0.227717946583486	-0.219816428917225
-0.17796360367561	-0.177827265394415
-0.126235562834311	-0.13072565595216
-0.0724735520814562	-0.0782127187063505
-0.0170620679302571	-0.0199917022904892
0.0382040617279233	0.0426587815898594
0.0898657684378046	0.105897702291639
0.133676026190785	0.164124863784179
0.166389981811802	0.212177091948156
0.187563600883991	0.247461295219768
0.200354268499781	0.270878981740105
0.210683891549565	0.286197634653934
0.224859904119509	0.298166374530821
0.246655791855378	0.310207606875265
0.275285721248802	0.3228661421419
0.305476573244757	0.333971709487188
0.329871876958646	0.340454947121967
0.342611297795566	0.340653415395384
0.342140569330418	0.335795669779533
0.331830630708852	0.329959292659718
0.318365355744741	0.328523161141257
0.309050931549533	0.335876515754419
0.309526574396409	0.353678552628287
0.322728098686675	0.380661586718329
0.349047393122964	0.414064919521008
0.387180027393692	0.451771138152541
0.43507371444203	0.493579280017764
0.490435048755255	0.540722110624257
0.550619235847133	0.594188985462083
0.612265721786759	0.653044429507291
0.671277041948489	0.713713948291345
0.723530970438301	0.770808229574961
0.766138256589336	0.819237570790337
0.798510085735963	0.856382393105117
0.822555268550814	0.882921828678714
0.841935194856988	0.901963630060509
0.860812887928416	0.917241082154171
0.882637219233002	0.931540687824196
0.909335179246657	0.946234811416066
0.941060162444042	0.961863306718263
0.976486781231123	0.978926868032903
1.01353462101746	0.998240159656645
1.05023371073806	1.02083909078071
1.08532671768017	1.04761397490263
1.11842317264395	1.0789144078683
1.14984790045257	1.11448193678099
1.18040988266506	1.15379691803663
1.21113749079137	1.19663530124094
1.24296274168152	1.24340257457377
1.27639755385949	1.29469153507902
1.31105407920928	1.34987671327614
1.34476543983606	1.40511391415878
1.37240342789465	1.4515420981629
1.38496111164433	1.47479025679168
1.36965334004756	1.45669640314842
1.30499147487229	1.36478792986021
1.164464193259	1.18928335842944
0.960608064819027	0.947566177798048
0.708173372580494	0.657019876907981
0.421910399571519	0.335027944701178
0.116569428820219	-0.00102612988042092
-0.193099256645287	-0.333758857894874
-0.492345373796881	-0.645786750400241
-0.766418639606444	-0.919726318454579
-1.00056877104586	-1.13819407311595
-1.18004548508701	-1.28380652544241
-1.29009849870177	-1.34829947069557
-1.32984096999728	-1.36376355823944
-1.33143300934245	-1.34828420569237
-1.31269464753844	-1.31965193192058
-1.28920468103098	-1.29157501123689
-1.27101668640867	-1.27122857745946
-1.26117086882339	-1.25885730861148
-1.2564221875703	-1.24959084309958
-1.24990516171877	-1.23675678516798
-1.23476621689609	-1.21535114072683
-1.20729687895968	-1.18427232706005
-1.16827051341313	-1.14644662916704
-1.12212228425363	-1.10700620573202
-1.07469930933304	-1.07069207816738
-1.03081382418276	-1.03982911581873
-0.992626919797611	-1.01358690903545
-0.959346142094917	-0.988632602779511
-0.928158286715781	-0.960875473077744
-0.895869888039336	-0.927512762616879
-0.860509943070217	-0.888376634534737
-0.822283621210583	-0.846083414525603
-0.783630606389072	-0.805155958485306
-0.748483637513358	-0.770578089572844
-0.721106478497717	-0.74637773041604
-0.704961696028162	-0.734772033500112
-0.701855074743594	-0.735896312389826
-0.711356575496404	-0.747660685465396
-0.730531832714347	-0.765638417882993
-0.754190954870511	-0.783537816687324
-0.775784996647645	-0.794612137348639
-0.788794547379429	-0.793582037734397
-0.788222706052634	-0.778171633038267
-0.771660784319993	-0.749495140024712
-0.739395581349048	-0.710972233889859
-0.693438540477383	-0.666194511153491
-0.636126969128504	-0.616975050029986
-0.56928799738434	-0.562787546681253
-0.494448653329095	-0.501759763970955
-0.413668025868604	-0.432482944489216
-0.330071686265301	-0.355659143082151
-0.247552544353332	-0.274666008109725
-0.169922930668944	-0.19471814229058
-0.100143111424205	-0.12121531816551
-0.0399579500055596	-0.058182433010421
0.0100755636719369	-0.00737677257328671
0.0503792404775036	0.0318516818296242
0.0822150703111326	0.062077707006096
0.10767476407452	0.0869123827098787
0.129563261947434	0.110114844477143
0.150957194970995	0.135004317951172
0.174518806230563	0.163985612392343
0.201830923256743	0.19787809656467
0.233016954742805	0.235383303229659
0.266857996225948	0.273467819012567
0.301440403254703	0.308754944629583
0.335044412263187	0.33904547502681
0.366787175583859	0.364025134005351
0.396688855538837	0.384991275525566
0.425246984662636	0.403965541028718
0.452881627666092	0.422787769155078
0.479542730598831	0.442775416068747
0.504653714539021	0.464934268473178
0.527487108710115	0.490166577147233
0.54784869584007	0.519111827388571
0.566689701255502	0.551897498664567
0.586162566504619	0.588184272094954
0.60895490609128	0.627322965305985
0.63733168543796	0.668412444373855
0.672460292711469	0.710528009656707
0.714220229465509	0.753169379395853
0.761324042968175	0.79637585329068
0.81153459926762	0.840231255252949
0.861972541748038	0.884271149927909
0.909584300445921	0.927347846088126
0.951727613159505	0.968044823120693
0.986749947437715	1.00530375294348
1.01446588813161	1.03873942198123
1.03639405634644	1.06858319489658
1.05548881445437	1.09549769265212
1.07526776713198	1.12019727411468
1.09861633160792	1.14296811049012
1.12682112725783	1.16363829326872
1.15933914847362	1.18220602034855
1.19437151791873	1.19965510100763
1.22985017681478	1.21839971456937
1.26422730752043	1.24196607111603
1.29659133403622	1.27377748910934
1.326061161633	1.31529536138371
1.35077093553745	1.36400084391613
1.36682418769445	1.41189566846076
1.36759264690103	1.44539635146025
1.34371548846832	1.44709916948981
1.27819494126129	1.39655982882449
1.15516502391709	1.27406585953547
0.985218298159322	1.08956839147941
0.778077617248394	0.856566988317553
0.543465834444732	0.588561213711169
0.291105803008754	0.299050631321514
0.030720376200881	0.00153480480984568
-0.227967592718466	-0.290486702162576
-0.475235250488869	-0.563514325934493
-0.701359743849907	-0.804048502844647
-0.896618219541159	-0.99858966923178
-1.05128782430221	-1.13363826143463
-1.15206716793895	-1.20446122135708
-1.22024475001318	-1.25085514220821
-1.27244740095834	-1.28020733665057
-1.31079611046882	-1.29727600359409
-1.33507100639569	-1.30455303676397
-1.34455470883496	-1.30287886592871
-1.339468902301	-1.29217800878273
-1.32149016703228	-1.27242308319481
-1.29345410256763	-1.24471769655474
-1.258603207813	-1.21187029256651
-1.21973569645395	-1.17772734845167
-1.17846558910722	-1.14519601635518
-1.134697792521	-1.11401118789364
-1.08655122866808	-1.07986519410356
-1.03110774647445	-1.03594469647632
-0.966013433823871	-0.976390302066291
-0.89127772987134	-0.899814761954383
-0.810371781777861	-0.811067571997595
-0.730015041093897	-0.72048498291781
-0.658583613198267	-0.64093476849589
-0.603665258316892	-0.583811802706147
-0.56975279626444	-0.5556728401232
-0.557152540331714	-0.556762044418644
-0.562554839118811	-0.581550006295483
-0.580680269357395	-0.620605913120869
-0.60588716818106	-0.663066379990373
-0.632971294804379	-0.699038942237763
-0.657181103094453	-0.721316534719579
-0.674060562246329	-0.72615279144536
-0.679736879442669	-0.713251889700358
-0.671688964286858	-0.685286018354523
-0.649404174858707	-0.646984871954603
-0.614279798003525	-0.603588995682913
-0.568739012109882	-0.558994281571711
-0.51519632068397	-0.514493341876009
-0.455485157832691	-0.468753237947457
-0.390793589855007	-0.418993609477738
-0.321851257736782	-0.362741618665305
-0.249250396931446	-0.299191054694233
-0.173801372606488	-0.229480381344816
-0.0967153713045941	-0.156064893249645
-0.0195201159616802	-0.0818835958927703
0.0561498464146545	-0.00969928459673796
0.128694647460301	0.058495376956474
0.196579139912053	0.121844669051439
0.258407703961805	0.180293714353972
0.313158034571732	0.233730658821096
0.360463624770342	0.281531976945816
0.400687176817032	0.323043224118103
0.434610356349471	0.358594510463174
0.462908306510813	0.390174172424564
0.485854491492357	0.421100638362821
0.503532871619469	0.454745331175482
0.516333068334865	0.492997323494535
0.52532412574411	0.535165836098919
0.532307888681896	0.577901553176474
0.539554224606605	0.616598911223375
0.549369511672018	0.647809279987465
0.563699039638555	0.671110595587705
0.583761261246123	0.689076698922864
0.609612091854167	0.705529606969985
0.639854315888409	0.723501435217495
0.671850717288006	0.744037750133971
0.702455121308015	0.766079260655006
0.728902846115058	0.787212414568707
0.74944797220113	0.804902593233364
0.76353214337749	0.817661348705595
0.771559481697832	0.825580673874653
0.774554356091631	0.830100418164793
0.774015198054292	0.833410523208059
0.772083580341101	0.837946316871473
0.771760530862713	0.84610480227107
0.776729783266923	0.859965904434686
0.790593721010462	0.880635560731178
0.81569267493206	0.907309338060923
0.851948367309236	0.936913127677094
0.896371722261313	0.964994662509514
0.943805877998232	0.987680099742967
0.988900964600095	1.0038902511102
1.02847414829713	1.01676405656252
1.06294040993469	1.03324722255516
1.09586457707513	1.06155585429759
1.13167971690102	1.10748608991454
1.17254729207766	1.17111968887585
1.21570155645323	1.24503689476034
1.25227088799797	1.31431661449789
1.26790110116315	1.35814210022225
1.24509787844658	1.35290669430409
1.15733250765534	1.27319740925167
1.00084478979388	1.10601240802514
0.788605654475546	0.869203884773585
0.533586031313641	0.580624033646128
0.248756849921488	0.258125048791873
-0.0529109600875928	-0.0804408756400741
-0.358446469100282	-0.417221545500605
-0.654878747503262	-0.734364766640614
-0.92923686568321	-1.01401834491099
-1.16854989402681	-1.23833008616263
-1.35984690292074	-1.38944779624643
-1.49015696275168	-1.46328188691814
-1.55458387586067	-1.50551946249867
-1.5888474143983	-1.52815736555983
-1.60028737794853	-1.53945474243319
-1.59461510892089	-1.54333383574194
-1.57572958092949	-1.53975894956047
-1.54590255780563	-1.52622675986467
-1.50638438676572	-1.49997208913685
-1.45819326200948	-1.45975805091886
-1.40261359414913	-1.40638782714638
-1.34110923441298	-1.34197345613472
-1.27479150420513	-1.26875287930289
-1.20392254559558	-1.18847761322651
-1.12806988302515	-1.10281495324441
-1.04714800661767	-1.01429678398512
-0.962781240758568	-0.926951003942781
-0.878994112593565	-0.846059423230351
-0.801564158144538	-0.776996070238223
-0.736197456989068	-0.723583238680572
-0.686493348584875	-0.686838401113673
-0.652879898263311	-0.664907271921896
-0.633008878460524	-0.654176963763325
-0.623071905807205	-0.65069474963288
-0.619130262793626	-0.650920778995653
-0.617881900233518	-0.651764317123778
-0.616749794489943	-0.650515417470637
-0.613532051674454	-0.644946824457138
-0.606090606851139	-0.63354847154876
-0.592518733345504	-0.615784833985383
-0.571749644938274	-0.592208471168219
-0.544021614097705	-0.564325743218575
-0.510668533914156	-0.534117153142731
-0.47334780077513	-0.503301081148887
-0.43328031737063	-0.472738399351985
-0.390870418649855	-0.442226482626203
-0.345761204896765	-0.410552533959878
-0.297278812245532	-0.375779596615387
-0.245010745345572	-0.335858276598967
-0.189140203622824	-0.289310326636505
-0.130366804337497	-0.23563601929771
-0.0695799528935744	-0.175503961412952
-0.00758003788284602	-0.110732511770913
0.0550088341564948	-0.0437581182338143
0.117630092903507	0.0233069446201654
0.179576638980481	0.0893587275398904
0.239835385976973	0.154186014269281
0.297067731894983	0.217584658547908
0.349697459810989	0.278356918963562
0.396115616239412	0.334044229710276
0.434990800366841	0.381713221409365
0.465663651005426	0.419402171214225
0.488600177702192	0.447342185535255
0.50571927250839	0.468211568481854
0.520280323686076	0.486430575945413
0.536199901250098	0.506882929816733
0.557002836124224	0.533438675393691
0.584830260273704	0.567801629433907
0.619907723051958	0.609165329224413
0.660631320646633	0.65476190943075
0.704221776963444	0.701003453903337
0.747750202715672	0.74460305600784
0.789178821618365	0.783333430847504
0.827979758096652	0.816652314643132
0.865003534506861	0.846131593573516
0.901642452013278	0.875068016798647
0.938806229776358	0.907073662825391
0.976388469811581	0.944391416588258
1.01349672756891	0.986929764204027
1.04916373830607	1.03251211999429
1.08306651690036	1.07814878326467
1.1158158405076	1.12143436465531
1.14853098622826	1.16104513832662
1.18186234754406	1.19637014525982
1.21514947820674	1.2272176084545
1.24641529647734	1.25397190040527
1.27327301734775	1.27774075541899
1.2941935888132	1.3000582688229
1.30938473264608	1.32221375968158
1.3208386735108	1.34481639972343
1.33169365782468	1.3680927501605
1.34539346026527	1.39264327825081
1.36501973838324	1.42003949880623
1.3926725442741	1.45261919458821
1.42837067087459	1.49195743468908
1.46827370559797	1.53614643138041
1.50291334948894	1.57698058711835
1.51665718605296	1.59867744256923
1.48670637947755	1.57950042880114
1.37421934835148	1.48368964324045
1.18602125749161	1.30131857423419
0.938304792502552	1.05055701301615
0.647262638988926	0.749574750820151
0.329087482555343	0.416541578880009
-2.79911935826742e-05	0.0696272884295358
-0.323891096653235	-0.272998329297455
-0.626309148219001	-0.593165483067149
-0.891089460286264	-0.872704381645735
-1.10203934725041	-1.0934452337994
-1.24296612350683	-1.23721824829432
-1.30808617400837	-1.30117866212341
-1.3338066795369	-1.32927244271501
-1.33539958828933	-1.33487223981669
-1.32724685800273	-1.32837847028843
-1.32061303230517	-1.31747617055079
-1.32199548749847	-1.30735057637775
-1.33248880006017	-1.30038528882336
-1.34840646510327	-1.29604192799357
-1.3630216286111	-1.29157777798579
-1.3688921289828	-1.28347561312365
-1.36009862010095	-1.26882058377398
-1.33382250298091	-1.24588901459296
-1.29088913920723	-1.21389295306626
-1.23518924943012	-1.17252171620066
-1.17232893869718	-1.122062246845
-1.10825403263339	-1.06433661815238
-1.04846296815414	-1.00377669691625
-0.997685377767616	-0.947446943089211
-0.959476671427059	-0.903444446028067
-0.935532546775276	-0.878329899978243
-0.925070985097974	-0.874778804738904
-0.924772447853827	-0.890402863564686
-0.929576995687757	-0.918325743615497
-0.934247413071143	-0.949450611851146
-0.935135705125286	-0.975572511957017
-0.93132690428974	-0.991965375428695
-0.924480124238286	-0.998088783789411
-0.917317838936903	-0.996121202943389
-0.91158870495757	-0.988509511487353
-0.906717341311402	-0.976144375461987
-0.899784208986581	-0.957933309618374
-0.886535661551445	-0.931481876659149
-0.86276481966205	-0.89425070578203
-0.825553238338443	-0.844766565950493
-0.774038621092708	-0.783572608729436
-0.709571187269314	-0.713440347850677
-0.635386719432587	-0.638519604053038
-0.556064979790914	-0.56285558786088
-0.476911473025392	-0.489316207149745
-0.403163399356202	-0.419608897957457
-0.33892982233966	-0.355095576198872
-0.286111891979699	-0.297482434616015
-0.243840726979453	-0.248562068187053
-0.208838923336107	-0.209024580131595
-0.17662625431717	-0.177252378208727
-0.143010836448134	-0.149126440091932
-0.105207320737932	-0.119186987505614
-0.062340670994467	-0.0827331346047483
-0.0153873886242975	-0.0378310601006977
0.033430348807558	0.0138902478213637
0.0815468831384141	0.0680459669561417
0.126744813424182	0.119434807353187
0.167421481358696	0.164068900135188
0.202757765686235	0.200318263343672
0.233114837224879	0.2290427433787
0.260417968623107	0.253302517011608
0.288058987913767	0.277833112038343
0.320085043922126	0.30781846665456
0.359839464349541	0.346951006089773
0.408604700988876	0.395694039674395
0.464917304476555	0.450743981109613
0.52500019043822	0.506038909629336
0.584278227855479	0.555117812491467
0.63939475801904	0.594080313467574
0.689714881448222	0.623822524420257
0.737376820964557	0.650292486447767
0.785845327527798	0.68230246490002
0.837941859563363	0.727632292726975
0.894484994582898	0.789360665156002
0.954125183930691	0.864470390373226
1.01427732088403	0.945410862584867
1.07248121876224	1.02362953449723
1.12738593736343	1.09310333023627
1.17895994977231	1.15217031245164
1.22810754652987	1.20323586518073
1.27618891605075	1.25104778017333
1.32477943493147	1.30065753075492
1.3755962302202	1.35598812329858
1.4303201844351	1.41916695455117
1.49017426464697	1.49023420946904
1.55531332220134	1.56716677895885
1.62429281628498	1.6464253282211
1.6940037293387	1.72390937311658
1.76028274787904	1.79592262578841
1.81894086172955	1.85975599194006
1.86647397180098	1.91346360024978
1.8998190233315	1.95459601174186
1.91511217041159	1.97825395948431
1.90602307242727	1.97550858605207
1.86273429427342	1.93355103613231
1.75275786934878	1.82118874079446
1.57722809871788	1.640229030579
1.34875643600626	1.40434498340968
1.0799543348395	1.12720967721027
0.783433248843127	0.822496189904508
0.471804631642705	0.503877599416153
0.157679936863785	0.185026983668957
-0.146329381868083	-0.120382579413328
-0.427611870927346	-0.398678011906947
-0.673556076688451	-0.636186235888149
-0.871550545525846	-0.81923417343318
-1.00898382381398	-0.931125265981203
-1.08054339981125	-0.997169521658343
-1.12799840815282	-1.04094187584514
-1.16085448614363	-1.07107223750105
-1.18501538475495	-1.09266807820906
-1.20361482803829	-1.10866428842187
-1.21819222737404	-1.12108914495869
-1.22936321795884	-1.13146981057001
-1.23683155086022	-1.14063468647582
-1.23918686898004	-1.14833066422348
-1.234015176526	-1.15295084234865
-1.21858520304088	-1.15177870963925
-1.19103814880972	-1.14184743642976
-1.15151846529178	-1.12102693852738
-1.1025473359034	-1.08893797132738
-1.04848721839558	-1.04750791052166
-0.994508462206989	-1.00108436998374
-0.945546439332564	-0.95585619448333
-0.905463817433219	-0.918281830100352
-0.876416338575377	-0.892968405945094
-0.858484040776205	-0.881139927710266
-0.849795287143247	-0.88052150350084
-0.84731148194016	-0.886650528771043
-0.848086930676569	-0.895009601579573
-0.850467945140131	-0.903082721106739
-0.854541536194982	-0.911141911289422
-0.861383591089592	-0.920942461315509
-0.871466594621599	-0.933166339521166
-0.883347266131271	-0.945695865746731
-0.893657649000658	-0.954097555982551
-0.898452538736253	-0.953815163693899
-0.894906886635207	-0.942504076456898
-0.882227465738408	-0.921147012516764
-0.861448865370426	-0.893373997999762
-0.834547654101595	-0.863496799000533
-0.803465413304554	-0.834470401656994
-0.769468655308154	-0.806861259617426
-0.733073079117823	-0.77920493950959
-0.6943895997478	-0.749280895559544
-0.653492516034505	-0.715361719870585
-0.610579486859373	-0.676809706303213
-0.565917120750576	-0.634050989354952
-0.519668544815771	-0.588167307910416
-0.471792197994367	-0.540322379554099
-0.42212921478465	-0.491389590584728
-0.370610759953211	-0.441953593946488
-0.317470585439688	-0.392417245282783
-0.263498942118243	-0.343016069017572
-0.210320305609555	-0.293770911437027
-0.160374467684742	-0.244433788349226
-0.116313327201426	-0.194622985842418
-0.0799633849650356	-0.144259413626209
-0.0513391616286676	-0.0939686290856502
-0.028250915339362	-0.0449355401617239
-0.00679308458063399	0.00185682875955283
0.0173998178696994	0.0463134975651043
0.0476058106590126	0.0891192911872644
0.0848924810364801	0.130946251532763
0.127941978736884	0.171704594498907
0.17388779688033	0.21054134124445
0.21980730884724	0.246662370497818
0.264160383089363	0.280258944657341
0.307445186701275	0.312749033048936
0.351780822569437	0.346310929712164
0.399732713381886	0.383284499937945
0.453042545218221	0.425805149341533
0.511939784682542	0.475538667482167
0.575348908506612	0.53332317667786
0.64162105960565	0.598842917214318
0.709100845700719	0.670629868066787
0.77624929808587	0.746426283090552
0.841548541435793	0.823526151231644
0.903543648512522	0.898964232154109
0.961198631358649	0.969963704506728
1.01443406139311	1.03467364473781
1.06444689432265	1.09263011975467
1.11338872956897	1.14464804065605
1.16339084096695	1.19239453873257
1.21549570468758	1.2379214727431
1.26920433841913	1.28317466192661
1.32294558003211	1.32957197459707
1.37506974452256	1.37782250567111
1.42457366541988	1.42788105495305
1.47112548330479	1.47891188351939
1.51463043099175	1.52953924763556
1.55491546537375	1.57854791490526
1.5919073284885	1.62553455215897
1.62607068015244	1.67096443931986
1.65840359545068	1.71563229158756
1.6894219367976	1.75952328513545
1.71719383072736	1.79994984347883
1.73523257903862	1.82955104256688
1.73149300616464	1.83537529358743
1.6844570424066	1.80007670674818
1.5632133549612	1.68999056419619
1.37649863518346	1.50348216999759
1.13747075160781	1.2560646222712
0.859287572768668	0.963251019135817
0.555106967200453	0.640554458710251
0.238086803437587	0.303488039113303
-0.0786150499855091	-0.0324351415362204
-0.381840724534416	-0.351701985119516
-0.658432351674711	-0.638799393517779
-0.895232062871976	-0.878214268612204
-1.07908198959179	-1.05443351228399
-1.19682426329973	-1.15101294040892
-1.24791483189427	-1.19605046183646
-1.27200259382405	-1.21616817408311
-1.28218140225867	-1.22575561966547
-1.28836067569716	-1.23451270586097
-1.29604306406745	-1.24643528817944
-1.30625042433365	-1.26051878845621
-1.31650099226423	-1.2728042980913
-1.32260639016627	-1.2789684791668
-1.32079513986811	-1.27648932672837
-1.30928128794909	-1.26563257695391
-1.28851690713418	-1.24895912929151
-1.26014126064302	-1.22957702762338
-1.22544198304438	-1.2090406770677
-1.18438588399883	-1.18621630303624
-1.13580737937448	-1.15790402451102
-1.07857382503897	-1.12084922776491
-1.01300971346718	-1.07399397728319
-0.941811603233434	-1.01967533716126
-0.870010933369105	-0.962951877510926
-0.803916528252796	-0.909519628227308
-0.749448018251772	-0.863741856734867
-0.710698010964528	-0.828015151636749
-0.689364147720226	-0.803457693358643
-0.685044913310632	-0.790932672590065
-0.695909284301965	-0.791382168722721
-0.719072798675612	-0.805058931613371
-0.750323038973293	-0.830093212992145
-0.783599701152202	-0.861364390761892
-0.811125150490523	-0.890615119341345
-0.824783480489919	-0.908073766196536
-0.818448209443334	-0.905091483436295
-0.790107287324648	-0.876928415959772
-0.742604141602433	-0.8246093436296
-0.682564371212497	-0.754815422948728
-0.617946712598922	-0.677488723217832
-0.555203959576409	-0.602092090645452
-0.497191450386787	-0.534338520143582
-0.442728843337515	-0.47490458051407
-0.388012917771639	-0.420477125355122
-0.329109912500604	-0.366335858377191
-0.264153064621171	-0.308899967934462
-0.194133366334294	-0.246981679970663
-0.122175535475479	-0.181608125396235
-0.0520687252561044	-0.114961345885926
0.0130380825390373	-0.0492007812351604
0.0712790540280377	0.0141767890991893
0.121982556451356	0.0741358863415366
0.165087169531676	0.129296954018657
0.200544876286481	0.177281579431911
0.228136943347024	0.214921210136663
0.247787872894015	0.239485923587112
0.260171339489575	0.250492104207525
0.267213282551172	0.251161858514389
0.272104422900817	0.248518853462152
0.278752529746675	0.251682007301054
0.290898027605967	0.268885927964247
0.311219345899159	0.304533013390521
0.340790640321017	0.357638126880773
0.37908422700062	0.422326890090828
0.424265855867799	0.489915658912805
0.47333164042781	0.551384609914783
0.522065923596022	0.59937597465993
0.565357767331588	0.629535446213957
0.598390871246906	0.641317042756952
0.618603934302107	0.638353621752556
0.627563230457804	0.6281769781416
0.631461083684611	0.620730122471105
0.639393942228017	0.625546309437489
0.659940625113683	0.648586704802417
0.697786318193411	0.690344519456339
0.752109839703705	0.746167600996993
0.817347339553053	0.808537647436835
0.885663232542784	0.870129321164734
0.949702312058846	0.926151093611256
1.00437460620768	0.975058252933486
1.04730640171934	1.01784017820739
1.07836409861499	1.0566461238594
1.09896540449814	1.09336226508566
1.11175030466395	1.12865366791182
1.12055455669458	1.16192810555382
1.13013679699708	1.19215462962576
1.1452600667995	1.21885371964065
1.16926615086166	1.24263316559817
1.20275600191824	1.26500020591388
1.24310022219582	1.28755819167758
1.28522410003343	1.31117243564933
1.32349947186283	1.33574618985104
1.35388282900097	1.36063794385548
1.37510706733788	1.38499675422329
1.38807934805219	1.40739225333402
1.39361708828597	1.42492851393448
1.38968173619433	1.4323385828273
1.36959157106618	1.42139525481054
1.32213967855773	1.38098201184965
1.21262369083149	1.27664566993135
1.04311854846987	1.10787056436751
0.825416895237467	0.887472429823859
0.571311374898854	0.628267000966125
0.292594631218623	0.343070012460029
0.00105930796135922	0.0446971989712965
-0.291501951108351	-0.254035704834349
-0.573296502225921	-0.540312964291183
-0.832531701626766	-0.801318844733482
-1.0574149055463	-1.02423761149552
-1.23615347021993	-1.19625352991157
-1.35695475188308	-1.30168817200049
-1.413815868159	-1.3527409502051
-1.4378845730278	-1.36883093277489
-1.44036685455495	-1.36277269499733
-1.43050502140547	-1.34533331359887
-1.41417691378883	-1.32333728776666
-1.39351460068176	-1.29933624546126
-1.36776287221568	-1.27277904529615
-1.33506369560717	-1.24198272606899
-1.29432439309296	-1.20589494421137
-1.24624803749898	-1.16483530501403
-1.19303236366852	-1.12013040691772
-1.13712018742019	-1.07319903792736
-1.08005997705452	-1.02483519230409
-1.02228326403368	-0.97523850142836
-0.963776573855708	-0.924744898324035
-0.905063491838132	-0.874635504912674
-0.847890948584009	-0.827409369833052
-0.795285078294108	-0.786319736252605
-0.750945992722702	-0.754291603042688
-0.718281636890166	-0.732843656021979
-0.699608915177415	-0.721916303170998
-0.695804210373153	-0.720802740824342
-0.706272073617033	-0.729373681852821
-0.728995157919107	-0.748528353399896
-0.760623545038022	-0.77934270528107
-0.796678690399478	-0.821225515915337
-0.831858713742555	-0.870148484597173
-0.860421535075212	-0.918112019265247
-0.876678870123767	-0.954363871693599
-0.875670107841623	-0.968075833255497
-0.854098425111857	-0.951574440275471
-0.81140280902051	-0.90298164567025
-0.750466573502854	-0.827153521953189
-0.677340316281747	-0.734251679882984
-0.599756078378323	-0.636541377768391
-0.52495740297381	-0.545007806455916
-0.457793834128252	-0.467065349753807
-0.399762214358091	-0.40587178573426
-0.349141700326696	-0.360904181920228
-0.30202510836387	-0.328759352877394
-0.253890781268699	-0.303599088360156
-0.201229671648742	-0.277768838580267
-0.142695476620651	-0.243371355733934
-0.0794741962640839	-0.194745342534301
-0.0149095240258588	-0.130766423850323
0.0465049929313861	-0.0556508513364637
0.100553160489736	0.0222595394541377
0.144554732706183	0.0931962426513845
0.17787640222212	0.149118368972371
0.20168011281467	0.18622234374833
0.218258960073029	0.205837067023483
0.230297158693549	0.213381994404172
0.24034135260725	0.216045704109741
0.250604590896292	0.2202848926524
0.262988241088582	0.230190738365973
0.279135190841887	0.247254825262091
0.300420587357751	0.271044883583652
0.327852891776299	0.299965200997066
0.361924262412078	0.33193501574241
0.402544486999539	0.365212926782975
0.449076503621655	0.399208607462642
0.500322086108341	0.434887725416796
0.554478346263503	0.474436961048893
0.60930895908739	0.520089426237032
0.662601732977087	0.572631581990703
0.712652789699913	0.630540788214158
0.758548978046775	0.690318119108404
0.800243357772545	0.747718394725195
0.838450793001667	0.799134896527905
0.874440878935492	0.842606648543462
0.909789167179707	0.878236187613724
0.94599978432902	0.90801208788036
0.983949801255359	0.935221647960085
1.02336565411807	0.963630177777254
1.06271455443176	0.996505674700421
1.09972054616766	1.03578084025681
1.13235731907642	1.08163614397442
1.15987186953763	1.13244524951296
1.18331220955346	1.18506862753463
1.20523719918888	1.23552434147206
1.22869360427809	1.27992714574427
1.25589219318471	1.31558512605337
1.2871786138432	1.3419771405846
1.32089030016522	1.36116358143669
1.35430648638204	1.37729709819572
1.38515164902924	1.39534095757192
1.41268178875819	1.41944174601667
1.43749495619915	1.45126929277
1.45971287585601	1.48848510018199
1.47615656325381	1.52343999131093
1.47803859868136	1.54249546287533
1.4508211877115	1.52705413192232
1.36081986775662	1.44561608422264
1.20299578625271	1.28819961930179
0.990679882136115	1.07002437038422
0.737203094343174	0.80630997069438
0.455896361810233	0.51227605345672
0.160090623473639	0.203142251895687
-0.136883181730264	-0.105871800764269
-0.421694114865133	-0.399546471298699
-0.681011236994622	-0.662662126483156
-0.901503609182387	-0.879999133093188
-1.06984029249208	-1.03633785790435
-1.17046204033906	-1.11694331783688
-1.22105044810824	-1.14253226215202
-1.2400459627586	-1.13514047823866
-1.23730234426497	-1.11239967912997
-1.22229750209894	-1.0906493550058
-1.20340939124077	-1.08120220009481
-1.18689970500931	-1.08798587264065
-1.17594791318954	-1.10734196466253
-1.1702390982896	-1.13010158624559
-1.16647931709585	-1.14530450570804
-1.15985691286227	-1.14423501846761
-1.14591552833264	-1.12325971884189
-1.12194978931056	-1.08444648929137
-1.08737686924888	-1.03384607051256
-1.0433293162104	-0.97850358087531
-0.992143236455669	-0.92396531371913
-0.937182870460913	-0.873600912818178
-0.882858660359622	-0.829603943607688
-0.83433761900215	-0.794280193333687
-0.796604860240721	-0.770435502923107
-0.773073375941223	-0.760644041810127
-0.764449635886265	-0.765914589864306
-0.768557478065713	-0.784602222966119
-0.781236848769114	-0.8122569422574
-0.797837279209833	-0.842601090423131
-0.814630326880936	-0.869298718538437
-0.829648229713723	-0.887825324001297
-0.842778354249866	-0.896575462002429
-0.855049656271882	-0.896658190500183
-0.867247783247545	-0.890653822934514
-0.878505499260311	-0.881071565691423
-0.885780009876283	-0.869156758650374
-0.884597072423979	-0.854452175479757
-0.870575103103833	-0.835231083386838
-0.840921663386522	-0.809553928062305
-0.795323108199074	-0.77630456311328
-0.736066711596079	-0.735709765910304
-0.667539579679312	-0.689412171333627
-0.59528088043219	-0.640142159049068
-0.524759373907336	-0.590763198616992
-0.460105333349881	-0.542911452818688
-0.403127222353856	-0.496151788003197
-0.353032164691863	-0.448277518610674
-0.307140624733436	-0.396456659901287
-0.262361933457332	-0.338778071838622
-0.216625515050146	-0.275772263097945
-0.169540776252667	-0.210972194492237
-0.122126382219545	-0.14971124353845
-0.0759274831978587	-0.0966081884938041
-0.0321167919374776	-0.0533638211311322
0.00887016779496174	-0.0182748548476798
0.0471185101240846	0.0124197483381479
0.0828324020040882	0.0424285592365265
0.116143000342663	0.0739681527710295
0.147283413332811	0.107677744037604
0.176935117008302	0.143377011331072
0.206427427117748	0.180760774248259
0.237681893722845	0.219677770537947
0.272953486422474	0.260250203795992
0.314328890413149	0.303083686751581
0.362918808602112	0.349266815175226
0.418033408314162	0.399762294811168
0.476948358857026	0.45446659773867
0.535662149814913	0.511670353956889
0.590410011181591	0.568366862635488
0.639086443850723	0.621239131747324
0.681725455577864	0.667824970364023
0.71989969145966	0.707334569336347
0.755642496039424	0.740844011256111
0.79065450471634	0.770863634562025
0.826085009508196	0.800455111874852
0.862661246670109	0.832184419670424
0.900840704090402	0.867281513207706
0.940817686606462	0.905468272416474
0.982449291521318	0.945705110783837
1.02529601517074	0.987407065131704
1.06884235788981	1.03119120957007
1.11281601767616	1.07857883751327
1.15737147758802	1.13079050445546
1.20295926079974	1.18741520081922
1.25003286377898	1.24605912768816
1.29883753113971	1.30341967446905
1.34927094898444	1.35704252944741
1.40068282528833	1.406515176816
1.45175490275398	1.45342176321422
1.50078055511334	1.50043346972866
1.54637276995708	1.55016353403363
1.58817589719439	1.60397329717671
1.62693414468088	1.66091569580657
1.66341542403469	1.71720569061129
1.6962874029564	1.7662582776465
1.71984878209399	1.79886948400859
1.72292288682484	1.80339098698439
1.68992884479767	1.76645388473083
1.58703394085142	1.65901959091737
1.41136195934915	1.48157221159973
1.17771704243798	1.24839916246328
0.900903332264999	0.97378785919338
0.595724970977325	0.672025717475395
0.276986100722064	0.35740015299469
-0.0405091363536783	0.0441985814366268
-0.341956598102794	-0.253291581513429
-0.612552142378176	-0.520782920170113
-0.837491627032716	-0.743988018848062
-1.00197090991931	-0.908619461861911
-1.09063571593116	-0.99935951303816
-1.12655364015991	-1.03335478277299
-1.13355720838936	-1.03147379820345
-1.12650716243472	-1.00988965614278
-1.11698334286062	-0.984561301463817
-1.11191982054021	-0.968111959377908
-1.11367934602429	-0.967660598219708
-1.12125188869386	-0.984254933878138
-1.13180668239132	-1.01375991743028
-1.14186553523281	-1.04862491259993
-1.1478938811647	-1.07992089812426
-1.14654988308107	-1.09934719133473
-1.13493066733582	-1.10105476631614
-1.11104880540434	-1.08299712981134
-1.07454562122981	-1.04736992376414
-1.02739197186233	-0.999916767539202
-0.974142532910439	-0.948392727905701
-0.921320438757248	-0.900672966340714
-0.875866314939083	-0.863005195321373
-0.84316557266827	-0.838816120865086
-0.825452490231079	-0.828314431444381
-0.821224878911646	-0.828835891385386
-0.825931354920813	-0.835591810831131
-0.833736132212164	-0.842783261908613
-0.839666833805756	-0.845372963637457
-0.841222067700211	-0.841210717305597
-0.838769039024918	-0.832221115466362
-0.834644410316858	-0.823521134424544
-0.831413048531002	-0.820636175139748
-0.830024347865888	-0.826284868015079
-0.828798073337721	-0.838598478538853
-0.823897900656263	-0.85168185825563
-0.811040209781664	-0.85792735594084
-0.78745733137711	-0.850872364638336
-0.753127676013001	-0.827457572089001
-0.71075173910232	-0.788848046338533
-0.664584221327828	-0.739648025827385
-0.618733132395629	-0.68600126611332
-0.575664650791854	-0.633463736743569
-0.535503334011482	-0.585578639226577
-0.49636045357112	-0.543445196710572
-0.455382254724012	-0.505878847421061
-0.409922046339575	-0.469854989498647
-0.358418581431941	-0.431363483606773
-0.300882429042189	-0.386844936884841
-0.238998833130528	-0.33485186125018
-0.175814674387143	-0.277139175094037
-0.115075840310723	-0.218533886959696
-0.0603841498278541	-0.165416907408249
-0.0143327694965868	-0.123314213165355
0.022140434080043	-0.0946623892309655
0.049854884845141	-0.0779590748660869
0.0708729236864545	-0.0686881985615267
0.0876993465078027	-0.0611142623953564
0.102618310883626	-0.0498685680265356
0.117369521253696	-0.0309060710219942
0.133149545986849	-0.00190806180504425
0.150834840934173	0.0375581455177064
0.171231890051032	0.0859605856782495
0.195199535461639	0.139996772471737
0.223645822282322	0.195316814707485
0.257435588807955	0.247765712755691
0.297253337299934	0.29481757253491
0.343552731412252	0.336598302331377
0.396585468469813	0.375952136990306
0.456248225400211	0.417441055332431
0.521644899426619	0.465549857139408
0.590678420216176	0.522736060771482
0.660032246044521	0.58811053624524
0.725588916990796	0.657315426500228
0.783120375575137	0.723655360318993
0.829076158392725	0.780068535897453
0.861358471492041	0.821430203050636
0.880030374236893	0.846401875371539
0.887824041718106	0.858080168513158
0.890140152114083	0.863312906557549
0.894295508640551	0.870957281522914
0.908016876319803	0.889512384317218
0.937435056226368	0.924799487449175
