# Supplementary material for: A multiwavelength photoplethysmography dataset with blood pressure and heart rate reference measurements
Source: Data Brief. 2025 Nov 14;63:112284. doi: 10.1016/j.dib.2025.112284 (PMC12682042; doi:10.1016/j.dib.2025.112284)
Supplement: Supplementary file 1 [file mmc1.zip › ppg_csv/ppg_subject_107.csv]

IR_PPG	Red_PPG
-1.91975743233009	-1.91269891061809
-1.88067136164865	-1.84900246361701
-1.79222342741887	-1.74125106137181
-1.67390803473558	-1.60664165390352
-1.54194719936912	-1.45983452903684
-1.40822894191537	-1.31259451942953
-1.28026400818568	-1.1726817026583
-1.16171673757467	-1.04507905549642
-1.0531671538887	-0.931515447898702
-0.952978879175412	-0.831083545257735
-0.858284810044477	-0.740954352256281
-0.766079429620252	-0.657267707881562
-0.674301101643599	-0.576218239530093
-0.582694736405785	-0.49527479238519
-0.493187614415733	-0.414154672507371
-0.409566964412929	-0.335084681273247
-0.336518337780099	-0.262189878558234
-0.278392460388022	-0.200285570034389
-0.238127443840934	-0.153568223211866
-0.216582058145114	-0.124614690488607
-0.21232681345264	-0.113864498543731
-0.221831581836186	-0.119512005841808
-0.239984369966752	-0.137664571189338
-0.260898144780535	-0.162763853356847
-0.278891760786068	-0.188372304290945
-0.289402037058734	-0.208304338295578
-0.289580931800533	-0.217827328193833
-0.278430497353819	-0.214504107084779
-0.256474755331632	-0.198335827098318
-0.225145242593862	-0.17113753022558
-0.186156218255913	-0.135479325317692
-0.141087854415949	-0.0937998227894396
-0.091243551547809	-0.0480491772054207
-0.0377242185782234	0.000269970404810686
0.0183793326568603	0.0499795622908018
0.0758067841546454	0.100220307472256
0.133103293331045	0.15056537083108
0.188797257270571	0.201063654327073
0.241687616639877	0.251983427680386
0.291113669536298	0.303275278868274
0.337117058872606	0.35410779191048
0.380386171114747	0.402896315457244
0.42193262625824	0.447908270498044
0.462627905328344	0.488021722503801
0.502824300246409	0.523127057324235
0.542237335835942	0.554025027234288
0.580123195325841	0.581968243116749
0.615636062685501	0.608100802570252
0.648183457641799	0.633072532939585
0.677626084699683	0.657010141474596
0.704265427694311	0.679814467150653
0.728676966688241	0.701498779144227
0.751500258435966	0.722251656992534
0.773231865459869	0.742171285083831
0.794052232708171	0.76087762732908
0.81381435292866	0.777358006854132
0.832316764024441	0.790357168599087
0.849805764053722	0.799314607522692
0.867483428350178	0.80543965593166
0.887730908088511	0.812254861446977
0.913720220515205	0.824962358753113
0.948174746426777	0.848374012182837
0.991364609010665	0.883807788622259
1.03886301807196	0.926027256529595
1.07995167049832	0.961665371876686
1.09766605417314	0.970279596797829
1.07113538011911	0.928334518197159
0.961931856831741	0.797508230635886
0.762319455496501	0.578430045046474
0.49300971101657	0.293292078818622
0.174714158295121	-0.0357135506579711
-0.171855667764671	-0.386394725993609
-0.525988232259631	-0.736559329798593
-0.866972000286584	-1.06401524468323
-1.17409543694236	-1.34657035325781
-1.42664700732377	-1.56203253813265
-1.60391517652766	-1.68712158024152
-1.68791351401318	-1.72687721800677
-1.69451676553338	-1.69758096569669
-1.64194147706914	-1.61445145779505
-1.54627512307523	-1.4940481910901
-1.422863477854	-1.35247414360956
-1.28578843173916	-1.20204979123828
-1.14360564007746	-1.0506414215552
-1.00364580909794	-0.905433110819648
-0.870007010704211	-0.76780145867905
-0.743509136767317	-0.63676794440009
-0.623860305799358	-0.51089706389508
-0.510531502689229	-0.389752744280606
-0.403834408029293	-0.274970825634525
-0.305476702229152	-0.170298179602023
-0.218375404232459	-0.0806492089974802
-0.145891338803447	-0.0106485585154032
-0.0908816570529624	0.0366582046345693
-0.0549251229541503	0.0604447258340389
-0.0379265817206688	0.0621310909005518
-0.0381017029732841	0.0451202974140011
-0.0521867328363601	0.0144537398659339
-0.0757707981171977	-0.0236555371923053
-0.103764001246692	-0.062534408087496
-0.130993157649345	-0.0959245065126474
-0.15280414491594	-0.118734469243274
-0.165525275611986	-0.12752640678993
-0.166721957242152	-0.12080993058425
-0.155254199863507	-0.0991610694648929
-0.131212334142	-0.0650442571488196
-0.0957817873904343	-0.0221795138281081
-0.0509877182719102	0.0255129503335156
0.000718624986408423	0.0749892360999436
0.0569185079603478	0.12463789787815
0.115528739702088	0.174074833383398
0.174866314548717	0.223423694368962
0.233577445236124	0.272623336842462
0.2905624725344	0.321176270051838
0.344942901343146	0.368319540601119
0.396067539389331	0.413332843438489
0.443547759185224	0.455742762639426
0.487315624304849	0.495348984641604
0.527686018186959	0.532151640442022
0.565381360319328	0.56632285654949
0.601457677603648	0.598294120856922
0.637110598804796	0.628838620065988
0.673390557760854	0.658896762423329
0.710850859415283	0.689094064811834
0.749200044928276	0.719245110249941
0.787133941165829	0.748199824777037
0.822535458743073	0.774188855367475
0.853110091347983	0.795575518277552
0.877321071185842	0.811741714125092
0.895291721203537	0.82380211668176
0.909277099604274	0.834823480042517
0.923414516855292	0.849335685502399
0.942698022145611	0.872141832426267
0.971348924231979	0.906546986561269
1.01085585193549	0.952258017727108
1.05803813134642	1.00342576585018
1.10364458852341	1.04755581739065
1.13213379862898	1.06612851043776
1.12323299586193	1.03739433615892
1.04864169183783	0.922288447048081
0.874468267897922	0.714124098460391
0.618123887051517	0.434814073628711
0.301811257571968	0.106271155785897
-0.0522669122673694	-0.249591871835192
-0.421907914193139	-0.610862226001698
-0.784909039931985	-0.955627123480763
-1.11906758121055	-1.26197378103953
-1.40218082975549	-1.50798941544514
-1.61204607729343	-1.67176124346474
-1.72646094623912	-1.73950177345534
-1.75484989053812	-1.7319846016435
-1.71729128186987	-1.66519053587997
-1.63230459650722	-1.55736185799285
-1.51814950634459	-1.42594208135586
-1.3902627341134	-1.28558373982685
-1.25995071880528	-1.14707957129316
-1.13411178417507	-1.01689194928794
-1.01568108541293	-0.897221487684901
-0.90455514950381	-0.78673751119213
-0.798812330270451	-0.681970922950618
-0.696065238354097	-0.579104092259434
-0.594731849229236	-0.475693031315578
-0.49493260925117	-0.371821921890015
-0.398746025960697	-0.270361149194585
-0.3097751585827	-0.176343885150729
-0.232236075285987	-0.0957842985722936
-0.169893197670811	-0.0343322249891483
-0.125168415335542	0.0039890352337578
-0.0986620786217836	0.0178249915147778
-0.0891141650822299	0.00909776027282574
-0.0936397419468932	-0.0170685532781382
-0.108073156113444	-0.0531234511341183
-0.127384674469967	-0.0903951544600627
-0.146206128613841	-0.120727528522822
-0.159483481075582	-0.138027328479847
-0.163172165240822	-0.139176889250229
-0.154761054945606	-0.124077779789787
-0.133414784208208	-0.094974423279148
-0.0997037028243068	-0.0553480875518768
-0.0550889581589588	-0.00870276932673451
-0.00140141406538031	0.0423967620144273
0.0595109534696907	0.0967386417582857
0.12591658674476	0.154253584580175
0.196152964127307	0.215371621146735
0.268497469376036	0.28023521312987
0.341106347404306	0.348061519884169
0.412103056917262	0.416953251592371
0.479753656576835	0.484252265618023
0.542636173671259	0.547244570579061
0.599774360893864	0.603890350950355
0.650748980479095	0.653262823260892
0.695787404584099	0.695606543391904
0.735785076059087	0.732162099924273
0.772175513167597	0.764895019728827
0.806608623461551	0.796153374042863
0.84053839639924	0.828193948881844
0.874897448873222	0.862549252945174
0.90993624156227	0.899400045873305
0.945180910653473	0.937265562713817
0.979494769826025	0.973246710834316
1.01132237212892	1.00381471680671
1.03917052596013	1.02596042374341
1.06228055135682	1.03844987228654
1.08133924932472	1.04287895783361
1.0989469642654	1.04414186813386
1.11948378659687	1.04986195108918
1.14811398269656	1.06848152875059
1.18890421825765	1.10616691490829
1.2423100481896	1.16327504384833
1.30260931486668	1.23148648449848
1.35618718615822	1.29269393268157
1.38173296684216	1.3205127630212
1.35314768079533	1.28216499357768
1.22483326075576	1.12240853981458
0.986281889010829	0.853184632171457
0.662918867663781	0.501834014824578
0.280169498817857	0.0956974319502005
-0.136540915423701	-0.337884372275414
-0.561787072957651	-0.771570653676004
-0.970143671680752	-1.17802066807531
-1.33618540948976	-1.52989367129707
-1.63448698428143	-1.79984891916503
-1.83962309395253	-1.96054566750291
-1.93096673119626	-2.00847088896088
-1.93395019785726	-1.97486092985798
-1.87372716121165	-1.88234893262649
-1.77210110657177	-1.75427727481705
-1.64904882903626	-1.61126390245676
-1.52054832145005	-1.46913497081902
-1.39771772501788	-1.33818547672374
-1.28691126508489	-1.22348502398467
-1.19033242272188	-1.12577002087461
-1.10685881425754	-1.04253684467831
-1.03295044329499	-0.969174345325966
-0.963651760105005	-0.900089567129238
-0.893779714758198	-0.829844761585423
-0.81928400624377	-0.754378481693956
-0.738497834642215	-0.67217918839394
-0.652807207470725	-0.584928213350612
-0.566378616713261	-0.497153792243697
-0.48499405168474	-0.414943318550591
-0.414443785007275	-0.34421358394891
-0.359028319773686	-0.289131885134321
-0.320606895816238	-0.251176398397595
-0.298400016805459	-0.229038632811698
-0.28945426011714	-0.219251036504773
-0.289471704369086	-0.217231422934286
-0.293690020484468	-0.218348811893856
-0.297586385685761	-0.218666785646729
-0.297282163498958	-0.215205223055162
-0.289703898687477	-0.205829278748737
-0.272669005059539	-0.189050616960587
-0.244957708809054	-0.163907292404023
-0.206298539542691	-0.129912883848909
-0.157234187167001	-0.0870783797816908
-0.0989122962921322	-0.0359807526461929
-0.0328510357691223	0.0222918385910712
0.0392634150366397	0.0863876727114042
0.115686578265557	0.154941517303243
0.194618365584272	0.22663374006573
0.274173868567083	0.300055154704788
0.352453985107909	0.373528279575241
0.42775449985279	0.445099243714328
0.49880401501061	0.512825350704178
0.564911432546584	0.575225082489344
0.625967454709704	0.631612055210383
0.682292199358224	0.682160393005834
0.734387858110434	0.727723489794953
0.78269677507604	0.769480371962458
0.827463770790674	0.808537318859666
0.868776474076188	0.845670969221585
0.906776764560564	0.881314128034492
0.941911346624413	0.915707090433475
0.975010654316125	0.949036983588916
1.00705845324689	0.981429729016684
1.03873060434769	1.01281233395332
1.06998417003252	1.04277895341551
1.09998206069078	1.07059330952514
1.12746409233188	1.09540347770595
1.15148225167427	1.11669704230052
1.17227579429452	1.13498944664774
1.19196540778804	1.15260525071542
1.21467499319172	1.17407571925089
1.24570364413657	1.20540281865416
1.28956749159926	1.25170624406494
1.34712909279042	1.31360431107675
1.4125608925917	1.38358065875058
1.47135770014222	1.44403052386579
1.5006902480819	1.46838952770831
1.47282103601001	1.42248453625625
1.34154827219056	1.25165459199395
1.09579386081067	0.969591384976324
0.762358710698878	0.60447143212752
0.368043730683696	0.184471250371673
-0.0603501704063521	-0.262232643367082
-0.496022083742747	-0.707463732164608
-0.912171100496967	-1.12304549909677
-1.28199631184049	-1.48080142723942
-1.5786968089448	-1.75255499966843
-1.77547168298137	-1.91012969945967
-1.85317976129814	-1.95316960413209
-1.8432412758684	-1.9159497518579
-1.77171914011121	-1.82231394035218
-1.66185363522607	-1.69571003749282
-1.53457908522175	-1.55594899843553
-1.40635425387467	-1.41773449557452
-1.28827550485655	-1.29053759863935
-1.18619970243617	-1.17914940457418
-1.10147831991209	-1.08437533960385
-1.03192950045147	-1.00370691955827
-0.972902167732946	-0.932192251287594
-0.918471462829312	-0.863766045646441
-0.862777803310121	-0.792945564694753
-0.801351676750447	-0.716411051613358
-0.732152334294118	-0.633918942190458
-0.656053400469774	-0.548279564243539
-0.57660856515226	-0.464476684954655
-0.499162422059208	-0.388263605234987
-0.429624213421097	-0.324733182590882
-0.373265237594096	-0.27727607947533
-0.333748267352716	-0.247109904511204
-0.312491544856448	-0.233354453566577
-0.308451085347766	-0.233420562782789
-0.318325750896632	-0.24348814387912
-0.337122483104667	-0.259024946322764
-0.359018904764464	-0.275340363749968
-0.378340468627895	-0.288097860963971
-0.390332413426342	-0.29365577158703
-0.391537309971296	-0.289208745838657
-0.379829910941549	-0.272851681282792
-0.354257820455202	-0.243665879184969
-0.314814995691759	-0.201804076964524
-0.262225678858963	-0.148520925465088
-0.197807716515544	-0.0861069718052342
-0.123485754813247	-0.0176256913218292
-0.0419380215272796	0.0535899613564928
0.0433145452793665	0.124534375438348
0.128123045553151	0.193015683211282
0.208290253800007	0.257892806544479
0.280354608103235	0.318960268514675
0.342303345459559	0.376522001078711
0.393950556894836	0.430878346626008
0.436823355739646	0.481949991093974
0.473568660036898	0.529190631933689
0.507098167165791	0.571849455186589
0.53980029643917	0.609446038448871
0.573075004435716	0.642128187104325
0.607246826299631	0.670674081234802
0.641743074190214	0.696224580598712
0.675408033380412	0.719976388270028
0.706897300777761	0.742940605560088
0.735115143524799	0.765800011879601
0.759610857032614	0.78892946721419
0.780804545780254	0.812521508402082
0.799921832645589	0.83661705259125
0.81860710938511	0.860957213582188
0.838328318369376	0.884754665615995
0.859858625040073	0.906602889229341
0.883141614976082	0.92477812254581
0.907587229800603	0.937999459662524
0.932592446331336	0.946427147481308
0.958083978097697	0.952483592176535
0.984946398263294	0.961012250659758
1.0151743206513	0.978411689029708
1.05150912077589	1.01065810331503
1.09625015813101	1.06051689413363
1.14910200611708	1.12461854982085
1.20451777502276	1.19133728892676
1.24968398617628	1.24052552332419
1.26448592225176	1.24584482090056
1.21866707600464	1.17372993410382
1.05789507053491	0.980671973357565
0.795780799012036	0.686051682590314
0.458580453805188	0.318256444290966
0.0725502272835532	-0.0943263590515772
-0.336053688183686	-0.523309344948417
-0.740975100227347	-0.940305130910653
-1.11595781647825	-1.31692633444938
-1.4347456445672	-1.62478557307571
-1.67108239212503	-1.83549546430074
-1.79871186678255	-1.92665610359036
-1.82115312324788	-1.9190738068173
-1.76271108140509	-1.83729474286911
-1.65206643242719	-1.70913159277139
-1.51221179025115	-1.55704183903861
-1.35940949176444	-1.39498536005737
-1.2099218738545	-1.23692203421426
-1.07818927855788	-1.09576686852942
-0.963504233771923	-0.971207973105374
-0.861927341554162	-0.859215454352113
-0.768232664924035	-0.755056343773342
-0.677059467497808	-0.654108515717327
-0.584781929311558	-0.553637247874348
-0.490670670334602	-0.45386502929387
-0.397075300679384	-0.358042676187061
-0.308648979055564	-0.271466824272572
-0.230975137803454	-0.19981716545882
-0.169138571833433	-0.147472102865976
-0.126691221489562	-0.116400225036997
-0.105171982341351	-0.105922183022385
-0.104104232136358	-0.113208017315183
-0.121271542201285	-0.134122463432671
-0.153042227426617	-0.164095089038946
-0.194619712417332	-0.198785041061346
-0.240287089667711	-0.234367887867079
-0.283797968339894	-0.267444826519632
-0.318971258413823	-0.29477413293024
-0.34041404449645	-0.313082558664559
-0.34421443592693	-0.319138354519568
-0.32844664220964	-0.310118300979159
-0.293367898702746	-0.284161288675457
-0.241236959537768	-0.24089630649423
-0.175776100717172	-0.181682047462972
-0.101412914048432	-0.109407271861177
-0.0225113974397462	-0.0279370145189528
0.0571971430757699	0.0585153457272633
0.134868087739226	0.145786894281028
0.208504979210326	0.229869667700377
0.27676764997146	0.307002827488172
0.338832996436029	0.374085193098477
0.394420077815101	0.429424544633632
0.443899088925617	0.473461548285807
0.488313279191605	0.508951725767197
0.529183445174309	0.540302338062486
0.568111597667857	0.572212588918649
0.60635996678232	0.608089535697172
0.644574351123734	0.64883909862891
0.682685117778337	0.6926151284324
0.719966218479207	0.735718290663544
0.755277865500328	0.774229261768958
0.787495131292122	0.805618434742345
0.816002820490118	0.829662883579939
0.841035545737328	0.848372815414204
0.863655225209623	0.865110196282212
0.885317042534517	0.883337081303615
0.907231494452571	0.905416307535739
0.929898645871564	0.931862705659469
0.953089382272638	0.96133636424757
0.976276644606205	0.991418698310653
0.999330833599979	1.0199403094755
1.02321091126752	1.04640033328001
1.05030806382173	1.07285194580811
1.08411346489303	1.10360879141154
1.12798910857413	1.14344832325956
1.18300649464806	1.19458390875973
1.24524223151922	1.25323067930292
1.30344322222636	1.30698177978194
1.33828342930576	1.33432110245953
1.32431015281194	1.30730501038211
1.21437646763667	1.17337114357397
0.988412267592918	0.91804023066908
0.672489280023565	0.570484610831934
0.292679232271478	0.159876623227018
-0.124946148320476	-0.284611392981178
-0.554315134409426	-0.733807098628166
-0.969355998652504	-1.15853815454946
-1.34399701370684	-1.52963222158056
-1.65216645222957	-1.81791696055699
-1.86779258687781	-1.99422003231426
-1.96866839974264	-2.050642027227
-1.97630668434566	-2.01749607091116
-1.91548379700004	-1.91946517053663
-1.80861488481791	-1.78420951483928
-1.67668840594832	-1.63264478831755
-1.53842101074712	-1.48042560747462
-1.40545482043368	-1.34221975425079
-1.28538298361616	-1.22214685550978
-1.18047461519729	-1.11899278083172
-1.08904705452312	-1.02852493214857
-1.00690132049463	-0.944481054348028
-0.928951522756279	-0.86036949311462
-0.850819778918202	-0.771362813337938
-0.770109749038606	-0.675929449770578
-0.687027375013042	-0.576629788079075
-0.604172069726471	-0.47964002213801
-0.525644606451178	-0.393060291901642
-0.455879283761565	-0.324602139815
-0.398639876203588	-0.279441931405216
-0.356417419472935	-0.258842131037722
-0.330239614950192	-0.259876931763401
-0.319747102255008	-0.276298368870135
-0.323332286444193	-0.300218409237081
-0.338214283522737	-0.324039724546268
-0.360438346173181	-0.342002583866646
-0.384922816408005	-0.350881285198118
-0.405810161230332	-0.349786845432976
-0.417251389289827	-0.339392856245377
-0.41440688316899	-0.321025730945527
-0.394285495769211	-0.295927352973912
-0.356143615081726	-0.264731793663651
-0.301354967957434	-0.227175412680532
-0.23288614885441	-0.182173017755003
-0.154640807775898	-0.128351507345325
-0.0708599481537131	-0.0649187972556795
0.0143964906709528	0.00749727935006587
0.0977159740338097	0.0864944129088734
0.176683249163033	0.168257799343454
0.2499898610023	0.248467679252123
0.317273279268136	0.323331246244588
0.378795088968431	0.390345966173771
0.435118278619922	0.448619569161091
0.486893394143678	0.49876953894374
0.534773121734829	0.542464734306713
0.579411924145992	0.581733082942199
0.621477247494906	0.61830618179982
0.661632666961694	0.653288698599839
0.700507274118723	0.687215994520477
0.738643971107566	0.720322771240123
0.776375129966089	0.752809336080776
0.813661430295119	0.784989929580994
0.850047499636986	0.817307023823849
0.884841245865085	0.850223959629327
0.917471480090904	0.884021923371443
0.947837662965237	0.918602147051103
0.97646418458334	0.953428858058283
1.00439039991398	0.987683087025965
1.03283251706863	1.02058472617585
1.06272624478728	1.05170271772377
1.09431408058173	1.08101948118705
1.12695515714717	1.10866281372556
1.15926675103651	1.13451093756398
1.18960700558156	1.15807301277403
1.21682790536276	1.17894811237932
1.24111477706083	1.19777634031385
1.26459564961353	1.21717825096265
1.29131938220577	1.24195232255307
1.32623823953339	1.27786359653589
1.37306107027738	1.32886513993819
1.43129246337531	1.39342220000825
1.49331779000505	1.46125246606857
1.5427600568948	1.51197457609451
1.55530053527755	1.51690315092859
1.4968738659111	1.42511897742238
1.31454518473926	1.20020477768498
1.02319941177973	0.870291955808633
0.64937856483524	0.463511915885617
0.219624661708551	0.00799606200819032
-0.239520279797596	-0.468124201731386
-0.701514241880454	-0.936717471240849
-1.13981520673728	-1.36965234242794
-1.52788115656532	-1.73879741120039
-1.83917007356184	-2.01602127346593
-2.04713993992408	-2.17319252513232
-2.13226080610465	-2.21164400388654
-2.12004416500251	-2.16239480104521
-2.03541901652194	-2.04915313859895
-1.90515906706724	-1.89938445466084
-1.75032098730789	-1.73152245434776
-1.59134435356506	-1.56213653319731
-1.44866874215994	-1.40779608674711
-1.3348404624836	-1.28056263572878
-1.24931165482642	-1.17984620430586
-1.18832664427012	-1.10368807082691
-1.1440182328051	-1.04649876066353
-1.10670218770514	-1.00040258299205
-1.06716228904831	-0.9569302455997
-1.01858724229889	-0.908802599249306
-0.957817821587389	-0.851460548475241
-0.885684476296783	-0.784001680952618
-0.806442456412456	-0.70921679268895
-0.726507652709685	-0.632628445764055
-0.652831922280237	-0.560911137076226
-0.59135873443513	-0.500276232010786
-0.545945879692382	-0.455154437187958
-0.517879527588446	-0.427306060414046
-0.505884716948794	-0.41554264490524
-0.506511936973499	-0.416192549268865
-0.514797437059665	-0.424121200856972
-0.525080008938059	-0.433853404672851
-0.531855761971704	-0.440418447819659
-0.530531447975006	-0.439836549238394
-0.517922463768569	-0.429335684004006
-0.49242527233159	-0.407387640825026
-0.453916398345582	-0.373610358604581
-0.403491668566424	-0.328577177432604
-0.343140414230351	-0.273636253841963
-0.275397257570764	-0.210764387887188
-0.20298114245116	-0.1423731864734
-0.128429155666415	-0.0710383466451077
-0.0538022720261399	0.000829653582822628
0.0194421245100517	0.071334616826977
0.0904222060063512	0.139394097279869
0.158724219705855	0.204825341167778
0.224247944892871	0.268040741579649
0.287006381206571	0.329435591943011
0.346940366983622	0.388856502965501
0.40383224895978	0.445528845316041
0.457335348531661	0.49845283634614
0.50710981741922	0.546916541934959
0.553022720060998	0.590789414640963
0.595292014297443	0.630527436363437
0.634495340664763	0.667011598822056
0.67146782999098	0.701374718945354
0.707132184945804	0.734847008537433
0.742284027859288	0.768527937163029
0.777379822845995	0.803067347863418
0.812418823640075	0.838400382563142
0.846979129383005	0.873709035886354
0.880403062193921	0.90768455922259
0.91206820195631	0.93902250895744
0.941644630770594	0.966933621490009
0.969258085117062	0.991420566977592
0.995494409673962	1.01321464952541
1.0212055842791	1.03347819597645
1.04715649578925	1.05343754852262
1.07364827549816	1.07402582362939
1.10030013479793	1.09559581349901
1.12613135237337	1.1177723848269
1.14997719332796	1.13957126972767
1.17114384166992	1.15993937321963
1.19010337549556	1.1786051574331
1.20896159186479	1.19681238865306
1.23140291573152	1.21750699705829
1.26186653044461	1.24469530617622
1.30388271986283	1.28182206168433
1.35776539942209	1.32926944013746
1.41815947417544	1.3815233187016
1.47225668984764	1.42504953140898
1.49970669759652	1.4382267178981
1.47506948469646	1.38849426992761
1.3519845369414	1.22047403075616
1.11732671242818	0.948086306495312
0.796867345555123	0.59764914942482
0.416377770720573	0.19548061182441
0.00162932232285978	-0.232101254026182
-0.421606665239683	-0.658778395847223
-0.827558857568722	-1.05823276135898
-1.19045592026593	-1.40414629828171
-1.48452651893296	-1.6702009543357
-1.68399931917148	-1.83007867724119
-1.76894887069907	-1.87866677779872
-1.76717387310286	-1.84538404496471
-1.70517619169009	-1.75451479152838
-1.60626100953435	-1.63108084017228
-1.49128520076007	-1.4968627332139
-1.37639176427114	-1.36794823268007
-1.27214135701461	-1.25388583538337
-1.18369322845619	-1.15819221253748
-1.11163826933806	-1.0797217994152
-1.05311397428657	-1.01428350068535
-1.0030217592347	-0.956106024768595
-0.955346519561598	-0.89917752926038
-0.904527664840439	-0.838565687294573
-0.846695030629255	-0.771562674831409
-0.780516327768842	-0.698335435989215
-0.707454631709552	-0.621809001087846
-0.631395623963175	-0.546774899102383
-0.557769148769054	-0.478568841201106
-0.492412837797742	-0.421791862324126
-0.440451598330091	-0.379435726645711
-0.405369783756242	-0.352582781724594
-0.388348987068678	-0.34058023469232
-0.387951517898827	-0.34141144109716
-0.400314053863125	-0.352119335193222
-0.419952259990318	-0.369257495994148
-0.440968964535338	-0.389296150331475
-0.458194408062125	-0.408895636661689
-0.467874067778008	-0.425014539283715
-0.467814965700827	-0.434914802462763
-0.457128171891663	-0.43615959005621
-0.435782896426515	-0.426647814163822
-0.40414934109631	-0.404749143414528
-0.362648170679878	-0.369572590122449
-0.311613612445273	-0.321225436171482
-0.251448527048859	-0.260886709470912
-0.183015655440089	-0.190699306307081
-0.108041988054862	-0.113627148820625
-0.0292759778301617	-0.0332977323550228
0.0497571583657873	0.0463273865956817
0.125376058684613	0.121542080073003
0.194527700439879	0.189596221008269
0.255426187641025	0.249210526132801
0.307812455044266	0.300673199071649
0.352791098539217	0.345454888096628
0.392351678198344	0.385498797407723
0.428736995403083	0.422512116881487
0.46384144505062	0.457543166150571
0.498796924593295	0.490877395335188
0.533806400800434	0.522154399057244
0.568221174063817	0.550659716732973
0.600857777023412	0.575767074330548
0.630504782691194	0.597441005961154
0.656467198555784	0.616563226194185
0.678949807902703	0.634841971557608
0.699133156548388	0.654331069909073
0.718887309723917	0.676800255488992
0.740214879560049	0.703173027944766
0.764634226858256	0.733178272899422
0.792682662962086	0.765293934993594
0.823646996460478	0.796994974562001
0.855644813285088	0.825308779188373
0.886141257419528	0.847635629755536
0.91280541200078	0.86266170317226
0.934447493921841	0.871131125457498
0.951765234043856	0.876240907226758
0.967649651126917	0.88341320397629
0.98676412471838	0.899216287867141
1.01419270258298	0.929394189621321
1.05320384914736	0.976286521725359
1.10252617746605	1.03621004865632
1.15392553901891	1.09758739450131
1.19115239644853	1.14072195915309
1.19128220116549	1.14000743342139
1.1225150589075	1.06244155109001
0.943342241846364	0.868613004215167
0.671456960662455	0.579137170217761
0.332169687302978	0.222004181569791
-0.0492091062848628	-0.17479582925674
-0.447368948153865	-0.583272729789831
-0.836999366356826	-0.975436387557481
-1.19278988894654	-1.32329667008768
-1.48943004397581	-1.59886344490844
-1.70160935949743	-1.77414657954775
-1.80650453364303	-1.83725878214963
-1.8200289633807	-1.81500569627486
-1.76575338226924	-1.7301467491558
-1.66599600871135	-1.6072649753379
-1.54202742257007	-1.46812045564336
-1.41093735521017	-1.32872537209304
-1.28401495076132	-1.19833154195773
-1.16657012503762	-1.07997463973792
-1.05889059866712	-0.97202383176219
-0.957926641702679	-0.870207990274804
-0.859280323412695	-0.769656417231945
-0.759103498239014	-0.666605105259552
-0.655595516368707	-0.559594612053159
-0.54987433603717	-0.450071091001677
-0.446018594225364	-0.342287966814793
-0.350189163172735	-0.242502879691586
-0.269067170912204	-0.157673143415432
-0.20814065242938	-0.0939644125861942
-0.170394851310605	-0.0553479109595358
-0.155745266856334	-0.0425558120906559
-0.16124066729452	-0.0526884431718676
-0.18179736399274	-0.079653071181275
-0.211114787133357	-0.11535313909689
-0.242536882831833	-0.151294076202723
-0.269840886803554	-0.180151177476628
-0.287980570203966	-0.1968809155776
-0.293691796890843	-0.199139612249112
-0.285785989798046	-0.187064684885254
-0.264976896835218	-0.162633496879257
-0.233243243602503	-0.12876379900012
-0.192975352610378	-0.0883299315848568
-0.146282374892276	-0.0434060577742561
-0.0946969410270488	0.00496887028427773
-0.0392382438663419	0.056513501212917
0.0193351308506788	0.111153359769336
0.080222353843248	0.168481072183816
0.142318141687599	0.227487454445786
0.204082931383815	0.286623735280975
0.263651427978729	0.344017422688443
0.319192076148359	0.397693928016881
0.369375251968165	0.445836755555649
0.413735636876431	0.487110620013806
0.452759015416358	0.520925800638244
0.487652227568874	0.547528519827783
0.519904460122771	0.567978806427786
0.550844864633539	0.584081465443694
0.58137565015804	0.598189725168749
0.611913045864927	0.612740893572214
0.642447068636926	0.629566153409929
0.67267597136563	0.649318110411132
0.702240983205436	0.671395669591513
0.731002006168857	0.694442412519145
0.759197716471316	0.717133739719437
0.787399431522897	0.738859885760801
0.816317058263787	0.760038074735634
0.846550318090895	0.78196529797176
0.878314426694126	0.8062643128342
0.911198300080188	0.834089675605959
0.944064277162554	0.86541251646674
0.975176501921935	0.898771880176271
1.00257546352877	0.931644007205727
1.02464258752879	0.961232272367386
1.04075029704341	0.985369860645544
1.05180831375613	1.00331980607163
1.06048643104375	1.01632790598523
1.07098748981373	1.0277431542116
1.08830535682664	1.04251070367061
1.11689386965526	1.06583732482684
1.15872164785122	1.10083599433599
1.21090687770974	1.1454318226152
1.26358019452769	1.18964483098882
1.29907487465705	1.21476781312207
1.29353011542094	1.19556418376506
1.21456818578081	1.08291914842007
1.02386793832114	0.859287300122538
0.740004612253979	0.549674355887841
0.387720046692168	0.179086032731341
-0.00824391925145391	-0.227471952331593
-0.423145446464046	-0.644993882285596
-0.832242695832772	-1.0484740401153
-1.21079382824479	-1.41290670880534
-1.53405700458727	-1.71328617134034
-1.77729038574736	-1.92460671070495
-1.91575213261222	-2.02515390401103
-1.951311031741	-2.03362255931353
-1.91634991627655	-1.9738430987485
-1.83215230320536	-1.86752577581266
-1.719399365001	-1.73494996216898
-1.59540327808441	-1.59276669342971
-1.47267790289187	-1.45313483250342
-1.35862689219751	-1.32367680433431
-1.2560796892647	-1.20787218416136
-1.16438658776216	-1.10572028391462
-1.08071592844154	-1.01466023281823
-1.00124577651277	-0.930691542699608
-0.922173187622758	-0.849547671784852
-0.840611570427018	-0.767806443647218
-0.755391284400164	-0.683769518418212
-0.667610581222093	-0.597885742650263
-0.580655115374596	-0.512637736313821
-0.49949942546187	-0.431948151878816
-0.42943947291443	-0.360182005312102
-0.374721813967381	-0.301004778925771
-0.337577215390601	-0.256563829043898
-0.317903955380584	-0.227299654487333
-0.313506679444016	-0.212271833546915
-0.320646071916017	-0.209565544822183
-0.334667752043429	-0.216448391038944
-0.350555053372549	-0.229370858532591
-0.363412722599985	-0.244092038544206
-0.36893974998768	-0.256034264379139
-0.363846860868061	-0.26081472097631
-0.346147473230631	-0.254826661681898
-0.315268262046859	-0.23571940952575
-0.271954374783364	-0.202736789393421
-0.218037342773467	-0.156905064090854
-0.1561643798957	-0.100910404997003
-0.0894822324217365	-0.0385069112994852
-0.0212087278990238	0.0264293087704836
0.0458638897186344	0.0908315501152327
0.109777847945182	0.152980820437816
0.169587266858682	0.212494133956446
0.225246753067043	0.269881972444574
0.277279258353709	0.325941419547928
0.326375281616647	0.381150773870585
0.373062661683506	0.435129928429212
0.417555105565907	0.486369737078907
0.459828259880748	0.532508636323533
0.499837078308079	0.571197096402775
0.537700418889571	0.601172691479193
0.573733336093863	0.62292685216053
0.608338849278634	0.638608487067163
0.641862995353001	0.651393391269161
0.674514340124828	0.66474423504323
0.706401562526951	0.68170256400116
0.737668706261991	0.704255917739915
0.768604524941172	0.732932787718695
0.799591685347705	0.766752713632217
0.830896418203301	0.803550984487873
0.862450608484417	0.840608304233603
0.893781834868798	0.87541047416311
0.924115374830605	0.906239296245766
0.952563250149178	0.932330452440899
0.978350169384178	0.95366356423116
1.00110358764587	0.970749687929073
1.02119764098538	0.984687541950865
1.04002594292324	0.997427092750763
1.06002987201562	1.01198280929985
1.08436880588652	1.03230643357646
1.11620417012288	1.06252764903188
1.15759656789069	1.10539362354308
1.2080199962751	1.16004107875069
1.26263188726401	1.21967185097929
1.31077604196857	1.27015541665616
1.33554604782798	1.29061889353806
1.31528735955179	1.25648275097104
1.20666391509787	1.12413320767837
0.994957333924804	0.886675032379505
0.702618322875321	0.568343762642093
0.352097588792151	0.1933749360338
-0.0341541614819768	-0.213995909877717
-0.433686221104331	-0.629533237524796
-0.824047883232182	-1.02900150933978
-1.1827884410228	-1.388165187755
-1.48745718763345	-1.6827887352028
-1.71560341622141	-1.88863661411553
-1.84477641994394	-1.98493302946641
-1.87711679837618	-1.99246525917635
-1.8416227786895	-1.93436049444936
-1.75770056832312	-1.83085393827946
-1.64395337103423	-1.70060368123945
-1.515871655921	-1.55838397944263
-1.38497457624237	-1.4144533768024
-1.25899290344895	-1.27521286120073
-1.1425077838819	-1.14438058624046
-1.03757284954089	-1.02401949557299
-0.944156181353598	-0.91512293990439
-0.860535657634674	-0.817791857802597
-0.783847750124227	-0.731245955818503
-0.710872370868209	-0.653955927839224
-0.638982603619405	-0.584018693725509
-0.567013883734457	-0.519651587792037
-0.495702221412426	-0.459635749213587
-0.427506727709332	-0.40361502608161
-0.365934880921805	-0.352191138274654
-0.314608926423108	-0.306775209561726
-0.276302871233084	-0.269173472689943
-0.252214934731839	-0.240967871703122
-0.241664389623235	-0.222871272722441
-0.24220276429234	-0.214244157575156
-0.250044318074166	-0.212899606551677
-0.260711472933685	-0.215319656997592
-0.26974136777404	-0.217347482364584
-0.273309478918388	-0.215158034037682
-0.26868441493817	-0.206087079804468
-0.254433161077916	-0.188972193274036
-0.230314458681907	-0.163914750726811
-0.19692753056424	-0.13168968737574
-0.155316697330153	-0.0932070595200732
-0.106712160109012	-0.0492713046481642
-0.0524592730657532	-0.000641231468252234
0.00592993716501168	0.0517837667541262
0.0667269298692969	0.106908460778987
0.128061855020686	0.163636268704953
0.188137659468917	0.221104077140481
0.245476659320201	0.278682424447015
0.299110693509566	0.335776274649841
0.348683609442381	0.391694429460027
0.394450974990718	0.445767312820454
0.437162580600131	0.497591939623447
0.477830018748775	0.54717239424265
0.517402396737885	0.594860613866395
0.556440273242123	0.641122272658669
0.594937408720042	0.686223036603422
0.632376634297882	0.729982067003786
0.667994408677555	0.77172042755579
0.701137259585293	0.81043602279519
0.731557246756876	0.845170477946732
0.75955340328953	0.875424540959248
0.78594987607283	0.901394624418449
0.811908591545257	0.923951529596865
0.838573626240213	0.944434219030867
0.866647932155249	0.964284733659153
0.896092274713538	0.984547092545749
0.926078225893691	1.00539724673581
0.955222354036845	1.025961717258
0.982111178930973	1.0446611182746
1.00607749631416	1.06015128338404
1.02800444250157	1.07261468173282
1.05072617181439	1.08476462882157
1.07858634055221	1.10174227981991
1.11596732068757	1.12939568972362
1.16497483394283	1.17113981630109
1.22282309158788	1.22432807180816
1.27975739735628	1.27756512791466
1.31847870284575	1.31039090224792
1.31586499074015	1.29616350775311
1.24108974283295	1.1883848236496
1.05709261861636	0.967904393505257
0.781692779097124	0.659770331780827
0.439108853852844	0.289030752937062
0.0535594724611268	-0.119266228565289
-0.350736735500425	-0.540072498265478
-0.749561140454205	-0.948339941702755
-1.11869511282261	-1.31902044441637
-1.43392002302803	-1.62706589194557
-1.67101724149287	-1.84742816982961
-1.80576813863951	-1.9573023195881
-1.83978537911947	-1.97346143487206
-1.80321168178043	-1.91943607493679
-1.7162956308482	-1.81683582235979
-1.59912131007418	-1.68634723393545
-1.46888573171559	-1.54489159707399
-1.33839854111589	-1.40432983723351
-1.21562815116197	-1.27147409913593
-1.10401834691356	-1.14895156705301
-1.00330685924905	-1.03642600956294
-0.910658516653623	-0.931786506864665
-0.822003760285715	-0.832131203363512
-0.733484117418765	-0.734616999870187
-0.642806406038861	-0.637318017525927
-0.550160029826633	-0.540030865206715
-0.458374181786988	-0.444708578552679
-0.372248093618849	-0.355261356315873
-0.29730195887298	-0.276697362300382
-0.238383168334085	-0.21381181378353
-0.198539850018773	-0.169834620723239
-0.178396473941555	-0.145453086397122
-0.176087289500424	-0.138526735639094
-0.187677070296462	-0.144625382909982
-0.207915411711334	-0.158173715840141
-0.231111728676515	-0.173727082080325
-0.251926080700482	-0.186927870921711
-0.265941612147213	-0.19489246612626
-0.269988314515717	-0.196040654521391
-0.262274460252906	-0.189615044692262
-0.242394599734461	-0.175249796593429
-0.211230861300414	-0.152830834180695
-0.170695276624972	-0.12258192993797
-0.123251181090917	-0.0851295287618561
-0.071281146234824	-0.0413728423829371
-0.0165357864986143	0.00783415359163796
0.0400965745210946	0.0619657014905573
0.0984317384414395	0.120810477290717
0.158567931223212	0.184132785166771
0.220435792912668	0.251265371894947
0.28350816014284	0.320915818025063
