# Supplementary material for: A multiwavelength photoplethysmography dataset with blood pressure and heart rate reference measurements
Source: Data Brief. 2025 Nov 14;63:112284. doi: 10.1016/j.dib.2025.112284 (PMC12682042; doi:10.1016/j.dib.2025.112284)
Supplement: Supplementary file 1 [file mmc1.zip › ppg_csv/ppg_subject_108.csv]

IR_PPG	Red_PPG
-1.65686393820235	-1.61205953891009
-1.61873987238157	-1.57368126296932
-1.54936392904363	-1.50574279445216
-1.45794869529153	-1.41684640791883
-1.35370675822825	-1.31539105671265
-1.24585070495679	-1.20977569417694
-1.14359312258015	-1.10839927365501
-1.05614659820132	-1.01966074849019
-0.992766647330831	-0.95238421955225
-0.948327302756812	-0.905045120484462
-0.917553273980229	-0.873430379401917
-0.896447582011128	-0.853044758547663
-0.879666239422643	-0.83747838696453
-0.86149866519103	-0.819692529046799
-0.837110046795885	-0.793689571651993
-0.803640495786163	-0.755949917305021
-0.76077572537157	-0.706165543868543
-0.710589886807525	-0.647235124715114
-0.656727496804615	-0.584604088441413
-0.603274927761718	-0.52492195104028
-0.553799579629619	-0.474202243543052
-0.510854894460098	-0.436081764255385
-0.475901348867023	-0.410884172990305
-0.449411018843261	-0.395874955353663
-0.431002619848956	-0.386579219272649
-0.419621971121604	-0.378607695876983
-0.413843453400103	-0.369225365933357
-0.412216910346269	-0.35798597855564
-0.413440539348752	-0.346201889550161
-0.416273394283195	-0.33569188246592
-0.419332528568949	-0.327594360244308
-0.420983396700683	-0.321791817852303
-0.419450629500541	-0.317000605195831
-0.413117642253167	-0.31124558566853
-0.400870759448956	-0.302472099882117
-0.382349708594597	-0.289193512449151
-0.3580067217092	-0.270933756988336
-0.328960361969101	-0.248193938654717
-0.296712734750525	-0.222031788211416
-0.262799863765888	-0.193569796549008
-0.228422888871934	-0.163645690652667
-0.194151668988392	-0.132730656935718
-0.159843206908554	-0.101100955995469
-0.124863835508333	-0.0690122843847696
-0.0885548056940938	-0.0366983536755744
-0.0506875021072203	-0.00421983407407622
-0.0116532157401392	0.0287589300108103
0.0276422432022393	0.0630322371372362
0.0660642881330263	0.0994714407359879
0.102575070553769	0.138334996852298
0.136469524864267	0.17880194741173
0.167467334930453	0.219013143666475
0.195655450786483	0.256468705009315
0.221301047284984	0.28860928821247
0.244623536873459	0.313496765487119
0.265671294649667	0.330469342373067
0.284392120928042	0.340567183969631
0.300836531248182	0.346453429708976
0.315352000521541	0.351651256670956
0.328669982209437	0.359320241515468
0.341824786570021	0.371236224183859
0.355896773095111	0.387530035744793
0.371675583627592	0.40716903826942
0.389407096048362	0.428660764812145
0.408743534633348	0.450440803425989
0.428888573473713	0.470912870346665
0.448867202146447	0.488569299351428
0.467858862066415	0.502504540017273
0.485490562432414	0.513043275046282
0.501959895356464	0.521796430667349
0.51792861024796	0.530901916186156
0.534240786333792	0.542032748735418
0.551617364393023	0.555885786720811
0.570443131946816	0.572304722799584
0.590670439010165	0.590716241523719
0.611847767170476	0.610478373232822
0.633271297367014	0.631003927932674
0.654179601570444	0.651783721386122
0.673879444312471	0.672367548677254
0.691795206132473	0.692273926347003
0.707528520236758	0.710893811422841
0.720996791278495	0.727543737352074
0.73264240045086	0.741745410860495
0.743643995667445	0.753677030523106
0.75603544194698	0.764655257700627
0.772585675196161	0.777386765514032
0.796221387396303	0.795577412637998
0.828786462874894	0.822448902889179
0.869174524736148	0.858145728550612
0.911335790055804	0.89698204296435
0.943078517470753	0.926062971743823
0.946649982071186	0.92638499025254
0.885970062667396	0.862387671421449
0.734513985009953	0.711110602533381
0.510975623817483	0.490745302476999
0.234048853808614	0.219483290140968
-0.0775724502980253	-0.0844839155860511
-0.405194413783807	-0.402964795815395
-0.730123161930105	-0.7177678316584
-1.03366482001829	-1.0107015042264
-1.29712551332973	-1.26357429463074
-1.50181136714581	-1.45819468398276
-1.62902850674789	-1.57637115339378
-1.66866769114325	-1.60935560826108
-1.65025509998462	-1.5878816386567
-1.59556053104383	-1.53088084806206
-1.51020617454156	-1.44446461816485
-1.40306992693617	-1.33732293497837
-1.28302968468599	-1.21814578451595
-1.15896334424938	-1.09562315279091
-1.03974880208467	-0.97844502581654
-0.934263954650205	-0.875301389606173
-0.851386698404334	-0.79488223017312
-0.795200442536058	-0.742596125366951
-0.750584745736061	-0.706377798645577
-0.713396686796903	-0.680630964798266
-0.678918575221779	-0.658057079031206
-0.642811453005664	-0.631465341452263
-0.602190351622872	-0.5957577861981
-0.556416723910889	-0.549427550275141
-0.507224457542613	-0.494955147845745
-0.458045464996798	-0.437907772807133
-0.41281066694137	-0.38510246015704
-0.374767595171509	-0.34254729926767
-0.345751780641248	-0.31381308758628
-0.326026846209739	-0.299231495029809
-0.31456005602046	-0.296087476268476
-0.309524497157848	-0.299729215824414
-0.308841292559396	-0.305199691238918
-0.310597460360683	-0.30868962803925
-0.313242595364959	-0.308235996259819
-0.315594368548368	-0.303585566660193
-0.31673500928739	-0.295507377029876
-0.315862757910439	-0.284973508377948
-0.312167665655771	-0.272587471915526
-0.304803863962569	-0.258380802897182
-0.29294641173629	-0.241846550574494
-0.275882484188939	-0.22210474476549
-0.253134868962721	-0.1981793981475
-0.224602097338566	-0.169302056596431
-0.190661394789471	-0.135187521020342
-0.152204335991927	-0.0963272162742924
-0.110590379596358	-0.0542316982953415
-0.067508538262936	-0.0113868774099427
-0.0247354824454941	0.0292743778376189
0.0162210312453624	0.0652817205290343
0.0545095666143816	0.0955358571266131
0.0901072486122249	0.120778006755637
0.123585826476723	0.143355011671777
0.155627109483936	0.166357686651207
0.186647480784158	0.19247018883411
0.216745308132198	0.223009228740356
0.245931983016608	0.257556569098716
0.274400691793544	0.294281196998754
0.302572549571845	0.330725784189758
0.33088612187782	0.364652872893007
0.359483499433998	0.394619816286371
0.38799594192252	0.420169498887336
0.415576262106328	0.441720798355873
0.441159725580249	0.460289893328356
0.463827888027094	0.477099530517212
0.483133720530952	0.493247437532767
0.499297329598733	0.509657913590886
0.513232266991454	0.527223803324186
0.526353781998909	0.546835572671246
0.540155808307745	0.569095086141804
0.555698268670072	0.593816354766629
0.573291336162837	0.619740136980206
0.592565621460716	0.644820012877615
0.61285568668698	0.667036956197743
0.633627525673675	0.685346575389345
0.654687584780661	0.700196880715886
0.676113610596121	0.713263892128422
0.698011796693339	0.726622705325786
0.720243763224155	0.7419010574753
0.742281811901645	0.759791067092107
0.763308757419679	0.779998084629734
0.782584217256023	0.801632437759302
0.799981049668433	0.823973547255458
0.816504512133593	0.847246455052506
0.834547362637841	0.872976158116856
0.85758031877847	0.903707442032668
0.889044143750825	0.941987735084862
0.930464364166697	0.988585465602166
0.97918657984554	1.04023006967592
1.02647510741418	1.08762078369668
1.05688887808915	1.11480194828478
1.04570389369537	1.09964932659468
0.942998772912582	0.993011317844601
0.755524028014339	0.799778888473248
0.50199495987089	0.539521023231725
0.20112686935249	0.231806706871138
-0.128364942670609	-0.103795075857409
-0.467765175328153	-0.44771534020281
-0.798358527749888	-0.78038510141396
-1.10142969906556	-1.08223537473975
-1.35826338840492	-1.33369717542909
-1.55014429489771	-1.51520151873085
-1.65835711767368	-1.60717941989395
-1.67742041271475	-1.61946778291138
-1.6445963257055	-1.58970562853984
-1.57906017064214	-1.51946030350074
-1.48918755939329	-1.42060540296168
-1.38408886836106	-1.30501452209024
-1.27287447394756	-1.18456125605402
-1.16465475255491	-1.0711192000206
-1.06854008058523	-0.976561949157571
-0.993640834440623	-0.912342950406359
-0.946044930089464	-0.871403899354182
-0.915385135512073	-0.846235537249946
-0.89741945857464	-0.831378488807677
-0.88651316003745	-0.821116375544117
-0.876624597786758	-0.810366942572343
-0.862352052330242	-0.79523448616293
-0.839846167403275	-0.773265472886963
-0.807392064135726	-0.743454384393697
-0.765493831926311	-0.706030268027793
-0.716435693001639	-0.662151894261789
-0.663532118442756	-0.613672553397209
-0.610419637614775	-0.563003569877799
-0.560608886956227	-0.513005641174267
-0.51719467225526	-0.466821908015427
-0.482521160760357	-0.42753971815418
-0.457773105787855	-0.397595654766425
-0.44265123958399	-0.378042327795773
-0.435337737557156	-0.367982364312365
-0.432885677930565	-0.364532131276069
-0.431979792463552	-0.363596018998169
-0.429778486118283	-0.361239272830189
-0.424465582240754	-0.35487559368153
-0.415341287086714	-0.343664711864012
-0.402553989084467	-0.328150727261323
-0.386667108418168	-0.309564742459525
-0.368234503451575	-0.289200547710482
-0.347488058826191	-0.268049896661709
-0.32418817251713	-0.246618754812243
-0.297686141308782	-0.224755937685219
-0.267196158440201	-0.201538756583741
-0.232151052483768	-0.175445163198544
-0.192487491680442	-0.144978289367543
-0.148803377918052	-0.109573052772831
-0.102363850356771	-0.0702188720698306
-0.0549344170369422	-0.0292751679776564
-0.00846438624030216	0.0104699546772791
0.0353159072076732	0.0469303245560584
0.0752520087009356	0.0794638134389813
0.110923577605107	0.108906830957658
0.142584229410298	0.1369441147265
0.171011340243205	0.165247033356716
0.197336210819993	0.194818093286605
0.222825391410474	0.225708973827055
0.248619099978173	0.257095284078993
0.275461881793602	0.287620281706838
0.303457460950903	0.315901721331286
0.331951566323674	0.341048928967064
0.359706181139584	0.363035364832409
0.385400913953061	0.382814913804852
0.408218168885154	0.40205376066973
0.428169080053026	0.422494350125428
0.446031783392917	0.445211492297525
0.463021724655437	0.470095068605101
0.48037310008057	0.495819619307637
0.498961209174071	0.520376839715426
0.519054461309211	0.541996658398066
0.540281084210843	0.560039746986694
0.561871510910714	0.575308497801125
0.583087956429839	0.589511589425275
0.60357985334272	0.604271032315078
0.623459114046406	0.620359743264297
0.643109107752335	0.6375804668738
0.662896696068525	0.655224982631259
0.683005837798102	0.672738628017033
0.703481472126939	0.69016512602162
0.724344251497529	0.708106880010992
0.745582096206169	0.727253146728029
0.766963912089762	0.747822814435959
0.787824868909927	0.769327624231874
0.807083632640161	0.790780255053871
0.82362777910741	0.811078784877986
0.83696485482152	0.829358237307233
0.847895994673984	0.845419191205888
0.8588942200363	0.860317497760746
0.873860367914572	0.876749204775291
0.897082440936007	0.898563147522826
0.931428891153401	0.929044815353873
0.976034639408166	0.96826569388315
1.02407550925487	1.01041033273161
1.06156052557629	1.04230999943594
1.06812443104421	1.04424796208203
1.00411851691956	0.976345313889799
0.838729561434688	0.811557998185671
0.59340083779641	0.570513168707137
0.289575619211557	0.273837979191692
-0.0513028211130448	-0.0578404166231685
-0.407791209970569	-0.403894864999951
-0.758446274154189	-0.743698212201163
-1.08182474045708	-1.05662330448931
-1.35648333567241	-1.32204298812689
-1.56097878659335	-1.51933010937642
-1.67386782001309	-1.6278575145004
-1.68949834320884	-1.64095243819984
-1.66446524604446	-1.61293861746129
-1.59705505906254	-1.54476522338971
-1.49880143902993	-1.44712051503617
-1.38123804271345	-1.33069275145171
-1.25589852687996	-1.20617019168739
-1.13431654829628	-1.08424109479428
-1.02802576372926	-0.975593719823423
-0.948559829945741	-0.890916325825882
-0.899893526538945	-0.834288401663603
-0.866049489202018	-0.792830857194616
-0.843194449809595	-0.765486916975203
-0.826559641630322	-0.749424700705191
-0.811000137241208	-0.739590486869293
-0.791817133401088	-0.729331517840333
-0.765602672182324	-0.712098725363314
-0.730842224898322	-0.683567719594318
-0.688086430186417	-0.643013841413874
-0.639616458502193	-0.593225154601274
-0.588732071356679	-0.539249490226991
-0.538975707368129	-0.486744675379948
-0.493554088324188	-0.440508381677677
-0.45502152610261	-0.403505493743085
-0.425137804683992	-0.37658940894166
-0.404774742756278	-0.358919328694808
-0.39384938186951	-0.348782025202838
-0.391348459902009	-0.344314529219458
-0.395471615346701	-0.343772320231024
-0.403838115983407	-0.345379352144559
-0.413695076317494	-0.347076717145396
-0.42213270510641	-0.346551856965968
-0.426338342735004	-0.341658306289739
-0.423903825217738	-0.330959347752563
-0.413163958051469	-0.314063238106578
-0.393500416013299	-0.291584496943008
-0.365512881817754	-0.264778656031537
-0.330935937988624	-0.235044474554472
-0.292257456491281	-0.203479763847378
-0.252133762379012	-0.17066336368883
-0.212748604588388	-0.136735735603637
-0.175295869359755	-0.101615307193294
-0.139800391796679	-0.0651642648372665
-0.105358061304881	-0.0273018423490025
-0.0706789098409282	0.0118585508493326
-0.0347192864664222	0.0518434559019563
0.00285335506404911	0.091776557964713
0.0415533182898956	0.13056834872446
0.0803178274650937	0.167224522015721
0.117926191510649	0.201099211337414
0.153412940988919	0.232012781979473
0.186320974505054	0.260221749943978
0.216690684911584	0.286282514717927
0.244826020525876	0.310885581955767
0.271024990066293	0.334683339958844
0.295455547317956	0.358090275136024
0.318230510034238	0.381129630146921
0.339577143280908	0.403483845207056
0.359915776604604	0.424752459050457
0.379744373518559	0.44470798718365
0.399424966606674	0.463376855197459
0.419080952037265	0.480949945074492
0.43866813637031	0.497634555822908
0.458079982574155	0.513605108924719
0.477200862270142	0.529101170901996
0.495945512662857	0.544452770640744
0.514306648536361	0.559880665834955
0.532395303527182	0.57531825501422
0.550446595274291	0.590495611122152
0.56875792594862	0.60516160552141
0.58758023609548	0.619195588983917
0.60704451251897	0.632556800117007
0.627160802879216	0.645200018975567
0.647865766315339	0.657104821619201
0.669096943583607	0.668449354425645
0.690846622034854	0.67976992060042
0.713108538063518	0.691902422439002
0.735676612571978	0.705634103602432
0.757900486390223	0.721200863782915
0.778673533714799	0.737958658483338
0.796855148759095	0.754590371805829
0.812009323825428	0.769965177496588
0.825126149102295	0.784313084387803
0.838955856959309	0.799975076254319
0.857628392161471	0.821046854982723
0.88536068589285	0.851799156235122
0.924322362794759	0.894216794953346
0.972136072152456	0.945303775576273
1.01984685904233	0.995139375611019
1.05131969598612	1.02664623285747
1.03947025037974	1.01376764140548
0.92863802596892	0.902410585366825
0.72709793003707	0.700186171600636
0.455849287338761	0.428474954866328
0.135891422628561	0.108657489923323
-0.21177633933896	-0.237885668468958
-0.566154673809235	-0.589773965551094
-0.906244256027695	-0.925626846563664
-1.21104576123977	-1.22406375674725
-1.4595598646909	-1.46370414134242
-1.6307872416265	-1.62316744558977
-1.70372856729201	-1.68107311472987
-1.70231451169312	-1.67115258346169
-1.65069891569842	-1.61546706326018
-1.55935880289447	-1.51971332794099
-1.44070225590957	-1.39668050370453
-1.30713735737203	-1.25915771675118
-1.17107218991014	-1.11993409328135
-1.0449148361522	-0.99179875949542
-0.941073378726507	-0.887540841593794
-0.871624207959386	-0.819690502651408
-0.827109715736622	-0.776322069173992
-0.799451887467344	-0.748580721927276
-0.783645279342569	-0.731970972193721
-0.77388980336677	-0.721450339554886
-0.764296568363594	-0.712010900052351
-0.749745941190788	-0.699206425047853
-0.726776969806308	-0.679593975767947
-0.694192939935283	-0.651148184562993
-0.653097072718166	-0.613644747167554
-0.606369902765025	-0.568838786187066
-0.557887417659402	-0.520221800610688
-0.511755670904702	-0.472318790917636
-0.471646842355951	-0.429713922426596
-0.440256042514591	-0.396099973194498
-0.418943780026929	-0.373543588406327
-0.407660711541847	-0.362051478797514
-0.405188978758328	-0.359596183778793
-0.409576397502022	-0.362742411230723
-0.418524797044708	-0.367728674064337
-0.429577199720422	-0.371603086404634
-0.440164906784065	-0.372931443082565
-0.447710181590438	-0.371722077636776
-0.449884853495692	-0.368587114163738
-0.444942037345242	-0.363598483031598
-0.431982080262621	-0.355516819817158
-0.41106474509799	-0.341934027214372
-0.383141574356963	-0.320379116968694
-0.349843283218428	-0.289787676479363
-0.313144723964541	-0.251427248957697
-0.274931601462547	-0.208686767956456
-0.236579583502298	-0.165844825859749
-0.198697918283001	-0.126502093939971
-0.161177210529731	-0.0924493808496188
-0.123556998349175	-0.0634103843788335
-0.0854981125359645	-0.0375313763149351
-0.0470717890636143	-0.0121742158930667
-0.00873629807722632	0.0152841608998319
0.0289034164471445	0.0466986252356082
0.0653456228595529	0.0825369925142057
0.100309474577348	0.121711797265633
0.133694229247879	0.161998252030926
0.165433348493153	0.200771119655931
0.195376679327369	0.235769960240855
0.223302528032373	0.265687100881215
0.24903057832239	0.290405410362457
0.272557507428858	0.310846634915849
0.29416154499317	0.328550068037785
0.314434049306798	0.345191083796586
0.33420472078783	0.362185743228198
0.354343626694841	0.380452357180494
0.375480112994714	0.400354402473391
0.397759267861323	0.421785432285396
0.420752813817011	0.444328663624215
0.44357517720227	0.467416630346555
0.465189481095245	0.490455167243603
0.484804717610711	0.512890586527384
0.502223016690262	0.534181720035034
0.517998228703907	0.553732975017837
0.533293750829217	0.570969413859192
0.549443308897926	0.585636701790872
0.56740967169802	0.598173068727884
0.587417575997326	0.609893356768258
0.608921114170149	0.622730548844473
0.630897074666815	0.638508245537521
0.652322154327931	0.658106550038959
0.672644621416528	0.681058393679896
0.692043664767896	0.70582283456594
0.711295027098507	0.730512049375064
0.731247023538126	0.753634046523417
0.752178062355373	0.774500372068418
0.773427067197704	0.793160210812349
0.793568737012921	0.810002642651426
0.811130357714997	0.825432657233033
0.825558997771731	0.839968585091134
0.838002975797295	0.854705729363406
0.85153223736268	0.871713673036276
0.870529018833803	0.89392292247318
0.89909472408569	0.924165980411194
0.93863126605771	0.963204069976994
0.985217001738873	1.00719188693684
1.02772298181896	1.04562682782683
1.0476976690093	1.06093189806359
0.991637799695431	1.00337074209222
0.836648749239438	0.844494591068088
0.602516353869745	0.605014420326182
0.309026449814779	0.305641205201485
-0.0240351266970366	-0.0329140789710213
-0.376882539437277	-0.389940456856353
-0.729729952177517	-0.744726953119527
-1.06279152868933	-1.07656259242556
-1.3562814327443	-1.36473639943947
-1.59041382811399	-1.58853739882627
-1.74540287856999	-1.72725461525099
-1.80146274788386	-1.76981601976407
-1.78625991151555	-1.74334730085713
-1.72909238468979	-1.67154461226912
-1.63571159413696	-1.56581315619925
-1.51690388317542	-1.43755813484672
-1.38345559512351	-1.29818475041074
-1.24615307329957	-1.15909820509052
-1.11578266102197	-1.03170370108526
-1.00313070160903	-0.927406440594172
-0.918983538379114	-0.857590671132049
-0.867572813640731	-0.811841810085538
-0.830704326707676	-0.78023227446633
-0.804226525419602	-0.756086887048631
-0.78322687484936	-0.732651656331873
-0.762557159587163	-0.70463731952258
-0.737666350437345	-0.669437704774358
-0.705550954172831	-0.627574628997333
-0.665533660642474	-0.582224949760006
-0.619533144586598	-0.537998611618734
-0.571625175527756	-0.499377418302549
-0.526984267128158	-0.469328852547445
-0.49053489827161	-0.448604530522581
-0.465731148125689	-0.436039665301084
-0.453805694248734	-0.429660084803436
-0.453663887403511	-0.427895450655108
-0.462391546146444	-0.430202170099545
-0.476141844279263	-0.436778034680248
-0.491048243840757	-0.447555225092518
-0.503877646311546	-0.461147753976238
-0.51232932291081	-0.474479344018476
-0.515018907884826	-0.483394196569396
-0.511272671638344	-0.483950455611837
-0.500905936476005	-0.473739729500665
-0.48408202473399	-0.45261504110988
-0.46126553951606	-0.422514088331877
-0.43323124916123	-0.386489280948974
-0.401008400014786	-0.347478124637856
-0.365675064767277	-0.307547965225772
-0.328083116772183	-0.267883361393988
-0.288692546045683	-0.229105764592322
-0.247654390841113	-0.191495949380844
-0.205120087571515	-0.155061734629765
-0.161562579932719	-0.11955672442716
-0.117855686554649	-0.0845135783317298
-0.0750623368214107	-0.0493046342645517
-0.0341199038442707	-0.0132976620544074
0.00439594194349982	0.0238250082828985
0.0403654727941168	0.061619787607265
0.0740693766020378	0.0986381238032258
0.106025274243667	0.132877747557367
0.136807406538279	0.162882025006975
0.166908138259775	0.18876257304111
0.196614192180157	0.212357468603747
0.22589342046989	0.236392648252466
0.254391753964959	0.263237437099789
0.281599062430046	0.293930617066322
0.307096071320901	0.327811392102104
0.330724055942047	0.362826656706324
0.352575326747003	0.3963657394793
0.372873717146872	0.426216379208684
0.391901400730011	0.451208018514576
0.410011590264791	0.471396385640536
0.427652605428476	0.487903179246678
0.445343768019336	0.502522623330009
0.463587170652756	0.517192619340746
0.482739376409322	0.533440414879276
0.502902564496932	0.551900452225701
0.523890209648994	0.572106988560286
0.545295375795958	0.592753330813078
0.566638862291047	0.61228908487302
0.587516128345702	0.629593681093027
0.607691072321031	0.644558814881328
0.627160104048698	0.658308797453298
0.646206250281275	0.672821644801804
0.665380835372397	0.690106304484224
0.685346081029115	0.711375518377749
0.706622741953184	0.736608677319736
0.729385786180386	0.76461678448419
0.753404060785891	0.793476359163232
0.778114962504276	0.821101764385749
0.802786020484211	0.845744399585512
0.826684053955121	0.866323938113066
0.849156896049319	0.882558490596288
0.869612412672712	0.894888473268427
0.887497334367751	0.90429601104746
0.902388878174943	0.912133942890025
0.914288490997016	0.920010303039942
0.924135077425762	0.929807250868537
0.934307024982704	0.943850032893372
0.948652554860211	0.964983005126107
0.971631677179648	0.996049681931425
1.00645849291004	1.03838088516927
1.0525540143847	1.08947469865385
1.10302982081026	1.14076181932728
1.14321552272739	1.17666428378525
1.15132077631743	1.1675853257034
1.08538237637726	1.05712398162287
0.911654108843837	0.855222570635375
0.652366765327266	0.581729381965495
0.329751137437665	0.256492704837817
-0.0339619832148494	-0.100639171523075
-0.416541805020163	-0.469817957892597
-0.79575753636816	-0.831195365046162
-1.14937838564873	-1.16492310375919
-1.45517356125174	-1.45115288480708
-1.6909122715671	-1.67003641896527
-1.83436372498468	-1.80172541700917
-1.87468163971858	-1.83729415421981
-1.85101033854223	-1.81412364547692
-1.7864807935558	-1.75086027062595
-1.69081954257323	-1.65687625673344
-1.57375312340848	-1.54154383086595
-1.44500807387549	-1.41423522009001
-1.3143109317882	-1.28432265147219
-1.19138823496056	-1.16117835207902
-1.08596652120652	-1.05417454897705
-1.00777232834002	-0.972683469232829
-0.960799021033446	-0.920560086592111
-0.928732761363849	-0.882667375885957
-0.906147240345042	-0.85548297190975
-0.886881419236472	-0.834188544538194
-0.865162308010022	-0.81337159220032
-0.836824069732964	-0.788311556616821
-0.800190359566881	-0.756268138827385
-0.75629626662682	-0.717139230283072
-0.708390950573466	-0.673257967663207
-0.660886592073286	-0.62847775766186
-0.618119747093764	-0.586880954068735
-0.583355025900143	-0.551605900368932
-0.558269877089786	-0.524246770356095
-0.542888858791511	-0.504877990121613
-0.535849793904029	-0.492416906449192
-0.534913703794238	-0.485059306157387
-0.537561130144765	-0.480670357713464
-0.541454255982712	-0.477150915442284
-0.544666171134198	-0.472836038229091
-0.545735103946023	-0.466842278370186
-0.543647644395203	-0.45917215236738
-0.537827927603836	-0.450500506350849
-0.52815016554588	-0.441790801524284
-0.514909701691051	-0.433835055020435
-0.498653796330528	-0.426705705617596
-0.47986114154177	-0.419330842896953
-0.458615674999203	-0.4095189623987
-0.43450446111012	-0.394548183514776
-0.406857621695617	-0.372102413506028
-0.375171832734743	-0.341118178154454
-0.339423821043171	-0.302178104675803
-0.30013591001895	-0.257369857957076
-0.258240653684157	-0.209702724969852
-0.214851323450526	-0.162253328080932
-0.17105287255204	-0.117352866603646
-0.127778037319675	-0.0761524113473979
-0.0857383977102712	-0.0386963804462096
-0.0453669316756868	-0.00437370527125497
-0.00678517964139847	0.0275914342695349
0.0301626444960543	0.0579259326001259
0.0657583462805958	0.0873896494336049
0.100172633160429	0.116885024845687
0.133312434859438	0.14732736004481
0.16484461231337	0.179255619684333
0.194314740770823	0.212411840321433
0.221288646486265	0.245589691660237
0.245481672239751	0.276878522794896
0.266855277597089	0.304241521005134
0.285706809373162	0.326264041801305
0.302736818572022	0.342805083853364
0.318989445130929	0.35522271210423
0.335584831182134	0.365938274003718
0.353311533260497	0.377441778232776
0.372294284623459	0.391235841890958
0.391942331054315	0.407333164630324
0.411225880869192	0.424573433422309
0.429179114226537	0.441501975673273
0.445427688561785	0.457339768171655
0.460483741993793	0.472588952267642
0.475620572258842	0.488901748356888
0.492350158442125	0.508221977365951
0.511764363587591	0.531668305525681
0.534082098562969	0.558779461302486
0.558589189350696	0.587535321127398
0.583935031664264	0.615123335172762
0.608619609831451	0.639045786839463
0.631466074504023	0.658081755688371
0.651932983532515	0.672686746201463
0.670206265312414	0.684594451914229
0.687052497007595	0.695866150388032
0.703492415559067	0.70804880877545
0.720455942719223	0.721909336240216
0.738543975289267	0.737617687778009
0.757904967642153	0.754974364620277
0.778187655038683	0.773498400790951
0.798551531108783	0.792408121664528
0.817786557335212	0.810657740534643
0.834660760086894	0.827230992064158
0.848566268624417	0.841684580548295
0.860282998621254	0.854738509859147
0.872389952536261	0.868632626288878
0.888829278380962	0.886886811035085
0.913448139405884	0.913092019478792
0.947736694276035	0.948616820365245
0.988297962943239	0.989774247659525
1.02488889953147	1.02565205486414
1.04003178759762	1.03790439990889
0.984008874491975	0.982180193826096
0.829121997082267	0.828294685576364
0.595143948229303	0.596178540157687
0.301847520793897	0.305762422568052
-0.030994492363136	-0.0230230021945489
-0.383609298380983	-0.370247069132129
-0.736224104398831	-0.715979113246697
-1.06906611755586	-1.04028846954027
-1.36236254499127	-1.32324447301484
-1.59634059384423	-1.54491645867244
-1.75122747125394	-1.68537376151508
-1.80725038435958	-1.73282943053971
-1.79553484790446	-1.71920066986011
-1.74487169666	-1.66488496782234
-1.65908529911856	-1.57473433984723
-1.54707164055484	-1.45866131261936
-1.41772670624353	-1.32657841282332
-1.27994648145933	-1.18839816714371
-1.14262695147693	-1.0540331022651
-1.01466410157103	-0.933395744872089
-0.904953917016318	-0.836398621649264
-0.822392383087493	-0.773398603222612
-0.770965136206049	-0.73465881791194
-0.732549751492372	-0.709191058675485
-0.701712293664195	-0.688689335801566
-0.67264440146303	-0.665118440207403
-0.64055338741199	-0.632917564219246
-0.602893597970775	-0.590389233979183
-0.559971955412897	-0.539802247216241
-0.514673285441641	-0.486245386643428
-0.471452416302299	-0.435788417362238
-0.434961009691055	-0.393669590034377
-0.408759312339288	-0.363050518159059
-0.394515173996802	-0.344625901866167
-0.391847192558707	-0.337094168786456
-0.398747435397701	-0.338138420740569
-0.412357952857787	-0.345387302597096
-0.429725080845182	-0.356951885617648
-0.448210965321553	-0.371355973939215
-0.465542057552806	-0.387056232069603
-0.479688745052106	-0.40204266202314
-0.488782218155978	-0.413812072423798
-0.491183153808479	-0.419704831934159
-0.485697021627825	-0.417511600183671
-0.47183316112413	-0.406138933929924
-0.449939916425917	-0.385949440875498
-0.421097928601748	-0.358512002412339
-0.386828027378208	-0.325968662057909
-0.348753813115339	-0.290397497042055
-0.308313306209173	-0.253334372547998
-0.26657113779451	-0.215541463352501
-0.224149470106034	-0.177134759996669
-0.181286764384794	-0.137998964344663
-0.138007599767312	-0.0981420307776825
-0.0943253023957141	-0.0576797305516283
-0.0503982054178917	-0.0165583118279852
-0.00659219184989388	0.0256106497157159
0.0365888988462835	0.0693595357765012
0.078667889444424	0.114884910472787
0.119299320901934	0.161559532488527
0.158206385906615	0.207765951237237
0.195031396898274	0.251228976106223
0.229278258508608	0.289651100670653
0.260451316657002	0.321350494741319
0.288308050305767	0.345763868124646
0.313033148646239	0.363719711102565
0.335214245571125	0.377373227935485
0.355653812449115	0.389692956001787
0.375143798503347	0.403587604089744
0.394320996939476	0.421062095954514
0.413630234910712	0.442788488100055
0.43332309969533	0.468198011885168
0.453431130942653	0.495902657924736
0.473749197696379	0.524145235630633
0.493896242068725	0.551137337834384
0.513452498978021	0.575359400074363
0.53212746495617	0.595867419257259
0.549908287996792	0.612509312466797
0.567127221204942	0.626001772334051
0.584366204633717	0.637840306775509
0.60220944666729	0.649976023802632
0.621005277172727	0.664311980089088
0.640784631688736	0.682223107057596
0.661354038689095	0.704230955100739
0.682469581283212	0.729876598031425
0.703942868479968	0.757821309551117
0.725560475303577	0.786149516896164
0.746876019477095	0.812750222895132
0.767095754763177	0.835598037435546
0.785190598203275	0.852919333334256
0.800180699049139	0.863430886276844
0.811503018130842	0.866717677068533
0.819432041403242	0.863657406438869
0.82549155957	0.856811746059154
0.83266218797949	0.850633315373522
0.845130580309151	0.85117836979478
0.867408733130495	0.864937838959239
0.90273400072462	0.896651164640267
0.950826815827206	0.946467374210428
1.00553234659072	1.00730130762858
1.05332129743109	1.06350802252831
1.0736799704568	1.09183605851523
1.01504196915893	1.0327727873587
0.853212273913632	0.869894060482439
0.609317347693393	0.624666507776466
0.304483653470691	0.318556759130785
-0.0401623457819923	-0.0269685555645953
-0.403494187092176	-0.390442806419666
-0.76438540748738	-0.750399363544418
-1.10170954399512	-1.08537159704884
-1.39434013364292	-1.37389287704293
-1.6211507134583	-1.59449657363668
-1.76101482046877	-1.72571605694007
-1.80291218047461	-1.75825207655316
-1.78178505422948	-1.73446697423491
-1.72216896670393	-1.66958005528505
-1.63004571452006	-1.57329390171088
-1.51453555686815	-1.45531109551975
-1.38475875293844	-1.32533421871896
-1.2498355619212	-1.19306585331584
-1.11888624300667	-1.06820858131771
-1.00103105538512	-0.960464984731897
-0.905390258246811	-0.879537645565721
-0.841828358485696	-0.828819984843289
-0.800892487213708	-0.789612363238377
-0.773286900262941	-0.756619104554633
-0.753123073413466	-0.725494076469416
-0.73414719845333	-0.693476351410057
-0.711081352546566	-0.659371001384749
-0.680821183823312	-0.623214256799568
-0.643022565768354	-0.585919532446843
-0.599815416748202	-0.548980743060797
-0.554835010636812	-0.514098037193097
-0.512066316573065	-0.482743846629253
-0.474925456475135	-0.455933524105936
-0.445730028546384	-0.434273219860288
-0.425557425581406	-0.418079618944359
-0.414426762002847	-0.407428739428183
-0.411633281852579	-0.402194581839372
-0.416020155103229	-0.402068229292525
-0.426063519327221	-0.406393996830466
-0.439812579447856	-0.413850301482927
-0.454871123139472	-0.422299580291929
-0.468584211077402	-0.429108286740505
-0.478421843867208	-0.431880330108348
-0.482383028274405	-0.429220390196186
-0.479221246987904	-0.421070186080802
-0.468425427414062	-0.408396358350749
-0.450043704712976	-0.392463984814789
-0.424512161849224	-0.374130920179115
-0.39260019561708	-0.353500773264119
-0.355426043763628	-0.330013328241411
-0.314393090614591	-0.302727675862505
-0.270964286952104	-0.270580720639403
-0.22636152220115	-0.232736095576185
-0.181368883325199	-0.189095919472788
-0.136337207759197	-0.140666883468756
-0.0913557774936332	-0.0893776184001047
-0.0464912989685759	-0.0373840659751592
-0.00198235555308064	0.0136885431911493
0.0416930658509895	0.0631593183941509
0.0839001647352149	0.111189380905654
0.124024043087853	0.158216937432517
0.161623041582872	0.204186966581433
0.196472720718156	0.248013664714677
0.228502008341726	0.287588882927495
0.257657204397905	0.320349952301994
0.283770791147303	0.344278164906278
0.306544767355751	0.35894992648277
0.325674812992328	0.36602053598825
0.341067105328345	0.368843240572756
0.35309106593602	0.371474481051328
0.362757601837682	0.377488461079777
0.371651546982191	0.388973902701801
0.381519123852021	0.406055538955842
0.393632379041987	0.427082819080528
0.408260061233696	0.449372666939294
0.424580333288847	0.470216314321585
0.441120305250649	0.487714738414063
0.456471217746483	0.501110806283328
0.469877425322435	0.510626940807206
0.4814247933505	0.517105439656327
0.491812100210538	0.521675337009075
0.501909369349935	0.525480619740526
0.512387568029954	0.529505564324932
0.52361975892504	0.534514188706007
0.535850505372425	0.541104357031024
0.54945468027376	0.549880973843173
0.565073175291644	0.561604904062467
0.583479419624776	0.577071567257563
0.60517554210906	0.596651539602798
0.629888517359973	0.619733413474352
0.656238752468474	0.644529632504653
0.681867801967557	0.668550319279905
0.704196820211198	0.689606575110376
0.72167264606337	0.706940985442756
0.734938551905173	0.721991101822687
0.747194056448549	0.73832397193402
0.76333172071149	0.760531656816521
0.788012742440843	0.792254213013999
0.823191609882899	0.83387278130812
0.865664197525762	0.880514165101855
0.905307875944289	0.920882519191191
0.924873357559839	0.937496648102453
0.898622379637825	0.883217269459743
0.775328840078097	0.733545271860968
0.563556119550597	0.508229862800161
0.285162356240942	0.227020249771355
-0.0379943116652519	-0.0903343597314159
-0.384055745982367	-0.42408475821412
-0.731163808524785	-0.754481738182724
-1.05746036110689	-1.06177609214319
-1.34108726554307	-1.3262186126015
-1.5601863836477	-1.5280600920636
-1.69289957723516	-1.64755132303547
-1.72862283615815	-1.67635960047386
-1.70667262274363	-1.65281929209729
-1.6460346492929	-1.58809809527443
-1.55452791599521	-1.49104560246555
-1.43997142303979	-1.37051140613091
-1.3101841706159	-1.23534509873077
-1.17298515891277	-1.0943962727254
-1.03619338811966	-0.956514520575054
-0.9076278584258	-0.830549434740007
-0.795107570020441	-0.72535060768052
-0.706451523092827	-0.650201604259851
-0.642993347826262	-0.588335670519942
-0.582162454553774	-0.528315134113025
-0.521311521868716	-0.467021132464947
-0.459921092750089	-0.403772166349565
-0.399522458388199	-0.340318069807676
-0.343053487565809	-0.280197041902634
-0.293869962192117	-0.227664843025196
-0.254778951532984	-0.186435075572479
-0.227443760736135	-0.158639489918897
-0.212304625177033	-0.144504018178439
-0.208896146306419	-0.142852239126774
-0.216260347392035	-0.15202292519525
-0.233173595430903	-0.170545151890395
-0.258103010903673	-0.197067976600079
-0.288996595715933	-0.229655913437164
-0.323108839696028	-0.265188058437884
-0.357058323070691	-0.299538566907522
-0.387200071465143	-0.328498341534734
-0.410219589629622	-0.348856007068703
-0.423733226230325	-0.359082793765417
-0.42667201635961	-0.359327768603043
-0.4193108769528	-0.350747563333529
-0.402934968105962	-0.334598537021169
-0.379272986591705	-0.311662139280075
-0.349935991341907	-0.282261073170626
-0.316101586084798	-0.246744630803467
-0.278512158420002	-0.206051805885343
-0.237645797628702	-0.161921006166703
-0.193879911379059	-0.116590863656909
-0.147602173616488	-0.0721402684555186
-0.0993190706564528	-0.0297782733694488
-0.0497613911860996	0.0105591915014794
9.74139936251625e-05	0.0500297077142415
0.0491477646212508	0.0901265204059442
0.0963083113954878	0.131718256203351
0.140677090366968	0.174480005043483
0.181650528959494	0.217061111540312
0.219009531443305	0.257797776967585
0.252948873161173	0.295419413937883
0.284016236429418	0.32931415779513
0.312951687854801	0.359345742974646
0.340462752022615	0.385519356870779
0.367005385352424	0.407801235608684
0.392646102092243	0.426227805051211
0.417059436958921	0.441227704210426
0.439686207376482	0.453894850255556
0.45999767996257	0.46595907671692
0.477735658787545	0.479398364777307
0.49304245449033	0.495878555717474
0.50650215090654	0.516326543503501
0.519107242067476	0.540745066556387
0.532098151243591	0.568151086404485
0.546658818274691	0.59659758917969
0.563568733321733	0.623461541264274
0.582984016557033	0.646156828793994
0.604446549676081	0.663123196482607
0.627094416763611	0.674646935549936
0.650007855655298	0.683019951586081
0.672581996444164	0.691790130061744
0.69471710235152	0.704343890686609
0.716669080350337	0.722443282743211
0.738652213137906	0.745466305401596
0.76048998574005	0.770817129763858
0.781561195817819	0.795228381028074
0.801074812489947	0.816170557231384
0.818542995010986	0.832739467210846
0.834256315332414	0.845839992517645
