# Supplementary material for: A multiwavelength photoplethysmography dataset with blood pressure and heart rate reference measurements
Source: Data Brief. 2025 Nov 14;63:112284. doi: 10.1016/j.dib.2025.112284 (PMC12682042; doi:10.1016/j.dib.2025.112284)
Supplement: Supplementary file 1 [file mmc1.zip › ppg_csv/ppg_subject_109.csv]

IR_PPG	Red_PPG
-1.46647112673063	-1.38057407810257
-1.46348837930353	-1.37220702860283
-1.42737297122535	-1.33874448264688
-1.35786961919531	-1.28137450780734
-1.2609291208124	-1.20311713832025
-1.14769178193347	-1.10946447726821
-1.0318503221095	-1.00838193455392
-0.926166825571739	-0.908952520654784
-0.839378341378714	-0.819142667639922
-0.774636785807602	-0.743886283803719
-0.729914148324507	-0.684429081529797
-0.699875790977911	-0.639129053686254
-0.678163361383119	-0.605140374567907
-0.659102314840742	-0.579809966648649
-0.6384596678386	-0.560883696217903
-0.613544187447339	-0.545773250842169
-0.583058495885496	-0.530968821789219
-0.546864305532025	-0.512361227735931
-0.505716052020681	-0.486397446503193
-0.461034357258661	-0.451511813293416
-0.414674595257448	-0.409082612785162
-0.368531825432338	-0.363313976123893
-0.323998952333459	-0.319869091783842
-0.281547218061373	-0.283737366103745
-0.240638185141311	-0.257328575900303
-0.200003157711592	-0.239629797517987
-0.158242880034779	-0.226616141500638
-0.114518462593782	-0.212630089095595
-0.068938802177162	-0.19228488611838
-0.0224432589925951	-0.162288744307409
0.0236629255451062	-0.122566358599583
0.0682572463575987	-0.0762056489890788
0.110829205095393	-0.0281135400653328
0.151631989693034	0.0170297096761049
0.191500644321705	0.0565226466752854
0.231456450795537	0.090476644442477
0.272295930441496	0.121522760714945
0.314350123234333	0.153576399838052
0.357508965340352	0.190243900796482
0.40143025890002	0.233558099294177
0.445763607856203	0.28351900995683
0.490229258507272	0.338411848177456
0.534542733066895	0.395472594645027
0.578336996928196	0.451736374428157
0.621207471004785	0.505215052909516
0.662892955560551	0.556021814312087
0.703451805503576	0.606462228863114
0.743249921940375	0.65966073072324
0.782761609510396	0.717480055556913
0.822289052025881	0.779034380114186
0.861735053883643	0.840654719204971
0.900612032921673	0.897317883351697
0.938329082099609	0.944843025617995
0.974529449727129	0.981777251391438
1.00925348465833	1.00999495666053
1.04292380566073	1.03369045086155
1.07624952418864	1.05740978111025
1.11006071898285	1.08430408627648
1.14505351946174	1.11540621354789
1.18155617016043	1.14986665432797
1.21949475718259	1.18575217523508
1.25860309789931	1.22122874649469
1.29868224414141	1.25585931037542
1.33961185371416	1.29119034176768
1.38091942343864	1.32972354815589
1.42091420592508	1.37245742579224
1.4555962048368	1.41644571724963
1.4778495287607	1.45391650590522
1.47757943193412	1.47336545912622
1.44303522518144	1.46184898142966
1.35760596294503	1.40748909597729
1.21311578936528	1.28778038523876
1.02286286815724	1.11217525415935
0.797654567214088	0.893826547468048
0.548298254429006	0.645887109893843
0.285601297695184	0.38150978616572
0.0203710649058081	0.113847421012665
-0.236585076045935	-0.143947140836337
-0.474459757266859	-0.378721054652298
-0.682445610863777	-0.577321475706233
-0.849735268943502	-0.726595559269157
-0.961614452747667	-0.816830750300374
-1.04755413694865	-0.889134480664537
-1.13601714118341	-0.96391051293179
-1.23962803306845	-1.05572692540341
-1.36002588577709	-1.16981842870907
-1.48802349714443	-1.30317518313118
-1.61579243682433	-1.44300905291055
-1.73550427447066	-1.57686799470328
-1.83774439413857	-1.69257679963537
-1.91196037291281	-1.77809135894949
-1.95224241077412	-1.82526970711024
-1.95537438783068	-1.83003769557167
-1.92085273099607	-1.79289036678598
-1.85099759536926	-1.71879503932376
-1.7502008369936	-1.61627991605812
-1.62843360135723	-1.49588762103214
-1.49715371275902	-1.36860537140824
-1.36644931789587	-1.24474243594567
-1.24640856346471	-1.13301177138147
-1.14682487494451	-1.03938007560882
-1.06981889343688	-0.965951542133563
-1.01273137715512	-0.910629594283302
-0.968542261479855	-0.867938332725503
-0.928193205265852	-0.830633717319106
-0.883332888698424	-0.791463235708285
-0.828512203574447	-0.744692216986257
-0.762157895552366	-0.687251904576945
-0.68622367105748	-0.619319576264602
-0.604919690631029	-0.544148128411344
-0.523091851645404	-0.466940715234881
-0.444688329589917	-0.392827993067735
-0.37165474403014	-0.324835698775737
-0.303605481310924	-0.262937940862877
-0.238467800235369	-0.204613081670572
-0.17381861483025	-0.14647668551167
-0.108156208262284	-0.086033374915054
-0.0414423605880311	-0.0228494163747302
0.0251988391739069	0.0411755493231698
0.0902785313302371	0.102707908422891
0.152744852936959	0.158894346642956
0.21244270791535	0.209214769087167
0.270110525883697	0.255904393638927
0.326932557466133	0.302630660503903
0.383838417940806	0.35248301098189
0.440871318372454	0.406644245221687
0.496975334558678	0.464237566306915
0.550456011587277	0.522983435208419
0.599974420402847	0.580280120214938
0.645532876093948	0.634381973711174
0.688881130769843	0.685174176535356
0.733068209733388	0.734181030360388
0.78131175328895	0.78377897745289
0.835703688722747	0.835897987317334
0.896332644935549	0.890824135440584
0.961236423774303	0.947011379366965
1.02717312205818	1.00217104710284
1.09073613718699	1.05457025642148
1.14928711679662	1.10352372224745
1.20142464891083	1.14915280097856
1.24699986587017	1.19177596896496
1.28689764747734	1.23119471928968
1.32270789447816	1.26629203156405
1.35623872857459	1.29535947323872
1.38896121317788	1.31710217835774
1.42166152620304	1.33166241068714
1.45445729901647	1.34091169897817
1.48708137748282	1.347840585945
1.51924369769092	1.35564018382731
1.5509900887169	1.36716356770567
1.5830651271991	1.3849547093954
1.61714933419283	1.41159545205255
1.65566723396716	1.44975198367808
1.70094260105357	1.50131615673749
1.75370974746146	1.56559245863201
1.81125053192035	1.637125354906
1.86573282674125	1.70420178577603
1.90357108610226	1.74909424432133
1.9065928942096	1.75049917768903
1.85893037427535	1.692345757731
1.76931370421884	1.58981350590969
1.64327226708336	1.45004279871984
1.48464437870283	1.277384974767
1.29726835491119	1.07619137265674
1.08498251154237	0.85081333099462
0.85162516443028	0.605602188386194
0.601034629408861	0.344909283437026
0.337049222312041	0.0730859547526759
0.0635072589737457	-0.205516459061294
-0.215752944772096	-0.486546619399326
-0.496893073091554	-0.765653187655857
-0.776074810150702	-1.03848482522533
-1.04945984011561	-1.30069019350218
-1.31320984715235	-1.54791795388085
-1.563486515427	-1.77581676775577
-1.79645152910562	-1.9800352965214
-2.00826657235429	-2.15622220157216
-2.19509332933908	-2.29345865636387
-2.35309348422607	-2.39692979839211
-2.47842872118131	-2.47275431200846
-2.55369655671294	-2.51695871934254
-2.58371273759493	-2.52573544715016
-2.56535367757128	-2.49724765494014
-2.50154852205657	-2.43335925447417
-2.40009267351227	-2.34016036370409
-2.27676470647256	-2.22690105373853
-2.14272834438202	-2.10394151885939
-2.00914731068521	-1.98079219691876
-1.8871853288267	-1.86494957642672
-1.78488973720678	-1.76146545388254
-1.70229563362189	-1.67281318282607
-1.63710517990194	-1.59872284703862
-1.58396592887855	-1.53593328049999
-1.53546455042678	-1.47827479724013
-1.4833919867824	-1.41763945563938
-1.42024682303969	-1.34585310799863
-1.34076526532831	-1.25690501657268
-1.24312176996568	-1.14880447517812
-1.12819729294629	-1.02434823467848
-1.00445243640248	-0.890452904136951
-0.877565264114522	-0.756197267196705
-0.753213839862653	-0.630084598585978
-0.637109238493153	-0.517430367430175
-0.531644711993053	-0.418988845623791
-0.435547036026018	-0.331415099732637
-0.345962137214946	-0.249232367019007
-0.259489722844967	-0.167305110814073
-0.173446701452309	-0.0828355542440791
-0.0867311354688791	0.00365779878275178
-3.99934933620376e-05	0.0888262248925718
0.0846184822709348	0.168507789767337
0.164920497650882	0.240258300531313
0.239363838264985	0.304854536836743
0.308105622439933	0.366018529905895
0.37310585388983	0.428834332488831
0.43749041608036	0.497907256172052
0.50443321967667	0.576057839594722
0.576056713166426	0.663672916622394
0.652754774702361	0.758580846428644
0.733069574075078	0.856441361230505
0.814052542401417	0.951624700133607
0.891996478501755	1.03844037299977
0.963436062260387	1.11249408570256
1.02624303861037	1.17180046898173
1.08041004859907	1.21724331834207
1.12800680230835	1.25206545984854
1.17221943497836	1.28052366243697
1.21596048693299	1.30643820453
1.26073075922566	1.33244380845774
1.30623304695632	1.36014223633976
1.35091703314523	1.3907004307015
1.39321773285023	1.42534831403682
1.43277476599297	1.46548903617031
1.47086092484898	1.51234176171189
1.50979830154671	1.56619838854481
1.55182258265129	1.62563864596306
1.59812226769817	1.6873510608424
1.64857986922079	1.74696136723005
1.70222827333511	1.80046178229518
1.75792931146785	1.8454578212901
1.81464736031574	1.88175160563899
1.87104702099181	1.91109429401848
1.92468116743014	1.93605686175502
1.97120066536727	1.95804660814249
2.00376338439323	1.97478196978017
2.01272667994807	1.97832485280435
1.98596726068468	1.95510353379648
1.90630866918183	1.88252656900681
1.76847905834317	1.74127849798981
1.58389090858928	1.54389645493686
1.36098220359809	1.30262014551982
1.10819092704754	1.02968927541057
0.833955062615551	0.737343550280982
0.546712593980066	0.437822675802933
0.254901504819017	0.143366357648298
-0.0330402211896637	-0.13378569851105
-0.308674600368041	-0.381393787003236
-0.563563649038182	-0.587218202156386
-0.789269383522153	-0.734659036702694
-0.97735382014202	-0.859900853802661
-1.13966053406464	-1.00336465387951
-1.2933543918668	-1.15991637848565
-1.43797934698544	-1.32179749340214
-1.57307935285753	-1.48124946441009
-1.69819836292002	-1.63051375729056
-1.81288033060987	-1.75999002136042
-1.91666920936402	-1.85527716238828
-1.9911036321533	-1.91023206157539
-2.01715345970999	-1.92185880513297
-1.99045869715891	-1.88954550734664
-1.91222092513436	-1.81575098966063
-1.79361904173371	-1.70712196518879
-1.65088641131659	-1.57401221340716
-1.499086878654	-1.43273393645911
-1.35328428851692	-1.29851726927588
-1.22854248567634	-1.1838924429402
-1.13756629074911	-1.09842785424569
-1.07934832087774	-1.04397505440775
-1.04916038353871	-1.01498419589856
-1.03762177837364	-1.00067177185007
-1.03323577999008	-0.989188496412531
-1.02522649423382	-0.971919916345221
-1.00586186138001	-0.945742359168606
-0.971492534046756	-0.912270551297758
-0.92208707140948	-0.874957324111246
-0.859852389621996	-0.835976464283993
-0.787845088804517	-0.794547337442208
-0.709086612949213	-0.747191596519037
-0.626174117634829	-0.689409543862604
-0.541131673906038	-0.617847907189112
-0.455291997966366	-0.531971221302904
-0.369231359759146	-0.434565297333849
-0.28293394546586	-0.330984072266464
-0.196236471784159	-0.227480138307162
-0.109327697109356	-0.129311823604368
-0.0229383034653857	-0.039465844728832
0.0619411540707843	0.0415483103962634
0.144525735458992	0.115048136431136
0.22444985401663	0.183274266613093
0.30162759969651	0.248687685672007
0.37601125253708	0.313596203382723
0.447550461588562	0.379876967546453
0.516421163228856	0.448529767187871
0.583309890527088	0.519344801612537
0.64949463132148	0.591243224319555
0.716595438259882	0.663169864394487
0.786038005607403	0.734672410944393
0.85846505286274	0.805638949177633
0.93339104246533	0.875642342487963
1.00920109410337	0.943517699600105
1.08339021481751	1.00740654931923
1.15299103686714	1.06524341751886
1.21525810036335	1.1155265621691
1.268555771197	1.15808879479786
1.31316861651579	1.194513210611
1.35160622252957	1.22803230721889
1.38801582394526	1.26296028106261
1.42674852368344	1.30367261336295
1.47069152692455	1.35309683189302
1.5202249714535	1.41116975472705
1.57335805670041	1.47443141823516
1.62699265784286	1.53760563037747
1.67871659022157	1.59643449817807
1.72822178541576	1.64997641762303
1.77757221127853	1.7010155460617
1.82998514035498	1.75420510359458
1.88737707007672	1.8125825644798
1.94752650696008	1.87396899598303
2.00197616173108	1.92883004177077
2.0356883778465	1.9606020298493
2.02900405840314	1.94872244746288
1.97572380025747	1.87625098277255
1.87549132801082	1.75829277672183
1.7330459886554	1.60353214192984
1.5531271291834	1.41618322255242
1.34047409658701	1.20046016274542
1.09982623785842	0.960577106664691
0.835922899989842	0.700748198466076
0.553503429973454	0.425187582305427
0.257307174801455	0.13810940233859
-0.0479265185339604	-0.156272197278586
-0.357458303040598	-0.453743072390252
-0.666548831726263	-0.750089078840563
-0.970458757598763	-1.04109607247367
-1.2644487336659	-1.32254990913372
-1.54377941293549	-1.59023644466487
-1.80371144841532	-1.83994153491127
-2.03950549311321	-2.06745103571707
-2.24642220003697	-2.26855080292643
-2.41972222219439	-2.43902669238349
-2.55466621259329	-2.56726254622158
-2.63492616595536	-2.64752173517476
-2.67015291285434	-2.67860985148047
-2.65537710516106	-2.65475486947479
-2.59038756926754	-2.57426424718357
-2.47991892797352	-2.44723366211071
-2.34069556633359	-2.28910507730186
-2.18396317673327	-2.11359952720078
-2.02096745155806	-1.93443804625124
-1.86295408319349	-1.76534166889699
-1.72116876402506	-1.62003142958178
-1.60817867685805	-1.5081682753505
-1.52122975668688	-1.41771655949111
-1.450116679216	-1.33998933634816
-1.38619199077714	-1.26567330008736
-1.32180007244881	-1.18772002150404
-1.25209801644076	-1.1032466187375
-1.17545148315628	-1.01380004108841
-1.09266781244918	-0.923940595721896
-1.0057078630382	-0.838725928065111
-0.916470114860451	-0.761269847589452
-0.826005475794068	-0.691443423354857
-0.734318100560571	-0.625979795666531
-0.640668467043953	-0.559588438533871
-0.54411931627588	-0.486539553266819
-0.444126992590718	-0.402309885295456
-0.341034965243697	-0.305004435789197
-0.23627871997989	-0.196172417284788
-0.132184063500545	-0.0806812174254253
-0.0313911480556248	0.0344574623976455
0.0639323411862176	0.142136730960057
0.152771945447002	0.237421921719937
0.235521126186092	0.319051417601097
0.313695361125223	0.389403230845417
0.389221055381743	0.452939642802204
0.463605431291242	0.514069376817813
0.537370841044397	0.57546141317123
0.609983518882098	0.637313376964395
0.680218177952305	0.697754952873582
0.746724528352288	0.754248424891554
0.808588055101691	0.805324966028305
0.865782414188783	0.851732471461631
0.919442663877462	0.896447319622302
0.971793297836405	0.943553303117514
1.02557920928297	0.996549519730936
1.08306485677031	1.05692415373608
1.14497913549627	1.12357649393603
1.20996508259542	1.19319296170996
1.27491018993955	1.2613085080527
1.33605951051692	1.32356690576235
1.39038932699339	1.37687295805869
1.43663750073303	1.42028987011104
1.47562954170482	1.45523485586601
1.50983937305799	1.4846555685134
1.54241672644073	1.51157526714228
1.57613729479721	1.537890326948
1.6126951914964	1.56412571860169
1.65255151949421	1.59016930786975
1.69536899284657	1.61646754283056
1.740802107536	1.64495842048851
1.78914828873853	1.67913159349597
1.8414205110558	1.72304434570664
1.89871858271055	1.77960257368389
1.96110173079528	1.84872722426064
2.02632237644977	1.92604302549469
2.08876609196224	2.00251377769253
2.13889606114751	2.06510592370104
2.16355238150946	2.09819224239506
2.1474060032229	2.08552288538412
2.08402250323085	2.01450552512974
1.97740543094149	1.89960846168955
1.83191525488761	1.74932543647613
1.65191244360198	1.56769808839215
1.4417574656174	1.35876805634032
1.20581078946665	1.1265769792233
0.948432883682502	0.875166495943793
0.673984216797755	0.608578245404478
0.386825257345189	0.33085386650804
0.0913164738575881	0.0460349981571647
-0.208181665132264	-0.241836720745463
-0.507308691091581	-0.528719651297157
-0.80170413548758	-0.810572154595234
-1.08700752978748	-1.08335259173701
-1.35885840545849	-1.34301932381979
-1.61289629396782	-1.5855307119409
-1.8447607267827	-1.80684511719765
-2.05009123537034	-2.00292090068736
-2.22452735119796	-2.16971642350734
-2.36370860573277	-2.29597666409837
-2.45749613389331	-2.37628654819382
-2.49753270414409	-2.40978617009394
-2.48389428360573	-2.39112690967458
-2.41621495571094	-2.32036701223143
-2.30410812878985	-2.20264172003668
-2.16215552549058	-2.05640213120368
-2.00410568311312	-1.89721089979055
-1.84370713895746	-1.74063067985541
-1.69470843032358	-1.60222412545637
-1.57085809451146	-1.49470114460828
-1.48293083979336	-1.4168312982701
-1.4220059345622	-1.36308531475634
-1.38212125743985	-1.32506735117907
-1.35604794174152	-1.29503169039169
-1.33696474207419	-1.26805555512937
-1.31936640168959	-1.24234577121294
-1.29927248635962	-1.21796285595153
-1.27391862473484	-1.19482769998015
-1.24118742086981	-1.17101099725803
-1.19911849842126	-1.14216854059191
-1.14583956742968	-1.10254026850846
-1.07996557354384	-1.04708301495415
-1.00113206200359	-0.973575253924135
-0.910295473794085	-0.883561161125706
-0.809622967584389	-0.781714507020595
-0.701978233250789	-0.673979096587826
-0.59023192677265	-0.565329691733632
-0.476710950607907	-0.458199587152069
-0.363023463608056	-0.35241542912363
-0.250293857567152	-0.246669315307395
-0.139595872688508	-0.140601178803475
-0.0322770273520129	-0.0361194140879265
0.0700289001567458	0.0630633275453669
0.165721294070917	0.153420096893488
0.2537239512769	0.233641562047616
0.333885350943108	0.305415511065188
0.407105952699767	0.372692349542399
0.475178946549729	0.439987277752071
0.54046321328399	0.51074133120943
0.60545463302069	0.58652229236291
0.67224653561891	0.667166212536343
0.74201139717554	0.751479241915138
0.814744065019192	0.837810202124213
0.889378480986937	0.92395128477471
0.964188951842093	1.00662107926067
1.03726631121034	1.08156033022289
1.10691238175136	1.14490554727898
1.17189050403185	1.19511960642877
1.23151446349676	1.23394289441649
1.28564460667183	1.26568113465335
1.33471574279615	1.29563694437446
1.37980386771299	1.32879249030998
1.42260735125387	1.36899722472434
1.46527987167377	1.41837759539937
1.51010501308948	1.47695199000312
1.55901518485129	1.54274387196159
1.61305891286408	1.61244525596433
1.67204713623467	1.68241713004932
1.73458708517024	1.74971946707619
1.79856922758805	1.81289679492943
1.86199437417155	1.87238605718224
1.92380177445363	1.93032241001767
1.98420839928234	1.98941440798861
2.04413378644753	2.05099872117012
2.1036018673849	2.11307121633244
2.15955938058796	2.16920746291685
2.20405409993917	2.20870030447694
2.22378165245857	2.21779313755194
2.2015734655923	2.18186936277044
2.12647860624412	2.08956002050599
2.0034806213675	1.95107196724622
1.83781772414241	1.77172362302213
1.63472812774882	1.55683340786469
1.3994500453667	1.31171974180491
1.13722169017603	1.04170104487376
0.853281275356783	0.75209573710225
0.552867014088921	0.448222238521359
0.241217119552419	0.13539896916208
-0.0764301950727499	-0.181055650944598
-0.394836716606616	-0.495823201767684
-0.708764231869205	-0.803585263276187
-1.01297452768055	-1.09902341543912
-1.30222939086067	-1.37681923822548
-1.57129060822961	-1.6316543116043
-1.81491996660738	-1.85821021554457
-2.02787925281401	-2.05116853001531
-2.20493025366955	-2.19792618131705
-2.340834755994	-2.31282693434285
-2.42010524050653	-2.3982552739979
-2.45484369822719	-2.44148660369205
-2.43883308689242	-2.43304818011172
-2.37209349144038	-2.37027993293925
-2.26159860298087	-2.2592860224327
-2.12467205013137	-2.11827996081584
-1.97421450520369	-1.96093942597964
-1.82312664050963	-1.80094209581512
-1.68430912836101	-1.65196564821325
-1.57120432113432	-1.52756754109145
-1.48514084378521	-1.42645929533283
-1.42032787526959	-1.3419787285202
-1.36997500019471	-1.26898984433527
-1.32625927882359	-1.20391144544646
-1.28195896699766	-1.14483873660125
-1.231457266565	-1.09038460339255
-1.1712010691676	-1.03857074249219
-1.09969150052708	-0.986499881521974
-1.01710990186673	-0.930690225268043
-0.924830474943801	-0.867743922612996
-0.825076824381595	-0.795196016616308
-0.720678888506277	-0.712149819643294
-0.614719061696969	-0.619329096824804
-0.51005483293176	-0.518726391487311
-0.408826903162563	-0.413199768452564
-0.312039268879271	-0.305996149660664
-0.219388899165179	-0.200082707496792
-0.129529867462642	-0.0975229372287117
-0.0407222518121191	0.000753085441968451
0.0484103086120936	0.0947389457689876
0.138364198970462	0.184921064970552
0.228687764900231	0.271825776464984
0.318291829789904	0.355628079494848
0.405979988828206	0.435945815684092
0.49105084519732	0.512039935590404
0.573719306462158	0.58344594163024
0.655118381100136	0.650769225513728
0.736873244369071	0.716187970066877
0.820420893351163	0.783214786677467
0.90635360958353	0.855537897499827
0.994065139367065	0.935296126025005
1.08184582407934	1.02174524433625
1.16735666294331	1.11125431641344
1.2482372276972	1.19862667137797
1.32260324698493	1.27895600196182
1.38934827344015	1.34906611271304
1.44832661033978	1.40793453314078
1.50046481193352	1.45637953183141
1.54771112963964	1.49672700003066
1.59267011602732	1.53256427515285
1.63791955445618	1.56806780717154
1.68529539609469	1.60681245445168
1.7354904472533	1.65079940640274
1.7880851424096	1.70035927995174
1.84189611984069	1.7546662120436
1.89550600843374	1.81214130252748
1.94795140140173	1.87058817798815
1.99943533509868	1.92759302933668
2.05171276763706	1.9816016295594
2.10782924614536	2.03328019689856
2.17106501537791	2.08601161699306
2.24308307939462	2.14436026313
2.32145524583908	2.21040818706423
2.39712753387768	2.27929148611805
2.45289017011511	2.33608879839728
2.46413453554575	2.35597961648958
2.41077468359317	2.30855041233737
2.26918002090252	2.16070797067036
2.05173207026265	1.92097919232414
1.77081235446242	1.60676787786627
1.43880239629068	1.23547782786432
1.06808371853628	0.824512842885836
0.671037843988067	0.391276723498395
0.260046295434908	-0.0468267297304475
-0.152509404334351	-0.472393716233126
-0.554247732530856	-0.868020435442081
-0.932787166365755	-1.21630308678975
-1.27574618305019	-1.49983786970857
-1.57074325979532	-1.70122098363097
-1.80539687381227	-1.82016627848271
-1.97382644314232	-1.93757408727967
-2.11049526478569	-2.06178023735488
-2.22955620351619	-2.1931446464986
-2.33953220270066	-2.32570229093187
-2.44894620570594	-2.44924544016774
-2.54953321749923	-2.55140629521457
-2.62132475107597	-2.6199673696141
-2.65561250962114	-2.64544834696349
-2.64685866988224	-2.6233527252192
-2.59383737190851	-2.55533263277717
-2.49923787729169	-2.44893280369378
-2.37465161867094	-2.31628364667822
-2.23341860209209	-2.17140166401057
-2.08699374909873	-2.02456374165228
-1.94683198123447	-1.88604676556484
-1.8243882200429	-1.76486372888547
-1.73085187012496	-1.66332122503928
-1.66269697055665	-1.58204496045774
-1.61508609332103	-1.51867679033628
-1.58020457469454	-1.46827587381427
-1.54934390545736	-1.42443473993396
-1.51469690796614	-1.38067391731831
-1.47062175643746	-1.33153674382666
-1.41437206016627	-1.27335117124366
-1.34621932276649	-1.20483012822314
-1.26891895293729	-1.12728498921578
-1.18666253217591	-1.04401949456467
-1.10378454377997	-0.958947452136716
-1.02355726942439	-0.875134612535217
-0.947406357457327	-0.794096223074805
-0.874747653229569	-0.716070677195192
-0.803408689678911	-0.640714669221044
-0.730424920660895	-0.567441186189297
-0.652997202062864	-0.495264915058566
-0.569410153815289	-0.422690360161616
-0.47961088124977	-0.34805398781118
-0.385137379998862	-0.270273246642422
-0.288429192739791	-0.189485011172059
-0.191924214676005	-0.10694493420389
-0.0973352285764121	-0.0240971427296308
-0.0052627647237902	0.0585824931635352
0.0848228366399922	0.14217138358202
0.174194839387731	0.228941691689614
0.264158315234913	0.32127265225965
0.355366831335984	0.420305545269399
0.447570437941834	0.524868169903557
0.539871948054358	0.6311265121926
0.631187592486556	0.733228912516322
0.720592548761662	0.825069170723414
0.807500897671897	0.902689901145772
0.891713164560461	0.9660824719702
0.973312087502472	1.01921915365764
1.05246176791037	1.06820595541424
1.12921505036315	1.11855785959234
1.20339760138952	1.17303101960878
1.2746486647141	1.23113641491371
1.34264764195887	1.29048094166641
1.40742661662441	1.34899476821717
1.46956528362973	1.4065198300816
1.53007132638581	1.46463782834523
1.58992691036557	1.52508957395028
1.64954958778726	1.58831314190536
1.70850319191281	1.6530814443078
1.76557470539909	1.71700364898359
1.81913434394827	1.77738032748369
1.86769219848985	1.83206065382368
1.91053993256642	1.8800409404774
1.94825644418624	1.92171795571856
1.98279481959351	1.95872670211103
2.01703720313261	1.99341672668018
2.05397947263633	2.02821627866267
2.09573901891702	2.06490231901748
2.14252906026566	2.103639003507
2.19184776924118	2.14203248167336
2.2381353479167	2.17468314992693
2.27293751476872	2.19351644459583
2.28544581420965	2.18874686418376
2.26334056396393	2.1499991875973
2.19222025077273	2.06361879933163
2.07562377998757	1.93411306167724
1.92199048836119	1.77135779086983
1.73545482518959	1.57909120573893
1.52015123976879	1.36105152511407
1.28021418139478	1.12097696782477
1.01977809936358	0.862605752700579
0.742977442971182	0.589676098571008
0.4539466615136	0.305926224265588
0.156820204286835	0.0150943486138485
-0.144267479413105	-0.279081309554682
-0.445181940290216	-0.572862531410477
-0.741788729048494	-0.862511098124007
-1.02995339639193	-1.14428879086574
-1.30554149302452	-1.41445739080616
-1.56441856965027	-1.66927867911573
-1.80245017697315	-1.90501443696492
-2.01550186569718	-2.11792644552421
-2.19943918652634	-2.30427648596406
-2.35012769016463	-2.46032633945496
-2.4565544017014	-2.56471527397641
-2.51284341761616	-2.6212359039708
-2.52017743395728	-2.6243778465858
-2.47695382529895	-2.57283882959935
-2.38514811754767	-2.46956567899851
-2.25895970276736	-2.32837776491236
-2.11089741495004	-2.16546274073237
-1.95347008808771	-1.99480009545265
-1.79918655617239	-1.83036931806735
-1.66055565319609	-1.68614989757059
-1.55047620103845	-1.57409937251869
-1.46844476720121	-1.48818290698806
-1.40722231640906	-1.42192877527147
-1.35902668518714	-1.36725250369379
-1.31553333003336	-1.31689229759864
-1.26965226659169	-1.26556927790942
-1.2165051499106	-1.21017740302835
-1.15365970886681	-1.14945631570545
-1.08087040277589	-1.08338799380676
-0.999532752770327	-1.01244141844317
-0.911980241933201	-0.936862235180072
-0.820798530150639	-0.856454848243458
-0.728347600745579	-0.77109902359411
-0.63655148414931	-0.681569074544186
-0.546858521660135	-0.589955395573731
-0.460234543051591	-0.499375534010495
-0.377147357683862	-0.413063516206052
-0.297585298632788	-0.333110619501837
-0.22113021204685	-0.259452318223977
-0.147084208674505	-0.18990477008165
-0.0746614575058304	-0.121517673302568
-0.00321161120051978	-0.0523455407433726
0.0675388148287985	0.0177338280767515
0.137215736494069	0.0876006346059066
0.204665172333551	0.156053436759179
0.268213899558027	0.222428794819791
0.326305299300311	0.286346763052739
0.37819133705947	0.347206324985831
0.424312184862113	0.404211945833269
0.466153830732457	0.456983578479264
0.505681928193466	0.506170218845731
0.54472389734368	0.553573386109471
0.584607742176867	0.601687809315567
0.626101563226746	0.652839332544973
0.669529972930195	0.708311501066429
0.714904132809215	0.767755842248484
0.761949237780834	0.829024797105723
0.810017141824163	0.888736927739655
0.858043722158579	0.943558493240768
0.904736161541892	0.991526763794622
0.948974944440973	1.03258872680349
0.990204375548025	1.06804848723595
1.02853202332575	1.09951426412772
1.06452978623594	1.12821197846932
1.09896785848939	1.15497720675144
1.1326159341299	1.18061251149014
1.16609939753944	1.20608094703755
1.19981375784638	1.23226541206091
1.23397235937562	1.25955611656944
1.26876540176594	1.28774203874842
1.30442682550855	1.31625346350979
1.34103611181404	1.34448909221263
1.37820494436344	1.37215741187317
1.41504847643434	1.39959778819744
1.45063864502062	1.42782641589317
1.48470895865499	1.45815531051025
1.5181341291396	1.49157908141868
1.55274462142695	1.52832840022131
1.59035786916569	1.56781689076639
1.6313252421578	1.6087951147639
1.67315176563858	1.6491669443777
1.70977576510879	1.68519046369551
1.73182701132639	1.71069190653888
1.72786210978356	1.7171578727453
1.68644624759592	1.69486397189561
1.5928011293265	1.63475655968182
1.45612643244704	1.52710607501325
1.2843989781807	1.377351663086
1.08559558775065	1.1982300798273
0.867693082380058	0.997828451901244
0.638668283292078	0.784233905971928
0.406498011709877	0.565533568703437
0.17915908885662	0.349814566759862
-0.0353716640445296	0.145164026805292
-0.229117425770408	-0.0403309244961822
-0.39410137509785	-0.198583160480472
-0.518448563401411	-0.322632394986539
-0.638043219784881	-0.4560204350778
-0.783778605539479	-0.615938072613274
-0.945834356976573	-0.791875496987228
-1.11710908449899	-0.975671062017662
-1.29050139850956	-1.15916312152257
-1.45890990941111	-1.33419002931996
-1.61523322760647	-1.49259013922782
-1.75236996349846	-1.62620180506415
-1.85969293300053	-1.71815568670654
-1.91934268121875	-1.76873848992067
-1.92906337639311	-1.78168504863809
-1.89325932334454	-1.76210348449874
-1.82164855373515	-1.71500000737322
-1.72710510900428	-1.64525959477699
-1.62311712041865	-1.55854630063085
-1.52157636886706	-1.46220433389669
-1.43135674399531	-1.36528500720377
-1.35774572737371	-1.27727434407619
-1.3024913814927	-1.20582776081043
-1.26416834816278	-1.15456067809727
-1.23871421460848	-1.1220975381097
-1.22019012256787	-1.10283695890851
-1.20190015076628	-1.08902364964932
-1.17776938780726	-1.07320667244676
-1.14357895434823	-1.04991749807284
-1.09766528991092	-1.01607117357997
-1.04090792995241	-0.97070649240826
-0.976114036020491	-0.914822322165782
-0.907119925139646	-0.851437628147611
-0.837861832772338	-0.785472149741797
-0.771526564365175	-0.722909385762011
-0.709848687641361	-0.669092490621828
-0.652678693850433	-0.626711603377596
-0.59804908701701	-0.594458065833252
-0.542830219514426	-0.567076298950128
-0.483798143065617	-0.536961579032533
-0.418784605647809	-0.496747005011468
-0.347503952722246	-0.441702251732287
-0.27168076575829	-0.371063642473367
-0.194376651395231	-0.288106090247873
-0.11883295308756	-0.199049520372104
-0.0474292194183805	-0.111095109618972
0.0186955253144575	-0.0302893590625246
0.0792739831023551	0.0397589777270727
0.13423244627205	0.0978489668895682
0.183254385434174	0.144548023037945
0.225842841686256	0.181765235330319
0.261801127553997	0.212637133802791
0.291849954769848	0.241350467902031
0.318014725428596	0.272466642415832
0.343464972853604	0.309602576258221
0.371698969288623	0.353878562363626
0.405319707987115	0.403082206437084
0.44496111693721	0.452316188198106
0.488905616252726	0.495823208914764
0.533635815416588	0.529028894642871
0.575182206262246	0.550158856694313
0.610764219803993	0.561065733297171
0.639935226317734	0.566854601319805
0.664565257285909	0.574188661435988
0.68771258852815	0.588772847600511
0.712122393179064	0.612929772707305
0.739146864877042	0.644369474670122
0.768391972174698	0.676931054262834
0.798019550685665	0.703274860518413
0.825580877226411	0.718575471831986
0.84916041224604	0.723493392826923
0.868405429803709	0.724800176174918
0.884998330796975	0.73313249742293
0.902319467727797	0.758660897619965
0.924260264684932	0.806525743486043
0.953375528098521	0.874050668082883
0.988832997807641	0.950644213414074
1.0249436862338	1.02014151361169
1.05114690094873	1.06480300115119
1.05394511701872	1.06975363483301
1.02052607869969	1.02653191077522
0.940811095876803	0.933890367487032
0.819022373988371	0.805137350897456
0.668375952057725	0.653317963912187
0.499843886588207	0.488541437052128
0.324398234083162	0.320917000838179
0.153011051045935	0.160553885791242
-0.00334560602013165	0.0175613224322169
-0.133699680611693	-0.100712962785168
-0.228630598453346	-0.202374487543511
-0.304990452553254	-0.289555252726868
-0.37087672880504	-0.364920355631644
-0.434110409003796	-0.432184229163161
-0.50084710175598	-0.496728801258458
-0.574908260621288	-0.565326794236599
-0.657476970849147	-0.644332514045271
-0.746857420550978	-0.736890891316236
-0.838391652038877	-0.840591183134895
-0.924871274202626	-0.946763814120797
-0.997661972624849	-1.04189811374064
-1.04836143127963	-1.11092267936857
-1.07051399314532	-1.14138216025633
-1.06094952311289	-1.12714474532224
-1.0204526809509	-1.07035612001845
-0.953633971015151	-0.980883295766281
-0.868161431407043	-0.873419789529808
-0.773655774277661	-0.763559596903139
-0.680388970906483	-0.664513047347843
-0.597756829859249	-0.585081646501349
-0.532619431871505	-0.528516254167967
-0.487916439898518	-0.492215027805866
-0.462108386876175	-0.468721426653963
-0.449845432491494	-0.448233227878378
-0.443764908307746	-0.422072260750493
-0.436691491835321	-0.385802978379819
-0.423377847691692	-0.340511017372582
-0.401329847777762	-0.291520172372406
-0.370725407555192	-0.245288110146771
-0.333660958898499	-0.206211525490349
-0.293023898206173	-0.175014622973256
-0.251365642800494	-0.149270008379364
-0.210175403606867	-0.125241144088359
-0.1698141269401	-0.0998045874453368
-0.130045690360971	-0.0715213214913716
-0.0907625281376413	-0.0406655535724771
-0.0524056006058443	-0.00862186075177041
-0.0158172434514275	0.0228872878438477
0.0182909991719411	0.0524025788448985
0.0497860036453554	0.078994400823599
0.0791539108532599	0.102236816746399
0.107229291585034	0.12214312976087
0.134907826249292	0.139397698271617
0.162932109276917	0.155777036009024
0.191738164070117	0.174088785672457
0.221441154282264	0.197187579823095
0.251873608658959	0.226523876912002
0.282497987514057	0.261278554947595
0.312334224160195	0.298700557027416
0.340209073169243	0.335249611202278
0.365305266870283	0.367804457592438
0.387655579028265	0.394569453063391
0.408313833468032	0.41550466706342
0.429120752221015	0.432093776327649
0.452071712803941	0.446487501031498
0.478470487037187	0.460507992193767
0.508335985013851	0.475165342058713
0.540500973769683	0.490900295496993
0.573340236400162	0.508138885817937
0.605619541716832	0.527582958715146
0.636976495760514	0.550191896175265
0.667856145501738	0.577072715792681
0.699000862641396	0.609146543487226
0.730751850519031	0.646405563772854
0.76251864185514	0.687143451240195
0.792837933689578	0.727965759900715
0.820132148928766	0.764954701527679
0.843716566524964	0.795344529064671
0.864398538492002	0.818632848694038
0.884319652140787	0.836660407195056
0.906135629572282	0.852947977361131
0.931984081943299	0.871735081233589
0.962810345319584	0.896876216806935
0.99834068591342	0.930751842041644
1.03753573618364	0.973495792433893
1.07905897173586	1.02276797412074
1.12135141476821	1.07414159932455
1.16219512908754	1.12193430588971
1.19792104843554	1.16008920526942
1.22269904763451	1.1827283436624
1.22855106509115	1.1842632424139
1.20645338360759	1.15931965328479
1.14829688125421	1.10298689304263
1.04139527743186	1.01171323571701
0.898510951807993	0.877782847674216
0.727027111319734	0.71701959037363
0.534326962904219	0.53604238411066
0.327793713498581	0.341470149180708
0.114810570039954	0.139921805879179
-0.0972392605345287	-0.0619837254985239
-0.300972571287733	-0.257627524656997
-0.489006155282527	-0.440390671300837
-0.653956805581775	-0.60365424513464
-0.788441315248344	-0.737148808341034
-0.882393350337403	-0.841576723300944
-0.960643856862814	-0.92610337715289
-1.03268258022919	-0.99849654710712
-1.10716066229057	-1.06825302751754
-1.18993723642182	-1.14387579418118
-1.28261132228612	-1.22968202026852
-1.38181288525617	-1.32371193205605
-1.47950892883625	-1.41790752217249
-1.56446151064597	-1.50050014330438
-1.62474222673551	-1.55957210981965
-1.65082778356963	-1.58650110226846
-1.63833023384207	-1.57824956712726
-1.58930942459713	-1.53781715255849
-1.51162747952854	-1.47282656477409
-1.41663504304721	-1.39303185377359
-1.31613371965723	-1.30785071038696
-1.21978814465511	-1.22468123225049
-1.13379205650006	-1.14816257157651
-1.06083909642976	-1.0800858116876
-1.00088924225652	-1.01973764935842
-0.952083434415708	-0.964806840131134
-0.911474285696855	-0.912750750355498
-0.875613499433433	-0.861916751635665
-0.841076076188163	-0.81183002518367
-0.804911454518431	-0.762844193372702
-0.764979193790286	-0.715665819832586
-0.720148394494403	-0.670934683923254
-0.670338983871893	-0.628957319270806
-0.616409008276092	-0.589732750052511
