# Supplementary material for: A multiwavelength photoplethysmography dataset with blood pressure and heart rate reference measurements
Source: Data Brief. 2025 Nov 14;63:112284. doi: 10.1016/j.dib.2025.112284 (PMC12682042; doi:10.1016/j.dib.2025.112284)
Supplement: Supplementary file 1 [file mmc1.zip › ppg_csv/ppg_subject_110.csv]

IR_PPG	Red_PPG
-2.31497714391095	-2.21773865745923
-2.256364901164	-2.14352836501458
-2.15575113899825	-2.02875317509788
-2.02200761874786	-1.88333199682132
-1.86400610174698	-1.71718373929709
-1.69061834932976	-1.54022731163738
-1.51071612283036	-1.36238162295438
-1.33317118358293	-1.19356558236028
-1.16685529292161	-1.04369809896727
-1.02064021218056	-0.922698081887536
-0.903397702693941	-0.841998864121037
-0.825571366933997	-0.788385736403948
-0.771082587485394	-0.747643495095782
-0.725764328893875	-0.711505564647595
-0.683636893357926	-0.673966440712145
-0.641711884719193	-0.633597946702339
-0.601200119226622	-0.594229208048935
-0.567197096850504	-0.563574238235727
-0.546863875075254	-0.550318703194003
-0.5467550900363	-0.560807007681903
-0.570347045160677	-0.596602951276327
-0.616693986883782	-0.653828929676968
-0.680592441875642	-0.724434613109225
-0.754017097419269	-0.798719093984649
-0.828167430691166	-0.867939340413137
-0.895359677295728	-0.926033468807403
-0.950196961411464	-0.970110918491394
-0.989829678439671	-0.999829582127199
-1.01349477234599	-1.01611577696872
-1.02172686240074	-1.01996797723622
-1.01560915026911	-1.01191571113013
-0.996251312685252	-0.99210104743573
-0.964511514335879	-0.96054873130221
-0.920919161327471	-0.917270191017272
-0.865774817469234	-0.862181978869052
-0.799404132530585	-0.795097689395549
-0.719755664449846	-0.711675312348108
-0.632860108900653	-0.618539215289315
-0.5406542494328	-0.51869814361879
-0.445074869596085	-0.415160842736148
-0.348058752940304	-0.310936058041008
-0.251542683015253	-0.209032534932987
-0.157463443370728	-0.112459018811702
-0.0677578175565264	-0.0242242550767713
0.0156374108775567	0.0500095432020073
0.0881856289960581	0.112553214958324
0.152123361260835	0.164778091792545
0.207969304405993	0.208853201638061
0.256929950951854	0.24739973968317
0.300657839206129	0.283088415522214
0.340954106643255	0.318282251138091
0.379483479009756	0.35480238834633
0.417549979883406	0.39378448855015
0.456005327919638	0.43558014367821
0.495282650564789	0.479739161481915
0.535447885821503	0.525126394998147
0.576204556082137	0.570162400832975
0.616909878273697	0.613172928257725
0.656697356245492	0.652839269692978
0.694751200613469	0.68865377073181
0.730676047176935	0.721184085679146
0.76478458298103	0.751982144599685
0.798141103206899	0.783163471803258
0.832337061946886	0.816898823459088
0.869068989588465	0.855039497391076
0.909647072921039	0.898818060251416
0.954600990194245	0.948443404898984
1.00349634129001	1.00266866904167
1.05496573313811	1.05874141473673
1.10695115121023	1.11303695003181
1.15716734220544	1.16220557557931
1.20369668235786	1.20433909827578
1.24554347482824	1.23964507824785
1.2829620550974	1.27035270424942
1.31739873478794	1.29990981810319
1.35100634494719	1.33175396181108
1.38585265506036	1.36804445322273
1.42307189996644	1.40877714164094
1.46227820929712	1.45161099563162
1.50152618651928	1.49250185255116
1.5379639955548	1.52701295369229
1.56908951905903	1.55205657850636
1.59422958630395	1.5676540350722
1.61564538382052	1.57803666592275
1.63866318995394	1.59126724842481
1.67039425140038	1.61686641523204
1.71690047705047	1.66170323476036
1.77917770588225	1.7252205743216
1.84898395401723	1.79557402332337
1.90614029087164	1.84834085713699
1.89937691096576	1.83603872672418
1.74155987263922	1.67495174305758
1.4536341309595	1.38179772149467
1.06451273111619	0.986858344578403
0.6031087182989	0.520415294851703
0.098335137697214	0.0127502548575045
-0.42089496549927	-0.50585509286126
-0.925668546100956	-1.00511906576166
-1.38707255891825	-1.45475998130075
-1.77619395876155	-1.82449615693562
-2.06411970044127	-2.08404591012332
-2.22193673876781	-2.20312755832092
-2.23636874214618	-2.20879973328337
-2.18668859026911	-2.15322226375598
-2.09633215112363	-2.05291379923089
-1.9746947616927	-1.91919240008691
-1.8311717589593	-1.76337612670286
-1.67515847990638	-1.59678303945753
-1.51605026151691	-1.43073119872973
-1.36324244077384	-1.27653866489828
-1.22613035466015	-1.14552349834199
-1.1141093401588	-1.04900375943966
-1.03742410202296	-0.992611933633147
-0.98613718367291	-0.957472669751233
-0.950131581599208	-0.935037064914509
-0.921930768126329	-0.915064754416796
-0.893468443073083	-0.888489960884554
-0.858858575794949	-0.850381309299581
-0.81673028576633	-0.801794109867668
-0.771024752376272	-0.74961476949516
-0.729798002974388	-0.704345378796795
-0.702470244019862	-0.676656726306536
-0.69661203642801	-0.673985852372392
-0.715450315188396	-0.698331635520762
-0.756883951420244	-0.745849196116415
-0.814165182409054	-0.808143608090957
-0.877797564533529	-0.874609066419203
-0.937865056066672	-0.93495157756901
-0.98605062381722	-0.981162520205105
-1.01692041846562	-1.00858835746203
-1.02834366980462	-1.0160861059057
-1.02109588394553	-1.0053910769305
-0.997888148545727	-0.979928896632787
-0.962212349051323	-0.943448546858882
-0.917350590737189	-0.898908670390304
-0.86573088586948	-0.84792840587045
-0.808679101308159	-0.790864632549209
-0.746538823722514	-0.727342123455034
-0.679064477966333	-0.656893684561826
-0.605963284255932	-0.579429799245236
-0.52690148702626	-0.493655000517961
-0.443250694710421	-0.403380588656874
-0.357204132568716	-0.310854461353974
-0.270362707564581	-0.218324516301263
-0.184327326661448	-0.128038651190741
-0.100698896822751	-0.042576685029461
-0.0216770487510512	0.034304362338755
0.0506653126595825	0.100969795440963
0.116245660756697	0.157695706588576
0.17560895081073	0.206397540914954
0.229987172010785	0.25004256799455
0.28084176578444	0.291835099641562
0.329416748608496	0.334405141428214
0.376409655017762	0.37915360318823
0.421822482055972	0.42588921765919
0.465058628301864	0.472962291205087
0.505291482787057	0.518000421850088
0.541997980240096	0.559018844291828
0.575439073744158	0.595382578768771
0.606862545032969	0.628165576320898
0.638325186662975	0.659836726756183
0.672194591989311	0.693464943868032
0.710493438787475	0.731715201487321
0.754306903727861	0.775976464490498
0.803465629622731	0.825937628356961
0.85660594145145	0.879742480197009
0.911576249945567	0.934616013793626
0.966024227156888	0.987691140921429
1.01793203950106	1.03674184262963
1.06595653379241	1.08061230083723
1.10956800593241	1.11930948734142
1.14905883300837	1.15384249678172
1.1854789291499	1.18592256413468
1.22048327360913	1.21762828733285
1.25604011561286	1.251009554324
1.29396213959896	1.2875646462136
1.33530890155698	1.32769285280002
1.37984961440402	1.37034312281501
1.42584271933818	1.41305986032118
1.4703296589989	1.45257049035401
1.50999164982062	1.48586335001093
1.54241625029796	1.5114625895516
1.5674310983629	1.53050034291841
1.58802648156285	1.54714976972055
1.61032009990197	1.56801694465592
1.64208185852584	1.60025736306189
1.6896363136179	1.64844939481381
1.75355423713592	1.71070360252848
1.82434212358552	1.77508251275875
1.87997430199493	1.81795812042688
1.87004190225014	1.79928638452679
1.70604169256865	1.63613927904652
1.40796060398983	1.33986413549433
1.00701880776666	0.941785198122459
0.534436475152183	0.473226711183103
0.0214337773993973	-0.0344870810715194
-0.50076911423868	-0.550031934389195
-1.00095202850904	-1.04208360451771
-1.44789479415866	-1.47931784720485
-1.81037723993453	-1.83041041819841
-2.05717919458364	-2.06403707324617
-2.15708048685297	-2.14887356809591
-2.15613864204108	-2.12895599922249
-2.10927533819797	-2.06668584196322
-2.02382423816389	-1.9676673993739
-1.90842065427148	-1.84151207892215
-1.77169989885339	-1.69783128807557
-1.62229728424228	-1.54623643430176
-1.46884812277079	-1.39633892506835
-1.31998772677158	-1.25775016784293
-1.1843514085773	-1.14008157009312
-1.0705744805206	-1.0535476742716
-0.98796536602451	-0.986882886791334
-0.926115478284883	-0.933828559744143
-0.878465519476685	-0.892500460553301
-0.842020834725259	-0.859355327391628
-0.812696128553933	-0.83035744685521
-0.787078076963363	-0.8028240454785
-0.764101193259595	-0.776942162795419
-0.745808164903661	-0.756060840711006
-0.736760514872958	-0.745525400385857
-0.742262877152609	-0.750585083332999
-0.766100525371162	-0.774278154351921
-0.808690100452137	-0.816083649079062
-0.866323460993528	-0.871671218624393
-0.931706760929417	-0.933617999285088
-0.995504897617989	-0.992781687161036
-1.04832563745893	-1.03998472187116
-1.08256641025178	-1.06764013039486
-1.09370851807877	-1.07102114188083
-1.08084166423734	-1.04898132460941
-1.04636426415319	-1.00399342865899
-0.99498450798646	-0.941474668059197
-0.93232360306964	-0.868479927837171
-0.863542319822123	-0.79202648358576
-0.792384072621244	-0.717531745150786
-0.720825741211045	-0.647850434495995
-0.64928923574714	-0.583144785257106
-0.577230978922165	-0.521480523535483
-0.503864422339172	-0.45983625769656
-0.428757082506305	-0.395240462584721
-0.352141395585585	-0.325799387161676
-0.27492871071145	-0.251333733483685
-0.198490301913174	-0.173392688166203
-0.124277045615916	-0.0946798210617645
-0.0533884635727584	-0.0181812493839508
0.0137307765324334	0.0536717309045997
0.0773207400850745	0.119572163125735
0.138077133378102	0.179504257498348
0.196812622974789	0.234482659532938
0.254157006421002	0.28595574971419
0.310368836549466	0.335121057120457
0.365270927548333	0.382528403585614
0.418307006663561	0.428132399970713
0.468713070018008	0.471609759342342
0.51575617833517	0.512687409569589
0.558956847421524	0.551340195086621
0.598204007576783	0.587799661547732
0.633737556359744	0.622381896800017
0.666076013728699	0.65524902775459
0.695939023834257	0.686264923489739
0.724139875540154	0.715036870088344
0.75144981315851	0.741174262176744
0.77848929626632	0.764699412011145
0.805702623418381	0.786377474048071
0.833431894729021	0.807717735088926
0.862032386676756	0.830608258649063
0.89193524969153	0.856789014795739
0.923608079152199	0.887457082588561
0.957458723786319	0.923173844779117
0.993779941397078	0.964030193588519
1.03274518868399	1.00983467463638
1.07436740260964	1.060081460304
1.118387583602	1.1137087535345
1.16418611344972	1.16892813474511
1.21083162349735	1.22340478655197
1.2573042689783	1.27483493182405
1.30280442343366	1.32168845981377
1.34695505588527	1.36370911081034
1.38972893062424	1.4018751989698
1.43110859542099	1.4378335021814
1.4707138899094	1.47309004112123
1.50771448274039	1.50834582548664
1.54122214332853	1.54331640385674
1.57112883804147	1.57727297653101
1.599073802784	1.61022319752192
1.62894136204971	1.64401578859927
1.66617744112321	1.68224699981972
1.71545280251082	1.72822101508818
1.77686820453103	1.78118192394108
1.84179780234421	1.83211638169787
1.89018409389363	1.86113844970571
1.87799103076483	1.8329973256138
1.72184748259392	1.66633769142975
1.43697490234319	1.37026541014029
1.05197974158592	0.974908874841173
0.595468451895417	0.510396478628181
0.0960474848449682	0.00685661459707942
-0.417676707992128	-0.505582324156362
-0.917097675042577	-0.996791944536374
-1.37360896473308	-1.43664385344719
-1.75860412549035	-1.79500965779304
-2.04347670574108	-2.04176096447815
-2.19962025391199	-2.14676938040675
-2.21398867061586	-2.14735183078885
-2.16544942147049	-2.09189112588768
-2.07701990639024	-1.99206261210147
-1.95772515133392	-1.85944148527312
-1.81659018226031	-1.70560294124556
-1.66264002512819	-1.54212217586169
-1.50489970589635	-1.38057438496444
-1.35239425052359	-1.2325347643967
-1.21414868496868	-1.10957851000141
-1.09918803519042	-1.02354174230099
-1.0173144754681	-0.960156576423878
-0.956564939290583	-0.910356310931216
-0.909007917024622	-0.871316872196735
-0.871932351710369	-0.840109266282835
-0.842278619423407	-0.814290752951889
-0.817520662704268	-0.792654472060838
-0.796575608165043	-0.775677304930186
-0.780200640687298	-0.765302778862706
-0.770552441834573	-0.764047835336928
-0.770083684150711	-0.773797486142842
-0.780353690836176	-0.794852774627542
-0.801322457317332	-0.825661974908288
-0.831307733269045	-0.86322922509389
-0.867392508455112	-0.903831458068696
-0.905962635402599	-0.943654169741875
-0.943179265709235	-0.979175949279852
-0.975316297510257	-1.00731395106547
-0.998945988414278	-1.02545145987187
-1.01105308150911	-1.03151482453315
-1.00922420234994	-1.02415103140887
-0.991962544298739	-1.00287668610784
-0.959030054184401	-0.968065213621819
-0.911645725225707	-0.920777899885132
-0.852363261688038	-0.862575365943434
-0.78456334058996	-0.795420690981278
-0.711700973576565	-0.721602241680212
-0.636595102443595	-0.643545485284602
-0.561024039229497	-0.563522265451552
-0.485708621753517	-0.483357546988537
-0.41057111726469	-0.404180967028693
-0.335115358601628	-0.32630318588108
-0.258817281879538	-0.249320047908187
-0.181443224632186	-0.172461452524797
-0.103235883961263	-0.095113204060482
-0.0249442894123292	-0.0173207706197055
0.0522811665498557	0.0599485873530594
0.12708195203623	0.134880696561863
0.198129259820004	0.205234494644129
0.264373175407698	0.269058446416052
0.325255801234822	0.325444204023751
0.380831020582668	0.37493347095036
0.431749713052615	0.419336421273985
0.47908303410372	0.461044545760149
0.52400454740448	0.502195194856067
0.567424071536114	0.544014662974324
0.609708431876543	0.586518568004424
0.650617186590236	0.62864011286492
0.68951452148115	0.668753961433342
0.72582960904431	0.705462670187584
0.759609896706955	0.738409887780035
0.791879932818107	0.768811974547931
0.824541975005323	0.799384299524569
0.859794645059457	0.833506212051699
0.899316727991018	0.873857551316167
0.943569915779505	0.921111508280688
0.991494523023408	0.973304643969495
1.04073962281383	1.02625444076574
1.08841823625578	1.07499662336674
1.13214763684901	1.11574216045469
1.17092774501152	1.14749600814999
1.20543929307794	1.17252082835172
1.23766871987584	1.19539494345736
1.27009909807668	1.22116536190546
1.30484231777123	1.25345029775868
1.34303085245224	1.29323898787783
1.38459153952337	1.3387596899312
1.42835432788532	1.38627059517685
1.47236364605973	1.43130506840823
1.51424988926222	1.46990290310027
1.55163448689732	1.49954755567736
1.58267664608378	1.51976999192939
1.60684879518476	1.5324779229536
1.62581854604385	1.54199618433725
1.64402041682098	1.55468190097467
1.66830918152824	1.57784808887554
1.70616472181961	1.61774801382667
1.76231230829589	1.67659563563344
1.83430535041524	1.74900345906042
1.90840859318941	1.8188509446441
1.95773635225939	1.85828825489481
1.87258952315649	1.77477027930355
1.63770602696758	1.54456887539078
1.28392135037235	1.19821282744804
0.842070980050479	0.766230919766871
0.342990402681661	0.27915193663881
-0.18248489505442	-0.232495337644607
-0.703519426478079	-0.738182118791842
-1.18927770490963	-1.20737962251136
-1.60892424366938	-1.60955906451162
-1.93162355607765	-1.91419166050108
-2.12654015545474	-2.09074862618822
-2.17917381243857	-2.12785660530705
-2.15631682839788	-2.10276944564631
-2.09335267453482	-2.03400478129563
-1.99869154823792	-1.93130783420232
-1.8807436468957	-1.80442382631368
-1.74791916789667	-1.66309797957702
-1.60862830862937	-1.51707551593965
-1.47128126648232	-1.37610165734886
-1.34428823884403	-1.24992162575196
-1.23605942310303	-1.14828064309626
-1.15516423328186	-1.07555454709561
-1.09408860829312	-1.02200323760887
-1.04932786918815	-0.987094566867687
-1.01960557886824	-0.967753027681856
-1.0016364593857	-0.959073206652684
-0.991208561927532	-0.955812157493426
-0.984673595693207	-0.953974155041274
-0.980119590558572	-0.951714334220791
-0.977694253598407	-0.949280540179895
-0.979032760314567	-0.94828273870011
-0.986200744007726	-0.950804139198865
-1.00073011488025	-0.958775462876162
-1.02311119501514	-0.973746476409764
-1.05273177463415	-0.99684842501894
-1.08802169129577	-1.02854440525919
-1.12654981828887	-1.06796656380607
-1.16501783100556	-1.11214684013223
-1.19933537721573	-1.15574773124961
-1.22497796756648	-1.19167901130102
-1.23762590388171	-1.212507082258
-1.23388485489351	-1.21220350264358
-1.21185721643019	-1.18764211497038
-1.17144612886163	-1.13931976963795
-1.11438757643568	-1.07107511690228
-1.0440358839415	-0.988682824050459
-0.964733066117711	-0.899928417926859
-0.881967877506546	-0.810624807601202
-0.800367915082588	-0.726139316728579
-0.723477487484059	-0.649541158008944
-0.653331746561898	-0.581929894552534
-0.589671186090511	-0.522067952717673
-0.53029444977987	-0.466808403056776
-0.471846393069006	-0.411852640192801
-0.410894522127328	-0.352890961635386
-0.344932459296458	-0.286822287002445
-0.273024532950827	-0.212613100082178
-0.195938047633212	-0.131511761360255
-0.115763192421645	-0.0466251112545054
-0.0352011892498001	0.0379470959433237
0.0431826511011798	0.118155646355011
0.11747601356903	0.190965104873043
0.186591102540268	0.255027367811843
0.250165015176208	0.310884511477579
0.308366153524007	0.360569090379476
0.361699567481842	0.406646219765109
0.410785993421595	0.451058874467379
0.456133411278182	0.494346296765991
0.498035066186749	0.535680086072182
0.536703211876994	0.573728138147836
0.572567585775277	0.607820500323299
0.606519357624524	0.638724739337938
0.639909557490153	0.668677042650327
0.674311401434744	0.700737890228227
0.711235964245549	0.737803147595883
0.751941031994143	0.781676552130161
0.797322517119555	0.832564680155969
0.847861479470748	0.889191719730627
0.903650571857462	0.949446285996488
0.964472689680125	1.01121409575565
1.02983070610369	1.07302328287725
1.09890558785758	1.13434142039669
1.17053315666849	1.19552596712894
1.24327289995227	1.25746867244438
1.31555651472761	1.32102144614111
1.38585915911934	1.38637749241963
1.45285625102296	1.45264463321922
1.51554182922786	1.51778509101448
1.57328622397755	1.57894539784893
1.62584891106578	1.63310360790001
1.67336725349629	1.67793576118933
1.7162492433905	1.71266271060858
1.75489628220302	1.73836977276431
1.78932953247011	1.75741944121671
1.81894541613321	1.77224528015128
1.84271275418872	1.7843653155818
1.85998564628373	1.7943816844076
1.87170409531847	1.80308163873523
1.8813373513332	1.81285443200669
1.89476998718242	1.8281181073393
1.91855751227688	1.85381380484145
1.95656480827213	1.89201152491957
2.00580756446368	1.93774503708839
2.05304164200733	1.97591926692113
2.07385848138943	1.98108434338699
1.99675816684527	1.89287218513273
1.78283194198332	1.66738277226473
1.45814188495933	1.331837104033
1.04875007392909	0.913456179687546
0.580718587048368	0.439460998478377
0.0801095024729277	-0.0629274403445013
-0.427015101641455	-0.566488137531082
-0.91459314713901	-1.04400009383136
-1.35656255586396	-1.46824230999532
-1.72686124966055	-1.81199378677296
-1.99942715037299	-2.04803352491428
-2.14819817984552	-2.14914052516926
-2.16055460064323	-2.14924358314178
-2.1052491487929	-2.08932666693563
-2.00585072093939	-1.98249858033899
-1.87405929187973	-1.84233053637694
-1.72157483641094	-1.68239374807451
-1.56009732933005	-1.51625942845675
-1.40132674543409	-1.35749879054873
-1.2569630595201	-1.21968304737548
-1.13870624638508	-1.11638341196207
-1.05856094897647	-1.05371743668644
-1.00611881260842	-1.01424541578074
-0.972071617925445	-0.992479866956865
-0.951033936665422	-0.98166730461279
-0.937292430403022	-0.97506533675457
-0.925966415533717	-0.967346205724096
-0.914037900195119	-0.955724535600908
-0.900925294148268	-0.940381760638947
-0.88837955817706	-0.923987693437391
-0.879663920895421	-0.910522687362361
-0.878248372637117	-0.903872555050121
-0.886485816791051	-0.906682678164606
-0.904751594142326	-0.919757828576207
-0.931293365719592	-0.941974630917367
-0.962706309716654	-0.970506053061577
-0.994722496781348	-1.0012330276619
-1.02299403360682	-1.02936668065285
-1.04367939082467	-1.05025674566089
-1.05380918115113	-1.06015444292159
-1.05150118904745	-1.05665287975987
-1.03603928531216	-1.03873579416606
-1.0077793254847	-1.00659285430518
-0.967907103849475	-0.961369525439368
-0.918130433660492	-0.904915122270809
-0.860373925941457	-0.839534341618984
-0.796482257241707	-0.767727085912777
-0.727948658741665	-0.691939959326406
-0.655789395416105	-0.614360827881666
-0.580675764435164	-0.536726430784008
-0.503254834934683	-0.46015360911337
-0.424457741645928	-0.385156937005672
-0.345663528230534	-0.311978372617288
-0.268700047767379	-0.241091471083642
-0.195659996348849	-0.173560762223447
-0.128515572661859	-0.110979689982934
-0.0686240430909481	-0.0549397922974639
-0.016303568577191	-0.00624189070725957
0.0293525151302348	0.0357611913987969
0.0703161210708739	0.0732452408882173
0.109115290912886	0.109233777857012
0.148119258795846	0.146511055314246
0.188863526656631	0.186723703648953
0.231652317599828	0.229993471137921
0.275591562234885	0.275068723863998
0.319035033984383	0.319858841922785
0.360235153386796	0.362082099380467
0.397912631372976	0.399840679282309
0.431552234589591	0.432045435395526
0.461419092187325	0.458683014280161
0.488419592944549	0.480923758996821
0.513933071845555	0.501027408801889
0.539658821858018	0.522018429418927
0.5674402793703	0.547137751828995
0.599014668307645	0.57919434433083
0.635697222429628	0.620038736563777
0.678102710890106	0.670303186013332
0.726019412212865	0.729386804521996
0.778483896415954	0.795532098969237
0.834031772671818	0.865940518988974
0.891036043142415	0.93709911159798
0.948007716137783	1.00544434293415
1.00376025991741	1.06819580581432
1.0574306746765	1.12399739472296
1.10845448992157	1.17305327325232
1.15658645774829	1.21669730946896
1.20195279702317	1.25665756743586
1.2450676507244	1.29440711333462
1.28677513162115	1.33090063755282
1.32812646623215	1.36675824019174
1.37020186690506	1.40262455455515
1.41384852237364	1.43928782305591
1.45932359795676	1.47736399593864
1.50593395732155	1.5167248514145
1.55187663405522	1.55608301847709
1.59451721326728	1.59313525735116
1.63125077117681	1.62543835921153
1.66081773176994	1.65179774570726
1.68457102738724	1.67359763082256
1.70691740629527	1.69527351777475
1.73419894882838	1.72310611696417
1.77177939016779	1.76197865667263
1.8198986006502	1.81071390744647
1.86961361562962	1.85776089082653
1.90061079278962	1.8795801571924
1.87827008139835	1.80199233139125
1.72212161369747	1.58648534901356
1.4379126465581	1.25894395259795
1.05264059784616	0.845252884683047
0.593302885427554	0.371296887807486
0.0868969271682035	-0.13703929549011
-0.43957985906598	-0.653870922671111
-0.95913005540908	-1.15331325119689
-1.44475624399518	-1.60948153852882
-1.86946100695837	-1.99649104212828
-2.20624692643274	-2.28845701945663
-2.42811658455236	-2.45949472797525
-2.50807256345133	-2.50006122702724
-2.48056544493424	-2.47019668564891
-2.40474124269699	-2.38828296048376
-2.29064568671061	-2.26583989998657
-2.14832450694611	-2.11438735261214
-1.98782343337452	-1.94544516681523
-1.81918819596687	-1.77053319105065
-1.65246452469417	-1.60117127377316
-1.49769814952746	-1.44887926343755
-1.36493480043775	-1.32517700849861
-1.26422020739608	-1.24222251780273
-1.1999097559947	-1.18564252519662
-1.15023355368939	-1.14319663223486
-1.10957888522144	-1.10806413051486
-1.07246299903763	-1.07402925279392
-1.0350685131109	-1.037395030265
-0.996411620554605	-0.998026379287039
-0.958529986420146	-0.959002748757757
-0.925500282458838	-0.925102977632098
-0.90170916024162	-0.90082782240168
-0.890149332662196	-0.888773238410458
-0.89142011362007	-0.888911114088383
-0.903679995950151	-0.898825397928457
-0.923316265409132	-0.914566890875365
-0.94586270347395	-0.931708066053608
-0.96678162826677	-0.946251582908387
-0.982002294036068	-0.95516692654479
-0.988301855928428	-0.956521711539367
-0.983581998392127	-0.949312616516138
-0.96700499434568	-0.933138672969165
-0.938920966636976	-0.907870375669422
-0.900533731988379	-0.873404839557439
-0.853356939436533	-0.82954904039535
-0.798671620718949	-0.776088302347204
-0.737237731723186	-0.713039400813948
-0.669391296558007	-0.640991630696764
-0.595454109005575	-0.561369579896844
-0.515958957275653	-0.476449312333134
-0.432762463886333	-0.389080438011073
-0.348257926626012	-0.302259194204073
-0.264521766448557	-0.218729643452298
-0.183729868838915	-0.140630040771313
-0.107869748224564	-0.0691473046757491
-0.0377149938597768	-0.00423227078408205
0.0269769851001903	0.0554354497727089
0.0872243115816289	0.111979443145319
0.144318249628327	0.167339513644543
0.199269810321646	0.222195967053772
0.252402979863664	0.275478414516842
0.303306148966355	0.324906823207236
0.351203927835366	0.368354640082685
0.395533371394829	0.405241059813606
0.436364459144623	0.437161859948349
0.474425261669934	0.467411094297426
0.51075377689274	0.499597944201682
0.546199027219953	0.536056378735358
0.581054206679149	0.576818606807046
0.615027547000213	0.619555024848193
0.647552168080528	0.660496131940944
0.678232540353803	0.695993539196215
0.707164883205725	0.724036489601071
0.73496410621721	0.745046449284416
0.762520130354638	0.761673378552765
0.790665782660393	0.777790395752453
0.819954447395602	0.797142853457079
0.850623033494341	0.822136688445187
0.88266221032724	0.853184829953525
0.915920247301725	0.888859264939441
0.950232378738142	0.926758756548742
0.985517808914404	0.96467997281277
1.02178296823712	1.00153946834717
1.05904505949023	1.03765320364041
1.09723964109589	1.07432914480479
1.13618391797385	1.11302750282385
1.17560037049414	1.15452300060603
1.21514749089175	1.1984754401717
1.25445021101115	1.24354522480386
1.29317336464393	1.28791274303758
1.33113150623112	1.32991667174562
1.36832970351711	1.36849007418616
1.40484147989721	1.40324341155512
1.44058291054772	1.43433494133488
1.47514333148651	1.46234407811715
1.50781621124827	1.48824793592922
1.53794242610664	1.51348266385727
1.56557476852392	1.53998805227311
1.59222155153916	1.57016463878291
1.62120139994193	1.60670180286103
1.65714159731511	1.65208940846044
1.70434413566834	1.70747895099052
1.76408022904659	1.77075879725061
1.83137547185242	1.83422830996118
1.8923297688377	1.88270232111655
1.92330444674286	1.89315323032886
1.84681284048687	1.81001630228976
1.63457556679067	1.58678742752496
1.31244894326191	1.25146723848302
0.906289287508259	0.832056367612469
0.441952917137374	0.356555447361878
-0.0547038502430849	-0.147034889820203
-0.557824697025459	-0.650714011485222
-1.04155330560209	-1.12648128518462
-1.48003335836531	-1.54633607846986
-1.84740853770747	-1.88227775889237
-2.11782252602091	-2.10630569400361
-2.26541900569797	-2.19041925135502
-2.27865652486927	-2.18465865279893
-2.23049756018547	-2.13012337159968
-2.14244297045018	-2.03182545558945
-2.02311537093188	-1.90100592708644
-1.88113737689908	-1.74890580840884
-1.72513160362028	-1.58676612187485
-1.56372066636397	-1.42582788980266
-1.40552718039864	-1.27733213451046
-1.25917376099279	-1.15251987831646
-1.13328302341493	-1.06277616984824
-1.03647758293353	-0.99362064963394
-0.972320044866886	-0.936605309669175
-0.919428369869741	-0.889181485388356
-0.874118389976504	-0.848424159083192
-0.832960224334743	-0.811829694482496
-0.79382026065767	-0.778178588599527
-0.756660882754181	-0.747980725770128
-0.723599728511651	-0.723257532491941
-0.698071205624508	-0.706710217133532
-0.683418854288142	-0.700597961654684
-0.681531641762619	-0.70577672268955
-0.692070781733438	-0.72121087370998
-0.712516120636346	-0.744034213559383
-0.738879591857134	-0.77011592450739
-0.766694578042442	-0.795021971804083
-0.791899969855322	-0.815102097896347
-0.811415032577907	-0.828259587670199
-0.823351758423272	-0.834019076527749
-0.826878662786988	-0.832866279354002
-0.821836983909526	-0.825261233716818
-0.808312802097588	-0.810960290670603
-0.786363651239827	-0.789047846088436
-0.755974403426722	-0.758492064169843
-0.717196835996172	-0.718725717818057
-0.670357166713041	-0.669976291597255
-0.616199622630677	-0.613336651318872
-0.555868390547839	-0.550568745660847
-0.490716166638644	-0.483635081793527
-0.422029341818966	-0.41412742845732
-0.350796320002294	-0.342891436097005
-0.27761123038357	-0.270022811868384
-0.202741067837942	-0.195208820915578
-0.126348868173152	-0.118267356429365
-0.0488115858421922	-0.0396381232566018
0.0290285889908144	0.0394633768550332
0.105857663552569	0.117333013488887
0.180184582771398	0.192331895461703
0.250818475363795	0.263423863638778
0.317310073348309	0.330492714607244
0.38016614723204	0.394355094025432
0.440736989142466	0.456483542330366
0.500752468162593	0.518464549386862
0.561585502687702	0.581245072145916
0.623517460117124	0.644428986519838
0.685384449179197	0.706058321890814
0.74484307225829	0.763153460211125
0.79919513508028	0.812847658558385
0.846439313697471	0.853593914962365
0.886117698881464	0.885900471895794
0.919592704642062	0.912276771007282
0.949611331837856	0.936434531930477
0.979342583004252	0.962116895132711
1.01133613075252	0.992006156802063
1.04681708979695	1.02699666185784
1.08545176089688	1.06591963507634
1.12552177634773	1.10576185838069
1.16441675959171	1.14238747373072
1.19933309429581	1.17163260182495
1.22800388166872	1.19051074283188
1.24923091468262	1.19815921142662
1.26306285042801	1.19620256474979
1.27067162916912	1.18842234152243
1.27413571979699	1.17993793136544
1.27633850906499	1.17633900955189
1.28104001674127	1.18309925967294
1.29295567496184	1.20525422738461
1.31754620658339	1.24704946784728
1.36019014147496	1.314004796088
1.42676781299169	1.40775795297403
1.51841651680402	1.51246311319587
1.6158168302347	1.61208902355697
1.69839226037664	1.69060443086078
1.74684132044501	1.72668430435127
1.66706535872526	1.64339943400546
1.4465082880883	1.41381908260416
1.11332633031758	1.06835463960157
0.695675707196529	0.637417494451902
0.221712640508598	0.151419036609345
-0.280406647962775	-0.359229344471898
-0.782525936434148	-0.864116259337625
-1.25648900312208	-1.33283031853364
-1.67413962624313	-1.73496013260573
-2.00732158401385	-2.04009431209971
-2.22787865465081	-2.21782146756136
-2.30765461637056	-2.2564656019926
-2.28148784740797	-2.22701450890991
-2.20880888576313	-2.14578572085787
-2.09834974930047	-2.02346597463056
-1.95884245588439	-1.87074200702202
-1.79901902337931	-1.69830055482631
-1.62761146964964	-1.5168283548375
-1.4533518125598	-1.33701214384963
-1.2849720699742	-1.16953865865677
-1.13120425975726	-1.02509463605298
-1.00078039977339	-0.914366812832313
-0.902432507887008	-0.842252739759259
-0.840015077449901	-0.786131329099505
-0.789249403797038	-0.739947270738257
-0.744526830643938	-0.698260914797762
-0.701877807921657	-0.657903626146682
-0.660280674710919	-0.619029835810975
-0.621994603868205	-0.584986424346358
-0.591718203181175	-0.560930156244411
-0.57485426984149	-0.55177153014358
-0.575551114195759	-0.560304961064157
-0.59523778079764	-0.586221192018726
-0.632100108960731	-0.626288697306454
-0.681573661545189	-0.675450157146334
-0.737549008075583	-0.728191452605546
-0.793723425050046	-0.779575245701611
-0.844588258108181	-0.825689821627194
-0.885851348991559	-0.863575284743687
-0.914421310598869	-0.890887254950443
-0.928246118484367	-0.905622879924079
-0.926222987770901	-0.906080534920197
-0.908192908692556	-0.891077498613523
-0.874917876737918	-0.860302002893106
-0.827945122328028	-0.814538884768897
-0.769304085511533	-0.755574444430417
-0.701070720074612	-0.685756046895518
-0.62248326129288	-0.607355138713807
-0.533921532618394	-0.516602910077492
-0.439072362034604	-0.418606359820717
-0.339526313761893	-0.315143765046517
-0.236873952020646	-0.207993402857925
-0.132705841031246	-0.0989335503579745
-0.028612545014076	0.0102575153503003
0.0738153718104797	0.117801517163865
0.172987345222038	0.221920177979687
0.267312811000214	0.320835220694732
0.355201204924626	0.412768368205966
0.432863616159432	0.493572703168036
0.498261840631535	0.559597853279825
0.555050537993748	0.613968123044115
0.606034042505864	0.659576905027743
0.653740310581298	0.699310647536471
0.699645719381119	0.735178953119317
0.743892358349089	0.767974804344898
0.78552635022465	0.797449800310703
0.823110149867076	0.822795685832386
0.85543852051315	0.843205069020809
0.882075624567641	0.858396573710536
0.903559718380151	0.86899718481366
0.921270367165775	0.87662624180542
0.937058723810014	0.88362158328193
0.952822498468134	0.892514255079413
0.970167665602986	0.905441470749567
0.990186997197847	0.923663213057657
1.01335054173335	0.947323709147872
1.03953823244722	0.975553984844179
1.06823847459206	1.00688117816573
1.098848680725	1.0398082766898
1.13096282739339	1.07339885472859
1.1645434575557	1.10765409292577
1.19993647407022	1.14352121839193
1.23778387776178	1.18256749858135
1.2788955235283	1.2264408979267
1.32404168488238	1.27626351602095
1.37359031637882	1.33213120879303
1.42701633261334	1.39282743774666
1.48247836703219	1.45575936569633
1.53677988029683	1.51717169493978
1.58599108004343	1.57278378051455
1.62671722395536	1.61891619205066
1.65760886325713	1.65389056412592
1.68051083864641	1.6791977869557
1.70072971564399	1.69987816881477
1.72605663115091	1.72359597134559
1.76433578462301	1.75808533784862
1.81973414600637	1.80721054644764
1.88848700184211	1.86657381814574
1.95551069217395	1.92020630257604
1.99355660075918	1.94015268600866
1.90762452397186	1.85558345317615
1.67000865270206	1.62177439769805
1.31097952558801	1.26857348410347
0.860807681267967	0.825828676921527
0.349763658380162	0.323387940681348
-0.19188200443716	-0.208900760087951
-0.733858768545759	-0.741189460857249
-1.24589609530739	-1.24363019709743
-1.69772344608382	-1.68637500427937
-2.05907028223681	-2.03957591787395
-2.2996660651281	-2.27338497335205
-2.38924025611947	-2.35795420618456
-2.38287661604651	-2.32903898371294
-2.32568837772724	-2.24936265630314
-2.22190090952566	-2.1295292339627
-2.08256361154991	-1.98014272669918
-1.91872588390811	-1.81180714452012
-1.74143712670839	-1.63512649743307
-1.56174674005889	-1.4607047954456
-1.39070412406774	-1.29914604856525
-1.23935867884307	-1.16105426679957
-1.11875980449302	-1.05703346015611
-1.04078881293674	-0.993863959134841
-0.992630696652562	-0.95564815384131
-0.963050975165751	-0.93548010442866
-0.945227569881452	-0.924363619096535
-0.932146971534417	-0.91394356590833
-0.918594258818319	-0.899002578925776
-0.902538717037492	-0.87878021540915
-0.885400290929583	-0.856737154914143
-0.871123723181922	-0.838975147346265
-0.864483865630951	-0.831928641764694
-0.869309203305859	-0.84008859300596
-0.887203665642067	-0.864499041820476
-0.917041787423394	-0.902447752483806
-0.95521046473748	-0.948170592775505
-0.996377407268051	-0.994101787042163
-1.03451364664502	-1.03237171735958
-1.06391161917164	-1.05633444987168
-1.08001951397673	-1.06180338488082
-1.08003021612817	-1.04767543766641
-1.0631881511021	-1.01578443334004
-1.03071563311792	-0.9700292971044
-0.985310644788288	-0.915018157085303
-0.930358420318222	-0.85468307894847
-0.869127995176428	-0.791428285198917
-0.804210326193625	-0.726162218826822
-0.737332739492922	-0.659047061537309
-0.669510467274841	-0.59038033161273
-0.601359852587504	-0.521090381610032
-0.533378519672291	-0.452668387821501
-0.466045690885489	-0.386619132072314
-0.399700847641811	-0.323749442147365
-0.334311492943487	-0.26372281088654
-0.269364829804779	-0.205174652702139
-0.204092938620681	-0.146347940889486
-0.138017653899201	-0.085947789333675
-0.0715562474957836	-0.0239169876290999
-0.00634054369476665	0.0380903422929467
0.0549962587583057	0.0967785197811766
0.1095438625852	0.147998214328077
0.155063613043496	0.188102968525396
0.190816033295457	0.215376744111902
0.218021337521734	0.2309854134656
0.239811449142986	0.239146158894167
0.260646743437815	0.246437195851433
0.285308263779515	0.260309096210927
0.317688975947813	0.287040213136763
0.359707830128789	0.329691013345073
0.410726082392052	0.386905344805013
0.467754502817677	0.453252195539199
0.526447263341272	0.521142217021335
0.582525482253943	0.58351638758541
0.633109163435442	0.636086368723642
0.677515442212033	0.678286045618049
0.7172876380017	0.712889160989316
0.75548299579855	0.744774552625864
0.795515969838051	0.779301443079452
0.83999533962139	0.820607630871932
0.889926006157609	0.870263812951087
0.944467806538798	0.926804448061292
1.00127166285808	0.986335536134027
1.05726469223452	1.04393884491292
1.10962034671721	1.09533072590085
1.15659561444264	1.13819944059292
1.19797729243575	1.17281822206218
1.23501799920643	1.20182365311589
1.26990832729773	1.22926399688813
1.30497383107734	1.25920183109629
1.34187389743127	1.2943046172644
1.38104446814604	1.33483510174668
1.42148637571652	1.3783514671829
1.46089476159556	1.42027957927876
1.496129833681	1.45525622596244
1.52404147097416	1.47885556960334
