# Supplementary material for: A multiwavelength photoplethysmography dataset with blood pressure and heart rate reference measurements
Source: Data Brief. 2025 Nov 14;63:112284. doi: 10.1016/j.dib.2025.112284 (PMC12682042; doi:10.1016/j.dib.2025.112284)
Supplement: Supplementary file 1 [file mmc1.zip › ppg_csv/ppg_subject_111.csv]

IR_PPG	Red_PPG
-1.39881419281548	-1.31993246200046
-1.33887173126953	-1.24487804839923
-1.2574505704492	-1.15986490636419
-1.17013361093375	-1.07769474624722
-1.0882661021335	-1.00603021776179
-1.01807500236517	-0.947103115095739
-0.960948372600101	-0.898378042579803
-0.914562189700489	-0.854055347506508
-0.874377994110075	-0.807223345974956
-0.835120907318727	-0.752209750065378
-0.792040079737733	-0.686405449991586
-0.74186773676098	-0.610924514043773
-0.683406917521106	-0.529974734165461
-0.617655868875084	-0.44933415887709
-0.547437057535628	-0.374525075927698
-0.47663415350385	-0.309231594419246
-0.409265480763518	-0.254460069847088
-0.348682921168557	-0.208771850824798
-0.297133919283278	-0.169454616811453
-0.255759096892733	-0.13405231769529
-0.224857410396116	-0.101505257212235
-0.204105853970543	-0.072329733961647
-0.192566368054798	-0.0478359365306774
-0.188572367915002	-0.0289953319341348
-0.189667167919944	-0.0156629084414947
-0.19271542170002	-0.00643276084789216
-0.194206158930656	0.00103635444542588
-0.190668119476019	0.00950089245913728
-0.17914064181672	0.0216064501477371
-0.157662732497267	0.0394801241979994
-0.125638165054192	0.0644921232158873
-0.083886786001344	0.0971914473880462
-0.0343331508368839	0.137383971576472
0.0205251155907255	0.184222210549989
0.078118479469378	0.236215399056594
0.136105524538453	0.291213642905816
0.19249783857093	0.346468163077985
0.24571608792129	0.398844643616068
0.294637718094678	0.445189419500054
0.338617379088471	0.482784713800464
0.377434414784545	0.509832128922059
0.411204196401649	0.525913760075893
0.440375826839443	0.532371340266129
0.46586440635406	0.532453416351612
0.489163835490363	0.530974076795046
0.512206333821508	0.533332165167644
0.536899354321644	0.544111517582643
0.564517853654105	0.565737950751411
0.595246233087392	0.59767586575742
0.628112388683492	0.636571085586257
0.661396068706447	0.677438009045749
0.693361136659025	0.715454707400194
0.722958230409281	0.747555308940553
0.750104714130392	0.773069438646463
0.775390999545297	0.793184300587905
0.799466445047478	0.809693459937424
0.822560660763572	0.82389994013955
0.844442126572582	0.836347577521196
0.864792065880087	0.847365914667936
0.883709012020076	0.857797374891274
0.901980540988432	0.86925459603642
0.92091741061043	0.883712567312387
0.941840710978875	0.902696396789431
0.965509022961274	0.926505756877733
0.991745193075065	0.9538243058396
1.01940160813689	0.98186733163466
1.04674939942781	1.0071278971601
1.07228208530191	1.02661497711357
1.09562617923048	1.0390766092819
1.11795425123041	1.04549151076463
1.14137226435305	1.04842995556283
1.16724044589235	1.05047977784843
1.19398394094523	1.05234530952651
1.21534214050292	1.05124406119452
1.21995413090934	1.04004362767546
1.19268681458218	1.00746378367767
1.09555356262866	0.929388084652976
0.920382459286359	0.773356859680789
0.683409887765718	0.554619666183467
0.400872231277189	0.28934259572785
0.0890058730312189	-0.00630826011922251
-0.235952803761743	-0.316166809790911
-0.557767415891251	-0.624066961720376
-0.860201580146855	-0.913842624340777
-1.12701891331811	-1.16932770608528
-1.34198303219456	-1.37435611538703
-1.48885755356577	-1.51276176067921
-1.55443089074584	-1.57098145217763
-1.55475175687922	-1.56525653519819
-1.5096074683742	-1.51404807487427
-1.43807632276235	-1.43788864012033
-1.35773698881799	-1.35536071230098
-1.28222695116959	-1.28036906826123
-1.2200669051231	-1.22095475740378
-1.17459272196555	-1.17939890611952
-1.14464592235239	-1.15317932886905
-1.125705822885	-1.13644452416593
-1.11125965038627	-1.12181209058205
-1.09428848876972	-1.10227427921369
-1.06876872088269	-1.07281942418643
-1.03097297478607	-1.03129506986079
-0.980158858471451	-0.97826971566632
-0.918335232327786	-0.916085474290186
-0.849279004460561	-0.847624106352985
-0.77736722240119	-0.775451543359591
-0.706765184742129	-0.701805832674484
-0.641166414661038	-0.62929442064785
-0.583855072312911	-0.561604241337047
-0.537634793443244	-0.503427421718571
-0.504347554219448	-0.459256139937179
-0.484121671579312	-0.431458972586177
-0.474792200699658	-0.418655560111085
-0.471953738472711	-0.415395961783085
-0.46981749469067	-0.413517986194468
-0.462629256615709	-0.404718999555861
-0.446140323571816	-0.383283931003779
-0.418596802157309	-0.347858211804488
-0.380881889611671	-0.301536625482959
-0.33576217987663	-0.250186071359468
-0.286560203621021	-0.199745624881693
-0.235855140458778	-0.15382046514026
-0.184799046680118	-0.11271952566774
-0.133279784853936	-0.0742162054670852
-0.080707758999453	-0.0353920565617686
-0.0269182098054334	0.00548757742984388
0.0273167127483522	0.0479976821911312
0.0804030835518496	0.0899166216747469
0.13056606453175	0.128631709380052
0.176663145840976	0.162739073710796
0.218729611196387	0.192969858436501
0.257973375919333	0.221971013408884
0.296239959620285	0.253089079433143
0.335208047110556	0.288797416248476
0.375670960914396	0.329475705787897
0.417210825866454	0.373050091949647
0.458372130488655	0.415720426698506
0.497214060895381	0.453506666303949
0.531989857184576	0.483862733350133
0.561694933359867	0.506576889431464
0.586331039155194	0.52359158643164
0.606906059164334	0.537994679014972
0.6252551702933	0.552839693537696
0.643708999826267	0.570368109812254
0.664646524034959	0.591857111172236
0.690048886723987	0.617968118875385
0.721178705135873	0.649256852439833
0.758436623870259	0.68648846476495
0.801381008286204	0.730549824045739
0.848864197199148	0.781948933288409
0.899210531911556	0.840156900975265
0.950377518333538	0.903204706670384
1.0001262379468	0.967771199035473
1.04629092834576	1.02974293601902
1.08719165788021	1.08510424621708
1.12212350252623	1.13092699528856
1.15177513503362	1.16614468043552
1.17835692297481	1.19186247279259
1.20516354842027	1.2110736115618
1.23536172510961	1.22764153352196
1.27006167376094	1.24448227440492
1.30617041409754	1.26128585389991
1.33487227510477	1.27261288341239
1.34162834892633	1.26733104705961
1.30356578546943	1.23000205220349
1.18142315973498	1.12100700303896
0.984075604321578	0.936920031433137
0.728477294847342	0.694629050585799
0.431582406930385	0.411021973696727
0.110345116188819	0.102986713965702
-0.218280401759241	-0.212588815407496
-0.537339971295683	-0.518816701223086
-0.829879416802392	-0.798809030281288
-1.07894456266126	-1.03567788938232
-1.26758123325416	-1.2125353653264
-1.37883525296299	-1.31163128234616
-1.41182048571002	-1.33739818987521
-1.39092311437988	-1.30832515553594
-1.3337407055825	-1.24426018158661
-1.25815985738	-1.16553842585804
-1.17956766223848	-1.08916478939767
-1.10899517974304	-1.02631789684032
-1.05236403064168	-0.981525318485538
-1.01072531931412	-0.953366056135667
-0.981185076095542	-0.936195345135118
-0.958200410827663	-0.922258794126324
-0.935048342890881	-0.903652697112445
-0.905308266024152	-0.873890985190585
-0.864165581723418	-0.829045893633929
-0.809361248600099	-0.768383361351887
-0.741679923620547	-0.694403825833894
-0.664881945105774	-0.612309122587527
-0.585016164830625	-0.528982592684288
-0.50921604205122	-0.451664024128728
-0.444259668117497	-0.386606735660831
-0.395245281912496	-0.338006744721417
-0.364679645556106	-0.3074289423541
-0.352126395485167	-0.293789221854064
-0.35441869018347	-0.293772705892263
-0.366374411270094	-0.302554140548971
-0.38186035162205	-0.314691698092831
-0.39490746816007	-0.324969894322413
-0.400579855456814	-0.328965291028449
-0.395441967884332	-0.323252591765852
-0.377643644950345	-0.305411976698675
-0.346782857775845	-0.274144952570579
-0.303711387883974	-0.229583174921045
-0.25036536105502	-0.173541091178352
-0.189597805835992	-0.109402740587942
-0.12488866394025	-0.0415675380363203
-0.0598319269294922	0.0253548822069523
0.00251174252838405	0.087351396881566
0.0601707492936601	0.141647194122159
0.112560301342914	0.187108177666223
0.160471749716687	0.224394278454905
0.205751815714488	0.255862201811093
0.250709964875122	0.285142992365045
0.297375261263049	0.316308095906335
0.34680068645642	0.352696959329965
0.398622796628348	0.395727838947406
0.45104935391868	0.444196550554393
0.501355922890635	0.494520392129137
0.546797271901272	0.542033158320141
0.585635134266423	0.582862153541721
0.617844029756199	0.615501284117449
0.645132638997448	0.641263010386698
0.670238534009457	0.663372208490805
0.695840590432373	0.685250726401642
0.723630721661151	0.70902746449318
0.753956061358563	0.735100693468676
0.786120994998133	0.762812640841565
0.819114919586219	0.79159257720193
0.852307075698533	0.821769092517212
0.885685706190401	0.854559456855592
0.919536007364163	0.891201267554704
0.953820766614915	0.931725030793658
0.987731448901608	0.974218976621323
1.01980363777153	1.01519288519142
1.04862698776293	1.05091733884282
1.07374769867774	1.07900790606796
1.09621555694841	1.09943715924749
1.11847596491652	1.11450437308277
1.1436683934509	1.12783527042952
1.17454227780677	1.1428996820908
1.21213844991681	1.16157841108548
1.25436133269001	1.18300530777081
1.29471269699098	1.20261182528233
1.3216825551627	1.21148443937736
1.3193810258716	1.19653763245972
1.26364595577214	1.13392414237853
1.11871412183564	0.988559718346354
0.896691263821074	0.773136113585548
0.615484377671478	0.503940264359638
0.293000459329866	0.197259106932147
-0.0528534952607421	-0.130620422433404
-0.404170490157329	-0.463411387473491
-0.743043529416876	-0.784826851924592
-1.05156561709637	-1.07857987952319
-1.31182975725278	-1.32838353400575
-1.50592895394309	-1.51795087910876
-1.6159562112243	-1.63099497856869
-1.6449005975455	-1.66611416053922
-1.62160880736812	-1.64945379852468
-1.5645097677984	-1.59903638436656
-1.49064011100351	-1.53159641798932
-1.41346454197315	-1.46025110724793
-1.34196158206346	-1.39346338564893
-1.2806382039737	-1.33489748332585
-1.23007695081344	-1.28398575277316
-1.18776084082181	-1.237095922423
-1.14910687953143	-1.1890609685532
-1.10867268830148	-1.13471232895335
-1.06137592834697	-1.07010288897019
-1.00353331603986	-0.993308887561341
-0.933618696169032	-0.904797914605834
-0.852693433636291	-0.807351529188522
-0.764444423053245	-0.705648860296373
-0.674753236076774	-0.605796837989645
-0.590768678103342	-0.514950430529059
-0.519579080931458	-0.440732208495032
-0.466749218205376	-0.389965476096546
-0.435085739435862	-0.366663112366955
-0.423934174016138	-0.370025256582962
-0.429185024865403	-0.393584675483026
-0.444057762849675	-0.42626491777893
-0.460575682850682	-0.455277540274548
-0.471388645419771	-0.469839427886811
-0.471341208661942	-0.464144452158903
-0.458196501534294	-0.438319511705983
-0.432318114638545	-0.397074631183498
-0.395617777792237	-0.346865570621078
-0.350370600495997	-0.293012537418463
-0.298436473973638	-0.23805525113417
-0.241094417912939	-0.181878763726849
-0.179335036478825	-0.123176631034708
-0.114248586866687	-0.0611479754839259
-0.0472204163168554	0.00358725922351794
0.0201727243520804	0.0692012961076896
0.0865182608933638	0.133664867071825
0.150911450686257	0.195809291483385
0.212968534326355	0.255723133016628
0.272473197551681	0.314210289196716
0.328934732040834	0.371621778730237
0.381388513780851	0.426762393009991
0.428572392776662	0.476642946876128
0.469373972495076	0.517447898554338
0.503352130036975	0.546320922851536
0.531154509273719	0.563048787562436
0.554654476773031	0.570788825706084
0.576653363124501	0.575446826139068
0.600144788463861	0.58387109429857
0.627383089816035	0.601550162748446
0.65915873629287	0.630752999711722
0.694606273512834	0.669823691554413
0.731617376477192	0.713858604383769
0.767667809533363	0.756517578531216
0.800708499420564	0.792317043989023
0.82980120431001	0.818475974605393
0.855315033680242	0.835552819134489
0.878657073223182	0.846759804817886
0.901697334439296	0.85650069134651
0.926137607521471	0.868894693167595
0.953017723071418	0.886765310586555
0.982486527415417	0.911218628426475
1.0138925992257	0.941770898686299
1.04611141692699	0.976843776412645
1.0779300260366	1.01438343589812
1.10840816808395	1.05243202437572
1.13726013913137	1.08952507023269
1.16520955926037	1.12483431683316
1.19405900722109	1.15805792861723
1.22615960656245	1.18906592641456
1.26313552933976	1.21724802873216
1.30402317000479	1.24053612236588
1.34329473162638	1.25416958972048
1.36948254264249	1.24951964118861
1.3652470981103	1.21364206778203
1.28529034420448	1.09701358965377
1.1021820944602	0.888526494310535
0.83676859379238	0.607694918860063
0.509896087115913	0.274033000410071
0.142410819345712	-0.0929451239317173
-0.244840964603316	-0.47372531705758
-0.631013019816264	-0.848793441859794
-0.995259101378225	-1.19863536123064
-1.31673296437429	-1.50373693806238
-1.57458836388955	-1.74458403524732
-1.74797905500911	-1.90166251567771
-1.82113614316327	-1.96183680467734
-1.81546981729123	-1.94566212464538
-1.75531296875621	-1.8767030623826
-1.66479887110899	-1.7792995010126
-1.56206924585985	-1.67451566813034
-1.46322742749982	-1.57747615411397
-1.37923589759876	-1.4964707302183
-1.31347261642454	-1.43335027430201
-1.26523243840685	-1.38463303879508
-1.22986223180824	-1.34302805304455
-1.19993972136762	-1.29937578007406
-1.16684902579762	-1.24491320902356
-1.12268169614539	-1.17345315194636
-1.06206860269538	-1.08289130365027
-0.9833855951871	-0.974986671732787
-0.887763375136633	-0.85623699573117
-0.783310146267677	-0.733226849869661
-0.676443722040118	-0.611590855524749
-0.57358191591384	-0.496896908331963
-0.481566174750098	-0.39357742444186
-0.406412672212995	-0.305119815007172
-0.351070909507321	-0.234357525131808
-0.316372880040818	-0.182890375321486
-0.300538475887034	-0.150189602794269
-0.299100029563349	-0.132909063667823
-0.305261751010229	-0.124913721606622
-0.310894468399124	-0.118203914046857
-0.308059068044565	-0.104516168145495
-0.290615669353392	-0.0770841352701307
-0.255398466807514	-0.0320213679465249
-0.202636826402302	0.0310061942042104
-0.135550487102701	0.108918585406994
-0.0592768108332553	0.196121390003536
0.0205014387760744	0.285938439694502
0.0987694804248059	0.372064318286914
0.171889160843979	0.449519273766145
0.237743852161983	0.514997720972834
0.295519129871439	0.566872792687225
0.345377509154166	0.605126594465473
0.388173942572884	0.631233684485503
0.425206615068104	0.647852623730438
0.457947219913824	0.65821329819059
0.487763473309114	0.665328791446681
0.515726931412601	0.671379606229682
0.542570330608276	0.677531613160348
0.568716650673609	0.684082477077171
0.594234473223012	0.690649051943591
0.61869777376405	0.696286496685428
0.641075333101791	0.699625132784246
0.659824499885267	0.699089240244708
0.673287772511688	0.693142497939184
0.680316923368324	0.680606470320364
0.680901276357591	0.661233103684993
0.676553468052494	0.636486941764785
0.670262632715893	0.610056574768208
0.66595543913331	0.587500875600357
0.667597035736698	0.574861179001821
0.678198117733319	0.576767695322017
0.699036369575371	0.594994787906514
0.729387997959038	0.628172012794147
0.766909472973637	0.672693591325929
0.808530581159415	0.724237094039856
0.85148714750437	0.779050002010378
0.894075338624436	0.834449476219897
0.935922362217321	0.888578424100896
0.977851155697	0.939944828351843
1.02146185094085	0.987308664216714
1.06838263814842	1.03000060495165
1.11904863031363	1.06814729299891
1.17103341994643	1.10197990883457
1.21730296015433	1.1297390338445
1.24507917323254	1.14471616596254
1.23620099086779	1.1331557081654
1.14588265699186	1.06456456490112
0.951179273179617	0.886397570006038
0.675415021676218	0.616875129741756
0.341914084726826	0.281886301267675
-0.025999355423394	-0.0926798582568126
-0.405001116529282	-0.48093429167231
-0.771767016345673	-0.856987941819424
-1.10297287262741	-1.19495175153876
-1.37529450312932	-1.46893666367092
-1.56540772560625	-1.65305362105651
-1.64998835781303	-1.72804652449905
-1.64675411752428	-1.70984919462443
-1.59065899378208	-1.62676604645697
-1.49517602982007	-1.51138900849647
-1.37474858121546	-1.37922967354976
-1.24382000354546	-1.24441424488823
-1.11683365238727	-1.12106892578327
-1.00823288331811	-1.01566164236261
-0.921978705301426	-0.917363388585565
-0.844606550793987	-0.821456017025719
-0.771529253536517	-0.726133783472073
-0.699264200491559	-0.633440694756517
-0.626361953371024	-0.548090619927015
-0.553471447644055	-0.474973064988932
-0.482652332533486	-0.416604159069283
-0.416333636885241	-0.371733978610109
-0.35644255948316	-0.335714255555648
-0.304087271970374	-0.302346691624432
-0.259866191157674	-0.26638320860391
-0.22452953693396	-0.225731376503843
-0.199458414760925	-0.182495404988138
-0.18644649002663	-0.142307039601222
-0.186688148334088	-0.112074603142054
-0.199474054255432	-0.0970657339834017
-0.221382522306753	-0.0986375536861519
-0.24649678750639	-0.113555623346884
-0.267641390090839	-0.134961192714185
-0.278139918105361	-0.154337679728884
-0.273352482573676	-0.163637677685936
-0.251447579255472	-0.156925433442658
-0.213308004296383	-0.131283259285439
-0.161819632530667	-0.0870942583969658
-0.100955758487413	-0.0278932662191058
-0.0350190086507123	0.0401867224524799
0.031813038123922	0.10940855384193
0.0957120874269686	0.171759153429185
0.153397416799171	0.220380992770833
0.202483319755467	0.250908073224096
0.241981193509567	0.262575600392342
0.272762513660761	0.258821132689785
0.297670936674458	0.246920943205405
0.321056579993311	0.236514101897482
0.347771362299292	0.237364209034489
0.381915539568444	0.256941184105397
0.425742738205382	0.298542329140821
0.479101645917101	0.360663345610137
0.539600660151861	0.437848380570739
0.603373773364739	0.522499649886587
0.666096702828057	0.606784017365161
0.723920663616034	0.684094715201103
0.77416131547962	0.74998444691917
0.815705225210147	0.802644473910997
0.849131136660492	0.842961100732052
0.876532060934535	0.874120815166305
0.901024264499391	0.900776255052391
0.925992904666281	0.927949576392311
0.954238289330921	0.959984129068111
0.987270659376244	0.999737092444738
1.02503561619392	1.0480400991439
1.06625626198669	1.10355665937299
1.10929504124787	1.16325463941629
1.1531316178717	1.22347903986089
1.19793125596361	1.28117406046511
1.24473290944988	1.33447649924539
1.2940141564052	1.382038945079
1.34337929953259	1.42113523900815
1.3851920977534	1.44533920544989
1.40528097746046	1.44291746121199
1.37881328118016	1.38817884779717
1.24666446865505	1.23010652254741
1.01633767935337	0.981169442209822
0.710132107525801	0.662291958191632
0.350346947423027	0.29439842190006
-0.0407186067042688	-0.101586815257674
-0.440765360605404	-0.504739401874349
-0.827494120029697	-0.894134986542743
-1.17860569072646	-1.24884921785564
-1.47180087844502	-1.54795774440581
-1.68478048893468	-1.77053621478604
-1.79524532794477	-1.89566027758911
-1.81232939623022	-1.92652024835039
-1.76535180157605	-1.89404832394944
-1.68127856967026	-1.81983591010839
-1.57822089239159	-1.72217871272621
-1.46906394929432	-1.61421994168159
-1.3666929199327	-1.5041648566808
-1.27764119216493	-1.39648415639489
-1.19975028258983	-1.29313230103139
-1.13062481773481	-1.19438689812199
-1.06656213341256	-1.09939376364728
-1.00349129783606	-1.00658796190714
-0.937744732311315	-0.914118667120418
-0.866687339432896	-0.820339800172683
-0.789179444293542	-0.724296609621073
-0.705847081132611	-0.626111174736022
-0.619138151961267	-0.527296156525592
-0.533119079284121	-0.430994282394072
-0.45298825772696	-0.341909046267662
-0.384326114220645	-0.26571459500884
-0.332139056341874	-0.208008164508734
-0.299842574911272	-0.173067336766665
-0.288409208181788	-0.162758844068375
-0.295949674436095	-0.175903574100436
-0.317949828741048	-0.208247014894889
-0.348150028940048	-0.253032835524848
-0.379745978712918	-0.302069266283669
-0.406481894103728	-0.347073258296482
-0.423375322991439	-0.38099431298443
-0.427040582395692	-0.399002891299095
-0.415698673235101	-0.398896772200338
-0.389004332017441	-0.380848869631422
-0.347794798459324	-0.346672968354099
-0.293772685697948	-0.298946615043613
-0.229131159688211	-0.240314316896001
-0.156216632172578	-0.173141426902603
-0.0773217924365867	-0.0994989504260705
0.00535757662904524	-0.021306750974202
0.089669818353897	0.0595879948935291
0.173514762588009	0.141488006900633
0.254993035419386	0.223005969383018
0.332616033625956	0.303185257740867
0.405436300343908	0.381452842525566
0.47300553900681	0.457343075126753
0.535161064715296	0.530092437479537
0.591770143298909	0.59833601842353
0.642602215331178	0.66013100219995
0.687420373758747	0.713372496691218
0.726273176236215	0.756478047354259
0.759814409437101	0.789109225811465
0.789389424007518	0.812623047167687
0.816765853464659	0.829954425757835
0.843648857066572	0.844866095176
0.871254797594252	0.860844931792893
0.900143265545227	0.880159402485145
0.930331427031874	0.9035344668571
0.961546372454441	0.930533746991999
0.993423777527635	0.960298085723235
1.0255597800474	0.992104051967375
1.05745344109165	1.02542806113531
1.08844353406162	1.05960469575516
1.11774976008047	1.09348859126855
1.14469328119718	1.12552165695927
1.16910193744428	1.15427166043281
1.19179383076383	1.17919651994802
1.21491294145046	1.20126562602647
1.24182883283655	1.22304290790012
1.27634506989226	1.24793848924334
1.32107627502553	1.27861188360033
1.37513010404531	1.31477236901248
1.43165211896884	1.35082753468059
1.47617044768597	1.37412140758242
1.48681306157655	1.36473922903161
1.41369760086563	1.26168928367834
1.21500365134761	1.0321189204529
0.917026974274567	0.704172327329616
0.546063330898595	0.305993692282829
0.128408482471774	-0.134272796713121
-0.309641809753813	-0.588482951683895
-0.741791784526082	-1.02849258465515
-1.14174568059295	-1.42615750765256
-1.48320773670233	-1.75333353270177
-1.73988219160214	-1.98187647182845
-1.88547328404031	-2.08364213705826
-1.91146667215314	-2.07792519066999
-1.86571212124663	-2.00188840496005
-1.77603213730177	-1.87549072575989
-1.65866727617504	-1.72299603573829
-1.53145179745235	-1.56866821756404
-1.41221996071963	-1.4367711539059
-1.31705307473023	-1.33618588569336
-1.24083208535019	-1.2503526311921
-1.17762829223093	-1.1711163354037
-1.12344117156617	-1.09234300290381
-1.07475372312722	-1.01169230272808
-1.02874523452815	-0.930323158490846
-0.983011244384207	-0.851339519445517
-0.935290040036082	-0.777892757275954
-0.88351782807233	-0.711716788296077
-0.826260489406237	-0.652560281874723
-0.763318273384392	-0.598585377482101
-0.696163308598517	-0.547470724996058
-0.627944614111043	-0.497723103114711
-0.563024358041573	-0.449675651848583
-0.506193252159928	-0.405829885594208
-0.461746210755135	-0.370409338212504
-0.43259465518747	-0.348133960919365
-0.419598557195285	-0.342405007421025
-0.421246463434593	-0.353463795147054
-0.433734446330627	-0.377362678096403
-0.451442930571057	-0.406366312520333
-0.467775347254991	-0.430730568414364
-0.476257915573008	-0.441163669927066
-0.471660996090226	-0.431078282877357
-0.450817156665744	-0.397930384391009
-0.412912818103013	-0.343287889044103
-0.35923512673348	-0.271713483569221
-0.292525254834768	-0.189037251604045
-0.216200151528301	-0.100830818533836
-0.13372940970045	-0.0116226683711444
-0.0483455510547876	0.0750783890791307
0.0369608521223005	0.156348304170876
0.119405004294792	0.229641126894438
0.19655425147849	0.293166582192914
0.266681235305038	0.346638271953383
0.329123302192007	0.391719117099398
0.384346856572018	0.431556102261155
0.433573825340869	0.469466123616392
0.478142045298062	0.507555223238836
0.518991071183351	0.546145777362603
0.556596629505449	0.584278794035529
0.591340217637559	0.620839336616174
0.624013487334128	0.655547824851892
0.656093784693998	0.689266521403839
0.689536836070342	0.723547964181226
0.726095806462593	0.759784694608993
0.766491019643627	0.798437883800596
0.809912307618541	0.83869972082008
0.854186726639591	0.878819965430245
0.896610806903437	0.917063692175371
0.935124912171749	0.95282885341498
0.969301458243056	0.98725638731454
1.00063693686478	1.02295311672816
1.03194444079791	1.06292098561782
1.06610820006754	1.10913027495328
1.10476760712931	1.16130012768494
1.1474708623476	1.21638356562502
1.19164160180262	1.26915816008889
1.23346461825128	1.3139734986032
1.26947666964832	1.3470065437014
1.29831525341111	1.3680405793141
1.32189177883602	1.38105293985807
1.34532699663489	1.39328203420362
1.37532583400525	1.41283075387943
1.41717568977971	1.44529663641307
1.47108921236908	1.49020158472172
1.52902231184471	1.53819864695013
1.57323763180277	1.570173633496
1.57768241370978	1.55921120275739
1.49243301887154	1.45196535343104
1.28256388578	1.22333759432239
0.975291653861947	0.900761223387611
0.597832962544152	0.511669538582862
0.177404451253392	0.0834958378643092
-0.258777240583555	-0.356326580811882
-0.683495473539912	-0.780364419489548
-1.0695336081889	-1.16118438021252
-1.38967500510375	-1.47135316502464
-1.61670302485768	-1.68343747596975
-1.72340102802391	-1.77577176615919
-1.72959514680125	-1.7766163830764
-1.67379007330468	-1.71544647376376
-1.58277875326013	-1.61796548350595
-1.4740010338487	-1.50634964863424
-1.36519678399762	-1.39688306116445
-1.27197836146001	-1.29923634289166
-1.1960900195842	-1.21693486181025
-1.13663731239096	-1.14864507813675
-1.09037860604347	-1.08996389360438
-1.05239392596313	-1.03544304400688
-1.0172441217526	-0.980592184334622
-0.980031067475821	-0.923420026468727
-0.937293977006633	-0.864901402415308
-0.887539606140821	-0.808046159281971
-0.831191049836958	-0.755918501541978
-0.769995352526074	-0.709567548953945
-0.706259444992947	-0.66705058091838
-0.642381813451634	-0.624316150987037
-0.58089373412524	-0.577681062275105
-0.524779604587389	-0.526600242301464
-0.477583088046844	-0.475130278446107
-0.442923938472617	-0.431086344665476
-0.423431063286642	-0.403084581449619
-0.41951684338649	-0.396797329996471
-0.42862364361247	-0.41216466646604
-0.44539211995781	-0.442815100715414
-0.462786177467725	-0.477927133633272
-0.473819628140561	-0.505718289736109
-0.473249591099959	-0.517056091932361
-0.458580465074164	-0.507653659578141
-0.430022959839377	-0.478045470510362
-0.389498103543389	-0.431668784792032
-0.339223210190873	-0.372290559188361
-0.280628982500799	-0.302263139187554
-0.214142966986968	-0.222500940888109
-0.13986582594551	-0.133900856908566
-0.0586679304214256	-0.0390142150886713
0.0269858020294171	0.0572369598026353
0.113023145432973	0.148378027057945
0.19468539847924	0.228459626031718
0.267995025652879	0.294337714187537
0.331041809290807	0.346884192343145
0.384433021861315	0.390408131159494
0.430703866554933	0.430566878182394
0.473046738887908	0.471924496940281
0.514043917805563	0.516443225883368
0.554965422460205	0.563434876023715
0.595788415614012	0.610589364025831
0.635722491660658	0.655350242263272
0.673886832031347	0.696050174916545
0.709832796734728	0.732433760301221
0.743716141197837	0.765382414947094
0.776052916218483	0.795961691795815
0.807197782253224	0.824354134392339
0.83690421072303	0.84942918206177
0.864328553880901	0.869353581266803
0.888586519100548	0.883058081410974
0.909616481193194	0.891875502147643
0.928830721210817	0.900386195744019
0.949068485184235	0.915711998639625
0.973761610467544	0.945295445468715
1.00568745425296	0.994095807689319
1.0458847949123	1.06244924902154
1.0932398445374	1.14547562595904
1.14495650839452	1.23427838762528
1.197712885107	1.31856748416134
1.24901573238774	1.38977184850872
1.29816609076967	1.44345817630873
1.3463129934042	1.4800947468214
1.39531084507059	1.503759154861
1.44549489423459	1.51912602170105
1.49295245489429	1.52769457212218
1.5272811316333	1.52455759004789
1.53100283219304	1.49698506246632
1.45585544620506	1.4121479800742
1.26586938670544	1.21453905272235
0.98426294458992	0.922792374916107
0.634254410754247	0.560891054938443
0.239062076094162	0.152818201072324
-0.178095768494595	-0.277443078399285
-0.594000832116282	-0.705909675193417
-0.985434823875156	-1.10859848102711
-1.32917945287548	-1.46152638761738
-1.6020164282215	-1.74071028668129
-1.78072745901749	-1.92216706993585
-1.84950371814736	-1.98999819139119
-1.83438387647241	-1.96744564572364
-1.76405215265356	-1.88343580376366
-1.66545986949745	-1.76963126002146
-1.55731805728107	-1.65356185280161
-1.45831471303874	-1.55438526430369
-1.3806930299375	-1.4813353527995
-1.32391273633758	-1.43471275332956
-1.28473518894638	-1.40863268294664
-1.25718692143306	-1.39441074518292
-1.23463765526593	-1.38353616331059
-1.2112426892894	-1.36950108275984
-1.18263566010324	-1.34827753625256
-1.14599861526511	-1.31777645317345
-1.09982673287866	-1.2769238002761
-1.04376535882746	-1.22503513131088
-0.978716269302143	-1.16193662549328
-0.907115383724712	-1.08875574562655
-0.833086836596024	-1.0088418971187
-0.762147186491769	-0.928098957916997
-0.700296103824811	-0.854189842317465
-0.652668767070953	-0.794637462955653
-0.622197988902313	-0.754515048089721
-0.60874629128988	-0.734687736172729
-0.608975398452317	-0.731269685350954
-0.61697201171389	-0.736450805631615
-0.625456016047608	-0.740341614625979
-0.627233738040226	-0.733126094350604
-0.616446334915081	-0.706848320333907
-0.589270594492946	-0.656473223688163
-0.544008979210204	-0.580176994971464
-0.480745010490377	-0.476637049092665
-0.400868189071083	-0.350876944357739
-0.304611290201947	-0.212026450570164
-0.199275062194613	-0.0666629430553986
-0.0890608591139651	0.0786362028610983
0.0218299649751109	0.217293611853868
0.12919605600773	0.342731908597451
0.228836059919008	0.445470738611116
0.314857602580742	0.524947382661601
0.387949805949624	0.584019973274921
0.450253136160458	0.629150025811279
0.505412499865084	0.668372552398119
0.557087861530581	0.708727462895144
0.607685024283027	0.754047109119738
0.657778731345806	0.803950848566735
0.706283305596392	0.854369149937313
0.751141550203924	0.899287708367236
0.790217311815574	0.933079181909779
0.822094812352002	0.952657029667925
0.846576066558981	0.958682156237043
0.864805338936839	0.955433191031364
0.879063589492389	0.949535722983113
0.892319601815143	0.948057307179985
0.907628848612	0.956564313474683
0.927510677347526	0.97779493118149
0.953480187040254	1.01137720618652
0.985842872651417	1.05445706065918
1.02372229031474	1.10276624836698
1.06525629193459	1.15175003582613
1.10796683219995	1.19752206529417
1.14931621698444	1.23745173002064
1.18737336101386	1.27036893588097
1.22145332543647	1.29664170767898
1.25257667155351	1.31830815112906
1.28350946274353	1.33906527435957
1.31804798889475	1.36361104391342
1.35929101922289	1.39590276783803
1.40703618684488	1.43642732127827
1.45502597043029	1.47932888547726
1.48923623260839	1.51071118045668
1.48846538399433	1.50934545336641
1.4058368240482	1.4427812411739
1.21183796289735	1.26373364616702
0.930852251740865	0.990105983878562
0.587263141777814	0.648252271881454
0.205454084207284	0.26452652774862
-0.190191469771644	-0.134717230947014
-0.57529006895989	-0.523124986632525
-0.925458262158371	-0.874342721734988
-1.21631259816801	-1.16201641868148
-1.42346962578971	-1.35979205989907
-1.52254589382441	-1.4465815213758
-1.52814871384847	-1.44058383925402
-1.46999770620499	-1.37016264277199
-1.37524643711762	-1.26637327072122
-1.26303187758383	-1.15768017132562
-1.15304075727444	-1.06466318030551
-1.06328627460006	-0.997523131931507
-0.995701929865119	-0.95651065626837
-0.946539978196189	-0.934533707500981
-0.90910356265904	-0.920867878664214
-0.8751272256662	-0.904911831857696
-0.837061680718214	-0.878968610238273
-0.789739389059731	-0.839340316022804
-0.731144083720474	-0.785764914129285
-0.662293733046987	-0.719995044494571
-0.586537257396664	-0.644590319499678
-0.508617814496782	-0.562554782685176
-0.433751885997921	-0.477661643162882
-0.366880292489459	-0.394843278642907
-0.312150000290837	-0.320147786187261
-0.272593251120747	-0.260084024665089
-0.249894180624679	-0.220407102687377
-0.244135919824786	-0.204650626894645
-0.253567774749217	-0.212896637786442
-0.274532884845045	-0.241188018857887
-0.30163643251411	-0.281712617772527
-0.328174827775942	-0.323685681362525
-0.346863869671326	-0.354859983462957
-0.350881919898603	-0.363633279283627
-0.33509843180572	-0.341555171054578
-0.297184990534739	-0.285678992100724
-0.238265947221189	-0.199884550449156
-0.162812457377232	-0.0943197838782528
-0.077609872207113	0.0173012347023747
0.0100299238647465	0.121839476047133
0.0942075203591104	0.210729272565976
0.171740904294106	0.282078532847852
0.242290744823121	0.339911752368184
0.307312897625969	0.390995485473362
0.368419349128582	0.440873996753126
0.426029938049664	0.491088431304684
0.479034383941586	0.53891993481173
0.525586304372875	0.579589060179609
0.564451437656933	0.609427255512071
0.596010929921572	0.628075175497321
0.622280403886665	0.638507804273782
0.645955714167858	0.645162284596468
0.669107826824229	0.651628060296202
0.692327721334418	0.659380331915669
0.714790974194691	0.668038389919748
0.73513979920831	0.67658268954396
0.752616718536429	0.684575201688832
0.767764911935536	0.692657026337139
0.782289132795185	0.702124675024947
0.79816782324361	0.713935348641397
0.81653476345316	0.72784382578579
0.836997174390672	0.742310226709161
0.857812877077443	0.755238761686756
0.876865648841544	0.76506399784728
0.892986448833614	0.771687407488575
0.907024476250855	0.776976974825182
0.92218135279113	0.78468027545165
0.943347195714276	0.799695483582972
0.975427945829452	0.826691610832994
1.02094011606051	0.868134802262392
1.07737579533602	0.921908930824789
1.13498638200458	0.978957528875423
1.1758849398896	1.02180356771258
1.17551211453533	1.02529564747602
1.08747020991927	0.9398759131319
0.882812196057048	0.732196137259285
0.587667446750052	0.430311841475973
0.22816533579968	0.0622785473997605
-0.169564762992672	-0.343848223351551
-0.579393475825609	-0.760012949160163
-0.975191428897735	-1.15816010840827
-1.33082924840765	-1.51023417947809
-1.62017756055397	-1.78817964075181
-1.81710699153528	-1.96394097061163
-1.89548816755021	-2.02085390660928
-1.88280823654564	-1.98681619057055
-1.81416467677863	-1.89156241588582
-1.70574920727726	-1.7565431974001
-1.57343740894894	-1.59992835354133
-1.43310486270108	-1.43988770273747
-1.30062714944109	-1.29459106341647
-1.19187985007637	-1.18165434590979
-1.11540300504813	-1.1000410799308
-1.05966822153111	-1.04361415940385
-1.01882667044393	-1.00522579158933
-0.985399521279503	-0.975931166902892
-0.951961238246133	-0.947024804344015
-0.912532880699539	-0.91170401953199
-0.863473842856269	-0.865994614177247
-0.803788513581555	-0.808718870500092
-0.734834367248697	-0.74065214848634
-0.659564110859916	-0.663439849856754
-0.581612518904587	-0.578905810350654
-0.50458506248215	-0.489036261923432
-0.431728793039376	-0.396484816181384
-0.365925445314753	-0.305188964020392
-0.309815406291224	-0.220640207934831
-0.265802949179946	-0.149457007733023
-0.235777662581209	-0.0981825642847454
-0.220558768904281	-0.0714852994398783
-0.219172653153577	-0.0701703750911482
-0.228197137159567	-0.0897034305061933
-0.241562668397319	-0.120105302009311
-0.251178535965171	-0.147752450495892
-0.248478489285863	-0.158787861729151
-0.22656340421685	-0.143004149605716
-0.182215863570507	-0.0967008132378669
-0.11692850230911	-0.0233771979792367
-0.0364241017937615	0.0679523011479007
0.0511710788337932	0.166000561844936
0.1377117059711	0.260557113098386
0.217013337046477	0.344630101267158
0.285825644018812	0.414905800595893
0.343760065197922	0.471011471246462
0.392526961832324	0.514443349430162
0.434930119823607	0.547720649284643
0.473946923862935	0.573834482255773
0.512046417512028	0.595829086303228
0.550794917807629	0.616428239977161
0.590758095728806	0.637795259399619
0.631638670107666	0.661505444006794
0.672538705003323	0.68859573028782
0.712262716738623	0.719475648484513
0.749631604281809	0.753690081570951
0.783781286993148	0.789764830723612
0.814388538333291	0.825344863925854
0.841724448022633	0.857640236166242
0.86648392305449	0.884076781759935
0.889492643377972	0.902942482792541
0.911440782347675	0.913768190508887
0.932723660947003	0.91736295893968
0.953415647781748	0.915655276555907
0.97338597821035	0.91149476156109
0.992538227053866	0.908378415436371
1.01107252729025	0.910034719067945
1.02960962091526	0.919814042301715
1.04911011465931	0.939868427179134
1.07065302105583	0.970343780455771
1.09518322917439	1.00904194703366
1.12337777402567	1.05194704353361
1.15575885724705	1.09460098762638
1.19295841790197	1.13379831644118
1.23577040818438	1.16873399611103
1.28454154139349	1.20075939080093
1.33764474277714	1.23135424015522
1.38927478909811	1.25880867884993
1.42745412094314	1.27503088382352
1.43355196098611	1.26428384727338
1.362803331159	1.19632624677036
