# Supplementary material for: A multiwavelength photoplethysmography dataset with blood pressure and heart rate reference measurements
Source: Data Brief. 2025 Nov 14;63:112284. doi: 10.1016/j.dib.2025.112284 (PMC12682042; doi:10.1016/j.dib.2025.112284)
Supplement: Supplementary file 1 [file mmc1.zip › ppg_csv/ppg_subject_112.csv]

IR_PPG	Red_PPG
-2.05586944420376	-2.09074033259361
-2.06423180171408	-2.0947721033388
-2.0527873329988	-2.07832160815939
-2.0178994259279	-2.03764252817372
-1.95726295623472	-1.97054221010151
-1.86893651134003	-1.87583455948567
-1.75891187158757	-1.76081179521968
-1.63546017788481	-1.63322678347575
-1.50408035310261	-1.49808198771337
-1.37027132011184	-1.36037987139204
-1.23953200178335	-1.22512289797127
-1.117361320988	-1.09731353091054
-1.01024922640192	-0.981954233669369
-0.917232916862462	-0.885178127326878
-0.832895865467491	-0.79715548234801
-0.752369654143203	-0.713707003190054
-0.670747603078966	-0.630694256618366
-0.58424826358094	-0.544783862354559
-0.491057741034097	-0.453993464103064
-0.391698776439503	-0.357988213614565
-0.288858772138078	-0.258112736918414
-0.186726417862413	-0.15719566803387
-0.0900199004605989	-0.0591554857706468
-0.00295148358231657	0.0316294511565914
0.0716719883785532	0.111229852405677
0.13306318220056	0.177232564322803
0.182638994078458	0.229598194122688
0.223690735475892	0.270894281854774
0.260622897719477	0.305752995919137
0.298002349685945	0.339743990936952
0.339673289666487	0.378024641300972
0.388086180894753	0.42412731595006
0.443910750169171	0.479173825805159
0.505964135744545	0.541694065481273
0.571466560353773	0.608081741337109
0.636619030547095	0.673556444103901
0.697423809033937	0.733349524302095
0.750581649658458	0.783824250576613
0.794265738155245	0.823305207080849
0.828583358369878	0.852420501075854
0.85556775076188	0.8738583632652
0.878652052115432	0.891621459957609
0.901764387689384	0.910005654053703
0.928332457224843	0.932596070763713
0.960507876924664	0.961550923201068
0.998823836115737	0.997321828605053
1.04233568204156	1.03882804383014
1.08911982231814	1.08399220680021
1.13690104769934	1.13043297844528
1.18358706429984	1.17606696514607
1.22757582218082	1.21942913691613
1.26782050178971	1.25966450984692
1.30375229609177	1.29632733785574
1.33520582487977	1.32920427670861
1.3624099680541	1.35827239871476
1.38597494633458	1.38372585339658
1.40676402445855	1.40592398397646
1.42561730775778	1.42519016624755
1.44302706212333	1.44156754742125
1.45896469674282	1.45476554963183
1.47306083857854	1.46449925651065
1.48520935257182	1.47121673957344
1.49639709164226	1.47688157789167
1.50927271956386	1.48526818050496
1.52789990719564	1.50132025608075
1.55638947727429	1.52946143125693
1.59654969681695	1.57118546743337
1.64517421199635	1.62257319677639
1.691940494307	1.67251566211438
1.71898725870651	1.70251705346266
1.70303881984152	1.68888899243189
1.62538811056679	1.61285010339135
1.48437233414913	1.47123942064694
1.28986563924597	1.27427738474263
1.05174217451479	1.03218443622239
0.779876088613038	0.755181015630183
0.484141530198176	0.453487563509974
0.174412647927664	0.137324520405731
-0.13943640954104	-0.183087673138579
-0.447531493550477	-0.49752857657899
-0.739998455443186	-0.795777749371534
-1.00696314656171	-1.06761475097225
-1.23855141824859	-1.30281914083716
-1.42488912184636	-1.4911704784223
-1.55131076635075	-1.6177263329923
-1.65743661652018	-1.72304665954645
-1.7649922966191	-1.82947614866924
-1.87367579739659	-1.93698122548397
-1.97998428235507	-2.04215320485132
-2.07741867920545	-2.13837670472684
-2.15727321931474	-2.21660158385895
-2.21018869318425	-2.26695324185357
-2.22825407207822	-2.28102922491386
-2.20709447907581	-2.25425885216344
-2.14726863670979	-2.18746211614442
-2.05409439584842	-2.08627128197313
-1.93987222149692	-1.9651235535484
-1.81499271268124	-1.83344442085106
-1.6882522906707	-1.70065937386193
-1.56844737673461	-1.57619390256181
-1.46491499294355	-1.46980085183033
-1.3797616954031	-1.38323150383152
-1.31018949326383	-1.31342775764673
-1.25268613343011	-1.25637319484751
-1.20292770164063	-1.20710459979988
-1.15686697010896	-1.16101762219485
-1.11141036044507	-1.11479404379821
-1.06462769990267	-1.06671815494528
-1.01558978864825	-1.01636079401495
-0.963993487772816	-0.963872532054499
-0.909725747289055	-0.909223237143616
-0.852484132753568	-0.851662445791738
-0.791554119382159	-0.789588442205186
-0.72579511753361	-0.72087486081525
-0.653806191767734	-0.643478867753624
-0.574193819625371	-0.556023828541012
-0.485872681801391	-0.458129926463107
-0.388364989423769	-0.347830687887903
-0.279827242896724	-0.230755447336475
-0.165329925677387	-0.109635841619399
-0.0477965619834406	0.0127964924527457
0.0698493239674323	0.133809918069384
0.184684207957549	0.250672798419937
0.293414060240258	0.359841642054569
0.39165582888876	0.45733223145731
0.477097152492618	0.542002170776484
0.54911154651793	0.613798434029595
0.608763419749733	0.674032587652574
0.658559985804706	0.725160227844858
0.701858458255208	0.7704128648249
0.741993395112433	0.813142267683374
0.781336857265763	0.855802280225376
0.820614924440596	0.898919444694507
0.858774049337343	0.94067327310721
0.89352502886163	0.977513148172491
0.922432118569379	1.00571930528438
0.944135820549225	1.02323615041305
0.959142236889026	1.03085550546463
0.969728741341479	1.03208370937982
0.978940997522686	1.03167569977459
0.989229792985456	1.03363333293771
1.00153887619838	1.03979939244659
1.01528646804316	1.0496726779711
1.02907919223065	1.06128850250945
1.04165728511107	1.07251252705476
1.05257558254722	1.0820450097701
1.06234151456153	1.08973564074455
1.07201055218971	1.09625319085882
1.08251869417286	1.10249407255776
1.09419218565897	1.10916203874526
1.10676006140006	1.11672043607698
1.11987012437021	1.12562675521965
1.13379217870673	1.13662083298757
1.14983903320606	1.15085794583511
1.17009220812607	1.16969378150591
1.19625934772793	1.19392668694212
1.22784432789465	1.22242112695983
1.26016398795288	1.25035398284812
1.28298214133931	1.2677825899962
1.2806019480302	1.25953924314174
1.23209308012745	1.20454952781902
1.12069421194423	1.08727802347017
0.954525268028619	0.916741868518108
0.74379671201278	0.702940889172056
0.498719007528866	0.455874911641245
0.229502618209034	0.185543762134907
-0.053641992314559	-0.0980527331377301
-0.340504360409759	-0.384914747967433
-0.620874022444408	-0.665042456144973
-0.884540514786352	-0.92843603146112
-1.12129337380343	-1.16509564770664
-1.3209221358635	-1.36502147867231
-1.47321633733439	-1.51821369814889
-1.57239208351922	-1.61821728462762
-1.66068915105827	-1.70635511536543
-1.73759464148071	-1.78238504235275
-1.80041037017873	-1.84393052729375
-1.84559653685494	-1.88770804858633
-1.86963338085586	-1.91027585749584
-1.86937735938439	-1.90830795190349
-1.84216972610126	-1.87873814229344
-1.78601152642505	-1.81909805687426
-1.6964743694528	-1.72057776044425
-1.57645101496859	-1.59489554232411
-1.43581314818119	-1.44870533471479
-1.28103830925562	-1.28866106981725
-1.11860403835692	-1.12141667983243
-0.954987875650122	-0.953626096961277
-0.796667361300247	-0.791943253404746
-0.650120035472329	-0.643022081363787
-0.521823438331398	-0.513516513039348
-0.421236507629183	-0.412977920823172
-0.345757190923271	-0.338011024757578
-0.285949842166146	-0.2788034937576
-0.235979114214906	-0.229335912614305
-0.190815706997625	-0.184353588201265
-0.147078328268456	-0.140225570352811
-0.103160278988036	-0.0951381529221329
-0.0588370964283206	-0.0487563155084085
-0.0146524288386271	-0.00166455074994066
0.0286770052438668	0.0451307014865151
0.0706980290773276	0.0905746686447263
0.111429781229307	0.133892155917097
0.151341119449716	0.174858138759984
0.191168823521555	0.213907089534345
0.231672441016899	0.252020533973757
0.273391702582217	0.290425460639098
0.316457878541793	0.330200352315835
0.360512498283598	0.371893440134578
0.404756745628728	0.415254365634559
0.448120127753822	0.459205416066783
0.489513612972153	0.502123343102562
0.528104703803365	0.542332407128388
0.563523492652753	0.578601495344611
0.595892348751648	0.610460070838485
0.625638784143869	0.638214529159302
0.65320104461258	0.662672929040045
0.678824538198736	0.68476169948793
0.702554257935048	0.705246836819533
0.724363305979565	0.72461372153572
0.744299071896998	0.743072597791601
0.762592184642949	0.760684004188978
0.779735698332877	0.777579862238253
0.796531598710652	0.794184250596772
0.814057673324776	0.811305376657132
0.833477418808281	0.830015710539899
0.855662442740449	0.851305689615139
0.880739883584267	0.875586402849407
0.907802717147834	0.902263509369091
0.934996459336618	0.929663524323482
0.960022318598211	0.955423121713959
0.98088964489864	0.977199478262839
0.996627524012375	0.993443082917268
1.00766208907933	1.00398194378843
1.01568015997092	1.0101821455272
1.02301386364782	1.01455557121007
1.03182627472091	1.01992579581108
1.04350645406138	1.02849328805987
1.05856477724447	1.04126793691885
1.07700785158461	1.05818738488918
1.09888089873011	1.07876549454379
1.1245371013902	1.10270723602134
1.15425497448412	1.1299006739147
1.18706849388993	1.15947623789077
1.21904351118945	1.18805490899178
1.24166432863939	1.20787975099872
1.24131711445042	1.2059716421189
1.19888764370488	1.16299701005148
1.09682953475912	1.06009488145118
0.941699067516587	0.903872313821669
0.742509941388146	0.703336965837779
0.508275855784672	0.467496496174339
0.248010510117042	0.205358563506175
-0.0292723962038717	-0.0740691734918826
-0.314559163767193	-0.361779056145007
-0.598836093162047	-0.64876342577837
-0.873089484977559	-0.926014623717143
-1.12830563980285	-1.1845249912865
-1.35547085822706	-1.4152868698116
-1.54557144083929	-1.60929260061764
-1.68959368822869	-1.75753452502977
-1.78024304554049	-1.85150802141015
-1.85327396089436	-1.9243648908525
-1.90954704803402	-1.97679351410688
-1.94982744360792	-2.01004987336849
-1.97480133627839	-2.02584651484476
-1.98471325637899	-2.02570295413857
-1.97900998762106	-2.01024707586966
-1.95635639884183	-1.9789479228923
-1.91518049124236	-1.93054247800779
-1.85461513368856	-1.86405802708538
-1.77546812935546	-1.77998107826678
-1.68079090302886	-1.68103584273157
-1.57576277660612	-1.57185079711649
-1.46688445264872	-1.46021464549157
-1.36073725679627	-1.35191468321537
-1.26269055151658	-1.253181021256
-1.17592054491422	-1.16746172698226
-1.10097662433622	-1.09510365749547
-1.0359656561565	-1.03344223174646
-0.977291107761736	-0.977723309626273
-0.92075017065117	-0.922568449493734
-0.862656203004474	-0.863429756713208
-0.80063055007953	-0.797532045378445
-0.733840097592714	-0.724125122236089
-0.662681628765394	-0.644183807470495
-0.588130863407314	-0.559791788542089
-0.511047512203372	-0.473365476852385
-0.431678743720633	-0.386825210154254
-0.349547787054375	-0.300911271823726
-0.263794060855937	-0.214960275535794
-0.173815051999968	-0.12736933266787
-0.0799097386436399	-0.0366232318227629
0.016370926692542	0.0576269016320918
0.112333348919964	0.153993429571556
0.204678287111234	0.249516017972709
0.290257558179698	0.340402742136503
0.366795082555908	0.423011691469819
0.433365864129432	0.494750333318634
0.490517875725006	0.554678559270871
0.540032485456606	0.603697337164714
0.584412688986207	0.644279322615208
0.626248006831446	0.679818859337732
0.667626351973268	0.713800242079469
0.709761210778331	0.749028828588224
0.75293851935755	0.787135239796924
0.79674655061371	0.828445536864435
0.840434257745411	0.872191369982743
0.883236205939364	0.916945382457224
0.924572093005039	0.961120658602149
0.964105774772193	1.00337995498188
1.00170375206614	1.04285270556412
1.03734766876722	1.07915738601107
1.07104261070599	1.11229976605288
1.10275855222392	1.14252518563742
1.13243199262273	1.17017288476132
1.16001040709611	1.19555542072477
1.18550059436533	1.2188797419113
1.20900763909966	1.24023772249558
1.23075115526797	1.2596538458662
1.25102463103302	1.27714053231514
1.27007361880283	1.29271164165614
1.28791175336714	1.30631277882601
1.30417314270485	1.31772521562783
1.31816838216236	1.32661172774268
1.32926736989319	1.33283259006985
1.33756477584205	1.33699393485278
1.34458107287629	1.34099402806149
1.35360307500814	1.34821705866964
1.36927607971004	1.36306904833446
1.39629060138248	1.38975197202541
1.43735242782354	1.43043349764293
1.49090075613815	1.48318731558043
1.54920849372901	1.54023064682607
1.59760817646647	1.58713412111085
1.61557260436142	1.6037414732864
1.58221857039349	1.56905020335622
1.48158085379151	1.46646814948887
1.31868289150743	1.30123115954077
1.10403509310919	1.0839020298617
0.848147868164742	0.825043556801434
0.561531626242046	0.535218536709736
0.254696776909055	0.224989765936384
-0.0618462702662766	-0.0950799591688503
-0.377587105715996	-0.414427842256194
-0.682015319872149	-0.722491086975874
-0.96462050316678	-1.00870689697812
-1.21489224603194	-1.26251247591315
-1.42232013889966	-1.4733450274312
-1.57639377220201	-1.6306417551825
-1.67223412806546	-1.72904487128716
-1.75622680994393	-1.81501112397219
-1.82992940647507	-1.89029962093121
-1.8939552977399	-1.95531678793184
-1.94820280894716	-2.00941913918252
-1.99170871787002	-2.05105813527047
-2.02243243455728	-2.0778802933274
-2.03733164119419	-2.08696675495628
-2.03293444593519	-2.07534921892192
-2.00631294449087	-2.0408046217257
-1.95612500034301	-1.98273535880934
-1.88335451890386	-1.90277473872884
-1.79152514024928	-1.80422509081911
-1.68622510757729	-1.6937919722777
-1.57470259327948	-1.57875368164177
-1.46472155745727	-1.465465405394
-1.36207936929102	-1.36026313050654
-1.27140851661242	-1.26822687432802
-1.19432570078804	-1.1913420999257
-1.12959534523541	-1.12841531829038
-1.07364346743438	-1.07540333187707
-1.02150190573005	-1.02635359403499
-0.967930137019896	-0.97475142861332
-0.908456133404463	-0.914989268247579
-0.840116992323227	-0.84356886453807
-0.761762253736602	-0.759642170318056
-0.67391994217921	-0.664752001143562
-0.578376178532064	-0.562018504799767
-0.477673291689463	-0.455185783953637
-0.374675327200735	-0.347819670927258
-0.272241616156621	-0.242804670408396
-0.172976966628668	-0.142216518508527
-0.0790416969349107	-0.0474890656809965
0.00798122307528872	0.0403508032361059
0.0871924468632537	0.120599002164312
0.158478842778808	0.193018049251042
0.222561119717679	0.258072199118611
0.280882653867773	0.316996615130576
0.33528126126958	0.371542899029382
0.387500477939979	0.423474080870059
0.438700984217694	0.474046862178994
0.489173255771612	0.523708383412356
0.538388518641714	0.572122454708296
0.585355322512039	0.618499438158067
0.629100371442494	0.662050124804682
0.669069149749033	0.702328204667894
0.705298650376701	0.739308016182202
0.738316341453236	0.773201783075075
0.768861545492706	0.804185525895519
0.797614977017818	0.832271467815955
0.825060843103114	0.857427965218647
0.85146789972946	0.879827694028699
0.87691427653451	0.900018979782022
0.90131807255167	0.91887390287318
0.92449336877214	0.937301277231659
0.946259959919197	0.955899903638059
0.966596562118777	0.974796959085898
0.985777857956418	0.993765838905141
1.00441142709399	1.0125178679033
1.02331344143195	1.03095701234599
1.04322614482417	1.04922699673941
1.06444931376168	1.06751531654738
1.0865139826995	1.08569618344958
1.10806845285583	1.10300618903399
1.12715101690883	1.11802716036339
1.14192598281161	1.12920563868307
1.15170440022585	1.13583154446772
1.1578005142699	1.13899236755295
1.16373173394192	1.14192852275749
1.1744692299899	1.1494385318329
1.19475053932379	1.16630656405157
1.22677995966716	1.195045172371
1.26787892106982	1.23347194270093
1.30880236359316	1.27283566001116
1.33352807118544	1.29737119499151
1.32120636263581	1.28609441588974
1.24687864177427	1.21517473947267
1.1028027107814	1.07700000225184
0.901441600666376	0.883084180983529
0.65525834243837	0.644941252424
0.376715967106557	0.374085193329525
0.0782775056801121	0.0820299804563749
-0.22759401083179	-0.219710409439179
-0.528435551419975	-0.519621999600867
-0.811784085075268	-0.806190813272419
-1.06517658078849	-1.06790287369756
-1.27615000755048	-1.29324420412003
-1.43224133435205	-1.47070082778355
-1.52808752206834	-1.58522749788553
-1.60931643995504	-1.66827219362419
-1.67909671778397	-1.73778522897289
-1.73739666408658	-1.79366022068282
-1.78183894118276	-1.8337280401053
-1.80868857083006	-1.85467160043867
-1.81388486518777	-1.85290801931023
-1.79408250174691	-1.82552967372811
-1.74762719196264	-1.7713143957952
-1.67532765022397	-1.6916167317062
-1.57998200262577	-1.58904547440441
-1.46914732496044	-1.47429648098065
-1.35199269126779	-1.35503419309392
-1.23655010704627	-1.23892305240322
-1.13060850479491	-1.13349254238947
-1.0406083314572	-1.04446133290439
-0.96980316414779	-0.974114686907315
-0.917736524633517	-0.921483097913861
-0.880677385180153	-0.882759019315021
-0.852472910632045	-0.852097240545902
-0.825848882917066	-0.822739501775819
-0.793884109322238	-0.7882569781432
-0.751322392095178	-0.743661167827951
-0.695407464077887	-0.686155117968495
-0.626066408908882	-0.615339397745547
-0.545448668916202	-0.532839859383252
-0.457001631415969	-0.441573776351035
-0.364404187046971	-0.34497482318823
-0.270697809437343	-0.246353763537119
-0.177826121316902	-0.148422857364558
-0.0866069200095678	-0.0529954216389504
0.0029726226794467	0.039103627522262
0.0913116225350143	0.127891506646869
0.17876892699007	0.213889614002342
0.265336097986378	0.297716227757685
0.350449311622632	0.379738187349759
0.433009436168672	0.459861960815119
0.511645790187026	0.537500631749499
0.585118353457734	0.611700494403577
0.652653053503573	0.681389358264416
0.714083513258787	0.745684015271992
0.769821077086227	0.804153093711757
0.820755526132665	0.856970630412955
0.868161337402827	0.904949667984494
0.913592873732595	0.949483750978216
0.958704762621017	0.992408540717051
1.00496877149945	1.0357096787526
1.0533388761025	1.0810621064681
1.10397186801998	1.12935726619843
1.15611639069279	1.18041995617916
1.20823799101495	1.23299855674657
1.25836567601642	1.28500217912261
1.30458835262526	1.3339709377207
1.34558930776517	1.3777450882265
1.38104490701619	1.41515121814057
1.41171185885326	1.44638130614488
1.43912885902646	1.47282606280591
1.46503477965779	1.49644942301741
1.49080848883518	1.51909693543722
1.51729590549934	1.5421827053231
1.54516053073956	1.56692111608953
1.57553221925164	1.59487164023557
1.61048763025145	1.62833183239618
1.65284570925562	1.67008333612481
1.70492855828467	1.7221463189763
1.7663431484799	1.78362102210015
1.83138550492517	1.84824733127429
1.88715132143587	1.90270840155102
1.91363557966026	1.92685504248145
1.89415080041392	1.90368581079653
1.82880090088145	1.83420559496728
1.71844915974975	1.71995971283612
1.5680984144768	1.56593306291262
1.38275150252061	1.37711054370633
1.16741126133915	1.15847705372681
0.927080528390432	0.91501749148363
0.666762141132434	0.651716755486345
0.391458937023152	0.373559744244516
0.106173753520579	0.0855313562677034
-0.184090571917296	-0.207383509934532
-0.474331201832478	-0.50019995585263
-0.759545298766977	-0.787933082977031
-1.0347300252628	-1.06559799279817
-1.29488254386196	-1.32820978680649
-1.53500001710646	-1.57078356649244
-1.75007960753831	-1.78833443334644
-1.93511847769952	-1.97587748885894
-2.08511379013209	-2.12842783452039
-2.18942492883189	-2.23518405163876
-2.25789954501028	-2.30584042261874
-2.29959044808715	-2.34865091779773
-2.31347452369752	-2.36167180174752
-2.29844205603036	-2.34336801864428
-2.25418116245054	-2.29366239315289
-2.18235620180298	-2.21507064572064
-2.08677098693716	-2.11214815508995
-1.97588516786278	-1.99641499783967
-1.85892197483903	-1.87606398807299
-1.74404718131333	-1.75928793989304
-1.63930155526267	-1.65420388396455
-1.54980457759975	-1.56494490805553
-1.47646986200603	-1.49138441855565
-1.41685070285997	-1.43082266499366
-1.36616241277597	-1.37881695443778
-1.31881215314568	-1.33042306928916
-1.26985282786895	-1.28124112140501
-1.21597081461103	-1.22808485412772
-1.15583554287822	-1.16924282798661
-1.08985822618682	-1.10438587234723
-1.01953988791724	-1.03420660587238
-0.946682660595145	-0.959928539657012
-0.872755277617386	-0.882869067400382
-0.798577315999884	-0.804188694573983
-0.724312825735533	-0.724814419329729
-0.649635818789076	-0.645391437389611
-0.573900854502856	-0.566126770572636
-0.496246698917912	-0.486567713109177
-0.415645141288678	-0.405487038592948
-0.330927485374085	-0.320980414705318
-0.240860123936093	-0.230774776549835
-0.144357976302835	-0.132742769016527
-0.0408487816291112	-0.0226491519530697
0.0703582703125932	0.0942492070106362
0.185586420420041	0.215426964965493
0.302721068210375	0.338358779002404
0.41964761320074	0.460519306212271
0.534251454908278	0.579383203685997
0.643966228541465	0.692425128514484
0.747550038515789	0.795718713436131
0.845936874432268	0.892957521166975
0.940255430691018	0.986306595173297
1.03153776469303	1.07730245712782
1.12015093077641	1.16612833821419
1.20558364074576	1.25164380149418
1.28664571675377	1.33209286012034
1.36197104132311	1.40606237182379
1.43059721051224	1.47313043416669
1.49236499377933	1.53390178192791
1.54799143097499	1.5895775570418
1.5988502434511	1.64143249488258
1.64658910651762	1.69047734378702
1.69271827156485	1.73737224405221
1.73829230670043	1.78251338578609
1.78379580661308	1.82618784929249
1.82931617908896	1.86876249517671
1.87500842670885	1.91095569681584
1.92169852430687	1.95420385721424
1.97127992182847	2.00090342002707
2.02648320312073	2.05409176200224
2.08973978528192	2.11623749582565
2.16117811230772	2.18719398216831
2.23621934092433	2.26182660890547
2.30366502647375	2.32821670150026
2.34539618725064	2.36752233740275
2.33864094813437	2.35637927582558
2.278584756308	2.29039029885484
2.16578787114318	2.17317083010109
2.00619356871763	2.01042691193146
1.80574512510907	1.80786458671312
1.57038581639525	1.57118989681321
1.30605891865387	1.30610888459888
1.01870770796266	1.01832759243729
0.714275460399353	0.713552062695569
0.39870545204167	0.39748833774088
0.077940958967338	0.0758424599403693
-0.242074742745919	-0.245679528338814
-0.555398377020375	-0.561371584729519
-0.856086667778304	-0.865527666864598
-1.13819633894198	-1.1524417323769
-1.39578411443368	-1.41640773889928
-1.62290671817568	-1.65171964406458
-1.81362087409025	-1.85267140550566
-1.96198330609967	-2.01355698085536
-2.05682655005513	-2.12261599375806
-2.13047323502445	-2.1963787927272
-2.18394313079047	-2.24740963405384
-2.21694725815073	-2.27507783981628
-2.22802011268515	-2.27814470530119
-2.2153573887897	-2.25545474951092
-2.17796172456947	-2.20690681925293
-2.11664133462702	-2.1343344349056
-2.03455856983029	-2.04197034346191
-1.93722615009183	-1.93629643407941
-1.83194244445236	-1.82525112101433
-1.72673156109225	-1.71698644400893
-1.62899578119633	-1.6185080297387
-1.54421764831194	-1.53454726827083
-1.47505497661979	-1.46694057373881
-1.42104130961352	-1.41459145775979
-1.37893426813965	-1.3739303918433
-1.3436189168359	-1.33979051692555
-1.30935988798836	-1.3066128054955
-1.27110602731315	-1.26972203178187
-1.22550353625887	-1.22624093057354
-1.17131403171557	-1.17529920720351
-1.10914859146925	-1.11753960262449
-1.04072744796823	-1.05426156548482
-0.968026939208099	-0.986637756006997
-0.892616549297753	-0.915293445631728
-0.815346536061523	-0.840297061604317
-0.736399203114598	-0.761437616215858
-0.655608249681468	-0.678611065233618
-0.572865718326541	-0.592138405702178
-0.488401026766046	-0.502863136034826
-0.402801388814332	-0.411950346899267
-0.316779160480798	-0.320465074571168
-0.230811061532714	-0.228953500830197
-0.144853475646798	-0.137245743030834
-0.0582764948130634	-0.0445607601913524
0.0299925415821877	0.0501841228226749
0.12118727457719	0.148008930830769
0.216342285121853	0.249542538235924
0.315948583098734	0.354787308844824
0.419740357207509	0.463002194149426
0.526671128340719	0.572746124220968
0.635072099030536	0.68215777493562
0.74293436314299	0.789411895746309
0.848217574958134	0.893089637199782
0.949104931420615	0.992255366959224
1.04418268743921	1.08628656025212
1.13254738715487	1.17464210560781
1.21383805156841	1.25673957082436
1.28818545979327	1.33201797818597
1.35608956826294	1.40014282935292
1.41826689101502	1.46125971378949
1.47551405228347	1.51616209022673
1.52861754693062	1.56622733661439
1.57830742523554	1.61310884523902
1.62522733394968	1.65832062137101
1.66990105715058	1.70285268792085
1.71269949996742	1.74690669981095
1.75385278056987	1.78990694560071
1.79359940579612	1.83095208402118
1.83253180938226	1.86965984653231
1.87206323347021	1.90710675472124
1.91475715375967	1.94639875895131
1.96411447012048	1.99232461731417
2.02344728760398	2.04972189569706
2.09378458156868	2.12071395222681
2.17126345658644	2.20156495390833
2.24494885543472	2.28030233975521
2.29629249972117	2.33638669443838
2.30130197642225	2.34343434974905
2.25815359819373	2.30073583902788
2.16159227266481	2.20257843732465
2.01743664592571	2.05503649330377
1.83150536406667	1.86418435562963
1.60961707317791	1.63609637296664
1.35759041934967	1.3768468939792
1.08124404867217	1.09251026733171
0.786396607235648	0.789160841688569
0.478866741130334	0.472872965714186
0.164473096446455	0.149720988072959
-0.150965680725756	-0.174220742570709
-0.461630944296071	-0.492877877552419
-0.761704048174259	-0.800176068207767
-1.04536634627009	-1.09004096587235
-1.30679919249333	-1.35639822188177
-1.54018394075376	-1.59317348757163
-1.73970194496114	-1.79429241427751
-1.89953455902524	-1.95368065333503
-2.00816043659187	-2.05974690274151
-2.07934642813378	-2.12735897924193
-2.12296733917226	-2.16652441208387
-2.13746957213037	-2.17551316407534
-2.12203025422237	-2.15350289134602
-2.07748418688247	-2.10170279172784
-2.00710926665306	-2.02414768792006
-1.91685920894589	-1.92776988120043
-1.81483442066988	-1.82158908962898
-1.71006501121442	-1.71517429302074
-1.61093607364885	-1.6168599952026
-1.52370464099504	-1.53227255171815
-1.45150662023515	-1.46354029866171
-1.39410073579725	-1.40934672022866
-1.34840701830758	-1.3657561144047
-1.30965886083075	-1.32751349522609
-1.27278867023617	-1.28944442228647
-1.23364142261059	-1.24763126706046
-1.18973189421594	-1.20009108393858
-1.14042059772043	-1.14680550747106
-1.08655459214521	-1.08920010719377
-1.02976577931849	-1.02936205612864
-0.971679756595196	-0.969283579470871
-0.913273505940666	-0.910279681564742
-0.854542007929893	-0.852604221698455
-0.794516593614175	-0.795280857090516
-0.731576537015001	-0.73625058967156
-0.663945121145491	-0.672908115360499
-0.590246456630636	-0.602877946841865
-0.509983941600987	-0.524738009695688
-0.42377685186336	-0.438477510985502
-0.333237194423046	-0.345591009352271
-0.240499223272255	-0.24871172937011
-0.147530411737527	-0.150745408158306
-0.0554165970315151	-0.0537576806396307
0.0361519631925846	0.0418747147080443
0.128980149622082	0.13766110237618
0.225919943891989	0.236475258579006
0.332072690237347	0.34377304338881
0.449297844071709	0.461797547861866
0.572838949300608	0.585949286234627
0.699323825043825	0.713112067952597
0.825380290421143	0.840169702461275
0.947636164552345	0.964005999206166
1.06271926655721	1.08150476763277
1.16542180316078	1.18795055533525
1.25144554565491	1.27874617517261
1.32293932770866	1.35519047863679
1.38306517026129	1.41998390424521
1.43590463937214	1.47704938797757
1.48522303555074	1.53024242986103
1.53353305393597	1.58213489792058
1.58167457624044	1.63333948853686
1.62896645310658	1.68267650162354
1.67386307021408	1.72814099021318
1.71495503787871	1.76828512558364
1.75205394253027	1.80348149325122
1.7870075397311	1.83658002664968
1.82386444316025	1.87263757363616
1.86806006313451	1.9176478456953
1.92450893092869	1.97644484407173
1.99491362618485	2.05012053599068
2.0750539666198	2.13351895906707
2.1530817824634	2.2136791523666
2.20981336889848	2.27022823120854
2.22161871501345	2.27841216126877
2.18279669388293	2.23217594903474
2.07908690293156	2.12010432877152
1.91843433637155	1.95034143792529
1.70878398841514	1.73103141394222
1.45808085327453	1.4703183942685
1.17426992516195	1.17634651635029
0.865296198289628	0.857259917633793
0.539104666869776	0.521202735565173
0.203640325114619	0.176319107590612
-0.133151832763624	-0.169246828843712
-0.46332681255273	-0.507350936291619
-0.778939620040478	-0.829849077306931
-1.07204526101465	-1.12859711444347
-1.33469874126302	-1.39545091025505
-1.55895506657337	-1.6222663272955
-1.73686924273347	-1.80089922811864
-1.855268155109	-1.91798173568768
-1.94001133151834	-2.00033088487159
-2.00773713513976	-2.06527729157923
-2.05895465200073	-2.11361620280545
-2.09259096874278	-2.14418660503006
-2.10634225177013	-2.1542284543252
-2.09758428210229	-2.14053978009435
-2.06461953673785	-2.10104383310113
-2.00785547171379	-2.03625010299434
-1.9304860603425	-1.95007116118532
-1.83839491528667	-1.84958809454026
-1.73926865997956	-1.74375287789553
-1.64117986477613	-1.64146969917275
-1.55105797426373	-1.5497543011264
-1.47347790173901	-1.47257376211191
-1.41004976353701	-1.41059202374256
-1.35948123621184	-1.36167404465691
-1.31821928548611	-1.32182324712255
-1.28146430120395	-1.28623457624591
-1.24427880432309	-1.25021848901751
-1.2025231864745	-1.20987490811124
-1.1534535758981	-1.16251015132442
-1.09593413659549	-1.10681591538751
-1.03030077722529	-1.0428332119776
-0.957972746556806	-0.971710591106995
-0.880940421360722	-0.895268790070633
-0.801254774510173	-0.815468497007866
-0.720620644268511	-0.733969340960486
-0.640163293929715	-0.651930575881253
-0.560382688084145	-0.570057599053563
-0.481246171857571	-0.488769358202876
-0.402344845041666	-0.408302572119227
-0.3230620960639	-0.328639121719739
-0.242714217657197	-0.249336226929402
-0.160631671316648	-0.169447271974174
-0.0761989779886547	-0.0876419619279188
0.0110717358918465	-0.00253223320133261
0.101377601443851	0.0868698544871597
0.194427988363672	0.180732672642479
0.289361955573698	0.278235393380358
0.384886564796898	0.37776087231365
0.479602655054996	0.477370869953386
0.572368424434569	0.57533179472892
0.662550663507956	0.670476838352478
0.750087425393787	0.762344773151579
0.835342784440899	0.851097954650012
0.918800678743779	0.937209993675559
1.00073704309544	1.02103596516324
1.08103202581901	1.10251341148296
1.15920775847069	1.18121507512752
1.23468036767754	1.25673289253342
1.3071221177886	1.32911521075528
1.37675025589744	1.39906987946497
1.44436763317303	1.46782255057022
1.5111100519364	1.53670383491211
1.57801982058052	1.60664981956554
1.64565732021508	1.67783997479193
1.7139442267238	1.74967216341373
1.78233109577769	1.82112612333134
1.85024920006575	1.89136734560122
1.91767212006159	1.9603854910642
1.98555376251121	2.02946953143223
2.05591362240488	2.10125246071849
2.13132857434636	2.17899833633573
2.21366892998613	2.26496552286762
2.30220279680447	2.35812441096843
2.39158711467008	2.4519926163778
2.47055788243833	2.53354844216472
2.52217063456808	2.58398799467197
2.52610020471136	2.58161302339884
2.47249022206771	2.51494867273435
2.34924871025747	2.37535443930395
2.16539355203289	2.17269045936047
1.92994263014626	1.91681686915675
1.65191382734985	1.61759380494564
1.34032502639592	1.28488140297997
1.00419411003677	0.928539799512584
0.652538961024646	0.558429130796322
0.294377462111838	0.184409533084023
-0.0612725039493858	-0.183658857371474
-0.405393054406751	-0.535915904317328
-0.728966306507985	-0.862501471500701
-1.02297437750081	-1.15355542266875
-1.27839938463296	-1.39921762156864
-1.48622344515216	-1.58962793194753
-1.63742867630614	-1.71001336444396
-1.72702341400596	-1.79484605561507
-1.80277807789984	-1.86571059258994
-1.86727698863199	-1.92509922009279
-1.92150635180181	-1.97363297548114
-1.96508452433527	-2.01043947263499
-1.99655729479895	-2.03368417226755
-2.01378339843692	-2.04120615563762
-2.0144531802427	-2.03119368298506
-1.99677333232762	-2.00280791934798
-1.96026929776235	-1.95668530203692
-1.90648548502729	-1.89526972102796
-1.83924649199692	-1.82285044867469
-1.76425798211169	-1.74512466027399
-1.68810398190268	-1.66826712540553
-1.6169340117569	-1.59775988397904
-1.55525393659875	-1.53736976995116
-1.50519894639585	-1.48858939958358
-1.4664769090739	-1.45066369582008
-1.43691463730297	-1.42114633084465
-1.41332773416349	-1.39677575886048
-1.39237083029167	-1.37435867129873
-1.37114091875772	-1.35138670091526
-1.34748645291808	-1.32624051516565
-1.32007293571911	-1.29801493659308
-1.28827976242466	-1.26618950215727
-1.25202318382428	-1.23041533112438
-1.21157768768698	-1.19051204499921
-1.16741156030184	-1.14655164972607
-1.12003150656428	-1.09885196619007
-1.06982885919729	-1.04783786978995
-1.0169268726595	-0.993841047363482
-0.961075655470549	-0.936900847575166
-0.901678104239474	-0.876638675837365
-0.837978896880534	-0.812344181371494
-0.769360660454318	-0.74331184777888
-0.695634930631168	-0.669226939092514
-0.617214108641211	-0.590354761084986
-0.535107626654371	-0.507478167161048
-0.450738613449111	-0.421713236727585
-0.3656245507623	-0.334317533954846
-0.281019011422231	-0.246496968404539
-0.1976198554767	-0.159215133861766
-0.115405911839178	-0.073033076299452
-0.0336252045737263	0.0120135114938857
0.0490612144287966	0.096490922240314
0.13430633206227	0.18157194497445
0.223752956805835	0.268927562990505
0.318754872529343	0.360481980801502
0.420183182003818	0.458059872296794
0.530692279077323	0.56464213636477
0.645807950342783	0.679550792175534
0.764378411820682	0.799439913329848
0.885251879531502	0.92272391428178
1.00727656949572	1.0478172094854
1.12930069773383	1.17313421339477
1.25017248026631	1.29708934046397
1.36874013311364	1.41809700514706
1.4838518722963	1.53457162189812
1.59324431957184	1.64351627187197
1.69580866469847	1.74414027847049
1.79165108841971	1.83766957409798
1.87965560586285	1.92366038733586
1.95883448757279	2.00151193718119
2.02879424737667	2.07088366523187
2.09028686095802	2.13232672920274
2.14565793807507	2.18792077485738
2.19895403525019	2.24159741313877
2.25541599681913	2.29873836991391
2.32012143755352	2.36473984527383
2.39576929625615	2.44257913290915
2.48001516389001	2.52988862741748
2.56321672741811	2.61647883173016
2.62771485260871	2.68351899659132
2.6496677941855	2.70549874854182
2.61061229113169	2.67231650854711
2.51672163236574	2.57724233167644
2.37216515901687	2.42698503260002
2.1829743809888	2.22825342598805
1.95518080818521	1.98775632651073
1.69481595050982	1.71220254883827
1.40791131786633	1.40830090764086
1.10049842015844	1.08276021758871
0.778608767289859	0.74228929335202
0.448273869164281	0.393596949600996
0.115525235685412	0.0433920010058358
-0.213605623243043	-0.301616737763256
-0.533087197717382	-0.634720452036076
-0.836887977833903	-0.949210327142425
-1.1189764536889	-1.2383775484121
-1.37332111537868	-1.49551330117489
-1.59389045299952	-1.71390877076061
-1.77465295664774	-1.88685514249905
-1.90957711641962	-2.00185098136213
-1.98871650875308	-2.07667355735058
-2.04382056693184	-2.12638307332428
-2.07658112001727	-2.1530355781848
-2.08720058649238	-2.15723250286464
-2.07465725364319	-2.13823609241129
-2.03778841129916	-2.09499770863718
-1.97670091446289	-2.02756817764289
-1.89390754843423	-1.93827041004099
-1.79471337030506	-1.83125930403599
-1.68667725098496	-1.71611611682931
-1.57831369905846	-1.60094145372458
-1.4774545148999	-1.49346220355066
-1.38977316449261	-1.4000433954615
-1.3178579432897	-1.32409993235672
-1.2610268346888	-1.26522521368077
-1.21588644797297	-1.21994336772369
-1.17744510915029	-1.18293424029691
-1.14043003967694	-1.14854259957051
-1.10043164663651	-1.11202701258274
-1.05462193784559	-1.07024386784143
-1.00194819437611	-1.02174673711167
-0.942846431552777	-0.966448133160291
-0.878656681354226	-0.90507070451836
-0.810991320672329	-0.838627505587493
-0.741253231624675	-0.768102761607854
-0.670378231835493	-0.694368844372469
-0.59878266535179	-0.618233630388034
-0.526443841133852	-0.540454533541646
-0.45301263920238	-0.461630667157781
-0.377879414026144	-0.381997733922935
-0.300184791697036	-0.301214757968343
-0.218827241201731	-0.218266779866415
-0.13253817043023	-0.131566581225401
-0.0400715950364722	-0.0392519423120966
0.0594959852493195	0.0603394170526252
0.168759166602712	0.170983213772289
0.283287692393612	0.287820816631675
0.400828678745938	0.4085522838693
0.519129241783612	0.530877673723678
0.635936497630552	0.652497044433324
