# Supplementary material for: A multiwavelength photoplethysmography dataset with blood pressure and heart rate reference measurements
Source: Data Brief. 2025 Nov 14;63:112284. doi: 10.1016/j.dib.2025.112284 (PMC12682042; doi:10.1016/j.dib.2025.112284)
Supplement: Supplementary file 1 [file mmc1.zip › ppg_csv/ppg_subject_113.csv]

IR_PPG	Red_PPG
-1.83811198535752	-1.91496513644898
-1.83764729623802	-1.89849447686786
-1.81128211513584	-1.85633253906813
-1.76341784021607	-1.79303256801114
-1.69403454307782	-1.70946402827734
-1.59601307877235	-1.6002173243553
-1.46835271304104	-1.46583830278973
-1.32073449699001	-1.31504722366592
-1.15903939946718	-1.15267247060517
-0.989148389320488	-0.983542427228806
-0.816942435397879	-0.812485477158159
-0.648302506547286	-0.644330004014548
-0.489109571616643	-0.483904391419293
-0.345244599453888	-0.336037022993718
-0.222588558906957	-0.205556282359145
-0.131055044202483	-0.102521193682414
-0.0559213643298371	-0.0168612738149901
0.00728063859635626	0.0543799786965969
0.0616828827037917	0.113829489615078
0.108593019004451	0.163233123299695
0.148101943649937	0.203648396334088
0.180294331007706	0.235981768124125
0.206173782261686	0.261433468850368
0.227689353334696	0.281610450474491
0.24697674332937	0.298327551863207
0.265581778151054	0.313398989649232
0.284387512493855	0.328662872157787
0.304186317556825	0.346114481394928
0.32622723741405	0.367803567295398
0.352206726992155	0.39535332130708
0.383662889732658	0.42938232855338
0.421107988948089	0.469251809698446
0.463382543200869	0.513267990327669
0.507652146727981	0.559208864964604
0.550195713298763	0.60494047299777
0.587684263867609	0.648867567504862
0.618324417307552	0.690086006686625
0.642340312886586	0.728222677558044
0.661705267370733	0.763114548283759
0.679390547678453	0.794639332623683
0.698458610513391	0.822843232197031
0.721193668259331	0.848082650642299
0.748333776407281	0.870871014139409
0.778621435976149	0.891513871096869
0.809066430784045	0.909823529634071
0.836000201950572	0.925189245965131
0.85645108824557	0.937048531105211
0.869180276454624	0.945398715172228
0.874932863532129	0.950950602165993
0.875926093088306	0.954983633250333
0.875049704346603	0.959242143852808
0.875270963960429	0.965977569371236
0.879232787665532	0.977764487324533
0.888616382773276	0.996515785799949
0.90301653751432	1.02162611684698
0.918524112720962	1.04796751645087
0.926489834229359	1.06466875898604
0.913116097959689	1.05530219288961
0.852966439773906	0.993015225709832
0.709800013800322	0.841856915120927
0.495728936874151	0.614404848108701
0.226788702671774	0.327743287106194
-0.0809851951304262	-0.001043505453552
-0.411557262856069	-0.354871267137496
-0.748892006828772	-0.716655735512596
-1.07695393337215	-1.06931264814581
-1.37970754880983	-1.3957577426041
-1.64111735946543	-1.67890675645443
-1.84514787166255	-1.90167542726374
-1.97576359172483	-2.04697949259901
-2.03177763211784	-2.10964508763799
-2.05521098183747	-2.12639357330624
-2.0561709935279	-2.10859140848746
-2.03754332855634	-2.06392534229892
-1.99635829716394	-1.99563352013284
-1.92696721982697	-1.90317137151525
-1.81587636555902	-1.77441406304119
-1.67569114559543	-1.62164361731937
-1.51348393988361	-1.4515438356014
-1.33632712837094	-1.27079851913889
-1.15129309100481	-1.08609146918345
-0.965454207732621	-0.904106486986709
-0.785882858501763	-0.731527373800274
-0.61965142325963	-0.575037930875761
-0.473832281953613	-0.441321959464783
-0.358675876800535	-0.340855514265718
-0.270004752646435	-0.25635304479889
-0.198220379790441	-0.181760429277829
-0.138686127365411	-0.112790870677911
-0.0876753508573662	-0.0474355513720641
-0.042869793886597	0.0144551006721976
-0.00319259884104758	0.0719158897453077
0.0319067351109683	0.123602166225101
0.0633653631708708	0.168575408718938
0.0931346686862006	0.207058091324087
0.12413314911699	0.240715023904624
0.15943342428131	0.272148495008849
0.201008095304488	0.303858097709944
0.248669073547154	0.33727264130527
0.299803259228972	0.372278889583461
0.350073662866625	0.407293299797001
0.39476654210982	0.439844737391706
0.430331696378696	0.467701449620052
0.455787728450286	0.490263382440497
0.473617990958304	0.509516433795592
0.489604709918532	0.529868673668349
0.511190295725554	0.556656957237972
0.544688489768708	0.593856961653453
0.592549438924081	0.642119445568206
0.652047730293774	0.698170322401769
0.71605651384529	0.755918602034508
0.775596328572757	0.808750340126367
0.823051460848502	0.851881833613852
0.854722496173357	0.883653066385015
0.871768590237262	0.905423947533603
0.879273271818222	0.920574814985437
0.883949836720221	0.933196494055549
0.891520808579471	0.946810562147542
0.904810669287091	0.963391817909917
0.923167098936277	0.982913956325161
0.943224174995672	1.00350130242662
0.960593562372525	1.02218232345355
0.971890359643728	1.03612767233911
0.976385939611984	1.04402999467705
0.976608698286601	1.0470842450706
0.977615474977656	1.04905921428897
0.985250622980195	1.05523703484737
1.00406602022375	1.07044743452077
1.03547208153141	1.09667249701091
1.07628830419724	1.13070870896847
1.11771222886089	1.16250715910418
1.14501658464589	1.17500277348771
1.13858777288503	1.14620617150989
1.07093925982518	1.03741382481884
0.909453103817265	0.842153675465723
0.669391741131691	0.57881323872657
0.370812511705371	0.265780029877408
0.0337727554752157	-0.0785584358057367
-0.321670187621864	-0.435814643046836
-0.675458977648958	-0.787601076569862
-1.00753627466916	-1.11553022109879
-1.29784473874555	-1.40121456135759
-1.52632702994122	-1.62626658207023
-1.67292580831926	-1.7722987679607
-1.73164270292989	-1.83506226345504
-1.73645081852927	-1.85400571823095
-1.70255853417765	-1.84091175836606
-1.64304878803783	-1.80381151785867
-1.56685456974516	-1.74650545128291
-1.47803061142632	-1.66922112121117
-1.37242205664465	-1.56567775401231
-1.24807920539472	-1.43575873593666
-1.11202236553874	-1.28857488480278
-0.9681640283097	-1.12932165525251
-0.820416684940603	-0.963194501927702
-0.672692826664446	-0.795388879470202
-0.528904944714229	-0.631100242521857
-0.39296553032295	-0.475524045724513
-0.268787074723607	-0.333855743720017
-0.16387498079729	-0.213998134526196
-0.0731637567597355	-0.115882435005024
0.00349500808402657	-0.0351905759936507
0.0650634282196994	0.0283538227645171
0.110236961154941	0.0744292157373362
0.138845630144651	0.102988709432397
0.152860611949409	0.115471099362038
0.156578735182397	0.115601204716207
0.155968001119891	0.109299496156321
0.157417264654352	0.103696512996108
0.166338751267569	0.105597186708622
0.186094095297669	0.119911077194559
0.217484568579373	0.148605561653572
0.25890477260432	0.190475728129288
0.307137626040187	0.241661843482447
0.358408836413802	0.296724407343412
0.409129716812728	0.34996884414538
0.456098750530775	0.396659313586231
0.496478029930169	0.433937358720635
0.528047475448361	0.461387662490099
0.549942754300307	0.481140538230231
0.563494198268516	0.497306021484671
0.572440826845859	0.514661471053815
0.58204589257581	0.536940443736802
0.597292141422668	0.565492137269288
0.62097849359807	0.599058567010788
0.652741398040725	0.634823893246073
0.689546651857217	0.670035228839872
0.727278106638754	0.703239372174446
0.762441446947445	0.734608020095263
0.793140495460172	0.765389289494658
0.819053924710627	0.796886204725276
0.840775384138878	0.829436733427555
0.85918673402979	0.861834519861598
0.875208950450465	0.891572878289895
0.889840297214362	0.916051760867411
0.904314306983134	0.93432327252814
0.920244760471774	0.948334588374138
0.939568771806902	0.962707484309793
0.96409444875355	0.982897042689181
0.994527503059919	1.01238276168653
1.02902819438735	1.04992872590208
1.06168291817469	1.08779277371912
1.08151582892039	1.11141253359683
1.07273752239076	1.1009631202987
1.01133341030213	1.02998956751311
0.869088863001663	0.873474973962778
0.658025042841648	0.645551661577847
0.393476004270513	0.363074154564671
0.0907758017366835	0.042896977129605
-0.234741510311413	-0.298125346520994
-0.567741877425351	-0.64313829218077
-0.892891245156702	-0.975287335643368
-1.19485555905704	-1.27771795270243
-1.45830076467794	-1.5335756191516
-1.66789280757097	-1.72600581078453
-1.80829763328771	-1.8364859167913
-1.87205094964526	-1.88458632061721
-1.88967228705173	-1.88961400215204
-1.87079802244741	-1.86136232599621
-1.82398735778692	-1.80798960396765
-1.75541814143689	-1.73488229845496
-1.66817553017816	-1.64430004377622
-1.55020886409413	-1.53085768655173
-1.4117590477277	-1.39221968932698
-1.25813385001537	-1.2375053503742
-1.0946410398936	-1.07221720810515
-0.926588386298857	-0.901857800931579
-0.759283658167625	-0.731929667265256
-0.598034624436373	-0.567935345517937
-0.448149054041574	-0.415377374101383
-0.314934715919702	-0.279758291427353
-0.207123438939676	-0.172151696039083
-0.125537718534799	-0.0871894260610332
-0.0611275209735162	-0.0204088451028224
-0.00775223589921739	0.033245893847596
0.0392709537082946	0.0780883274093612
0.0823193154116899	0.117112472270723
0.121614329532396	0.152035690319368
0.156124589628053	0.18370079855435
0.18478813389111	0.212535423248255
0.207488289284864	0.238878730175499
0.225367348425387	0.263166590605623
0.240497451565129	0.286041951270819
0.255265897667888	0.308454918559127
0.271786505745756	0.331703668312623
0.291460472238012	0.357246357307852
0.314786949703699	0.386195400445132
0.341537667779027	0.418663890194286
0.371198566001319	0.453328512198529
0.403335847405177	0.487636909502502
0.437672641001659	0.518819901182081
0.473978223172708	0.54524639101328
0.511930342735299	0.567324569043343
0.550965063382464	0.587414985443717
0.590104386755114	0.608816201856608
0.627919435721948	0.63438124814468
0.66282256303955	0.665435139122987
0.693596447065765	0.701399884632941
0.719786080987291	0.740077722169522
0.741718389450024	0.778296596768267
0.760226024114692	0.812753662489675
0.776216661224721	0.840952585389163
0.790220335211174	0.861854586198956
0.802122378508618	0.875821086137376
0.811302215137229	0.883994580886124
0.817249696556304	0.887792686309145
0.82043753276585	0.889042034636164
0.822967384244994	0.890526463540192
0.828479119290757	0.896035818449279
0.840966798383988	0.90909363160523
0.862493173569723	0.930398804606527
0.890399942665937	0.954984958395535
0.915180019594123	0.970591888806471
0.920248369410889	0.958456181548058
0.88429896081576	0.89123260999541
0.770721306955752	0.74112663947862
0.577655325745346	0.521524540230926
0.322319604509508	0.248632363901037
0.0219327305732047	-0.0613438378623332
-0.306286708738597	-0.392198013410474
-0.645120126100932	-0.727724111094674
-0.977348934188832	-1.05171607926622
-1.28575454567733	-1.3479678662764
-1.55311837324146	-1.60027342047651
-1.76222182955626	-1.79242669021783
-1.89584632729676	-1.90606190545678
-1.95308948409441	-1.96874426149127
-1.97751235455808	-2.00184239124814
-1.97923701675797	-2.01019996920526
-1.96255693640268	-1.99468729114536
-1.92667808047347	-1.95382664145304
-1.86798557049165	-1.88561685675626
-1.77783167382127	-1.78416289038751
-1.65530696412008	-1.65121285179428
-1.51014613643492	-1.49681017754197
-1.34796497686091	-1.32660387667329
-1.17437927149319	-1.14624295823096
-0.995004806426852	-0.961376431257689
-0.81545736775703	-0.777653304796189
-0.641352741578839	-0.600722587889176
-0.478306713987399	-0.436233289579364
-0.331935071077828	-0.289834418909468
-0.207853598945245	-0.170730259950661
-0.117487626722102	-0.0801734624982978
-0.0503362624010636	-0.0112958002981169
-0.00182123607228475	0.0412294503694192
0.0341622638494878	0.0839849928641054
0.0639930068854588	0.123293803066066
0.0929182843069638	0.163717405966211
0.123953097193635	0.207153046989048
0.157487184194159	0.252834602557648
0.191771314164394	0.298143390242123
0.224162861690492	0.339947623524458
0.252723791815299	0.376039089556677
0.277495313915841	0.406082303529954
0.300815945694537	0.431768611287065
0.326509921467144	0.456262505488891
0.358336140524041	0.483150017589647
0.398511693671882	0.515251363604329
0.447035941791026	0.553788347874471
0.501884792886697	0.598210922971463
0.559660960949259	0.646557117604173
0.616400392503063	0.696044435439005
0.668489538583396	0.743750440054694
0.713590816635527	0.787268757778288
0.751269510361617	0.825215833619514
0.783002069208228	0.857494049617791
0.811519477284131	0.885220543133342
0.839735615650293	0.910321404815791
0.86966806924334	0.934876773773341
0.901843706501747	0.960419751135106
0.935417167950656	0.987500018211212
0.968767935217376	1.01570632670974
1.00014020184302	1.04405853660862
1.02800058628596	1.0714353149319
1.05111296998781	1.09673183777466
1.06863031569461	1.1188948804647
1.08050001408855	1.13722328361076
1.08812611250247	1.15190142498857
1.09488109991182	1.16438141885917
1.10592810969066	1.17727511154766
1.1268525487038	1.19344405731224
1.16103532638075	1.21411877537561
1.20658389127817	1.23642932962629
1.254193062307	1.25142694039529
1.28705369629751	1.24393176713698
1.28322314797855	1.19496614667966
1.20937270330568	1.06907203105711
1.04616112342346	0.869615510015529
0.810286924753374	0.611570714245452
0.518448623716907	0.309911774437411
0.187344736735544	-0.0203871787180631
-0.166326219769228	-0.364352014530436
-0.525865729375925	-0.707008602309176
-0.874575275663061	-1.03338281136375
-1.19575634220915	-1.32850051100362
-1.47271041259271	-1.57738757053827
-1.68873897039225	-1.76506985927715
-1.82714349918629	-1.87423158828151
-1.88560267939594	-1.92587118396401
-1.9017782634553	-1.93869121761442
-1.8830298593288	-1.91807250561963
-1.83243501911831	-1.86602081222552
-1.74850237570479	-1.78279710550834
-1.64083481335972	-1.66841446775676
-1.51691598191808	-1.53756226925082
-1.37971122871282	-1.39339626794186
-1.23218590107694	-1.23907222178123
-1.0773053463434	-1.07774588872028
-0.918034911845162	-0.912573026710349
-0.757339944915213	-0.746709393702779
-0.598185792886519	-0.583310747648915
-0.443537803092053	-0.425532846500102
-0.296361322864788	-0.276531448207685
-0.159621699537694	-0.139462310723007
-0.0362842804437458	-0.0205872210617723
0.0671135211371845	0.071314603009265
0.14022006172518	0.133170792552159
0.180513973007646	0.164472820990768
0.189732909417569	0.169700970889818
0.175485748752711	0.157370132175092
0.149252155769855	0.138004296821954
0.123620763716859	0.121854990673338
0.109612273042393	0.117050087556478
0.114573400874667	0.128447530480186
0.140912461893047	0.157089008804575
0.185873901239139	0.200129586818299
0.242483000007572	0.251474837501786
0.301660555381125	0.303440158706529
0.355150210117904	0.349224638206751
0.398295996182711	0.385325357007546
0.431491151064937	0.412849101513051
0.459638106048067	0.437075181792305
0.489753895455111	0.465269712138058
0.527615821793652	0.50347009214764
0.574934784558082	0.553560018939872
0.628509582136257	0.612068904511572
0.681865529169822	0.671450420263645
0.728540473259194	0.723420153363713
0.765352565525479	0.762798479940236
0.794055734348134	0.789833095898955
0.820535756579626	0.809738608066583
0.851880603801285	0.829809049931969
0.892727431337258	0.855719548875639
0.94260082940256	0.888802094696704
0.995489193017543	0.925466895058591
1.04190947766168	0.95892316369848
1.07259821619288	0.982312319322587
1.08233643632784	0.991909103091311
1.0724661115542	0.989253529139419
1.05120293511184	0.981474256538759
1.03159200424541	0.979385486467035
1.0275843780273	0.993626377113537
1.04924449146246	1.03013154386744
1.0984581499514	1.08665197101876
1.16644621785738	1.15153309747011
1.23395495079189	1.2049848044238
1.27429171842377	1.22239801495191
1.26006700963342	1.17740608041488
1.14693118148744	1.03709223090406
0.940193353941717	0.812029498920957
0.660236652644524	0.521580738311942
0.327444203244121	0.185108802923392
-0.0378008686112312	-0.178023453398324
-0.41511543727327	-0.548453176806831
-0.784116377093734	-0.906817513455757
-1.12442056242436	-1.23375360949873
-1.41564486761689	-1.50989861108938
-1.63740616702305	-1.71588966438133
-1.76932133499459	-1.83150673237106
-1.81582195475052	-1.87985175665219
-1.82458010263831	-1.8863848723942
-1.81441961169912	-1.86762307950394
-1.79805053847224	-1.83637632879723
-1.77883616441763	-1.79821982685083
-1.75068492132022	-1.75027844471174
-1.70144976168211	-1.68334652718317
-1.61500013059348	-1.58225797874718
-1.48901192418928	-1.44334236591715
-1.33557268653412	-1.27972800753993
-1.16371556460017	-1.10135894879122
-0.982473705359621	-0.918179234846752
-0.80088025578466	-0.740132910882255
-0.62796836284747	-0.577164022073452
-0.47277117352024	-0.439216613596069
-0.344321834775153	-0.337401798723053
-0.251459033066769	-0.257561213751403
-0.174035069961816	-0.193747937438308
-0.10847827178484	-0.141781363482073
-0.0532068292093881	-0.0996343245508324
-0.00754054634606622	-0.0662347219032526
0.0294679822255119	-0.0398759497463249
0.0594223109306043	-0.0174964635948647
0.0841967996683531	0.00464631812292222
0.105320524936009	0.0294876673172657
0.123666816561114	0.0580268140252638
0.139632643825462	0.0892489492703562
0.153624906516812	0.120987678164288
0.166669946833512	0.151389736520121
0.181000408883654	0.180543307338563
0.200174775562023	0.211441740237366
0.228222099930506	0.24935448572156
0.267949245146454	0.299468560982458
0.319323110067342	0.363870971647042
0.378954950788163	0.439579543984531
0.441114889707017	0.518938289864802
0.499850010463216	0.592456379091968
0.551117307860447	0.652732480214344
0.593818474522678	0.697293126684625
0.629313848287309	0.72869689539789
0.659861224159118	0.752065092926523
0.68701387150789	0.771941036959756
0.710998051354128	0.790495494293338
0.731360407082911	0.807762858129307
0.748243276474065	0.823116771201107
0.763253895981856	0.836578571655561
0.779260593144717	0.849045132626014
0.799073707639473	0.861517363650251
0.823645374682273	0.874088715185911
0.851003091553706	0.885520211566398
0.876852807237546	0.893884447784116
0.896657282080184	0.898035770397862
0.908020108467695	0.89902184725633
0.912086326791734	0.900460336517996
0.913251153456976	0.907370689383081
0.917148698936329	0.923724980697471
0.927377477194254	0.949418989319653
0.941887034349881	0.977535757878349
0.950368722080251	0.993092679748309
0.934080135281963	0.974420319782654
0.862482095809696	0.87951084893955
0.703277433256134	0.694658393820203
0.4709307392588	0.438450800154143
0.18290976385835	0.129475913670898
-0.14331774290456	-0.213678419900002
-0.490284030989274	-0.57242435482903
-0.840521350355134	-0.928174045386655
-1.17656195096149	-1.26233964584335
-1.48093808276767	-1.55633331046958
-1.73618199573304	-1.79156719353583
-1.92482593981692	-1.94945344931256
-2.02859758790873	-2.02507731242561
-2.08621962222626	-2.06477676032494
-2.1205326807378	-2.07926060790143
-2.13008942337242	-2.07118669542077
-2.10635222375905	-2.03662082490391
-2.03961035205377	-1.96900371082662
-1.93865995684729	-1.85936907238564
-1.81213421196718	-1.72215585297169
-1.66517111776668	-1.56341388403075
-1.50290867459901	-1.38919299700881
-1.3304848828174	-1.20554302335184
-1.15303774277508	-1.01851379450582
-0.975705254825273	-0.834155141916747
-0.803625419321213	-0.658516897030587
-0.641936236616126	-0.497648891293326
-0.49577570706324	-0.357600956150943
-0.372249684267427	-0.246100692823292
-0.260006363390959	-0.147060780839479
-0.156486353610173	-0.0597414468150629
-0.0670800251197672	0.0154397352233094
0.00420881082387166	0.0777002730333227
0.0563194433638332	0.127169959390955
0.0916149185497946	0.165855047127295
0.115249195531202	0.19765449845415
0.133760034016892	0.227384307891368
0.153392177553659	0.259341121321301
0.17863407046881	0.296153509171089
0.211379681769716	0.338399699905944
0.25091456991025	0.384970899334637
0.294671280777063	0.433774409252137
0.339410188271597	0.482311087420075
0.382293700094488	0.527973651709609
0.421565172421351	0.568293869905499
0.456891940584236	0.601456953990595
0.489470128023027	0.627050785630169
0.521777801245657	0.646600736964875
0.556812446830588	0.663419000590945
0.596946902016168	0.681537932716333
0.642862202995785	0.704080722098359
0.693091335771055	0.732017780431969
0.744454714961198	0.764093859876237
0.793188237853168	0.797896923794283
0.836212025083666	0.831270391416792
0.872070139164538	0.863227225423807
0.901316147855326	0.894140214352309
0.926248027704222	0.925425357445103
0.95001682126496	0.958794429757662
0.975314325006483	0.995091265153039
1.00303775031155	1.03317408601605
1.03149834778975	1.06960439988681
1.05669481597254	1.09954720894576
1.07383713834124	1.11864745964483
1.07978528327285	1.12518075322353
1.0754738891158	1.12161749173655
1.06702315101045	1.11476516168848
1.0645381875373	1.11404709158914
1.07859070784515	1.12828677002661
1.11554075507571	1.16195183713768
1.17352792420811	1.21200709647528
1.24079536782333	1.26657284649923
1.29711858333166	1.30609558292262
1.31789538195859	1.30684170811199
1.27955498479339	1.24199329124496
1.15532816562473	1.08482508547333
0.95352451211974	0.849030886006797
0.69069289781598	0.55305501135015
0.383382196251	0.215341780008161
0.0481412809623526	-0.145664489514391
-0.298480974512408	-0.511519478712731
-0.639935696635729	-0.863778869082082
-0.959674011870059	-1.18399834211767
-1.24114704667784	-1.45373357931471
-1.46780592752153	-1.65454026216843
-1.62310178086356	-1.76689869529824
-1.69835303339393	-1.81044314362599
-1.72718596677087	-1.8087918648916
-1.72064043029265	-1.77869685816479
-1.68809236859224	-1.7341852683263
-1.63477893717405	-1.68268833157208
-1.56119210078614	-1.62370848523427
-1.45977296531362	-1.55073389122573
-1.32770537201154	-1.45006167896236
-1.17550641121251	-1.31638375466046
-1.01039439685683	-1.16101065609433
-0.839587642884777	-0.991665390381837
-0.670304463236655	-0.816070964640877
-0.509763171852756	-0.64195038598933
-0.365182082673373	-0.477026661545079
-0.243779509638799	-0.329022798426008
-0.157255739084414	-0.20812185531057
-0.0948615372966444	-0.118947239850408
-0.0510005238085244	-0.0570012448550104
-0.0193249261353772	-0.017060546249628
0.00614396266936663	0.00783071436224089
0.030010068531985	0.0247855482951571
0.0548140535616076	0.0394719787856069
0.080885992712115	0.0550383410586201
0.106826937610573	0.0720083764886577
0.130543576913407	0.0892370416018352
0.150550141476895	0.105496591080469
0.167040942873438	0.120931907110648
0.182198402091826	0.137614604804907
0.199473609656126	0.158822462905718
0.222073923799707	0.18736336566344
0.251357073724034	0.223814977699088
0.286002754803784	0.265756677315592
0.322486850289328	0.308638816912804
0.356713637807057	0.347886928429221
0.386091987383064	0.381116660410817
0.411077311384165	0.409448082377526
0.435335689848228	0.43734658428849
0.464282359566548	0.470894109635941
0.502558045903796	0.515049268595768
0.551617580228783	0.57106171001132
0.608680128938413	0.635327481657822
0.667651217550025	0.700416389349773
0.721605943868338	0.757924461950022
0.765625346895423	0.8018036234782
0.798626687017472	0.830583804393087
0.823348901825119	0.847480877214073
0.844592554609613	0.858424509383612
0.86665414399497	0.869125597632062
0.89120854483497	0.882764033201823
0.916648303155414	0.899383958510271
0.939214270899104	0.917073617250322
0.9553840161894	0.9341317819661
0.964317446521764	0.950951693670452
0.969138741657971	0.97052570792965
0.976387542705282	0.997276121915052
0.99363666037401	1.03471774762585
1.02589538238506	1.08274723248063
1.0719475937528	1.13533253208173
1.12197321196875	1.1793650333906
1.15755679030581	1.19546991303778
1.15454108808841	1.16127449016139
1.07825274410937	1.0448047702596
0.908647724376117	0.845366650298317
0.663949135614171	0.580340795964612
0.362380084549042	0.267107872945558
0.0221636779062416	-0.0769514530717744
-0.338476977588716	-0.434456516400312
-0.701318775210317	-0.788026651352982
-1.04813860823305	-1.12028119224271
-1.3607133699314	-1.41383947338243
-1.62081995357985	-1.65132082908507
-1.8102352524529	-1.81534459366355
-1.91088398286009	-1.89821746306678
-1.95381158687668	-1.94346259998303
-1.9624437829263	-1.96188294237029
-1.94538834029638	-1.95934588026234
-1.90651646976118	-1.93641033848476
-1.84578699016569	-1.8898178287186
-1.76110416619527	-1.81499283683206
-1.64450481693935	-1.69976587337724
-1.50835588105218	-1.55728699169697
-1.35729467589263	-1.39444182134331
-1.19595851881954	-1.21811599186836
-1.02898472719178	-1.0351951328242
-0.861010618368204	-0.852564873762906
-0.696673509707658	-0.677110844236559
-0.540610718569004	-0.515718673797242
-0.397459562311096	-0.375273991997037
-0.27185735829279	-0.264812565679793
-0.172649765704102	-0.171164037111943
-0.0879595963421486	-0.0915009591257788
-0.0184375316189232	-0.0243816372435645
0.0354612194411414	0.0310659135885798
0.074988546942237	0.0764947935324641
0.103784025107792	0.115173119733472
0.127093518315952	0.151578282811166
0.149884396825695	0.189766669832759
0.174987794118287	0.231462702720604
0.202400702386598	0.27512826179831
0.230146151936552	0.316783398432608
0.256242723853835	0.352280015096913
0.280755464107587	0.37977315234231
0.30675894943406	0.401072576486017
0.33950866569285	0.421201164903525
0.384090930743426	0.446249385728451
0.442748979231983	0.48038097129418
0.513195421190809	0.523477619259036
0.588654060365809	0.570778707996727
0.659680834292312	0.614764780677662
0.717039566111189	0.648298779199219
0.75443376747537	0.667467488714754
0.770110108243409	0.67285814100851
0.767005151725894	0.668921565858073
0.751668963993379	0.662062277736906
0.732449225788652	0.658586432168362
0.717479884901935	0.663341117494419
0.713002862193735	0.679176638760272
0.722389985874252	0.706953075968094
0.745869660939216	0.745765699175661
0.780734859897817	0.793104037237753
0.821927709059525	0.844856949360389
0.863048533788551	0.895478703818774
0.897822212434728	0.938810295821793
0.921897395320841	0.969762739460375
0.934503412315886	0.986503941532771
0.939153773376362	0.992081258224289
0.942685363998688	0.994157286029123
0.952433727122874	1.00215704168333
0.972020429662587	1.02233268708753
0.997137644135387	1.05251718328086
1.01337743178491	1.07900814448499
0.997752343879297	1.07757847059152
0.913707751448267	1.01639700082432
0.749643701406117	0.868464949180203
0.52077710343946	0.646448953843719
0.242324867234906	0.367364027044009
-0.0704960975209337	0.0482251810102154
-0.402468881141449	-0.293952572028519
-0.738376573940028	-0.642154219843053
-1.06300226623006	-0.979364750204243
-1.36112904832493	-1.28856915088295
-1.61754001053804	-1.55275240965002
-1.81701824318277	-1.75489951427633
-1.94139417474415	-1.87569529129606
-2.02404210374912	-1.95038605887534
-2.08208237497085	-1.99756571275957
-2.11071660369776	-2.01467101552615
-2.10309582349349	-1.99741875798352
-2.05518823402695	-1.94360733119675
-1.96640680670949	-1.85509033067249
-1.8487168400751	-1.73246803968429
-1.71078678626568	-1.59037203438182
-1.55655549394476	-1.43303096386143
-1.38996181177587	-1.26467347721945
-1.21494458842253	-1.08952822355223
-1.03544267254827	-0.911823851956106
-0.85539491281662	-0.735789011527429
-0.678740157891107	-0.565652351362537
-0.509417256435256	-0.405642520557774
-0.351365057112594	-0.259988168209481
-0.20852240858665	-0.132917943414
-0.0848281595209495	-0.0371219702948356
0.00808306810313967	0.0345168065800515
0.0816034447916616	0.0876066816311723
0.143497186771121	0.128175643653492
0.199273606678304	0.160318067902704
0.249739680915447	0.185190523520513
0.29105741764646	0.20167875969254
0.317145457774098	0.20827425671993
0.32315563118527	0.205158127611265
0.308362942497169	0.195356408794056
0.27735756862916	0.18442561438039
0.239329409444669	0.179043957842585
0.205864884887565	0.18537895824974
0.188055697077936	0.207888306258605
0.193900895198585	0.248621207827437
0.226723896209905	0.306780305520869
0.284807203933921	0.378537221992695
0.362065153437467	0.457390226610168
0.449476793191104	0.535230278846801
0.537114027078036	0.603993122078892
0.616494815539372	0.65758558650716
0.68253435522834	0.693537674685086
0.734270782801485	0.713703161659166
0.774105669266602	0.723567549609275
0.805948415856717	0.730320286878679
0.83309888581009	0.740460059993393
0.856891123470308	0.757962289720009
0.876790129081759	0.783755868443968
0.89176375394125	0.816566759939534
0.901993643402788	0.854443028696158
0.909929425024186	0.895948489749155
0.920149755650349	0.940393950520641
0.938076647331441	0.987171091705169
0.96806040807164	1.03484078358719
1.01164677390363	1.08079366068546
1.06684956456229	1.12177872758563
1.12879286773211	1.15495210563496
1.19136240493459	1.17899156546779
1.24898152112502	1.19479562732327
1.2975626815651	1.20510664885707
1.3340937127389	1.21255725236171
1.35498202947229	1.21653648210141
1.35392488252658	1.21042422193286
1.32054998153664	1.18096643708994
1.22501526455665	1.10264572476832
1.06598725831905	0.949372985680837
0.854602349876163	0.734681087165451
0.601996926280302	0.47202882838444
0.319307374583796	0.174875008500088
0.0176700818389685	-0.14332157332532
-0.291778564901857	-0.469102117929502
-0.597902178586356	-0.789007826150173
-0.889564372162207	-1.08957989882505
-1.15562875857708	-1.35735953679185
-1.38495895077866	-1.57888794088829
-1.56641856171463	-1.74070631195208
-1.68471641187532	-1.83147944798839
-1.76505163188663	-1.88515475376673
-1.82185836303584	-1.90720807723103
-1.85017791855962	-1.89899389441827
-1.84139235766372	-1.85773080947988
-1.7852286609904	-1.77416422875424
-1.67979575730231	-1.64694615203092
-1.53594990124899	-1.48833866722073
-1.36421134943251	-1.30752748291348
-1.17510035845492	-1.11369830769896
-0.97913718491829	-0.916036850166997
-0.786842085424681	-0.723728818907389
-0.608735316576154	-0.545959922509944
-0.45533713497477	-0.391915869564469
-0.339022701132509	-0.273620694723205
-0.241091552677943	-0.176815112042996
-0.144384974159891	-0.0843569962582589
-0.0455475896178823	0.00895729527386574
0.051927092467089	0.101620306184764
0.139937191964588	0.186573741508524
0.210006647628497	0.255001232100065
0.257499081358513	0.300824316236547
0.283933999555173	0.323624807886809
0.296481190969963	0.328742946308578
0.305055935818797	0.324915581269886
0.318492073367522	0.320866513990987
0.341538750957074	0.322429145296892
0.373836120908801	0.331329411947025
0.410925419931701	0.34588841222391
0.446502215969764	0.362955309169796
0.474866208033019	0.379927837973685
0.492663305519915	0.395921175990486
0.499504965199899	0.411814454156743
0.497692422057058	0.429580446460978
0.491540968903601	0.45149054682682
0.486669890280832	0.479620012097512
0.489286899787317	0.51568281335428
0.505180896690839	0.560764005053825
0.538219210793992	0.614588820834683
0.588667904240017	0.674625565133095
0.65219213299193	0.735860622647578
0.720422799563274	0.791877915282697
0.783344913313251	0.83701996919147
0.832739105046801	0.868652544305683
0.865100418693827	0.888416245541945
0.882596537541526	0.9017521853569
0.891643291103162	0.91571485934914
0.899835346303473	0.935929557614762
0.912772996060391	0.964128372428771
0.932319840176073	0.997568924244105
0.956975131514074	1.03073585085608
0.983938184630194	1.05846745356019
1.01167607541296	1.07887953175342
1.04159384530144	1.09460469950166
1.07772374401944	1.11168947566834
1.1242192574664	1.13643301560492
1.18159751188154	1.17114044721533
1.24331299540614	1.21031395663479
1.29410933969968	1.23903859718887
1.31112034429334	1.23475231398312
1.26634764522059	1.16746043641889
1.12407398736458	1.00636513544184
0.895191078250357	0.7663447768988
0.599880816150194	0.467013029028713
0.258325099336365	0.127983560070527
-0.109294173918856	-0.231129961736814
-0.482795105343197	-0.590713868154361
-0.841995796664383	-0.93115449094317
-1.16671434961014	-1.23283816186429
-1.4367688659082	-1.47615121267878
-1.63197744728628	-1.6414799751477
-1.73303279260979	-1.72184916194034
-1.78067301869798	-1.76237743135893
-1.80272735538023	-1.77592206696531
-1.80795449881179	-1.7709236380703
-1.79941548118215	-1.75169368326332
-1.77630836639822	-1.71957613488307
-1.73586233901045	-1.67381438394815
-1.67455721334678	-1.61188502374489
-1.58327454456219	-1.52989393628875
-1.45709296916059	-1.41934466638375
-1.30733721424501	-1.27804985707146
-1.14221337068042	-1.11799827938158
-0.969927529331813	-0.948506859853646
-0.798685781064172	-0.778892525027195
-0.63669421674248	-0.618472201441764
-0.492158927231723	-0.476562815636895
-0.373286003396885	-0.365098613142607
-0.292568415678916	-0.289081787614955
-0.239415892242603	-0.239745102117682
-0.203229271923512	-0.205849327926603
-0.172986262320136	-0.175955436440919
-0.14098351679003	-0.14271239463896
-0.104806298811414	-0.104975219579146
-0.0667362191332835	-0.0666765406072857
-0.0310587684220195	-0.0333165605959907
-0.000862184490860037	-0.00829746481590592
0.0238597116141337	0.00890265693477212
0.0459634226459728	0.0221449101742568
0.0692648932686138	0.0364917168967594
0.0963302244024429	0.0558770076208643
0.127334039762416	0.0817078922687742
0.160584672143571	0.11299546118289
0.19415500728111	0.147742554256227
0.227390780321053	0.184495164021031
0.261304917950508	0.222968879653422
0.29764457859004	0.263401563475006
0.337250804130069	0.305196820255069
0.378782447658356	0.345947219450285
0.418662683374013	0.381673680331652
0.452388102057838	0.408355415516061
0.476517154928525	0.424001403912755
0.490301090433934	0.430040184007573
0.496229920359678	0.431229528327754
0.499431493929006	0.434243876458721
0.506299164690545	0.445727066391478
0.522737413748068	0.470579828280502
0.55246133108202	0.51082296166583
0.595821930165785	0.565105282740462
0.649416085523628	0.628934927047435
0.706603091628353	0.695611980305228
0.759042317064488	0.757645370550287
0.799099041152882	0.808328223967101
0.822461715766233	0.843279666932061
0.82997001335221	0.861847614855264
0.827762621911761	0.867876377751179
0.825383620647302	0.868999965208519
0.832279036959298	0.874108223183014
0.853837318956653	0.88965712479721
0.888298032929586	0.91610937606249
0.925430173447727	0.945646056739737
0.947286191202469	0.961983913738297
0.931008759651658	0.942815294448891
0.836178760510997	0.845381377736771
0.648443196981562	0.656154548797498
0.387766385258283	0.395204529115242
0.0741126415360916	0.0826010401741739
-0.272553717990082	-0.261586196541535
-0.632268377125305	-0.617287459547713
-0.985067019674648	-0.96443302736019
-1.31098532944318	-1.28295317849479
-1.59005899023597	-1.55277819146735
-1.80232368585808	-1.7538383447937
-1.92781510011459	-1.86562046405517
-1.96944636324424	-1.90720239903621
-1.96894654328773	-1.90408766787455
-1.9445924046631	-1.87339615587445
-1.9081404214699	-1.82710565278219
-1.86311687103179	-1.77030550815269
-1.806321202498	-1.70214537679811
-1.73159799797844	-1.61876688873758
-1.63056984136673	-1.5166709661661
-1.50644738157947	-1.38996092621831
-1.36700889167702	-1.24933636587537
-1.2156287527967	-1.09819222772551
-1.05568134607584	-0.939923454356989
-0.89054105265173	-0.777924988358056
-0.723582253661705	-0.615591772316962
-0.558179330243077	-0.456318748821954
-0.397706663533162	-0.303500860461283
-0.245538634669278	-0.160533049823198
-0.10504962478874	-0.0308102594959479
0.0203859849711352	0.0753069404137412
0.119787115342559	0.160411331103636
0.196296884886716	0.225496523028775
0.249869540885038	0.274167871101806
0.283262114487026	0.311555164983775
0.301467457636225	0.342677356769556
0.310621934429506	0.371101301126562
0.316975572213211	0.398544920333824
0.326200378346452	0.42542817395247
0.3429082453037	0.45180948423552
0.370129415700231	0.478034537487363
0.408681923087991	0.504718237318197
0.456698331160485	0.532169498638054
0.509800338981667	0.559893964810329
0.56222274072495	0.586788867614019
0.608672301617448	0.611975850039506
0.646217093335587	0.635660267113491
0.675260791210638	0.659398772590862
0.698971439801334	0.685496501373537
0.721454181215601	0.715791115184764
0.745785884052932	0.750506034072611
0.772987106043641	0.787812703540808
0.802276557086565	0.824372815609161
0.832231931365218	0.856642308354628
0.862102374373244	0.882287563154425
0.892544319895986	0.901036186794535
0.925377225144426	0.914630309983528
0.962414684717342	0.925866730981979
1.00393569369849	0.937064491230897
1.04762915164552	0.948669456049946
1.08859183501363	0.958708037072703
1.12051066747732	0.963475572077315
1.13771150848862	0.959335130034379
1.13733982640464	0.944889562707334
1.12084632185928	0.922546883341528
1.09422879863226	0.898739507059222
1.06689057730898	0.882526156433449
1.04938036843233	0.883006081310109
1.05062036752511	0.906496149112834
1.07529388029938	0.954228651710121
1.12178995772181	1.02082396661657
1.18096033244137	1.09369839928561
1.23608844268914	1.15375593924352
1.26456095568174	1.17767729368393
1.24151424954001	1.14129586674296
1.13789760519879	1.01100899064155
