# Supplementary material for: A multiwavelength photoplethysmography dataset with blood pressure and heart rate reference measurements
Source: Data Brief. 2025 Nov 14;63:112284. doi: 10.1016/j.dib.2025.112284 (PMC12682042; doi:10.1016/j.dib.2025.112284)
Supplement: Supplementary file 1 [file mmc1.zip › ppg_csv/ppg_subject_114.csv]

IR_PPG	Red_PPG
-1.83329765477616	-1.82997240122462
-1.68335740750652	-1.67291682192266
-1.50133655602391	-1.48815745386629
-1.29929366802223	-1.28716005333971
-1.0892873111954	-1.08139037662715
-0.883376053237334	-0.882314180012807
-0.693618461841949	-0.701397219780902
-0.532073104703159	-0.550105252215646
-0.411738776283419	-0.432906088259889
-0.314051576749328	-0.32876856031644
-0.228374291952381	-0.237437829249859
-0.154012228868855	-0.159623391303967
-0.0912806886316706	-0.0962728067824454
-0.0409675687445097	-0.0477241861116808
-0.00370963870865573	-0.0131550308821782
0.0205199849837805	0.00931541135052843
0.0326517608595851	0.0219800307855802
0.0344452229764038	0.0268942360700737
0.0281845457474336	0.0256541745156225
0.0162893173036766	0.0196073189849319
0.00100706419665778	0.0101901886607445
-0.0156921095210844	-0.000852796027337158
-0.0320306607566746	-0.0114418550055897
-0.046268234541635	-0.0193590523823539
-0.056624684649928	-0.0226888727642298
-0.061397856448612	-0.0203121446681364
-0.0592415794655351	-0.0120834242674447
-0.0494428893704099	0.0014156567945219
-0.0320700053744869	0.0192456935484997
-0.00792646681350264	0.0403448007624805
0.0216682630331318	0.0636859784099348
0.0551523310455443	0.0884727308963587
0.0909395604375226	0.114283333478353
0.127560418371387	0.141026131984656
0.163743086363831	0.168711291403842
0.198462718776834	0.197158452825665
0.231017500879372	0.225834747446564
0.261139443970308	0.253929600188038
0.289024316605746	0.280567945599059
0.315178522813521	0.305017221491461
0.340128013027048	0.326827423914098
0.364144495819485	0.345934381584836
0.387140569302832	0.362734277126843
0.40874966989435	0.378043167613468
0.428467972819421	0.392843560436507
0.445763353275784	0.407851206444553
0.460156642056865	0.423111924083602
0.471330643413457	0.437868240055265
0.479276440999616	0.450789638233828
0.484394885139784	0.460479615475013
0.487507395353874	0.466058061104768
0.489778105121635	0.467589215113175
0.492517375102514	0.466188907689566
0.496881402302736	0.463792430704836
0.503579068897258	0.462665373829508
0.512731045176517	0.464775553842625
0.523940820703471	0.471227009371256
0.536512922817835	0.481997608013457
0.54970893355347	0.496051678299214
0.562946617518719	0.511709792275791
0.575886264246095	0.527170742192023
0.588388733386597	0.541095209103796
0.600394861089184	0.553070188029757
0.611841627360855	0.563715465137823
0.622663528301075	0.574251122452232
0.632805167065371	0.585658077292124
0.642192471771479	0.597918397023278
0.650743402408733	0.609796205361204
0.658520598419712	0.619351900966099
0.666016178757112	0.625041366463095
0.674443577711308	0.626916205753319
0.685828554392019	0.627296024447437
0.702627714724608	0.63036653814333
0.726646395892737	0.64048267813744
0.757265691349649	0.659521586186271
0.789351169911143	0.684018278481034
0.81156818091746	0.702988612463169
0.806030281206179	0.697597196234309
0.739723457704235	0.633457929688887
0.554135579091456	0.451751529769532
0.2674657760179	0.170734169932002
-0.0922933307756564	-0.181477254760333
-0.49714912054844	-0.576765849244103
-0.919108972559675	-0.987014718455941
-1.33018026606859	-1.38410696733248
-1.7023703803344	-1.73992570081034
-2.00768669461634	-2.02635402382616
-2.21813658817364	-2.21527504131657
-2.30572744026551	-2.28709943060266
-2.30293491339291	-2.26376681956193
-2.23976894521743	-2.18315433028261
-2.1234724406721	-2.05033254630239
-1.96451715468458	-1.87628398639151
-1.77337484218249	-1.6719911693202
-1.56051725809347	-1.4484366138587
-1.33641615734516	-1.21660283877725
-1.1115432948652	-0.987472362846075
-0.896370425581209	-0.772027704835419
-0.701369304420836	-0.581251383515517
-0.537011686311713	-0.426125917656603
-0.415321337359358	-0.311919316502995
-0.318937698570073	-0.214474561015369
-0.239396968854249	-0.135444813944756
-0.177348181863122	-0.0763993206182598
-0.132849146853807	-0.0378784439492577
-0.105102308593439	-0.0188487895609454
-0.0924917091913534	-0.0167666938052266
-0.0927737638481384	-0.0280858365249381
-0.10322023151955	-0.0488276952207879
-0.120660303485046	-0.0749665708463651
-0.141561773926183	-0.102665732720518
-0.162295056083023	-0.12852479377453
-0.179538375336432	-0.149799716413871
-0.190645397607447	-0.164485566736982
-0.193859238438404	-0.171387229533998
-0.188371881502003	-0.170231737946113
-0.174277623113054	-0.161638660712204
-0.152444060485836	-0.146864225982745
-0.12427561907207	-0.12740631866991
-0.0913772894764744	-0.104607339071835
-0.0552191176092562	-0.0794182545565618
-0.0169342983167363	-0.052397349047758
0.0226831930996224	-0.0238629467659168
0.0630189925602453	0.00591776373137586
0.103425257870275	0.0366104916560824
0.143099942527514	0.067825146845422
0.181150365291543	0.0992400407253066
0.216806988756905	0.130762115332866
0.249637480648613	0.162510270793147
0.279590128304939	0.194453843487562
0.30684134487623	0.225911518367617
0.331611023419676	0.25540769003499
0.354103885682452	0.281140612438083
0.374563012038484	0.301822849120705
0.393308537656917	0.317450269531592
0.410671547116107	0.329597442516326
0.426873413175865	0.340997771592394
0.441994166563567	0.354520530327027
0.456074650443481	0.372065435189535
0.469263885700132	0.393934981080443
0.481915178537495	0.418906133551812
0.49454328561479	0.444818252445966
0.507623327836965	0.469331939788997
0.521369070182036	0.490661272140216
0.535659141628541	0.508101952259997
0.550143516055734	0.522134082334176
0.564437535416528	0.534039852271337
0.578280958624938	0.545223266064677
0.591597370913877	0.556612582658742
0.604492516775897	0.568438025435089
0.617240921239543	0.580367231780758
0.63024092397257	0.59181125783112
0.643893309105611	0.60224492101722
0.658419096545203	0.611459316535174
0.673697776585712	0.619645533718778
0.689213596369537	0.627215713880815
0.704156202655087	0.634470764445036
0.717683287489227	0.641419500941768
0.729348941870642	0.648004362253188
0.73962682661875	0.654624462078353
0.750267976646274	0.6625316718303
0.764148644147133	0.673749670932131
0.784390404868749	0.690421516586234
0.812755952020742	0.713593506058784
0.84758787948218	0.741441657982729
0.881847845213307	0.767238779644059
0.901997435557168	0.777883492097507
0.888484872200462	0.754106238009199
0.787170105121025	0.640534726824357
0.573167861424046	0.418594266757156
0.272571325441112	0.114288019445786
-0.0885263184961927	-0.246380853471563
-0.484031886056281	-0.637409190356701
-0.887852192907567	-1.03279382957144
-1.27389405471846	-1.40653160947758
-1.61606428715739	-1.73261936843695
-1.88826970589275	-1.98505394481134
-2.06441712659297	-2.13783217696257
-2.12755268899168	-2.17923509583867
-2.10160298703707	-2.12662762679931
-2.02158418316279	-2.01687233237424
-1.89398066831477	-1.86177182462835
-1.73018424231547	-1.67441490303728
-1.54158670498736	-1.46789036707666
-1.33957985615289	-1.25528701622212
-1.13555549563453	-1.0496936499493
-0.940905423254726	-0.864199067733824
-0.767021438835954	-0.711892069051326
-0.62529534220067	-0.598635581168275
-0.519072075324816	-0.497023759817447
-0.421785016182454	-0.403127774203636
-0.33314927052188	-0.315589863838651
-0.25444402973796	-0.235623979812904
-0.187680662639566	-0.166107299281913
-0.134744345651435	-0.110232796421749
-0.0967411987409059	-0.0702896337544696
-0.0736555530323018	-0.046934750355719
-0.0643110709728519	-0.038986605408701
-0.0665534802298425	-0.0436472159412047
-0.0775328349731097	-0.0570432792875906
-0.0940194848480903	-0.0749225836599214
-0.11275264626519	-0.0933389157424266
-0.130762992623667	-0.109161682042135
-0.145577055818697	-0.120287794892084
-0.155310077890678	-0.125583388337333
-0.15869129580543	-0.124686774322955
-0.155033709222718	-0.11777779396056
-0.144163290329067	-0.105367380214802
-0.126332786041407	-0.0881299015356824
-0.102158536568309	-0.0667984341340923
-0.0726031924846661	-0.042130236638662
-0.0389543244740458	-0.0148762363547328
-0.00270299832150607	0.0143052646553564
0.0346805722353523	0.0449166964550367
0.0719516176364565	0.0765875511301941
0.108184474124671	0.108974357297776
0.142787220149545	0.141683014728081
0.17548909545139	0.174250606486868
0.2062913696135	0.206163163551852
0.235369677240104	0.236880019268172
0.262967365218747	0.265850634020842
0.289309543751247	0.29255713500827
0.314512653851536	0.31667211997777
0.338510915437138	0.338308961322452
0.361082451349953	0.358121561397765
0.381948807920995	0.377033522885027
0.400846653633756	0.395711320664193
0.417583607626122	0.414181736311148
0.432144023244024	0.431913528946747
0.444827357850227	0.448297278225305
0.456287880517624	0.463146250193394
0.467343848257697	0.476869875180632
0.478621299995368	0.490241549378092
0.490277331362635	0.503921535176166
0.501992902139366	0.517986634209454
0.513222549474533	0.531724826373798
0.52353882007824	0.543876392494945
0.532889209453077	0.553223427903983
0.541673430450805	0.559169910295419
0.550631616309921	0.562054939593634
0.560608552748675	0.563171438875006
0.572298384945197	0.564476406727982
0.586020530439111	0.567995397614087
0.601546947045303	0.575111985584435
0.618061113312902	0.586046425101036
0.634362405503847	0.599732390890835
0.649375147427975	0.61422915749737
0.662820071218269	0.627716573052617
0.675681051177495	0.639697936465015
0.690133759898603	0.651673242005398
0.708823791755626	0.66672289148273
0.733574804134072	0.687937883437004
0.763741940906888	0.716098877356414
0.794607865216806	0.747325171289182
0.816365154043666	0.77153768133635
0.814199492630425	0.772483532465113
0.761418415939726	0.729803919808572
0.608890838120616	0.594520385638365
0.371057729451619	0.361806479544749
0.070929190641423	0.0576565111034753
-0.268484677601283	-0.291935210109706
-0.624173774567813	-0.660974374519046
-0.973127999549477	-1.02346667254879
-1.29233725183759	-1.3534177946232
-1.55879143072346	-1.62483343116651
-1.7494804354984	-1.81171927260298
-1.84139416545372	-1.8932824374
-1.84185017321549	-1.87399486554937
-1.77997078974304	-1.78826281144147
-1.66790219409346	-1.65541316405309
-1.51788869727116	-1.48840798009402
-1.34217461028055	-1.30020931627412
-1.15300424412607	-1.10377922930318
-0.962621909812114	-0.912079775891046
-0.78327191834311	-0.738073012747534
-0.627198580723472	-0.594720996582467
-0.507010981349587	-0.488878394056473
-0.407904927985914	-0.398084807658796
-0.320313444719732	-0.318694053256053
-0.242525758553977	-0.248112486776054
-0.174131374040189	-0.185150351437071
-0.115816748064618	-0.129932057959206
-0.0688314482866172	-0.0834918335762236
-0.0343498664069861	-0.0472668203652941
-0.0129700626832914	-0.0226099934774404
-0.00444473914040397	-0.0103534552630777
-0.00759137545494139	-0.0104415351569598
-0.0203279638744708	-0.0216989502515868
-0.0398296239527605	-0.0417819474548905
-0.0628162161344838	-0.0672895517419004
-0.0859325398753946	-0.0941012849532639
-0.106145594050115	-0.117984077031841
-0.121073026241657	-0.135287717557903
-0.129148083494793	-0.14350285678875
-0.12961224939016	-0.141572617734498
-0.122425001799729	-0.129959961570531
-0.108130684019993	-0.110478645521598
-0.0876677862823484	-0.0858260704645436
-0.0621744307687394	-0.0588394214644951
-0.0328464906675876	-0.0317411905804692
-0.00081226183989686	-0.00569225558679683
0.0329924854564778	0.0192415121029548
0.0678792799267446	0.0437915693644753
0.10333410452527	0.0689992507836853
0.138860435176189	0.0957044256903433
0.173858280809513	0.124200227488358
0.207623352635239	0.15414847764804
0.239425762882699	0.184714776046041
0.268588796251333	0.214801990185602
0.294565939976155	0.243274549387473
0.317077919663402	0.269212229521453
0.336291930527418	0.292189510846036
0.352884484693285	0.312407072120949
0.36785443534883	0.330527592401536
0.382132665321258	0.347281138686984
0.396209941773789	0.363106257362738
0.40999105327094	0.378032447757548
0.422902493590589	0.391768333811797
0.434169096119172	0.403807464222698
0.443142082552124	0.413464937995317
0.449566152835576	0.419967077043144
0.453733790929354	0.422711011729237
0.456513751005804	0.421628556929742
0.459232014161222	0.417442618103197
0.463399893300096	0.411651664536374
0.470322015788565	0.406238021022682
0.48068083126285	0.40320265272518
0.494279220043823	0.404037684257737
0.510093448111223	0.40929070406229
0.526591247934334	0.418500191894534
0.542145823020302	0.430558680673339
0.555435692501633	0.444186221896697
0.565809832320396	0.458261944922014
0.573610959292872	0.47206161367096
0.580390017695981	0.485526029283592
0.588813933656056	0.499497312235641
0.602013100054022	0.515631423472395
0.622280482638521	0.535574083089244
0.649303368342231	0.55923141639384
0.678354761947599	0.582625015057975
0.69908558260124	0.596345584219265
0.695659309525212	0.585557827778388
0.640658013016053	0.523034500280823
0.487566410204552	0.364753766650296
0.251577855104854	0.127353045719092
-0.0442100883702681	-0.166140756445239
-0.376699856308038	-0.492700733775148
-0.722793884795681	-0.829299980203088
-1.05939460992042	-1.15291158966151
-1.36340446776949	-1.44050865608286
-1.6117258944301	-1.6690642733996
-1.78126132598948	-1.81555153554418
-1.85395133486805	-1.86550320673506
-1.83231800597554	-1.83371927434061
-1.74703154879891	-1.73995705492945
-1.61708103031358	-1.59432070650795
-1.4547550885975	-1.41245588124504
-1.27234236172861	-1.21000823130961
-1.08213148778485	-1.00262340887058
-0.896411104844164	-0.805947066096841
-0.727469850984505	-0.635624855157312
-0.587596364283813	-0.507114308962381
-0.483207893642592	-0.404531172601454
-0.39186503606905	-0.315339599977767
-0.309841303430409	-0.234970394620933
-0.235243470169044	-0.161329360357438
-0.168204707078033	-0.0949164879480213
-0.11034067974071	-0.0379502648886534
-0.0637863441453266	0.00695397160705124
-0.0302241211165727	0.03799358273667
-0.0102631230799689	0.0549348010053314
-0.00330577363458745	0.059265419753599
-0.00776567473452266	0.053790229030257
-0.0213808393031702	0.0419040384151312
-0.0414478603677587	0.0268701446512514
-0.0649520298966384	0.0113858205647521
-0.0886891496863713	-0.00249891938215947
-0.109490766188796	-0.0132656014567612
-0.12454031216814	-0.0198549023206369
-0.131675108382174	-0.021784236631538
-0.129619300427961	-0.0193033352132223
-0.118126638802657	-0.0132411810322167
-0.09795450091764	-0.00442939000222343
-0.0706425437347054	0.00697365361165123
-0.0381946584008988	0.0216916315868998
-0.0027718136703164	0.040732169797376
0.0335992705908158	0.0643423424514732
0.0693144488067401	0.091383163038767
0.10339402027779	0.119646000787222
0.135532074233663	0.146802767125668
0.166009845738019	0.171301558735535
0.195490415272435	0.19276733419389
0.224692701313663	0.211821915164005
0.254019424791841	0.229485152206235
0.283301827194124	0.246535669847888
0.311775305795087	0.263180642639457
0.338291410439882	0.27908068637562
0.361709760448599	0.293594833215631
0.381349208957792	0.30613902668206
0.397327377541715	0.316575497879602
0.410600113508781	0.325475818018612
0.422589302062235	0.334031719001342
0.434552189662955	0.343556131052003
0.447075465043084	0.354819605288395
0.459990211765576	0.367639894445461
0.47270188384236	0.381009425582342
0.484652781863413	0.393695376532248
0.495611592859138	0.404933514814465
0.505700021844549	0.414765036440726
0.515265426634308	0.423867557460603
0.524747542421569	0.433123542521659
0.534592710067873	0.443277230337435
0.545190477444034	0.45482420026034
0.556818291723929	0.468017084830387
0.569581651828269	0.482799806844224
0.583310472249281	0.498651800326674
0.597433108250885	0.51451356706563
0.610985047828732	0.528930264387184
0.622909847574181	0.540434394527075
0.632573192665808	0.548126126301729
0.640198115278502	0.552270112376253
0.647032304504495	0.554578435928073
0.655288332746104	0.557980470994147
0.66784143536805	0.565964421146948
0.68748922503216	0.581628980809504
0.715667901092895	0.606440043440305
0.75077641333796	0.638700613997985
0.786509306095066	0.671992787419875
0.810815654752955	0.694186442773891
0.806186147371941	0.687812514452674
0.743027947718043	0.623279146858287
0.572484587484254	0.451932251914181
0.311809512451222	0.19160355354429
-0.0135547681731415	-0.131906213063176
-0.378165745180926	-0.492796312720005
-0.756580909364222	-0.865266010237987
-1.12335775151512	-1.22351457042891
-1.4530537624257	-1.54174125810457
-1.72022643288807	-1.79414533807674
-1.8994332536943	-1.95492607515723
-1.97188504482176	-2.00824831480834
-1.95598743409912	-1.97211519649317
-1.87427107342793	-1.87121560467486
-1.73448583694879	-1.71679676443716
-1.55409308296592	-1.52539963044078
-1.35055416978355	-1.3135651573464
-1.14133045570591	-1.09783429981471
-0.943883299037228	-0.894748012506416
-0.775674058081735	-0.720847250082203
-0.65354957885612	-0.592895021248061
-0.558573936645173	-0.493163056157478
-0.47700543348435	-0.40829075147098
-0.403819055540583	-0.334105706661922
-0.336159590648743	-0.268402721992057
-0.273425319797522	-0.210703794671151
-0.216678000661352	-0.16141070680489
-0.167789988167585	-0.120896357597234
-0.128646355799704	-0.0889897715959844
-0.100583775026374	-0.0650524258182264
-0.0841014089377677	-0.0483920512958442
-0.0787711042154764	-0.0385628080923583
-0.0832683744969994	-0.0353353643959947
-0.0954583316828211	-0.0384027212924411
-0.112515858732751	-0.0470092830046175
-0.131145748004849	-0.0597014894749234
-0.147942978645141	-0.0743543762061739
-0.159836989392305	-0.0884863256284891
-0.164537758001847	-0.0996921803350122
-0.160863587730404	-0.10595957691033
-0.148806521519095	-0.105750824065405
-0.129329010762581	-0.0979615264463962
-0.103999389913503	-0.0819799341850788
-0.0745489593155371	-0.0579090992569555
-0.0424380303171132	-0.0267720910137351
-0.00857525896569578	0.00951068609413375
0.0266839164831866	0.0484275326129827
0.0632725010477498	0.0873401883939324
0.101021626156701	0.123989596164168
0.139326990536391	0.157000580731148
0.177045944228638	0.186206558181383
0.212721234508875	0.212481247964236
0.245045249448038	0.237070769966441
0.273317235491587	0.260858094582367
0.297657948078635	0.284016996569081
0.31888992405905	0.306157314003782
0.338160877845296	0.326723455055017
0.356509492976367	0.345338336912615
0.374542963323717	0.361900464523284
0.392309512203606	0.376411049357328
0.409396152474946	0.388717995248153
0.425182523125147	0.398502199447433
0.439123513287545	0.405582270592165
0.450976464850942	0.410219375359911
0.460935635052974	0.413117588828864
0.469633441639197	0.415114816288208
0.477968457639832	0.416790538367551
0.486781526165125	0.418269809355582
0.496521180516783	0.419413344655573
0.507091559292444	0.420320919987828
0.517966527696472	0.421682239214881
0.528489746651773	0.424564042736748
0.538211545317365	0.429787432369793
0.54710766553606	0.43748048888785
0.55557023301605	0.447163431877055
0.56418543758022	0.458133852030918
0.573429199662705	0.469754426952607
0.583440004028051	0.48150177784313
0.593978870016422	0.492862418202292
0.604611693417691	0.503280467830026
0.615034353346719	0.512340279396467
0.625416604208564	0.520201963730566
0.636670950710205	0.528077940346557
0.650500835115706	0.538389966396696
0.669034056477181	0.554276481618829
0.693912558036791	0.578272826434221
0.724855579008053	0.610354430903728
0.757947488025501	0.645988196043297
0.784199995800093	0.674943756441758
0.789141213933919	0.681444598361071
0.754134478236878	0.646005876592269
0.630623201939074	0.52146740150787
0.40974272339947	0.300528294953631
0.116383465723825	0.00852274025761289
-0.224564147982104	-0.329215079252123
-0.588209694612559	-0.687350980247515
-0.949662751061783	-1.0405507794005
-1.28403289422402	-1.36348029338302
-1.56642970099351	-1.63080533886702
-1.77196274826449	-1.81719173252442
-1.87574161293122	-1.90166273803647
-1.88156712346679	-1.88640156541867
-1.81933955494455	-1.80466701834333
-1.69885419866023	-1.67398140831565
-1.53600652164369	-1.50779483113646
-1.3466919909248	-1.31955738260659
-1.14680607353342	-1.12271915852689
-0.9522442364994	-0.930730254698176
-0.778901946852614	-0.757040766921287
-0.64267467162292	-0.615100790997055
-0.549294315669127	-0.512040364284017
-0.469617201609985	-0.425510188230064
-0.397252118065365	-0.351148865302178
-0.328607001083249	-0.285654616817624
-0.263329244225611	-0.227207543335943
-0.203582838412231	-0.175485050088548
-0.15273414937842	-0.131479296352958
-0.11402495608257	-0.0970547309763291
-0.0895507837494701	-0.0741413060487487
-0.0796670032408035	-0.0637175948714665
-0.0828862713737712	-0.0650311824517948
-0.0962378673784476	-0.0754909468061214
-0.115900363666765	-0.0913107261484795
-0.137882586251493	-0.108552810937285
-0.158595823844083	-0.124009149384517
-0.17522807715164	-0.135574508598797
-0.185905868707214	-0.142160155652884
-0.189663306389951	-0.143360639665142
-0.186285932766542	-0.139034501005284
-0.176125040283382	-0.12895665658643
-0.159903750090947	-0.112743964309653
-0.138509821752158	-0.0901111758479072
-0.112819833425776	-0.0612631654869197
-0.0835917564746427	-0.0271383668087768
-0.0514411356365959	0.010655303058739
-0.0169187462122503	0.0501782915997838
0.0193411333442891	0.0895447949606284
0.0564923893537254	0.12709123162003
0.0934581737280187	0.1613894885511
0.129068177817229	0.191421414891961
0.162315589438284	0.216954263403603
0.192590398038142	0.23874399869541
0.219740922051418	0.258202809943341
0.2439408744232	0.276653699215233
0.26547040756981	0.294664597937994
0.284549421183849	0.311825439057515
0.301306432027409	0.327005686584737
0.315879049797414	0.338939927445672
0.328554546677001	0.346950367035671
0.339852177466166	0.351502666491101
0.350470787091895	0.354173843914454
0.361055896486537	0.356953092106135
0.371873972712706	0.361350527793308
0.382631327071538	0.367817486900601
0.392606916181191	0.375653515622167
0.401039559475825	0.383412109397082
0.407568682161147	0.389656919131551
0.412492471100309	0.393680704265549
0.416677667812774	0.395778459607537
0.421164987367047	0.396976850060387
0.426748270180036	0.398525267920722
0.433789927775985	0.401521011573313
0.442288494753166	0.406745060738239
0.452054010704126	0.414550652886637
0.46285633936319	0.42475073914901
0.474481463416856	0.43663494040394
0.486739856835206	0.449194240166737
0.499489806352145	0.461463763156258
0.512646933865327	0.472782700199473
0.526141226248747	0.482850256999236
0.539816572924124	0.491631534532284
0.553318563542509	0.499213141657816
0.566138943000671	0.505717793922261
0.577950615265203	0.511394278072081
0.589089493706784	0.516918104775374
0.600855233037067	0.523733925824954
0.615342541931772	0.534004585744842
0.634608001873157	0.549699151755417
0.659144710238142	0.57081788683058
0.685989800952413	0.593419942596895
0.707170320666708	0.60844664810138
0.709340301674347	0.602097873199614
0.675216134483281	0.557875405560375
0.560162297651614	0.43396965794758
0.357008090022294	0.229138782304676
0.0882140561966119	-0.0353408299109494
-0.223759259224146	-0.338192787241906
-0.556451311638692	-0.658140698230803
-0.887401556445739	-0.973908171420252
-1.194149449044	-1.26421881535286
-1.45423444483218	-1.50779623857125
-1.645195999209	-1.68336404961801
-1.74457356757317	-1.77141625611174
-1.75353873393132	-1.76475401646254
-1.69799089935071	-1.6891990113836
-1.58413761633437	-1.55746160746161
-1.42849341980682	-1.38730354014655
-1.24757284469257	-1.19648654488838
-1.05789042591612	-1.00277235713707
-0.875960698401975	-0.823922712342584
-0.718298197074642	-0.677699345954893
-0.60070792637618	-0.572099058311753
-0.508647672225278	-0.487110298982708
-0.430787361678307	-0.415576721698523
-0.362517232200255	-0.351096768594137
-0.300963376446828	-0.289764195399366
-0.245264550487981	-0.23084720046373
-0.196209698084416	-0.176327272062171
-0.155515103897013	-0.129638787040768
-0.125005495362797	-0.0941921714760268
-0.105912436439434	-0.072133870295307
-0.0984286870782496	-0.0636036678857595
-0.101564808523226	-0.0667021220160624
-0.113267555579466	-0.0781865969953736
-0.130719833476836	-0.0944914438679668
-0.150754229627765	-0.11250507866583
-0.170292336170918	-0.12982360743787
-0.186695298026252	-0.144606645141201
-0.197972616798785	-0.155371786738841
-0.202850917515474	-0.160944410064965
-0.200712184403985	-0.160553269037427
-0.191451698428456	-0.15401160720298
-0.175347171372505	-0.141903562282908
-0.152971937877486	-0.125582817047529
-0.125108308313213	-0.106854410576984
-0.0926621851036264	-0.0874164028899708
-0.0566569726053628	-0.0683106655213466
-0.018316386077395	-0.0496789621260863
0.0208846332912502	-0.0309222343272677
0.0593445968656879	-0.0110986291195016
0.0956392633546883	0.0106857926663861
0.128851328216032	0.0350283847852159
0.158760165133846	0.062072110269643
0.185811634971949	0.0913715795696753
0.210883803952204	0.121832101204651
0.234936384996485	0.151833809745527
0.258626671716569	0.179609025427673
0.282002286232879	0.203770875558545
0.304451813999324	0.22376052286466
0.324998241291631	0.240000984681303
0.34281122183871	0.253709401409809
0.357663881079712	0.266458697897788
0.370071661874143	0.279656876871177
0.381056587031817	0.294117910663212
0.391694322942109	0.309844141547283
0.402670658424193	0.326116690546985
0.414055260667899	0.341891223544351
0.425400922711381	0.356272636812561
0.436067300588699	0.368801075676769
0.445558799884031	0.379466488276537
0.453750404113086	0.388514154954363
0.460967376431308	0.39618468711721
0.46790056246449	0.402567955310909
0.475344238556562	0.407637942212303
0.4838432327458	0.411383473610753
0.493476822569366	0.413977731901433
0.503957740946923	0.415971113210485
0.5149580666045	0.418356730447887
0.526360621542703	0.422346499345199
0.538211069881229	0.428946367698077
0.55043396472202	0.438521873233324
0.562568459586681	0.450503585379938
0.573763498625036	0.463422425433499
0.58311683707548	0.475403688997652
0.590248233424921	0.485037018751275
0.595848407012297	0.492307633666013
0.601895264693947	0.499105223110992
0.611268307305131	0.508829257698312
0.626619004429105	0.524885900705558
0.64860484472112	0.548413421053752
0.67395103703408	0.576042048147077
0.694091375525489	0.598567753240566
0.695173187098859	0.601210254786029
0.659914611322887	0.565816122150215
0.547488876657483	0.451595027233333
0.353274733547572	0.254573285137301
0.0979029091178386	-0.00360163540182074
-0.197995869507028	-0.301282265647969
-0.513790875202339	-0.616821136865081
-0.828851380843409	-0.928570780317095
-1.12254665930555	-1.21488372726795
-1.37424598346407	-1.45411250898158
-1.56331862619429	-1.62460965672193
-1.66913386037152	-1.70724446626023
-1.68878790557643	-1.70038403782721
-1.63555890973787	-1.62024919958288
-1.53567190499243	-1.49604984571118
-1.40149563903493	-1.34269266542732
-1.24555466588955	-1.17326491787617
-1.08037353958042	-1.00085386220263
-0.918476814131723	-0.838546757551559
-0.772389043567606	-0.69943086306785
-0.654209753344509	-0.591567735151806
-0.554142820438034	-0.499284033814842
-0.464222240260118	-0.417689236853225
-0.381679263085433	-0.343068657794703
-0.305426496910895	-0.273884589977103
-0.236096435373651	-0.210621608258077
-0.175489409474207	-0.154810268078753
-0.125717776966403	-0.107939071188425
-0.0883623048170519	-0.0708697277864802
-0.0639201810641091	-0.0438129872061876
-0.0516667994899619	-0.0265320051247094
-0.0498538507138464	-0.0184924228294812
-0.056077730403115	-0.0188205099120211
-0.0676722244254472	-0.0260679628341016
-0.0820186640451304	-0.0379822941977681
-0.0967367010501034	-0.0515708152454883
-0.109783180407043	-0.0635468791690278
-0.119492346373026	-0.0709749331928591
-0.124597077718131	-0.071813340183238
-0.124253836663792	-0.0651281475398387
-0.118051247780323	-0.0510179047023897
-0.10598248768933	-0.0304643691889851
-0.0883685793970744	-0.00517933601764023
-0.0657525354472109	0.0226971111285318
-0.0388143073488801	0.0511298602563041
-0.00833188984341641	0.0787904677196411
0.0248351979257599	0.105407616504766
0.0597711548246964	0.131674510345854
0.0955231921305192	0.158759071943994
0.131104678239065	0.187613533400433
0.165530396467757	0.218414289239081
0.19793841910876	0.25043906054626
0.227759453952834	0.282390055169534
0.254802822524142	0.312860367327357
0.279156855810282	0.340646414304807
0.300946064907826	0.364867105379905
0.320139238240151	0.384981165244848
0.336591520235665	0.400767586346659
0.350296299987546	0.412356025012052
0.361621024666219	0.420380068080887
0.371323714627792	0.426126517086813
0.380349461554559	0.431413477011386
0.389556377971094	0.438146122786329
0.399521536181949	0.447806098451497
0.410510560498637	0.461092362813256
0.42256056305424	0.477707364127456
0.4355408153136	0.496272091612557
0.449169763682016	0.514528151113034
0.463073832624565	0.5299751058025
0.476903170640398	0.540793872591783
0.490436462851061	0.546627500377221
0.503646203601777	0.548806805692144
0.516714771832072	0.54987208117959
0.529944090215305	0.55257990326057
0.543548580033818	0.558879784617906
0.557422367396123	0.569320948796237
0.571056883484843	0.583038063407696
0.583787950376513	0.598271107278896
0.595373722046237	0.613314088269833
0.606667067985274	0.627597318955833
0.619990732540755	0.642411208737955
0.6387778079533	0.660763521248964
0.666184582061523	0.686039644983611
0.70278238905799	0.719513528641257
0.743975758901994	0.757324428738062
0.778184204045953	0.788135178330169
0.786840106084934	0.792851419843911
0.739915465059507	0.73924830724594
0.582705303452071	0.570483238497202
0.329823901409692	0.303028767996056
0.00754463292013632	-0.0352835173243464
-0.357859128028832	-0.416622030530851
-0.740114007449449	-0.813155184690303
-1.11294663135395	-1.19705139286955
-1.45008362575457	-1.54047906813544
-1.72525161666355	-1.81560662355482
-1.91217723009311	-1.99460247219453
-1.99073034614407	-2.05900730125726
-1.9806932180422	-2.03194047009089
-1.9064996279848	-1.9397033387551
-1.77295027092928	-1.79296269315441
-1.59546849088714	-1.60959726091541
-1.38947763186987	-1.40748576966468
-1.17040103788895	-1.20450694702877
-0.953662052955887	-1.01853952063429
-0.754684021082165	-0.867462218107784
-0.588890286279277	-0.756922046035342
-0.47202378615817	-0.663627404502436
-0.382478273171135	-0.582180667856237
-0.305130373366029	-0.508281026239849
-0.235328675024861	-0.439727931593475
-0.170746871804912	-0.376551417405973
-0.111391589439629	-0.320330378864278
-0.0588941986470588	-0.273128863682999
-0.0154907326050184	-0.23655190404563
0.0169257407970592	-0.211214497482273
0.0374658255262804	-0.196608204384349
0.046533914647196	-0.191219167863528
0.0457600657371407	-0.192763795887679
0.0376557334401845	-0.198470361696973
0.0251444549251799	-0.205418636228133
0.0111411503538657	-0.210886481576578
-0.00172084093104361	-0.212608207144626
-0.0112481911569341	-0.208973730003631
-0.0158279030555431	-0.199204402263348
-0.0145468065353929	-0.183390563815027
-0.00717428486080218	-0.162314450528958
0.00604541731257618	-0.137145573965791
0.0246625549100866	-0.10909502858834
0.0481521518706985	-0.0790509504859141
0.0758716765770032	-0.0472825867058629
0.106991705675406	-0.0134124623250542
0.140505010649942	0.0232378660762539
0.175304508957056	0.0631022428515673
0.210299759638813	0.105929066845818
0.244551023528992	0.150680514299861
0.277373986123384	0.195845269479921
0.30835143041239	0.239980968790003
0.337254336574944	0.282172711012662
0.363943263302877	0.322184881238674
0.388351897303595	0.360249832057445
0.410588741631886	0.396674626172573
0.431044963939453	0.43161805693878
0.450362404586316	0.465194602701968
0.469227921703284	0.497676552201497
0.488093779030906	0.529502918991233
0.506981770363624	0.561078736235718
0.525494485318415	0.592538221799561
0.543027636080745	0.623573903481354
0.559038394572807	0.653382816375843
0.573235179555015	0.680825224167804
0.585691396042121	0.704813416285755
0.59692946625562	0.724800098457329
0.607933186281398	0.741147088402382
0.619968053913134	0.755213269652604
0.634142953785164	0.76910491298999
0.650864429855557	0.785071113515969
0.669506283965554	0.804665082166442
0.688549378139591	0.828081927412337
0.70624194431816	0.854195284877926
0.721599887711825	0.881491591508117
0.735383906107778	0.909539507355887
0.750591800096039	0.940130816783981
0.771967782433566	0.977126570736288
0.804143551836709	1.02452598483045
0.848461085273227	1.08305521569781
0.899248741540272	1.14625387707698
0.941030491752057	1.19762084700372
0.948440287933187	1.21058751097127
0.860125625137675	1.12400801454227
0.631706271809106	0.888575910925021
0.295257067934427	0.538071645011119
-0.117147146499417	0.106275661692178
-0.573431531505478	-0.373031594140193
-1.04152124709681	-0.866069677594382
-1.48934145328647	-1.33905814377878
-1.88481731008751	-1.75821654780178
-2.19587397751298	-2.08976444477176
-2.39043661557594	-2.29992138979713
-2.45025949461779	-2.36842281950524
-2.41720138462245	-2.33285876824161
-2.3245964120653	-2.23596308278531
-2.18229861308968	-2.08701696735461
-2.00016202383891	-1.89985146190852
-1.78804068045633	-1.68829760640602
-1.55578861908527	-1.4661864408061
-1.31325987586905	-1.24734900506774
-1.07030848695101	-1.04561633914993
-0.836788488474481	-0.874819483011676
-0.622553916582784	-0.749995437454346
-0.437458807419253	-0.652484478925133
-0.29135719712722	-0.570275834034439
-0.189397070509141	-0.500980373362109
-0.101920518736496	-0.44284093603379
-0.0285143951537641	-0.39477023747416
0.0307209576907354	-0.356123084030044
0.0753435208896439	-0.326371618808169
0.104794173880853	-0.30492274143779
0.118745108177455	-0.291124747960055
0.117533911703125	-0.284300882374596
0.102577420312259	-0.283566564110763
0.0766495202472839	-0.287371238838941
0.0438889692299345	-0.293056233519805
0.00944108517376788	-0.296839811355917
-0.0212473887127037	-0.294408669915759
-0.0433431576663243	-0.281908856847291
-0.0535051653960304	-0.256907314915244
-0.0504096133130924	-0.218874669758389
-0.0347173878316923	-0.168963868291847
-0.00852337009472004	-0.109332406795431
0.0254950745642637	-0.0424958530693329
0.0648911422816382	0.0290153335815856
0.107885268330656	0.102727639062885
0.153360067846541	0.176271420009941
0.200619234551654	0.247615880040857
0.249139683311766	0.315408705966385
0.298431166485754	0.379150565483604
0.347967303054837	0.439061384575881
0.397123984778126	0.495684895946
0.445142157267436	0.54937450072428
0.491177227331597	0.599920157228578
0.534437271806818	0.646499266914967
0.574305978761723	0.687902626373464
0.610369389380382	0.72291431106734
0.642388432315709	0.750739048657402
0.670310974284579	0.771344791124708
0.694357304352638	0.785638319886017
0.715103792162693	0.795442411967095
0.733428529827668	0.803239917585021
0.750280973534497	0.811687984876691
0.766392462434193	0.822961849865206
0.782127899536837	0.838180049471566
0.797579989333515	0.857258028781401
0.812789965453162	0.879254773980296
0.827907331356618	0.902931141393253
0.843188030503704	0.927121996902696
0.858835381022959	0.95072859576407
0.87476778347134	0.972484783888347
0.890449162189509	0.990797682737849
0.904975765900805	1.0039137908918
0.917575385083497	1.01052291720366
0.928464539351925	1.01068022661987
0.939652228223099	1.00667453489966
0.955034763253047	1.00323665272046
0.979264707998605	1.00643545833984
1.01533057733947	1.02102787996141
1.06133968614101	1.04680953356583
1.10752011064734	1.07514650273114
1.13476065824265	1.08710809973402
1.11592186240995	1.04453366344567
0.987959562918724	0.863550199280787
0.72503432757835	0.55831423842179
0.359411722217684	0.160896182894712
-0.0766426873344196	-0.296633565274416
-0.550863335249105	-0.782204604059559
-1.03098465569752	-1.26374653143468
-1.4847410828508	-1.70918894537375
-1.87986705088009	-2.08646144385074
-2.18409699395655	-2.3634936248396
-2.36516534625131	-2.50821508631432
-2.4084757582936	-2.52445716340284
-2.38539467820514	-2.48043731067779
-2.31993860533227	-2.39584661722124
-2.21778829076368	-2.27626750103619
-2.08462448558811	-2.12728238012563
-1.92612794089426	-1.95447367249256
-1.74797940777085	-1.76342379613996
-1.5558596373066	-1.55971516907084
-1.35544938059023	-1.34893020928818
-1.15242938871046	-1.13665133479499
-0.952480412755999	-0.928460963594258
-0.761283203815566	-0.729941513688975
-0.58451851297788	-0.546675403082139
-0.427867091331657	-0.384245049776743
-0.297009689965615	-0.248232871775783
-0.19916585624869	-0.148465060811724
-0.12544103290985	-0.0772489955525087
-0.0767758800059371	-0.0347893336148701
-0.0510854856839519	-0.0179429774666245
-0.0439520893568414	-0.021497187139168
-0.0497971478682543	-0.0395830703769872
-0.0630701454886001	-0.0667568942517147
-0.0790606956678346	-0.0985114295812131
-0.0941578318602494	-0.131178360594972
-0.105671580486932	-0.161392719293165
-0.111513174986327	-0.185575345095164
-0.109981504781997	-0.199971351640411
-0.0997594032631533	-0.201330088157773
-0.0800761197617634	-0.187772447852828
-0.0508989413272449	-0.159317679206831
-0.0130319830377516	-0.117897990506238
0.0319050846359431	-0.0669183641556315
0.0816155924547416	-0.0104106199347994
0.133415941423316	0.0480093212530585
0.184672135174388	0.105929947042769
0.233255351067355	0.162289712310352
0.277825628365782	0.216955565005741
0.317853647745955	0.270155998598296
0.353457847813073	0.322085137971628
