# Supplementary material for: A multiwavelength photoplethysmography dataset with blood pressure and heart rate reference measurements
Source: Data Brief. 2025 Nov 14;63:112284. doi: 10.1016/j.dib.2025.112284 (PMC12682042; doi:10.1016/j.dib.2025.112284)
Supplement: Supplementary file 1 [file mmc1.zip › ppg_csv/ppg_subject_115.csv]

IR_PPG	Red_PPG
-1.30401700427566	-1.39145924601992
-1.31206638293871	-1.41086577872168
-1.30683844183667	-1.41604295449958
-1.29226071929971	-1.40990709640988
-1.27273990494112	-1.39661713895416
-1.25239869248289	-1.38064856464157
-1.23435522901002	-1.36576015384716
-1.22025743572531	-1.35418105263147
-1.21020457900404	-1.34629434242409
-1.20306853951482	-1.34089859047547
-1.19709583224607	-1.33588441586384
-1.19055275615561	-1.32902270036473
-1.18215313101723	-1.3185611110439
-1.17112964491637	-1.30347375735838
-1.15700856609599	-1.28339508353098
-1.13929882985168	-1.25836470821509
-1.11731827256874	-1.22853927884761
-1.09026077932133	-1.19402822821284
-1.05745308180533	-1.1549409847639
-1.01866172163514	-1.11158213840961
-0.974294286638555	-1.06459161174426
-0.925388098744909	-1.01487018349863
-0.87338057890656	-0.963333101712502
-0.819737547386424	-0.910640963548584
-0.765563085284404	-0.85702098451032
-0.711328884198362	-0.8022563603553
-0.656800345092559	-0.745847072631662
-0.601162111470599	-0.687257017851233
-0.543310310196771	-0.626123628836894
-0.48223783703659	-0.562346786215755
-0.417402355689532	-0.496085511252081
-0.348957759438733	-0.427733536648854
-0.277770225819915	-0.357886973858257
-0.205227966219982	-0.287267662217528
-0.132911625490736	-0.216611096645332
-0.062189634255017	-0.146551765745289
0.00617308712900539	-0.0774816028593741
0.072247925595915	-0.00939382286374665
0.136887286289702	0.0581832982897552
0.201388528183489	0.126065818811773
0.267030239517913	0.19511301707387
0.334652570201161	0.265864162339627
0.404387568619815	0.338272191186792
0.475596797673087	0.411668259381785
0.54704009817223	0.484980380956648
0.617234794738077	0.557070268822625
0.684888181722827	0.627017224600757
0.749267106155436	0.694303134323531
0.810416779672428	0.758930548479956
0.869196131187339	0.821478641688615
0.927112702716272	0.88307423878581
0.985963184044118	0.945231426178023
1.04734850450499	1.00950460488962
1.11216953144411	1.0769701293425
1.18017344746516	1.14762383083174
1.24957536461559	1.21979687875162
1.31680052181545	1.28975084726403
1.37646445445768	1.35169192382922
1.42175330340045	1.39839453270939
1.44529910341066	1.42241555851105
1.44046249603634	1.41760578741833
1.40272756792082	1.3804387708528
1.3307854001325	1.31072668890756
1.2256545025239	1.21154544400514
1.10040301789625	1.08843931283554
0.962229878325695	0.954199111425422
0.813910591278485	0.81132719636821
0.658220664220868	0.662325924257343
0.49793560461909	0.509697651686257
0.335830919939397	0.35594473524839
0.174682117648039	0.203569531537177
0.0172647052112617	0.0550743971460564
-0.133645809904687	-0.0870383113315368
-0.275273920233559	-0.219062598454933
-0.402628849193933	-0.341393423694973
-0.517693607644868	-0.4548377212699
-0.623092753399988	-0.558408910772142
-0.717810357098111	-0.65132757625959
-0.800663180478562	-0.732935466955287
-0.870387318766857	-0.802561803322075
-0.92584655195581	-0.859475555956713
-0.966319598212622	-0.902998290192039
-0.991760567587724	-0.932733241888212
-1.00292529092509	-0.94879436354923
-1.00131852769841	-0.95196932906275
-0.989008415990797	-0.943800954828186
-0.968397931054329	-0.92652934740345
-0.942011012597943	-0.902838062105496
-0.912300574899433	-0.875440545101738
-0.881460537132954	-0.846627710883388
-0.851219607399157	-0.817938542858326
-0.822617778012235	-0.790064675692002
-0.795841082128961	-0.76296130513013
-0.77022990021714	-0.736070589556006
-0.74451478727585	-0.708595124562934
-0.71722215281432	-0.679765405158274
-0.687102219838126	-0.649021346276543
-0.653419718683398	-0.616058771340746
-0.616018234941964	-0.580761942600224
-0.575167432041465	-0.543069779018518
-0.531285541028748	-0.502817166553575
-0.484674289637291	-0.459612491679139
-0.435369835248157	-0.41284392010389
-0.383140001662717	-0.361853435525498
-0.327624950239947	-0.306201812755975
-0.268582543002549	-0.245894234130736
-0.206138309512012	-0.181473437600594
-0.140910432519698	-0.113960536470545
-0.0739236291770091	-0.0446609092719209
-0.00632790458751561	0.0251140964764142
0.0609476702528369	0.0943184905549857
0.127435239293773	0.162351972369783
0.193153842143934	0.229099047204589
0.258414896670674	0.294819156588223
0.323512195907797	0.359937243195721
0.388450730116684	0.424806616492236
0.452824948195939	0.489474614961997
0.515887702422956	0.553507921378562
0.576770185059937	0.615993091769922
0.634740961411141	0.675774870818808
0.689392964535068	0.731839160649338
0.74070906967777	0.783648604656828
0.789025579570942	0.831287844268183
0.834944755651419	0.875407581847668
0.879231971554959	0.91706618684667
0.922705074663607	0.957550691583983
0.966113739884865	0.998184425664553
1.01001836499672	1.04010871800454
1.05471125021955	1.08404430156113
1.1002425842417	1.13012326940304
1.1465633420749	1.17795899232651
1.19372268506763	1.22699322843245
1.24199745721263	1.27688343683936
1.29181050468686	1.32757724074323
1.34337665112887	1.37893690995095
1.39614331855358	1.43007416607342
1.44818107058288	1.4786733070037
1.49573157531257	1.5206124988995
1.5331441445372	1.55012819894016
1.55338638274579	1.56057253552556
1.54912059464795	1.54560532128532
1.5140872462063	1.50049275350194
1.44441699178058	1.42310038237313
1.33560562862303	1.31143862808095
1.20348385667143	1.17518120668903
1.05197136556195	1.02270267618071
0.884987844930721	0.857319580514615
0.706452984413894	0.682348463649347
0.520286473647618	0.501105869543525
0.33040800226804	0.316908342155763
0.140737259911308	0.133072425444675
-0.0448060637864317	-0.0470853366311251
-0.22230227918903	-0.220248400113023
-0.387831696660341	-0.383100221042406
-0.537474626564216	-0.532324255460658
-0.663690301192563	-0.660798311143562
-0.771798914608522	-0.770992940682619
-0.868598162783423	-0.868634779021431
-0.954457329427438	-0.954135832105031
-1.02900718188062	-1.02748155652305
-1.091271183434	-1.08821487454863
-1.1400752168932	-1.13563108933741
-1.17457884536695	-1.1691726036948
-1.19471879204812	-1.18886537113667
-1.20140672306892	-1.19556669378116
-1.19641932828932	-1.19091570151358
-1.18204831936534	-1.17705446885116
-1.16067822618023	-1.15625192294816
-1.13446759795399	-1.13057700550132
-1.10523859507653	-1.10176606016618
-1.07454225012952	-1.07132626550954
-1.04376286424813	-1.04073257719879
-1.01413847801895	-1.01147485691755
-0.986642711198447	-0.984833675088761
-0.961754515873768	-0.961490665691875
-0.939236587068389	-0.941197566385461
-0.918080878125469	-0.9226930319331
-0.896717574003774	-0.903964460377396
-0.873452903878655	-0.88282643502287
-0.846964600171216	-0.857613253395395
-0.816648858364385	-0.827685083957834
-0.782692683334169	-0.793521714860828
-0.745856641698174	-0.756370996507033
-0.7070591080855	-0.717637990292948
-0.666938549492547	-0.678295002505538
-0.625589052959194	-0.638533902997951
-0.582578189296095	-0.597753562815011
-0.53720712209711	-0.554812924018508
-0.488849554540831	-0.508417000577798
-0.437179529879174	-0.457552620383149
-0.382209133795249	-0.401880199245167
-0.324190350073035	-0.341926726584007
-0.263489630360923	-0.278948886271105
-0.200529183052155	-0.214450040836854
-0.135808745724301	-0.149562209166074
-0.0699413563316711	-0.0846719496202553
-0.00361608144127557	-0.019513716170104
0.0625302972333069	0.0463697894951145
0.12804869451493	0.113123097235742
0.192711817347788	0.180333354161326
0.256419205900437	0.247129139842386
0.319057882491445	0.312478129419266
0.380438766146787	0.375490357171067
0.440351611258721	0.435659728424201
0.498686402805975	0.493029567201164
0.555535813791608	0.548223988067756
0.611196846335921	0.602293312863457
0.666035159346798	0.656386988371789
0.720298487029029	0.711363190004679
0.774053563283889	0.767530316994899
0.827329337124832	0.824683396346436
0.880372298112576	0.882425197751568
0.933846092274433	0.940579647230083
0.988840724837095	0.999435401386839
1.04661515585327	1.05965265389103
1.10809077038646	1.12182921559748
1.17319536577569	1.18582321239464
1.24021589237771	1.25000893444318
1.305371411307	1.31072917229793
1.36281177496758	1.36223889550963
1.40516048808102	1.39731783441951
1.42456606892774	1.40846893809837
1.41405033808399	1.38939340517109
1.36880881760268	1.33631733266974
1.2871100976606	1.24876076370849
1.16813807039805	1.12659145877098
1.02844158085214	0.985958192984637
0.871795791027639	0.830295051437473
0.7019758629293	0.663036119217481
0.522756958561885	0.487615481412659
0.337914239930154	0.307467223111005
0.151222869038866	0.126025429400515
-0.0335419921072196	-0.0532758146308132
-0.212605181503342	-0.227002423894981
-0.382191537144742	-0.391720313303993
-0.53852589702666	-0.54399539776985
-0.677833099144336	-0.677395596148416
-0.791399989856788	-0.793356213821594
-0.89318288973543	-0.896085971036467
-0.983597860662841	-0.985863469859486
-1.06241342419927	-1.06280450541712
-1.12880650498833	-1.12669848601703
-1.18162765949377	-1.17707630582634
-1.21978727532689	-1.21345716205555
-1.24265895699151	-1.2356167311494
-1.25040045195191	-1.24374325334492
-1.24409366044751	-1.23847183588297
-1.22563830597393	-1.22085500803319
-1.19744751788525	-1.1923326237652
-1.16209239370708	-1.15477493043279
-1.12202280071729	-1.11058717066637
-1.07941117059776	-1.06270096727051
-1.03609332925985	-1.01428649549033
-0.993529940698205	-0.968212141979684
-0.952737404155866	-0.926453162534615
-0.914217197704633	-0.889703662504836
-0.877951794130079	-0.857339810561598
-0.84348752147246	-0.827721261902175
-0.810049758004161	-0.798716836989258
-0.776648333382611	-0.76828482725026
-0.74219754845275	-0.734931326111022
-0.705664263143434	-0.697913209226873
-0.666194678308012	-0.657152099544522
-0.623174989634787	-0.61293990863282
-0.57623689626751	-0.565597065763655
-0.52524068702176	-0.515246209312279
-0.470263028747718	-0.461803956707655
-0.411606376933303	-0.405184336587082
-0.349819737635387	-0.34554779701246
-0.285696082240824	-0.283387591359261
-0.220187631939849	-0.21940340325416
-0.154208325452695	-0.154285488565924
-0.0883896314429564	-0.0885480161450786
-0.0229170884467014	-0.0224526306375659
0.0424476095094968	0.0440003446007512
0.108144384422859	0.110993437942113
0.174496610276674	0.178684434336274
0.241468337861442	0.246949542904472
0.30861354534999	0.315273163399622
0.375193836154949	0.382880086154949
0.440363295976052	0.448983160128703
0.503346033970877	0.512961734873456
0.563565501673799	0.574396849806874
0.620720427938479	0.633017574681871
0.674826375692226	0.688659885420018
0.726204515808211	0.741289857449244
0.775389640772422	0.791053007417621
0.822969514248735	0.83828008845755
0.86940818286803	0.883445899434302
0.91493347373372	0.927098361183248
0.959549693892396	0.96973875127399
1.0031726973277	1.01168726345332
1.04581200577987	1.05305256829593
1.08771223814604	1.09389341113136
1.12941600431757	1.13452301215005
1.17174194999698	1.1757551991063
1.21564284233016	1.21883945579597
1.26188358542841	1.26494366182817
1.31054699489629	1.3142821809303
1.3604716361199	1.36520277093305
1.40876793010044	1.41362645662276
1.45057634321399	1.45314871378495
1.47925721799979	1.47589724726149
1.48715321375651	1.47397147997534
1.46687803036654	1.44104320576931
1.41282785154195	1.37361513831641
1.31938332211895	1.26865510254397
1.19508854279759	1.13620589629775
1.04920935319624	0.985244728094398
0.885712629838226	0.819401936677546
0.708565249246897	0.642307860790836
0.521734087945598	0.457592839177908
0.329186022457671	0.268887210582402
0.134887929306459	0.0798213137479564
-0.0571933149846921	-0.105974512581788
-0.24309083389244	-0.284869929663191
-0.418837750893441	-0.453234598752613
-0.580467189464351	-0.607438181106414
-0.724012273081826	-0.740344732870533
-0.840857080731719	-0.85422376512542
-0.944673967767205	-0.953936974253937
-1.03509821242834	-1.03937716874166
-1.11138707488133	-1.11028440676109
-1.1726661310171	-1.16634422777235
-1.21821752464307	-1.20736635400679
-1.24775423758022	-1.23345370787059
-1.26164583201629	-1.24513311110052
-1.26104115568799	-1.24345109350039
-1.247829727878	-1.23000476614199
-1.22443421268068	-1.20684285913366
-1.19350679865046	-1.17622378897394
-1.157636189706	-1.14034539490105
-1.11912466195388	-1.10121971702419
-1.0798515634337	-1.06074701496434
-1.04123095092084	-1.02081959559573
-1.00425029024891	-0.983218942540028
-0.969538557844557	-0.949267286458946
-0.937399784129632	-0.919434469994235
-0.907788274043736	-0.893132916429122
-0.88024185757339	-0.868840735062201
-0.853815864775322	-0.84454852395475
-0.827099338943088	-0.818337428379432
-0.798399378919495	-0.788815926633867
-0.766095284440964	-0.755245460922156
-0.729030791154223	-0.717394838801917
-0.68676183435054	-0.675305158171172
-0.639551738207312	-0.629092176133484
-0.588120648852421	-0.578804971219101
-0.53326951792863	-0.524377904245381
-0.475571559997611	-0.465737996509667
-0.415280483496163	-0.40304685507204
-0.352460016820074	-0.336924860387206
-0.287223030060944	-0.268469260557686
-0.219952047708574	-0.199012611981118
-0.151391900148405	-0.129757725424117
-0.08255013310433	-0.0614890395193811
-0.0144356995873558	0.00553153063001029
0.0522459078856475	0.0714950759420229
0.117285419184154	0.136857737186651
0.180943072507815	0.20206870668151
0.243712924340913	0.267284775189681
0.305995497962455	0.332204957526176
0.367848949789421	0.396124233389234
0.428947462329221	0.45818312346882
0.4887548676604	0.517682162362578
0.546795850666137	0.574315221946534
0.602863132523157	0.628241751787684
0.657067656163958	0.679999357626017
0.709758409171578	0.730311343612783
0.761396707524735	0.779883259606258
0.812452183585441	0.829292720298136
0.863356095932883	0.879010726423866
0.91451787133384	0.929486374086128
0.966383665478142	0.981199376301269
1.01949415013008	1.03464810731621
1.07447884456832	1.09030553604821
1.1319304532355	1.14855013188558
1.19212563689029	1.20947348939987
1.25458098566553	1.2724443375882
1.31750566373352	1.33545903501249
1.37732828771965	1.39455247273858
1.42855514718662	1.44366546402366
1.46417488845981	1.47522770321461
1.47663514445447	1.48141942954284
1.45917050567197	1.45579003928567
1.40711775013162	1.39473605077035
1.3159438506657	1.29573267946843
1.1944485233442	1.16964819898559
1.05176677716559	1.02523033830708
0.89193650581132	0.865999751376175
0.718995602962835	0.695477092136133
0.536981962301591	0.517183014530222
0.349933477509042	0.334638172501709
0.161888042266642	0.151363219993858
-0.0231164497441576	-0.029121189050065
-0.201042104841903	-0.203294400686794
-0.36785102934514	-0.367635760973063
-0.519505329572417	-0.518624615965607
-0.648737952081457	-0.649618302258701
-0.760340529775448	-0.76283600825974
-0.860214385356878	-0.862899589479062
-0.948492253776584	-0.950031780375031
-1.0249014006408	-1.0242812691212
-1.08884448289144	-1.0854501129462
-1.13955600211431	-1.13320359878885
-1.176333137013	-1.16729471815024
-1.19882343388346	-1.18780143060933
-1.20729798476174	-1.19528430657154
-1.20280473184726	-1.19081788314445
-1.18712758786687	-1.17593735002256
-1.16257484425912	-1.15257055325583
-1.13170005958672	-1.12294537423537
-1.09703960493295	-1.08942736115794
-1.06089543670934	-1.0543170531285
-1.02516847130973	-1.01964266916133
-0.99124813771077	-0.986947947005659
-0.959942749387808	-0.95711161721745
-0.931420636696342	-0.930245197751696
-0.905185548802328	-0.905685776005464
-0.88015462376413	-0.882114371163528
-0.854872039797138	-0.857827235890557
-0.827803838360005	-0.831096848240969
-0.797601122178407	-0.800516166034907
-0.763255317357898	-0.765253655522351
-0.724160079450036	-0.725159583355906
-0.680141366488506	-0.680680761469518
-0.631468575812037	-0.632611560701649
-0.578791378909087	-0.58178007112565
-0.522959330399967	-0.528790179914669
-0.464770025221989	-0.473890158740852
-0.404755458108365	-0.416973038133554
-0.343085019810214	-0.357686029866594
-0.279596946320162	-0.295609911981278
-0.213939657630712	-0.230455916047435
-0.14578116015212	-0.162222083915455
-0.0750066494105757	-0.0912336483433794
-0.00183201506019407	-0.0180307159281355
0.0731739601839929	0.0568041706514471
0.149130878564808	0.132736244325114
0.224963621838401	0.209243423048306
0.299623755387422	0.28573860169679
0.372378239908717	0.361560567569057
0.443037007350914	0.436058901937465
0.511981084122765	0.508724366081382
0.579954890336128	0.579317470472718
0.647713441781225	0.647952883966671
0.715699447811083	0.715094282243977
0.783912312932318	0.781437608103766
0.851993099322015	0.847701413336267
0.919424100523724	0.914387777009031
0.985727934370842	0.981587925681514
1.0506121861766	1.04893269206876
1.11406257812734	1.11578262225295
1.17640589644861	1.18160312005188
1.2383479297755	1.24633680105823
1.30094484688388	1.31058790306059
1.36542828417897	1.37549024995344
1.432823399381	1.44220891438036
1.50337555713846	1.51116542885274
1.57590353844827	1.58121584132862
1.64726741622924	1.64906508389636
1.7121600257917	1.70916093475304
1.763389721383	1.75419902047468
1.79271948864095	1.77618648207585
1.79216656610057	1.76781557841281
1.75546819259407	1.72379604287467
1.67930333332173	1.64181212880498
1.56173836438347	1.51871053881229
1.42096719338664	1.37237130398536
1.26040121812387	1.20646555575044
1.08345183638781	1.02466442553381
0.893530445971089	0.830639044761737
0.694048444666349	0.628060544860479
0.488417230266229	0.420600057256307
0.280048200563367	0.211928713375485
0.0723527533504027	0.00571764464428139
-0.131257713580025	-0.194362017511038
-0.327371802435277	-0.384639141664207
-0.512578115422715	-0.561442596388959
-0.683465254749701	-0.721101250259028
-0.836621822623594	-0.855351587866335
-0.963658151979728	-0.967245462606243
-1.06987134707516	-1.06364473459745
-1.16267334440846	-1.14551588486018
-1.24191789052246	-1.21382304183045
-1.30718134699199	-1.26927154607524
-1.35792119405709	-1.31218422493223
-1.39377113819192	-1.34261553482513
-1.41489249148009	-1.36069291058092
-1.42225064216714	-1.36703740161304
-1.417710996437	-1.36306166546607
-1.40390875592239	-1.35100305752499
-1.38390513723874	-1.33364508523601
-1.36070632937564	-1.3138036134377
-1.33676852993399	-1.29375910437088
-1.31362390277863	-1.27483157667819
-1.29173382531361	-1.25725886622781
-1.27061643318747	-1.24042541282833
-1.24920122373959	-1.22328894059443
-1.22626051747232	-1.20472344985575
-1.20075813516732	-1.18363616876209
-1.17202556227566	-1.15897846056639
-1.13974604640033	-1.12981241783952
-1.10380168145989	-1.09546260060298
-1.06409999091014	-1.0556909531327
-1.02048014060293	-1.01080572454745
-0.972729265067279	-0.961604887734777
-0.920682011947874	-0.909092565300711
-0.864332180487743	-0.8540378545064
-0.803867798005997	-0.796593942524948
-0.739597776810703	-0.736211571044858
-0.67183631759638	-0.671938182993849
-0.600840540606687	-0.60296820661586
-0.526840505630519	-0.529136682082442
-0.450135600941062	-0.451084977699009
-0.371194081086995	-0.370065014895547
-0.290676450147664	-0.287542229582095
-0.209346215469513	-0.204808492974333
-0.127908485214401	-0.122761116312865
-0.0468463847183824	-0.0418663620271801
0.0336759812265858	0.0377760024859987
0.113794212511162	0.116334189811176
0.193798363028698	0.19413016047319
0.273919602047408	0.271513130502465
0.354153139801843	0.348734312230901
0.434191648254904	0.425866272466171
0.513476229625446	0.502805709950246
0.591337728866543	0.579320286539106
0.667179657574942	0.655074605817019
0.740631725906106	0.729654832909647
0.811641860296776	0.80266756606155
0.880512631723103	0.873925695597452
0.94787359866154	0.943640425099623
1.01459558733232	1.01251911725963
1.08168451501242	1.08169556520876
1.1501894860165	1.15249869853472
1.22113521992079	1.22617243502669
1.29544255977393	1.30364073276031
1.37374470954216	1.38525732665042
1.45599546016442	1.47040514538791
1.54087282124183	1.55693476447858
1.62515444739795	1.64064873739085
1.70335326752182	1.71518471314708
1.76789463048197	1.77256694554038
1.80996208740807	1.80440123344686
1.82089308905874	1.80341693715778
1.79378517696044	1.76488517226618
1.72485871833314	1.68741993387631
1.61296647953374	1.56805430572458
1.47625832644922	1.42438452590798
1.31833897997957	1.26023686972256
1.1428131610248	1.07943761246437
0.953285590484906	0.885813029429444
0.753360989259897	0.68318939591384
0.54664407824977	0.475392987213603
0.336739578354529	0.266250078624778
0.127252210474173	0.0595869454434125
-0.0782133044912946	-0.140770137034447
-0.276052245641874	-0.330994893512753
-0.462659892077561	-0.507261048695459
-0.634431522898358	-0.665742327286519
-0.78776241720426	-0.798021644344947
-0.914160710194946	-0.909141289180965
-1.02002378916626	-1.00698029429518
-1.11267508029681	-1.09197028393526
-1.19123568502299	-1.16367484083107
-1.25444336401048	-1.22109670754572
-1.30108747353792	-1.26320576709258
-1.33052993670181	-1.2895069854169
-1.3431196846123	-1.30046635431451
-1.34034695599407	-1.29763271342695
-1.32469521633965	-1.28341272071805
-1.29927071194573	-1.26063950632017
-1.26735593009883	-1.23214236323243
-1.23200144790635	-1.20041504790632
-1.19570820566076	-1.16739401435111
-1.16022225002278	-1.13436768680346
-1.1264517099313	-1.10201890926067
-1.09450573288724	-1.07054814340758
-1.06383941483631	-1.03980891560348
-1.03345617538846	-1.00940034349704
-1.00212981603566	-0.978713677592496
-0.968650827254465	-0.94697818912584
-0.932071875701322	-0.913318384679706
-0.891860169460129	-0.876806236292047
-0.847880312094363	-0.836538307427291
-0.800220712776644	-0.791783615898887
-0.7489654027783	-0.742142993293494
-0.694032396987754	-0.687579098779471
-0.635140833510644	-0.628281536893521
-0.571910399822109	-0.564482501491256
-0.504058643114832	-0.496368307781377
-0.431621648325929	-0.424157951784722
-0.355105217383414	-0.348293327708575
-0.275503015298565	-0.269590385559423
-0.194173188722814	-0.189251040411578
-0.112608971072636	-0.108743253634491
-0.0321715677337551	-0.0295835298423946
0.0461378050136887	0.0469577236168216
0.121809616903829	0.120181994602087
0.19484418125204	0.190203593161293
0.265672097386962	0.257971732464662
0.334993188257996	0.325009277732206
0.403564445955438	0.392913033676761
0.472000678222325	0.462785888911446
0.540647960649948	0.53481924373041
0.609535723860147	0.608188819235143
0.678372055620062	0.681305913898049
0.746586361412729	0.752324092156973
0.813454615138422	0.819713570150681
0.878294689541078	0.882720655237204
0.940675917634689	0.94159533487921
1.00058779234836	0.997521592313119
1.05852233794036	1.05225192403763
1.11543670723527	1.10759850029981
1.17260196179213	1.16502655402704
1.23137509007074	1.22547965652551
1.29291428728611	1.2893748672517
1.35783631117475	1.35659624812308
1.42583093889042	1.4263113002385
1.49527895875162	1.49656884835843
1.56293914578394	1.56384728330355
1.62379815460215	1.62283684353392
1.67123008420648	1.66668995915029
1.69760981909384	1.68780207836326
1.69539567022296	1.67902685480839
1.65848348854995	1.63506549445314
1.58346758976228	1.55358364929553
1.46768332372667	1.4319194214676
1.32865079841004	1.28749819698665
1.17000296380979	1.12409137824416
0.995372769923368	0.945470367631616
0.808393166748186	0.755406567540509
0.612697104281671	0.557671380362328
0.411917532521246	0.356036208488563
0.209687401464335	0.154272454310701
0.00963966110836331	-0.0438484797797683
-0.184592738549247	-0.234555191391356
-0.36937684751107	-0.414076278132573
-0.541079715779684	-0.578640337611931
-0.696068393357663	-0.72447596743794
-0.826393188436838	-0.841461417511542
-0.936132440562049	-0.944129228610653
-1.03162192075559	-1.03300874062322
-1.11284171179071	-1.10817762920355
-1.17962370515234	-1.1693081441997
-1.2317358639391	-1.21598746319217
-1.26910230695095	-1.24816069643845
-1.29206162791866	-1.26649902022513
-1.30156063438762	-1.27252800428484
-1.2992263621637	-1.26846030443762
-1.28729447064705	-1.25684478877712
-1.26838521867841	-1.24019239522906
-1.24514896512066	-1.22066189035926
-1.21987551250225	-1.19983479432819
-1.19419831259325	-1.17861335937066
-1.16897361736578	-1.1572472158722
-1.1443255658037	-1.13544223523622
-1.11979594797563	-1.11253503805079
-1.09453922880017	-1.08772621749127
-1.06752560540202	-1.06027859478587
-1.03773326650824	-1.02959652128644
-1.00432106126564	-0.995231980553396
-0.966765202668135	-0.956908688185025
-0.924922278527168	-0.914569599898978
-0.878979735401169	-0.868383233456099
-0.82930879237725	-0.818662353621553
-0.77629391665386	-0.76572799510258
-0.720208827342115	-0.709799165379845
-0.661155697470123	-0.65096791100887
-0.599071258967416	-0.589267718959457
-0.533822935932525	-0.524798783444451
-0.465379689697072	-0.457849060010684
-0.393972415522247	-0.38892380297804
-0.32015055102909	-0.318605406448111
-0.244696427488987	-0.247297385436904
-0.168439206447514	-0.17505459471297
-0.0920746154228379	-0.101653234234611
-0.0160713215655297	-0.0268594398687125
0.0593277212565293	0.0493029987755723
0.134042117976808	0.126474101009773
0.208074054554108	0.204082140229606
0.281452322719862	0.281542521876873
0.354225527150434	0.358408081921564
0.426479978181817	0.434417780609254
0.498323649702322	0.509457797441626
0.569825182149556	0.583487893209366
0.640960735569228	0.656484993846799
0.711605865007449	0.728440234385075
0.781573438260651	0.799401035349605
0.850707790960031	0.869510790599726
0.919031658280286	0.939020308017343
0.986894343419985	1.00829457127393
1.05504589467183	1.07785806810672
1.1245620622176	1.14845978517526
1.19656578934759	1.22099855161711
1.27176655780584	1.29612139223524
1.34991023698655	1.37352756857894
1.42923678359377	1.45123600595133
1.50605155361104	1.52512307432051
1.57458234141843	1.58897274691165
1.62732998102406	1.6351516189057
1.65600396522058	1.65581041941232
1.65290003464743	1.64429478236285
1.61236715993931	1.59635856967616
1.53194611693778	1.51085228354368
1.41184964711076	1.38649381798274
1.27013545083887	1.24073566467433
1.11027285164062	1.07716701343161
0.935731173034513	0.899377054067744
0.749979738539065	0.710954976395894
0.556487871672779	0.515489970229224
0.358724895954164	0.316571225380897
0.160160134901726	0.117787931664076
-0.0357370879660276	-0.077270721108075
-0.225497449130589	-0.265015543122394
-0.40565162507345	-0.441857344565717
-0.572730292276105	-0.604206935624881
-0.723264127220045	-0.748475126486724
-0.849216549903454	-0.864246741284544
-0.954990458457594	-0.964695331373516
-1.04679188962694	-1.04947392391786
-1.12386256042833	-1.11805989756051
-1.18531525020969	-1.17002874956893
-1.23046486164861	-1.20545787692635
-1.25919711569353	-1.22525864206118
-1.27224609164378	-1.23126192809874
-1.27127111553616	-1.22599727846494
-1.25868107288013	-1.21225502494173
-1.23725681740609	-1.19260806209926
-1.20972186108514	-1.16908097404086
-1.17842685925477	-1.1430680366636
-1.1452212173013	-1.11544528492149
-1.11146785123864	-1.08675012219005
-1.07810701338153	-1.05733975953911
-1.04569367053992	-1.02747977398241
-1.01438505154892	-0.997351904488142
-0.983908825042261	-0.967012179024465
-0.953584865257027	-0.936370023581085
-0.922470641599507	-0.905220851157427
-0.889602098084715	-0.873265525268083
-0.854210456029315	-0.840065721051511
-0.815808486303973	-0.804980956914117
-0.774116433883003	-0.767152179215219
-0.728889855620162	-0.725549425216362
-0.679762039502996	-0.679079989107971
-0.626193535207118	-0.626772409972014
-0.567567350007821	-0.568021790856432
-0.503392159120517	-0.502804111035854
-0.433508880916486	-0.43174650369872
-0.358212368658014	-0.356006595422379
-0.278262111128545	-0.276997606184672
-0.194800739127008	-0.196061264093842
-0.109213345183016	-0.114218696848771
-0.0229392053305056	-0.0320988560842257
0.0627464092819715	0.0499460286372376
0.146922945889134	0.131656825668468
0.229129942016975	0.212792592476236
0.309361581298887	0.2932162283901
0.387950691268848	0.372995332089676
0.465369405768894	0.452342059815692
0.542003980861431	0.531381593849524
0.617985205196423	0.60992752436046
0.693147377878944	0.687454893659614
0.767125691188003	0.763272444669466
0.839531512430132	0.836773378905879
0.910137051954101	0.907679197656143
0.979016770452233	0.976213098404365
1.0465905391358	1.04313084753318
1.11355193031377	1.10958667765115
1.18074436242968	1.17690806729802
1.24907780744056	1.24638396928596
1.31950061518547	1.31910858442097
1.39291726807423	1.39582939363321
1.46991139905492	1.47666667911809
1.55022568734548	1.56062608803481
1.63209699467294	1.64504014399416
1.71169015689801	1.7251984684871
1.78292586013547	1.79439534593937
1.83790675573671	1.84453546587083
1.86796562530278	1.86727363095635
1.86512774439691	1.85544782602744
1.82357600162654	1.80440367229636
1.73779848284611	1.70942293817533
1.61756768608368	1.58031985512685
1.47217853988939	1.4268159979445
1.30533157389036	1.25275566140315
1.12072731771372	1.06198314027765
0.922066300986573	0.858342729342845
0.71304905333605	0.645678723373588
0.497376104389268	0.427835417144735
0.278747983773347	0.208657105431136
0.0608652211154058	-0.0080119169923556
-0.152571653957435	-0.218327355350888
-0.357862111818056	-0.418444914869607
-0.551305622839337	-0.604520300773662
-0.729201657394159	-0.7727092182882
-0.887849685855402	-0.919167372638369
-1.01863040843669	-1.03293466241179
-1.12946299390967	-1.13308081622949
-1.22848429063931	-1.22086001588774
-1.31475958862098	-1.29638535538089
-1.38667634551957	-1.3587488267558
-1.44252643446223	-1.40656492447977
-1.48113063690038	-1.43876107432382
-1.50232906766449	-1.45531622237313
-1.50720439325199	-1.45762168669239
-1.49798636769547	-1.4482808299041
-1.47769402881582	-1.43045635542783
-1.44964743987228	-1.40711389814012
-1.41698616490889	-1.38049171298588
-1.3822942687934	-1.35194502639651
-1.34739982104999	-1.32212767539218
-1.3133680188105	-1.29134177955188
-1.28062930592072	-1.25983693382982
-1.24913367428195	-1.22791069677521
-1.21845157681384	-1.19583049500389
-1.18781658605112	-1.16368479096561
-1.15615882247382	-1.13122631644614
-1.12216622873133	-1.09774407896328
-1.08438662456199	-1.06203048443053
-1.04140699092173	-1.02252553092284
-0.992115560461626	-0.97764870269094
-0.935953748182204	-0.926201754297436
-0.873027747810122	-0.86766349579722
-0.804017334393874	-0.802244865346089
-0.729929912653504	-0.730723385342701
-0.651830998434542	-0.654190674065866
-0.570666967537412	-0.573814064015177
-0.487191170813252	-0.490625187934151
-0.401948265914068	-0.405346688115345
-0.315299302171371	-0.318340739387813
-0.227492672999097	-0.229741285962551
-0.138764616141431	-0.139719663857192
-0.0494308394882062	-0.0487311142283577
0.0400781071496654	0.0424142128229556
0.12925921877184	0.132706953039627
0.217619976009632	0.221237092427532
0.304754257210016	0.307468936982607
0.39039730745283	0.391349098142813
0.474443699015393	0.47320177832531
0.556900293503736	0.55351101481146
0.637799306884685	0.632728345035105
0.717149879341637	0.711157028416162
0.794964646368537	0.788917986282258
0.871326998757157	0.865996958237637
0.946448386634714	0.942350621429008
1.0206831000274	1.01803196592902
1.09450935464692	1.09329907176682
1.16852469893195	1.16867293460422
1.24346919652485	1.24492857873684
1.32023224899879	1.32303074279001
1.399777763507	1.40399304589804
1.48289173511712	1.48854776127985
1.56966589096376	1.57654300190111
1.65878243949346	1.66619289932646
1.74685174293469	1.75347897924108
1.82811558566173	1.83201492588415
1.89474945367851	1.89358449326713
1.93781824283281	1.92933222024475
1.9487063804394	1.93131958600592
1.92064477718653	1.89399857487282
1.84991888234249	1.815166791784
1.73486455769411	1.69189639944535
1.59423209202923	1.54272845955736
1.43159600037958	1.37162932109981
1.25053079777689	1.18256533305242
1.05461099925289	0.979502844394955
0.847411119839294	0.766408204107158
0.63250567456783	0.547247761168778
0.413469178470225	0.325987864559563
0.193876146578201	0.106594863259262
-0.0226989060765143	-0.106964893752378
-0.232681464462197	-0.310725057495607
-0.432497013547123	-0.500719278990679
-0.618571038299567	-0.672981209257844
-0.787329023687804	-0.823544499317354
-0.935196454680109	-0.941393728476996
-1.05174653112045	-1.0458935763378
-1.15613895036799	-1.13834170898429
-1.24740430640478	-1.2190115556301
-1.32396676717154	-1.28710822206023
-1.38414181371162	-1.34114598857559
-1.42674977252552	-1.37964962342874
-1.45162913018825	-1.40192483927709
-1.45988756980441	-1.40861786105341
-1.45384602716665	-1.40186882669103
-1.43671797380273	-1.38501061432624
-1.41210050527442	-1.36191635094146
-1.38339632443482	-1.33619203929998
-1.35331021590356	-1.31046782273349
-1.32352743419376	-1.28600841497449
-1.29463701202864	-1.26272367523693
-1.26630683551729	-1.23952110836262
-1.23765319309528	-1.21485509934817
-1.2076827279993	-1.18729890813776
-1.17563731096594	-1.15598389735806
-1.1411170677304	-1.12079224002408
-1.10398469137633	-1.08224028870872
-1.06416280871991	-1.04110350907432
-1.02146440576754	-0.997980209264855
-0.975540813352601	-0.952999489679098
-0.925938893341404	-0.90573408428832
-0.872196392460769	-0.855296748798044
-0.813913284539633	-0.800583959040294
-0.750791817978313	-0.740593357871795
-0.682694491115286	-0.674718822134133
-0.609741290921064	-0.602933527749448
-0.532379745077412	-0.525802157614638
-0.451360505037207	-0.444334019632202
-0.367621113233481	-0.359753560389267
-0.282125121936117	-0.273267765905297
-0.195721516142229	-0.185901363273019
-0.109072568059695	-0.0984484346014784
-0.0226425938303871	-0.011523488674442
0.0632705275410476	0.0743609989754343
0.148463527821873	0.158763490044473
0.232749034413958	0.241349891376519
0.31591611069726	0.321977002211663
0.397732434595369	0.40077538025031
0.477989062060713	0.478175433917085
0.556600900863324	0.554847179044391
0.633720610395055	0.631550003397011
0.709769606352834	0.708894452251681
0.785317776662142	0.78708072348377
0.860842247097925	0.865749193749073
0.936493412539455	0.944029031592324
1.01200531100001	1.02078623654023
1.08680221505017	1.0950418826022
1.16025958741952	1.16643272938021
1.23203077027026	1.23547827488153
1.30233363410139	1.30350959317761
1.37206585908412	1.37229347658077
1.44263936599385	1.44347298849832
1.51550271230438	1.51794964034584
1.59140336997954	1.59531494077325
1.66954496903443	1.67343470948001
1.74687709349937	1.74825567968698
1.81777201484621	1.81388978081209
1.87430169927669	1.86304291833921
1.90721682802435	1.88781429582368
1.90750563990764	1.88079712030548
1.86815185608499	1.83629850104911
1.78322096984563	1.7481400238253
1.66333557774447	1.6246993278657
1.51783471794722	1.47558057100917
1.35062781926503	1.30486077308749
1.16562431050904	1.11661695393242
0.966733620490425	0.914926133375722
0.757865178020321	0.703865331249167
0.542928411909882	0.487511567384521
0.325832750970262	0.269941861613552
0.110487624012611	0.0552332337680269
-0.0991975401519176	-0.152537296320288
-0.299313312712173	-0.349292708819626
-0.485950264857004	-0.53095598389822
-0.655198967775258	-0.693450101724302
-0.803149992655782	-0.828151729119815
-0.919521925300639	-0.939555348096638
-1.02075755765754	-1.03427778626728
-1.10644190121416	-1.11240652365941
-1.17618343699683	-1.17436894408326
-1.22979665163284	-1.22093810381383
-1.26747457282406	-1.2531497121255
-1.28991124733173	-1.27218791489367
-1.29835625070383	-1.27931722966726
-1.29460670119262	-1.27592549035117
-1.28094448967439	-1.26367308711756
-1.26001351570245	-1.24463463763324
-1.23463361152881	-1.22129290101482
-1.20755821920232	-1.1963156435585
-1.18118969312705	-1.17213728192014
-1.15727488255781	-1.15046903428255
-1.13663823816228	-1.13193006098489
-1.11905561731071	-1.11597277691365
-1.10336236668944	-1.10115125719302
-1.08778110199587	-1.08560792902722
-1.07033696768808	-1.06755675059705
-1.04921876349631	-1.04559263975408
-1.0230166469451	-1.01879768341855
-0.990821592039619	-0.986694030271762
-0.952201237110869	-0.949087232134776
-0.907116765821657	-0.90589373625175
-0.855864804007499	-0.857095941132949
-0.799056225362422	-0.802860513977925
-0.737584157023828	-0.74369476315928
-0.672540679021764	-0.680472283734076
-0.605062394066737	-0.614246086846122
-0.536120351421744	-0.54591931334089
-0.466312348237835	-0.47597708065788
-0.395751154350755	-0.404454788593733
-0.324129281465452	-0.331133035559162
-0.250946929706223	-0.255792829555032
-0.175798437142924	-0.178387869415267
-0.0985988017801548	-0.0991348558217654
-0.019680120090213	-0.0185680023462653
0.0602210590611309	0.0624470354385617
0.140026309306588	0.142781308637902
0.218427164528405	0.221208403826709
0.294084580119462	0.296632879988354
