# Supplementary material for: A multiwavelength photoplethysmography dataset with blood pressure and heart rate reference measurements
Source: Data Brief. 2025 Nov 14;63:112284. doi: 10.1016/j.dib.2025.112284 (PMC12682042; doi:10.1016/j.dib.2025.112284)
Supplement: Supplementary file 1 [file mmc1.zip › ppg_csv/ppg_subject_116.csv]

IR_PPG	Red_PPG
-1.66220430926399	-1.74979360291397
-1.65110588124676	-1.72339280478174
-1.60309388904764	-1.66411323229154
-1.53703978205583	-1.59019877039264
-1.46626138366682	-1.51417032211873
-1.39813732982994	-1.4425053752589
-1.3349095600662	-1.37643568022882
-1.2751254056648	-1.31334899850136
-1.21525551062726	-1.2484278564985
-1.15117929974864	-1.17628448031345
-1.07939581032819	-1.0924300609732
-0.997928617102041	-0.994464766682899
-0.906883758711354	-0.882867054471893
-0.808601999500565	-0.761210224951286
-0.707354753154478	-0.635640385730962
-0.60859611172728	-0.513691955884568
-0.51797463170988	-0.402898940836148
-0.440450512066692	-0.309703894062053
-0.379739685001895	-0.23880170174769
-0.338041124853562	-0.19276797926159
-0.315894072407146	-0.171820225278779
-0.312092655909037	-0.173684340873017
-0.323689678412437	-0.193746066005676
-0.346188081423487	-0.225697955172327
-0.374015088134675	-0.262560693799722
-0.401245109289831	-0.297718669241419
-0.422395778230114	-0.325687801700673
-0.433087781218282	-0.342498579853142
-0.430461577605913	-0.345725514547612
-0.413345659011562	-0.334305748646115
-0.382165726110466	-0.308327059789607
-0.338611010919038	-0.2688890521732
-0.285145927868981	-0.218007030682934
-0.224465113319793	-0.158468062098641
-0.159001996723697	-0.0935258180748846
-0.0906456063759117	-0.0263736839126119
-0.0207507112439703	0.0404547470642768
0.0496589376602849	0.105479734117448
0.119682894437359	0.168278154351344
0.188476641216379	0.229144595144492
0.255359754190734	0.288652720138114
0.31999697858596	0.347328457614062
0.382497728003968	0.405456257711872
0.443308739318493	0.462958315733882
0.502902625079439	0.519369420865665
0.561450124035732	0.573922488198126
0.618700814033916	0.625687441031507
0.67414128178855	0.673748051625857
0.727318704268668	0.717478092761316
0.778160163794593	0.756933240674458
0.827170414681473	0.793272204464835
0.875485657620427	0.829009270981159
0.924854044193222	0.867913246976974
0.977620355492744	0.914595934982876
1.03668027357942	0.9739236858035
1.10521570066695	1.05014689653522
1.1859299867381	1.145504569476
1.27957060962649	1.25833126444233
1.3828026445949	1.38112686794541
1.48597495665976	1.49930071792539
1.57183344185266	1.59134943725656
1.61640886677787	1.63117480965156
1.59518121652398	1.5945299378673
1.46286954667542	1.44598303288404
1.22739163422642	1.19752181072772
0.913952651867774	0.875120746488541
0.547757772290232	0.504754315256732
0.154012168184568	0.112396992122506
-0.24207898775845	-0.275976747823919
-0.615310522848053	-0.634392429492328
-0.940477264393473	-0.936875577792503
-1.19237403970394	-1.15745171763423
-1.34579567608869	-1.27192248194398
-1.40013545241709	-1.3101911291996
-1.39909541374606	-1.30230301841939
-1.36328660134049	-1.26838605162746
-1.31064683171672	-1.22447149814725
-1.25437040834487	-1.18100695033496
-1.20240832677207	-1.1430554453721
-1.1580426717888	-1.11145577960035
-1.12097788223561	-1.08427807398539
-1.0885384408997	-1.05815290978706
-1.05679594024082	-1.02934111925931
-1.0215832113762	-0.994573033464273
-0.97938251120064	-0.951626634298784
-0.928046059367156	-0.899539523284037
-0.86723861113863	-0.838462433067259
-0.798504475889689	-0.769392830602887
-0.724949102239778	-0.694108707700472
-0.650630292014487	-0.615403004452241
-0.579865137653466	-0.537353931585016
-0.516664301365085	-0.465219854501212
-0.464349456268293	-0.404702603034244
-0.425239479975144	-0.360668589136606
-0.400290065011894	-0.335713140896824
-0.388753399204327	-0.329105459067975
-0.3880928684173	-0.336666836232222
-0.394343892660218	-0.351768594671565
-0.40285014843853	-0.367058442806073
-0.409086523719413	-0.376244577472398
-0.409290976820573	-0.375339282510657
-0.400780460386128	-0.363036986331784
-0.381984150164621	-0.340203658791987
-0.352312885935895	-0.308734098852183
-0.311964866718259	-0.270288292241349
-0.261703123985135	-0.225490278436513
-0.202659942186738	-0.173977678517272
-0.136251715306819	-0.115198816744957
-0.0641942785178153	-0.0493605544268128
0.0114923804050235	0.022062700532945
0.0885897296394664	0.0964480737574035
0.164929569113375	0.17059490351643
0.238738415576502	0.241477583656325
0.30894754075071	0.306997397607134
0.375333283574633	0.366535947651229
0.438443656294332	0.421078407167032
0.499347463994731	0.472787025037188
0.559267301264188	0.524121704038339
0.619178439271766	0.576859449668309
0.679493820983834	0.631495316960638
0.7399721792298	0.687297996730247
0.799902477641246	0.742833237607908
0.858465765547181	0.796571921250276
0.915086056733679	0.847330487186918
0.969591087083801	0.894459689212112
1.02213232612935	0.937875248064033
1.07303161991852	0.978115501489112
1.12281901650787	1.01651177270548
1.17255969699065	1.05540833649945
1.22430551092075	1.0983265521634
1.28135014044606	1.14987653978703
1.34790734996378	1.21504891472761
1.42787976984205	1.29760770201173
1.52264923540275	1.39767962891865
1.62826282653875	1.50902753340374
1.7328792826445	1.61686657757771
1.81570965253538	1.69746023074835
1.84866936349457	1.72070181089558
1.77700829931747	1.64540391888673
1.57954336483257	1.43873254947762
1.28255194710945	1.12952116259445
0.91231143321769	0.746603218163386
0.495099210226872	0.318812176110613
0.0571926652065804	-0.125018503637686
-0.375130814773604	-0.556055361155331
-0.775593842644096	-0.945464936516141
-1.11791903133532	-1.26441376979394
-1.37582899377768	-1.48406840106253
-1.5230463429016	-1.58135608009069
-1.56514491107815	-1.59391593302814
-1.54868641717088	-1.55447176257482
-1.49774164122216	-1.48724322193191
-1.43239120452746	-1.41189436848266
-1.36657182435429	-1.34184978605553
-1.30789002619701	-1.28421969961213
-1.25874371528709	-1.24065687261571
-1.21800653181681	-1.2086142822251
-1.18267145955559	-1.18276755643879
-1.1490989326267	-1.15660733662966
-1.11378281813801	-1.12410960951672
-1.07375225332727	-1.08115680114905
-1.02680103759085	-1.02634055471424
-0.971696668601922	-0.960900105628537
-0.908415901815618	-0.887874637251257
-0.838311645437374	-0.810974512959985
-0.764064270055051	-0.733770975421309
-0.689377807778118	-0.65945343743547
-0.618499440399528	-0.590943262023916
-0.555640761667202	-0.530952774094716
-0.504342465347412	-0.481764989838032
-0.466861082369115	-0.444828263400652
-0.443706876524045	-0.420376326706836
-0.433455155179268	-0.407215592617634
-0.432901044324296	-0.402737244747886
-0.437550838778094	-0.403171409715327
-0.442367062719662	-0.404070051565814
-0.442587288777914	-0.400957674613499
-0.434384789723509	-0.389956813606521
-0.415219958017782	-0.368202735912039
-0.383894627916673	-0.334077525467534
-0.340437124445466	-0.28733736494058
-0.285928103727911	-0.22905537939582
-0.222271092338636	-0.161268663295665
-0.151846697907821	-0.0863724290934542
-0.0770716934533826	-0.00652345240255378
-2.50780496031562e-05	0.0766398157768696
0.0777020561082022	0.161880093498867
0.154957258474899	0.248038268072316
0.230950134749488	0.333788618467968
0.30525482208049	0.417639133097648
0.377852549924115	0.498176387709819
0.44911402956138	0.574458489847482
0.519642876330131	0.646358579709699
0.589980595512098	0.71461630539901
0.660272784041844	0.78050972853039
0.730057303926928	0.84529469986928
0.798304144753454	0.909624157739837
0.86370930752778	0.973173820109804
0.925103630554652	1.03468130434217
0.981802775147325	1.09240075734067
1.03380465974506	1.1447577646055
1.08182228127983	1.19098593588053
1.12716173473433	1.23153039899671
1.17142107890162	1.26798869498458
1.21604348146882	1.30260145799072
1.26190149926624	1.33762406817566
1.30917119160024	1.37495898630896
1.35770788616923	1.41622825188082
1.40788969535886	1.46319116805157
1.46147764307174	1.51812524460646
1.52178456781851	1.58366256968415
1.59260201705851	1.66167157667679
1.67580490414654	1.75111133805654
1.76813214066989	1.84536672294452
1.85820429082651	1.93009340044409
1.92521004919024	1.98284056792524
1.94057794191153	1.97549243827337
1.86230129556437	1.86351659874497
1.65073791932627	1.62351160423997
1.3339960170734	1.28414426848758
0.940183792681932	0.874081405217015
0.497409450028025	0.421989828157486
0.0337811929878454	-0.0434636489617921
-0.422592774562442	-0.493612212411606
-0.843604248746674	-0.899789048462741
-1.20114502568868	-1.23332734338598
-1.46710690151231	-1.46556028345212
-1.61338167234138	-1.57250396001409
-1.65031923859542	-1.59021429757588
-1.62912048171337	-1.5532257151393
-1.5751125420537	-1.48742355164314
-1.5087443810699	-1.41378679670455
-1.44362867398196	-1.34641361290697
-1.38675771780107	-1.29246167775339
-1.33999150826301	-1.25324920451259
-1.30188136688119	-1.22589868095364
-1.26921154058029	-1.2051275186042
-1.23805820829608	-1.18489830092754
-1.20447323291011	-1.15977764127679
-1.16503477140377	-1.12595713331905
-1.11738979572145	-1.08180459700292
-1.06069306244964	-1.0278064153295
-0.995810441428677	-0.966049670852433
-0.925240163712692	-0.899612498258897
-0.852765218499471	-0.832150083010307
-0.782886121206332	-0.767720902055842
-0.72011247707032	-0.710585250964626
-0.668225686573526	-0.664650486594739
-0.62965336450807	-0.632572896734941
-0.605097059492684	-0.614941328233567
-0.593495962007018	-0.610074532018919
-0.592299086437178	-0.614575565582982
-0.59790677395158	-0.624260444315871
-0.606122481448753	-0.634944522483485
-0.612585456511582	-0.642846432484106
-0.613237564376121	-0.644688372985414
-0.604804654563779	-0.637746925862018
-0.585195078637528	-0.620090158832929
-0.553696067383531	-0.590971035737781
-0.510888213552773	-0.551062890510674
-0.458293092663239	-0.502259354580726
-0.397871008520465	-0.447035361630739
-0.331550851363059	-0.387615507325538
-0.260923813642563	-0.325329920589435
-0.18712752447271	-0.260466457775348
-0.110884392873543	-0.192638310604372
-0.0326308054287305	-0.12137378687519
0.0473245815468956	-0.0465588051123205
0.128645586251301	0.0313917142684867
0.210819326882582	0.111508303136643
0.293015700728717	0.192291011464057
0.374020555611929	0.271832931647309
0.452347879379356	0.348086621539206
0.526540270189501	0.419208030560476
0.595552978487624	0.483859685482701
0.65908719490361	0.54141490813851
0.717732956035397	0.592101859333841
0.772814568526968	0.637085535629988
0.825980435656119	0.678364764213612
0.878717272402489	0.718352827338975
0.931956155540871	0.759206930569997
0.985867926206106	0.802244038908284
1.03990596405251	0.847800840502296
1.09314135751508	0.895645078429698
1.14487528203697	0.945737157658253
1.1953887800324	0.998984056413575
1.24655889597422	1.05764377333918
1.30200457536308	1.12512130970972
1.36646398339452	1.20502478222182
1.44424860116791	1.29953581025962
1.53685440441181	1.4073331299988
1.64013231349974	1.52144493189493
1.7418330559771	1.62762895453784
1.82069857968307	1.70415098557116
1.84824950518216	1.72387270743414
1.77454564508266	1.6496117126862
1.57166140730864	1.4459732370479
1.26693780564682	1.14167404342754
0.887715853883925	0.765430894733404
0.461336565806687	0.345960553873776
0.0151409552018269	-0.0880202162430499
-0.42352996414393	-0.507794652708786
-0.82733517844386	-0.884645992615143
-1.16893367391124	-1.18985747305383
-1.42098443675934	-1.39471233111656
-1.55614645320144	-1.47804990669452
-1.58614576461257	-1.4784169164301
-1.55846017419893	-1.42931904813457
-1.49825661750379	-1.35763376590528
-1.42603105133366	-1.2845294156737
-1.35548209946433	-1.22291039942413
-1.29344466879893	-1.17716017577189
-1.24117890933436	-1.14476027664185
-1.19626422124803	-1.11907963043418
-1.15449768972684	-1.0924087300356
-1.11144135375376	-1.05840280715106
-1.06348233105832	-1.01348710615942
-1.00843498216264	-0.957178069478218
-0.945771713419205	-0.891535595463668
-0.876563748308878	-0.820131762618288
-0.803214893858316	-0.746981628765303
-0.729075519523027	-0.67574842517201
-0.658002674897525	-0.609341869541449
-0.593873294421898	-0.549902490099111
-0.540042065865235	-0.499031406599651
-0.49880570232762	-0.457993750399505
-0.470994762035808	-0.427656036399392
-0.455817338266181	-0.408149384080136
-0.451015031516088	-0.398465158078836
-0.453283364251061	-0.396262441088965
-0.458819264436751	-0.398067795356835
-0.463818939479508	-0.39983563494638
-0.464808270222454	-0.397631275930581
-0.458814754876416	-0.388191036261871
-0.443483444676255	-0.369274091761978
-0.417205938699876	-0.339847787207571
-0.379249795540839	-0.300127525919834
-0.329843681890192	-0.251362435369501
-0.270152495549706	-0.195304356047673
-0.202097370045243	-0.133584598168791
-0.12803524755774	-0.0673733391674196
-0.0503658540273449	0.00251037776472443
0.0288177521455401	0.0752466127691673
0.107953665422055	0.149775155291925
0.186111707271841	0.224856281550767
0.26297725139351	0.299391159481672
0.33868417148951	0.372754164756036
0.413481310310309	0.444834052147621
0.487354672863167	0.515689070535013
0.559823694247572	0.585049496048378
0.630040237426336	0.652074557912966
0.697120050645875	0.715578016191148
0.760508285483781	0.774611580717466
0.820205436418137	0.829061378941537
0.876765380377693	0.879842701243163
0.931084199827124	0.92852459345602
0.984093277220957	0.97664312131948
1.03649663958262	1.02517633085828
1.088646219998	1.0744739813255
1.14058714556448	1.1245966357393
1.19227970878827	1.17584150336685
1.24400742569206	1.22924698640303
1.29692525567246	1.28693663166703
1.35351009003895	1.35211018146562
1.41744579159626	1.42835121531257
1.49247520689115	1.51799826135618
1.58010209778559	1.61972338285285
1.67657408973564	1.72595784442163
1.77012341565743	1.82113501790156
1.83983644877822	1.88186721888784
1.85751297826809	1.87995418267836
1.78608318944269	1.77869466235331
1.58934046034917	1.55577812836905
1.29360474706161	1.23834050273388
0.925196005654084	0.853517707456052
0.510434192200648	0.42844566454384
0.0756392627753724	-0.00973970399448373
-0.352868826547677	-0.43390247615065
-0.748770119694432	-0.816906729916389
-1.08574466059083	-1.13161654328343
-1.33747249316279	-1.3508959942435
-1.47763366133627	-1.45202648947301
-1.51580691089518	-1.47410661708018
-1.50220175473934	-1.44951298666594
-1.45816492124978	-1.39936939645662
-1.40047368505766	-1.34018793141188
-1.34016347326791	-1.28290668005657
-1.28306408093906	-1.2330818953453
-1.23123623295197	-1.19179541748963
-1.18449592566514	-1.15701824357101
-1.14150730911131	-1.12511569303111
-1.10034620657544	-1.09221269722481
-1.05876002385697	-1.05520634217672
-1.01439498821311	-1.01224796185965
-0.965117455363704	-0.962659067212703
-0.909447989125954	-0.906547147118977
-0.847050221922422	-0.844546421885832
-0.779120532632514	-0.777932142723689
-0.708474490755207	-0.708994390713026
-0.639201544063123	-0.641296456510005
-0.575925802408742	-0.579440647823114
-0.522871932794535	-0.528234588336634
-0.483002479863562	-0.491509265666872
-0.457435927950461	-0.47099097193267
-0.445254688870669	-0.465649461872658
-0.443741923330152	-0.471890353334331
-0.448991386848399	-0.484553203090531
-0.456683968594935	-0.498177483285766
-0.462739589846356	-0.507932631013107
-0.463655643379653	-0.50997564159736
-0.456583870040835	-0.501434487115712
-0.439349662843264	-0.480323937547549
-0.410541563283958	-0.445551677652234
-0.369655245338296	-0.39702014227001
-0.317196787343228	-0.335708934826116
-0.254611593392731	-0.26357264571595
-0.183971932548734	-0.183184509715096
-0.10754145151311	-0.0972631883106391
-0.0274561223418014	-0.00833223646925097
0.054369544931474	0.0813756679591707
0.13622021681369	0.169844317214334
0.216562832981247	0.255183599593667
0.294069415092955	0.335730184428364
0.367714486613254	0.41040883446963
0.436956858202021	0.479099881262674
0.501904197601085	0.542684018561963
0.563294161569476	0.602735590484785
0.622224035503417	0.661099863490755
0.679761551205049	0.719490031965091
0.736638961846499	0.779055152283253
0.793102836947197	0.839911281086664
0.848883928297383	0.900829528754058
0.903274531096146	0.959395242011726
0.95535266848255	1.01273018358944
1.00433839675002	1.05848571419798
1.04994947924104	1.09569907555018
1.09261117897814	1.12527003044669
1.13348009693207	1.15002263256049
1.17435601084554	1.17445940427722
1.21761240463847	1.20433155704071
1.26620369392383	1.24597206079128
1.32357752410852	1.30519672327209
1.39310080148566	1.38564984797249
1.4766370438757	1.48669625753461
1.5722415958266	1.60129242742823
1.67149795554167	1.71454486697537
1.75761730258527	1.80373911103327
1.80568824328618	1.84052164684679
1.78764015331571	1.79595588965918
1.64900396798157	1.62811893781202
1.39742997050973	1.35047024419981
1.05973385467036	0.990929366583479
0.662731314233671	0.57741586272399
0.233238042969835	0.137849290382292
-0.201930265350954	-0.299850792680662
-0.615957916958509	-0.707764828703922
-0.98202921808264	-1.05797325992653
-1.27332847495316	-1.32255652858755
-1.46303999379988	-1.47359507692601
-1.5333557297336	-1.51745383905925
-1.532724323879	-1.50489595873736
-1.49331326630637	-1.46009181400091
-1.43633093508526	-1.4029102315561
-1.37683085158066	-1.34687845332467
-1.32331812381138	-1.29925328868767
-1.27881531700198	-1.26222963104817
-1.24250641654659	-1.23437202875017
-1.21132701504915	-1.21179995690472
-1.18120978582006	-1.18921791004386
-1.14799916337648	-1.16107885653564
-1.10820454385312	-1.12289826450885
-1.05966987074302	-1.07235024426821
-1.00202118792536	-1.00970821619229
-0.936701542639999	-0.937550959969236
-0.866563611928307	-0.860002003979911
-0.795195718461184	-0.78182675611833
-0.726254702504899	-0.707618650039311
-0.662984349123645	-0.641181156354095
-0.607914394602842	-0.585122034705942
-0.562665407399299	-0.540671488390012
-0.527837063938533	-0.507737467442124
-0.50299110038475	-0.485106534598345
-0.486726924482261	-0.470599825794873
-0.476862040550378	-0.461140527058063
-0.470739633265073	-0.452959119547014
-0.465624174528167	-0.442164008754526
-0.459072371502964	-0.425621899780062
-0.449175306308975	-0.40179181709076
-0.434636479552031	-0.371023224361343
-0.414692810589724	-0.33508281321499
-0.388904711668856	-0.296179183111422
-0.356893465643047	-0.255949455621946
-0.318152030105182	-0.214739555782896
-0.2720469221312	-0.171444864968268
-0.218056153907706	-0.124042746753082
-0.156154365841119	-0.0705365614716281
-0.0871545008275112	-0.0098031644400588
-0.0128116357660817	0.0579794271476124
0.064441255283508	0.131363615827704
0.142084920071014	0.208012604661068
0.218183552603463	0.285321620126702
0.291822899868949	0.36112344885412
0.36311685909379	0.434186979096692
0.432797854630805	0.50422585400726
0.501600594026326	0.571454004620711
0.569730398734522	0.636009258111501
0.636670893975916	0.697536839904774
0.701410356441829	0.755125902667498
0.762945919730123	0.807666710771595
0.820795577265928	0.85445609232877
0.875267513246237	0.895715584400123
0.927356422332333	0.932720013418254
0.978315278378864	0.967466901771
1.029155007709	1.00209475900226
1.08034226714621	1.03832493127705
1.13178456721059	1.07715676899247
1.18308366001389	1.11900604600228
1.2340598593472	1.16428048547716
1.28548962065173	1.2140749713141
1.33973980503737	1.27054833721405
1.40073812827912	1.33660234831348
1.47281282090772	1.41461760898914
1.55834530194392	1.50429463721717
1.65467056508825	1.60001533220831
1.75114478894049	1.68853323649705
1.82767188633436	1.74818285840365
1.85601946686074	1.75086762661281
1.78143919082981	1.65407676273107
1.57599052031857	1.42848622759425
1.2671116916993	1.10244711255546
0.882240941344333	0.704310508967791
0.448816505625964	0.26242750818433
-0.00572337908349655	-0.194850798441823
-0.453940476411742	-0.639173319557575
-0.868396549986466	-1.04218896380983
-1.22165336343536	-1.37554663984549
-1.48627268038612	-1.61089525631147
-1.63481626446643	-1.72361872003313
-1.67465716051323	-1.74852463689985
-1.65411863293473	-1.71906461446011
-1.59861890792772	-1.6591074899755
-1.52891793808651	-1.5878088951446
-1.45898557949105	-1.51788882326676
-1.39598488418162	-1.45574945767158
-1.34157749401449	-1.40271120805646
-1.29376480514437	-1.35663366156729
-1.24870811305575	-1.31343634853701
-1.20222805571618	-1.26834495775768
-1.15081644465221	-1.21691772010725
-1.09215168967299	-1.15595367232828
-1.02529759281094	-1.084265904972
-0.95075171707148	-1.00309209636512
-0.870368320511326	-0.915849417624521
-0.787126202249672	-0.82722610261643
-0.704761073975759	-0.742030506542685
-0.627317787649226	-0.664337749240339
-0.55863103813491	-0.597108809690603
-0.501732909960512	-0.542088947541733
-0.458296159206777	-0.499807170312569
-0.42833683870539	-0.469664498493308
-0.41031887859806	-0.450114201456939
-0.401575481755627	-0.438892996179272
-0.39885458936435	-0.433291517210026
-0.398824536484825	-0.430432574272026
-0.398407812920424	-0.427467942278151
-0.394874948953081	-0.42162906112203
-0.385767807124011	-0.410204684746611
-0.368828984176181	-0.390582512520218
-0.342084094963332	-0.360424883882428
-0.304107183884275	-0.318027762108671
-0.254402475638853	-0.262818900163448
-0.193729630881169	-0.195730157533037
-0.124120959413013	-0.11915110006033
-0.0484614386230879	-0.0363760120652793
0.0302516955755797	0.0492604960014903
0.109666321059254	0.135149060033422
0.188502845048572	0.219722341088475
0.266485790493987	0.3022783484835
0.343867743905862	0.382528058352274
0.420797009524992	0.460164264338688
0.49684909777818	0.534677841372206
0.570953908973271	0.605494865264035
0.641723839789563	0.672329427916971
0.707987366913428	0.735452609335134
0.769271975175213	0.795611576423787
0.826024117532524	0.85363580188067
0.879466369617487	0.910011419867594
0.931150301847656	0.964686489559673
0.982416086405627	1.01718959179106
1.03405002103664	1.0670432102023
1.0863858795559	1.11443561974793
1.13990069879688	1.16100823446388
1.19601136025365	1.21038536052348
1.25750673250452	1.26793648429573
1.32806266443081	1.33934778494129
1.41054290492425	1.42796877933922
1.5042635524437	1.53155130004753
1.60199856114116	1.63947602289894
1.68798656944578	1.73170930932186
1.738278538157	1.78054367431094
1.72327356989612	1.75825985566785
1.59016555085243	1.6154991844092
1.34856648031652	1.36115453844983
1.02416362877689	1.02310591105901
0.642644266722059	0.629233295505977
0.229695664640514	0.207416685060005
-0.188994906979241	-0.214463927009651
-0.587740177648703	-0.608528547433731
-0.940852876879372	-0.946897182942978
-1.22264573418275	-1.20168984026813
-1.40743147907032	-1.34502652613994
-1.47770005111819	-1.38359138277871
-1.47535928744996	-1.36331717550889
-1.42962217243088	-1.30683601798825
-1.36126242227991	-1.23346553997202
-1.2861739468005	-1.15732131680513
-1.21437397479868	-1.08695394519189
-1.15039122687542	-1.02588275514582
-1.09446876794537	-0.973553925550949
-1.04402534360022	-0.926448103703427
-0.99502708014752	-0.879326501891397
-0.943171726619463	-0.826680298184755
-0.884900961833753	-0.764241965045819
-0.818231653263927	-0.690213692444416
-0.743308782151739	-0.605852682651677
-0.662521440097959	-0.515258577964758
-0.580088127785218	-0.424539988266284
-0.501217516505268	-0.340709140772764
-0.431120670254731	-0.270554016082981
-0.374138462934426	-0.219605015457666
-0.333136838058112	-0.191266333903842
-0.309205257278529	-0.18616556955666
-0.301576982801207	-0.20181135653972
-0.307672881970176	-0.232744630045758
-0.3232904506812	-0.271307805559811
-0.343055529891032	-0.308905957990215
-0.361168550897522	-0.337482047979687
-0.372286342411609	-0.350917794500887
-0.37230897109906	-0.346060347861316
-0.358901442397425	-0.323050646786299
-0.33165455817131	-0.284797439858667
-0.291865312565468	-0.235793029981675
-0.241994754551544	-0.180738319197334
-0.184942639508825	-0.123465893885617
-0.12333761660664	-0.0663960558283189
-0.0590175322030102	-0.0104486370444971
0.00719699670225351	0.0447624498345742
0.075386471974304	0.100496256890636
0.146113293418934	0.158240663274432
0.219873264767746	0.219018819641978
0.29665451486717	0.282918910076014
0.375765032843841	0.34910697206176
0.455946482436031	0.416320201679552
0.535688883229908	0.483518625310759
0.6136188929534	0.55029544259641
0.688804287047423	0.616837409055293
0.760855417289711	0.683536205691004
0.829827485549538	0.750491337280077
0.896014809408346	0.817139401873316
0.959709870820602	0.882194399227025
1.02095563520961	0.943931561084676
1.07939280599215	1.00072046066027
1.13439391214352	1.05166663431761
1.18559525671291	1.09722356221656
1.23369862735126	1.13965477164886
1.28116822838641	1.18317446931092
1.33237652727314	1.23353673012616
1.39285549722244	1.29686828747505
1.46749636970833	1.37764893726982
1.55781475781164	1.47593648303865
1.65880820736838	1.58436718045032
1.75644856547891	1.68605305505235
1.82719171651091	1.75482583400768
1.84068826652286	1.75894240276062
1.76000555665051	1.66251521096235
1.55100272528811	1.4400463782633
1.24114950076165	1.11958636671538
0.857915611397124	0.729185638370474
0.428770785520513	0.296894655280484
-0.0188152485421925	-0.149236120502699
-0.457372762465003	-0.581156226927178
-0.85943202792193	-0.970815201941058
-1.19752331658698	-1.29016258349245
-1.44417690013418	-1.51114790952944
-1.57192305023752	-1.61083842819219
-1.59745846154483	-1.63302852304023
-1.57218759622762	-1.61102685631921
-1.51881127480887	-1.56511178001336
-1.4550365889692	-1.51018508781464
-1.39231468579708	-1.455131792845
-1.33627682919892	-1.40366526927253
-1.2880705246975	-1.35592569255458
-1.24593314047573	-1.31019986010325
-1.20662130828886	-1.26424212977749
-1.16652926694653	-1.21598648395985
-1.12248611661279	-1.16376948329408
-1.07227634134519	-1.10629597608485
-1.01489506099161	-1.04263764060867
-0.950591872230165	-0.972489246970579
-0.880797024092654	-0.896637305816263
-0.80795379463841	-0.817325591177147
-0.735235443480512	-0.738187099053059
-0.666162583497354	-0.663675168963959
-0.604156086907831	-0.598182914366702
-0.552077523779853	-0.545114648031816
-0.511828807748686	-0.506176825455955
-0.484060286638568	-0.481085226864638
-0.468034261187283	-0.46773801465012
-0.461681853852623	-0.462785080986197
-0.461844382948321	-0.462408802210953
-0.464657082065137	-0.463005110969157
-0.466033838489889	-0.461503593171254
-0.462215744953566	-0.455348500893601
-0.450267118439805	-0.442398485368627
-0.428333520852007	-0.420952592536996
-0.395594326872576	-0.389886844922237
-0.352052306194927	-0.348788144907191
-0.298328731232907	-0.297955182324278
-0.235486794852249	-0.238174481323827
-0.164857869659513	-0.170360599660178
-0.0879194515762834	-0.0953127652097728
-0.00624775664874066	-0.0137708311043057
0.0785439897880533	0.0733199573572313
0.164924169154884	0.164576677070207
0.25154003475958	0.258128518063491
0.337203516571631	0.351750536058135
0.420773298336832	0.443143779698153
0.501080527232116	0.53028055726539
0.577027881159345	0.611671078910153
0.647832248712077	0.686451709881637
0.713276912401011	0.754324734812733
0.773819586092699	0.815469724372311
0.830461178734146	0.870507776533885
0.884430815885363	0.920487246175582
0.936850471450897	0.966772209147195
0.988503532235675	1.01082240044288
1.03974856178712	1.05403312901565
1.09059288112731	1.09781054923625
1.1409927015726	1.14386874820486
1.19141816541732	1.1945010756395
1.24350199041257	1.2525803945609
1.30036784136376	1.32122962809002
1.36620278072123	1.40314915876906
1.44479941527537	1.49945763414336
1.53709812745518	1.60784039457799
1.63821997381954	1.72018381928409
1.73502722096041	1.82067118569834
1.80555991474362	1.88577704221624
1.8214931564858	1.88725899329923
1.75017898910144	1.79251542620977
1.55787569740923	1.57967749255059
1.27025715822859	1.27545452704532
0.912997248378959	0.906555864417611
0.511769844679743	0.499690839391088
0.0922488239503691	0.0815687866893921
-0.31989193698974	-0.321100958963838
-0.698978561321164	-0.681609062844964
-1.01933717222448	-0.973246190230351
-1.25529389288026	-1.16930300639636
-1.3811748464691	-1.24989118139247
-1.41071847853979	-1.26020903222449
-1.39445157489211	-1.23263308217279
-1.35350674737427	-1.1878512216667
-1.30391412975941	-1.14078504396455
-1.25557586806148	-1.09997173957614
-1.21302320463622	-1.06859809698526
-1.17704917261412	-1.04624027612084
-1.14635479675499	-1.03046949024762
-1.11870154253722	-1.01791036132455
-1.09148126197323	-1.00481559612
-1.06192728616037	-0.9873969499124
-1.02729301782707	-0.962105885111597
-0.985213377737476	-0.926025392484513
-0.934261765479386	-0.87744106790453
-0.874521399407535	-0.816479384309237
-0.807897838470759	-0.745560868321855
-0.738007698054213	-0.669424268552849
-0.669640260446425	-0.594574268119489
-0.607890077727754	-0.528160237913666
-0.557157802425318	-0.476546013159886
-0.520282362629579	-0.443979029620947
-0.49803806786041	-0.431701021733314
-0.489114880365878	-0.437696271238469
-0.490545059305076	-0.457173248894233
-0.498389804621178	-0.483694181794201
-0.508455287378437	-0.510570488670298
-0.516849568931978	-0.532055747748806
-0.52028148474258	-0.54405038748673
-0.5161505979155	-0.544258727568004
-0.502550976353061	-0.531880206023148
-0.478278879133253	-0.507040704654577
-0.442878462664558	-0.470323831169757
-0.396688838848605	-0.422644991921225
-0.340800540541664	-0.365371178557144
-0.276863843700104	-0.300406617305733
-0.20678846645415	-0.230045229173192
-0.132427008189432	-0.156606231011502
-0.0553352121986248	-0.0820127617146469
0.0233089382858864	-0.00748128696245487
0.102598925324967	0.0665411102655044
0.181695356277356	0.140113066297727
0.259692211562982	0.213347321744587
0.335665774990586	0.286128033582384
0.408878385331185	0.358190018233672
0.479008114389968	0.42936795778392
0.546249574648249	0.499659428326075
0.611200076273833	0.569010705570522
0.674589307736895	0.637069443074445
0.736976131572534	0.703155420527702
0.79851517483591	0.766472795078585
0.858859224128014	0.826355750788529
0.917231319952759	0.882296907153025
0.972670592916003	0.933747519148713
1.02438697221676	0.979982310999848
1.07208063112175	1.02032432212764
1.11609026245001	1.05468370214466
1.15734260363938	1.08409161272217
1.19720470469805	1.11096299644914
1.23741766862301	1.13904144849155
1.28024885323381	1.17308259661389
1.32876581177127	1.2182673535812
1.38685235549251	1.27926472573534
1.45846226997177	1.3589057114145
1.54574241932582	1.45643703382224
1.64614742821833	1.56537124615817
1.74937146974772	1.67142688395974
1.83552874389383	1.75172931486224
1.87617043172307	1.77666484864459
1.80384865870995	1.70048359911993
1.60459893187367	1.49139902844977
1.30499463951884	1.1785999034898
0.931609169950074	0.79127499109575
0.511015911471973	0.358613058123313
0.0697882523891507	-0.0901971285717992
-0.365500418993781	-0.525966802133879
-0.768276714372213	-0.919507195707217
-1.11196724544153	-1.24162954243611
-1.36999862389714	-1.46314507546484
-1.5157974614344	-1.56080228739591
-1.55559444333675	-1.57437065911366
-1.53569233689059	-1.5387139045034
-1.48119559639262	-1.47867276891341
-1.41262574722868	-1.41277970910653
-1.34387692169366	-1.35193594316214
-1.28230892682789	-1.30035529726287
-1.23009705690477	-1.25752483541337
-1.18596714804206	-1.22012554208641
-1.14673276627163	-1.18352343689144
-1.1084217880747	-1.14294296201158
-1.06707733962339	-1.09450941874478
-1.01941602010568	-1.03610027713701
-0.963448233524079	-0.967758115326729
-0.898987142051566	-0.891543334543132
-0.827835801227669	-0.810976863353867
-0.75350910324618	-0.730364484022673
-0.680565866284271	-0.65422289816619
-0.61378054124135	-0.58683295709229
-0.55735220454507	-0.531820087424946
-0.514265748749292	-0.491674469130604
-0.485910609591351	-0.467285473505774
-0.472016460986639	-0.457741589374148
-0.470824728167469	-0.460539289615959
-0.47936076973558	-0.472050588894625
-0.493762553045955	-0.488065051195713
-0.509681544477644	-0.504353184804256
-0.522734283772066	-0.517130547931871
-0.528943238451767	-0.523242455404908
-0.525114517366094	-0.520085017983879
-0.509132986625786	-0.505526330916749
-0.480168517445614	-0.47810552384873
-0.438751334576554	-0.437452002657552
-0.386642563567793	-0.384602305647269
-0.326469025106788	-0.321998560263353
-0.261162301738957	-0.253094472383867
-0.193325150963753	-0.181610084378786
-0.124742292880634	-0.110665649294906
-0.0562229222954659	-0.0420750863592211
0.0122226130229316	0.0239800836766909
0.081020501733441	0.0887518779217807
0.150636906954053	0.15423028491068
0.221244518313937	0.222214960738153
0.292521589907823	0.293505594781093
0.363627083611707	0.367486929553341
0.433372278236603	0.442267178175237
0.500543033040904	0.515336801893137
0.564246588354276	0.584462522278377
0.624167471705067	0.648426242774344
0.680670522215157	0.707305093042949
0.734725188848738	0.76219456796122
0.787654925356327	0.814562042287613
0.840738431079539	0.865592108172252
0.894749887354935	0.915864091477699
0.949640613607924	0.965474022252332
1.00457611055056	1.01440799515299
1.05837487361074	1.06289988379655
1.11020783734392	1.11166615379661
1.16032316686645	1.16205393809551
1.21055083196071	1.21613516080292
1.2643508149301	1.27661698690011
1.32615348651332	1.34623742604019
1.39978318748327	1.42642701511677
1.48599894446936	1.51531474188279
1.57963690009833	1.60546167522105
1.66734457033671	1.6821815411065
1.72720197362255	1.72369761033988
1.73134216883681	1.70414181483781
1.64285524259021	1.58638810784418
1.43542577646198	1.35985309460103
1.13561932014686	1.05032320207091
0.770001423339562	0.683584857216338
0.365137635734802	0.285424486999847
-0.0524064929727001	-0.118371481616031
-0.456065413088224	-0.502016621668767
-0.819273574917052	-0.839724506195828
-1.11546542876446	-1.10570870823469
-1.31807542493574	-1.27418280082281
-1.40618032213621	-1.33911970730693
-1.41793825233176	-1.34114001750353
-1.3838179841052	-1.30070886382346
-1.32494223199721	-1.23677904042794
-1.25800507068379	-1.16468509244728
-1.19412140993586	-1.09547607741633
-1.13902897882888	-1.03599247431289
-1.09404111921171	-0.989152571245131
-1.05729515283294	-0.954310184451865
-1.02503999921655	-0.927854334912751
-0.99285420936963	-0.904240049348581
-0.956728473131704	-0.87742848554254
-0.913919996417565	-0.84246328498073
-0.863467177381825	-0.79671890667962
-0.806290003725947	-0.740447277216911
-0.744887506770738	-0.676640469605796
-0.682744877508759	-0.610452899809148
-0.623653886279485	-0.548270584875472
-0.571169780986503	-0.496432209450251
-0.528285161973284	-0.459851378427629
-0.497196245510325	-0.440974259757133
-0.479009996477904	-0.439406479958342
-0.473421630337842	-0.452250210322629
-0.47856064302614	-0.474869485838414
-0.491185786427424	-0.501763618292855
-0.50721994020202	-0.527454590183182
-0.522413571743786	-0.547336277001451
-0.53289468154498	-0.558250412173923
-0.535516301324262	-0.558551493478114
-0.528058060999118	-0.547657732933164
-0.50934054175432	-0.525432146027332
-0.479223375694529	-0.491868618080688
-0.438446195037245	-0.447252963490552
-0.388364357312444	-0.39257049618743
-0.330690081888298	-0.329773910853867
-0.267314318992367	-0.26164529890636
-0.20019890335847	-0.19123363106361
-0.131254381952335	-0.121102541061122
-0.0621438106736175	-0.0527783932554913
0.00595972685827828	0.0133606837327708
0.0725879161205667	0.077836370174832
0.138039895076719	0.141669528998858
0.203188703709524	0.205990925363987
0.269092185680273	0.271774810518305
0.336581175299735	0.33970432870484
0.405958297268662	0.410057515853906
0.47684230835936	0.482552479082087
0.548141383279873	0.556223002211059
0.618186151473822	0.629458729402962
0.685092003961883	0.700311065978002
0.747321620039143	0.767021098018045
0.804243868066343	0.828565771286408
0.856399915941979	0.884930377817872
0.905322265992687	0.936917298410685
0.952991238106699	0.985605241279785
1.00114970574281	1.03180621939556
1.0507313620763	1.0758558083235
1.10163335833727	1.11786644580038
1.15299102990278	1.15832076447714
1.20395189223774	1.19868281150944
1.25470392500044	1.2417681063299
1.30731048814167	1.29178649223259
1.36586000791173	1.35390073826514
1.43555989685572	1.433017303568
1.52064853390973	1.5316352593093
1.62137823127292	1.64697563643508
1.73082107836365	1.76821612517515
1.83269482197178	1.8751313858813
1.90153827075342	1.93940456775265
1.895661619726	1.9272491390649
1.75944649810124	1.79052504198489
1.51167791224664	1.54217468971085
1.17808976553081	1.2083871346455
0.784415961322353	0.81535142919161
0.356390402989879	0.389256625751912
-0.0802530060980041	-0.0437082232708429
-0.49978036257269	-0.457354065473911
-0.876457763065569	-0.825491848454545
-1.18455130420803	-1.12193251981
-1.39832708263148	-1.32048702713753
-1.49643693184217	-1.40186596457353
-1.51590752238457	-1.41242136572137
-1.48918657479143	-1.38407458962352
-1.43834217411587	-1.33707711974507
