# Supplementary material for: A multiwavelength photoplethysmography dataset with blood pressure and heart rate reference measurements
Source: Data Brief. 2025 Nov 14;63:112284. doi: 10.1016/j.dib.2025.112284 (PMC12682042; doi:10.1016/j.dib.2025.112284)
Supplement: Supplementary file 1 [file mmc1.zip › ppg_csv/ppg_subject_117.csv]

IR_PPG	Red_PPG
-1.82338883683131	-1.67063093707274
-1.74520181464089	-1.57963375183515
-1.64197978495471	-1.47255551393196
-1.51966678835221	-1.35332247256412
-1.38420686541286	-1.22586087693252
-1.24154405671609	-1.09409697623809
-1.09762240284137	-0.961957019681758
-0.958385944368123	-0.833367256464432
-0.829778721875813	-0.712253935787032
-0.717744775943887	-0.602543306850479
-0.630444405948174	-0.508161618855691
-0.56516044645917	-0.433035121003587
-0.514632272097716	-0.384474473698764
-0.474742481356387	-0.350067414429882
-0.441569084103834	-0.324817526032285
-0.411696616726269	-0.303851858328275
-0.382253558619454	-0.282988457104029
-0.350850718902207	-0.25893530097092
-0.315580994719623	-0.22921622511465
-0.275137550265574	-0.192135319497219
-0.228975612677606	-0.146963747988131
-0.177389732697751	-0.0942338377217256
-0.121403817845675	-0.035842969828266
-0.0624788613069564	0.0252550786772522
-0.00216048203691923	0.0857507375209324
0.0582322384337863	0.142874078328857
0.117872135699675	0.195131201516928
0.176637742314361	0.242550440380508
0.23514106472207	0.286395502109809
0.294426737211689	0.328572333022688
0.355448490499665	0.371039122776228
0.418611273275409	0.415406229597308
0.483573951439687	0.462709571044373
0.549309293836894	0.513310561806591
0.614326434103123	0.566905609240452
0.676977462518645	0.622587755372575
0.735802255593183	0.678919016121828
0.78988024037135	0.73407675273173
0.839125754921242	0.786210473075427
0.884377368214386	0.833991911571226
0.927137416816798	0.877102555033235
0.969045220859623	0.91635483171929
1.01134253841692	0.953294376803783
1.054517441853	0.989393102951578
1.09818913827701	1.02525839125011
1.14124500285527	1.06039191803257
1.18219245283151	1.09367609115734
1.21959558696297	1.12417323020869
1.25244287005156	1.15159901380824
1.28037304574603	1.17622584661773
1.30373861584842	1.19850899780079
1.32351216487847	1.21888477070866
1.34112123343654	1.23791848479746
1.35832225042335	1.25662468045108
1.37713313901988	1.27666825877072
1.39969394396866	1.30015891759384
1.42779225462571	1.32880680913678
1.46181013512022	1.36247859314189
1.49915599825137	1.39761423739873
1.53272192816893	1.42615031885753
1.55019850997844	1.4354301858018
1.53491747459091	1.40458929548447
1.44775995530903	1.29062283634573
1.27216760828872	1.09937228150992
1.02441887461412	0.845845922115454
0.720792195369381	0.545052049300764
0.377566011638671	0.211998954204281
0.0110187645061405	-0.138305072035566
-0.362571104944055	-0.490851738280348
-0.726925155627759	-0.830632753391635
-1.06576494646082	-1.142639826231
-1.36281203635907	-1.41186466566001
-1.60178798423837	-1.62329898054023
-1.76641434901455	-1.76193447973324
-1.84277849485065	-1.8173954189074
-1.86486591869456	-1.82362382160577
-1.85965834075784	-1.80484724543093
-1.8418971161319	-1.77562066233389
-1.82060217351221	-1.74513276604617
-1.79901219401888	-1.71722068978928
-1.77578009809242	-1.69131429993684
-1.74667074737267	-1.66366353224834
-1.70625250740594	-1.62853985774748
-1.64939767193338	-1.57422605946786
-1.56504708152724	-1.49110500667961
-1.46185242174155	-1.38669199503687
-1.34477634740258	-1.26635514918871
-1.21878151333658	-1.1354625937842
-1.08883057436983	-0.999382453472419
-0.959886185328592	-0.863482852902435
-0.836911001039134	-0.733131916723322
-0.724867676327722	-0.613697769584152
-0.628718866020623	-0.510548536134
-0.556540929224182	-0.429052341021937
-0.50107063529413	-0.376812306382616
-0.458581510641106	-0.341144346594902
-0.424708353084569	-0.315804892888765
-0.395124714003699	-0.294638391944113
-0.366029835369616	-0.27261333678634
-0.33453186410919	-0.246486656442211
-0.29887541306209	-0.214943615807283
-0.258429964261294	-0.178196246086524
-0.213450038907674	-0.137201604568728
-0.164680037841597	-0.0928814983869373
-0.112964258717238	-0.0457721004148168
-0.059029444688701	0.00380057549726213
-0.00347573242342525	0.0553240345338056
0.0530995369254988	0.107832897359758
0.109958052694829	0.1599211949579
0.166186955893896	0.210032547664486
0.220846271845818	0.256895569902187
0.273235416937352	0.299866019154093
0.323127284320513	0.339048037632905
0.370853012427305	0.375246625962746
0.417239955985675	0.409784089501782
0.463454627885854	0.444220448248927
0.51076222391167	0.480096901669065
0.560185200087441	0.518757335876831
0.612106443217961	0.561133138263359
0.666019561750579	0.607334242645584
0.720658073711554	0.656190818755551
0.774461683639564	0.705219876331998
0.826090919011599	0.751342369721286
0.874775229433255	0.792143075410539
0.920452283668701	0.826997271409757
0.963674617326442	0.857360999679286
1.00527597988379	0.886050355528067
1.04592302883767	0.91600891306968
1.08577948831155	0.949257520385736
1.12443699604211	0.986357524903659
1.16108748800213	1.026332581794
1.19483085240637	1.06698788244227
1.22504674396167	1.10565038599562
1.25182462330567	1.14023125737526
1.27639204254901	1.17026148418453
1.3012903877469	1.19739912382836
1.3299672776341	1.22503268180911
1.36563376978388	1.25691103837475
1.40952165553561	1.29503780729553
1.45895424691192	1.33737990004559
1.50586607537177	1.37618086547306
1.53644238872671	1.39759561912366
1.53233265219846	1.38167071510435
1.46093516742719	1.28533129395461
1.30212195626735	1.11088402802885
1.07091585581014	0.872593063732313
0.782339703146755	0.584722547470257
0.451416335368391	0.261536625647922
0.0931685895662389	-0.0827005553294447
-0.277380697168506	-0.433724849056598
-0.64520868774465	-0.777272109128292
-0.995292545071	-1.09907818913928
-1.31260943205636	-1.38487894268432
-1.58213651160954	-1.62041022335816
-1.78885094663934	-1.79140788475556
-1.91772990005457	-1.88360778047127
-1.97144842927695	-1.90933354381272
-1.99687836178235	-1.90931731877019
-2.00552389182643	-1.89436960899057
-2.00468223533683	-1.87159452780609
-1.9971987833519	-1.84423986198848
-1.98199874088956	-1.81214722355797
-1.95516663560272	-1.77252034989616
-1.91138431262383	-1.71516028997017
-1.84097755265221	-1.63039773167351
-1.73992418121788	-1.52542442665066
-1.61702990191108	-1.40491030702227
-1.4781535211372	-1.27352530490902
-1.32915384530165	-1.13593935243156
-1.17588968080982	-0.996822381710552
-1.02421983406711	-0.860844324866661
-0.880003111478917	-0.732675114020548
-0.749098319450645	-0.616984681292874
-0.63736426438769	-0.518442958804301
-0.553523595235116	-0.441719878675489
-0.494958458781087	-0.393713678557465
-0.4520097512999	-0.359215836297103
-0.417794471217702	-0.331741794606009
-0.38569451072776	-0.305590613128254
-0.350668366775856	-0.27671448834065
-0.310017280673314	-0.243111347636621
-0.263404250216602	-0.204554574664
-0.212229189506003	-0.161770871697741
-0.158716470936065	-0.115551290101932
-0.105082812659914	-0.0662445790487555
-0.052986450258483	-0.0137783063391692
-0.00328752396016123	0.0419443070951818
0.0439849389850394	0.100579926328971
0.08959634770902	0.161052547599119
0.134998103069041	0.221574558616795
0.182005292797591	0.280048121537273
0.232220575665782	0.334722797524839
0.286424162166554	0.384813261568321
0.344239566576799	0.430770668329759
0.404217228923733	0.47399130289542
0.464236921042193	0.51602824583036
0.522055489703559	0.55777714969193
0.575894536493059	0.599154983112438
0.624950448067956	0.639403473232999
0.669618992616824	0.677758699737279
0.711281970092766	0.71405208508908
0.751738287871447	0.748876841217051
0.792531420617061	0.783252115326162
0.834441520217032	0.818029156136047
0.877332702636084	0.853381910520057
0.920353837503424	0.888631206671997
0.962302416634678	0.922454270723857
1.0019779351146	0.953399198988342
1.03849304149024	0.980527962279157
1.07153349082284	1.00389679181791
1.10150516710733	1.02459448796979
1.12949775088541	1.04431572277118
1.15704531893556	1.06477405539567
1.18572453684858	1.08728727017156
1.21667899071932	1.11258066884606
1.25022483709171	1.14068419667187
1.28571860155894	1.17090324438889
1.32179477114178	1.20194606400046
1.35695278279744	1.23232214228799
1.39029858011642	1.26102734776463
1.42212033266889	1.28826554210591
1.45402341980334	1.31576516492759
1.48845934660861	1.34630897411164
1.52756887281272	1.38232192692056
1.57142747047846	1.42373238398426
1.61608037310526	1.46574007097035
1.65208927033501	1.49735255288903
1.66440522458223	1.5015072137183
1.63108294222151	1.44468287973743
1.51456535229649	1.29974774946881
1.32027974849974	1.08132472803858
1.06218313419423	0.804036720572886
0.754232512742943	0.482506632197884
0.410384887508856	0.131357368039717
0.0445972618549499	-0.234788166775469
-0.329173360855795	-0.601307067121524
-0.696969977260399	-0.953576427872304
-1.04483558399588	-1.27697334390166
-1.35881317769926	-1.55687491008345
-1.62494575500757	-1.77865822129151
-1.82927631255781	-1.92770037239972
-1.95784784698701	-1.99262619936889
-2.01413225195257	-2.01697967969635
-2.04794766876088	-2.02471717604087
-2.06839704841904	-2.02382406308854
-2.08045478812515	-2.01745204267775
-2.08557826864153	-2.00501157088617
-2.08249580800903	-1.9835942888095
-2.06787120577653	-1.9491785669148
-2.03695771280059	-1.89255106226621
-1.98450232903846	-1.806824495565
-1.89624906399726	-1.69925708811439
-1.78095338875753	-1.57450435543406
-1.64548040796999	-1.4372218130437
-1.49669522628533	-1.29206497646299
-1.34146294835425	-1.14368936121162
-1.18664867882746	-0.996750482809259
-1.03911752235566	-0.8559038567756
-0.90573458358955	-0.725804998630323
-0.793364967179826	-0.611109423893112
-0.711523796369908	-0.51647264808365
-0.657847040008472	-0.449446858428347
-0.622282982522869	-0.406930007297506
-0.597101838039246	-0.379473812030083
-0.574752786202199	-0.36062580591338
-0.549308624472567	-0.344070451175403
-0.5173436094884	-0.324511240669539
-0.478062280897118	-0.298263599141469
-0.432762085909731	-0.263639048036484
-0.383942479889498	-0.221092211444362
-0.334360357652351	-0.172912171805288
-0.286212126060902	-0.122307742938778
-0.240571596607454	-0.0721494171528047
-0.197200081094957	-0.0239903180043986
-0.154774296246068	0.0221311144294098
-0.111424696311173	0.0671396495801675
-0.0653956431280805	0.112083465403612
-0.0156579532558391	0.157482916427136
0.0376962884681738	0.203132463029218
0.0934471821781556	0.248410015829553
0.149702749674292	0.292874062943637
0.204673231695931	0.336744780103631
0.257394554022824	0.380964093076061
0.308004738832036	0.426763975939886
0.35745373659233	0.474940675787653
0.406927752829795	0.525287220611327
0.457374977492324	0.576546821418951
0.509288795091626	0.626892897973067
0.562658865388144	0.674668631767798
0.616989985799754	0.718998312047678
0.671440333782908	0.75997835356503
0.725123170095748	0.798393190931673
0.777426220543094	0.835165842715764
0.828130936629038	0.870896612998577
0.877287821610182	0.905696476506921
0.924981017900967	0.939303846303316
0.9711384395402	0.97139821465089
1.01550755387405	1.00194882040199
1.05781979907129	1.03135612833734
1.09802783275689	1.06023665734686
1.13640481048125	1.08897126429532
1.17337738472236	1.11733094376728
1.20921351819041	1.14447698869764
1.24385652415323	1.16941597759461
1.27708789294063	1.19169409899448
1.3089613044598	1.21195382749847
1.34029801225215	1.23205697925773
1.37295228263394	1.2546989873918
1.40954960904735	1.28262053899118
1.45248037092155	1.31753440996178
1.50223161156785	1.35884442150324
1.55561269616153	1.40237018905689
1.60461054278687	1.43952103756292
1.6364098116977	1.45742966162645
1.63483838227505	1.43874846076383
1.57394158693853	1.34722268513732
1.43553015403913	1.18528331418636
1.23217015454512	0.965120784559064
0.976427659424763	0.698925532903534
0.680868739646333	0.398887995867883
0.358059466178092	0.0771986101002225
0.0205659099883067	-0.253952187751338
-0.319045857954757	-0.582373961038687
-0.648209766682834	-0.895876273113714
-0.954359745227658	-1.18226868732831
-1.22492972262096	-1.42936076703436
-1.44735362789448	-1.62496207558376
-1.60906539007995	-1.7568821763284
-1.69653767646522	-1.81537887128093
-1.73950135542396	-1.83149733772762
-1.76017387970294	-1.82556487469931
-1.76627137964178	-1.80732089223339
-1.76125238001396	-1.78254129828725
-1.74508085142497	-1.75294886312575
-1.71571215263776	-1.71678441284843
-1.67061997090431	-1.66984314329578
-1.60788018420984	-1.59541014946144
-1.51940007153305	-1.49950492476107
-1.41399469969794	-1.38682376661445
-1.296040503879	-1.26206297244134
-1.16991391925072	-1.1299188396615
-1.03999138098757	-0.995087665694723
-0.910649324264056	-0.862265747960763
-0.786264184254651	-0.736149383879392
-0.671212396133845	-0.62143487087038
-0.569870395076125	-0.522818506353497
-0.489242168236866	-0.444996587748513
-0.431776170037297	-0.395219519895009
-0.392265251926766	-0.360193159228195
-0.365826060398014	-0.335214534675452
-0.34671799242265	-0.316408149197298
-0.329597480055237	-0.300921699584975
-0.310565250009982	-0.286606702807601
-0.287726777119161	-0.271579455163363
-0.261118405459484	-0.253964028741917
-0.232048684876802	-0.231930942220978
-0.202099912494266	-0.203967867436741
-0.172185227662988	-0.169199573341914
-0.142040995331574	-0.127575377166869
-0.110330426025002	-0.0798678750273332
-0.0752783485394962	-0.027553432989276
-0.0355060422673182	0.0273898344427049
0.00937660210381626	0.0828147317303475
0.0586690228359027	0.136850031069631
0.110922923381452	0.188292353924099
0.164536314210971	0.236811833502204
0.218329846724421	0.282951648377791
0.271833553694811	0.327900872761358
0.325200150016042	0.373068146187857
0.378890426477133	0.419600563256973
0.433332691555024	0.468059466232235
0.488678413978118	0.518353284822306
0.544697504294705	0.56980226702546
0.600814845399907	0.621239283740802
0.656243794005635	0.671212508601075
0.710155623669379	0.718309482548831
0.761826416951821	0.761507819843404
0.810697440363085	0.800423296696274
0.856363206655473	0.835351137572988
0.898605594334344	0.867110689404724
0.937541796010424	0.89681944276368
0.973780300059217	0.925670634622399
1.00839639472765	0.954705482020832
1.04262882498861	0.98459672394291
1.07737400621727	1.01548868251294
1.11271686242526	1.0469260052428
1.14778138005442	1.07794373362218
1.18105515355328	1.10735649161721
1.21111254671185	1.13420895391792
1.23745184914705	1.15830748667035
1.26109495858216	1.18063025825794
1.28463431738689	1.20331165997363
1.31154470705412	1.22904675153873
1.34484438335128	1.2600546572457
1.38544176274516	1.29680951257471
1.43060319895403	1.33662129589082
1.47294629756969	1.37228683628196
1.50027141243197	1.39144998346813
1.49646306371582	1.37615292134788
1.43119193264386	1.287648904857
1.28520586172282	1.1275876152882
1.07172773192652	0.908237776555849
0.803980424228736	0.641868112574344
0.495186819603265	0.34074734725807
0.158569799023898	0.0171442045214114
-0.192647756535571	-0.316672591721245
-0.54524296610135	-0.648434317555513
-0.885992948699648	-0.965872249067007
-1.20167482335667	-1.25671766234134
-1.47906570909863	-1.50870183346413
-1.70494272495172	-1.70955603852099
-1.86608298994217	-1.84701155359752
-1.94919383178285	-1.91060092270797
-1.99178781373459	-1.9408959211739
-2.01710334587769	-1.95812372705181
-2.03155665372234	-1.9660700265594
-2.03747934839538	-1.96485969741054
-2.03384329500442	-1.952214534042
-2.0172367221438	-1.92462731792458
-1.98301929603971	-1.87394210658221
-1.92661508276671	-1.79436534359371
-1.83760048581868	-1.69271420478959
-1.72600062418442	-1.57352265819477
-1.59687561403166	-1.4413246718342
-1.45528557152815	-1.30065421373279
-1.30629061284162	-1.15604525191549
-1.15495085413983	-1.01203175440721
-1.00632641159052	-0.873147689232899
-0.865477401361418	-0.743927024417479
-0.737463939620282	-0.628903727985884
-0.62734614253485	-0.532611767963043
-0.543250916343242	-0.462406675809915
-0.48018191961477	-0.411798424980413
-0.429261679486927	-0.37108858193686
-0.386752628132188	-0.335991481680467
-0.349548530380206	-0.303074604000959
-0.315236003688131	-0.269867376773546
-0.281911048561379	-0.234894047560642
-0.24797586023653	-0.197640260952422
-0.212087084065393	-0.158316441267365
-0.173251808456797	-0.117447413685809
-0.130937858766308	-0.0754777887509005
-0.0850734667769544	-0.0325145302835517
-0.0359266395344996	0.0117645876280717
0.0160418695971609	0.0580092168207331
0.0702423566675823	0.106847147736622
0.125916357981857	0.158383462130616
0.182116347730592	0.211853013251713
0.237833242113254	0.265690635604479
0.292241662487328	0.318016205368657
0.344945004539952	0.367308560986007
0.396122798756592	0.413014523976574
0.44649310951499	0.455831087637198
0.497075505178054	0.497427586290567
0.54885940630007	0.539686596116068
0.602487617753321	0.5838807935755
0.657979815103175	0.630192772568351
0.714534514583955	0.677758460565872
0.770546145749741	0.725169467132773
0.823958743532763	0.771130877754932
0.87289663428415	0.814889942630649
0.916285073696138	0.856268979866305
0.954128735613854	0.895441372073979
0.987368395028984	0.932703554321085
1.01748645230934	0.968415986092103
1.04608049113399	1.00310837552567
1.07461006030478	1.03754243757654
1.10436239513866	1.07250750233946
1.13644364109597	1.10841442998283
1.17163791179154	1.14500479484747
1.21016810235348	1.18141688834901
1.25147660955996	1.21651094809771
1.29415240948234	1.24912746393742
1.33610051712644	1.27815473521099
1.37497954491498	1.3025903900107
1.40884806938743	1.32184497368062
1.43689246027708	1.3363244071088
1.46003110011814	1.3480038245733
1.48109491872223	1.36059531699585
1.50432386806142	1.37900708218026
1.53414388976092	1.40797389256626
1.57339162311325	1.44997750320377
1.62127987886773	1.50287985080275
1.67154553570893	1.55799285171651
1.71139679612346	1.59947203781584
1.72198172948023	1.59760754585876
1.67602264371383	1.5146391954346
1.54631778339072	1.35949143082929
1.34512574397509	1.14342227247035
1.0847051209311	0.877689740785276
0.777314509722927	0.573551856201568
0.435212505814737	0.242266639146733
0.0706577046707019	-0.10490788995173
-0.304091298245007	-0.456713710666316
-0.67677590746822	-0.801892802569522
-1.03513752753476	-1.12918714523385
-1.36691756298047	-1.42733871823179
-1.65985741834117	-1.68508950113584
-1.90169849815269	-1.8911814735185
-2.08018220695086	-2.03435661495227
-2.18094586918252	-2.10406921738765
-2.24615250421393	-2.14420070220288
-2.29737587213713	-2.173833441411
-2.33539144387938	-2.19331436734402
-2.35826792554306	-2.1999764449612
-2.36253615841695	-2.18951814809966
-2.34415670810776	-2.15730123932461
-2.299317754859	-2.09084424120692
-2.21739722986914	-1.9957189140131
-2.10754152216488	-1.87692651640875
-1.97549967619632	-1.73946830705947
-1.82702073641356	-1.58834554463083
-1.6678537472667	-1.42855948778844
-1.50374775320583	-1.26511139519789
-1.34045179868105	-1.10300252552478
-1.18371492814246	-0.947234137434683
-1.03928618604015	-0.802807489593208
-0.912914616824233	-0.674723840665944
-0.810349264944794	-0.567984449318483
-0.740072963335317	-0.487590574216418
-0.685636899500966	-0.439796759276499
-0.640829697969373	-0.406683749027084
-0.599883440929293	-0.383124958024571
-0.558384415466422	-0.363975803962336
-0.513593799937738	-0.34435978214697
-0.464346791434118	-0.319945341439918
-0.410768914591952	-0.287370925855902
-0.353903722897844	-0.244827502701983
-0.295264011018519	-0.19256555490981
-0.236388086459075	-0.132995781918235
-0.178481455597375	-0.0701514393794117
-0.122129106617077	-0.008559057759791
-0.0671293628309182	0.0481163784375577
-0.0125797356107203	0.0981743025188423
0.0427765689053677	0.142313639427519
0.100069955905881	0.183172196915696
0.159862807009132	0.224173123538265
0.22188127631703	0.268259162621072
0.285004918510686	0.317003687325105
0.347561659300575	0.370261422141864
0.407848282610634	0.426329903538259
0.464648461242091	0.482498887150593
0.517474274064692	0.535816044950235
0.56642166456948	0.583857029301552
0.611855209070867	0.625324459922804
0.654224462970586	0.660377940687364
0.694069851670692	0.690602058273033
0.732089183058122	0.718568713314439
0.769168662331248	0.747105401252917
0.806331194514104	0.778498289253146
0.844585515692905	0.813867095584528
0.884730383952618	0.852937198364183
0.927170978324578	0.894303664912503
0.971789882248919	0.936033422316577
1.0179277809199	0.976349409407029
1.06448688711313	1.01417592118274
1.11011077757083	1.04936133611588
1.15339899465526	1.08248782256866
1.19316364371426	1.1143831924736
1.22870847773932	1.14559832105183
1.26001001763349	1.17608124817989
1.28769026799886	1.20515298874596
1.31278591819817	1.23179428169588
1.33643173638027	1.25520513464189
1.35966063061205	1.2754688864914
1.38345960730264	1.29401062027232
1.40897458131988	1.3135745796738
1.43754773297283	1.33756437711714
1.47026661142043	1.36868241507722
1.50688211380566	1.40696278702515
1.54423437907811	1.44766667201501
1.57467580178817	1.47996162538209
1.58531642332857	1.48733117533676
1.55466647194354	1.43685047671449
1.43987232009572	1.29898744298954
1.24646740151306	1.08834492766445
0.989342652823518	0.819525784241769
0.683389010655062	0.507132866224022
0.343497411635658	0.165769027113747
-0.015441207606727	-0.189962879586521
-0.378535910444126	-0.545460000374244
-0.730895760248573	-0.886119481746888
-1.0576298203921	-1.19733847020192
-1.34384715424674	-1.46451411223679
-1.57465682518454	-1.67304355434898
-1.73516789657751	-1.80832394303595
-1.81205985911757	-1.86079181281697
-1.84315242670477	-1.87374551087939
-1.85430260602066	-1.87107631388785
-1.85537749654284	-1.86222203447223
-1.85040541584863	-1.85066495400908
-1.83882383408417	-1.83496218805305
-1.81733423078644	-1.81042776168843
-1.78155074178102	-1.77096718967583
-1.7272106051202	-1.70160231630954
-1.64197960743678	-1.60864100975739
-1.534700799606	-1.49676040113391
-1.41031449099795	-1.37063762155357
-1.27376099098272	-1.2349498021309
-1.12998060893039	-1.09437407398039
-0.983913654211068	-0.953587568216538
-0.840500436194828	-0.817267415953854
-0.704681264251763	-0.690090748306837
-0.581396447751962	-0.576734696389991
-0.475586296065514	-0.481876391317817
-0.395133860737795	-0.412917651704204
-0.339224554452706	-0.364603332968551
-0.300130533973422	-0.327874372219509
-0.27246830047158	-0.298217996971273
-0.250815464383518	-0.271739357763789
-0.230672434581145	-0.245512960152594
-0.208994631210721	-0.217698149331333
-0.184244191229004	-0.187435203650219
-0.156065106576804	-0.154563801537452
-0.124790233262744	-0.119280620726454
-0.0910082346091367	-0.0818675207060698
-0.0553093036314661	-0.0425907532244875
-0.0181761715393574	-0.00175379591320314
0.0200906949239079	0.0402193867872831
0.0594886614380056	0.0827950782472442
0.100416395352535	0.125491477082183
0.143635476059744	0.168101177632992
0.190056552683201	0.210842405118386
0.240438143253106	0.254373623340875
0.295102213677573	0.299579135534266
0.353733385390427	0.347114480635214
0.415301318904965	0.396932011130312
0.478149183997799	0.44813409070416
0.540299068978433	0.499342353479655
0.599933783380639	0.549366997250782
0.655859788753933	0.597712771269824
0.707713210345323	0.644611161386782
0.75583463597452	0.690623904400648
0.800987957508521	0.73611788588369
0.844133676153801	0.780925501675723
0.886280570225563	0.824355416276088
0.928307997387806	0.865530991039299
0.97072968508186	0.903879346435803
1.01356663911216	0.939515988614923
1.05649732454885	0.973319018416828
1.09915288747339	1.00659894492377
1.1412586208596	1.04048113039265
1.18251696368616	1.07533421088395
1.22239462333239	1.11058093414786
1.26005641866917	1.14502598215445
1.29458320031004	1.17751828212433
1.32541598709787	1.2075687376218
1.35283125695119	1.23565667977335
1.37822821823046	1.26321765992491
1.40406513907541	1.29240913519391
1.43335134497457	1.32561171097937
1.46867076621443	1.3645250086051
1.51078538795493	1.40881077725172
1.55702021623023	1.4544573920847
1.59987564108852	1.4924378353205
1.62652263511311	1.50852618177245
1.61976573612287	1.48293557024201
1.55029173901203	1.37931110952489
1.40171239796143	1.2014164960765
1.18650681539347	0.962212809495862
0.917154093730567	0.674661129382012
0.606133335395136	0.351722535333979
0.265923642809589	0.00635810695079272
-0.0909958816036636	-0.348471076168515
-0.452146135422208	-0.699803934424913
-0.805048016223634	-1.03467938821937
-1.13722242158553	-1.34013635795286
-1.43619024908548	-1.60321376402635
-1.68947239630107	-1.8109505268408
-1.88458976080989	-1.95038556679719
-2.00906324018954	-2.0113712951657
-2.06618486241869	-2.03585550130719
-2.10502001131891	-2.04569677286822
-2.13171316142547	-2.04737674870024
-2.14848801855394	-2.04318691812152
-2.15439044679283	-2.03202772061849
-2.1463121809172	-2.01057856918892
-2.12001825800857	-1.97440188908442
-2.07113119271	-1.90726639544059
-1.98699767714717	-1.81411198983396
-1.87663069138154	-1.69971951701219
-1.74568740297655	-1.56886982172294
-1.59982497949565	-1.42634374871386
-1.4447005885023	-1.27692214273264
-1.28597139755993	-1.12538584852692
-1.129294574232	-0.976515710844375
-0.980327286081965	-0.835092574432663
-0.844726700673262	-0.705897284039449
-0.728149985569344	-0.593710684412396
-0.639162959314853	-0.503313620299165
-0.573902075845438	-0.442132605750616
-0.523317754734279	-0.401351044765533
-0.482602824662785	-0.369548534966871
-0.447496791332727	-0.341308216273431
-0.414614728185979	-0.312605199433165
-0.381442772525584	-0.281140437974826
-0.346223009870249	-0.246145363563289
-0.307873732747862	-0.207759164411696
-0.26596063139868	-0.166348621814668
-0.220622117014846	-0.122153983101486
-0.172364541951675	-0.0753260196675819
-0.121777627642502	-0.0261286624828076
-0.0693243455542402	0.0249534406315267
-0.0153317265095111	0.077269205834956
0.0398088940043733	0.130083592140404
0.095394303320239	0.182627988841104
0.150342747797352	0.234162671456801
0.203385682261881	0.284064818897341
0.253443065786793	0.331966306372207
0.300042866745766	0.37793546884977
0.34356149648993	0.422598531381905
0.385111174277068	0.467035098440186
0.426122423888847	0.512405328489923
0.467814632516774	0.559497833559732
0.510769346861532	0.608381179305396
0.554811090250525	0.65822820072319
0.599251394868332	0.707477477670935
0.64331997553131	0.754392518054817
0.68653455319801	0.79775962401284
0.728880420406356	0.837365085794927
0.770790260879957	0.87405491356122
0.812952245732067	0.909353871030696
0.856023320531751	0.944792654553458
0.900337723360062	0.981318275960072
0.945694468116555	1.0190831812279
0.991311727181477	1.05753052930779
1.03597256234556	1.09556126203411
1.07832250411517	1.13175481798867
1.11726170742964	1.16473132058564
1.15231615719305	1.19363548709611
1.18382097092659	1.21851165385237
1.21280110088625	1.24028498436021
1.24059844125291	1.2603318544926
1.26847028618902	1.27998988392758
1.2974317409678	1.30039142343287
1.32846802519186	1.32270914471728
1.36288568992697	1.34858103159293
1.40231902496324	1.38023427461745
1.44807830555635	1.4197975775538
1.49991440982396	1.46767878779473
1.55455600820345	1.52049467891436
1.60448319579693	1.5693999362162
1.63742778791982	1.59963923720857
1.63711725370638	1.5903994627144
1.57834481128764	1.50367820289
1.44245598810652	1.34232488147826
1.24145809407266	1.11895431403088
0.987358439095726	0.84618131609958
0.692164333085381	0.536620703236067
0.367883085951282	0.202887290992052
0.0265220076030872	-0.142404105080755
-0.319911592049543	-0.486638669430644
-0.65941040309695	-0.817201586505905
-0.979967115629476	-1.12147804075483
-1.26957441973746	-1.3868532166257
-1.51622500551124	-1.60071229856681
-1.70791156304116	-1.75044047102645
-1.83262678241757	-1.82420055757118
-1.89281329802601	-1.86423158869322
-1.93776951020684	-1.89181252360519
-1.97313995253401	-1.91019951437859
-2.0004770734781	-1.91933101016391
-2.01810755641703	-1.9172125571567
-2.02231093072066	-1.90118811828019
-2.00855291171564	-1.86880068286214
-1.97259549158402	-1.81388459890431
-1.90810756111831	-1.73282439787925
-1.81565807366646	-1.63237526333438
-1.7030984333061	-1.51669143814775
-1.57526836236005	-1.38992716519738
-1.43700758315108	-1.25623668736131
-1.293155818002	-1.11977424751756
-1.14855278923559	-0.984694088544165
-1.00803821917464	-0.855150453319161
-0.876451830141952	-0.735297584720578
-0.758633344460314	-0.629289725626447
-0.659422484452517	-0.541281118914799
-0.586667928116023	-0.478196945082026
-0.528733130574713	-0.43453532553844
-0.482450496081316	-0.400635143392438
-0.444691006953517	-0.371808354287027
-0.412708285621314	-0.344631948309186
-0.384215031240634	-0.317078133363036
-0.357294279467177	-0.288207176316784
-0.330272750195292	-0.257723800340636
-0.301627138846741	-0.22555918418361
-0.269954931331358	-0.191549800781678
-0.23404394513332	-0.155266071082681
-0.193036660658935	-0.116030415135522
-0.146622118971803	-0.0731037112072461
-0.0951669448375996	-0.0259652995867541
-0.0397066664307575	0.0254141331169231
0.0182405077051173	0.0804432946344408
0.0769943772224549	0.137995645000408
0.135066348552484	0.19664307676812
0.191427323636256	0.254868059608084
0.245576336689096	0.311158237642053
0.297399923624584	0.364086480415098
0.346948694432945	0.412508853338649
0.394281264378015	0.455869731980341
0.439458515233514	0.494427037764672
0.482660487398906	0.529186091489631
0.524302863093205	0.561540043496721
0.565043148192468	0.592820069176718
0.605685821609606	0.623970626828171
0.647066415829673	0.655472249287696
0.689948735162712	0.687560040807475
0.73491963100605	0.720590399252413
0.782297964114023	0.75522659576829
0.832090384781422	0.792224162592449
0.883983140807959	0.831921097891983
0.937365025828806	0.873799850695182
0.991394744075976	0.916419607576406
1.04510304493469	0.957735453069843
1.09751454887573	0.995626777659414
1.1477503010287	1.02848785141699
1.19507927937485	1.05576597161999
1.23897106975501	1.07824839599995
1.27923636807447	1.09794395991297
1.3163051799913	1.11767895750892
1.35158581101482	1.14066517721099
1.3876627944514	1.17003817709155
1.42792652813515	1.20814639602975
1.47534865081716	1.25552141620683
1.53058637535572	1.30969708340345
1.59004756515504	1.36417076145207
1.6447280839036	1.40792847088874
1.68051647394772	1.42605382903626
1.68024860753139	1.40181166261767
1.6244133354247	1.31005959181401
1.49857054300296	1.15444612857744
1.31396515851263	0.94611496945189
1.08184211020016	0.696209810981255
0.81344632631202	0.415874349709449
0.520022735094669	0.116252282180379
0.212816264794567	-0.191512695062045
-0.0969281563418234	-0.496276885473915
-0.397965600068043	-0.786896592511322
-0.67905113813763	-1.05222811963036
-0.928939842304125	-1.28112777028711
-1.13638678432107	-1.46245184793768
-1.29014703594199	-1.58505665603814
-1.37728104369282	-1.63989447527829
-1.42932990516559	-1.66253435971688
-1.46849831444653	-1.67317398035455
-1.50099799469336	-1.6783233595067
-1.52842114553532	-1.67967009603804
-1.54815423206344	-1.67451097523796
-1.55471269267343	-1.65702920749625
-1.54164780424567	-1.62022629789431
-1.50357003140306	-1.55059950130667
-1.43586337797496	-1.45449308441473
-1.34240357677969	-1.33827143898192
-1.23202368021319	-1.20829895677167
-1.11131883472036	-1.07094002954739
-0.986884186746115	-0.932559049072506
-0.865314882735351	-0.799520407110443
-0.753206069132974	-0.678188495424621
-0.65715289238389	-0.574927705778463
-0.584626608092908	-0.496102429935391
-0.528098841261146	-0.448866340918539
-0.483926089687615	-0.4195203383746
-0.447870032236094	-0.40088191974378
-0.415934421088779	-0.385265992263019
-0.384963032968389	-0.366115611110314
-0.352903863696748	-0.339281849621651
-0.318761917985379	-0.303541088205609
-0.282354764601545	-0.260203727118706
-0.243979509101053	-0.212036141879249
-0.204068964837714	-0.161968885256075
-0.162902290351195	-0.1120608366093
-0.120479252302189	-0.0630336219099242
-0.076640421647162	-0.0144248021103776
-0.0313519425775448	0.0348684426566299
0.0150394242432329	0.0859687484527045
0.061741999958611	0.139557935348455
0.107730926643206	0.19568278630702
0.152162981285693	0.253831609070013
0.194760359043064	0.31319470480843
0.235972725675916	0.37292275173262
0.276893034319333	0.432258057163439
0.318955761533262	0.490557637288856
0.363447834221872	0.547285587441022
0.410985656081697	0.602001012261496
0.4611999496863	0.65428203674989
0.512819810701049	0.703625919528088
0.564175258382383	0.749536257719959
0.613908356278762	0.79186549825419
0.661563426648611	0.831137691768055
0.70777029140105	0.868516640517423
0.753934703351741	0.905398813840655
0.8016122406853	0.942931435730993
0.851850567070555	0.981751495422223
0.904758370245923	1.02192618657936
0.959464937592528	1.06288061472372
1.01444593071341	1.10329802193295
1.0679895638257	1.14122146746035
1.11855147259364	1.17451941793947
1.16495664084729	1.20165462670546
1.20662855534967	1.22251277447401
1.24397212927512	1.23896472003091
1.27876359022606	1.25486672396165
1.31420993864432	1.27541014443217
1.35435233277158	1.30593825527397
1.40266373816639	1.35035019399747
1.46002955667959	1.4091693713062
1.52267660877883	1.47751818029778
1.58081255576814	1.54365471547453
1.61866556355289	1.58902343254549
1.6163067652707	1.5853665993109
1.54916203529641	1.49867639014101
1.40077507598331	1.33701300152333
1.18376699723661	1.11260289925485
0.91075890896149	0.837672549132539
0.594371921063155	0.524448416953392
0.247227143446799	0.185156968514386
-0.118054313982382	-0.167975330387497
-0.48885134131919	-0.522722013955276
-0.852542828658431	-0.866856616391968
-1.19650766609491	-1.18815267190059
-1.50812474372342	-1.47438371468417
-1.77477295163878	-1.71332327894571
-1.98383117993578	-1.89274489888824
-2.12267831870923	-2.00042210871477
-2.19238488298814	-2.04439870122414
-2.24616694067662	-2.07245173721643
-2.2907611485787	-2.09112334853625
-2.32892343647468	-2.10374417382606
-2.35969118071529	-2.11041020250729
-2.37908134713555	-2.10830027221627
-2.38099688048372	-2.09226299271239
-2.35829274377114	-2.05187560805647
-2.30080062214526	-1.97734837181669
-2.20530849914911	-1.87475173735202
-2.08005795057352	-1.74929319733529
-1.9310607196775	-1.60618024443934
-1.7643285497201	-1.45062037133701
-1.58587318396034	-1.28782107070113
-1.40170636565723	-1.12298983520455
-1.21783983806981	-0.961334157520093
-1.04028534445711	-0.808061530320609
-0.875054628078147	-0.668379446278933
-0.72815943219195	-0.547495398067903
-0.605611500057546	-0.450616878360357
-0.516829096073263	-0.385613941614469
-0.44763172578261	-0.339865358140629
-0.385017352451881	-0.301405701732488
-0.325546666981625	-0.265617727922654
-0.266991607710531	-0.228573742482408
-0.207888877895753	-0.187232223076671
-0.14710183112723	-0.139741284828427
-0.0836428114793817	-0.0857178873330826
-0.016789292072536	-0.0262501083916109
0.0536713767434174	0.0365075274646142
0.127245559301292	0.100037248076218
0.2026593607866	0.162171041386821
0.277955709878758	0.221571778724807
0.350802558367152	0.277887844601541
0.418978300618842	0.331596521694907
0.480845287983011	0.383626697374233
0.535581351842781	0.434889739683654
0.583167784781673	0.485863394066854
0.624310497263536	0.536388492492774
0.66036828622669	0.585797294494587
0.693200531683411	0.633290376602093
0.724868273601291	0.678347013580924
0.757239646762466	0.720981322450758
0.791611546626181	0.761734932268897
0.828491992004096	0.801454492913602
0.867657473905297	0.840948496706376
0.908462022991281	0.880521604247978
0.950236801821006	0.919529137321361
0.992589701659511	0.956361649049369
1.03545561611075	0.989146418290563
1.07888796644668	1.01685377535612
1.12280326252569	1.04008460937653
1.16692287807676	1.06103740062259
1.21092166730402	1.08269684715174
1.25455424908084	1.10765941449152
1.29753057078569	1.13713396618344
1.33920374142443	1.17056761949941
1.37838846264014	1.20598504657648
1.41359015962191	1.240783025042
1.44366183732616	1.27269600376488
1.46859343900468	1.30070174617774
1.49004579312388	1.32557669667376
1.51136961071697	1.34984229816222
1.5369592272217	1.37702524444449
1.57087225271366	1.41032352016387
1.61487374982514	1.45086912405024
1.66639711711136	1.49588542824721
1.71710182297117	1.53722636472187
1.75265384615769	1.56096413231938
1.75415028160751	1.54856903371015
1.69613341835124	1.46096132875763
1.55889850843996	1.29899761595403
1.35461747688708	1.07523624539742
1.09546224870603	0.802235567185851
0.793604748910219	0.492553931417373
0.461216902513074	0.158749688190044
