# Supplementary material for: A multiwavelength photoplethysmography dataset with blood pressure and heart rate reference measurements
Source: Data Brief. 2025 Nov 14;63:112284. doi: 10.1016/j.dib.2025.112284 (PMC12682042; doi:10.1016/j.dib.2025.112284)
Supplement: Supplementary file 1 [file mmc1.zip › ppg_csv/ppg_subject_118.csv]

IR_PPG	Red_PPG
-1.37131042211814	-1.36117915098115
-1.32499606876734	-1.30796555662913
-1.2711962274472	-1.24796210992329
-1.21711322237138	-1.19115625829314
-1.16866320441575	-1.14497456074188
-1.12960396321265	-1.11290757801658
-1.10117062179753	-1.09430874272583
-1.08227416410664	-1.08530054129839
-1.07015645066792	-1.08032003467092
-1.06125923163728	-1.0737679283382
-1.05204694164009	-1.06135253903879
-1.03960010574349	-1.04079731029429
-1.02188031130703	-1.01174076400244
-0.997709548738515	-0.974998248547897
-0.966660215267442	-0.931692756492676
-0.929006600361382	-0.88279019672558
-0.885723107631285	-0.829236808292189
-0.838443442437124	-0.772470663267016
-0.789313017590791	-0.714880158906137
-0.740688166780722	-0.659852540878709
-0.694676640915073	-0.611198074408376
-0.652591192101098	-0.571923399723879
-0.614466569832408	-0.542711392487134
-0.578845881211735	-0.52087331040603
-0.543019509145967	-0.500532992046202
-0.503751779340298	-0.474275328195006
-0.458314282120419	-0.435764309952474
-0.405464006769981	-0.382261238925633
-0.345952922710808	-0.315841466705207
-0.282295070484644	-0.242647784347339
-0.217832340034145	-0.17050452108426
-0.15549120515078	-0.105998673423475
-0.0967822781846182	-0.0522877533960086
-0.0414776008348645	-0.00847545363140927
0.0119287513166732	0.0293363916916795
0.0652651837854696	0.0659640497127384
0.11974764709349	0.105102767585826
0.175503380875478	0.148243989581122
0.231701044028779	0.194835425591256
0.287134858476007	0.243334113089738
0.340926439853039	0.292513402240859
0.393003805056675	0.342430988903369
0.444160692145506	0.394639901843459
0.495695137447848	0.45150027634645
0.548806631920302	0.514857622098691
0.604040548557628	0.584744670233959
0.661035047296156	0.658855944752305
0.718646970909086	0.733134554278454
0.775361055528162	0.803156935902933
0.829803123282784	0.865603768619474
0.881164836212467	0.919160323535884
0.929394738861241	0.964576934178578
0.975091339707027	1.00401125289049
1.01915154524825	1.03997482873812
1.06233096603373	1.07430090272721
1.10488551546022	1.10756159465993
1.14643366896326	1.13919971364087
1.1861230412564	1.16828669348048
1.22308153683255	1.19449649450678
1.25702710253663	1.21883702665316
1.28881277518668	1.24382956859495
1.32063341307894	1.27307150380653
1.35569585877307	1.31034767557808
1.3972819320767	1.35847079712412
1.44728686012757	1.41795566470525
1.50454878780381	1.48571619025868
1.56348725104688	1.5541186333222
1.61363109785487	1.61083004986439
1.64053700910276	1.63997693627076
1.62830946832137	1.6248977297741
1.56185672849506	1.54852165209242
1.43857035458402	1.40882006611144
1.26983658269746	1.21998200325016
1.06704164894463	0.996196494927548
0.841571789434721	0.751652572562584
0.604813240276972	0.500539267574247
0.3681522375806	0.257045611381516
0.142975017454826	0.035360635403368
-0.0593321839911293	-0.150326628941217
-0.227383130648044	-0.285827150233262
-0.349791586406696	-0.363818513827019
-0.421798310746576	-0.419755669663667
-0.4805624786511	-0.466853707196595
-0.535594942717882	-0.515672992367226
-0.593430066881144	-0.572964318402256
-0.657349982358112	-0.641794813414955
-0.727809177001437	-0.72228504852393
-0.803082726872805	-0.812279944247168
-0.879811223729994	-0.907631663341713
-0.953394923484937	-1.00224290527275
-1.01840232531784	-1.08831873385023
-1.06919284335812	-1.15730854388065
-1.10087343000171	-1.20168284399295
-1.1104967784001	-1.21707192250885
-1.0981138880292	-1.2038653887874
-1.06717891567066	-1.16744507936478
-1.02398698307586	-1.11678147504165
-0.976217054809678	-1.06189851309677
-0.931072676527639	-1.01123925874618
-0.893728118420116	-0.969958283566421
-0.866628508127648	-0.939698175683478
-0.849739218847134	-0.919638924669457
-0.841376070785553	-0.907959707590433
-0.839066171723936	-0.902806782407226
-0.840092331185414	-0.902388991639524
-0.841729845708961	-0.904543352869585
-0.841395896767924	-0.906487011455985
-0.836900992682868	-0.905205165421886
-0.826800813072406	-0.898294496263351
-0.810671670965137	-0.884690986458162
-0.789103754083269	-0.864844219405976
-0.763337515746869	-0.840272285186669
-0.734678737315609	-0.812706816758489
-0.703964480975507	-0.783217420769106
-0.671328271582773	-0.751762057795084
-0.636351627653658	-0.717383327136192
-0.598470377007689	-0.678869239181061
-0.557388856390928	-0.635439811030398
-0.513306525245359	-0.587079514385152
-0.46688028714805	-0.53439136329606
-0.418973183778206	-0.478155963078299
-0.370346918335771	-0.418997638617021
-0.321475484316816	-0.357450004773831
-0.272567659544038	-0.294321800503904
-0.223729997800011	-0.230937536296675
-0.175123458373299	-0.168959300873528
-0.127038389286162	-0.109935279417064
-0.0798846125515308	-0.0548838727328529
-0.0340978397900366	-0.00407940471892342
0.0100029638574783	0.0429288310257019
0.0523012357986588	0.0870863856199315
0.0928373070968714	0.129415536784271
0.131709479323466	0.17051002064436
0.1690751697692	0.21026510901418
0.205303053184988	0.248197906621454
0.2411498613745	0.284241224342549
0.277729594557936	0.319333603995474
0.316159757536245	0.355245248023328
0.357060050169099	0.393775794236513
0.400263984065303	0.435982992903692
0.444997691321569	0.482009444652637
0.490402746052316	0.531454377722964
0.535990529348466	0.583761948931429
0.581727328227575	0.63826516799436
0.627782245833407	0.69402904737848
0.674192181101138	0.749863526743888
0.72066384377304	0.804585669457009
0.766548777320476	0.857202634148757
0.810916178408988	0.906740715755095
0.852708648172	0.951948462677035
0.891054154420101	0.99143578037714
0.925782583581807	1.02449499686873
0.957981103104145	1.05214967159705
0.990180148631061	1.07761117173847
1.02583604747519	1.10559039860096
1.0680961865736	1.14054235062627
1.11813144095249	1.18445444930188
1.1735312795716	1.23491843523079
1.227316409101	1.28410351347374
1.26806480535268	1.3191589490946
1.28148830744668	1.32438642916971
1.2533989634965	1.2849628468367
1.1695221707946	1.18622315771114
1.03503238500005	1.03731667305385
0.861470958887893	0.851342227481327
0.660379245233169	0.641398655610082
0.443298596810919	0.420584792056611
0.221770366396186	0.201999471437415
0.00733590676401315	-0.00125847163100788
-0.188463429310559	-0.176090202532155
-0.354086289052489	-0.309396886649528
-0.477991319686734	-0.391292081936425
-0.552542511829484	-0.448906558727047
-0.607637155852738	-0.493683508920043
-0.653102941013804	-0.535494554139955
-0.696785617562491	-0.580860399479354
-0.743600952411174	-0.632656154895176
-0.795452875944628	-0.691002062298168
-0.851676299631354	-0.754545985138018
-0.909633223983753	-0.821306732567908
-0.965223753047078	-0.888633410874306
-1.01333040121333	-0.952495046800573
-1.04839842189709	-1.00688038268988
-1.06534366062711	-1.04418916098006
-1.06077959488401	-1.05701356894722
-1.03425653952408	-1.0408638981879
-0.988989584321624	-0.996599371466074
-0.931576674846082	-0.931187185837284
-0.870575663173705	-0.856180477666866
-0.814372966462884	-0.784482138088716
-0.769165829906672	-0.726804323891701
-0.737798025393519	-0.689214262366859
-0.719691220161961	-0.672376596228757
-0.711610942000874	-0.672217086890627
-0.708836716802509	-0.681413639986131
-0.706375554303895	-0.6913011658741
-0.699964734965343	-0.69386765224555
-0.686712242704667	-0.68339747344897
-0.665319019315917	-0.657357225376672
-0.635926909837801	-0.616439951745171
-0.599753051814757	-0.564022458491492
-0.558704899769585	-0.505345228846577
-0.515055166870874	-0.446519330310717
-0.471137937577488	-0.393349859203835
-0.429006196909302	-0.350080635983457
-0.390035595930905	-0.318339194948525
-0.354550669774611	-0.29664129761109
-0.321642032609428	-0.28074092318157
-0.289336040208107	-0.264863329282645
-0.255135351532	-0.243496212096677
-0.216767859413692	-0.213070011396999
-0.172876879926264	-0.172803547864274
-0.123409310131044	-0.124345447821133
-0.0695789779789198	-0.0704413583367016
-0.0134215385933424	-0.0134247442146334
0.0428810352781688	0.0455929786001335
0.097614228820476	0.106502045475549
0.149863425331335	0.169300672112638
0.199500752456813	0.233197116694549
0.2468898726101	0.296269073674728
0.292473147622567	0.355845974195201
0.336460836408238	0.409350050473295
0.378806854961524	0.455184159741142
0.419478442442565	0.493364527237623
0.458814710101296	0.525710317933687
0.497714665187053	0.555492056327936
0.537521413740961	0.586604700035413
0.579647058685425	0.622524059690063
0.625086154829137	0.66540854218813
0.673996510949655	0.715620370558918
0.725544027304942	0.771750744924946
0.778139667511755	0.831120175924608
0.829979170497494	0.890599324935492
0.879601824094966	0.947430055820429
0.926200478820994	0.999731861073597
0.969595273296841	1.04659456591785
1.01000206705123	1.08790281472199
1.04785780234064	1.12414126629143
1.08388350396923	1.15635647188377
1.11932473113205	1.18628321498955
1.15612263191978	1.21646888008807
1.19670671631179	1.25009540464299
1.24315963038018	1.29012132447601
1.295749011083	1.33756004169462
1.3512030003482	1.38926607459302
1.40144356148319	1.43618967883773
1.43360571721011	1.46334571972469
1.43192417353825	1.45236177558466
1.37992171808667	1.38380823240065
1.26830658838481	1.24890314210719
1.10741090504044	1.06165757344822
0.909066449282429	0.83668331124799
0.685105002339626	0.588592140330713
0.447358345440891	0.331995845520616
0.207658259815084	0.0815062116419222
-0.0221634733089361	-0.148264976481142
-0.230275072702312	-0.342705934024353
-0.404844757136185	-0.487204876163486
-0.534040745381695	-0.572184606717044
-0.611066161858316	-0.630447327487759
-0.670363118842019	-0.673223938081022
-0.721811219092511	-0.710911568222714
-0.773386478832987	-0.752307455973325
-0.830343257885036	-0.804069679047035
-0.894824385222188	-0.87007613486909
-0.965833609590505	-0.950730765921295
-1.039650543076	-1.04263086882516
-1.11070625974422	-1.13898106933295
-1.17273057468208	-1.2308077194614
-1.21991140258118	-1.30875463730554
-1.24787791791762	-1.36506916012664
-1.25439223401122	-1.39524053524438
-1.23967577537486	-1.39878031334137
-1.20633937630048	-1.37894296826161
-1.15892868178249	-1.34161608349091
-1.10315038934352	-1.29386948058739
-1.04492830639192	-1.24258984845527
-0.9894962442326	-1.19345749379832
-0.940699260005547	-1.15032956517569
-0.900576029813544	-1.11488367382528
-0.869226149214336	-1.08639822334962
-0.844955283532825	-1.06179464097162
-0.824688565162803	-1.03620590843886
-0.804631006037112	-1.00419542929064
-0.781096376631891	-0.961348520779391
-0.751320717774127	-0.905593116711124
-0.714019596686551	-0.837711542011834
-0.669514427759786	-0.76094794739882
-0.619413610499982	-0.679975876894568
-0.566009654535831	-0.599681163415874
-0.51164159717611	-0.524209861906685
-0.458226280488974	-0.456484754631666
-0.407048238194026	-0.398108827802824
-0.358781196762678	-0.349465871835992
-0.313616454531502	-0.309874083518841
-0.271347951598466	-0.277682402774933
-0.23134659781039	-0.250264687160499
-0.192479970955094	-0.224072944358145
-0.153123578380613	-0.195011128165132
-0.11140851192307	-0.159191253329168
-0.0657138757127688	-0.113883051714744
-0.0152258229383995	-0.0583548927973186
0.0396852183888083	0.00573051883932768
0.0974342033210076	0.0745870145671511
0.155580174445382	0.143243895524884
0.211507563574722	0.206911198698944
0.263229179537043	0.262358314561571
0.310031768816444	0.308870095625078
0.352724044304013	0.348426051249753
0.393377082896543	0.385005288221611
0.434641669550785	0.423322000503087
0.478877195644562	0.467485227217426
0.527381171563058	0.519929449381648
0.579983285205941	0.580808031767476
0.635148008550909	0.647990518764659
0.69054299218129	0.717675095338829
0.743855367246547	0.785452899441876
0.793539857604765	0.847559432590941
0.83921234580654	0.90195792977947
0.881560647563267	0.948828505638274
0.92184134847206	0.990165847959935
0.961198370384892	1.02861944260328
1.00015764683961	1.06622305746997
1.03862760423585	1.10379057409645
1.07648651147076	1.14133268601277
1.11444729658113	1.17919261164209
1.15459849860817	1.21909311180611
1.2000424793629	1.26418291278032
1.25342390416833	1.31762015233024
1.31469892918892	1.37998875425469
1.37899303932568	1.44657593346319
1.43562024559772	1.50598741265659
1.46909760524516	1.54130306747639
1.46228526715333	1.53390873572939
1.40304180593551	1.46785216923183
1.28722840134163	1.34168043414558
1.12533697527074	1.16770784348576
0.927859449621923	0.95804307180563
0.705287746294225	0.724794793658459
0.468113787186714	0.480071683597514
0.226829494198451	0.23598241617606
-0.00807321077150282	0.00463566594736447
-0.226102405824084	-0.201859892535308
-0.416766169060232	-0.37139558471869
-0.569572578580885	-0.488785302586811
-0.671313668777991	-0.570673868400127
-0.743829267275029	-0.634093283894055
-0.804763054246998	-0.686570127646754
-0.86029890123674	-0.734761851909857
-0.915202614579384	-0.783773359443134
-0.972420820222889	-0.836581894089339
-1.03268523449558	-0.893669059790862
-1.09426979505479	-0.953018644786581
-1.1531410740643	-1.01060277797612
-1.20364708062066	-1.06127220638492
-1.23968780859941	-1.09975051443943
-1.25612572700802	-1.1214810153863
-1.25006423206352	-1.12328570994793
-1.22159326675868	-1.1038826151733
-1.17377723412888	-1.06425407472289
-1.11197165983435	-1.00779492694259
-1.04278438130955	-0.940151577283406
-0.972996104800298	-0.868635998393504
-0.908604624218207	-0.801133033628547
-0.854053917529255	-0.744609683253976
-0.811704565053059	-0.703615755978905
-0.78163078899724	-0.679292639468677
-0.761814149039143	-0.669227996713234
-0.748720659115381	-0.668202072999003
-0.738136585158704	-0.669619342191473
-0.726052748305438	-0.667206655569583
-0.709370343834301	-0.65644646458621
-0.68625684915173	-0.635279992446291
-0.656100752107235	-0.603900876785072
-0.619176862472203	-0.563874419844564
-0.576244294951469	-0.517112746982643
-0.528268131771511	-0.465225185480389
-0.476307648722206	-0.409487858877123
-0.421498086832712	-0.351280643283767
-0.365042865268382	-0.292529176354416
-0.308145606236258	-0.235695960911234
-0.251866020642264	-0.183207199126292
-0.196964494996587	-0.136592302656871
-0.143804905547821	-0.0957774492259334
-0.092343464510039	-0.0589512481018944
-0.0422189291833803	-0.0231797420080806
0.00707397173205887	0.0144990527181029
0.0560139272668537	0.0560340950177576
0.104968761862925	0.101796547057008
0.154192858198054	0.150663209917831
0.203849574377992	0.200654938742174
0.254023369561236	0.249777073768614
0.304702365624021	0.296642986681098
0.355732721165477	0.340670979020033
0.406778787395437	0.381928531787819
0.457335959506819	0.420843468745826
0.506837324465153	0.45797065608448
0.554858274437819	0.493942447383271
0.601349304084621	0.529635737058656
0.646762239167179	0.566356017049568
0.691944657943928	0.605724707615921
0.737785136338242	0.64912479544049
0.784755794680383	0.696893474699761
0.832613727215271	0.747779544348347
0.880470312507015	0.799176647910367
0.927237156002671	0.848178480311162
0.972280799216116	0.892966268840769
1.01602453037221	0.93385542235166
1.06019502696221	0.97350360580452
1.10746422243753	1.01605314527196
1.16039607970585	1.06531800474066
1.21987053025321	1.12253140744618
1.28345675132561	1.18444880525954
1.3443679484816	1.24260195098021
1.39153832588903	1.28417615665101
1.41108099616661	1.29444193847773
1.3890095087464	1.26014248628239
1.31319681038513	1.16909865879137
1.18711721848895	1.02951979314882
1.02086244905647	0.852800891156624
0.82452421808631	0.650336954616626
0.608194241577066	0.433522985330689
0.381964235527348	0.213753985100675
0.155925915935763	0.00242495572844518
-0.0598290011990813	-0.189069100984141
-0.255208799878578	-0.349333183235222
-0.420121764104121	-0.46434317384256
-0.544476177877102	-0.547492875991328
-0.621985606950542	-0.615844857245336
-0.685924502168823	-0.678643872278266
-0.744370374017317	-0.74304756933312
-0.803044044744613	-0.813024397116331
-0.86460999479395	-0.889041705271151
-0.928598371966912	-0.968438438517797
-0.991796366719905	-1.04621361160615
-1.04899702352391	-1.11599449199168
-1.09404943947104	-1.17106264167863
-1.1211274352993	-1.20540608254059
-1.12603636136761	-1.21474555893513
-1.10727534746384	-1.19739155086559
-1.06656296377015	-1.15477452083328
-1.0086636330826	-1.09148488177856
-0.940532824416516	-1.01469449431006
-0.869984952722879	-0.932993902477861
-0.804229864467988	-0.854875883034268
-0.74862416344757	-0.787203499096594
-0.705876723092513	-0.7340007767815
-0.675844416068598	-0.695833391433369
-0.655954477033492	-0.669952844455588
-0.642143128626616	-0.651235004596208
-0.630027804905307	-0.63369874776953
-0.615941569051189	-0.612164540150992
-0.597526360867803	-0.583532982992751
-0.57378357521181	-0.547271187687741
-0.544709524886134	-0.50496860542211
-0.510788674722482	-0.459236136398942
-0.472606651181308	-0.412536813761217
-0.430707389937965	-0.366439758136624
-0.385668026792412	-0.32145767154945
-0.338243286231335	-0.277336529522128
-0.289379642110704	-0.233490010306621
-0.240005324340556	-0.189298966699652
-0.190703365587944	-0.144167131345822
-0.141488958668814	-0.0974388603272828
-0.0918364016164897	-0.0484020815472903
-0.0409449063154256	0.00351995014358782
0.0118679472498076	0.0584924030847482
0.0668000765346976	0.116092989568373
0.123386571236641	0.175337737331557
0.180604904454205	0.234888855497334
0.237206500198737	0.293380400138593
0.292093014244963	0.34976134220648
0.344581380434492	0.403538172546125
0.394503992948321	0.454845484205436
0.442175035674124	0.504314227371276
0.488263477221842	0.552773328304771
0.533593709761024	0.600912973212748
0.578896710791118	0.649019059251063
0.624564904300129	0.696781963800801
0.670500934714661	0.743214772358496
0.716144664892013	0.786810478896236
0.760708665275481	0.826046011096809
0.803561889737499	0.860182679799928
0.844642715445798	0.890047808199012
0.884787133466137	0.918371845098236
0.92587564130645	0.949454499575669
0.970678768467475	0.988243089276558
1.02222939837504	1.03903012288103
1.08263766628129	1.10393649045897
1.15152663178564	1.18137264423443
1.22456032728734	1.26483977068244
1.29270741799754	1.34261967605148
1.34279806041514	1.39889098186961
1.35956154231843	1.4164152482232
1.32990106330899	1.38028684339201
1.24226058358074	1.27963724925709
1.10305503078126	1.1239241372526
0.923522192586283	0.926621823625016
0.714899856671534	0.701204624620841
0.48842581071274	0.461146856486565
0.25533784238563	0.219922835468679
0.0268737393659341	-0.00899312218632309
-0.185728710670621	-0.21212670023195
-0.371231720048307	-0.37600358242171
-0.518397501091394	-0.484628316829995
-0.613808803910627	-0.55612259045198
-0.679432882756213	-0.611194263132788
-0.734751259440922	-0.660506552089884
-0.787562035752325	-0.711475225791752
-0.842587742661794	-0.767557156068471
-0.901381269688269	-0.828864831249037
-0.962824901641334	-0.893390817601903
-1.02379511417982	-0.958005308988454
-1.0797273538994	-1.01883288603015
-1.12511050827246	-1.0711850715712
-1.15415959159077	-1.10953572047448
-1.16183975790905	-1.12802847414834
-1.14511392485375	-1.12173786048764
-1.10404335714353	-1.08842489705212
-1.04232313269262	-1.03006077409687
-0.966962712559856	-0.953288461674927
-0.887101047466603	-0.86843138026214
-0.812243237902653	-0.7873221979223
-0.750366328673928	-0.72063088620545
-0.706345157555057	-0.675421135981197
-0.681055798770994	-0.653561469352022
-0.671401773328376	-0.651467329613411
-0.671301258066904	-0.661256678899241
-0.673342942383304	-0.672874562308331
-0.670591546108891	-0.676497760565336
-0.658009322372437	-0.664609145614325
-0.633140263506416	-0.633306889824791
-0.596031922563458	-0.582639141716748
-0.548637884128306	-0.516057558241652
-0.494024404463312	-0.439332741822845
-0.435624816979083	-0.359315796744829
-0.376639986913121	-0.282786175303119
-0.319588069735149	-0.215428546066461
-0.265997718667666	-0.160910865381847
-0.216265654190911	-0.120169246339436
-0.169708009207584	-0.0911521194607861
-0.124810791150005	-0.069203347353069
-0.0796485495222883	-0.0481013612488016
-0.0324067458182414	-0.0216332237857431
0.0181219808290981	0.0146919196646371
0.0722372227253616	0.0624516517877415
0.129339499657522	0.120146422604548
0.188240777520927	0.184068215368233
0.24763899207233	0.249791305843088
0.30655660868504	0.313711049018849
0.364575517163208	0.374100819138341
0.42179292795579	0.431347801171502
0.478548611676387	0.487330208816386
0.535108566555345	0.544256341674003
0.591499000370765	0.603473850075199
0.647532039748428	0.664725702626759
0.702916460550425	0.726134922766841
0.757311442578047	0.784852186456237
0.810276315144133	0.837996191789072
0.861207023714949	0.883447961973818
0.909390114454742	0.920245390452168
0.954210291233561	0.948674899851196
0.99546200840613	0.970321673669944
1.03370765571035	0.988123468662262
1.0705943561669	1.00627583070752
1.10896316767599	1.02986595414221
1.1525512856952	1.0641935660435
1.2051513004404	1.11375197547882
1.26924832684315	1.18083234040607
1.34439162531049	1.26389066320635
1.42575783974401	1.35618836083491
1.50344595798466	1.44538047078159
1.56300588770383	1.51455925340044
1.58749093880196	1.54493630296534
1.56445833828319	1.51981257767879
1.4860218638156	1.4333850937956
1.35600428520567	1.29346619730989
1.18371487126111	1.11046965803831
0.978462890789639	0.894809245797484
0.749557612598974	0.656898730404056
0.506308305496835	0.407151881674659
0.258024238290939	0.15598246942593
0.0140146797890043	-0.0861957365254938
-0.216411101201251	-0.308968966362978
-0.42394383587211	-0.501923450269886
-0.599274255415854	-0.654645418429582
-0.733093091024764	-0.759510670253795
-0.82127831938786	-0.850298255625851
-0.902997305963423	-0.93097906779489
-0.982463370750758	-1.00457972152099
-1.0617771692377	-1.07377104874938
-1.14118748736331	-1.14117489066158
-1.21929766060357	-1.20896337213799
-1.29310327070069	-1.27771290991222
-1.35802807195988	-1.34506116647574
-1.40829046500272	-1.40510399137402
-1.43780931022847	-1.44924260076896
-1.44157265557919	-1.46845825832604
-1.41713838986355	-1.45625005629345
-1.36577765297435	-1.41112892622558
-1.29277333173417	-1.33771507416489
-1.20662956559475	-1.24597887764637
-1.11735532353764	-1.14883976245385
-1.03434520393584	-1.05895472325887
-0.964516833720263	-0.985791907781233
-0.911205806223149	-0.933830702592893
-0.873987863293026	-0.902160297257296
-0.849291473515121	-0.885290888613808
-0.831509107055753	-0.874790668230457
-0.81431498546718	-0.861333629898116
-0.791971222672737	-0.836770063273611
-0.760429019496865	-0.795879713487801
-0.718018760290778	-0.737493508642846
-0.665577806483458	-0.664669968274327
-0.605978469955596	-0.58377488717801
-0.543160613704948	-0.502697546850182
-0.480945987609405	-0.428730112904699
-0.422017589384402	-0.366652508273873
-0.367366379120815	-0.317524768102664
-0.316297935686703	-0.27861414109016
-0.266891249044032	-0.244560358322348
-0.216710907159293	-0.209325215472385
-0.163563945640156	-0.168087710594084
-0.106099243412023	-0.118381484320408
-0.0441096505271212	-0.0602345026507721
0.0215094259515843	0.00448772611827136
0.0891195948402565	0.0731650693317631
0.156904887788316	0.143540817898703
0.223414700131273	0.214397344866035
0.2878277211651	0.285456318826873
0.349850673645496	0.356654977004015
0.409448862904543	0.427357659992348
0.466679983185073	0.496070284607868
0.52171713539509	0.56087637524981
0.57496455907458	0.620368467937498
0.627121011187971	0.674522553721157
0.679099767585874	0.72494878773841
0.731804919671037	0.774327316803614
0.785821907493087	0.825292487746131
0.841126479761767	0.879272546459081
0.896951108429958	0.935803565896689
0.95190462784379	0.992599855270212
1.0043372612499	1.04633814928166
1.05283863621823	1.09384372639455
1.09670592537795	1.13316421582668
1.13625368095677	1.16412466405013
1.17293317156529	1.18841416778621
1.20929964794792	1.20953597625453
1.24881465657502	1.23271747633618
1.29531938204876	1.26440742152334
1.35197375345614	1.31083574121557
1.41964210998826	1.37548920324588
1.49506142435858	1.45608016743529
1.56948500984371	1.5423144129805
1.62862888748311	1.6159216824356
1.65451188754097	1.65370956213717
1.63290125650984	1.63314687599129
1.55302906367324	1.54401051291713
1.41845608336629	1.39088744330945
1.2390745481392	1.18728980620795
1.02477669054217	0.946729740652301
0.785454743125398	0.682719385682194
0.531000938439102	0.408770880337312
0.271307509033482	0.138396363657342
0.0162666874587454	-0.114892025318033
-0.224229293734904	-0.337582147549127
-0.440288201997259	-0.516161863996255
-0.622017804778116	-0.634200743116427
-0.759525869527269	-0.723139205349959
-0.849778385245164	-0.807445534801869
-0.937400268687535	-0.894539369465212
-1.02721228385577	-0.987691239258095
-1.12064349884205	-1.08628351981076
-1.21615635162494	-1.18670215535452
-1.31002802238089	-1.28359307852326
-1.39718325836025	-1.37112479062462
-1.47187992031696	-1.44384613117707
-1.52828177214773	-1.49700638766347
-1.56111149208163	-1.52660024706721
-1.56651456704061	-1.52955243999622
-1.54305165609795	-1.50431181975151
-1.49250752641567	-1.45174006693083
-1.42012718727692	-1.37583831878123
-1.33405866025502	-1.28382533661392
-1.24405853230518	-1.18538499552853
-1.15973142356377	-1.09119915431929
-1.08869659324718	-1.01098766535812
-1.03514663761761	-0.951419190841065
-0.999228995086591	-0.914497089230717
-0.977453883560318	-0.897098032364186
-0.963966867429546	-0.891976786162572
-0.952212323231497	-0.889910540781052
-0.936448110661091	-0.882202775707425
-0.912743679275872	-0.862735350388299
-0.879339711640258	-0.829022988540683
-0.836457962992818	-0.78210510655466
-0.78575308119127	-0.725506555133048
-0.729620878100801	-0.663787699460461
-0.670546302150902	-0.601238510057851
-0.610621675656838	-0.54102563199795
-0.551296848341931	-0.48484082928918
-0.493314928652933	-0.432920380049287
-0.436733921045165	-0.384228665715331
-0.381016421311941	-0.33673309097203
-0.325234772581971	-0.287867246829213
-0.268378451631195	-0.235229942440572
-0.209675397319691	-0.177363668441642
-0.148825016343729	-0.114280741963625
-0.0860813308277761	-0.0474484147905838
-0.0221805904612107	0.0207372951673605
0.041851064449323	0.0877193066494492
0.104935945765262	0.151523502000112
0.166154445816132	0.211231395911789
0.224902987253802	0.267043634340705
0.281022493947047	0.320008356077719
0.334872833847664	0.371602112725826
0.387260619655313	0.423308563798737
0.439192534196554	0.476264849730178
0.491560163263872	0.53104946659555
0.544904482674594	0.587639713178839
0.599344132160664	0.645481840525925
0.654652298513639	0.703647666466239
0.710407000275915	0.761099083629485
0.766135924017067	0.817025516404249
0.821417008677817	0.871108946311079
0.875927880237885	0.923558707341586
0.929446942087717	0.974864809452707
0.981798451747125	1.02534948744773
1.03273833163452	1.07473192173155
1.081853969518	1.12197066742298
1.12860889457189	1.16553747452427
1.17260223416393	1.20409076588397
1.21398189730441	1.23736902585622
1.2538594682445	1.26698588991709
1.29451907889636	1.29671726586818
1.33920241482259	1.3319768108722
1.39130549746604	1.37837209457742
1.45294892717867	1.43943622503015
1.52315546287304	1.51402737508274
1.59620077498406	1.59437431398145
1.6608946265665	1.66583621448577
1.70145877296418	1.70894887897164
1.70023946297414	1.70350164985995
1.64443338459014	1.63432089631231
1.52558543164928	1.49501344734551
1.35545402439087	1.30083348083502
1.14579758305422	1.06703517465631
0.908374527878623	0.808872706684851
0.654943279103383	0.541600254796117
0.397262256967801	0.280471996865577
0.14708988171118	0.0407421107686988
-0.0838154264271807	-0.162335225619046
-0.28369524720798	-0.313505834422186
-0.440791160391913	-0.404513169759152
-0.540990696848294	-0.471333707220724
-0.613470456312682	-0.527600409138795
-0.681238157149821	-0.585938965074374
-0.752487009967763	-0.655999575432394
-0.831604599260445	-0.743030351653939
-0.918920786425469	-0.847210847030587
-1.01111947914081	-0.964356123634125
-1.10210314587295	-1.08489812626983
-1.18409063551972	-1.19849910936287
-1.24884142602611	-1.29439123180031
-1.28899110627918	-1.36204154851223
-1.29944579312665	-1.39401745565142
-1.27862811864621	-1.38718067072644
-1.22920887420736	-1.34382418308408
-1.15796653698693	-1.27181847028677
-1.07463771958202	-1.18330783621341
-0.989981907905618	-1.09212420979523
-0.913611798406486	-1.01068007391048
-0.852206950515823	-0.947294634717465
-0.808521020994959	-0.904721446626736
-0.78131776276598	-0.880210035669907
-0.766176123660776	-0.86692913685833
-0.75693760379783	-0.856237334627466
-0.747393345768097	-0.840161452365767
-0.732718760246719	-0.813492804377407
-0.710280636075008	-0.775014275066209
-0.679720366059698	-0.72748551730611
-0.642456970598482	-0.676323248771819
-0.600838205824875	-0.627391951402855
-0.557181503097417	-0.584734491727986
-0.513008431720876	-0.549173948489817
-0.468750977214796	-0.518328231896675
-0.423986862781265	-0.487849592625727
-0.378005584320124	-0.453198830325692
-0.330407336163749	-0.411269086618909
-0.28148321204174	-0.361397395112132
-0.232237730189146	-0.305527703025805
-0.184073271645851	-0.247498443664838
-0.138288728562309	-0.191652294622059
-0.0955860042574538	-0.14121825762813
-0.0557502497148752	-0.0970547105076563
-0.0176072624919991	-0.0572676572556357
0.0207096638042509	-0.0179294692441881
0.061219027564585	0.0253509737502852
0.105418355622618	0.075647739834349
0.153743914426272	0.133492280587358
0.205400544749664	0.196703088292647
0.258602470932472	0.261218718350866
0.311114264809351	0.322539916735908
0.360948553039152	0.377332699386218
0.407057430086564	0.424715633139846
0.449797611887107	0.466766693969541
0.490929423171607	0.50797618829847
0.533042226413154	0.553682620014186
0.578576232279267	0.607917548407126
0.628842189334727	0.67148759441728
0.683433594064693	0.741202554955497
0.740264244231119	0.810712587998314
0.796248914269493	0.872691293725583
0.8483912365968	0.921495752668754
0.894886705262896	0.955236846416648
0.935865302668504	0.976497321778242
0.973552363498042	0.991615138073916
1.01184701861646	1.00903291898037
1.05543351159297	1.03723912693359
1.10851039508784	1.08260860039784
1.17324681021274	1.14742662002901
1.24826987021893	1.22845933145256
1.32763402593626	1.31647095587939
1.4006712040876	1.39703197846826
1.45298715082481	1.45272390180103
1.46867065946132	1.46644061622411
1.43476125297252	1.42502857529968
1.34265917922155	1.32236982790993
1.1985713030006	1.17095013845998
1.01262273900106	0.980759350256712
0.794938601914347	0.761787306607006
0.555644006431848	0.524023850817752
0.304864067244969	0.277458826195835
0.05272389904511	0.0320820760481414
-0.190651383476327	-0.202116556318443
-0.415136665627942	-0.415147227597032
-0.610606832718334	-0.597020094480741
-0.766936770056101	-0.737745313662681
-0.870913061827803	-0.827979628618839
-0.946775080000737	-0.899320656909915
-1.01472815367403	-0.960956352215001
-1.08204186265464	-1.02191861983338
-1.15321781579191	-1.08936208001052
-1.22923575551399	-1.16684183414938
-1.30731192312578	-1.25299955140685
-1.38131220782099	-1.34115767142554
-1.4429019242871	-1.42025971223569
-1.48333488914408	-1.4772361289064
-1.49555331619894	-1.50033597440579
-1.47609585520018	-1.48253525640535
-1.4262624847968	-1.42393039071249
-1.35211522171549	-1.33218020586145
-1.26322620360773	-1.2206965900249
-1.17050989379088	-1.10516545274651
-1.08381836664018	-0.999655402946853
-1.01007290816086	-0.913685534656964
-0.952459557703765	-0.851116231524585
-0.910727295904574	-0.810860865070087
-0.882190220438539	-0.788662558072243
-0.862879335329436	-0.778918614598373
-0.848414508823334	-0.775821827272025
-0.834439207171988	-0.773703883213493
-0.816772556871507	-0.766970460127403
-0.791617366843687	-0.750177619784419
-0.756038200008506	-0.718662347881475
-0.708619691951126	-0.669734290498817
-0.650001195462984	-0.603920850034341
-0.582942781652455	-0.525498237878433
-0.511718312345313	-0.44177416555356
-0.440920106099426	-0.361135691391145
-0.374078007733256	-0.290461418160208
-0.312662683707479	-0.232934763043403
-0.25589221471213	-0.187239621367619
-0.201365634503442	-0.148441576761195
-0.146178923994118	-0.110045441068833
-0.0880291533883864	-0.0663181484098692
-0.025909127499626	-0.014037137245732
0.039759152351786	0.0468385210869363
0.107470094951037	0.113642768453762
0.17523359837488	0.182278679206645
0.241192707629717	0.248736404822777
0.304126405490365	0.310316954322341
0.363762405732055	0.366209595580463
0.420814810413377	0.417383132618423
0.476697818570233	0.466025976952229
0.532996716974392	0.514837287663509
0.590914653535471	0.56634122197287
0.650920542305897	0.622286648794935
0.712707241051732	0.683245992219918
0.77542213613348	0.74857080044945
0.838047377600656	0.816754545849635
0.899801789664035	0.886084000975519
0.960436516688475	0.955301313045813
1.0202994908445	1.02394903302768
1.08011568619949	1.09224767576465
1.1405677175128	1.16060000376547
1.20188844615256	1.22900864803283
1.26369635366069	1.29675923708389
1.32518732060343	1.36257502452153
1.38563700237264	1.42524065941169
1.44500964765478	1.48447517395665
1.50435705919028	1.5415941162174
1.56573380029418	1.59948780124006
1.63152435389585	1.66170784153987
1.70322761440442	1.73078329306738
1.77988341562303	1.80616717420741
1.85654348212847	1.88245707639552
1.92341072127106	1.94867312551522
1.96630899037041	1.98921765972836
1.9688348873267	1.98666569506775
1.92415053973329	1.92544567642088
1.82406760150581	1.80366796299596
1.67665175757292	1.63137236087505
1.48996869286326	1.4185096947566
1.27208409230548	1.17503078933905
1.03106364082824	0.910886469320819
0.774973023360172	0.636027559400359
0.511877924829937	0.360404884276103
0.24984403016618	0.09396926864649
-0.00306297570245007	-0.153328462790043
-0.238777407847304	-0.371537485335059
-0.449233581339734	-0.55070697429012
-0.626365811251089	-0.676544033710961
-0.762108412652724	-0.77416773961922
-0.852964706490107	-0.863634527338315
-0.942091045129291	-0.950548729219359
-1.03238205014442	-1.03880910828968
-1.1239917071321	-1.13009587325688
-1.214436315408	-1.22323520940667
-1.29899740646213	-1.31387486331863
-1.37151686161832	-1.39504610043734
-1.42558219080705	-1.4587579956756
-1.45593067484401	-1.49819486422403
-1.45976240414235	-1.50977299184133
-1.43759501622668	-1.4942839787126
-1.39338490209019	-1.45665860680429
-1.33387267270913	-1.40451978179902
-1.26736431658624	-1.34634164494103
-1.20230011249154	-1.29007855303596
-1.14594536111902	-1.24252096401363
-1.10341348769331	-1.20903366318914
-1.07710741816943	-1.19319660427234
-1.06659046328516	-1.19611482446461
-1.06886926245682	-1.21562884298784
-1.07905737121582	-1.24605876409667
-1.09133988720198	-1.27901965726341
-1.10006504355882	-1.30522544845082
-1.1007131950655	-1.31661629736697
-1.09051655942572	-1.30803327566541
-1.06864054273628	-1.27795194950347
-1.03598505671999	-1.22822656557757
-0.994720703305168	-1.1631174364363
-0.947677419950267	-1.08804272935966
-0.897707779876205	-1.00847697240643
-0.847137454609966	-0.929206379626481
-0.797397733714028	-0.853905208086683
-0.748906302482769	-0.784908840859592
-0.701199194291803	-0.723112966555418
-0.65324955020272	-0.667962023091416
-0.603877325457991	-0.617556280457053
-0.552123430135897	-0.568983582455553
-0.497435034317154	-0.51890566070986
-0.439602369858906	-0.464242147118299
-0.378586366273731	-0.402735822875124
-0.314446620592331	-0.333283781920846
-0.247424023090984	-0.255998287751657
-0.178045757099084	-0.171996489570622
-0.107105527056963	-0.0829726781186119
-0.0355005705203043	0.00928474506758094
0.0359735903737109	0.103210722977423
0.106753674249018	0.197516221244626
0.176513592667876	0.291053889126349
0.245082284471587	0.382684432927111
0.31238333482992	0.471342946923748
0.378481027302666	0.556368738577167
0.443693980437848	0.637914540113087
0.508651446013374	0.717109711090484
0.574214041776073	0.795776851733783
0.641259893337656	0.875749213143893
0.710374299590687	0.958029887737596
0.781515294415507	1.04213677041193
0.853771760068292	1.12594739093572
0.92534673670848	1.20615057236334
0.993874308471501	1.27918193652603
1.05709401525894	1.34238520670362
1.1137287233775	1.39504046652737
1.16424106669599	1.43888287649274
1.21112536665257	1.47791449496819
1.25854667885733	1.51758732745155
1.3113120827697	1.56357255962103
1.37326868251723	1.62027228510286
1.44539645900581	1.68914734165818
1.52409521863259	1.76707569511147
1.60026924629647	1.84530501675101
1.65973731463533	1.90973596928516
1.68527953539373	1.94296243658444
1.66285881775608	1.92785448753008
1.57767534479785	1.85402109391975
1.43405709409808	1.72214461881725
1.24342597194063	1.54250554760778
