# Supplementary material for: A multiwavelength photoplethysmography dataset with blood pressure and heart rate reference measurements
Source: Data Brief. 2025 Nov 14;63:112284. doi: 10.1016/j.dib.2025.112284 (PMC12682042; doi:10.1016/j.dib.2025.112284)
Supplement: Supplementary file 1 [file mmc1.zip › ppg_csv/ppg_subject_119.csv]

IR_PPG	Red_PPG
-1.95705302504355	-1.99861612841559
-1.94340661162159	-1.97817561313527
-1.84893651756902	-1.87713946044118
-1.71049447917237	-1.72891916359752
-1.54897061865076	-1.55879379203489
-1.3841350700691	-1.38567252612908
-1.23575796749231	-1.22653975498326
-1.1165989061395	-1.08967263728988
-1.02795785859698	-0.981419219942949
-0.971986975185144	-0.904565477100722
-0.947321124649859	-0.858445189436772
-0.948644947899012	-0.838929625567923
-0.96680666873386	-0.838517959613168
-0.989936331495749	-0.846824128602285
-1.00563397126287	-0.851786423383483
-1.00376292980905	-0.841659057309723
-0.978849024158709	-0.807549050882695
-0.931173388859209	-0.745796500188346
-0.866355866346058	-0.659157288865801
-0.793705549248938	-0.556129319648299
-0.723737948997095	-0.448547211806284
-0.665494168528453	-0.348629122757869
-0.624499924313451	-0.266892798365997
-0.601967496343308	-0.211136969331332
-0.595275386428355	-0.185756176949398
-0.599225025394249	-0.191045154611772
-0.607484465197354	-0.222903754911502
-0.613900126806873	-0.273237132337264
-0.613418316701207	-0.331068964943361
-0.602343235245838	-0.384213691202299
-0.57804185121767	-0.421071741930633
-0.538663712310245	-0.432305676712509
-0.483383802334567	-0.412402358857939
-0.413097732659699	-0.360902104528376
-0.330900792496054	-0.282667938081395
-0.241628437438529	-0.186506806788889
-0.150470735293256	-0.0823715824495193
-0.0614342721331076	0.0214228244990761
0.0234255784407309	0.119552063613929
0.103574201860179	0.209153111233944
0.178811857907933	0.287789701214524
0.248327502906002	0.351406789620129
0.31067765066939	0.394441088825475
0.364558653481985	0.412665217013321
0.40963922514686	0.406804923523937
0.446821652128478	0.384367906763542
0.477874134999772	0.358404617521107
0.504797953963648	0.343499271781597
0.529376251673143	0.350649174853099
0.553184930313923	0.383502081139996
0.57799446064725	0.437954841307633
0.606061449249246	0.504860655977982
0.639736801262401	0.573747016591196
0.680463376274654	0.635733667984522
0.727818289284682	0.684943223515008
0.779134636625032	0.718557088683602
0.830040635132512	0.736294676212091
0.876017820835815	0.739914396547448
0.914399032100851	0.732773860835315
0.945648905917539	0.719549874954488
0.973106375617499	0.706148284536522
1.00139477015618	0.699381712724665
1.03440566413088	0.705899246400436
1.0738325012412	0.730407500343693
1.11882796838516	0.774118370235931
1.16680125443425	0.834581844141897
1.21508887949001	0.907257447082751
1.26298381944957	0.988058088172133
1.31323319498266	1.07563014770631
1.3721395440982	1.17244125111344
1.44779903127598	1.28382423799378
1.54641428935564	1.41442021967498
1.66718057080759	1.56275494122228
1.79713937023888	1.71570239767439
1.90829054614554	1.84502269813872
1.95937242557608	1.90844538825207
1.85710235393574	1.85741392351082
1.57768401760515	1.6103577886796
1.16220523446992	1.18903316170605
0.651753822415682	0.643088866034843
0.0874175993280587	0.022173725110617
-0.489715616907326	-0.62406343762197
-1.03855800840485	-1.24597379871826
-1.51802175727889	-1.79390853473361
-1.88701904564382	-2.21821882222336
-2.10446205561401	-2.46925583774286
-2.1523567064534	-2.52434351722337
-2.09600582575616	-2.45920357035333
-1.9720372486202	-2.31466154009054
-1.80271736312808	-2.11559360037372
-1.61421806395652	-1.89134933291679
-1.43271124578223	-1.67127831943365
-1.28436880328193	-1.48473014163823
-1.18414561242558	-1.34540539617166
-1.12466303495343	-1.24297086232689
-1.10224224231784	-1.17421552302742
-1.10753472612132	-1.13326222882548
-1.12668812865448	-1.11250957620115
-1.14395664977092	-1.10347601176247
-1.14531316029392	-1.09729324867766
-1.12173665099545	-1.08449036758554
-1.07105226079634	-1.05456323603736
-0.997819469603583	-0.996828592364564
-0.911276044734451	-0.903559248470576
-0.822077537077141	-0.774319258634135
-0.739240530761963	-0.618744301918562
-0.668445840367814	-0.455647963801724
-0.611974344101766	-0.308563422117571
-0.569789904496333	-0.199267509812555
-0.540779448080401	-0.141174929382637
-0.523302354696098	-0.134977485860841
-0.514899382835003	-0.168521095179477
-0.51165792169852	-0.221155152714809
-0.508143546788061	-0.27077763234318
-0.498451980327793	-0.300565910897521
-0.477885276247077	-0.302844899749732
-0.444254058999745	-0.27907905580996
-0.398165996455845	-0.236731079659774
-0.342280441145922	-0.184885496385691
-0.280023585621484	-0.130302611651291
-0.214443662786685	-0.0749028584677704
-0.147609534489426	-0.0155628358301741
-0.0804875381920666	0.053401911369961
-0.0130813792533247	0.136145082129157
0.0551507497739001	0.23208729750473
0.124636608384732	0.335565257629191
0.195100742377844	0.43785547901961
0.265311522182466	0.530004395850475
0.333336447656412	0.605652750830999
0.397266577662361	0.663184079753694
0.455911995848379	0.706158816694068
0.509004812721497	0.741628479697767
0.556989149393011	0.777057532573616
0.600756332735629	0.817141043918509
0.641443097386732	0.86185855144942
0.680208626383755	0.906720070953917
0.718102675617959	0.945034463816838
0.756079309148776	0.971043364463909
0.794913093914013	0.982566110826869
0.834854846870028	0.98216997201747
0.875265647287101	0.976402269114791
0.914734381809972	0.973366291099499
0.95192052443847	0.979605544182742
0.98657082689012	0.997612838274565
1.01973956924385	1.02517933750392
1.0529559766765	1.05694293697671
1.08718716655413	1.08726776691461
1.1225536807609	1.11288297717114
1.15880318149937	1.13398070685679
1.19577572587951	1.15328675317796
1.23339146739982	1.17377032429149
1.2715614121641	1.19656684216775
1.31060760402564	1.22061465182936
1.35218617617324	1.24461864894315
1.40006004375833	1.27027790295967
1.45960521153842	1.30410674264835
1.53524529139654	1.35525273686755
1.62629747006736	1.42914056410059
1.72271570721548	1.51976171740385
1.80245000981876	1.60427789186724
1.83220480774437	1.64298147603159
1.73845163132865	1.58304475784221
1.48202432855277	1.3438095470316
1.10017123912366	0.948853168968108
0.630140702748237	0.444437125674385
0.109181059133425	-0.123177080826929
-0.425459352013854	-0.70772794851319
-0.936532190986676	-1.26295397536176
-1.38678911807812	-1.74259365934998
-1.73898179358126	-2.10038549845522
-1.95586187778917	-2.29006799065483
-2.01754657600824	-2.32121572060089
-1.96837069378214	-2.24439601282289
-1.849666238285	-2.0980071520906
-1.69064266094429	-1.90656750595809
-1.51583172695287	-1.69650463826481
-1.3497652015036	-1.49424611285018
-1.21539328738072	-1.32621949355363
-1.11575792245191	-1.2094736042958
-1.05035205647433	-1.13959657321869
-1.01775688789513	-1.1142769530705
-1.01352861624469	-1.12476442962891
-1.0297587624608	-1.15667854475964
-1.05529470515455	-1.19216416739373
-1.07738167259952	-1.21320031870272
-1.08455996206894	-1.20538030032391
-1.06983247132696	-1.16151195211197
-1.03280757587212	-1.0841427981091
-0.979623539867044	-0.985327555353644
-0.920401056842121	-0.882715237802008
-0.865401828725337	-0.793359441021147
-0.821769154554144	-0.727997724379919
-0.792143861983758	-0.688283662005031
-0.775187512528519	-0.668088397556988
-0.767149020155689	-0.657719871830202
-0.763352685397764	-0.648218296390463
-0.758935187190293	-0.633642924819796
-0.749004085550193	-0.61102847653938
-0.728832169794863	-0.578680280488689
-0.69449565469298	-0.53445618752536
-0.643869954376493	-0.475571972439967
-0.577476874460997	-0.399831119996666
-0.498634119638586	-0.307093679687417
-0.412741848238102	-0.200140199519075
-0.325920264613312	-0.0846526675501579
-0.243343841913668	0.0318114378336541
-0.1678359022806	0.14153094637224
-0.0994604915658804	0.238292182713687
-0.0362901890478931	0.318379590985089
0.0243290781793499	0.380902361352959
0.0847012587019781	0.427782183495842
0.146001463525779	0.463217863618053
0.207808620872255	0.492450134667267
0.268240246483534	0.520197736952465
0.324857526716282	0.549315654932432
0.37594518687695	0.580507648426625
0.421397692154195	0.613465348894019
0.462761867696983	0.648318840722285
0.502605089670096	0.685808514341463
0.543636831848034	0.725974818819601
0.587887474302677	0.7667273425119
0.636115850181853	0.803657581729002
0.687549504613321	0.831443014514157
0.739995881592649	0.846214760577627
0.79035037694398	0.847472613729536
0.835481881400348	0.838167430581698
0.873323256966567	0.822979451926036
0.903883927142571	0.806384057132587
0.929765714934657	0.792092997325473
0.955764156715098	0.783836162967975
0.987510447521346	0.785932633228064
1.02960955140904	0.802518168733068
1.0839664648597	0.83606470550702
1.1488050978679	0.886212462591931
1.21858077018465	0.949068684458832
1.2850803859192	1.0173497189027
1.34008273773846	1.08237454630067
1.37917740139146	1.13789539835977
1.40502673953542	1.18396972869825
1.42801006617812	1.22855717049997
1.4632932152692	1.28536233700085
1.52482644164047	1.36802561762984
1.61806663215022	1.48242389465786
1.73402876635215	1.61975660864259
1.8469981371529	1.75297282328053
1.9171621456328	1.83838406459591
1.89524799147357	1.81693675673477
1.69948369939103	1.59713678079281
1.34831248871112	1.20543740458465
0.883846401331404	0.691821837511093
0.348197479149466	0.106273288972929
-0.216522235937129	-0.501225031629044
-0.768200702030808	-1.08068991489403
-1.264725877234	-1.58213815142123
-1.66398571964913	-1.95558653180984
-1.92386818737864	-2.15105184665908
-2.01647340897798	-2.18089424321338
-1.98522182462516	-2.10066005334319
-1.87735618198099	-1.95776377501617
-1.7192988544916	-1.78985703869474
-1.53526124256118	-1.62127772917052
-1.34945474659392	-1.46675714379782
-1.18609076699402	-1.32810808175581
-1.06885322116809	-1.20593166485204
-0.996510733741621	-1.10199452431353
-0.962304750377631	-1.01949449690315
-0.959011260394826	-0.961158802532597
-0.976159501415585	-0.926795627500044
-1.00116875545479	-0.911328268371042
-1.02084457030971	-0.9042449885868
-1.02360346503443	-0.891294700600769
-1.00206859229582	-0.858498045791275
-0.954993476805588	-0.797360129215512
-0.887516684300212	-0.708845730926573
-0.8095122431342	-0.603620159303609
-0.732652192618096	-0.498225773608722
-0.667333118447938	-0.409266345215716
-0.620466540929708	-0.348395475742483
-0.594467880802124	-0.319873029312557
-0.587343488980759	-0.320682321275501
-0.593563605380737	-0.342140600152276
-0.605391382444396	-0.371934197193763
-0.614481298855382	-0.396314935117523
-0.613536078659846	-0.402886195318322
-0.597690702870719	-0.3837856302084
-0.565230730812157	-0.337723302579561
-0.517391683763942	-0.269333313214544
-0.457366770816679	-0.186460675652596
-0.38899537060403	-0.0975809353213872
-0.315574883383103	-0.0101278513076103
-0.239023000876577	0.071029350487114
-0.159537507271403	0.144828870418568
-0.0759701808653809	0.213992699911964
0.0129397896806075	0.283313330973808
0.106823758598301	0.356780681590396
0.202467369939445	0.434936812441644
0.294154079159132	0.514003886430472
0.375564494542604	0.587302816463854
0.442169299129269	0.648298974825724
0.492924822176613	0.693765633411846
0.530657420412394	0.7250715265454
0.56104959216825	0.746479487572147
0.590563055065356	0.761788897662088
0.624053778860836	0.771956639762587
0.663012930279313	0.7750782459198
0.705122227527037	0.768355055548316
0.745382202944104	0.75053320040801
0.778497310810478	0.723357707844235
0.801478329065666	0.691741329032593
0.815277117378223	0.663306217829312
0.824798419820989	0.647502087342719
0.837245346374646	0.65364908201593
0.859349156812333	0.687801795375854
0.89458840610737	0.74966780255877
0.941825307969038	0.831457113869036
0.996140722988912	0.919857039245201
1.05128073924193	1.00049339093123
1.10226249518347	1.06264363240275
1.14672232717098	1.10188577559069
1.18448058495908	1.11971063321383
1.21622673361718	1.12108521546326
1.24294424682773	1.11224326770468
1.266804289156	1.10024810579973
1.29276647822328	1.09398071113815
1.32930089151086	1.10492360447736
1.38674876768694	1.14592438414448
1.47284474576943	1.22686427867604
1.58653217548839	1.34793430165925
1.71257326208132	1.49321269751251
1.81973816988836	1.62799155161379
1.86452229716651	1.70260499022467
1.76519169538603	1.66826933437734
1.49412127753016	1.4506334920137
1.09169312482726	1.06798998275522
0.598289318505659	0.567973426177589
0.0542919397937108	-0.00178155814348996
-0.499916930080238	-0.593640350632327
-1.02395520988784	-1.15996833171322
-1.47744081840075	-1.65313088181049
-1.81999167439063	-2.02549338134843
-2.01122569662911	-2.22942121075135
-2.05357028805041	-2.27171107861912
-1.99278973658863	-2.20184145123601
-1.86191258650448	-2.05458522174635
-1.68704505276619	-1.8616729892536
-1.49846615312289	-1.65248969414531
-1.32645490532371	-1.45642027680906
-1.19897113922861	-1.30165388928044
-1.12203818673842	-1.20270726402598
-1.09542926231736	-1.16478775256594
-1.11266917183544	-1.18270671019746
-1.16049350506406	-1.24013923798174
-1.22117014007054	-1.31257148031409
-1.27574621878597	-1.37278387551883
-1.30762293106376	-1.39738694647139
-1.30551650020546	-1.37212255902149
-1.26518506892217	-1.29438998752338
-1.18988284687231	-1.17296166008154
-1.0896160280901	-1.02548826340027
-0.979055086596292	-0.874187085173091
-0.874196480968299	-0.740367247843061
-0.788623094092647	-0.63925109305568
-0.730618003284871	-0.576852538512612
-0.701934136404121	-0.549864115256999
-0.698314876907132	-0.548163810703327
-0.711281062483178	-0.558769166940005
-0.730436679059242	-0.5699512896526
-0.745688203339657	-0.57398653875383
-0.748930488880676	-0.567463345186057
-0.734898689871897	-0.549588968853845
-0.701195722928675	-0.520048370206258
-0.647819189377398	-0.477961880082581
-0.576631148862467	-0.422330058773011
-0.491096933060139	-0.353168194177529
-0.396138525224243	-0.272367246185045
-0.297539671863979	-0.183531205488229
-0.200842989508693	-0.0907090757550933
-0.110439552996789	0.00299347799687626
-0.0292535309358432	0.0957761403134074
0.0413102439103902	0.186357303154254
0.101503805899228	0.27281532411112
0.153245004433458	0.351889889505922
0.199543099811245	0.419167341393635
0.24344920814993	0.470148706660804
0.287074804691967	0.501823676723028
0.331066512606015	0.514120272905459
0.37477309291916	0.510519903828167
0.41711966327806	0.497362392660935
0.457688256015105	0.482092402096728
0.497289598036507	0.471437142867992
0.537693064672996	0.470308599641523
0.580689606374442	0.48148789540449
0.627085299613091	0.505831724403292
0.676262745013734	0.542675316703591
0.726487927825607	0.589951127458411
0.775541947386916	0.643765988172967
0.821177554813813	0.697901734022727
0.861419539487745	0.744359120632537
0.895075349239244	0.775808986176682
0.922526752091046	0.789177506047506
0.94637508642083	0.788219697598396
0.971351294299317	0.783298788306815
1.00317051712611	0.788110731995551
1.04658371452154	0.814732001609776
1.10338280626657	0.869272364721905
1.17129984098262	0.949834685865922
1.24448518157232	1.04717911833233
1.31552406014881	1.14779559882299
1.37823478132795	1.23853647236989
1.43019852646029	1.31139512698189
1.474213502096	1.36680269794298
1.51824209204904	1.41428677808535
1.57347139277118	1.47002841251989
1.65037402877757	1.5510695050911
1.75340684917382	1.66684340847433
1.87574287015207	1.81089650194859
1.99598318485441	1.95676020207924
2.07885883263576	2.06055217124018
2.06771062460718	2.05433478476217
1.88149256495841	1.86136903506046
1.54601825707199	1.51507936821288
1.09985654763777	1.05683117471249
0.581576283345627	0.527989845052344
0.0297463108854053	-0.0300792302744929
-0.51706452305303	-0.576010660774966
-1.02028737177982	-1.06843905595602
-1.44135338860511	-1.4659990253246
-1.74169372683903	-1.72732517838764
-1.88273953979173	-1.82409944111423
-1.88680123348969	-1.79961426783656
-1.80480970466946	-1.69333255097787
-1.65574789601844	-1.5445577038524
-1.47743681254931	-1.38855990942276
-1.30769745927475	-1.25225759631394
-1.17988869764605	-1.15257353433122
-1.09907573759269	-1.09651957174231
-1.06484498607686	-1.08229952728296
-1.07034345743898	-1.10134126954679
-1.10411294059963	-1.14130500764629
-1.15297274638164	-1.1893517082151
-1.20403692671293	-1.23435071138504
-1.2458182189328	-1.26732138206618
-1.26881810161167	-1.28074474289481
-1.26606506888399	-1.26831518872819
-1.23396810029525	-1.22615286099669
-1.17344605420739	-1.15502384343016
-1.09071406847243	-1.06184554287721
-0.996914565832821	-0.95871008195096
-0.906100951854443	-0.859450155726867
-0.831877584515587	-0.775678545179962
-0.783784142310092	-0.714247484110912
-0.764780160556822	-0.676723750089385
-0.770791511184196	-0.660433695536619
-0.792362148727006	-0.660128360019701
-0.817705307802066	-0.669236998679798
-0.836009617598211	-0.680421954314586
-0.839699830574642	-0.685946215535089
-0.824967544320373	-0.678443510968436
-0.790938348565961	-0.652244414515097
-0.738472008917232	-0.604776203841248
-0.669418072358686	-0.537227047292681
-0.586431303758245	-0.454147593053875
-0.492985481346439	-0.362137463656513
-0.393229757554017	-0.267997248147257
-0.291492149679088	-0.177123001756993
-0.191493403366555	-0.0926364837584393
-0.0956170846198271	-0.0149484354802983
-0.00469494299173885	0.0584284910039335
0.0815304971056485	0.132265566591229
0.163548261883217	0.211716401735377
0.241330512403563	0.299651313855209
0.314143649975373	0.394774473201797
0.380927546364461	0.491793996985307
0.440865486617301	0.583201089271859
0.493781435732828	0.661319890699095
0.540236217722447	0.720078747975739
0.58145962374717	0.756459371359905
0.619117573681995	0.771265652774103
0.654845511453119	0.76903563645896
0.689807465225334	0.757421814849986
0.724527398496476	0.745793437674498
0.758981691292448	0.742513474811465
0.79291050596128	0.751933427638308
0.82629674083689	0.773220179624298
0.859776470052227	0.801826609197468
0.894735916679791	0.832467938779591
0.933134737035801	0.862008199480316
0.977162388337465	0.891073424085292
1.02858605834237	0.923611754238153
1.0878020317644	0.964529507647345
1.1531769427908	1.01670680556749
1.22129584250335	1.07903786331524
1.28804663008048	1.14660372111129
1.34992566111821	1.21298847043843
1.40510628387835	1.27357479348051
1.45425865187605	1.32814718335364
1.50110422456022	1.38177290230531
1.55223226442219	1.44373216685229
1.61562939790435	1.52437097914164
1.69772880276737	1.6302538995787
1.79918891093492	1.75904309200306
1.9103527125983	1.89584139558403
2.00829743171251	2.01222318845301
2.05777557168357	2.06884164765163
2.01626584785173	2.02199727032605
1.80869333963114	1.79730266393331
1.45203849035143	1.4151441838942
0.987166754009042	0.921134521354802
0.454943584600401	0.360886367461178
-0.103765563878056	-0.219987586640603
-0.648095237429895	-0.775874649804476
-1.13717998205868	-1.26116213088437
-1.53015434376798	-1.63023733873423
-1.78615286856137	-1.83748758220797
-1.87800243781529	-1.8861535723269
-1.84968874353752	-1.82964529082805
-1.74668630791173	-1.70862528576751
-1.5960296047447	-1.56028714682425
-1.42639437491821	-1.41223705050121
-1.26645635931405	-1.2811932203325
-1.14263692545712	-1.17547518766679
-1.06143882372258	-1.09905489248416
-1.02534127555648	-1.05477514103348
-1.03279489871968	-1.04503375489727
-1.07659418368887	-1.06974158055422
-1.1441122584733	-1.12315896786537
-1.2184437705501	-1.19196746443041
-1.28087282919396	-1.25627061434097
-1.31437896795294	-1.29393210316158
-1.30732382604451	-1.28708251605908
-1.25629455013683	-1.22801985932085
-1.16711698170853	-1.12178265248804
-1.05344504783246	-0.984491840057936
-0.933269012327599	-0.838452776059173
-0.824581793130964	-0.706083081674433
-0.741543433222472	-0.604569103962555
-0.691952410483629	-0.542339701480415
-0.6762839605012	-0.517954323500708
-0.688164601610114	-0.521635056515708
-0.716023725844881	-0.538978818440329
-0.745622858930964	-0.555605100900931
-0.763128592856699	-0.56099838277538
-0.758152785713861	-0.55008425440081
-0.725854699195124	-0.52224434107576
-0.667325503076878	-0.47895763609034
-0.588160980648278	-0.421856608664738
-0.496033513456415	-0.352099369352873
-0.398423476535579	-0.270846934091784
-0.301169178742073	-0.180305282879351
-0.207907399840448	-0.0846007326756452
-0.120296973196625	0.0102327658316348
-0.0388002783012372	0.097356348104213
0.0364125324296999	0.170874097086403
0.10496947790343	0.227524370922943
0.166533938607143	0.267786818981707
0.221558828641785	0.29599762713151
0.271851766385496	0.319240363758669
0.320234308529656	0.34508081256504
0.369274895842949	0.378813404755514
0.419931199184729	0.421504253276117
0.471080540817248	0.469861247084587
0.520289253723503	0.517970751830033
0.565386622992027	0.560149644738826
0.60591219621548	0.593563888085272
0.643550945844169	0.619398177259756
0.68127613576341	0.64206994835998
0.721677122764919	0.666608524975218
0.765562558115321	0.695508267451947
0.81178663654435	0.72723049116906
0.85829177497856	0.757170621961251
0.903451841542637	0.780021579813691
0.946789154870932	0.79248449828977
0.988912495232594	0.795677967864088
1.03101475194543	0.795847119712735
1.07414136701659	0.801925105455862
1.1184123416342	0.820677120485473
1.16268641901754	0.852672055176372
1.2050270409948	0.892269638856894
1.24387857358605	0.932175683032103
1.27960281316814	0.969757218776893
1.31583902993258	1.01061516625694
1.3598580072085	1.06689621491697
1.42108780080419	1.15169106083511
1.50758986718025	1.27272276488615
1.6210357047007	1.43073025439238
1.75142130021694	1.60131464508896
1.87358816270089	1.75591012236132
1.94818504380187	1.85422458736383
1.92722248771438	1.83933968918328
1.7358978511523	1.64131840045937
1.39362712552638	1.28792658740852
0.942544447356506	0.823669395488434
0.42478395316256	0.293051970156803
-0.117520220535566	-0.259420543128666
-0.642233937217982	-0.789242998910272
-1.1072230603648	-1.25191025173032
-1.47035345345613	-1.60291715613109
-1.68949097997209	-1.79775856665491
-1.74359368913345	-1.8396784459749
-1.69184062419457	-1.77375299713522
-1.57449267942791	-1.63859770505045
-1.42278050419871	-1.46554839347302
-1.26786142402532	-1.28332804914808
-1.13806081398247	-1.12065965882084
-1.04511828380067	-0.997837713116873
-0.995305605460592	-0.921570104141545
-0.988597695879908	-0.89280608405422
-1.01898195107419	-0.905342615970997
-1.07535590366494	-0.947921592851711
-1.14320419354751	-1.00647674972015
-1.2069911263388	-1.06599581426137
-1.25279443699738	-1.11222416082984
-1.27056543445389	-1.13370460741236
-1.25556542884905	-1.12416691344386
-1.20870572050931	-1.08410007660233
-1.13585391232313	-1.02013307437943
-1.04648911390859	-0.942282396594057
-0.951954910007856	-0.860658067990031
-0.863442624126561	-0.783098577082065
-0.790044730558042	-0.714231013190848
-0.737228261835163	-0.655969214434539
-0.705983914481352	-0.609010321023989
-0.693062092373939	-0.574167453327961
-0.692399067955378	-0.552461898013635
-0.696981786916744	-0.543940711737022
-0.700237903935247	-0.546221324861024
-0.696754921535835	-0.554010739853548
-0.682552717968138	-0.560097781646833
-0.655056864781346	-0.557158400426966
-0.612985736279588	-0.539316099293319
-0.556286505881788	-0.503003662777209
-0.485948775190793	-0.447151720412747
-0.403694982314985	-0.372716355136225
-0.311874763885641	-0.281983699568172
-0.213696971615608	-0.178484538631687
-0.113370688539732	-0.0676295150039348
-0.0155715094529924	0.0429379547529598
0.0757539207808387	0.144453470743088
0.158513609476724	0.229613587112078
0.232816475259953	0.295256601951643
0.300421513235691	0.343620457424501
0.363680051642555	0.381605078942382
0.424469697720921	0.418446506531728
0.483458711639519	0.462697102717372
0.539961581872004	0.51954266959636
0.592447735389024	0.589290000645954
0.639392757967758	0.667389325309754
0.680027171873564	0.745898253376446
0.714752025708078	0.815905088948016
0.745237448626844	0.870174283466322
0.774132021708031	0.905203028224194
0.804289109039486	0.922015766468644
0.837836250754812	0.925428049464242
0.875695618313362	0.922435686351766
0.917897410980594	0.92053876117645
0.964388102575977	0.926297109101109
1.01558445597911	0.944615124339903
1.07220109033086	0.978814042096416
1.13453900319302	1.03046678412969
1.20170439834501	1.09846062378925
1.27114224352752	1.17820368280829
1.33881007755844	1.26209960931273
1.40027762684624	1.34147148679375
1.45272903637022	1.40944756927008
1.49715006394002	1.46421813532484
1.53949183402832	1.51145072145846
1.58986645664969	1.56389630603262
1.65947189248994	1.63686118309701
1.75555035808136	1.74025466070346
1.87546070615834	1.87013027419131
2.00182690689654	2.00365369272418
2.10127753890207	2.10045726218147
2.12891156275067	2.11099729479853
2.02598099440516	1.9832168976001
1.74595016957458	1.68125707226721
1.33196040856787	1.2494553546171
0.827153031693957	0.732149280467037
0.274669359261771	0.173676385634275
-0.282349288419756	-0.38162579406393
-0.800761591041694	-0.889419722810321
-1.23742622829511	-1.30536786478764
-1.54920187987108	-1.58513268417863
-1.69294722546066	-1.6961605630372
-1.69714285475048	-1.68935851089531
-1.61486187525325	-1.60592362538045
-1.48632716889939	-1.47923170255902
-1.34717805550229	-1.33738121180376
-1.2236303543734	-1.20175225336471
-1.131295996987	-1.08745508079386
-1.07667400247289	-1.00409111711169
-1.05961230436933	-0.956238321281264
-1.07533704103492	-0.943697283346873
-1.11560143918893	-0.961508209219233
-1.1693623224782	-0.999976484229352
-1.22377744088379	-1.04562675706312
-1.2660974165662	-1.08380963480013
-1.2861781383	-1.10234026853364
-1.27861205097667	-1.09465354458356
-1.24372564527442	-1.06111481727867
-1.1873067286311	-1.00795895715845
-1.11919985137657	-0.944778240802507
-1.0510326269213	-0.882100142607265
-0.993525300805106	-0.829665026633706
-0.954079709277304	-0.795167088385143
-0.935398526356684	-0.783119389679858
-0.935460103495428	-0.793863783747364
-0.948533397292687	-0.823268692024529
-0.966653388486844	-0.863476182784464
-0.981182903596194	-0.90434956940919
-0.984329945282305	-0.935360721113848
-0.970489183454268	-0.947893068719157
-0.937266962842249	-0.937315756484835
-0.885806849919712	-0.903844879255483
-0.819904317738829	-0.851938761146105
-0.744164739376964	-0.788669430395286
-0.662286142387799	-0.721458688443284
-0.576398160961158	-0.655511191346108
-0.487485329781263	-0.591896117475667
-0.396279223386377	-0.527761390697272
-0.303961225352603	-0.459044030042697
-0.212289489586931	-0.383780655912148
-0.123306086851034	-0.303590633919696
-0.0390576573475557	-0.222698156722236
0.0386410467244263	-0.145614556610792
0.108544294511996	-0.074796263656398
0.170254645295817	-0.00925833780113222
0.224306248212847	0.0550316949948766
0.272082210248347	0.123053111151852
0.315477233950063	0.198091488757061
0.356311522366356	0.280001373232068
0.395879146053808	0.365109133903079
0.435005631051606	0.447454373230805
0.474502126326172	0.520833224172278
0.515481783618125	0.581374025751988
0.559175052489455	0.629710092093598
0.606376906276413	0.671066811216645
0.656917447800122	0.712485571448205
0.709476773776607	0.758621576667261
0.761863712342644	0.808917022054535
0.811717559458603	0.858064082489866
0.857527159693637	0.89962110254601
0.899720730134319	0.930814987438362
0.941215223622015	0.955433259062292
0.986723672953997	0.982666126397738
1.04079197931028	1.02249530879428
1.10554270411768	1.08029896090534
1.17935936042285	1.15371927877235
1.25705101053842	1.23337756178862
1.33128127710946	1.30682519030903
1.39477917353207	1.36368397991308
1.44286290641484	1.39966764992415
1.47579568893155	1.41810977455071
1.5000942195289	1.42909237477444
1.5277730240223	1.44703540444972
1.57332238967711	1.4873595662722
1.64918508705305	1.56221133349495
1.76296889143866	1.67526219244955
1.90788087698466	1.81686896607269
2.05552937998244	1.96182686815722
2.17826302029713	2.07130063628344
2.23373169717014	2.09926391562077
2.13112205196398	1.99141008023343
1.85095419842909	1.69802000068553
1.43471975969088	1.26435081689822
0.923910358874767	0.735659668792702
0.360017619106143	0.157203696290127
-0.215466836489581	-0.425759960688327
-0.761051384786999	-0.967974162221487
-1.23524440266071	-1.42418176838819
-1.59655426698529	-1.74912563926725
-1.80348935463536	-1.8975486349375
-1.84031763459763	-1.89808932320216
-1.77770003232788	-1.79972854127609
-1.65124925720794	-1.64695604433567
-1.49263387966857	-1.48221342161633
-1.33754180967363	-1.33955782475677
-1.21822017294372	-1.2409091809881
-1.14275273329517	-1.19474490899379
-1.11273746838223	-1.19735195633462
-1.12357328393654	-1.23653692729406
-1.16548030032674	-1.29635485827741
-1.22571107751041	-1.36086967974665
-1.29055476066086	-1.41612957729729
-1.34705817958169	-1.45086488788894
-1.38433720133053	-1.45671571187513
-1.39438265924267	-1.42842962361998
-1.37271737368888	-1.36407466085292
-1.31925637031791	-1.26542814612619
-1.23899576579239	-1.13883088465956
-1.14175385273317	-0.99597226118949
-1.04056679992134	-0.853271870242936
-0.948990322658977	-0.729028253575078
-0.878050774196115	-0.638761119991002
-0.833737586499645	-0.590404613595045
-0.815769348306851	-0.581621502091309
-0.818023390016537	-0.600627779310364
-0.830470039302127	-0.630177400443926
-0.841950728976722	-0.652981793457273
-0.842930732888713	-0.65641784342524
-0.827296654241271	-0.635068429423204
-0.792602491856941	-0.590511897274629
-0.739146829667334	-0.528913072998751
-0.668876536188339	-0.457990010028116
-0.584686210224132	-0.384607637758214
-0.490138007728842	-0.313270391978769
-0.389377059571332	-0.245403720105973
-0.286972906052571	-0.179607232271601
-0.187581513708619	-0.113083598317457
-0.0953829870304526	-0.0436409446761033
-0.0133354703105018	0.0288587581617364
0.0574514147074948	0.102113565019545
0.117917040319611	0.172031092573108
0.170625172025288	0.23416161005912
0.218672719200152	0.285166399485925
0.264351939386205	0.323727388248094
0.308394132994264	0.350961154404114
0.350247509148591	0.370353914955493
0.389020077135939	0.38675578851284
0.424385821728708	0.404432108384688
0.456991341613681	0.425415542778317
0.488388227603896	0.449514313685695
0.520771522417088	0.475891218254185
0.556570369189251	0.504683600548596
0.597801317229668	0.537312140955792
0.645389063893907	0.575645130742468
0.698940772705316	0.620957897574111
0.757143580834211	0.673232348523594
0.81832140244924	0.730965775771638
0.88070725981063	0.791375687313881
0.942548561703981	0.850796522665409
1.00236096320974	0.905367319996318
1.05928593806612	0.95192758661075
1.11316195290006	0.988774318758186
1.16405521978914	1.01582064485229
1.21153872411375	1.03415594721938
1.25445561660699	1.04588920602266
1.29164443733143	1.05464376835323
1.32339336857489	1.06589329514104
1.3529095744767	1.08661789690931
1.38702176443019	1.12491401225083
1.43555265265457	1.18990002269406
1.50891425987826	1.2905171904662
1.61381938438383	1.44186816314569
1.75090738335492	1.62387858528449
1.89794801784988	1.80928447144394
2.02758161025729	1.97082183618534
2.10217169563006	2.07539865278024
2.07953077850161	2.06000339249541
1.89556236094939	1.85854931876353
1.56602960227404	1.50044810193483
1.13100632135804	1.03245480006327
0.630566337083903	0.501324471202812
0.104783468334132	-0.046187826592577
-0.406268466008769	-0.563327035268932
-0.862515647062295	-1.00333809677229
-1.22388425594394	-1.31946595304868
-1.45030047377121	-1.46495554604414
-1.5185793850415	-1.46437598951323
-1.48085529685323	-1.36230772432983
-1.37472650461799	-1.20057882797088
-1.23771885725957	-1.02205106989454
-1.10250638824356	-0.866818847336068
-0.992642236121796	-0.752871771647917
-0.921108896443265	-0.687651399357786
-0.891291655863992	-0.665792985410051
-0.89938919750852	-0.67532830884969
-0.937152966882699	-0.703427161507315
-0.994187110897362	-0.740290947232908
-1.05946829179297	-0.78030077277464
-1.12218084246658	-0.820578535861552
-1.17223997358977	-0.858035049493934
-1.20099209116054	-0.886659957990697
-1.20239737479821	-0.897097844535305
-1.17439088295141	-0.879719426177324
-1.11965912952504	-0.830020194176809
-1.04523142685804	-0.752822265814113
-0.960977486047866	-0.662073667987755
-0.877619597654626	-0.576143781740174
-0.804817863026352	-0.511379296382615
-0.749655291689996	-0.477132100044888
-0.715724705371099	-0.473947375129781
-0.702898657677324	-0.494903778228465
-0.707652129245907	-0.528907708701215
-0.72379249295367	-0.564333873871297
-0.743441547232348	-0.591867446678809
-0.75808369588138	-0.605929281457778
-0.759672312628769	-0.604538123429673
-0.741857229164845	-0.588003818483726
-0.701206485898165	-0.557353914040396
-0.638159098860505	-0.513622560671014
-0.557311625460616	-0.458506208298368
-0.466599210849094	-0.395422590279465
-0.375245380722429	-0.329461193199383
-0.290967897842514	-0.265993107738401
-0.217535414958515	-0.208961809431003
-0.153923925725983	-0.159794316944818
-0.0955616496404304	-0.117356356154275
-0.036880100596658	-0.0786983550785038
0.0262008439331366	-0.0400106521662657
0.094805376745465	0.00235897936795292
0.166889484909156	0.0507239090332873
0.238190315994804	0.104940545884887
0.304002533991915	0.162158082911348
0.360936526553424	0.218084146207126
0.407855638343564	0.269221375864393
0.445953360031195	0.31462123886385
0.478395444302362	0.356131010677096
0.509713022660374	0.397247646055441
0.544739943251853	0.441310683712969
0.587127896753721	0.489736450026519
0.638087261907024	0.541001434605424
0.696054611248053	0.59085736841126
0.757474878111082	0.633715286276039
0.818309811970458	0.664837073256162
0.875637170324269	0.682700924934626
0.928625372977479	0.690557153814808
0.97839037714451	0.696210801481488
1.02695636790929	0.709805883993726
1.07608448857045	0.740501589761774
1.12680003504916	0.79348627581164
1.17999373976563	0.868670334293897
1.23767453319785	0.961641772021134
1.30385074936753	1.06623266872483
1.3839606989609	1.17705133588438
1.48232549980139	1.29025374636018
1.5980399940174	1.40188911765658
1.72062517532352	1.50446835735831
1.82737084439057	1.58339662611517
1.88450609915954	1.61542049185348
1.85576773984868	1.56774549474818
1.67724262374391	1.38104081882887
1.36365086163199	1.07457711574364
0.953476808842813	0.685023891542232
0.485204820706258	0.249050652274417
-0.00268074744779627	-0.196673096010052
-0.471695540289471	-0.615477847261415
-0.883355202488887	-0.970694095429917
-1.19917537871616	-1.2256523344658
-1.38067171364142	-1.34866749462559
-1.42760074006559	-1.35848033404827
-1.38256150369064	-1.28937941238866
-1.27800790198637	-1.17752210351029
-1.14693419124886	-1.05632141977815
-1.01802535832211	-0.951376649881137
-0.912853855387703	-0.87847592683633
-0.844751159036969	-0.843701350688534
-0.818788302806681	-0.844836322431975
-0.832482369244025	-0.873710719500606
-0.877057615822517	-0.919024463893125
-0.939248884301725	-0.969072706816143
-1.00362438378438	-1.01374345079284
-1.05519291666558	-1.04516048094021
-1.08182335643763	-1.05687202687505
-1.07600660941361	-1.04266145517714
-1.03581686797501	-0.996943868872911
-0.96514815013436	-0.917425033471124
-0.873154990659011	-0.808194252456556
-0.772648434763317	-0.680597777990351
-0.677474266612212	-0.550804527585521
-0.599438802275729	-0.435266794592119
-0.545701223573785	-0.346183729093269
-0.517491928740679	-0.288623561638526
-0.510636079653466	-0.260418364482644
-0.517749057915711	-0.254898970292742
-0.531133952653015	-0.264869396083663
-0.544957857818081	-0.285379953747126
-0.555828733894842	-0.313681929296084
-0.56193459842964	-0.346744327191061
-0.561501358351681	-0.378500193709429
-0.551506174264534	-0.398981525185235
-0.527559429984738	-0.39596107453161
-0.485314077656914	-0.358644250831335
-0.422622624208067	-0.282216461887723
-0.341079110239678	-0.171092085896902
-0.246151944521016	-0.0388869047247668
-0.14600894654787	0.0951369837817822
-0.0495952038576704	0.211571420618842
0.0355371565101774	0.296151988102446
0.105162554196568	0.34321829146891
0.159334760308363	0.356419728663763
0.201720668544702	0.346697181922762
0.237588792002054	0.328455286432305
0.271569985678541	0.315177802159522
0.306230863529702	0.315790580415453
0.341766622858235	0.332802619083124
0.376546024659369	0.362491830107799
0.40823947062709	0.396899131032148
0.435253107276946	0.427030931740047
0.457814018798594	0.446175263202477
0.478005710845233	0.452158978865538
0.498824306331532	0.447657390904548
0.523110942232617	0.438466529108304
0.552962870047174	0.430883069725223
0.58955635228566	0.429849389919402
0.633139172372185	0.438500238203449
0.683056212790601	0.458401795983394
0.737817207483359	0.489927949824401
0.795243361268408	0.532650779990765
0.852669854471187	0.585332273081627
0.90725375616804	0.645337689999688
