# Supplementary material for: A multiwavelength photoplethysmography dataset with blood pressure and heart rate reference measurements
Source: Data Brief. 2025 Nov 14;63:112284. doi: 10.1016/j.dib.2025.112284 (PMC12682042; doi:10.1016/j.dib.2025.112284)
Supplement: Supplementary file 1 [file mmc1.zip › ppg_csv/ppg_subject_120.csv]

IR_PPG	Red_PPG
-1.367606592286	-1.35039297490709
-1.36469317418328	-1.31449127806979
-1.33706264357741	-1.2501286863873
-1.28272836015124	-1.16397872467314
-1.20474124709586	-1.0680373980985
-1.10946760198952	-0.973993551229717
-1.00525662661928	-0.889527870911393
-0.901841416054476	-0.818042419432471
-0.809224870564347	-0.75994910810434
-0.735035625709063	-0.713098504283316
-0.681091354225504	-0.672005540903166
-0.641522702608931	-0.627570295871529
-0.604642613394157	-0.569244075607196
-0.5583397249242	-0.489950363535036
-0.495984914581501	-0.391360202325539
-0.419318476473273	-0.285405503227051
-0.336720674218229	-0.189463547360255
-0.257986010772395	-0.117242823782379
-0.188767437582172	-0.0712703058187064
-0.128078650429493	-0.0419065640369761
-0.0700997750556003	-0.0130304931632808
-0.00853836422899516	0.029583802200707
0.0596577396686398	0.0921767884366411
0.133540208427185	0.172030361655454
0.210129610308832	0.260841884732387
0.286698809761174	0.349306728912394
0.361295690444345	0.429913583126526
0.43166245527392	0.497047377629115
0.494407073714408	0.546282680696941
0.546068347567246	0.575449007709483
0.585736825478107	0.587554778049899
0.616888232657279	0.592572254848169
0.646209461666948	0.604816645974276
0.679680848558551	0.636056719231109
0.71875067919689	0.688402897655546
0.759661161014829	0.752100230672724
0.796597410682685	0.810423706250921
0.826289970590394	0.84884784605439
0.850497050346356	0.862527816413532
0.874794628481724	0.857683260385906
0.905425559182485	0.847770411418379
0.947101541264067	0.84873867570218
1.00300932908652	0.87595080424504
1.07595188010822	0.9419891441558
1.16843803087703	1.05353867725699
1.28017259605964	1.20702813756292
1.40351757816825	1.38494068995487
1.51981483708865	1.55592443869589
1.60010305440798	1.68095222988725
1.61186836635888	1.72440693753304
1.53135784100073	1.66533001432241
1.35718892971176	1.50341510233706
1.10784547203574	1.27055692192383
0.804785740866286	0.99039993474026
0.469468009097057	0.681010285553243
0.123350549621691	0.360454119129694
-0.212108364666171	0.0467975802365221
-0.515450460872885	-0.241893186359361
-0.76521746610481	-0.486583102999747
-0.937013844089195	-0.691297460860169
-1.05584595749231	-0.859394325983785
-1.14621206545332	-0.988952240331865
-1.21724565191001	-1.07878450731626
-1.27315879962611	-1.1288988474608
-1.31304620980193	-1.14196400966184
-1.3333581700411	-1.12553663533159
-1.33168720383077	-1.09273731482347
-1.30928909034934	-1.05934049622263
-1.27062900222821	-1.03804529313163
-1.22058917166328	-1.03304664207722
-1.1617032553859	-1.03802541677562
-1.09367539356477	-1.03885588681482
-1.0155853361369	-1.02019344651346
-0.928943236230872	-0.972940971842768
-0.839005421774469	-0.898595011656276
-0.75316503056371	-0.808228215714913
-0.677703057318145	-0.717171310074503
-0.615513056135397	-0.639026045113054
-0.566208519760748	-0.582214035299947
-0.527739694929565	-0.549191329288325
-0.497730108588197	-0.536694740458182
-0.473556511438777	-0.536342142342604
-0.451519026942006	-0.536320842347197
-0.42637509163986	-0.524879948033861
-0.392420245710698	-0.494694063044795
-0.345964724872888	-0.445927546105282
-0.287641721410293	-0.38628032299002
-0.222702373532041	-0.327479956274413
-0.158577205578017	-0.279336839365641
-0.100865070207257	-0.2441696083714
-0.0502630271538159	-0.214920635669937
-0.00265610150353721	-0.178838542065472
0.0476384179683576	-0.125066554127925
0.103854827561713	-0.051419335633447
0.164818171865921	0.033928585406578
0.226373260271289	0.116839870490949
0.285055313368451	0.185287660039488
0.341033236268269	0.236430898031773
0.397954635673702	0.278024547910539
0.459921315124718	0.323023501090967
0.527986323625987	0.381128255551445
0.598632405623838	0.452898757381932
0.665086981492579	0.529675626149499
0.720529219897837	0.598507857109087
0.76124300575239	0.648635492923361
0.788123588707557	0.675951488047298
0.806332598867122	0.684241983227104
0.823959820829804	0.684509610173444
0.850617167982203	0.693514075899595
0.896145253171122	0.730747369510589
0.968780079045649	0.812829100186545
1.07225003520037	0.946448873019836
1.20262939705908	1.12306200138109
1.34694651233202	1.31864759636813
1.48486467009082	1.49965243164951
1.59300953383448	1.63303529479812
1.65014094921055	1.69582887001547
1.64099032966743	1.6796212903752
1.55764015016675	1.5884956215724
1.38550049117447	1.43274066586827
1.14401822701127	1.21582234398189
0.850657234486551	0.945715626988247
0.522881390409688	0.642671167061788
0.178154571590074	0.321436163659989
-0.166059345162907	-0.003242183759673
-0.492296483039865	-0.316616675739723
-0.783092965231415	-0.603940112822686
-1.02098491492817	-0.850465295551085
-1.18379441451795	-1.03166367699578
-1.28170168977767	-1.15852513883748
-1.33721438105613	-1.23796192881471
-1.36324264152446	-1.27762762400949
-1.36985421705361	-1.28537835660044
-1.36446503218212	-1.27044835412344
-1.35287568470166	-1.24403628178955
-1.33956222757925	-1.21782634582823
-1.32684628212246	-1.20068833369751
-1.31380249822289	-1.19486691865176
-1.2961016129112	-1.19380253097004
-1.26738320157086	-1.18369643060767
-1.22169725882247	-1.14883323177622
-1.15597244888951	-1.07833829576856
-1.07148858563534	-0.97133829288506
-0.973815767500185	-0.838318140930752
-0.871474587439328	-0.698310099114911
-0.774018199928424	-0.573512619057083
-0.69009125974623	-0.483375897530775
-0.625723692426553	-0.439446099645944
-0.582991306133059	-0.44199855686935
-0.559318233051128	-0.479628262812831
-0.547901891803267	-0.532486063970626
-0.539600136710809	-0.578800918934968
-0.525941473731619	-0.602643781561668
-0.501980845828801	-0.599336426495136
-0.467481955692092	-0.575293758670887
-0.425881893728706	-0.542255919880186
-0.38190115686878	-0.509913300849358
-0.339283749498886	-0.481702125069964
-0.299695895217648	-0.455230454153711
-0.26284663505818	-0.425459101714795
-0.227097344036602	-0.388030164719851
-0.1897342095651	-0.341107288892792
-0.146813762200014	-0.285411200787301
-0.0934052568608239	-0.223010452827886
-0.0250328143827744	-0.155899185419896
0.060101238551937	-0.0852621577695282
0.159641469168244	-0.0114420793343576
0.267534489340126	0.0657246110432188
0.376314079852639	0.146534513543345
0.480184678233606	0.231686065878933
0.577481331332669	0.323282900213735
0.671222144307756	0.42533776778665
0.767261184901005	0.54246604795376
0.870805515847887	0.676937416159052
0.983211564081341	0.825971703759432
1.10096578984649	0.981471908557876
1.21744507311353	1.13283060082727
1.32656558460246	1.27130526279236
1.4264146593635	1.39342834157172
1.52072981605877	1.50160261245309
1.61731373117736	1.60213894737642
1.72432694497485	1.70251216193766
1.84621852040953	1.80911678252666
1.98054120924596	1.92518731906687
2.116175278561	2.04787657578141
2.23340717449324	2.16493611209648
2.30630172559386	2.25346287445164
2.30746254499939	2.28343142261601
2.21260740598364	2.22618896785649
2.01100257675535	2.06059524591288
1.72449868976479	1.79417338534652
1.37806520036911	1.46000618239674
0.996671563925443	1.08870113328329
0.605287235790938	0.71086573422593
0.228881671322741	0.35710748144441
-0.107575674122003	0.0580338711584915
-0.37911534518615	-0.152739619146075
-0.55772829442468	-0.284038502356968
-0.671886618398977	-0.368952246622735
-0.757860249697286	-0.440130881143195
-0.837290473805098	-0.527223875910164
-0.924570030021993	-0.64704374540752
-1.02381817518062	-0.798492565488957
-1.12935222690885	-0.963993880185171
-1.22901583184089	-1.11654214255435
-1.30864494293324	-1.22918715244582
-1.35592295835086	-1.28332830014911
-1.36287827975732	-1.27331712799847
-1.32733678293085	-1.2064990489529
-1.25387904253168	-1.09976094753039
-1.15405799739428	-0.974570377440464
-1.04474468696674	-0.851871107761049
-0.943960947547764	-0.747480776473337
-0.865181350123994	-0.668848203416093
-0.812560654548755	-0.61433461852834
-0.779877820342983	-0.575530224140918
-0.754360914804688	-0.542018818479032
-0.723632303183265	-0.506810177286797
-0.682022620590092	-0.469697382486014
-0.632864074446624	-0.436761455081517
-0.585759055225443	-0.416617457336993
-0.550721326466453	-0.415698415638029
-0.532749235565084	-0.435023966886309
-0.52978500206747	-0.469901045323342
-0.534616338694656	-0.51217399691282
-0.538867782607412	-0.553108266851927
-0.536381848170349	-0.585225861577009
-0.524280724961077	-0.602877832137191
-0.501892909415145	-0.602262541125679
-0.469012846833072	-0.581303646005188
-0.425021227731271	-0.539767868128157
-0.369588970599838	-0.479910354990994
-0.304296747624321	-0.406970918026266
-0.233410151620091	-0.328528925786547
-0.16252916343919	-0.252533947203844
-0.0956023301455316	-0.184692534073407
-0.0323731892552564	-0.126259311858268
0.0317030270038078	-0.0734283059889955
0.10287804399578	-0.0189675186239044
0.185520215916419	0.0444518748269491
0.279592870253886	0.120862440764414
0.380562023498757	0.209382989785776
0.481759803551786	0.305134485035515
0.577698795373743	0.401685188219198
0.66627525961945	0.493353413554456
0.748940659743749	0.57654624613044
0.829437493798712	0.650362497123344
0.912234385012502	0.716858609975633
1.00148072122119	0.7812395163081
1.10065553456865	0.852042608460367
1.21251005645642	0.940487131543595
1.33851077893034	1.0576805944841
1.477168582075	1.20936429759683
1.62181627754131	1.39016960574598
1.75944682528503	1.58106443741488
1.87165256330006	1.75240068850042
1.93735421864476	1.87151462068056
1.93624719138922	1.91100165527118
1.84792290880709	1.85384201536395
1.65515332113529	1.68990012536433
1.37774993501266	1.4305478031045
1.03900084780147	1.10393301824869
0.662194156863979	0.733995387253286
0.270617959562455	0.344674526574653
-0.112439646740835	-0.0400899473308321
-0.463690564683624	-0.396358418006793
-0.759846696903646	-0.700191268996855
-0.977619946038632	-0.923116168642003
-1.10271560136586	-1.07710923605155
-1.1854578370074	-1.18710330610983
-1.2441893728933	-1.266513979097
-1.29142719111559	-1.32389844212651
-1.33341140567991	-1.36247337310878
-1.37106535464079	-1.38150552078405
-1.40082861377532	-1.37818193411018
-1.41542564695502	-1.34914639390709
-1.40542592364337	-1.29136982458853
-1.36211957633733	-1.20302168909266
-1.28133351446265	-1.08545929982709
-1.16666805130027	-0.945765824952808
-1.02996672122707	-0.79739327010195
-0.887916932871017	-0.657075563182636
-0.756360283526607	-0.539236993055743
-0.645827092479952	-0.451790930100169
-0.560789732727865	-0.396203513804148
-0.502111185843528	-0.370835030879647
-0.469916164505607	-0.374081336919663
-0.464242067714138	-0.404842827286426
-0.483181215905081	-0.460294492200251
-0.520776762929786	-0.533230078270785
-0.567328468977724	-0.612091444660624
-0.612567266497958	-0.68464561019064
-0.649373660782701	-0.742755768807289
-0.675106789277561	-0.784361778778331
-0.689681831864362	-0.811042423572046
-0.692188925452058	-0.823592546573908
-0.679003218418042	-0.819812858305365
-0.645180921623478	-0.796089054305586
-0.588255892316362	-0.750780016315641
-0.511376429795322	-0.686372124111971
-0.422950129878315	-0.608778775442478
-0.332614529927184	-0.524423161534291
-0.24642081320437	-0.437183520066724
-0.164815614240579	-0.347418396955811
-0.0845203792393093	-0.253597521134262
-0.00221886359022778	-0.154828108761422
0.0831662758279482	-0.0520276946205915
0.171294903795605	0.0532920963093336
0.263226688362944	0.161455301231333
0.363300682104773	0.275599091106138
0.477777690325223	0.399653930792267
0.610561810940671	0.53451078671945
0.758845083279085	0.675194472471369
0.912010307479402	0.811387162568617
1.05513905034011	0.931530681801442
1.17541321761636	1.02861503830121
1.26775379990343	1.10465001325942
1.33665217503815	1.17099623043172
1.39372116191818	1.24373657124882
1.45281655720823	1.33653225182115
1.52497210305351	1.45481287631964
1.61434731770861	1.59323348551613
1.71539507956172	1.73606566834505
1.81145223781546	1.85952574304718
1.87585962628025	1.93521004226503
1.87712344543904	1.93488414300676
1.78695659386022	1.83723769319105
1.59537441426778	1.63426233470962
1.32101142227901	1.35505221884738
0.98499716246087	1.01981414624371
0.608461179380326	0.648754917538022
0.212533017604338	0.262081333369718
-0.181657778300131	-0.119999805621801
-0.552981663766117	-0.477281698797134
-0.880309094226659	-0.789557545516879
-1.14251052511479	-1.03235544161995
-1.31450797175663	-1.20456817023655
-1.40337084516791	-1.30820307208007
-1.42709103699825	-1.34339788070645
-1.40321583612572	-1.3204807622923
-1.35378864452505	-1.25918238183271
-1.29933746383562	-1.18372431306185
-1.25454155876958	-1.11638883481572
-1.22700271511936	-1.07246863245743
-1.21805134318602	-1.05749658725246
-1.22370633136753	-1.06637949270925
-1.23519710283984	-1.08466392860524
-1.24003663893012	-1.09258860969729
-1.22488180676079	-1.07157599494103
-1.18001495075888	-1.01110967155492
-1.10332497558486	-0.912989578487714
-1.00130992688957	-0.790854713374365
-0.886372853740259	-0.665014017218352
-0.771936210354138	-0.554762456950981
-0.667971008447737	-0.471758251620864
-0.578959431559529	-0.417418915952164
-0.504528603040552	-0.384633819965803
-0.441315861710062	-0.361745817805235
-0.384443032299873	-0.336485559329622
-0.32824241338937	-0.298675048691754
-0.267095118633503	-0.241761493359027
-0.197002797247842	-0.163800358665331
-0.117307544238373	-0.068169160918212
-0.0313146699142593	0.0365326534187734
0.0548265319849431	0.138343055447131
0.13452337322502	0.225552684198882
0.203222436475836	0.290683104404864
0.259632647321961	0.332682906415778
0.305001496927767	0.355704988414049
0.341106581418943	0.365200102914859
0.368710489406712	0.364572533253632
0.387963964840288	0.355327681797784
0.400625027500608	0.340435699805522
0.41210719877592	0.327602560387359
0.430997703628482	0.329009371293876
0.46545319459867	0.356776808892052
0.518439090048182	0.416487322487459
0.585210214818819	0.502859851087278
0.655286354705178	0.601165666400642
0.718059301840673	0.694465211785368
0.76863437193595	0.772361981813354
0.810194108970126	0.835389477955825
0.85137935339154	0.892281585129603
0.900597738166078	0.952565756154032
0.961134752349287	1.01992530883303
1.02999347589708	1.0905521956345
1.10062217474181	1.15643422182447
1.16730725318962	1.21048740665099
1.22853971662753	1.25036646453379
1.28788538394775	1.27951351467285
1.35226818875313	1.30618861417945
1.42860998268921	1.34168215278381
1.52006780842543	1.39746206652307
1.62271589201509	1.4803792293938
1.72343143978359	1.58691444849469
1.80005937817691	1.69937201454025
1.8247090740845	1.78660328601557
1.7700438258194	1.81020918531178
1.61490186419952	1.73500504789645
1.37284862154608	1.53510716698304
1.06460730714246	1.23102947077554
0.710901130272031	0.854053142647521
0.332453300218163	0.435459365972539
-0.0500129737357651	0.00652932412416698
-0.415774482306381	-0.40145579952403
-0.74410801621031	-0.757214821598486
-1.01429036616418	-1.02946655872563
-1.20127403560794	-1.19481913763277
-1.32940685160934	-1.29530649332318
-1.42211047489127	-1.35138717134471
-1.48845295100377	-1.38565997224018
-1.5370414646157	-1.41712143551188
-1.57460315068422	-1.45622610930009
-1.60432827930473	-1.50300555642189
-1.62549091518272	-1.54921048623031
-1.63512075908745	-1.58352881796445
-1.63056875465736	-1.59704413284453
-1.61090640871266	-1.58581247305143
-1.57649247534406	-1.54985259269721
-1.52805109742935	-1.49115637563968
-1.46687788093427	-1.41351419329182
-1.39631081129882	-1.323891629421
-1.32296147401892	-1.23302948764262
-1.25582841996053	-1.15361406102198
-1.20282880660928	-1.09625592060806
-1.16643626930634	-1.06508533045023
-1.14132416957424	-1.0555262632769
-1.11620178468124	-1.0559394247645
-1.07933691695772	-1.05255944998948
-1.02456502268439	-1.03535626122001
-0.954318792512555	-1.00179826565054
-0.878027751773326	-0.956335241677578
-0.806617038873592	-0.905751230767202
-0.746206514249706	-0.85354796567633
-0.694966162526996	-0.797626319103738
-0.644937067804462	-0.732828359734985
-0.587241264267267	-0.656185039406397
-0.517359681666242	-0.571039842619849
-0.437577834624034	-0.487252425613241
-0.355505670551174	-0.417349553887662
-0.279896583521222	-0.370816949558759
-0.216439973088513	-0.349552281944652
-0.165677334511977	-0.346579973282839
-0.123427965941668	-0.348334747860759
-0.0826158720505788	-0.339369820835795
-0.0351868555194556	-0.307436579953106
0.0262018739006216	-0.246947834755592
0.106343769019769	-0.159982194077412
0.20554754227702	-0.0552025528300799
0.318478422928425	0.0544660700669012
0.435060612213779	0.155360748462832
0.544125348408094	0.238153832884144
0.638748562912555	0.303364798881905
0.720614192116386	0.364240306775806
0.800505768514491	0.443617843550011
0.893592617407199	0.564406153060581
1.01128768816507	0.737944716197004
1.15423517527439	0.956551495607753
1.31093155534539	1.19487035833082
1.46320636411057	1.42021125906482
1.59548441692172	1.60682284879711
1.70217573151075	1.74609684816416
1.78860024975926	1.84687889755764
1.86537977760213	1.92670699157743
1.94076916095631	2.00057604390118
2.01624677926464	2.07447800816327
2.08781052952869	2.14678099364862
2.15131542575654	2.21472007242842
2.20736001306114	2.27982939551229
2.26144850473843	2.3476973898903
2.31854700814708	2.42207631895665
2.37538619392066	2.4973307898383
2.41581741984657	2.55464827098113
2.41273831887629	2.56521343867377
2.33267031157892	2.49930667194997
2.14986362551416	2.33316473033539
1.8818450847334	2.07530735811803
1.55032841286212	1.75312958033627
1.1770273335258	1.38930385077906
0.783655570349938	1.00650262323538
0.391926846960009	0.627398351494206
0.0235548869814989	0.274663489344511
-0.299746585960107	-0.0290295094247335
-0.556263848239325	-0.256454881571913
-0.720904958498796	-0.420761319017265
-0.828736672345	-0.54631580411617
-0.914694984408507	-0.648398430572118
-0.994066763718984	-0.740351658190461
-1.07436207608676	-0.830467702886738
-1.15470893514919	-0.920456653990122
-1.22813589628743	-1.00607004490463
-1.28551541215817	-1.07962756690636
-1.31951395071568	-1.13364107191524
-1.32736398321701	-1.16436146468659
-1.31168088109899	-1.17371151215581
-1.27905502519736	-1.1685575430968
-1.23726819594086	-1.15752012617493
-1.19270551748077	-1.1469258369051
-1.14921073687671	-1.13833187545274
-1.10867849076843	-1.12919309432884
-1.07256681606457	-1.11600490811497
-1.04280649925291	-1.09758815616117
-1.02106368622572	-1.07610951714544
-1.00682047062779	-1.05503383499419
-0.995953667173874	-1.0356504629041
-0.981290706372566	-1.01522934345011
-0.955383536483207	-0.988732444784642
-0.914272059412356	-0.952921724455135
-0.859989999661201	-0.909566995776412
-0.800110605058835	-0.865515451885013
-0.744528475655996	-0.829961922856101
-0.701273578836272	-0.810528064410084
-0.673408643151857	-0.809850278147962
-0.658391302245705	-0.824251754609958
-0.650190921879814	-0.845378859686827
-0.642887221317047	-0.863935680081344
-0.63333222833576	-0.873042251784081
-0.621127000248057	-0.86932315585338
-0.606316425861257	-0.85185071783172
-0.586951603919167	-0.820410750953834
-0.558694273275191	-0.774611610894624
-0.516855813430498	-0.71438425788178
-0.459249028882994	-0.64142544755468
-0.38773890678106	-0.56043616399498
-0.30756986212769	-0.478666154659837
-0.225265269385476	-0.403577741872012
-0.146604601052019	-0.340336357185105
-0.0755828951432527	-0.290599909823413
-0.0142903263318413	-0.252747443363739
0.0369863712567196	-0.223040445069723
0.0800698521515665	-0.196854406560796
0.119415664061001	-0.169171402717647
0.161976286821739	-0.134177440544347
0.215756223174848	-0.085000878141555
0.287198195008994	-0.014905217028293
0.378361325238367	0.0801468114230916
0.485294009190437	0.19903148175263
0.598647689414217	0.334559655781195
0.706658323826577	0.474667845169092
0.799500517390183	0.605693763820191
0.87315297591106	0.717143125244104
0.9310069391248	0.806111868777626
0.98259739007834	0.879286470249459
1.04023033100621	0.951235646530767
1.11482848220467	1.03869859801509
1.21206851925079	1.15256478554612
1.32949270211137	1.29108083809857
1.45505342403024	1.43762012340405
1.56761683821025	1.5642994331003
1.63990631781522	1.64009380170165
1.64381056827138	1.64005730490753
1.55520063154845	1.55183974101216
1.36168336273617	1.37431144801677
1.08570178476259	1.12849052260434
0.753711876786805	0.839867934230601
0.392169617967942	0.528988809151381
0.0275309874651151	0.216398273622517
-0.313748035562562	-0.0773585461001542
-0.605211471955973	-0.331736523760799
-0.820403342556003	-0.526519841998577
-0.942786273921315	-0.675074518528009
-1.01618579773693	-0.786384922091536
-1.0640239098961	-0.870069350429445
-1.10515331160378	-0.931762396320154
-1.14820944525499	-0.971947599837015
-1.19070890816968	-0.988748874139588
-1.22317281525355	-0.982527120744384
-1.23614524344263	-0.959046758684692
-1.22632124953932	-0.929106185734405
-1.19858012365828	-0.904839181224848
-1.16324290251492	-0.894887696479928
-1.13054936416845	-0.901241477765073
-1.10561232557359	-0.919033822841775
-1.08635100440755	-0.938635289567322
-1.06499253427393	-0.948588683892542
-1.03199282355588	-0.938366060177534
-0.980416941528743	-0.900975425135504
-0.908797350223863	-0.835225283954667
-0.821305468465363	-0.746235523746518
-0.725709200832066	-0.643325974646224
-0.630728824541633	-0.53674133624328
-0.543957951354281	-0.435507289642045
-0.470340088265614	-0.346642299158495
-0.410897705331429	-0.274080623294282
-0.362194471342824	-0.217097449823018
-0.317476973557137	-0.17043477372888
-0.269632208793796	-0.127511749426706
-0.214925817226086	-0.0851757441360995
-0.155841412313707	-0.0469422397034571
-0.101093622244503	-0.0222545958916688
-0.0618032662915467	-0.0215251518497571
-0.0453010209387186	-0.0493070717910071
-0.0500213063963615	-0.0991808561441213
-0.0646058817689833	-0.153494212033289
-0.0720172933199935	-0.188791072998831
-0.0565799397503184	-0.184707445049863
-0.0102385988437019	-0.132330538381439
0.0650216457481663	-0.0377548780831817
0.15931909029305	0.0814573791065927
0.25980879559446	0.204696693188036
0.355523420293654	0.316395430632682
0.440045276090216	0.409973497788603
0.511503428264489	0.486684410303178
0.570716717637003	0.550599677766598
0.619196913150792	0.603289868700945
0.658664781950948	0.642628178806698
0.692337340478622	0.666993909509172
0.726202450661903	0.68107751979748
0.768024146894463	0.697669900577076
0.823981112426259	0.73322653859664
0.895255230359712	0.799808621187855
0.977090880678824	0.898529318541341
1.06121702368024	1.0189927898975
1.14055315814138	1.14538106401479
1.21361512836476	1.26498268743043
1.28569092030025	1.37323699452434
1.36550765446856	1.47268219519619
1.45910261848946	1.56769837671557
1.56452037686459	1.65870385637879
1.67013529150236	1.73916316507909
1.75680375682474	1.79696953783022
1.80194205745554	1.81828862679117
1.78353159502779	1.79009217343955
1.67801845810605	1.70015095208527
1.4699614822033	1.52633928938913
1.18132090805226	1.25718244274126
0.835223421662478	0.922748552764053
0.454795709043493	0.548829015868595
0.0631644562048479	0.161215228465977
-0.316543650843915	-0.214301413032709
-0.661201926093253	-0.551929512216374
-0.947683683533625	-0.825877672673926
-1.15286223715549	-1.00733259076313
-1.26358405321509	-1.11644837187941
-1.33119944038368	-1.17695241573633
-1.37682539825265	-1.21481755989106
-1.41629907548051	-1.25072620657423
-1.4578567728335	-1.2961160462546
-1.50245462512459	-1.35232861290862
-1.545501977582	-1.41153113817493
-1.57870311409433	-1.45883489562007
-1.59173315035008	-1.4762981764971
-1.57471203700559	-1.44959930988151
-1.52218584815945	-1.37574204046414
-1.43713915067262	-1.26738089603792
-1.33194690138815	-1.14988269447352
-1.22439692622474	-1.05112958866463
-1.13011208669894	-0.988707388212643
-1.05544301566679	-0.961458281118967
-0.995132979560131	-0.950348793747661
-0.93625286112398	-0.928346232478337
-0.866055317701285	-0.874039619583635
-0.779275840832982	-0.781809122391453
-0.680820960378777	-0.663541852240794
-0.582571782748757	-0.54174674841367
-0.496656326703859	-0.438269532189739
-0.429377364048182	-0.364750198797398
-0.379134568223269	-0.319817923847012
-0.339026763798704	-0.293862570838354
-0.301935839604915	-0.27716390159536
-0.264509065191519	-0.265211638355967
-0.227609973082098	-0.257981072906243
-0.193453675133971	-0.255059856411097
-0.161847853144028	-0.251329159984162
-0.128455925614313	-0.236950375652647
-0.086539492613026	-0.202205894227501
-0.0311215163700592	-0.143893148785327
0.0375131887805028	-0.0680933856892307
0.113763058261934	0.0130241310957841
0.190212783312717	0.0878579270536298
0.26226686223267	0.151173221175996
0.330931333156792	0.206135464753822
0.40199079074102	0.262005946999825
0.482011783645864	0.329087881979565
0.573771067404063	0.413749635821491
0.674240508238686	0.516103865172699
0.776370583870136	0.63093458037559
0.873196495055545	0.750426974993263
0.961439265167696	0.866695651226435
1.04250373038403	0.973262527868981
1.12075890155402	1.06612718994426
1.20057582871568	1.14490239138877
1.28410336792095	1.2133167960975
1.37118784614934	1.27848568267916
1.46134355468233	1.34955346929473
1.55616572771588	1.43633275558541
1.65998876780623	1.54732548254634
1.77756612975363	1.68618411773963
1.90950813535405	1.84742040466602
2.04787077387182	2.01410208452855
2.17473876029281	2.15992790340268
2.26517632933343	2.25562181108555
2.29331384597787	2.27702564459893
2.23883877557577	2.21124227293088
2.0850016422169	2.05832374554484
1.84453615576093	1.81628799249617
1.53669176051936	1.51632255099708
1.18071790080367	1.17429739992738
0.795864020925336	0.806082518166863
0.401379565195852	0.427547884595319
0.0165139779266982	0.05456347809255
-0.339483296570639	-0.29700072246165
-0.647362813984676	-0.611274738187482
-0.887875130003929	-0.872388590205153
-1.03801295869805	-1.0457640562503
-1.0992495945468	-1.11833032670688
-1.08555800012216	-1.0937107099087
-1.01317699060526	-0.99457454394483
-0.906159928595057	-0.859364646899896
-0.791410932768057	-0.733114687738904
-0.692132913618803	-0.655354357603011
-0.622569013433583	-0.649452481515424
-0.585992977226345	-0.7170661737903
-0.576216754018894	-0.839627290428179
-0.581661213708934	-0.986213332872278
-0.590304446054436	-1.12445096883679
-0.593570952566629	-1.22996494788917
-0.587806741157797	-1.29085995863145
-0.573220911458958	-1.30636953447194
-0.551403694538522	-1.28190423136468
-0.523274715632015	-1.2241809694118
-0.489105268605306	-1.1390648198795
-0.450727304779505	-1.03250507509711
-0.41406763189193	-0.913023704254004
-0.389398739783396	-0.793138473264916
-0.387969490976305	-0.687359126566937
-0.416212815308413	-0.606664674865929
-0.470792775155089	-0.552704971131669
-0.537990727745613	-0.516576710534145
-0.59890760597767	-0.484690085469105
-0.638273972612732	-0.448660979764674
-0.651692063041649	-0.411961157638997
-0.646790250148338	-0.388003841585078
-0.637745043084392	-0.39065575451242
-0.636647298988319	-0.423293397554776
-0.646813747823017	-0.473371087570356
-0.661766036536696	-0.516077307023151
-0.669904969903278	-0.525450279271138
-0.661264929668606	-0.486690303908741
-0.631908696400095	-0.402198206917353
-0.583789273050885	-0.288251234130803
-0.521139062849993	-0.165584348410784
-0.446557364749971	-0.0503409164432264
-0.359643346323441	0.0499194227705691
-0.25859247164278	0.135000657706214
-0.142864617353245	0.208515631479083
-0.0146608771992603	0.274885899762105
0.1216758853107	0.338185534878105
0.261386611940048	0.402092018339463
0.40041194305149	0.469432582347579
0.535245764589071	0.541104859403328
0.662442339051787	0.615701311820074
0.778946631729305	0.690949288114403
0.883420232537637	0.766523117915757
0.977641911656742	0.846454397868881
1.06672847257091	0.93912159125107
1.15742943739915	1.05372895800417
1.25477645164085	1.19404790826544
1.35847855035164	1.35264313324682
1.46083482120234	1.50982212521546
1.54720941525636	1.63880889761753
1.59872405181486	1.71416188209755
1.59576905362088	1.71829907175171
1.52124008944152	1.64277068417673
1.34446480785022	1.47494617141792
1.07888194356598	1.20876960101051
0.746864851495949	0.872327880975999
0.370786886547308	0.489330189995704
-0.026978596372783	0.0834857067509526
-0.424058242357158	-0.32149639007693
-0.79807869649865	-0.701906921806619
-1.12666660389009	-1.03403670975679
-1.38744860962433	-1.29417657524612
-1.55422072885546	-1.45546720460813
-1.64011110665669	-1.55091922651503
-1.67330329109368	-1.60809354591694
-1.67225079197705	-1.64835347389001
-1.6492445113637	-1.67830360804856
-1.6089214369129	-1.68986228172302
-1.55099750188117	-1.66816517722239
-1.47488777965918	-1.60247122100963
-1.38327693484839	-1.4939013802497
-1.28290141222559	-1.35605991452912
-1.18269444360828	-1.20929301528635
-1.09084366643564	-1.07280171836832
-1.01238735537356	-0.958432933581779
-0.948215595988383	-0.868059362141126
-0.8957021147744	-0.795212877718072
-0.850737793103884	-0.730278171853803
-0.810186630071833	-0.666654194226949
-0.773243776271148	-0.60422819379581
-0.740847156382737	-0.548287798156572
-0.713717270329729	-0.505398382217046
-0.690407390364348	-0.479195650396471
-0.666674690933168	-0.468012841045487
-0.636829354288024	-0.465067740809968
-0.596452379885163	-0.46113386184629
-0.544702442104113	-0.448379867700187
-0.484722203629826	-0.423554198951554
-0.422195632017634	-0.389068391959445
-0.363099500998702	-0.351351702489642
-0.311485040777869	-0.317354388305963
-0.267753575673154	-0.290946756969304
-0.228057922692761	-0.270735408853097
-0.185424934037072	-0.250334413712159
-0.132399816206539	-0.220989647818166
-0.0639338135754068	-0.17501835883844
0.0210904011219026	-0.108189761486494
0.120270909940203	-0.0198875205622099
0.22920422480442	0.0885415174983401
0.342992370919204	0.215497227893396
0.457267313629558	0.359290558542984
0.568840356219145	0.516570608572598
0.676142909234016	0.680401217061649
0.779213033399756	0.839948214227577
0.878821137126673	0.982681640388657
0.975004228966657	1.09782199880714
1.06608882463578	1.17920525365396
1.1490391813003	1.22685684163185
1.22111257793627	1.24725921212288
1.28210796026784	1.25241354848812
1.33604969954132	1.25780586945857
1.3912705075785	1.27969056510769
1.458458197967	1.3318813271966
1.54693500818259	1.42196983153952
1.6600611039672	1.54757864609286
1.79133074917312	1.69408965321369
1.92323493214072	1.83567766538948
2.03001700377378	1.94047250745861
2.08330972870656	1.97850488994145
2.05833704772023	1.92923569071454
1.93407314355719	1.78016918743069
1.71039690207082	1.53786697370283
1.41091585463261	1.23024305039806
1.05923753261401	0.882122359508798
0.678969467386513	0.518329843027469
0.293719190321574	0.163690442946489
-0.0729057672093308	-0.156970898741722
-0.39729787383473	-0.418829240044745
-0.655849598183154	-0.596902718901474
-0.822256348604669	-0.711836565914698
-0.922126211174729	-0.783792582161061
-0.987901963085509	-0.835193468267919
-1.03801757010053	-0.883566160096745
-1.08507751253303	-0.938341096527832
-1.13505312705547	-1.00153244546007
-1.18832708375122	-1.0701946416646
-1.24109338120047	-1.13829418061246
-1.28648009793974	-1.19696231415118
-1.31582747756935	-1.23436960174628
-1.32072292721883	-1.23771026908545
-1.29563902482177	-1.19812273417096
-1.24025283098699	-1.11620217606359
-1.16033716571985	-1.00433742128562
-1.06660205414763	-0.883648304026248
-0.97182787056595	-0.776515225978509
-0.887500625625213	-0.698743160711176
-0.821172728012885	-0.655396361132575
-0.775059748065295	-0.641029167095639
-0.74592856829025	-0.642629301651794
-0.726292869623512	-0.643863655361255
-0.706898371441785	-0.629930488205464
-0.680108604907677	-0.592305030179982
-0.643018406375679	-0.532109438743998
-0.598715474595847	-0.460363538961235
-0.554814657602669	-0.394479346255844
-0.519736014189207	-0.352231510503781
-0.498376381743982	-0.345225206471672
-0.489137039131749	-0.373859440547348
-0.483657406709737	-0.425891286662926
-0.469628476713366	-0.479925724179412
-0.435838793509719	-0.512730361986954
-0.377317906212779	-0.507134617059751
-0.297963810505544	-0.457310641855161
-0.209072653415448	-0.369717038462853
-0.124310822879002	-0.259810052786907
-0.0537122285953893	-0.146312915160906
0.000285067434279506	-0.0453661071179493
0.0432440556919509	0.0338153016945681
0.0859466252705	0.090828064059732
0.139927673140899	0.133350082168165
0.212998805683309	0.174568131154648
0.306289286024463	0.229249928642908
0.413951701544693	0.308613598656415
0.525485525437054	0.41535062552641
0.629559946315183	0.541433785535129
0.717957573476103	0.670695632501266
0.788199038251396	0.785377698220696
0.84393745049679	0.873451915136181
0.893437415552804	0.933417354501071
0.947155205964687	0.974854608623187
1.01507146495227	1.01490193771161
1.10410318452464	1.07212080371311
1.21619624065405	1.15997109774793
1.34784959811253	1.2826047777211
1.49124807463899	1.4345194440576
1.63614685024187	1.60315692646516
1.77119399231068	1.77203413348897
1.88393110818502	1.92274311033192
1.95973731513854	2.03591365291849
1.98108079174239	2.09204438495003
1.92898834993506	2.07336496607794
1.78262713659191	1.96735067879241
1.55337962796823	1.77050894311906
1.25996224157207	1.51258983931389
0.921091394911508	1.20829320732087
0.555483505494594	0.872318887083994
0.181854990829394	0.519366718547226
-0.181077731576031	0.164136541654543
-0.514598244213617	-0.178671803650079
-0.799990129575303	-0.494358477422664
-1.01853697015303	-0.768223639719237
-1.15761101402686	-0.983783124281887
-1.26528974513424	-1.15351173442784
-1.34426795926476	-1.26639469783007
-1.39333128714758	-1.31669844883445
-1.41140296456172	-1.30936971584675
-1.400869425104	-1.26009604416112
-1.36826730253891	-1.18984401647215
-1.32208681947614	-1.11729943162443
-1.26926183283406	-1.05343215794929
-1.21270448732728	-1.00066761693768
-1.15133862243783	-0.956172255016927
-1.08239568984568	-0.916185476471346
-1.00437959500385	-0.878365909257771
-0.9188705886742	-0.841464490389206
-0.830360393781725	-0.803983404689227
-0.744716096623818	-0.763962753732505
-0.667489864098306	-0.720420254343316
-0.602655656006655	-0.675056511086012
-0.551645573217687	-0.632486991149354
-0.51271206338652	-0.598386472489722
-0.480928622631291	-0.576299345183182
-0.449125815776447	-0.564898909387752
-0.409957352310452	-0.5575461777507
-0.358837369007891	-0.544888343305824
-0.296449976509293	-0.519540455332487
-0.228954588603591	-0.480278296896635
-0.165259869132367	-0.433104712028103
-0.11294454345082	-0.388355344891395
-0.0751939266047787	-0.355531615740344
-0.050133131988396	-0.338993377054254
-0.032485849830137	-0.336946143023242
-0.0164636413808285	-0.344031924847526
0.00170147402779546	-0.355479771977927
0.0228767331906983	-0.369706449277176
0.0461618379731456	-0.387256858329033
0.0713632689601562	-0.406776654307859
0.101175032213092	-0.421142634118555
0.141254668267851	-0.416948495103876
0.197819143542039	-0.378646035569162
0.274209144099993	-0.295774366900402
0.368449597473422	-0.169414367535048
0.473240061904853	-0.0140491669858338
0.578687162155655	0.147064381577959
0.676775858365981	0.291993408779001
0.765510259950563	0.411273254415502
0.850625121179911	0.514023033533128
0.943859242699639	0.624777084082811
1.05821339498959	0.771493144741568
1.20183107343819	0.973194831940037
1.37340718152689	1.22028305438918
1.55928072145781	1.473265739188
1.73670197821175	1.69469649260748
1.88360681075373	1.84242181695763
1.98030826985666	1.88810009658213
2.01936764025751	1.83410520299145
2.00859780188114	1.71051081602733
1.97056411040983	1.56593264920853
1.93655650958774	1.45249679310094
1.93594183397807	1.40947849462698
1.98484672907921	1.45136188201342
2.07926251178163	1.56474227789602
2.19535484474014	1.71424880669612
2.29607128268659	1.85410891245015
2.34107955300381	1.94125250032095
2.29692353985401	1.94642457106968
2.15236031597362	1.86010170949736
1.92132688800012	1.69132451928469
1.62112915653991	1.46145672010668
1.2690730221994	1.19922040416347
0.882464385584996	0.916253570028466
0.478609147303105	0.624194216275056
0.0748132079601292	0.334680341476634
-0.311617531837525	0.0593499442065927
-0.663377171483453	-0.190158976961673
-0.963159810371249	-0.396932649275847
-1.19365954789451	-0.562403023936979
-1.34241142710668	-0.687359399560128
-1.46578253775524	-0.779416795376272
-1.57462388350432	-0.851746756695713
-1.67667487183451	-0.920398137578741
-1.77572133847857	-1.00101915413787
-1.87201348186699	-1.10561623732604
-1.96339727737138	-1.23957741236386
-2.04628797683795	-1.39916305930727
-2.1160442709585	-1.57062712477463
-2.1671358639882	-1.73226655773688
-2.19370838106581	-1.85936846263931
-2.19062182575588	-1.93053822151105
