# Supplementary material for: A multiwavelength photoplethysmography dataset with blood pressure and heart rate reference measurements
Source: Data Brief. 2025 Nov 14;63:112284. doi: 10.1016/j.dib.2025.112284 (PMC12682042; doi:10.1016/j.dib.2025.112284)
Supplement: Supplementary file 1 [file mmc1.zip › ppg_csv/ppg_subject_121.csv]

IR_PPG	Red_PPG
-1.80471011592355	-1.7863057079078
-1.73569775472544	-1.70557745932982
-1.669689179024	-1.63220224912349
-1.61467968512478	-1.57322067978356
-1.57076679648121	-1.527763225601
-1.53177106981122	-1.48878692594771
-1.48770977632444	-1.44566358439877
-1.41212449642077	-1.38714805399576
-1.30875261357874	-1.29398354563121
-1.18359029296824	-1.1746822921607
-1.04263369975914	-1.03595340947848
-0.891878999121322	-0.884506013478845
-0.73732235622467	-0.727049220056057
-0.584959936239064	-0.570292145104392
-0.440787904334383	-0.420943904518121
-0.310802425680507	-0.28571361419152
-0.200999665447318	-0.17131039001886
-0.117375788804696	-0.087261522255925
-0.0674320309929814	-0.030121702153912
-0.0356487264744642	0.00885464227082717
-0.0155696460250018	0.0342758888012637
-0.00114119855787007	0.0506929165172367
0.0127142161599399	0.062613327007987
0.029831111977917	0.0744888108149345
0.0527160267786968	0.0903932203303451
0.0825956031836749	0.113525824117021
0.119586376340097	0.145814443767418
0.162919349428272	0.18776933277631
0.21112971763046	0.238572535283491
0.262197157491359	0.296233001148729
0.313711086013732	0.357688374789449
0.363146264829496	0.419023222886754
0.408253836575391	0.47603261950942
0.447484503416388	0.525045192013006
0.480298403842883	0.563686744233195
0.507201533900829	0.591320459598332
0.529447242712743	0.609016057945082
0.548531451135403	0.619036771969028
0.565723371274234	0.624075562808308
0.581822787717432	0.626614206111769
0.597208111102051	0.628635483887926
0.612099699245026	0.63164934122192
0.62684439598831	0.636825782861914
0.642001442186335	0.645023673698782
0.65816378156981	0.656664425224969
0.675675388293024	0.671593253207421
0.694451676469831	0.689133047871196
0.713992349691056	0.708365117540154
0.733567089690096	0.728439961241646
0.752481083768852	0.748703117540328
0.770287367732447	0.768604401247802
0.786834327552158	0.787532842308702
0.802114451471073	0.804706642439423
0.815996143596217	0.819140812469097
0.828022217042701	0.82970743869071
0.837445750384591	0.835393316356548
0.843561228356018	0.835813555737909
0.846260548143816	0.831812010578558
0.846618984027388	0.8258350305271
0.847210477628424	0.821801538694121
0.851808492986709	0.824264133092734
0.864192420770289	0.836765831571676
0.886049924713164	0.859581597864997
0.914464153488767	0.887426786431237
0.93995269371563	0.908079907390221
0.946160523274521	0.902955793977845
0.889270979912347	0.827927989250626
0.735129474534415	0.65838781637081
0.503417092740104	0.414128916091079
0.213814920128792	0.114944929164114
-0.113995957700143	-0.219370503657403
-0.460334455147321	-0.569023741620789
-0.805519486613364	-0.914221143973364
-1.12986996649889	-1.23516906996244
-1.41370480920453	-1.51207387883535
-1.6373429291309	-1.7251419298394
-1.78110324067862	-1.85457958222191
-1.83259599598776	-1.89086183830732
-1.81488714611965	-1.86340325263511
-1.75701373172122	-1.79471461558655
-1.67602880492734	-1.70727198216012
-1.58832441067578	-1.61850952170095
-1.51029259390427	-1.53869293811055
-1.45003470089343	-1.47082182972796
-1.40030656454844	-1.41187946114865
-1.35293902225406	-1.35474484480653
-1.29121421037579	-1.29041297197726
-1.20095712904118	-1.19854817542745
-1.09004499075346	-1.08652655930953
-0.963802473084692	-0.95937980345273
-0.827554253606935	-0.82213958768632
-0.686625009892249	-0.679837591839554
-0.546339419512693	-0.537505495741688
-0.412022160040327	-0.400174979221981
-0.288997909047211	-0.272877722109687
-0.182591344105404	-0.160645404234066
-0.0981271427869666	-0.0711661761432865
-0.0439015064360933	-0.00417856211795521
-0.00777081247838889	0.0463051432022435
0.0159461894791876	0.083563323929963
0.0328563102923137	0.111114920176613
0.0478451646163722	0.132724319349896
0.064744733633539	0.152327499007384
0.0861626382710509	0.17361006292942
0.113386070831083	0.199300258105819
0.146383028503674	0.230510087773115
0.183960932466875	0.266494268600304
0.22412025869875	0.305030100618677
0.264573845216667	0.343294098135428
0.30330795791607	0.378817048160323
0.338993997433324	0.410103141187677
0.371116731862689	0.436760983678666
0.399850426671975	0.45925839206799
0.425822916865401	0.478519886344976
0.449893738437421	0.495596545641179
0.472986256613117	0.511586064574367
0.495938681385975	0.527746496506288
0.519342078171484	0.545497602687825
0.543405837519758	0.566058627280255
0.567907649404276	0.58984601382086
0.592226796942236	0.61603704898196
0.615433543070618	0.642591027050299
0.636446534923296	0.666756786105839
0.654277554801175	0.685911480260414
0.668336475851581	0.698442658084516
0.678706463915815	0.704322566533544
0.686252616586617	0.705135017854125
0.692484060524773	0.703600307043034
0.699201252046738	0.702841709698184
0.7080114156772	0.705600139825787
0.719824992495973	0.71352814955439
0.734483765948638	0.726667209743953
0.75066831615714	0.743262834002067
0.766178067780534	0.760128529299116
0.778584572503493	0.773603766282395
0.786117971629523	0.780855443090433
0.788528607003751	0.781116615997374
0.787619953963434	0.776447509612414
0.787137592393219	0.771616925275338
0.791760987834144	0.772778792214239
0.805192558605904	0.784960110437849
0.827736252963893	0.808936311841485
0.854105137758842	0.838546013998153
0.872356624865626	0.859656368638591
0.86474102160424	0.851684690831232
0.790224933108982	0.772387729616332
0.628544319200344	0.6018943178993
0.399028835743209	0.361248775875485
0.121008138602461	0.0714954237402387
-0.186188116357018	-0.246321418311088
-0.503230273270344	-0.571157430083145
-0.810788676272633	-0.881968291380581
-1.089533669499	-1.15770968200804
-1.32013559708457	-1.37733728177018
-1.48326480316445	-1.51980677047165
-1.55959163187377	-1.57132033099019
-1.56190069326432	-1.55458859799349
-1.52259186362912	-1.49230241860467
-1.4514477515168	-1.40744427738054
-1.36131621705225	-1.31898561241271
-1.26504512036034	-1.23879484134657
-1.17548232156595	-1.17082955571597
-1.10360262806417	-1.11231764199659
-1.03914383356005	-1.05622821542226
-0.967677870838343	-0.994258334853282
-0.87991888455892	-0.916699072279431
-0.781753657953127	-0.820992037445817
-0.677032119856734	-0.714523593756229
-0.569604199105508	-0.602713437456686
-0.463319824535219	-0.49098126479321
-0.362028924981636	-0.384746772011824
-0.269581429280527	-0.289429655358548
-0.189827266267662	-0.212540117204977
-0.130956461524138	-0.153504910335362
-0.0894061868969608	-0.109831728189703
-0.0616267822297586	-0.0777592066242639
-0.0433291506504028	-0.0535164358114415
-0.0303327300637489	-0.0340637342855816
-0.0190302656425141	-0.0171913160019913
-0.00652928492808699	-0.00122008559267138
0.00936639965109132	0.0153448058895897
0.0301617623407018	0.0339875479075153
0.0565883529141767	0.0560673785626337
0.0884683711172898	0.0824080293133205
0.124651423339475	0.112845135766942
0.163188194112734	0.146150656029916
0.201804020097472	0.180532187167243
0.238539090371623	0.214478884808649
0.272280057008604	0.2474419139517
0.302946996379774	0.279934487604902
0.331283708418757	0.313057076793599
0.358382738298374	0.34777075932165
0.385170617351369	0.384321656183291
0.412050844539303	0.42207824312301
0.438804800937682	0.45975248228138
0.464750157426435	0.495788997903232
0.489055366097999	0.528713874660195
0.511032521282574	0.557326660598605
0.530289168455546	0.580717591108613
0.546760237993907	0.598241899268797
0.560686587873861	0.609633200157439
0.572566829052424	0.615250414707497
0.583076327468201	0.616217737767407
0.592935066663823	0.614243456383022
0.602752285215113	0.611197177463257
0.612923695984763	0.608749638132612
0.623615934202581	0.608240498052826
0.634819300606897	0.610662260787697
0.646437207643719	0.616620117158425
0.658370072259575	0.62626287113109
0.670550416471126	0.639239574142898
0.68292831369795	0.654709706083481
0.695478767839823	0.671452437298285
0.708326463296491	0.688182470982372
0.721994865720835	0.704123298197825
0.737645051187437	0.719664265950826
0.757042581672086	0.736626035202696
0.781981380820116	0.757622981144805
0.813108883387044	0.78443043617373
0.848396818421198	0.815793741512273
0.881686748002433	0.84543447894386
0.90191087322159	0.861179758576093
0.893691264145907	0.846062594216742
0.823551180014473	0.764781985331364
0.675231163989401	0.605044418741589
0.464924360140185	0.383959283182776
0.208823912536316	0.118635967390286
-0.0768770347527105	-0.173816139900522
-0.375985337657402	-0.476287649954286
-0.672307852108266	-0.771669174035647
-0.949651434035808	-1.04285132340924
-1.19182293937054	-1.27272470933972
-1.38262922404296	-1.44417994309171
-1.50587714398357	-1.54010763592985
-1.55114410319661	-1.56438219016567
-1.54511935645553	-1.54572649939823
-1.50978366858516	-1.50311477019431
-1.46333009064374	-1.45307381639937
-1.41949433875335	-1.40700405328727
-1.3855063589554	-1.37020148599251
-1.36164074476032	-1.34219477746531
-1.34220281397858	-1.31781622490622
-1.3176072906058	-1.28872462531208
-1.27710510021909	-1.24539707715345
-1.20316898559408	-1.17503319614386
-1.10198120536225	-1.07204263125934
-0.980187238521749	-0.946148345270334
-0.844432564070751	-0.804630921079403
-0.701362661007416	-0.654770941589108
-0.55762300832991	-0.503848989702014
-0.419859085036396	-0.359145648320682
-0.294716370125037	-0.227941500347676
-0.188840342593998	-0.117517128685559
-0.108876481441442	-0.0376026897379013
-0.0612499489052987	0.0142619172281582
-0.0293024747076838	0.0478408483434049
-0.00704908206162917	0.0702969369074437
0.0108681178700691	0.0884015337322715
0.0286023354376093	0.107462588012961
0.0488684443364252	0.1306688450018
0.0729978243144641	0.158853593815112
0.101211417928828	0.190784574963099
0.132979218780605	0.22398023213334
0.167326240125307	0.255785699180559
0.203049114672952	0.284313560361966
0.238907129847166	0.308964927435944
0.273818695970362	0.330436661727834
0.307022862767952	0.350255774658027
0.338162169686927	0.370055654508572
0.367267466254964	0.390932294232054
0.394643636815747	0.413114334972594
0.420694579752722	0.436010973527582
0.445771893013009	0.45860656966327
0.470114419648005	0.480031428767752
0.493874378477939	0.499995322946125
0.517167687525252	0.518831128202728
0.540068517503272	0.537145457094027
0.562523299461126	0.55536163068273
0.584268587813623	0.573528252590403
0.604876489836058	0.591493486218884
0.623958129625021	0.609248712557018
0.641433603164953	0.627230406258044
0.657725626499489	0.646450648983455
0.673759201343044	0.668322647199288
0.690719566802034	0.694161952898544
0.709629131601629	0.724573603306135
0.730892627942913	0.758957162189232
0.753966093782924	0.795223672749622
0.777276515415419	0.829841063705916
0.798478997904121	0.858398720824861
0.815046365338706	0.876690398376552
0.825032262406721	0.881968718361495
0.827749194588947	0.873917596471239
0.824157451153323	0.855044596395604
0.816900882663051	0.830393476226982
0.80997751364535	0.806646783425888
0.807971791796515	0.7907869604915
0.814780288202628	0.788403921595053
0.831914640221215	0.801668343721991
0.856685360335737	0.827201487084244
0.880812856070434	0.854507303618931
0.890188045682053	0.866020065346286
0.862146717953883	0.835692733433086
0.754026242257005	0.718691662888949
0.573208775354935	0.523602623466689
0.336527105368968	0.269313066458303
0.060814020420398	-0.0252895568442093
-0.237097691369482	-0.34131779514885
-0.540375241879377	-0.659884197163621
-0.832185842987994	-0.962101311596523
-1.09569670657404	-1.22908168715556
-1.31407504451622	-1.44193787254873
-1.47048806869323	-1.58178241648404
-1.5481029909838	-1.63560731691946
-1.55832468638994	-1.63011135706029
-1.5300738058871	-1.58987337214829
-1.48414834084526	-1.53606812809625
-1.43771789752391	-1.48505993322801
-1.40135145366895	-1.44600067906
-1.37800117428141	-1.42040871269385
-1.36375269039981	-1.40335884336068
-1.34984690112505	-1.38566453201514
-1.32537160957247	-1.35648950804702
-1.27629915982768	-1.30601459164037
-1.19417667702954	-1.22066056381195
-1.08703292151862	-1.109638944571
-0.961619715544711	-0.979687696413691
-0.824688881357587	-0.83754478183618
-0.682992241207025	-0.689948163334626
-0.543281617342803	-0.543635803405187
-0.412308832014698	-0.405345664544021
-0.296825707472489	-0.281815709247288
-0.203584065965953	-0.179783900011145
-0.141234085224029	-0.107962790426648
-0.102683162818696	-0.0550061305428605
-0.0773105670465363	-0.0164619014693465
-0.059058398869619	0.0122800489708359
-0.0430230181208613	0.0351409675109842
-0.0259094638005657	0.0548405017383276
-0.00594275012387635	0.0728824556016866
0.0175784714144054	0.0900621254106097
0.0448391000970745	0.107239735475359
0.075942420102884	0.125963038742699
0.111059757671095	0.148572252279376
0.150266344133916	0.177669131839827
0.193212973960645	0.215173216655153
0.238871756323975	0.261430897060776
0.285526608951245	0.314808513579704
0.331025363637056	0.371903087714027
0.37318472719998	0.428213197519346
0.410212911108966	0.479044622879279
0.441052289825753	0.520447630640239
0.465583015532978	0.549995632588458
0.484647176946667	0.567254551199928
0.499870679185788	0.573869849052823
0.513319177347734	0.573276745631699
0.527076332412895	0.570061847850008
0.542806632645078	0.569032522411139
0.561353294384193	0.574101048575049
0.582485841461552	0.587218576124708
0.604931818317086	0.607764812709383
0.626757837225546	0.632793466390364
0.64604557057739	0.65819804685813
0.661658794601013	0.680358790944268
0.673777021612763	0.697533586539875
0.683899861923601	0.710360234818578
0.694251223545965	0.721275547863686
0.706810287105283	0.733164748256775
0.722385627964929	0.747827269030777
0.740138010481606	0.764894049785759
0.757778305008857	0.781731486464394
0.772413599980427	0.794486042469095
0.781766795575029	0.799882372668124
0.785331985198475	0.797025494154987
0.785019623825744	0.788422169216186
0.784969267560429	0.779685999370252
0.790379804258682	0.777795764451126
0.805462845951793	0.788241829222376
0.83095523646834	0.811827531308103
0.861896828776756	0.842138422940195
0.886532211921544	0.864759543795239
0.887126633932981	0.859085740164411
0.826050406070256	0.785079917265909
0.679177809331658	0.622634449657743
0.465146915020134	0.391892983111297
0.202595794438631	0.112999163397958
-0.0898374811099016	-0.193903363710888
-0.393514840322517	-0.508670952443855
-0.689798211896267	-0.811159957029557
-0.960049524528204	-1.08122673169661
-1.18563070691538	-1.29872763067362
-1.34790368775485	-1.44351900818921
-1.42823039574366	-1.50109190806353
-1.43704867207792	-1.49235108982197
-1.40022133178731	-1.43982204952678
-1.33882918346984	-1.36512988827502
-1.27077837558677	-1.28607666826895
-1.20774271863025	-1.21397400604008
-1.15419849334143	-1.15307309582709
-1.10827227205416	-1.10158714703059
-1.06380206507765	-1.05361620923904
-1.01293348294377	-1.00140772379963
-0.940138208322843	-0.937593777008917
-0.851195080417347	-0.850718103050444
-0.750574206499666	-0.748384443772359
-0.642745693842183	-0.636319394426717
-0.53217964971728	-0.520249550265574
-0.423346181397339	-0.405901506540984
-0.320715396154742	-0.299001858505002
-0.228757401261873	-0.205277201409684
-0.151942303991113	-0.132996227418863
-0.0976696890076326	-0.0798523815545116
-0.0588304722632291	-0.0421921140419697
-0.0316062670932082	-0.0149625361250841
-0.0116787509470211	0.00670159721879506
0.00506039537523866	0.026416768747628
0.0219936511731108	0.0462494856445052
0.0414928824497446	0.0670500789532055
0.0648895578069063	0.0891292036038437
0.0926458839710122	0.112906100045249
0.124601680018337	0.139194808219292
0.160182499131737	0.16901562871524
0.198542574570209	0.203069974135052
0.238669624335289	0.241202382398927
0.279465471359407	0.282168527806864
0.319812399916584	0.323816580971316
0.358649984754762	0.363597835454831
0.395098767339523	0.399275666434047
0.428620241501459	0.429637070774899
0.459134083991756	0.454897978635828
0.487015813789499	0.476583180821156
0.512943905793121	0.496915743638578
0.537624752546544	0.517953771292876
0.561496295659538	0.540820533988287
0.584553818244647	0.565298763291873
0.606405840868478	0.589899764512403
0.626557004014164	0.612414873470507
0.644776257466381	0.630785990417901
0.661337532107693	0.643963113744022
0.677002234464703	0.652436047328612
0.692789280496957	0.658243093187448
0.709663279847891	0.664422831684005
0.728230615928868	0.674078664825979
0.748512446489327	0.689380910837048
0.769864786148143	0.710843006121967
0.79107591849675	0.737119786034276
0.810665695247494	0.76547874953121
0.827406480752295	0.792917288766859
0.840968716049173	0.817564142572975
0.852442440456989	0.839689153157786
0.864433320694626	0.861689969934341
0.880503671379641	0.886904560604926
0.903900016154614	0.917669411267
0.935719959308876	0.953330970636502
0.972923329032911	0.988813484617167
1.00683504414659	1.01403231976437
1.02286141366452	1.01430769524085
0.998248276204006	0.966059966069962
0.885373170575118	0.830782646046692
0.690494772089227	0.619452585267686
0.431595633094017	0.349808832605463
0.126658305937169	0.0395904369325383
-0.206334657033634	-0.293463552878571
-0.549400703470711	-0.631614087955346
-0.884557281026379	-0.95712211942527
-1.19382183735296	-1.25224859841583
-1.45921182010276	-1.4992544760545
-1.66274467692811	-1.68040070346877
-1.78643785548132	-1.77794823178612
-1.82177495778821	-1.79932254477954
-1.80551891096644	-1.77618120381471
-1.76207112022197	-1.72842737374381
-1.71082196835333	-1.67284539809935
-1.66492931738961	-1.62082631788852
-1.62992374813629	-1.57760666400148
-1.60404014119764	-1.54260485945382
-1.57984035343885	-1.51043593492913
-1.54666075933399	-1.47243307960357
-1.48863685639287	-1.41873718970845
-1.39531134824479	-1.33024289862057
-1.27543296137849	-1.21484120543165
-1.13588287868327	-1.07938609148938
-0.983542283048451	-0.93073153814147
-0.825292357363358	-0.775731526735608
-0.668014284517304	-0.621240038619491
-0.518589247399609	-0.474111055140814
-0.383898428899588	-0.341198557647273
-0.27082301190656	-0.229356527486564
-0.186244179309844	-0.148092308014394
-0.136812485190228	-0.0930301238191635
-0.103965368341916	-0.0538429706670157
-0.0804205777193993	-0.0239736422799568
-0.0594659943653944	0.00284707797771363
-0.0358536414680143	0.0318212677680535
-0.0063221329975814	0.066395144228577
0.0302772014098129	0.10779908648968
0.0732309568250345	0.155013800021905
0.120522631496598	0.205283491409824
0.169566316531663	0.255133964936189
0.217926339316753	0.301600612650525
0.263858693170607	0.343164389301585
0.306587960200483	0.379986391128661
0.346282328908587	0.413397217970735
0.383748679684931	0.444958607103893
0.419959839823447	0.475573967746342
0.455583713867628	0.505072139306535
0.490680247304178	0.532469743731553
0.524687391767127	0.55670567160228
0.556708456407678	0.577350457084389
0.585960701403122	0.594939625453328
0.612169017875871	0.610870753464244
0.63572027797164	0.626971052630304
0.657490058402831	0.644868228456682
0.678426759840528	0.665327636075801
0.699130047454425	0.687859100243641
0.719650823641442	0.710851203598348
0.73959200064326	0.732211271350795
0.758425862242839	0.7502480996313
0.775853729115857	0.764425661290771
0.792027157400897	0.775646772600623
0.80753847513186	0.785946550536097
0.823224761909203	0.797787648647709
0.83988080231748	0.813270594928738
0.857954387670738	0.833460159338587
0.877295189603153	0.857929817793507
0.897023537622446	0.884627073123282
0.915606221246393	0.910197438026145
0.931234485140536	0.930863096130066
0.942473629324638	0.943711218707975
0.948979357222832	0.947976740394986
0.952015978485371	0.945775991259436
0.95453607059565	0.941848822741018
0.96061459182423	0.942223938671119
0.974128935352477	0.952062216291135
0.996795014920229	0.973116274724119
1.0259876091346	1.00142018087811
1.0530796188679	1.02600277935785
1.06316625979706	1.02939626715441
1.03233175068379	0.985079434125932
0.915846726137142	0.85226500476328
0.721491854684239	0.641810183095499
0.466934704456443	0.37236391303312
0.169842843585123	0.0625751384866758
-0.152116159798355	-0.268907196633301
-0.481274737562622	-0.60343414841628
-0.799965321576314	-0.922356772951727
-1.09052034370806	-1.20702612632911
-1.3352722358265	-1.4387932646379
-1.51655342980026	-1.59900924396756
-1.61669635749797	-1.67215625239883
-1.64141849108795	-1.6825286027205
-1.62317997246374	-1.65521357419794
-1.58280231550989	-1.60975345079481
-1.53782396810463	-1.5614325420279
-1.49973958790071	-1.51938977501114
-1.47300473164394	-1.48649942876695
-1.45555710601978	-1.46046642603905
-1.44036935976817	-1.43546324519424
-1.41755593034793	-1.40381043301297
-1.37224853911579	-1.35752968293192
-1.29236950467464	-1.28531687177139
-1.18549291193512	-1.18255127979673
-1.05823157761483	-1.0585218289737
-0.917198318431407	-0.919743194162074
-0.769005951102463	-0.772730050221619
-0.620267292345622	-0.623997072012103
-0.477595158878505	-0.480058934393296
-0.34760236741873	-0.347430312224965
-0.236901734683919	-0.23262588036688
-0.152106077391693	-0.144638219015072
-0.100076506988566	-0.0824957900303627
-0.0649349092419523	-0.0382952575223733
-0.0405568744498118	-0.0064233452519446
-0.0214044903568811	0.0185902789078692
-0.0030916322039787	0.0412426483744776
0.0174176121800325	0.0646475267421819
0.0418567844377492	0.0905270118311413
0.0708573212798503	0.119478887596029
0.104211861231956	0.151350914611754
0.14111901142267	0.185577238295981
0.180383726291874	0.221387497274241
0.220621214387029	0.257902321766983
0.260494590851718	0.294221576779584
0.29894340265236	0.329587111722451
0.335339148386834	0.363597131060576
0.369546362120879	0.396367285079015
0.401889751299705	0.428476828820998
0.432991250550626	0.460613621032947
0.463474481581938	0.493078924028175
0.493657980058103	0.525455298988229
0.523399502788883	0.556656598538359
0.552155220002705	0.585345186218876
0.579194081480743	0.610471264221268
0.603848103950553	0.631651135923975
0.62570036055705	0.649236454908845
0.644676527631086	0.664106224817997
0.661053832371064	0.677347415322778
0.675410374712622	0.689961164061317
0.68851661469825	0.702646834906185
0.701166548297321	0.7157081208128
0.713982601612074	0.729098170638269
0.727275808260609	0.742559146824845
0.741040646847106	0.755786607615778
0.755072104038342	0.768585094889584
0.769095796109863	0.780974430441915
0.782813846207998	0.793146035067828
0.795861374926136	0.805230427863256
0.807741466799694	0.817018839605372
0.81782897343278	0.827855090486177
0.825518983375017	0.836824085400003
0.830532870814809	0.843220282686937
0.833313839609899	0.847129961040784
0.835333734646728	0.849816268628332
0.83902306773323	0.853535472118818
0.847031334352635	0.860544624493964
0.860709241380384	0.871386077426944
0.878102977083901	0.882969733272144
0.89219198883752	0.887237371559199
0.890298953938849	0.871127440716009
0.849524319571219	0.810666998637852
0.73188291193702	0.672559820125074
0.546970510210044	0.469816934709129
0.310735833291491	0.218796433055166
0.0391276000825614	-0.0641435941716685
-0.251905470515545	-0.362645056306227
-0.546414659601628	-0.66034986268336
-0.828451248274488	-0.940899922637922
-1.08206651763293	-1.18793714550476
-1.29131174877574	-1.38510344061874
-1.44023822280173	-1.5160407173147
-1.5128972208097	-1.56890475274062
-1.5219308892454	-1.56601150284156
-1.49684827765957	-1.52987297195997
-1.45666742322316	-1.48013800936627
-1.41657018332019	-1.43208416952985
-1.38554912292837	-1.39411181700714
-1.36573121836549	-1.36728236829695
-1.35313703957769	-1.34659731396962
-1.33946579557382	-1.32333071264443
-1.3145060371098	-1.28776006573681
-1.26533697708054	-1.2317577370228
-1.18537318963482	-1.14536911687748
-1.08228836596006	-1.03835787827676
-0.962212538338835	-0.916494738407713
-0.831275739053692	-0.785550414457407
-0.695608000387191	-0.651295623612906
-0.561339354621889	-0.519501083061276
-0.434599834040345	-0.395937509989584
-0.321519470925114	-0.286375621584895
-0.228228297558756	-0.198619371140199
-0.162924018836315	-0.131764901522074
-0.120414110990719	-0.0813629789736757
-0.0922862190676712	-0.0457560096092124
-0.0739752307228995	-0.0229710972852148
-0.0610448074549824	-0.0105020422318091
-0.0494907763302453	-0.00503519363780746
-0.0359752117855661	-0.00241076373446035
-0.0180521877775706	0.00194602701440022
0.00563615218674704	0.0121476639609276
0.0352674776696812	0.0308449173076609
0.0699365630657109	0.0585580575339949
0.107963519013697	0.0936491645010577
0.147342425939364	0.132964831336606
0.186206479814278	0.172899355052974
0.223188493177039	0.210471617400277
0.257590117464247	0.244050329823285
0.289345536555874	0.273522649039866
0.318836522679574	0.299884847294897
0.346635388644921	0.324473424842618
0.373265444485048	0.348254943263933
0.399061784833436	0.371546434479561
0.424167735276305	0.394250480358951
0.448638476147928	0.416344784991876
0.472563209497947	0.438216613995831
0.49610700916677	0.460620256874919
0.519443562609094	0.484357960864419
0.542650908319793	0.509942007283696
0.565668490877965	0.537460534299592
0.588341048031082	0.566700122764122
0.610497773411427	0.597336628181264
0.63198839608586	0.628946506049198
0.652639621773009	0.660795843938004
0.672187604451162	0.691617930804015
0.690272097916127	0.719652441387967
0.706494995822645	0.742991854564261
0.72049272995197	0.760060911291021
0.731984946623186	0.770020240508494
0.740772999953184	0.77293404027527
0.746712448960567	0.769673301724861
0.749763788807807	0.761708234389082
0.750240013361681	0.750993346782791
0.749241620560761	0.740041761132086
0.749026248142703	0.732057342026174
0.752879329611007	0.730752843530761
0.764135632553288	0.739454181916076
0.784363457040773	0.759331962400839
0.811202075734687	0.787154476892753
0.836707870189246	0.813566454576141
0.847132260531797	0.823055707182982
0.821352960872711	0.792875584477615
0.721265453626199	0.685884261436502
0.553975198096446	0.510525556191449
0.335435155156902	0.283689763720428
0.0815982856810114	0.0222671790014108
-0.191582449457775	-0.256851902987631
-0.468154089386012	-0.536777187268725
-0.732163673230249	-0.800618378863902
-0.96765824011704	-1.03148518279519
-1.15868482917294	-1.21248730408461
-1.28929047952449	-1.3267344477542
-1.34677133007971	-1.36928807479225
-1.35159575887125	-1.36480200586914
-1.32388860279153	-1.32972803150234
-1.27950705319722	-1.27935031851016
-1.23070241325666	-1.22487798887537
-1.18446535196365	-1.17212111753245
-1.14227830863486	-1.12171692613963
-1.10102554933016	-1.07049101601885
-1.05471888713299	-1.01337223842572
-0.99224395932908	-0.945337725085351
-0.906745251920514	-0.856599100102167
-0.805540616568416	-0.754557767624858
-0.693632079794198	-0.643584992613224
-0.576021668119274	-0.528052040027064
-0.457711408065056	-0.412330174826181
-0.343703326152955	-0.300790661970373
-0.238999448904385	-0.197804766419442
-0.148601802840758	-0.109152410120426
-0.0796620105912541	-0.0398199583568871
-0.0341469174079769	0.0107209455345426
-0.00709604212883908	0.0443349393651773
0.00606540970300987	0.0645159794419992
0.0108820852349199	0.0757048124976911
0.0131357065391316	0.0825140850036661
0.0180470133871841	0.089105514210897
0.0295017496767742	0.0988448375303317
0.0495273989412209	0.114137251818686
0.0782111607901578	0.136282511301866
0.114063804154713	0.165362669245386
0.154656819164172	0.200307180860454
0.197288087836807	0.239142978751232
0.239495652870937	0.279314102776882
0.279384718952613	0.318064191004354
0.315817562101629	0.352959688274273
0.348486332327419	0.382517737895281
0.377843319272367	0.40670080745394
0.404886061994076	0.426986093523306
0.43085185638057	0.445939182497212
0.456895333091346	0.466417732713619
0.483801567031111	0.490583164806215
0.51177367339226	0.519025913280518
0.540338956679934	0.550414967536574
0.568423281540268	0.581888080569692
0.594622897449135	0.610008766455237
0.617628942460196	0.631922056784346
0.636662698610042	0.64634275588819
0.651749579350283	0.654010142829145
0.663727435495607	0.657404700966908
0.673990381602611	0.659857990310107
0.684057970582103	0.664437927592862
0.695103488582487	0.673036090724204
0.707583968114392	0.685913837000235
0.721104531829297	0.701742550656389
0.734567502172175	0.718084016560126
0.746570609124175	0.732221661975646
0.755998382787679	0.742122016215589
0.762697282043276	0.747229005464985
0.76799179035939	0.748914594367779
0.774689334599981	0.750404977730915
0.786280097921913	0.755857264607614
0.805291022735992	0.768424569687537
0.831133357819735	0.787684673528265
0.858131803419665	0.807377144387396
0.874586075603995	0.814604391584851
0.863631026472743	0.791327206026469
0.788502177386887	0.698170938802093
0.633225836402065	0.525704854155569
0.414587129447092	0.291913289104239
0.149371182450783	0.0147805806654432
-0.145636878658046	-0.287708934143477
-0.45365192795058	-0.59757091830518
-0.757888839498004	-0.896821034802326
-1.0415624873715	-1.16747494661757
-1.28788774564226	-1.39154831673358
-1.48007948838146	-1.55105680813301
-1.60135258966029	-1.62970791718367
-1.64198358788396	-1.64220324190561
-1.63108120967577	-1.61014135086895
-1.59012924286198	-1.5533725959394
-1.53667822820213	-1.48954882337625
-1.48342413539909	-1.43101866476229
-1.43651539671065	-1.38326938860231
-1.39555881589987	-1.3449634792128
-1.35500839502843	-1.30937726866527
-1.30645811379688	-1.2668779967161
-1.22929007135815	-1.20791831821727
-1.12911347309553	-1.11818697404404
-1.01154885193711	-1.0066720460428
-0.882216740810978	-0.880029228487197
-0.746737672645226	-0.744914215650865
-0.610732180367948	-0.607982701807445
-0.479820796907235	-0.475890381230575
-0.359624055191181	-0.355292948193895
-0.255762488147877	-0.252846096971043
-0.173856628705416	-0.177795804987738
-0.122019397104291	-0.124067604666141
-0.0884985177292792	-0.0873171705901559
-0.0671453237360323	-0.061641110402218
-0.0515129535336437	-0.0408256236463317
-0.0358857841764396	-0.0195006892325443
-0.0160308952691179	0.00602873785465927
0.0103958878788295	0.0374078584233515
0.0438336932969222	0.0743676437457425
0.0831710128285622	0.115306053279915
0.126364798864299	0.158078099328294
0.171148604995719	0.200719183897458
0.215639390544557	0.241949048994475
0.258686463912586	0.281386715820925
0.299909006202674	0.319432002948043
0.339508565857885	0.356907728506498
0.377985685814967	0.394674733584876
0.41585600707194	0.433319909316122
0.453435264337558	0.472879547749613
0.490731119297875	0.512641220586335
0.527440004087148	0.551204792705974
0.563008583765428	0.586892343604021
0.596713364226754	0.618304635866909
0.627760376242867	0.644729223469721
0.655433703979954	0.666256367705314
0.679286731516444	0.683620969467766
0.699328325794902	0.697901122436087
0.716123063060061	0.710260903185332
0.730727489320811	0.721857476345143
0.744474696929493	0.733838393112927
0.758704967105934	0.747287051384114
0.774535051320519	0.763080467328912
0.792703371272971	0.78173562819929
0.813476066795533	0.803321822535983
0.836582699243798	0.827427875407323
0.861175531428946	0.853138578401751
0.885861552946605	0.879053729465275
0.908891593630416	0.903436142503759
0.928545375647725	0.924505933659505
0.943664274601456	0.940863599983031
0.954203130114015	0.952066419839883
0.96161942096871	0.959240850154414
0.968893318428028	0.965332546726445
0.97995281674344	0.974540453632627
0.998323789651998	0.990708268917175
1.02506568912485	1.01486302842432
1.05647645108189	1.04257806506486
1.08245453591949	1.06227082210185
1.08651992621168	1.05564452844046
1.03157895908514	0.981817051510594
0.88971469408704	0.819442649394478
0.677727323112027	0.586730490536816
0.412417038054735	0.301889743382311
0.110584030809802	-0.016870423624335
-0.210971506728134	-0.351340842038417
-0.535449382664434	-0.683312343415233
-0.846049405104463	-0.994575759310079
-1.12597138215358	-1.26692192127825
-1.35841512191715	-1.48214166087505
-1.52658043250053	-1.62202580965576
-1.61366712200909	-1.67454364496903
-1.6319841156184	-1.67351449402774
-1.62075263214006	-1.64570330873331
-1.60070835081691	-1.61060115097252
-1.58656952048282	-1.58148950151747
-1.58494302294127	-1.56429636223689
-1.59451289163142	-1.55827433368917
-1.60792605901058	-1.5577047324276
-1.61453921880734	-1.55394988051542
-1.6032310320054	-1.53742480759098
-1.56203294406962	-1.49929321005953
-1.48347763256146	-1.42857927661973
-1.37471361271713	-1.32110062689382
-1.24260431947725	-1.18712489028221
-1.09401318778248	-1.0345507767218
-0.935803652573445	-0.871276996149496
-0.774839148790792	-0.705202258502174
-0.617983111375159	-0.54422527371673
-0.472098975267186	-0.396244751730058
-0.34405017540751	-0.269159402479048
-0.240700146736773	-0.170867935900593
-0.171099555688856	-0.111076609951973
-0.127087212089605	-0.0754703329574738
-0.0976017821148675	-0.0560317451174442
-0.0763114594657533	-0.0440661464070021
-0.0572240289638054	-0.0317082622677677
-0.0353516454390555	-0.0129484657203112
-0.00723770266744879	0.0158761170461822
0.0287361386501677	0.0560161869920239
0.072371309526326	0.106490768746542
0.122012046740893	0.16444307956566
0.175123710973299	0.225738124336557
0.228935367770399	0.285838882229418
0.281028777958096	0.340840773389025
0.329765944982726	0.388391003177534
0.374448908045157	0.428162502563258
0.415190777148129	0.461677956493943
0.452616360647701	0.491556615637875
0.487558906347505	0.520533520490536
0.520845018351627	0.55065054019211
0.55318335180981	0.582847915849674
0.585138864451583	0.616993360213826
0.617144959882566	0.652266791556871
0.64948202125763	0.687703269516096
0.682177009693445	0.722557864621533
0.714864630707754	0.756276955375562
0.746722391104338	0.788217709462028
0.776577022618734	0.817468009394197
0.803184491516286	0.842987249788836
0.825595048565032	0.863988737797857
0.843484574673796	0.880300270346397
0.857332273431452	0.892499578374407
0.868369235937133	0.901847129897837
0.878323054351837	0.910150426634353
0.889032446988674	0.919563477348636
0.90199289364855	0.932204555825146
0.917932442656104	0.949524044195886
0.936550564155077	0.971515371496027
0.956491314329883	0.99611617660291
0.975576364081942	1.01933149286676
0.99133218391	1.03635072282287
1.00179035455854	1.0433218487995
1.0063841634757	1.03905624706604
1.00661739138932	1.02600326907818
1.00612405641559	1.01007953368146
1.00980032737112	0.999138676439038
1.02191829788882	1.00010772809107
1.04355030496383	1.01530641783458
1.07008252165686	1.03917760035902
1.08983997599276	1.0569849891658
1.08473912901713	1.04654632165196
1.01497546666284	0.963263998125732
0.858458949541343	0.787172742998327
0.632310491841526	0.537996459729244
0.353651007752267	0.235459051777978
0.0396014114624443	-0.100715577395975
-0.292717382839062	-0.45080352433312
-0.626184460963371	-0.795080885573961
-0.943678908721605	-1.113823757659
-1.22807981192488	-1.38730823712875
-1.46226625638433	-1.59581042052371
-1.62911732791106	-1.71960640438438
-1.71151211231619	-1.7595706776049
-1.72449860557167	-1.75237410928972
-1.70512994111112	-1.71937365301502
-1.67277331019737	-1.67834346585016
-1.64156397124972	-1.64082503808812
-1.61874064920312	-1.61172113066667
-1.60484635450743	-1.5904911477042
-1.59520847749321	-1.57298145574337
-1.58195619325635	-1.55308781141791
-1.55602548106894	-1.52386474767481
-1.50456532024477	-1.47824478426324
-1.41849343965752	-1.40458711395702
-1.30575872919445	-1.29605042679396
-1.17279391497798	-1.16292482714052
-1.02603172313057	-1.0128971420447
-0.871904879774635	-0.853654198554493
-0.71684611103262	-0.692882823717905
-0.567288143026958	-0.538269844582929
-0.429663701880085	-0.397502088197567
-0.310405513714436	-0.278266381609814
-0.215946304652447	-0.190838730275149
-0.154800575330577	-0.135958126266355
-0.119112507565363	-0.10435023546263
-0.09719318672281	-0.0873433113232504
-0.0819653184296166	-0.0760847231479182
-0.0673408831411449	-0.0633561649732981
-0.048876210907584	-0.044563388341453
-0.0240077736742124	-0.017816655626157
0.0080606576663657	0.0166994700224078
0.0467225483170613	0.0576801071935074
0.090457456055701	0.103505361091961
0.137309923430608	0.15255945079021
0.185273025444988	0.203120721191178
0.23255462061868	0.253232451321251
0.277728876030945	0.30083804980302
0.319801885151276	0.344104112955254
0.358242437075102	0.381759738766043
0.393004096417584	0.413399990452295
0.42452175041149	0.439716723654547
0.45365589221346	0.462517075919076
0.481552202215929	0.484411439917007
0.509371384180333	0.508194204759643
0.537918563280728	0.536047138400789
0.567310990561439	0.568746599006881
0.596856726205471	0.605159645810671
0.625239723241625	0.642330102794947
0.650942159531784	0.676222022147555
0.672738971042444	0.702909272965156
0.690117230878585	0.719867976718912
0.703497658841878	0.726926089704822
0.714166841270231	0.726445998257575
0.723911949795335	0.722626615876699
0.734479303697002	0.720188174123038
0.747071517611996	0.722947989675509
