# Supplementary material for: A multiwavelength photoplethysmography dataset with blood pressure and heart rate reference measurements
Source: Data Brief. 2025 Nov 14;63:112284. doi: 10.1016/j.dib.2025.112284 (PMC12682042; doi:10.1016/j.dib.2025.112284)
Supplement: Supplementary file 1 [file mmc1.zip › ppg_csv/ppg_subject_122.csv]

IR_PPG	Red_PPG
-1.48955227103253	-1.37272139610676
-1.42403397169305	-1.31080781684954
-1.34717511211147	-1.23776902178685
-1.26235621499337	-1.15713740093868
-1.17295780304431	-1.07244534432501
-1.08236039896989	-0.987225241965851
-0.993944525475659	-0.905009483881175
-0.911090705267202	-0.829330460090977
-0.83717946105009	-0.763720560615243
-0.775591315529898	-0.714116556235518
-0.731665901619994	-0.677658451617333
-0.698809693763209	-0.652121077366071
-0.673997647871265	-0.634066683701489
-0.6536222746654	-0.619600331415103
-0.634203134588749	-0.605170776138576
-0.612985063781898	-0.588181207653725
-0.588262295850473	-0.567233952758039
-0.559382025206746	-0.541985634074487
-0.526521983842172	-0.512765859740875
-0.490375555714338	-0.480183192676956
-0.451810038967878	-0.444868042909603
-0.411551830794399	-0.407381752736213
-0.369998898944558	-0.368221259069661
-0.327219313724734	-0.327811240780853
-0.283077419254683	-0.286446838429876
-0.237381498563137	-0.244234569074331
-0.190023687516753	-0.20107957508285
-0.14112324913555	-0.156738788860443
-0.0911253953397322	-0.11093938457965
-0.0407637212273777	-0.0635287206328841
0.00916415612442626	-0.0145882166239577
0.0581477067947907	0.0355752516733585
0.106259269248205	0.0865838178344616
0.154170620811718	0.138164875538399
0.202812053022462	0.190180299984361
0.252843727418721	0.242482815546405
0.304236171331092	0.2947291278502
0.356172996126794	0.346299104004763
0.407298933485057	0.39637236533958
0.456172238495224	0.444119083545766
0.501713403679079	0.488944973177894
0.543468276954171	0.530713285415155
0.58162550262583	0.569836719873152
0.616876871208109	0.607193622112044
0.65023967885978	0.643927701553982
0.682878898422169	0.681229743192856
0.71592776496235	0.720147350345036
0.750332408854187	0.761385898186026
0.786724951600333	0.805088788828921
0.82529972933297	0.850712200338848
0.865722141169029	0.897119568934927
0.907171860550128	0.9428855666023
0.948617053382248	0.986721243262657
0.989294754601134	1.02796638459695
1.02922846050568	1.06707974388602
1.06955690601598	1.10594901437223
1.11246431651381	1.1477849875612
1.16056385457755	1.19638705945684
1.21811605698409	1.25853747934993
1.28057222618272	1.32854884036693
1.34192635511609	1.39732393543267
1.39615597174886	1.45576555747192
1.4283895011433	1.49054080245582
1.42396252829784	1.45689647838103
1.37638815525241	1.36216145720448
1.28649104712579	1.2156326654979
1.15975117396764	1.02660702983304
1.00164850582761	0.804381476781618
0.817663012755342	0.558252932915376
0.613274664800495	0.297518324806048
0.393963432012715	0.0314745790253666
0.165209284441656	-0.230581377854933
-0.0675078078630333	-0.479352619263117
-0.298707874851701	-0.70554221862745
-0.522910946474699	-0.899853249376198
-0.734637052682373	-1.05298878493763
-0.928406223425075	-1.15565189874
-1.09873848865315	-1.21056038456785
-1.24015387831696	-1.26070850354014
-1.34717242236684	-1.30626433263382
-1.4117927654665	-1.34559029770166
-1.45450233352728	-1.37639153477819
-1.48381193518349	-1.39640785079678
-1.49807766442808	-1.40369474851175
-1.49602760488635	-1.39666399951292
-1.47660773105034	-1.37408803728485
-1.43714180935285	-1.33523901693725
-1.37827489482939	-1.27637439073509
-1.30542726049489	-1.2042892925568
-1.22241789684379	-1.12297815655768
-1.13306579437056	-1.03643541689302
-1.04118994356963	-0.948655507718122
-0.95060933493548	-0.863632863188268
-0.865142958962545	-0.785361917458754
-0.788609806145283	-0.717837104684873
-0.724828866978147	-0.666863137931112
-0.678910577158407	-0.629154729108074
-0.643450916102755	-0.601758848988526
-0.615153747769162	-0.580617748498766
-0.590644880250334	-0.561696943403955
-0.56708286127349	-0.541942079107226
-0.542490402007391	-0.519720134456723
-0.515790084118921	-0.494659466052035
-0.486601559278975	-0.467095173487483
-0.454930393231008	-0.437491819174986
-0.420907660828521	-0.40613944818019
-0.384681950133771	-0.373126260549119
-0.346442075064775	-0.338399361621506
-0.306447583453736	-0.30179311152672
-0.264979586081475	-0.263034252522115
-0.22224656608168	-0.221789741813671
-0.178340492510655	-0.177790039052862
-0.133276557823675	-0.130994325354409
-0.0870679475936628	-0.081720038333795
-0.0397740535201608	-0.0306446656989963
0.0085202173760277	0.0213839199913902
0.0577707854755803	0.0736453184371375
0.108008411755667	0.125763157007578
0.159290240461698	0.177741585595033
0.211592809255833	0.229842579397479
0.264722669422227	0.282392101280272
0.318306352383053	0.335614619345133
0.371866420987315	0.389537192947668
0.424939695366143	0.443936749989156
0.477165910629608	0.498317526869179
0.528316256867643	0.551972245441252
0.578280717284623	0.604175935016716
0.627024348263749	0.654458937597495
0.674545620601852	0.702810860179739
0.7208837128463	0.749683093020252
0.766155513076142	0.795761503135278
0.810564013709302	0.841627065047998
0.85435931559419	0.887531170184755
0.897767322119656	0.93343083088692
0.940907006807984	0.97918318643183
0.983720742040307	1.02466800942055
1.02594046589264	1.06971426481983
1.06710435221647	1.11390377496883
1.1066322081544	1.15646350513698
1.1439989090833	1.19645536080778
1.17905916634453	1.23331472404583
1.21249398386205	1.26755659317141
1.24617579190647	1.30128791317453
1.2831246463525	1.33811588779372
1.32678210563728	1.38218521294608
1.38044854896924	1.43733586297695
1.44393848649741	1.5025194687157
1.50744327242992	1.56750195550533
1.56052888305539	1.62198103391006
1.59006532042185	1.64684156974597
1.56654777882976	1.61560508176637
1.49924091141055	1.52704155516225
1.39301335419982	1.38886989593563
1.25273374323314	1.20880901008853
1.08327071454612	0.994577803622972
0.889492904174339	0.753895182540974
0.676268948153387	0.494480052844556
0.448467482518854	0.224051320535739
0.21095714330633	-0.0496721083834588
-0.0313934334485959	-0.318971327911017
-0.273715611710333	-0.576127432044915
-0.511140755443293	-0.813421514783133
-0.738800228611886	-1.02313467012365
-0.951825395180521	-1.19754799206445
-1.14534761911361	-1.32894257460351
-1.31449826437556	-1.40709068775677
-1.45440869493079	-1.46550107929512
-1.56021027474371	-1.51668284267483
-1.62423024613863	-1.55763250444715
-1.66373486012029	-1.58597589323914
-1.68682976405986	-1.60011035340482
-1.69251500890571	-1.59901962359173
-1.68014459132478	-1.58208956809654
-1.64934696727156	-1.54907944119782
-1.59633690750568	-1.49840298893813
-1.527846034592	-1.43251595978226
-1.44718171131434	-1.35647058844641
-1.35765130045649	-1.27324764693449
-1.26256216480229	-1.18582790725041
-1.16522166713553	-1.09719214139809
-1.06893717024003	-1.01032112138144
-0.9770160368996	-0.928195619204361
-0.892765629898048	-0.853796406870778
-0.819493312019188	-0.791442210233496
-0.762286953286458	-0.741582120400386
-0.719501048010398	-0.701759008420427
-0.68623666145051	-0.670447647552836
-0.659577191960738	-0.64563125659372
-0.636490319088207	-0.625022867836437
-0.614261955356633	-0.606289945937361
-0.590784341270082	-0.587252141382945
-0.564654574513396	-0.566040405361237
-0.535097884986539	-0.541221147751473
-0.501804265291983	-0.511879436240073
-0.46479442201522	-0.477646608771556
-0.424357550571184	-0.438657465158957
-0.381001924625024	-0.39542327840884
-0.335341752976832	-0.34863448243691
-0.28791458847819	-0.298949595449543
-0.239006209596321	-0.246851798038459
-0.188572922609171	-0.19261538083356
-0.136307045935142	-0.136392731455552
-0.0818368470119385	-0.0783980180187068
-0.0249902668366503	-0.0190689442903553
0.034195000008646	0.0409498093584567
0.0945174401741717	0.101013023864493
0.155339138646031	0.160704669188356
0.216022180410329	0.219938990994259
0.275928650453169	0.278884661246068
0.334436496683107	0.33774999630206
0.391776201154938	0.39655547249272
0.448051043171727	0.455052391670279
0.503164184592244	0.512827873444631
0.556726435673072	0.569480823253547
0.608207519017505	0.624731655955131
0.657231209880006	0.678421288171039
0.703810981524228	0.730446622247383
0.74838446017789	0.780706246650996
0.791648480273738	0.829095522899419
0.834294663701415	0.875570984631691
0.876770047843835	0.920260408747248
0.919168252686034	0.963497071088618
0.961300745950483	1.00570920000421
1.00289266175731	1.04726215255226
1.04375808063651	1.08836832212037
1.08381516702097	1.12905644705938
1.12293589728762	1.16912883388925
1.16079426057651	1.20813246687892
1.19690889430346	1.24546024605152
1.23094756773572	1.28067241201788
1.26320942918731	1.31401417490087
1.2950827631926	1.3469155114761
1.32918840932631	1.38213126043954
1.36891971361072	1.42320431663727
1.41720874670332	1.47307253969892
1.47617743564876	1.53192317883352
1.53870346173262	1.59481751233465
1.59367998152101	1.64998668807759
1.62801293844684	1.67884927442188
1.623742891068	1.64981055211331
1.57378620057727	1.56719290597996
1.47910074244481	1.43774411721042
1.34514174051305	1.26821196699324
1.17736441862443	1.06534423651699
0.981224000621378	0.835888706970237
0.76217571034633	0.586593159541546
0.525674771641718	0.324205375419483
0.277176408349978	0.0554731357926158
0.022135844313542	-0.212855778150491
-0.233991696625156	-0.47403358522127
-0.485750990623681	-0.721312504231155
-0.727686813839601	-0.947944753991581
-0.954343942430483	-1.14718255331398
-1.16026715255389	-1.31227812100979
-1.34000122036739	-1.43648367589044
-1.48809092202855	-1.51041377509353
-1.59908103369494	-1.56287123378546
-1.66489378868789	-1.60529570315278
-1.70634939177638	-1.63589070056376
-1.73298887502858	-1.6534801964153
-1.74379037913089	-1.65718784004577
-1.73768227211786	-1.64608300139105
-1.71355383094514	-1.61909310919286
-1.66839530962539	-1.57281980175529
-1.60321149499776	-1.50727259778581
-1.52370299069333	-1.42817517956288
-1.43362996632632	-1.33930663586514
-1.33675259151097	-1.24444605547124
-1.23683103586152	-1.14737252715983
-1.13762546899221	-1.05186513970954
-1.04289606051727	-0.961702981899034
-0.956402980050943	-0.880665142506945
-0.881906397207466	-0.812530710311921
-0.824993218271308	-0.763384010669336
-0.783137911903784	-0.727600133290322
-0.750813660103388	-0.70253494600773
-0.725052509468773	-0.684946686207488
-0.70290548658829	-0.671463350468683
-0.681773601239994	-0.658966866213651
-0.65964899785279	-0.644856926397758
-0.635199357107465	-0.62719858067178
-0.607675960776138	-0.604802688717726
-0.576714928677938	-0.577260760467679
-0.542157970686009	-0.54486981042489
-0.503971409354146	-0.508343084268506
-0.462230699258365	-0.468381251118431
-0.41710818389978	-0.425353755264946
-0.36884490130091	-0.379241921329946
-0.317725826848331	-0.329817982903683
-0.264081182294236	-0.276927165925523
-0.208298028965272	-0.220687268513193
-0.150808341095646	-0.161503529092078
-0.0918368890578543	-0.0999602519124458
-0.0316881176142387	-0.0366109044825466
0.0291086024258397	0.0275062204351535
0.0901984137174899	0.0915976537126652
0.151226458915821	0.154888029070763
0.211837880675943	0.216540237137268
0.271677821652963	0.275896678526793
0.330121786598854	0.332728233745023
0.386090901161704	0.387333639541462
0.439247363378387	0.440472341008169
0.489522851209751	0.493072064075758
0.537173642090437	0.545851264035913
0.582674180171171	0.599024718087716
0.626536386895315	0.652181282571959
0.669126624953602	0.704352781863559
0.710562492256137	0.754255641067044
0.750716736964174	0.800658484180096
0.789324872983925	0.842777446808426
0.826169266405372	0.880563463936582
0.861268361601367	0.91478690416659
0.894992786126023	0.946889116152913
0.928059455709417	0.978660878192407
0.961393172288374	1.01186267056499
0.995880195183662	1.047854192938
1.03207671561384	1.08727314154539
1.0699703400977	1.12981093787186
1.10891490823029	1.17416531743342
1.14782434600978	1.21828609574791
1.18561196002994	1.25999246293922
1.22176871792673	1.29788311209678
1.25689969237073	1.33222486932182
1.29296418890571	1.36537736478225
1.33296898885964	1.4014088231545
1.37999365769019	1.44477142189138
1.43793887463255	1.49815332544618
1.50111684209338	1.55994469575845
1.56066129796472	1.6220760634851
1.60751707595357	1.66919659215749
1.62344874021586	1.67160143405645
1.59776023413525	1.60291268087997
1.52445391655062	1.47457086292818
1.40916858844775	1.29600452461968
1.25754305081243	1.07664221037309
1.07521610463044	0.825912464607029
0.867826550887581	0.553243831740097
0.641013190569626	0.268064856190909
0.400414824662366	-0.0201959176219231
0.151670254151586	-0.302109945279788
-0.0995817199769254	-0.568248682364073
-0.347702296737384	-0.809183584456169
-0.587052675144001	-1.01548610713746
-0.811994054210992	-1.17772770598934
-1.01688763295257	-1.2864798365932
-1.19609461038295	-1.34473605689766
-1.34397618551634	-1.39781637717108
-1.45489355736696	-1.44473755209797
-1.52068159144711	-1.48336892781628
-1.56312778488287	-1.51171059341632
-1.59138394943388	-1.52840259231226
-1.60390174330202	-1.53260247482447
-1.59943887943826	-1.52355759030666
-1.5770661741813	-1.50026218458274
-1.53441787247609	-1.46155953687969
-1.47296712357828	-1.40239822529743
-1.39816326390017	-1.3295199880456
-1.31360954564186	-1.24670949301187
-1.22290922100344	-1.15775140808391
-1.12966554218502	-1.0664304011494
-1.03748176138668	-0.976531140096014
-0.94996113080852	-0.891838292811417
-0.870706902650635	-0.816136527183286
-0.80332232911312	-0.754525485622064
-0.753002434113693	-0.707561928381496
-0.713493505487669	-0.672036125857655
-0.682253665146683	-0.64550232581801
-0.65645796654085	-0.625063260666893
-0.633439332032291	-0.607675215659231
-0.61093413751987	-0.590468070415246
-0.587164882982207	-0.571138950754187
-0.560872660016974	-0.548296650391451
-0.531371120511605	-0.521548739109232
-0.498563972190168	-0.491253938056884
-0.462834760160501	-0.458082524014033
-0.424811196626788	-0.422602429006859
-0.385086868282985	-0.385043907417337
-0.344000845178735	-0.345294223836672
-0.301563477788861	-0.303064898560924
-0.257539523609135	-0.258122920855953
-0.211621661445693	-0.210480253864558
-0.16361853687508	-0.160457578333011
-0.113588625698178	-0.108596525591801
-0.0618751176178836	-0.0554885057067724
-0.00903900616846153	-0.00160387801186335
0.0442845478227018	0.0528019000134344
0.0975558617253606	0.107624500022825
0.150456696387299	0.162727115486459
0.202906231458666	0.217781811150455
0.254971706929	0.27226074989647
0.306749371494039	0.325615434396132
0.358280207329324	0.377547786848216
0.409518437683962	0.428189822237112
0.460313980952712	0.478069677351894
0.510369068918732	0.527859356137376
0.559208272342242	0.578004627561444
0.606236261598599	0.628433370020194
0.650891533667264	0.678526031627745
0.692831495053867	0.727379347010548
0.73206013256666	0.774193203245627
0.768930940611311	0.818531058935274
0.804029450757084	0.86033829965323
0.838006648181391	0.899796493237981
0.871431912395068	0.937172323494186
0.904690569819787	0.972735650883152
0.937928310661265	1.00671223150362
0.97107068783226	1.03928174383275
1.00396640267702	1.0706830763416
1.03665388322243	1.10142181934254
1.06967853797526	1.13253558262956
1.104338800438	1.16583357416312
1.14269224829126	1.2039031088245
1.18712701926883	1.24957790784362
1.24019813954745	1.30556207363312
1.30103382018849	1.37053428909241
1.36237060690775	1.43564476610432
1.41715697899794	1.49209689514386
1.45103762339166	1.52312898524316
1.4475211997113	1.49152147536004
1.39775781560595	1.40210567187006
1.30374910571977	1.26299166401229
1.17125304395664	1.08228954102579
1.00602760422044	0.868109392149632
0.813830760415014	0.628561306622884
0.600420486444247	0.371755373684613
0.371554756212001	0.105801682573884
0.132991543622145	-0.161189677470234
-0.109511177421453	-0.421108617208676
-0.350195433014925	-0.665845047402373
-0.583303249254404	-0.887288878812257
-0.803076652236021	-1.07733002219926
-1.00375766805591	-1.22785838832432
-1.1795883228102	-1.33076388794837
-1.32481064259502	-1.38740198011935
-1.43366665350651	-1.43752711316752
-1.4980495402356	-1.47943715514639
-1.5408546109695	-1.51128643829936
-1.57123865436119	-1.53173312022889
-1.58715879200633	-1.53976981003756
-1.586780273841	-1.53422190009531
-1.56857757446798	-1.51353786095018
-1.52967200096481	-1.47619796370821
-1.47078269151678	-1.41775153390777
-1.39737180327281	-1.34515841495159
-1.31331369714176	-1.26231625578605
-1.22248273403252	-1.17312270535754
-1.12875327485395	-1.08147541261243
-1.03599968051494	-0.991272026497112
-0.948096311924348	-0.906410195957965
-0.868917529991062	-0.830787569941372
-0.802337695623954	-0.769611634559666
-0.753568882399257	-0.72303971261533
-0.716176640015594	-0.687629753519245
-0.687151782112764	-0.660877688079232
-0.663095781920523	-0.639975967814217
-0.640895156839136	-0.622195218709979
-0.618187045928976	-0.605146997510415
-0.593541096265451	-0.586941427741952
-0.566374022700932	-0.566230595300949
-0.53667872657763	-0.542156620501403
-0.504689809876455	-0.514264917292576
-0.470607436241784	-0.482426673907885
-0.434439235993327	-0.44676139605977
-0.395975071821124	-0.407538793013537
-0.354910622513222	-0.365077916004134
-0.311075109447469	-0.319691560512016
-0.264634062870069	-0.271693317148978
-0.216122166349153	-0.221427271118513
-0.166257925176403	-0.169286360708417
-0.115664706297325	-0.115724979088566
-0.0646826423551915	-0.0612907330507625
-0.0133414528478773	-0.00664707817481778
0.0385455659737553	0.047517427740816
0.091223339626698	0.100732573193409
0.14482433940588	0.153018545878818
0.199254091433676	0.204987508413259
0.254191391122471	0.25765028077362
0.309208422822127	0.311969340513011
0.36394237818357	0.368381598013515
0.418211301591057	0.426566744252824
0.472012401462705	0.485571866016453
0.525420354075304	0.544188465835398
0.578442559876513	0.601375339265027
0.630896787079294	0.656507671512143
0.682375965602889	0.709350885748747
0.732314817523245	0.759889651219004
0.780112736970687	0.808212596934844
0.825261239509824	0.854507482441715
0.867441957513878	0.899075858800119
0.906593974888707	0.942285962081426
0.942975896963997	0.984490748389732
0.977208675418986	1.02597689550393
1.01022856896808	1.06696233514748
1.04309570135698	1.10758523488198
1.07668682807173	1.14782932668301
1.11137559563448	1.18742323908424
1.14686166141625	1.22582479015392
1.18230021185745	1.26237880847972
1.21675997633426	1.29666008320733
1.24988080241957	1.32890544118137
1.28246525245415	1.36035861863655
1.3166854194145	1.39335629385627
1.35565218379862	1.43098390978913
1.40226812752109	1.47610488693002
1.45926478977221	1.52969797130673
1.520538083828	1.58877733846675
1.57775111242035	1.6445477747488
1.62088511306161	1.68171092274847
1.62482440429175	1.67974724037771
1.5784446947617	1.6238655392086
1.49037478150762	1.51846281496453
1.36550806189232	1.37017629696116
1.20873793327862	1.18564321451414
1.02495779302933	0.971500796939112
0.819061038507254	0.734386273551727
0.595941067075204	0.480936873667633
0.360491276095992	0.217789826602479
0.117605062932428	-0.0484176383280863
-0.127824175052678	-0.311048291808413
-0.370903040496514	-0.563464904522855
-0.606738136036269	-0.799030247155762
-0.830436064309135	-1.01110709039149
-1.0371034279523	-1.19305820491438
-1.22184682960295	-1.33824636140879
-1.37977287189828	-1.44003433055907
-1.50598815747548	-1.4979675277304
-1.59559928897173	-1.54803493829018
-1.6453465593308	-1.58753624068272
-1.68109972421759	-1.6142820187589
-1.70185797223203	-1.62669003381442
-1.70667448470842	-1.62358114734643
-1.69443809926925	-1.60398439600109
-1.66397831908961	-1.56714004820459
-1.61037085221773	-1.508726291082
-1.54005549919839	-1.43569301207004
-1.45687542951928	-1.35168270544435
-1.36467381266811	-1.26033786548059
-1.26729381813258	-1.16530098645441
-1.1685786154004	-1.07021456264145
-1.07237137395926	-0.978721088317364
-0.982515263296873	-0.894463057757807
-0.902853452900936	-0.821082965238426
-0.837229112259152	-0.763958278593464
-0.791045719483554	-0.722034704827242
-0.755541174916014	-0.69092316154254
-0.727458633225906	-0.668106107656704
-0.703560650017205	-0.650884991225113
-0.681130203072521	-0.636662448777798
-0.658197252879372	-0.623060141924407
-0.63349931637759	-0.607972116836641
-0.606275014143403	-0.589687457194855
-0.576034234658647	-0.567061379165231
-0.542445326507833	-0.539578273159684
-0.505382262740416	-0.5072569246641
-0.465026137555636	-0.470496438470291
-0.421878195474383	-0.429934248086753
-0.376626630951131	-0.386323469726356
-0.329924986005419	-0.340429055141209
-0.282208227745854	-0.292937138574867
-0.233631134562941	-0.244376773346431
-0.184119509199841	-0.195049408923121
-0.13347190986194	-0.144956102163861
-0.0814719391020534	-0.0937915470722978
-0.0280240735338597	-0.0411162798355835
0.0267025572904135	0.0133269387876884
0.0822168757502699	0.0693383021929681
0.137808559491644	0.126214784807065
0.192773185742117	0.182991847443236
0.246640490438447	0.238822164196768
0.299294168090689	0.293245772654009
0.350936772309546	0.346250490776135
0.401933973518301	0.398192418843006
0.452642891392927	0.449645353697565
0.50329440171102	0.501180165896629
0.553900981455727	0.553090778568393
0.604184079763956	0.605172266393037
0.653580204535679	0.656698191069425
0.701355838747219	0.706666322470025
0.746800888612283	0.754238051144458
0.78944704974189	0.799168221602691
0.829250548780367	0.841989722396032
0.866697246475043	0.883826099405884
0.902778013524298	0.925916659088746
0.938777180342692	0.969102788604397
0.975898606100288	1.01352282646951
1.01485073849493	1.0586108818237
1.05555039959398	1.10333374657573
1.09708119170157	1.14653188650788
1.13798785414981	1.18726464560226
1.17689800160424	1.22517694081641
1.21331068273965	1.26089327843808
1.24825270767345	1.29629611966462
1.2844481261353	1.33446385237265
1.32570958256605	1.37903730902775
1.37683660561119	1.43402989981407
1.4386544714409	1.49966410005982
1.50294277766718	1.56648883949301
1.5616047916013	1.62477732466068
1.60391132994305	1.66167363870133
1.60587374275153	1.65713999590926
1.56088986311317	1.6016222747802
1.47539647639804	1.49691426706358
1.35406249310522	1.34961851315054
1.20155682373374	1.16633755343223
1.02254837878268	0.953673928299781
0.82170606875109	0.718230178144331
0.603698804138028	0.46660884335702
0.373195495442554	0.205412464328987
0.134865053163725	-0.0587564185486286
-0.106623612199399	-0.319295264884689
-0.346601590147761	-0.569601534288054
-0.580399970182302	-0.803072686367586
-0.803349841803963	-1.01310618073214
-1.01078229451369	-1.19309947699059
-1.19802841781242	-1.33645003475179
-1.36041930120109	-1.4365553136246
-1.49328603418065	-1.49246753841999
-1.59195970625204	-1.53815785545836
-1.64946229066286	-1.57201843957922
-1.68207441518278	-1.5930829898677
-1.6975363934596	-1.60070271544653
-1.69520266523144	-1.59413974583087
-1.67451603550861	-1.57241531308245
-1.63295999661674	-1.53456656914563
-1.57141367579224	-1.47616790687871
-1.49536659764323	-1.40416147638226
-1.40849150185321	-1.32201193500745
-1.31446112810566	-1.23318394010548
-1.21694821608407	-1.14114214902754
-1.11962550547194	-1.04935121912482
-1.02616573595275	-0.961275807748505
-0.940241647210006	-0.880380572249782
-0.865525978927187	-0.81013016997984
-0.807341271531726	-0.755748400476538
-0.763856842850365	-0.71250835814219
-0.730024607002984	-0.678728446488265
-0.702827168775137	-0.652411719268247
-0.67921664566721	-0.631412469611685
-0.656495415230792	-0.613516536992252
-0.63257185481279	-0.596545012940235
-0.606078159232033	-0.578528665041421
-0.576348737994875	-0.557926693438306
-0.543285026087529	-0.533790951455194
-0.507180822329972	-0.505795719361064
-0.46857431792347	-0.474118927668912
-0.428120401942427	-0.439205260990665
-0.386450108174774	-0.401489903635832
-0.344038447213709	-0.361210848079175
-0.301136214161042	-0.318406982458678
-0.257778361496659	-0.273067917862768
-0.21384152790236	-0.225328922483981
-0.169127567295121	-0.175605867155057
-0.12344135647001	-0.124580441858166
-0.0766163215429115	-0.0730361682232076
-0.0284937439667773	-0.0216669161698655
0.0210714080265804	0.0290548747163877
0.0721467636543457	0.0789808670541982
0.124652693867437	0.128370089094671
0.178327543088174	0.17785992131143
0.232720630526947	0.228255219642695
0.287218181789705	0.280207503756812
0.341145043916625	0.333953412861605
0.393949072436159	0.389261463911241
0.44537685387451	0.445598754775398
0.495520229354234	0.502356716713406
0.544691739491958	0.558970165036067
0.593194844693878	0.614908030211493
0.641101917329801	0.669616162961234
0.688161291909118	0.722506624351292
0.733916264295933	0.773070997972625
0.777985684020317	0.821107183636298
0.820333282040033	0.866900963867229
0.861364932499625	0.911214882624721
0.901818182401618	0.955081272344876
0.942519436534518	0.999463277826344
0.984094319824722	1.04488081805896
1.02669689379771	1.09114328502679
1.06986154756111	1.13730284024894
1.11260135290028	1.18188366365187
1.15377701592806	1.22339759755623
1.19260292037972	1.26101741189554
1.2291023731679	1.29514702874184
1.26437080120017	1.32768031430508
1.30055195185443	1.36183512438436
1.34042096146016	1.40144366691869
1.38643933034419	1.44962193911161
1.43924768097631	1.50691669626702
1.49585545652428	1.56929275174585
1.54812119420339	1.62661070468091
1.58229507422856	1.66241418677297
1.58063911228777	1.656824980116
1.53143952831281	1.58868543762617
1.43834875777918	1.46135763705202
1.30690599799082	1.28418204907754
1.1426504462517	1.06649914438673
0.951121299865773	0.817649393663597
0.737857756136981	0.546973267592127
0.508399012369284	0.263811236856324
0.268284265866633	-0.022496227859813
0.0230527139329825	-0.302608655872286
-0.221756446127714	-0.567185576497097
-0.460604017011504	-0.806886519050247
-0.687950801414434	-1.01237101284774
-0.89825760203255	-1.17429858720557
-1.0859852215619	-1.28332877143974
-1.24559446269853	-1.34217714206565
-1.37154612813849	-1.39525307111683
-1.45830102057782	-1.44071351272879
-1.50446057559014	-1.47613151442094
-1.53734132327279	-1.49956823756491
-1.55563560412759	-1.50982194424207
-1.55840617281278	-1.50611540527039
-1.54476824097758	-1.48770942557355
-1.51381522946417	-1.45383410933334
-1.46049843539891	-1.40175227920051
-1.39107733205778	-1.33213000591982
-1.30949731837876	-1.25082609330381
-1.21970379329983	-1.16189072144414
-1.125642155759	-1.06937407043248
-1.03125780469424	-0.977326320360473
-0.940496139043552	-0.889797651319796
-0.857302557744917	-0.810838243402105
-0.785622459736327	-0.744498276699062
-0.730990647125367	-0.697189939514588
-0.69128273347789	-0.663770559231584
-0.660781882072293	-0.640875111308366
-0.635976603875821	-0.624487076678736
-0.613762777249762	-0.610777621124224
-0.591819233892249	-0.596664228544434
-0.568636645685501	-0.580067525866114
-0.543337298114639	-0.559902871013395
-0.515449994900794	-0.535831314531324
-0.484748788759566	-0.507881575762584
-0.451194975791004	-0.476130277436325
-0.414942439994672	-0.440566043801639
-0.376318378780116	-0.401148811800082
-0.335728358352212	-0.357990803751239
-0.29352621650813	-0.311545359158668
-0.249947015277606	-0.262695181529643
-0.205132197849734	-0.212677157447382
-0.159185661978126	-0.162829230250838
-0.11221414291795	-0.114213425475976
-0.0643336654669518	-0.067257718351136
-0.0156200423002518	-0.0215988793422374
0.0339610823699187	0.0237815718468661
0.0845493335226895	0.070180359157492
0.136269581890739	0.118705208375203
0.189046937884943	0.169900280266995
0.242458337969312	0.223597422625247
0.295737361337977	0.279013954693763
0.347956797493362	0.334990997049156
0.398260405674067	0.390237434440421
0.446018967440165	0.443549963569031
0.490914668316479	0.494033304681104
0.53298954476896	0.541292109704009
0.572635370443877	0.585518535262555
0.610513009716328	0.627437988651244
0.647439516821338	0.668130816929573
0.684253571545759	0.708776140133034
0.721649557757415	0.750402226860835
0.760034316971483	0.793703273330566
0.799488027360186	0.838912773836916
0.83981408874047	0.885728183671841
0.880596329440818	0.933352510863036
0.921271780900662	0.980710696260956
0.961307446330438	1.02681903020357
1.00050448387867	1.07122677728743
1.0393112552244	1.11438038899798
1.07897025667655	1.15774027376797
1.12140682821191	1.20358565003727
1.16881862371451	1.25451699487682
1.22379454033298	1.31601886819054
1.28634103079319	1.38363328829324
1.34986754435319	1.4513046202599
1.40771929322638	1.51297722916549
1.45035127727349	1.55859439557599
1.45864697873916	1.55838863287765
1.429149118385	1.48605450878349
1.35249782140671	1.35168940600004
1.23462705870051	1.16604443277588
1.0814708011626	0.939870697359557
0.898963019689195	0.683919307999651
0.693037685176492	0.408941372944726
0.469628768520702	0.125688000443348
0.234670240618031	-0.155089701255916
-0.00590392763531433	-0.422640623904499
-0.246159765343127	-0.666213659253834
-0.480163301609201	-0.875057699055357
-0.701980565537328	-1.0384216350605
-0.905677586231304	-1.14555435902069
-1.08532039279492	-1.20107066690864
-1.23497501433197	-1.25390559161393
-1.34870747994625	-1.30553969114899
-1.41789954804705	-1.35396643197929
-1.46588963833917	-1.39554240672556
-1.50188067600896	-1.42645084870333
-1.52334919409845	-1.44355590512398
-1.52819603532584	-1.44470106610258
-1.51490717393772	-1.42863771757936
-1.48274848543145	-1.39486171912357
-1.42909547267041	-1.34187976828039
-1.36090081531448	-1.27218889685088
-1.28172244924182	-1.19160455630408
-1.19511831033059	-1.10417476563378
-1.10464633445896	-1.01394754383374
-1.01386445750509	-0.924970909897725
-0.926330615347141	-0.841292882819499
-0.845602743863276	-0.766961481592831
-0.775238778931659	-0.707449725969664
-0.720365743513942	-0.663202636032032
-0.679438382220408	-0.630281642797847
-0.647671514897657	-0.60532607903609
-0.621962037405498	-0.584658817855617
-0.599089816832416	-0.565124936208724
-0.576235836771231	-0.544618851377469
-0.551335622973806	-0.522161210986941
-0.523225059550135	-0.497584933588457
-0.491560087190166	-0.471048078881705
-0.456541783396605	-0.442621441656014
-0.418557496701052	-0.412095878390099
-0.377903971956839	-0.379032181408873
-0.334724062800185	-0.342934709981528
-0.28913496421082	-0.303373903240538
-0.241379803959214	-0.26004442262173
-0.191849861501229	-0.21285618577027
-0.140970398839828	-0.162046505682165
-0.0890691055593859	-0.108212645422621
-0.0363321057073407	-0.0522277589543554
0.0171429593256999	0.00490113596858117
0.0712292476499639	0.0621735911816484
0.125637944180022	0.118724150195688
0.179871234992135	0.173943566894418
0.233333292107501	0.227558506401218
0.285532620235258	0.279629283540893
0.336242372988245	0.330464569867813
0.385554899526203	0.380485401902684
0.433824487019401	0.430091252459454
0.481485329234775	0.479531265971771
0.528787030219222	0.52875659450361
0.575599533383232	0.577306933060302
0.621417804611464	0.624350400083038
0.665553007918135	0.668923077156214
0.707415584633607	0.710309271806636
0.746793038992768	0.748444865247404
0.784014491297072	0.784152973926473
0.819921600613996	0.819042775905025
0.855654233392792	0.855081653455939
0.89233471280288	0.894015511328269
0.930759846330911	0.936845867277498
0.971198693081136	0.983509423927399
1.01334687713536	1.03286192577361
1.05641346147866	1.08301352327403
1.09930987296734	1.13190903539072
1.14099233424064	1.17797731317688
1.18100705539234	1.22074955564356
1.22009575113016	1.26134077521741
1.26049484655226	1.30254459588066
1.30553722396297	1.34823983266043
1.36299082663303	1.40352414115714
1.42843679866895	1.4703808089411
1.4952055207372	1.53994673465557
1.55662737350422	1.60312614795433
1.60557130489121	1.65046259087655
1.62239958010474	1.65479453429178
1.59772117373473	1.60068779267579
1.52711566461325	1.49845168037091
1.41572761772312	1.35432345399673
1.26870159804717	1.17454037017283
1.09118217056822	0.965339685518797
0.888313900269094	0.732958656654221
0.665241352132609	0.483634540198684
0.427109091141592	0.223604592771774
0.179061682278866	-0.0408939290069248
-0.0737563094727474	-0.303623768517827
-0.326200319130423	-0.558347669141346
-0.57312578171134	-0.798828374257897
-0.809388132232674	-1.01882862724789
-1.0298428057116	-1.21211117149175
-1.2293452371653	-1.37243875036988
-1.40275086161095	-1.4935741072627
-1.54491511406573	-1.5664649428087
-1.65069342954681	-1.61687896008836
-1.71251513072261	-1.6560623169737
-1.74953583661214	-1.68295225083405
-1.77051832538085	-1.6965759505248
-1.77436660151591	-1.69555210463669
-1.7598819481897	-1.67790689399382
-1.72598070181354	-1.64151145809894
-1.66890377122373	-1.58097508830149
-1.59587197139064	-1.50355743451929
-1.51044791773111	-1.4136771042981
-1.41619422566199	-1.31575270518366
-1.31667351060013	-1.21420284472172
-1.21544838796238	-1.11344613045802
-1.11608147316559	-1.0179011699383
-1.02213538162661	-0.931986570708318
-0.937172728762274	-0.860120940313813
-0.864756129989446	-0.808040527965258
-0.81042882077663	-0.767324544556503
-0.770087259258068	-0.734795118473914
-0.73733861665914	-0.707462446690997
-0.709250383625122	-0.682917794390433
-0.683197075379121	-0.659346426960389
-0.657035985667606	-0.635346780236246
-0.629150609851125	-0.609776059289084
-0.598401491134097	-0.581698221281358
-0.564048739091306	-0.550357065880297
-0.525692416828562	-0.515125166329324
-0.483217870780009	-0.475490752203578
-0.436747526857657	-0.431150859442786
-0.386624760945446	-0.382183685883629
-0.333412240499133	-0.329188670640863
-0.277840090643587	-0.273271643730741
-0.220674389276802	-0.215850429482669
-0.162581814073146	-0.158330140446905
-0.104093214264097	-0.101709571797625
-0.0456433569582736	-0.0462708838561584
0.0124461506346398	0.00846846235495729
0.0700782284798031	0.0635217425102327
0.127448234408203	0.120047688402561
0.184947706353509	0.178952015807534
0.242948311381463	0.240786786348124
0.301596527176576	0.304915638709655
0.360720230273302	0.369974864943517
0.419864674154019	0.434821738332319
0.478396335883294	0.498313532158669
0.535615142900523	0.558915421798437
0.590864941210977	0.615753488522086
0.643636626115252	0.668493517973836
0.693647102785858	0.71742675792666
0.740892472945324	0.763474751536874
0.785681195890327	0.808053682542563
0.82863454288283	0.852775275971446
0.870624946786847	0.899043205528676
0.912642906582314	0.947658897653089
0.955606826572212	0.998580803512847
1.00011350646211	1.05096082443188
1.04615657083001	1.10343480055783
1.09295532749631	1.1544858520963
1.13905684880058	1.20269773597833
1.18274252277489	1.24687071321126
1.22263925508956	1.28616593664453
1.25834404022788	1.32044029296311
1.29082027108847	1.35072585469059
1.32241042718465	1.37962862701819
1.35646609053795	1.41129922709349
1.39660024685414	1.45060011739608
1.44546321439219	1.50269786729082
1.50413599565241	1.56800610623041
1.56533942026963	1.63515502215135
1.61946228973736	1.69240781676496
1.65092960401788	1.72516339540584
1.64483955629288	1.68930353124711
1.59354139256193	1.58809932404822
1.49646444025631	1.43111385172511
1.35936804736515	1.22791019219371
1.18801156187762	0.988051423369965
0.988154331782858	0.721100623169818
0.765555705070027	0.436620869509207
0.525975029728275	0.144175240304072
0.275171653746752	-0.146673186529648
0.0189049251146111	-0.426361333076013
-0.237065808178997	-0.685326121419081
-0.48698119814492	-0.914004473642916
-0.725081896794008	-1.10283331183158
-0.945608556137107	-1.24224955806912
-1.14280182818507	-1.32103273431452
-1.31090236494874	-1.37964389606705
-1.44415081843897	-1.43455686888069
-1.5367878406666	-1.48364910650762
-1.58701983409818	-1.52410073419548
-1.62386409519849	-1.55332493441748
-1.64591811219126	-1.56926040118658
-1.6522062597782	-1.57031481865717
-1.64182308753656	-1.5552771556567
-1.61381044349469	-1.52336772064738
-1.56328283812684	-1.47254496722029
-1.49627958425206	-1.40497312448339
-1.4165056079486	-1.3261064147651
-1.3276658352947	-1.23940460548307
-1.2334651923686	-1.14832746405494
-1.13760860524856	-1.05633475789836
-1.04380100001281	-0.966886254430988
-0.955747302739605	-0.883441721070466
-0.877152439507179	-0.809460925234445
-0.81172133639378	-0.750002400707596
-0.764510794611194	-0.705378712042159
-0.727309474717177	-0.67224732022635
-0.697170483589089	-0.648190820474096
-0.671086485601818	-0.630083686398079
-0.64637961303036	-0.614507186306762
-0.620906315861195	-0.598213786225402
-0.593104301767286	-0.578588840909193
-0.561970535481569	-0.553976139533739
-0.527019348376517	-0.523725431266231
-0.48820764774901	-0.487981018485797
-0.445804878662577	-0.447349768576006
-0.400226554744313	-0.40257808849175
-0.351897551615734	-0.354344784049742
-0.301209534218554	-0.303253585345145
