# Supplementary material for: A multiwavelength photoplethysmography dataset with blood pressure and heart rate reference measurements
Source: Data Brief. 2025 Nov 14;63:112284. doi: 10.1016/j.dib.2025.112284 (PMC12682042; doi:10.1016/j.dib.2025.112284)
Supplement: Supplementary file 1 [file mmc1.zip › ppg_csv/ppg_subject_123.csv]

IR_PPG	Red_PPG
-1.40576655928762	-1.43980548818988
-1.38908198622414	-1.42047697947784
-1.35125846545384	-1.37768673260064
-1.29074355936283	-1.3100759529907
-1.2082631528342	-1.21916301717775
-1.10707722536192	-1.10935374016518
-0.992859938859981	-0.987462237619201
-0.87309741510165	-0.861793480397921
-0.756053818968394	-0.740943450890598
-0.649477530965443	-0.632541888794887
-0.559305332086449	-0.542143298658584
-0.488679372195539	-0.472434375775073
-0.437550894329894	-0.422923344561537
-0.402971386139384	-0.390243953658877
-0.379954838182512	-0.369047495253764
-0.362641191986252	-0.353210408435996
-0.345443876329811	-0.336982504542188
-0.323917645575372	-0.315820306564101
-0.295207462282153	-0.286828974468086
-0.258083315882487	-0.248841685229491
-0.212669414721751	-0.202198563291443
-0.160014808320928	-0.148311686468766
-0.101646977354582	-0.0891321335889137
-0.03920820061855	-0.0266387507169857
0.0257851575818689	0.0375464340518587
0.0920740579077907	0.102356233914292
0.158735200212227	0.167304525509683
0.225256101820411	0.232411155308151
0.291595763404242	0.298084635674922
0.358166912105299	0.364971600655774
0.425693557520121	0.433761767058949
0.494968376490174	0.504956031520896
0.566580143885917	0.578662849276604
0.640676069493493	0.654505512780369
0.716805182904242	0.731636654726055
0.793897694136782	0.808830242660701
0.870448008600182	0.88468268641178
0.944942743235622	0.957964509537592
1.01648208232847	1.02811949211911
1.08540967943868	1.09579752578852
1.15365832360364	1.16316536188431
1.22447279700051	1.23364374277203
1.30125964079854	1.31076424609646
1.3855793336047	1.39611237817884
1.47465713867713	1.48671037666709
1.5591545178594	1.57262818403273
1.62223816339262	1.63601460112904
1.64099663221335	1.65273751705377
1.58948594330105	1.595807191389
1.43736870822479	1.43656217644312
1.19820389856638	1.18966252173697
0.89427999200745	0.877838759062476
0.547885466229633	0.523821420211523
0.18130879891455	0.150341036976016
-0.183161532256175	-0.219871858852145
-0.523237049600915	-0.564086735481059
-0.816629275438047	-0.859573061118825
-1.04104973208594	-1.08360030397354
-1.17303068211568	-1.21257481375667
-1.24536671515786	-1.28228185828548
-1.28954976088418	-1.32499465151813
-1.32099161750828	-1.35573040416289
-1.34930677175213	-1.38352685075495
-1.37810605708762	-1.41153253785366
-1.40620983182904	-1.43834650683668
-1.42946018651145	-1.4597526561995
-1.4424955796862	-1.47029370523414
-1.44013639848221	-1.46452239733795
-1.41831528245148	-1.43802599293712
-1.37466560594311	-1.38828597685687
-1.30889502741793	-1.3152534043529
-1.22297041387577	-1.22149564937673
-1.12103826747578	-1.11191778333896
-1.00899419708013	-0.993160926178777
-0.893713425875651	-0.872749526555525
-0.782085219946059	-0.758041157086944
-0.680049406679028	-0.655114554999898
-0.591812952386166	-0.567864188064868
-0.519379900955614	-0.497584188116012
-0.462475052217131	-0.443121608590219
-0.418867958001552	-0.401465291037917
-0.385006506280763	-0.368564890994511
-0.35678717127574	-0.340166899219698
-0.330268530483405	-0.312475360776004
-0.302182694644403	-0.282526533958391
-0.270179661503576	-0.24827759315695
-0.232808717835451	-0.20847974905362
-0.189298269821042	-0.162428248094097
-0.13925325326183	-0.109697920878217
-0.0824191519368073	-0.049975918209642
-0.0186207853402986	0.0169305663865078
0.0521144369625014	0.0909052908914931
0.129347184217435	0.17124877013355
0.212071772673644	0.256497391507247
0.298715710419004	0.344490186413372
0.387320252521084	0.43271766338286
0.475862977432311	0.518854741451731
0.562636198385179	0.601290633535139
0.64656670556453	0.67947496395866
0.727362542302371	0.753962594237009
0.805421681382152	0.826118372136214
0.881530614968022	0.897552080816352
0.956455820709962	0.969455364014636
1.03055363312606	1.04207522015591
1.10349591444674	1.11452876698366
1.17416448147451	1.18500037296618
1.24076749915483	1.2512086997937
1.30123936737183	1.31100078160364
1.35391841881841	1.36297155371641
1.39836330921132	1.4070251553977
1.43604141773664	1.44477996824445
1.47052211661562	1.4796239159985
1.5067886452088	1.51610247936522
1.54948041465946	1.55837674242196
1.60028038107034	1.60777297471972
1.6550927217754	1.65993425325578
1.70199777158388	1.70263464711861
1.72111550015129	1.71557411758316
1.6872666990796	1.67314826483661
1.56056413515806	1.53490353944136
1.33667163017472	1.30023306549268
1.03717055264401	0.990905779471756
0.683642271080361	0.628690617859728
0.297668153998209	0.235356517137759
-0.0991704300880139	-0.167327586212993
-0.485292112663878	-0.55759275571137
-0.83911552521495	-0.913670054876214
-1.1390592992268	-1.21379054722637
-1.36354206618499	-1.43618529628067
-1.48993430353422	-1.55845262795637
-1.55708714379736	-1.6222613416234
-1.59860209110626	-1.66180105759545
-1.62909464383622	-1.69142206052663
-1.65655282304716	-1.71867356934582
-1.68266725575823	-1.74467475840703
-1.70441213493667	-1.76564332359397
-1.71609634515525	-1.7749825676067
-1.71133369905673	-1.76545932040281
-1.68463996685366	-1.73110924095266
-1.63257263821466	-1.66864379850426
-1.55444696023624	-1.57823952307562
-1.45265697733959	-1.46366520987502
-1.33255316184454	-1.33178480522643
-1.20182274727025	-1.19154774111655
-1.06942024042365	-1.05263889179805
-0.944214315397493	-0.924018637839872
-0.833602454410256	-0.812620615980483
-0.742373553406717	-0.722457419155998
-0.672072680136782	-0.654271944634522
-0.621031418601614	-0.605742939420244
-0.585040602575908	-0.572170119259189
-0.558444616295286	-0.547503020415256
-0.535347795729521	-0.525507128808899
-0.510640003393071	-0.500804763015948
-0.480633786098904	-0.469563032365644
-0.443229039076577	-0.429704849524532
-0.397653905160266	-0.380647568620053
-0.343959724524138	-0.322751085900433
-0.282514315085141	-0.256775550628486
-0.213693636958425	-0.183572661139181
-0.137842277144805	-0.104027145174551
-0.0554295942549555	-0.0191224280950868
0.0327683715023601	0.070018540863893
0.12561627101997	0.162223095543074
0.221732961891426	0.256477736921332
0.319682618608809	0.352103935219456
0.418117086577546	0.448723665904572
0.515817519741922	0.545989835257357
0.611671452840806	0.643222054062521
0.70463897146457	0.739142920320886
0.793731675939073	0.831877429668211
0.878002362820562	0.919266597019892
0.956566089568509	0.999394017139576
1.02869200019169	1.07112583162934
1.09395936219301	1.13446066371303
1.15241270066685	1.19052778070716
1.20462293479821	1.24116299671662
1.25157649553686	1.28819425388407
1.29438561946452	1.332752774915
1.33391044253051	1.37489203704773
1.37045007407939	1.41365057130165
1.40367847542813	1.44754931946065
1.43294007489525	1.4753540911287
1.45786066572884	1.49685066588553
1.47905001016482	1.51341141616711
1.4985631661539	1.52815012363251
1.51978222416413	1.5454538176946
1.54646201289163	1.56974476645292
1.58087307055528	1.60346041702278
1.6213254220513	1.6445221126406
1.65981870392709	1.68401358671582
1.6809226270383	1.70520415795273
1.6629657615417	1.6850489833956
1.57563398902908	1.58213309021344
1.39130433963369	1.38366676627242
1.12784183654142	1.1094555521094
0.805508154266138	0.779304988261212
0.444564967321706	0.413020615264706
0.0652739502219883	0.0304079736567213
-0.312103222519151	-0.348727396025897
-0.667304876387848	-0.704579953246307
-0.980069336870237	-1.01734415746766
-1.23013492945246	-1.26721446815313
-1.39723997962064	-1.43438534476585
-1.47661960058814	-1.51456591055671
-1.52129118305429	-1.56043376820589
-1.5472881091527	-1.58739053914957
-1.56419314251994	-1.60441951936137
-1.57466062411344	-1.61381299715436
-1.57600704929624	-1.61283123716896
-1.56290864614484	-1.59634462254386
-1.53020478342115	-1.55951837850424
-1.47505789545997	-1.49986954399349
-1.3980793196017	-1.4183350588649
-1.30335875308968	-1.3192671813091
-1.19759557172648	-1.20955333765426
-1.08870617955837	-1.09724665250438
-0.984343093242773	-0.990124864822947
-0.890690650627338	-0.894488406027736
-0.811727751333133	-0.814359039591928
-0.74898040942343	-0.751155376167315
-0.701693358635407	-0.703873977197449
-0.667310191480661	-0.669688966544359
-0.642146539472091	-0.644744372611633
-0.622136559161222	-0.624923604948357
-0.603503855283486	-0.606449493449732
-0.583202749196242	-0.586228800446344
-0.559063386486876	-0.561951483393961
-0.529705406431654	-0.532023814326444
-0.494344784016062	-0.495422397859877
-0.452597836596155	-0.451544398198509
-0.404335592630735	-0.400120957782717
-0.349604054841584	-0.34122008916831
-0.28861184965255	-0.275300852565234
-0.221770519141235	-0.203260371774584
-0.149750902251337	-0.126412347373799
-0.0734989066432912	-0.0463384551451851
0.00584432325948121	0.0353922265069512
0.0871268585113032	0.117553835942689
0.169419826493838	0.199502993141982
0.252210923171054	0.281206755180034
0.335477816416082	0.363072920902633
0.419602272729959	0.44569210995763
0.505138534675144	0.529590815292315
0.59249895303796	0.615058749296192
0.681653521152038	0.702045229194773
0.771936772539331	0.79007162614104
0.862021104228089	0.878157451238126
0.950075527894283	0.964828123513657
1.0340983493219	1.04826644799096
1.11238899739562	1.12663056848164
1.18409119786622	1.19856560571226
1.24970100616057	1.26387955367048
1.31138781463243	1.3241712490147
1.3728870368274	1.38300269541726
1.43865747747241	1.44515965121665
1.51211406574432	1.51474780897516
1.59308981386835	1.59230987614009
1.67516903910475	1.67172134109925
1.74396104255823	1.73815631324036
1.77750044681943	1.76854632060236
1.74959974814144	1.73540996051887
1.62542493208921	1.60330509872132
1.40053589244875	1.37029646091313
1.09865341016589	1.06050351832438
0.743498266186459	0.698045742185167
0.358791241456284	0.307042603725561
-0.0317468830788038	-0.0883864258243551
-0.404395326472973	-0.464121875234501
-0.735433307780393	-0.796044273274795
-1.00114004605523	-1.06003414871516
-1.17779476035166	-1.23197203032551
-1.26036719268045	-1.30895084452497
-1.30460954998256	-1.34890706076805
-1.33022441179643	-1.37186678529704
-1.35093385656149	-1.39140794322981
-1.37318554262201	-1.41345661804992
-1.39699539433197	-1.43725552559032
-1.41801869282827	-1.4576032814369
-1.42992956144584	-1.46744343983963
-1.42647574077934	-1.46009792800815
-1.40294863080131	-1.43081561048334
-1.35706530636055	-1.37763338273287
-1.28935251377555	-1.30169479001409
-1.2031000787486	-1.20712375221211
-1.10389913104602	-1.10045036915417
-0.998796630963806	-0.989593066295394
-0.89518915166459	-0.882535686888748
-0.799669446213496	-0.786001632680163
-0.717068199943124	-0.70446872958416
-0.649883856218385	-0.639749102588627
-0.598188945129167	-0.591153126392343
-0.559982163395143	-0.556070354204061
-0.53184635306539	-0.530712495475489
-0.509717428424733	-0.510811243671352
-0.489589861312927	-0.492180228445181
-0.468050459135559	-0.471159410082997
-0.442607429372895	-0.445008494870461
-0.411824592273778	-0.412203506998704
-0.375279477904809	-0.372487684725909
-0.33337646442254	-0.326629315697617
-0.287055089261887	-0.275997215148512
-0.23744416119286	-0.222106233907196
-0.185527095647678	-0.166228548323785
-0.131881152150057	-0.109129328406758
-0.0765413058874986	-0.0509548734835456
-0.0190221607510904	0.00874524753506232
0.0415041288403648	0.0708777863312679
0.105910942149483	0.136522684323519
0.174770019940657	0.206518397963684
0.248066048204898	0.281065664881982
0.325094409068895	0.359551065785034
0.404603510804039	0.440681593712488
0.485142746853742	0.522872515696573
0.565485589960523	0.604731139277294
0.64496297345122	0.685442582169332
0.72358312665038	0.764906629825952
0.80189940468694	0.843597083560312
0.88067247030618	0.922227102268689
0.960427395188131	1.0013412434858
1.0410473937487	1.08095371885835
1.12157030212001	1.16034247130394
1.20032176735728	1.2380968986849
1.27541786162236	1.31249288803823
1.34552973203859	1.38219666014461
1.41068633838544	1.44713355925297
1.47282121293373	1.50916609873653
1.53573374541727	1.57213410545108
1.60414533461252	1.64086491585453
1.68168955862056	1.71899855869739
1.76805228257207	1.80591375839416
1.85600742658057	1.89361738005281
1.92957313983169	1.964950818066
1.96463622857475	1.99450955708762
1.93378205504594	1.95304524705133
1.79389334481187	1.80034472732066
1.55425301395162	1.5479625797198
1.23867744109589	1.22011326087569
0.870983004875389	0.841011227415239
0.474986083920816	0.434870935965388
0.074503056862878	0.0259068431530646
-0.306649697667721	-0.361666594394802
-0.644655801040275	-0.703634920051282
-0.91569887462408	-0.975783677189447
-1.09596253978843	-1.15389840918237
-1.18192687487865	-1.23639533726561
-1.23264262353381	-1.28572761511786
-1.26733026955942	-1.32084866324413
-1.29882935404031	-1.35365974655916
-1.33282183167185	-1.38864598136518
-1.36901068808521	-1.42450964295757
-1.40327654842243	-1.4566493985537
-1.42993389953746	-1.47946207617788
-1.4435197889696	-1.48789007803387
-1.43990272345408	-1.4781715439447
-1.41677647950439	-1.44812214494796
-1.37374324648922	-1.39730031491063
-1.31219772063769	-1.32715912043211
-1.23513392376533	-1.24107760872408
-1.14688859292974	-1.1441425522112
-1.0527851618205	-1.04262198898349
-0.958652413715843	-0.943191508829098
-0.870225394215274	-0.852086985583791
-0.792464438230108	-0.774321925813696
-0.728869509139396	-0.713016873310139
-0.680928216739764	-0.668898818014109
-0.647860685641334	-0.640137108623856
-0.626767561103165	-0.622695357584724
-0.613187783017207	-0.611184939541757
-0.601978988306004	-0.600003330687797
-0.588346589265708	-0.584463978875529
-0.568763059223522	-0.561626522404885
-0.541508053467487	-0.530602416198745
-0.506670180652341	-0.492257176986162
-0.465627638158634	-0.448419817494383
-0.420198040348293	-0.400880519874679
-0.371761817607478	-0.350544765949874
-0.320674348748162	-0.297046783848936
-0.266169953869889	-0.23894955461107
-0.206762246796229	-0.17444879265151
-0.140955605292945	-0.102279290501593
-0.067964670665917	-0.0224112202530116
0.0118513434425943	0.0637577473297428
0.0969866383977129	0.153732392028092
0.185175552514277	0.244573691097442
0.273989040362739	0.333637966508439
0.361422840621979	0.419194861338201
0.446298216367167	0.500750151769842
0.528382913261244	0.578981105879178
0.608249910426544	0.655330577610757
0.686954440188871	0.731416863558265
0.765614364812595	0.808462864746473
0.844999767702154	0.886946191298066
0.925248615855153	0.966552251480684
1.00577576217084	1.04632878567802
1.08538487995631	1.12490549031883
1.16256970194459	1.20074902162993
1.2359667232884	1.27252549745105
1.30488113642323	1.33960701556843
1.36977329400293	1.40259086058699
1.43253830625454	1.46358839146675
1.49633552464451	1.52601660016288
1.56471237320458	1.59363279686172
1.63989993715196	1.66868975647849
1.7204551620374	1.74941759584072
1.79883647961912	1.82749881958429
1.85990858521231	1.88663001980661
1.88154801257852	1.90339475713532
1.83664092132363	1.84898209249122
1.68730225478279	1.68726466912586
1.44532036366181	1.43192013964291
1.13311269122583	1.10596232986414
0.77309668074	0.732405065611316
0.387689775469456	0.334262172706199
-0.000690581320652966	-0.0654525230294481
-0.36962694636518	-0.443725195773859
-0.696701876398982	-0.777542019705272
-0.959497928156912	-1.04388916900192
-1.13559765837382	-1.21975281784205
-1.22042590238082	-1.30196488872026
-1.26989402182732	-1.34917012397848
-1.30256470442585	-1.38010903563287
-1.33092701183575	-1.40715320813179
-1.36052170367208	-1.43558970141249
-1.39095771900827	-1.46470709477661
-1.41789983765995	-1.48981737457449
-1.4352444375223	-1.50446329352218
-1.43700084088046	-1.50234672070932
-1.41867128880007	-1.47879644062189
-1.37809807194083	-1.43171145004533
-1.31582023982672	-1.36193281536542
-1.23499456424424	-1.27307250186504
-1.14093873295289	-1.1709304743848
-1.0403700570595	-1.06265408493498
-0.940445151256489	-0.955787028998511
-0.847755834307975	-0.857318798957301
-0.767467062245844	-0.772816464179972
-0.702743137526679	-0.705750469008917
-0.654523460753274	-0.657138156558769
-0.621640238206022	-0.625577294758613
-0.601220440881267	-0.607654187896217
-0.589281836832691	-0.598625373753032
-0.581416975960063	-0.593234411507756
-0.573444492262254	-0.586526899401806
-0.561912311833731	-0.574525005005085
-0.544377241829629	-0.554634659793405
-0.519447018458637	-0.525725980319195
-0.486633157626001	-0.487916352762702
-0.446104056032184	-0.442147005302673
-0.398431723584913	-0.389691084659914
-0.344387649412551	-0.331738020193894
-0.284805765484897	-0.269156511313534
-0.220505147076413	-0.202472766424025
-0.152248389203261	-0.132020838314586
-0.0807147594591892	-0.0581502994920503
-0.00647814884004445	0.0186549024975638
0.0700057433306317	0.0978064173085711
0.148382527012692	0.178703496272674
0.228349417782741	0.260779139902155
0.309608975986711	0.343492801059098
0.391854879144031	0.426343185630717
0.474768851292323	0.508939408477697
0.557985416386142	0.591055419409085
0.641018891265994	0.672548872338203
0.723200054325387	0.753131302840828
0.80368895308892	0.832165381366125
0.881588886316096	0.908709249574495
0.956113413776655	0.981826899087673
1.02671563709826	1.05095525800765
1.09310817650269	1.11606670221592
1.15516767660716	1.1775011433338
1.21279396943498	1.23557279433827
1.26583792444406	1.29023976769115
1.31421855529783	1.34113212617546
1.35828898704982	1.38806377604298
1.39934456403141	1.43183783259921
1.43996675144125	1.4748286238076
1.48378463184737	1.5207508828585
1.53430402613735	1.57327621932114
1.5927577983348	1.63358635582445
1.65542982825347	1.69745658151318
1.71139735692743	1.75293242254001
1.74189604075595	1.77989457686952
1.72235503272982	1.75254348961709
1.61273116038916	1.63007114122
1.40076072680374	1.40424833506471
1.10893871048974	1.09819570633428
0.75976008996338	0.735033890211792
0.375719843740836	0.337883521880313
-0.0206870496616922	-0.0701347634770843
-0.40696561172801	-0.465900330677328
-0.760620863941922	-0.826292544537347
-1.05915782778724	-1.12819076987407
-1.28008152474775	-1.34847437150442
-1.40078583592645	-1.46463050102961
-1.45947420381164	-1.5187789405315
-1.49032192669532	-1.54630885366523
-1.5098707260906	-1.56390613792898
-1.52740235368388	-1.58044976455819
-1.5448906376612	-1.59706456538284
-1.55868584881579	-1.60905832123438
-1.56203241903777	-1.60880289637442
-1.54764914061487	-1.58864621378943
-1.50986413062161	-1.54317220031925
-1.44604647545505	-1.4704790490829
-1.35724788959444	-1.37249268672523
-1.24809073134533	-1.25454895396855
-1.1260285171474	-1.12452461255979
-1.0001647046259	-0.99172130664445
-0.879849153920585	-0.865609154001889
-0.773273822274508	-0.754517944985089
-0.686270220650359	-0.664418354359677
-0.621493373815825	-0.597999636291533
-0.578146297094064	-0.554285164757943
-0.552321720792948	-0.528970359958788
-0.537925838271367	-0.515479954399943
-0.528012570525614	-0.5064699301644
-0.516220151455021	-0.495340430362468
-0.497937845929523	-0.47736417697874
-0.470906083791585	-0.450188675335033
-0.435136564060135	-0.413679957960198
-0.392252945476348	-0.369279409405346
-0.344525807774984	-0.319149307994671
-0.293926619007493	-0.265348935907224
-0.241468557915295	-0.209219418347443
-0.186994090570056	-0.15111476411593
-0.129416799829666	-0.0905119430319289
-0.0672773450698395	-0.0263945629959985
0.000611192848870661	0.0422676419700379
0.0746588035297679	0.116092074719946
0.154288244894592	0.194995166609546
0.238041986922907	0.278097746556278
0.323913969499573	0.36384359721015
0.409773193399859	0.450279127427028
0.493763958778277	0.535383083907031
0.574593636853255	0.617383765658859
0.65165690638822	0.695069533737998
0.725002900806498	0.768047421857228
0.795202607632778	0.836828729005672
0.863173132692137	0.902667261572904
0.929970151906593	0.967175226591648
0.996528477251618	1.03181452200679
1.06335870763694	1.09738855219023
1.13027176712225	1.16367990078998
1.19624258351884	1.22937288993102
1.25952424587168	1.29232732394281
1.31808335356265	1.35020417564262
1.37032784392284	1.40135059741638
1.41595528455513	1.44571809619305
1.45659771890128	1.48545307472161
1.49585756301656	1.52474637600371
1.53840068190359	1.56865796912931
1.58801361172617	1.62089362411112
1.6449101225013	1.68090592347341
1.7030062444679	1.74117408283647
1.74823300801897	1.78581756759886
1.75903082703255	1.79160872308928
1.70577020325718	1.72736608271225
1.54743648625317	1.55453792341855
1.29728659153478	1.28853682103549
0.977696667969052	0.952578985808618
0.611042864423043	0.569880627983509
0.219701329763808	0.163657957805719
-0.173951787141601	-0.242872814479188
-0.547540337426129	-0.626495478625653
-0.878688172222724	-0.963993824388115
-1.14501914266433	-1.23215164152101
-1.3241570998839	-1.40775271977878
-1.40986989478166	-1.48704473891347
-1.45534134128939	-1.52661316581508
-1.48003763219761	-1.54682699541216
-1.49739570898964	-1.56137514592763
-1.51348342335133	-1.57588026630942
-1.52783835803626	-1.58886244170716
-1.53561208652133	-1.59420886155892
-1.53013540206322	-1.58417108616713
-1.50525572826686	-1.55208051152478
-1.45707580169499	-1.49427807206646
-1.38494746198192	-1.41103833721144
-1.29172513658945	-1.30653194276992
-1.18336441288032	-1.18805322928841
-1.06799781707402	-1.06478164989437
-0.954664221187742	-0.946316570773561
-0.851902031226496	-0.841220935562969
-0.766432451843427	-0.755808509217274
-0.702164387272062	-0.693337132100282
-0.659714851492297	-0.653688710574895
-0.636535170531266	-0.633571158502341
-0.62760287383437	-0.627253814969858
-0.626531184227854	-0.627789443686509
-0.626860392988857	-0.628477479048797
-0.623240564482284	-0.62412570323151
-0.612224217254431	-0.61173255374415
-0.592482716154452	-0.590468150746408
-0.564437830684844	-0.5610868151551
-0.529494045801598	-0.525063621388292
-0.48917541424153	-0.483757945148079
-0.444453391628946	-0.4378230794871
-0.395437525099309	-0.38699049393063
-0.341470279894407	-0.330266106058393
-0.281544169082196	-0.26646592777428
-0.214855124845998	-0.194893183700579
-0.141260344732536	-0.115851988005589
-0.0614496778378083	-0.0307342635246244
0.023226424525346	0.0583449515549673
0.111158096389639	0.149154473487889
0.200893968185621	0.239926156562446
0.291384415744296	0.329687180102155
0.381971178077633	0.418229088491407
0.472187260256558	0.505757337317168
0.561523948606806	0.592434381438794
0.649310567078966	0.678078329403776
0.734766319161757	0.762147627973469
0.81719115086258	0.843956465984292
0.896188723353442	0.922958511856096
0.971775232230573	0.998918997057886
1.04426685871427	1.07184585374177
1.11396641547353	1.1417010891928
1.18081937993263	1.20813192780532
1.2442767890626	1.27047627837833
1.30353382160638	1.32809823094508
1.35813385754126	1.38096195457675
1.40871584779127	1.43025569342951
1.45752300833698	1.47875114446271
1.50825795093993	1.53050910405181
1.56498718565464	1.58962034805521
1.63004873488885	1.65795825358915
1.70130153219345	1.73237426916607
1.76954374998499	1.8022377648189
1.81731220284904	1.84854350109638
1.82026221486594	1.84572149869917
1.74739913674224	1.75427940518844
1.56570610920405	1.55102992685983
1.29262187237412	1.25974578510874
0.95205629135295	0.904199701330572
0.567919231241026	0.508164396920733
0.164120557138846	0.0954125932746251
-0.235429865853093	-0.310282988212349
-0.606822172634299	-0.685149626144784
-0.926146498104276	-1.00541459912728
-1.16949297716253	-1.24730518576443
-1.31151656325857	-1.38614428744464
-1.38691120306598	-1.45820811775357
-1.43049530690464	-1.49863151109298
-1.46003452617231	-1.52531894630452
-1.48686388127349	-1.54961738755267
-1.51554049014199	-1.57614902437585
-1.54510505191395	-1.60411548654275
-1.57102279727904	-1.62909627969375
-1.58712566121324	-1.64476738580584
-1.58724203233462	-1.64440693983116
-1.56646375413909	-1.62222399521377
-1.52208212859618	-1.57452588927719
-1.45417564680481	-1.50066895680567
-1.36576510976005	-1.40358808733782
-1.26245937995969	-1.28961454358795
-1.15162562689153	-1.16748111640929
-1.04125105948585	-1.04675969530067
-0.938721658126712	-0.93616014656494
-0.849739678072221	-0.842081818677941
-0.777566684180576	-0.767719756219104
-0.722717500046659	-0.712891282769842
-0.683159763119175	-0.674547275282107
-0.654968345892655	-0.647773045376188
-0.633257490505805	-0.62699599444784
-0.613158017217493	-0.607093827644395
-0.590640600674326	-0.584164546994383
-0.563038208198177	-0.55584670437683
-0.529184332610238	-0.521219708986649
-0.489181445425426	-0.480422560742015
-0.443899867833102	-0.434149501618104
-0.394355304482343	-0.383132743444971
-0.34115904604175	-0.327708734323005
-0.284239930469745	-0.267601666194011
-0.222932472332823	-0.202054872639223
-0.15636010490933	-0.130300471057569
-0.083918231848266	-0.0521350850873859
-0.00564154966459329	0.03171960452376
0.0776862269755902	0.119666953097109
0.164702193317187	0.20967225598731
0.253813425028036	0.299868006637822
0.343567214197892	0.389039151021407
0.432894729631586	0.476765713103694
0.521135812715426	0.563160659753003
0.60786560708291	0.648370207185121
0.692652698695993	0.732146893234448
0.774904842470323	0.813744148882068
0.853908228630826	0.892178306203295
0.929063791149202	0.966694147840537
1.00018986017959	1.03716820317819
1.06769392955198	1.10422737920925
1.13248001951417	1.16900748220461
1.19560178993186	1.23265361752775
1.25780207930808	1.29579062125147
1.31914665975382	1.35819628366654
1.37894088369704	1.41881045054386
1.43599322309614	1.47610550106415
1.48915230740208	1.52876173839163
1.5379796003397	1.57647571771042
1.58337418464308	1.62059890132155
1.62787393760064	1.66426740382528
1.6752857942974	1.71176702899099
1.72937817522374	1.76700760778706
1.79165425509656	1.83117813211268
1.85866594502301	1.90002574655508
1.91976163181786	1.96166031457134
1.9564019131524	1.9960816412172
1.94407174740948	1.97748039081211
1.8461118617672	1.86549896568098
1.64741479709518	1.64695923147279
1.36879999574376	1.34487923478143
1.03108690006327	0.982277022200808
0.655094952404027	0.582170640324811
0.261643595116367	0.167578135747338
-0.128447729449383	-0.238482444937717
-0.494359578942897	-0.612993055136457
-0.815272511013846	-0.932935648254987
-1.0703670833119	-1.17529217769941
-1.23882385348674	-1.31561195262538
-1.31872234263611	-1.39099174373277
-1.36843059872183	-1.4363665929586
-1.40412982803753	-1.46851932756206
-1.43593940508157	-1.49785356752712
-1.46781513574994	-1.52835521658907
-1.49887054292061	-1.55894347266144
-1.52527763552109	-1.58536273710219
-1.54206548688434	-1.60199556951231
-1.54445122496475	-1.60328694352188
-1.52868731173095	-1.58477342933659
-1.49260999717097	-1.5438504274502
-1.43604061133665	-1.48034066200861
-1.3610365834305	-1.39679149863912
-1.2718582788857	-1.29834199918597
-1.17452326058518	-1.1920534654298
-1.07597279519659	-1.08581065698491
-0.98302822909828	-0.987069762969221
-0.90135365104273	-0.90172906355461
-0.834615852525941	-0.833303318959376
-0.784000212287096	-0.782526156224897
-0.748186922961518	-0.747461958472599
-0.723793857964391	-0.724090898435377
-0.706171834257491	-0.707205041281442
-0.690339890115141	-0.691405612164544
-0.671823573241707	-0.671991414728296
-0.647229275903127	-0.645551960750622
-0.614493599475005	-0.610169426690446
-0.572835304544129	-0.565276344369481
-0.522493841837841	-0.511298453728804
-0.464360263939282	-0.449221663964397
-0.399605628785802	-0.38021723687394
-0.329394513635988	-0.305411941108627
-0.254727849348363	-0.225819646814396
-0.176421561583363	-0.142397604438235
-0.0952089514717393	-0.05615895192123
-0.0119133862063582	0.0317249693549152
0.0724023827952751	0.119875397221539
0.156388687229764	0.206721667635693
0.238478979611094	0.290579414193046
0.317049417343223	0.369793250950073
0.390636343057835	0.442945574113695
0.458175510404495	0.509115626304482
0.519204843940776	0.568118331717521
0.573949774292799	0.62058975609761
0.623249492055871	0.667824728876363
0.668358419285089	0.711421164619512
0.710697457917958	0.7528976458547
0.751625411130887	0.793444440270389
0.792264787515453	0.833879598369486
0.833388128134009	0.874759096355287
0.875375209702187	0.916506022811423
0.918254427963651	0.959423708535204
0.961838566962646	1.00359326889114
1.00597263272396	1.0488426810203
1.05090080160354	1.09500812376952
1.0976895969022	1.14251860352669
1.14850757798696	1.19302325880278
1.20643800038172	1.24953108222327
1.27451697757841	1.3155268353564
1.35389724355718	1.39285350651221
1.44142947762798	1.47877378430277
1.52742654244176	1.56328109562997
1.59471695033642	1.62805857095751
1.62005626843745	1.64823773781301
1.57801563797261	1.59619217018253
1.43516437673208	1.44009412848754
1.20329982265482	1.19382717421321
0.904814257306997	0.880547402807082
0.562099962254807	0.523410909716692
0.197549219064427	0.145573790389586
-0.16644569069796	-0.229807859726694
-0.507492485466174	-0.579577945184606
-0.803198883674031	-0.880580370536607
-1.03117260375535	-1.10965904033515
-1.16770393557279	-1.24270806393437
-1.24315721932445	-1.31396062844786
-1.28838507763455	-1.35617211674049
-1.31933016332372	-1.38586373243434
-1.34646496831716	-1.41357654152431
-1.37424118691187	-1.44334954667766
-1.40197093375772	-1.47367352018558
-1.42541749788569	-1.49922528564765
-1.43855296813634	-1.51283139203804
-1.43516503063308	-1.50730741792574
-1.41018614521152	-1.47699581296256
-1.36073833198613	-1.41895478537099
-1.28688369912407	-1.333759481037
-1.19196637904477	-1.22577447353915
-1.08237137501142	-1.10273528962491
-0.966618746421041	-0.97460873253772
-0.853914723310723	-0.851905282918115
-0.752487738444698	-0.743798684047132
-0.668146039016417	-0.656506487115871
-0.603435439390354	-0.59234601476372
-0.557583135411268	-0.549717103094397
-0.527171083823747	-0.523975520534591
-0.507261344962989	-0.508839117827279
-0.492587154882036	-0.497854039814419
-0.478477711218284	-0.485530847797311
-0.461360923928673	-0.467931362229099
-0.438865957106369	-0.442732206015125
-0.409639619526515	-0.40896740231898
-0.373032548333304	-0.366638259105368
-0.32881514994261	-0.316297714755804
-0.277020998180244	-0.258691620876303
-0.217917505422073	-0.194527199160768
-0.152032681792738	-0.124411964682879
-0.0801609737976917	-0.0489532507218378
-0.00331614981602236	0.0310702814080459
0.0773592542298652	0.114608621134411
0.160710350753287	0.200428336687909
0.24569488909105	0.287361439808412
0.331480729832388	0.374561348108
0.417465449671156	0.461599238550948
0.503197431514422	0.548330690069981
0.588238332098297	0.634626069841596
0.672049212405553	0.720132383827498
0.753974064840693	0.804169239230659
0.833326816134261	0.885787412466031
0.909516588689034	0.963951840092118
0.982142411132824	1.03776657876855
1.05102975331745	1.10668752633844
1.11619752311523	1.17065377037413
1.17774310460776	1.23003069959247
1.23566957332854	1.28534832093515
1.28972757444882	1.33696745229752
1.33936768168287	1.38486033875616
1.38389820539774	1.42865978011429
1.42289347206045	1.46803659613375
1.45677427392034	1.50330122400927
1.48732645703561	1.53597444492292
1.51781076686844	1.5689631494162
1.55231670334234	1.60594105739964
1.59417417259444	1.64970541105583
1.64355728546521	1.69969474782468
1.69486777740052	1.74937618230865
1.7349411994474	1.78460042573528
1.74330159872421	1.78407790082761
1.69117823005717	1.71743914840686
1.53920491756935	1.54809344183352
1.29992934161098	1.29120675757036
0.99422014970917	0.968242171095641
0.642945989391045	0.600662757887616
0.266975508183714	0.209931593424548
-0.11282264638571	-0.182488246815303
-0.475579826790112	-0.555133687353677
-0.80042738550238	-0.886541652712317
-1.0664966749954	-1.15524906741296
-1.25291904774206	-1.33979285597735
-1.35067095179305	-1.43269021007022
-1.41004389240594	-1.48789533978264
-1.44877769292667	-1.5237013638307
-1.47962094241941	-1.55287526733787
-1.50928471011251	-1.58183418885551
-1.53918270146226	-1.6115484947291
-1.56703915498478	-1.63916767439039
-1.58854940896423	-1.65962106251463
-1.59867060921494	-1.66694494247573
-1.5925277629795	-1.65543671099896
-1.56615199454367	-1.62076077015991
-1.51724300946076	-1.5609590288032
-1.44591407169962	-1.47715925972528
-1.35515784804154	-1.3737683513931
-1.250748349859	-1.25802502830997
-1.14046290010436	-1.13890029678583
-1.03276545554593	-1.02554045488855
-0.935306722746928	-0.925652390358924
-0.853647240243946	-0.844259678625148
-0.790491484708328	-0.783115030204038
-0.745546264593192	-0.740844372939816
-0.715958429140587	-0.713679503571417
-0.697151006299464	-0.696485229043006
-0.68380881139184	-0.683772313991541
-0.67079922165264	-0.670499035409912
-0.653881238776711	-0.652605537876522
-0.630113209726867	-0.627293000212347
-0.597950899559283	-0.593060466158519
-0.5571075203145	-0.549563533897662
-0.508268173604602	-0.497413787523535
-0.452716873463802	-0.437957183744807
-0.391917964629758	-0.372972475946187
-0.327122891709465	-0.304249384092084
-0.259094403222623	-0.233113099805813
-0.188011813400217	-0.160057901430569
-0.113572497282567	-0.0846682086275192
-0.0352629193903481	-0.00593204010983237
0.0472920107671391	0.0771359293442673
0.134036598607135	0.164875567880656
0.224349246474437	0.256700013256424
0.317083998834794	0.351225789208772
0.410741929001532	0.446616455173598
0.503701257642041	0.540907564225401
0.59443860472044	0.632263709321694
0.681694588696851	0.719229869161975
0.764570367054745	0.80094606850904
0.842572590692758	0.877214887244766
0.915624695342915	0.948398207728898
0.984036903480842	1.01522740904252
1.04841500966921	1.07860271876875
1.10951848357151	1.13940443495767
1.16810807629747	1.19833172545411
1.22480280129385	1.25578309013308
1.27993593300291	1.31176945816259
1.33341320721655	1.3658553431165
1.38464211123202	1.41717891623156
1.43266252150684	1.46464677580909
1.47657314986788	1.50737776294538
1.51619894975562	1.54534551151085
1.55274273136897	1.57999231545717
1.58901181017206	1.61444219950987
1.62880891263842	1.6528700148167
1.67527927552968	1.69875162166519
1.72840977904516	1.75217242468077
1.7823757869246	1.80695476741876
1.82381179421153	1.84880976253558
1.83215055752792	1.85576683776682
1.77890279170297	1.79768858928148
1.62613543580411	1.63681380945059
1.38574616089145	1.38598469828955
1.07756960818598	1.06568565931457
0.721440418908728	0.696401096041904
0.337193234280684	0.298615411987762
-0.0553373044771401	-0.107186989331624
-0.43631655614374	-0.500521704400025
-0.785909879498109	-0.860904329701215
-1.08428263331924	-1.16785046171897
-1.31160017638613	-1.40087569693705
-1.4459303634063	-1.53745345654188
-1.52375965531023	-1.61643572933879
-1.5770820185373	-1.67054277923726
-1.61884507547529	-1.71243552090642
-1.65605210017106	-1.74877638467501
-1.69036385695971	-1.78091906383912
-1.71964995363573	-1.80652516277768
-1.7396712056217	-1.82126915297661
-1.74544792036488	-1.82019176224892
-1.73225485678913	-1.7986860810331
-1.69639288294055	-1.75327860531751
-1.63587518499731	-1.68233066746159
-1.55101436762451	-1.58664217454262
-1.44476610158356	-1.46980677571826
-1.32268439902404	-1.3381440005273
-1.19242258860561	-1.2000946700178
-1.06279776651052	-1.06510392656124
-0.942528694968258	-0.942188481204728
-0.838866067188628	-0.838474962946203
-0.756416612995796	-0.758028624078374
-0.696456701383505	-0.701260034471829
-0.656913456707081	-0.665067065542934
-0.633002684799485	-0.643683443928974
-0.618339756730942	-0.630009546902243
-0.606231668459963	-0.617057327903353
-0.590842115051501	-0.599120570455117
-0.567984364767714	-0.572430286928073
-0.53540901882635	-0.53526344053223
-0.49261262676137	-0.487623851630377
-0.440335512404413	-0.430685341485873
-0.379968217504582	-0.366177100307727
-0.313042013364043	-0.295849202868144
-0.24088610478783	-0.221131807423793
-0.164467858997379	-0.143028688193098
-0.0844014704963924	-0.0621590199286372
-0.00107515994984969	0.0211634835919303
0.0851716302706303	0.106826604975288
0.173876781273786	0.194744522996208
0.26433055593265	0.284648551677227
0.355529587673068	0.375936696739475
0.4462246029555	0.467624084048369
0.535045411032223	0.558393256839942
0.620660120813708	0.646728614574266
0.701919501032653	0.731117060775132
0.777962539245871	0.810266292565508
0.848283163206695	0.883265521336156
0.912758122548562	0.949678549939855
0.971643185265273	1.00961602262471
1.0255438750974	1.06377647912909
1.07533730737018	1.11336452089505
1.122015760201	1.1598096844557
1.16646329420205	1.20433918489839
1.20921869823064	1.24758916436778
1.25029541773355	1.28942909596301
