# Supplementary material for: A multiwavelength photoplethysmography dataset with blood pressure and heart rate reference measurements
Source: Data Brief. 2025 Nov 14;63:112284. doi: 10.1016/j.dib.2025.112284 (PMC12682042; doi:10.1016/j.dib.2025.112284)
Supplement: Supplementary file 1 [file mmc1.zip › ppg_csv/ppg_subject_124.csv]

IR_PPG	Red_PPG
-1.94180182659733	-2.08703634191133
-1.88074592960801	-1.99710321942682
-1.78753028245579	-1.87229774491107
-1.69037474578017	-1.74463040695591
-1.60776483049945	-1.64316358370618
-1.54717280243787	-1.57334374593327
-1.50613984534301	-1.53045368979704
-1.4750397129533	-1.50263103169278
-1.44082453657857	-1.47380756249816
-1.3909504847073	-1.42793040365896
-1.31351120824322	-1.34886778972874
-1.2064986065512	-1.2315479810981
-1.08085610681093	-1.08988027424205
-0.945651938631051	-0.93607545208264
-0.809954331620244	-0.782344297541904
-0.682831515387173	-0.640897593541882
-0.573351719540504	-0.523946123004611
-0.492359247759112	-0.445369712906772
-0.444657092493457	-0.405048483913144
-0.426039184039378	-0.396936107107014
-0.430027534488267	-0.410851651320226
-0.447594090379808	-0.435420538037511
-0.468948281753745	-0.460440174291196
-0.485226758491653	-0.478225827374462
-0.489786911348577	-0.483915466770474
-0.478848292759616	-0.475034129352828
-0.451410766385198	-0.450792699343363
-0.40863874277988	-0.411526978536842
-0.352996206603374	-0.358455957841485
-0.287370692252874	-0.293656090955855
-0.214410719336142	-0.219941334467515
-0.136256969892514	-0.140420332430565
-0.0546240145808137	-0.0578119023739788
0.0290039289149426	0.0260594531468243
0.113225688155892	0.110167763527826
0.19664239449989	0.193722714237628
0.2778399840996	0.275696110839898
0.355453639931539	0.354752342254288
0.428314833573592	0.429469932992696
0.495662557148705	0.498653844826518
0.557348604221142	0.561630331724544
0.613905946316016	0.618515282297528
0.666420110084169	0.670418481593784
0.716282531718601	0.719414489596552
0.764913180928098	0.768171219109915
0.813485344103739	0.819333219448582
0.862700077883328	0.87487411115254
0.91270868597136	0.935590679486841
0.96323902474363	1.00082586647254
1.01384222712887	1.06849685218151
1.06408038000372	1.13550711546921
1.11355019258314	1.19848900362061
1.1617802466929	1.25462299230411
1.20812512438649	1.30222883481315
1.25181158385911	1.3410291545654
1.29222408953875	1.37221084900098
1.32941250350488	1.39841818041752
1.36470299324943	1.42369882146096
1.40109586688784	1.45323128899773
1.44295678226208	1.49246413909497
1.49459193656311	1.5453821272603
1.55766997665311	1.61193558673446
1.62798458716241	1.68509336669274
1.69260491522112	1.74855817341272
1.72888020254853	1.77661402878172
1.70367729074108	1.73234537372034
1.54364752847673	1.54566967955168
1.258517304671	1.23139319854554
0.87916545231897	0.822672150423314
0.436470804415715	0.352662754906379
-0.0386878060436811	-0.14547876828388
-0.515431546064135	-0.638596199426077
-0.962881582650566	-1.09353331879883
-1.35015908280789	-1.47713390668075
-1.64638521354103	-1.75624174335045
-1.8206811418549	-1.89770060908655
-1.86006706507793	-1.91498619920637
-1.81795316103741	-1.85051817618872
-1.73114575659916	-1.73979432335691
-1.62488276567965	-1.6072196900569
-1.52350517841324	-1.4786054714155
-1.44158063460366	-1.3777396137561
-1.37795049451013	-1.30470819124874
-1.32569707474381	-1.25012796106334
-1.27366385147275	-1.20022035060066
-1.21012716714278	-1.13940359989349
-1.11589340982894	-1.05007494987422
-0.998860589634549	-0.924884824340581
-0.867876898395153	-0.777604189037402
-0.731790527946297	-0.620016088130513
-0.599449670123526	-0.46390356578575
-0.479702516762385	-0.321049666168949
-0.38139725969842	-0.203237433445944
-0.317575687531513	-0.126754942752951
-0.29096608839908	-0.0990779809296395
-0.298025100946469	-0.118054734442854
-0.330497108998983	-0.173985194575186
-0.377153737141413	-0.251679187269064
-0.425892563636716	-0.333686155597651
-0.465783880697286	-0.403728184577364
-0.488652032987953	-0.449409240340427
-0.489874597298592	-0.463753895930179
-0.468340007479682	-0.445552369479557
-0.425799782285547	-0.398698275545897
-0.365965698802551	-0.330778769751979
-0.293631832488737	-0.251183989989809
-0.213917865394527	-0.169048934688546
-0.131606017333362	-0.0914655935926723
-0.0506091748153635	-0.0223822251318665
0.0263407860389754	0.0375767454835623
0.0978115233645496	0.0904160655133351
0.163663134285126	0.139550999749916
0.224862924408079	0.188538746856973
0.283054923173065	0.240103063263072
0.33994958222347	0.295547026853513
0.396721335289047	0.354573848158193
0.453619390876895	0.415519193845932
0.509890879830048	0.475854183067864
0.564036705013498	0.53278778828132
0.6143609946029	0.58389174502987
0.659618195317625	0.627702039800028
0.69946347144884	0.664186866846702
0.73455377684204	0.694886828627906
0.766358285886897	0.722577543657453
0.796815625235334	0.750565571421879
0.827955441881955	0.781931599185355
0.861541189442369	0.818912947033292
0.898761156684745	0.862508067732529
0.940047317941957	0.91241157700743
0.985132286105443	0.967311236863575
1.03339497124344	1.02547284884196
1.08445094998335	1.08546954208954
1.13879746072022	1.14680951980816
1.1981001439654	1.21015175068308
1.26454390438647	1.27672865858666
1.33890294244658	1.34666382375082
1.41767196374832	1.41630511049355
1.49026622080899	1.47539033252735
1.53762729317952	1.50552190216274
1.52481111567595	1.47725274617032
1.38298922472463	1.32195614715363
1.12564153904842	1.04937261672377
0.78020746340529	0.688033929353597
0.374126402553244	0.266471859515935
-0.0651622387497276	-0.186781818316379
-0.510219055745632	-0.643195329670511
-0.933604643676479	-1.07423690007362
-1.30787959778427	-1.45137475505289
-1.60560451331102	-1.74607712013546
-1.79933998549873	-1.92981222084852
-1.87092177214944	-1.98674360423051
-1.85373741981323	-1.95333861312216
-1.78078352456126	-1.86588195912281
-1.68057313132601	-1.74816945246911
-1.57319865994447	-1.62175738984728
-1.47670877571042	-1.50820206794354
-1.39429744719176	-1.41849468346221
-1.32198532680618	-1.34331341994544
-1.25146973656756	-1.27211444224828
-1.17350102900035	-1.19304375841847
-1.07490849457987	-1.09469055260886
-0.962676702571924	-0.975273897224525
-0.843285461628945	-0.844864755864127
-0.723214580403382	-0.71199375787477
-0.608943867547683	-0.585191532603563
-0.506953131714293	-0.472988709397614
-0.427368135373027	-0.38734032287445
-0.375416004256615	-0.333668443485728
-0.351511994762331	-0.312575005745513
-0.352372573797546	-0.320479899048906
-0.371729980760797	-0.350507678294994
-0.401448844987658	-0.393593341260233
-0.432797133797032	-0.439694489521349
-0.457663065993349	-0.479146644328368
-0.469563001775731	-0.503993721914927
-0.464305345629885	-0.5089252259971
-0.440227885668753	-0.491601108086916
-0.397996748082884	-0.452463232338807
-0.34003637276798	-0.394246016464338
-0.269758807527447	-0.321240920916068
-0.190832513066498	-0.238295569387651
-0.106684416723426	-0.149763769616873
-0.0202887694480973	-0.0588326798198784
0.0658597449286011	0.0325459114160353
0.149745536438699	0.123293461623149
0.229874047806312	0.212720542379869
0.305350864073712	0.300162834444377
0.37596791777118	0.384826167203947
0.442195692272011	0.465727879750803
0.505008236330268	0.541729574599303
0.565582374316203	0.611812295569488
0.624951243810793	0.675540957423599
0.683708639676604	0.733389428166659
0.741822937343372	0.786656631303768
0.798615397593913	0.837044214620399
0.85301384584354	0.886172018371073
0.904052264295617	0.935213666431472
0.951347321708486	0.984704255481077
0.995287595552284	1.03449253760613
1.03689389406165	1.08382312590687
1.07746655581157	1.13159788102613
1.11814443069097	1.17677752923955
1.15950442142924	1.21871735259515
1.20134896676862	1.25726482777595
1.24278255510147	1.29265338797638
1.28265775097372	1.32537970876316
1.32041087038472	1.35633264104188
1.35704313482468	1.38732239593891
1.39571821592784	1.42174793391145
1.44140079668295	1.46469299798484
1.49917885602809	1.52158684603137
1.57138723652817	1.59511221592287
1.65421288294756	1.68110784646124
1.73484224155961	1.76506314647018
1.79041614475141	1.82106422714671
1.77891825187591	1.80571891884249
1.62654727033311	1.63988817505517
1.34973266045463	1.33957692173771
0.977616008195733	0.93749844681065
0.539338899511671	0.466366038194533
0.0640429203577045	-0.0411070161901041
-0.419130343310909	-0.552207428422722
-0.881039305538911	-1.03422191058278
-1.29254238037104	-1.45443717474974
-1.62449798185205	-1.78013993300307
-1.84776452402667	-1.97861689742222
-1.93320042093965	-2.03347152066197
-1.91937445109242	-1.9961285059413
-1.84962770566204	-1.90468742152451
-1.75622935573504	-1.79223581199657
-1.66425182010723	-1.68747792564154
-1.58871964542582	-1.60443939791965
-1.53429380383826	-1.54609215106204
-1.496861849888	-1.50568471275287
-1.46637730436126	-1.47063682090109
-1.43033669148176	-1.42692515108634
-1.37732167034772	-1.36309399486985
-1.29727333191216	-1.27010801404593
-1.19020093102195	-1.14908053581013
-1.06675422169894	-1.01139203610943
-0.935670402342115	-0.866387841902921
-0.805686671350478	-0.723413280149709
-0.685540227123027	-0.591813677808886
-0.58396826805876	-0.480934361839548
-0.511988758660051	-0.404034100674915
-0.468356020100385	-0.363124364445302
-0.450624160115618	-0.356853560329754
-0.453548288476091	-0.378812831112264
-0.470007880780607	-0.418505406874378
-0.492005338891396	-0.46328671003473
-0.511670688022358	-0.500843734278889
-0.522170644387781	-0.521551960053234
-0.518455613637409	-0.520022849246732
-0.497755808942284	-0.495459946631128
-0.459696320216041	-0.450895359639837
-0.405996712671186	-0.391662615578237
-0.33985102452825	-0.323608901537593
-0.265130228608456	-0.251498094730744
-0.185565390538285	-0.178013124292697
-0.10412614832624	-0.103687381304108
-0.022782349290828	-0.0277439232485323
0.0573559772683205	0.0506707714564919
0.135730613120292	0.131590756669255
0.212050298003303	0.213957006236457
0.286074679376697	0.295757088655279
0.357523321017407	0.374441402586198
0.426157252775065	0.447660512576448
0.491903708780084	0.514119120802091
0.554840411730028	0.574014591328863
0.615032002988705	0.628762638503769
0.672392650001526	0.680234415050552
0.726703869156761	0.729962958703439
0.777767694956824	0.778682676491484
0.82562788876291	0.826400914466135
0.870770721790706	0.872932168306776
0.914188724621805	0.9185156216356
0.957210580189795	0.964027252708131
1.00110130362902	1.01061230531122
1.04659829903867	1.05903301684409
1.0936079512582	1.10914586125911
1.14120876600992	1.15980542569903
1.18800416485636	1.20927092187576
1.23278287897176	1.25601308152656
1.27533932794487	1.29978885449474
1.31719246326984	1.34269988971942
1.36186865585361	1.3896611694566
1.41436419235661	1.44758490071727
1.47946968506746	1.5228888472179
1.55900960642262	1.61764866587904
1.64853932777153	1.72546711238359
1.73448228576581	1.82860158200806
1.79313281610463	1.89795362882201
1.78190597141113	1.88584138325415
1.62810693204401	1.71600750288426
1.34919025936431	1.40859829493127
0.975084377081135	0.99727485795529
0.535717708903567	0.515698290516456
0.061018678540703	-0.00247030882511175
-0.419084290298364	-0.523569841509289
-0.874662773904541	-1.01393920897595
-1.27578834856874	-1.43991731266498
-1.59253259058186	-1.76784305401624
-1.79496707623481	-1.96405533446962
-1.86463861899943	-2.01310535933288
-1.84424616861632	-1.97261004562747
-1.76963387901439	-1.87401214847478
-1.67249113041916	-1.74327339670077
-1.57717082505036	-1.61174444799492
-1.49772589592955	-1.50663628908179
-1.43762648999456	-1.42902125977196
-1.39156783064516	-1.37395057232678
-1.34865961829369	-1.33016092662858
-1.29628625089709	-1.2824699102582
-1.21977043655955	-1.21589384866583
-1.11298143046002	-1.10906644378648
-0.987039063057979	-0.972203266187454
-0.851222112972408	-0.817896285775145
-0.714809358822299	-0.658737472455961
-0.587079579226639	-0.507318796136308
-0.477311552804418	-0.37623222672259
-0.396519781062353	-0.279592234987566
-0.351902559350111	-0.229042619857977
-0.34036623577187	-0.223137690516545
-0.355521725988812	-0.253980840444405
-0.388368726590694	-0.309160781352974
-0.42910309764062	-0.374523131414047
-0.468484704302266	-0.436670529106834
-0.498688870145155	-0.48472432747012
-0.513785675202975	-0.511294506767117
-0.509999221818504	-0.512826046391768
-0.485807632236693	-0.489375664961331
-0.441875509764716	-0.443874955556719
-0.380782610874525	-0.381107625525446
-0.306509023897777	-0.306633994346453
-0.22372379015728	-0.225814091716708
-0.137038419195514	-0.143020208967394
-0.0503739825848528	-0.0611459754505238
0.0334684096521257	0.0184486202771208
0.112944763184053	0.0955276519222514
0.187587053978407	0.170263208052611
0.257596466465915	0.24252213913244
0.323373999984058	0.311487014735847
0.385150586551386	0.375787563458003
0.442830429357812	0.434053441277871
0.496066529393389	0.485565114899262
0.544496083210905	0.530687376274705
0.588045040893862	0.570893275081808
0.627190210767712	0.608327344730792
0.663040527940577	0.645080810644486
0.697164908193058	0.682530548786313
0.73120990597563	0.721014079987375
0.766449034502936	0.759891742244834
0.803464661089602	0.797968434413189
0.842113761175168	0.834185496739127
0.881790235947073	0.868342785380782
0.921860746804381	0.901534907011978
0.962104726569118	0.936101818487053
1.00303200190867	0.975125914677084
1.04604731080107	1.02177590065432
1.093493038755	1.0788630821577
1.14843579109882	1.14856288212436
1.21382441054187	1.23179509630913
1.29074141054516	1.32681331271038
1.37591999962977	1.42702842276199
1.45918720843047	1.5187872634342
1.52191534095524	1.58040816734548
1.53782726490597	1.58378855091962
1.46142371806497	1.48226867784882
1.25178207964501	1.24364661143323
0.938255852800612	0.899534534700967
0.550198540686303	0.481544630680144
0.116963646456615	0.0212890823988806
-0.332095326733922	-0.449619927114705
-0.76762487573078	-0.899570214832493
-1.16027149737943	-1.29694959772637
-1.48068168852534	-1.61014589276821
-1.69950194601398	-1.8075469169299
-1.78737876669082	-1.87062616947748
-1.77736494748448	-1.84721853389474
-1.71061249817654	-1.77141461397265
-1.61583898971073	-1.6708278420752
-1.50965920063403	-1.56483238009769
-1.4082802746777	-1.46312819792133
-1.3189599009713	-1.3670454896383
-1.23545585648639	-1.27234276161951
-1.15015814514326	-1.16746843411982
-1.04558045811828	-1.04352654126474
-0.927138716895391	-0.908073907030398
-0.800515652645405	-0.766507170258204
-0.671393996539148	-0.624222969789565
-0.545456479747438	-0.486617944465888
-0.428385833441097	-0.359088733128579
-0.325864788790947	-0.247031974619045
-0.249547196000823	-0.163565658372054
-0.204005157417024	-0.115188939419737
-0.188768078629181	-0.10268675150571
-0.200024230473747	-0.122728801938812
-0.23143104346386	-0.168152432175335
-0.274939269887942	-0.228778479827849
-0.321568281222184	-0.292833642663149
-0.362233832540446	-0.348754943173918
-0.388745397409396	-0.386969983377821
-0.394926511761883	-0.401267469534374
-0.377558496699301	-0.389451806778184
-0.336770781211023	-0.3531361196531
-0.275676689420014	-0.29671443736671
-0.199368581873009	-0.225780242928655
-0.113651844289607	-0.145543698717973
-0.023923176164449	-0.0598429098405227
0.0655601451573845	0.0289899774261508
0.151966794972083	0.119522185056379
0.233819536559101	0.210262892371422
0.310718890763415	0.298948168111299
0.382983404907056	0.382549562442568
0.451261051398989	0.458060362438586
0.516195072810181	0.52364513661852
0.57824908619261	0.579511849466982
0.637708495067226	0.628053860030438
0.69478804214944	0.673195228023312
0.749744265749792	0.719187573471643
0.802938962866076	0.769311705502445
0.854854597095357	0.825008109805861
0.906047682659171	0.8857285475438
0.957043216023427	0.949460237578824
1.00819913272692	1.01368745008665
1.0595907623013	1.076397585779
1.11098321548171	1.13666061994661
1.16190725874801	1.19452644848558
1.21181814015074	1.25045866346421
1.2603775794251	1.30488853217528
1.30791611967605	1.3583143347696
1.35596978248216	1.41187800900491
1.40752922547459	1.46796125683175
1.46654527056336	1.53014982207788
1.53639119307416	1.60190621844403
1.61730850441402	1.68372412245993
1.70332780126113	1.76944824841323
1.77968176741496	1.84322243350356
1.8221230473792	1.87883648255461
1.79840553380206	1.83948805464573
1.63911182396595	1.65359650125084
1.35330729201762	1.33488984021486
0.971682712100972	0.917332192841259
0.524928858359913	0.434887680433483
0.0437365049383493	-0.0784795757050122
-0.441203574019816	-0.58880545427077
-0.899200604370676	-1.06212583396034
-1.29956381197033	-1.46447659347026
-1.61160242267486	-1.76189361149708
-1.80462566234038	-1.92041276673734
-1.86216727079307	-1.95105928177551
-1.8377022842911	-1.9023619125464
-1.76710662195087	-1.80903331187234
-1.67966270417087	-1.70195770038459
-1.59684874370613	-1.6037165086356
-1.53047324341022	-1.52677429134725
-1.48318203169352	-1.47383672635495
-1.45046177504567	-1.43964118156058
-1.42324976556142	-1.41345465411453
-1.39061183771089	-1.38190367471052
-1.34230967552051	-1.33200005457979
-1.26775761522903	-1.25031651884067
-1.16466681074497	-1.13315375018736
-1.04394658623434	-0.993978246145542
-0.914668069760736	-0.844563212715815
-0.785902389387782	-0.696681855898764
-0.66672067317909	-0.562107381694977
-0.566194049198272	-0.452612996105042
-0.496101432367355	-0.382249761997907
-0.458602041672205	-0.350935408129649
-0.4505711840613	-0.35285857634945
-0.46436519464686	-0.377533332039589
-0.489592723451962	-0.412530269972497
-0.515252683141272	-0.446070236296296
-0.531765698285836	-0.468922050649512
-0.532476597169616	-0.475357238341073
-0.514340922670244	-0.463170818681771
-0.477720565415137	-0.433018930834183
-0.425463077032619	-0.387414997994969
-0.361634963633629	-0.32969271090281
-0.290333405649963	-0.263175013798479
-0.21489513287997	-0.190663955162834
-0.137598402113971	-0.114267895656588
-0.0597549440189793	-0.0355188325352998
0.0180183694802947	0.0443398919436024
0.0955116050543564	0.124052107699294
0.172645357835326	0.202237207710557
0.249215657680756	0.277578548127499
0.324749849454671	0.349159905851479
0.398551826323428	0.41669368881732
0.46987374860914	0.480494180402694
0.538078351294062	0.541279979923893
0.602749125798535	0.600022567540952
0.66379472095116	0.657996988763725
0.721580520248334	0.716891884600225
0.777039717713788	0.778578797809324
0.831604153989379	0.84440565766088
0.88680156627466	0.914360007305513
0.943623322139055	0.986573709466714
1.00199753260206	1.05747082144186
1.06066897982978	1.12263329058604
1.11757926629198	1.17818463695426
1.17066566577347	1.22225680775059
1.218872894237	1.25600548279401
1.26303719392725	1.28373167159327
1.30627254587581	1.31204674642662
1.35358933703841	1.34842071798372
1.41063694739773	1.39948077023152
1.48162890239324	1.46906091485271
1.56667062234438	1.5558318972038
1.65898259263185	1.65072253600676
1.74287047188537	1.73502947181748
1.79356089716196	1.78063898258651
1.7764290015351	1.75292827123887
1.62418646396014	1.5823333687277
1.34819219487853	1.27953093283004
0.978175731057194	0.877388754267693
0.543866609263081	0.408774623762477
0.0749943662631198	-0.0934436679638031
-0.398711461175754	-0.596398330189339
-0.847521336286607	-1.06722157219232
-1.2417057223025	-1.47304560325094
-1.55153508245651	-1.78100263264339
-1.74727987998169	-1.95822486964786
-1.81145944864774	-1.99250260619455
-1.79146018337814	-1.94348559563595
-1.72159455080792	-1.84634794795415
-1.6310093775815	-1.72811858530969
-1.54258624480331	-1.61583412884334
-1.47020308045054	-1.52690047210907
-1.41803596754162	-1.46461593475508
-1.38168850860474	-1.42393738382712
-1.35080431945232	-1.39258186728225
-1.31263342466935	-1.35492165995733
-1.25579760116227	-1.29642329181154
-1.16592667185693	-1.1972254341231
-1.05212936076521	-1.06704147376242
-0.923574600997591	-0.917312482087223
-0.789431325664548	-0.759479530455231
-0.658868467876549	-0.604983690224159
-0.541054960744065	-0.465266032751729
-0.445159737377567	-0.35176762939566
-0.38308560418065	-0.279200338047626
-0.354291566018724	-0.25065983212243
-0.355314613029568	-0.263194113631437
-0.379161888380208	-0.308498920388303
-0.416647905190408	-0.374043378385723
-0.457738526847964	-0.44478367862642
-0.492794727110109	-0.505697663398968
-0.513698383953365	-0.544680707569519
-0.514778652553335	-0.554788024938689
-0.493391347740101	-0.53503852523687
-0.450054273381907	-0.489607874041518
-0.388079537811487	-0.425721556919199
-0.312672619305431	-0.351014804984607
-0.229665759709324	-0.271461745991087
-0.144279415043367	-0.190652606992844
-0.060304863983739	-0.110358722980375
0.0201288970227365	-0.0316552508958428
0.0963242367509167	0.0442938924484739
0.16857395304952	0.11630353045298
0.237719873182332	0.183916530800364
0.30479572674384	0.248175461889121
0.370738141108822	0.311765236808257
0.436154961525444	0.378244880787387
0.501210731145289	0.450612931854596
0.565688828012382	0.529894855655197
0.629180139904425	0.614523945299965
0.691266408805479	0.700886534855424
0.751632718556824	0.784706747424973
0.81009404819091	0.862467075471847
0.866520628785908	0.932222983573036
0.920733874806719	0.993691693771454
0.972474767034211	1.04779619051877
1.02148522179216	1.09596709965373
1.06767823558671	1.13959269773016
1.11128628809056	1.17983592500875
1.15286591216057	1.21775020604027
1.19318009172399	1.25450903194554
1.23312144594761	1.29159564518666
1.27384488290715	1.33100800313868
1.31713160513637	1.37560629582812
1.36575802795488	1.42944256487834
1.42343242009871	1.49748196874419
1.49378559126221	1.58405025325122
1.57806142499366	1.69321467742658
1.67174680566184	1.81143773599168
1.76128769464061	1.91995262973685
1.82270683056119	1.99682775584524
1.81235474576857	1.98817164607606
1.65862325418923	1.82288021627373
1.38005081941904	1.52386176390342
1.00678410064602	1.12405306173137
0.568969757058146	0.656390882523854
0.0967544478434274	0.153811999047129
-0.379715167810139	-0.350746815932543
-0.830292430714555	-0.824348789648904
-1.22483068168182	-1.23405714933569
-1.53318326152394	-1.54693512222664
-1.72520351105292	-1.7300459355555
-1.78422662578342	-1.76990823646575
-1.75820443307654	-1.72857704217906
-1.68221619904407	-1.64202438087819
-1.5864011745403	-1.54114069153754
-1.49324473619372	-1.44783545699561
-1.41530029148016	-1.37309408185018
-1.35523761073414	-1.31751158042
-1.30765858517075	-1.27357621129076
-1.2621932320069	-1.22908251521206
-1.20729841966051	-1.17114142043509
-1.1305869078631	-1.0865276636607
-1.02843085511539	-0.971788975068843
-0.911428159945191	-0.839593156384314
-0.788493859992025	-0.700999819832793
-0.668542992895407	-0.567068577639963
-0.560490596294854	-0.448859042031504
-0.474379710546457	-0.358797289704708
-0.42039110053355	-0.308688594432398
-0.400194233117144	-0.299943975994474
-0.410308271906817	-0.328020981865161
-0.442975700949121	-0.383686000089761
-0.487864416708988	-0.45501539988314
-0.534061312545971	-0.529299995767725
-0.571853050862335	-0.594733704328317
-0.593945199060853	-0.641831594437339
-0.595995793153645	-0.664391254018019
-0.576544826406174	-0.659819840878231
-0.536532878710454	-0.628725381492671
-0.478621694161214	-0.573916333969091
-0.406460414444457	-0.499309861273869
-0.323969583291479	-0.409306367287997
-0.234758244378487	-0.308682270719
-0.141841119600285	-0.202564443753876
-0.0476986471338956	-0.0961110451210157
0.0455469478987441	0.00614346771183392
0.136116829477884	0.101039464052673
0.22274479265334	0.18731756256048
0.30485804293671	0.26574050230831
0.382591181941611	0.33872830534954
0.456535648948166	0.409477979181642
0.527290508494115	0.480788280106987
0.59505208995459	0.554071116523499
0.659490698310698	0.628944719263513
0.720000414139479	0.703493878246301
0.776174121135837	0.77501849781896
0.828224924154986	0.84095814351061
0.877113288301591	0.89962477642826
0.924286813607458	0.950489926370404
0.971122559682162	0.994081408486356
1.01833728462281	1.03166164914501
1.0657045408601	1.06484607681617
1.11226834669943	1.09536483575304
1.15698696976246	1.12516028446463
1.19960549343999	1.15681614143013
1.24152320584085	1.19404051987818
1.28630521867326	1.24170100250635
1.3393512028664	1.30497798057957
1.40630642034009	1.38754934674383
1.49015612681862	1.49147338425798
1.58752125436246	1.60338394507356
1.68536978516489	1.70833867033216
1.75979407766364	1.78147428499891
1.77828632812985	1.77284578066177
1.69464577382948	1.60976932181526
1.4651342676811	1.31449310490067
1.12186704481374	0.919236295947626
0.696959340356457	0.456218060985787
0.222526389438287	-0.0423424339552031
-0.26931657281172	-0.544226022845697
-0.746454311264516	-1.01721353965605
-1.17677159079106	-1.42908581835661
-1.52815317626229	-1.74762369291773
-1.76848383254918	-1.94060799730976
-1.86564832452267	-1.99232750772506
-1.85649619031937	-1.95130781191953
-1.78807643581955	-1.85486793721778
-1.68949292394312	-1.72995111807506
-1.58764288664938	-1.60328798335849
-1.49911797957267	-1.49940552028807
-1.43067018072451	-1.42384386073705
-1.38016157148417	-1.37215128201467
-1.33876625132577	-1.33253813111657
-1.29443340314525	-1.28906744032764
-1.23571520667312	-1.22655105376546
-1.15240163805357	-1.12589387761821
-1.04371974988333	-0.997020358704522
-0.920676135290335	-0.852020831184848
-0.792765025050659	-0.70298562921963
-0.669480649940365	-0.562005086969314
-0.560317240735517	-0.441169538594346
-0.476238997380865	-0.35400452698579
-0.42546723997134	-0.310192975192489
-0.407056463880755	-0.307529838622402
-0.415995762493192	-0.338291433312851
-0.443773881339588	-0.390561736679763
-0.480223801316864	-0.450721333899125
-0.515301470115164	-0.505869586981131
-0.540477238322765	-0.545750171588596
-0.549581233479927	-0.563881107514207
-0.539119112301198	-0.557814222470789
-0.508186630360354	-0.528580910903809
-0.458106832792796	-0.479495962182404
-0.391853126602371	-0.414750585733359
-0.313290250081812	-0.338359592686714
-0.226391631183995	-0.253764708309667
-0.134716863637137	-0.163999344588683
-0.0412695919376322	-0.0720771802193279
0.0514371463997236	0.0188278479915782
0.141348976468332	0.105787749505802
0.226932653170312	0.187019617561021
0.307275578145891	0.26263204630678
0.382192979086175	0.334636436630653
0.45229023847982	0.406117843038756
0.51886528740752	0.47986586534078
0.583571598112297	0.557068737641484
0.647920357121966	0.636718475280299
0.712809116697613	0.715999443571545
0.778246832605829	0.791402311869481
0.84337989067134	0.860047019462004
0.90681575602623	0.92070059088573
0.967119587768094	0.974081619870196
1.02331352284773	1.02237245544816
1.0752061051097	1.06824518781483
1.12339985469167	1.11385221392426
1.16897511299409	1.1601765178168
1.21305135217288	1.20699127620264
1.25645451025973	1.25343297135853
1.29965651636073	1.29889398511205
1.34308676556232	1.34381039177982
1.38774997019241	1.39005133068372
1.43585728025114	1.44086019406042
1.49097687870167	1.50032826514093
1.55716286879887	1.57213309959356
1.6367727428141	1.6573220055692
1.72723817189426	1.75140659705487
1.81772374222891	1.84146313108547
1.88714170048521	1.90440740970867
1.90512193451702	1.89367555054964
1.81948245990788	1.72777972962757
1.58414366700699	1.42692058329936
1.23147500220415	1.02337549819031
0.793845911889164	0.549421860925743
0.303625842451829	0.0373370581309661
-0.206815759718054	-0.480601523568707
-0.705109448230688	-0.972116497547962
-1.15888577669627	-1.40493047718149
-1.535775298725	-1.74676607584398
-1.80340856792709	-1.96534590691011
-1.92941613791272	-2.04072818954056
-1.939544719084	-2.0157223791431
-1.88602623075072	-1.93002782158579
-1.80134184446537	-1.81749185433396
-1.71168519303657	-1.70595627067252
-1.63393718949673	-1.61457199197517
-1.57526874591601	-1.54813450040739
-1.53450880509461	-1.50357261394552
-1.50439970842294	-1.4717360172969
-1.47422774370983	-1.44016150291119
-1.43263373480444	-1.39569050325023
-1.37032984738558	-1.32706550524412
-1.27460044233349	-1.21681982543923
-1.15529615058977	-1.07598732622598
-1.02139759857292	-0.916302074177898
-0.881885412701429	-0.749498135868509
-0.745740219393786	-0.587309577871342
-0.621942645068485	-0.441470466759922
-0.519473316144016	-0.323714869107776
-0.450970922425335	-0.250108258230669
-0.417910276284255	-0.224086515230797
-0.417244037570497	-0.240746254064267
-0.441089297966587	-0.288027223896338
-0.478281607690908	-0.349475192797991
-0.51663461834575	-0.408100524922273
-0.545280318104235	-0.450097831545522
-0.556433961484599	-0.467230759651349
-0.546234346661192	-0.457328803629947
-0.514619826355675	-0.423162013119899
-0.464384934068705	-0.370422534138318
-0.399777686825264	-0.305625965600011
-0.325180179485519	-0.23453377843113
-0.244311971528053	-0.161286064768207
-0.160045764207943	-0.0881814712682129
-0.0745983982784939	-0.0159767347263859
0.0102339237030806	0.055473120956637
0.0929995363231538	0.126558827576509
0.172681383014099	0.197561194526213
0.248865218346488	0.268628054920265
0.321839304822283	0.33987058024499
0.392452617398088	0.411399284766831
0.461715215000481	0.483311965706221
0.530330207072341	0.555616086496146
0.598370409997534	0.627948411733876
0.66522139535529	0.699216259358876
0.729807084850705	0.767559595234509
0.790985026353559	0.830793172643351
0.847961420285856	0.887085168876122
0.900599136836609	0.935530015346823
0.949507122323839	0.976452873690897
0.995896023862381	1.01147515379551
1.04126791717615	1.043371880459
1.08701477280714	1.07558270669913
1.13401802763776	1.11127460619125
1.18237079247199	1.15220597267164
1.23136176984136	1.19799015945683
1.27982523303574	1.24631003398956
1.32682565916391	1.29414976576264
1.37249757875703	1.3396122949453
1.41878523804722	1.38366650820561
1.46973668082034	1.43105499813669
1.53088779050843	1.48952774332564
1.60729189003588	1.56685995382998
1.70258779651568	1.67005223865309
1.80434643840168	1.78397211154024
1.89728721472267	1.88651865601798
1.95486926149959	1.95270802755682
1.93598838104409	1.93337444134575
1.76866379764806	1.75431928036965
1.46606567977103	1.43152949388105
1.06163860019388	1.00186129279847
0.5888271316975	0.502170888040444
0.0810758470627779	-0.0306855094744931
-0.428170680929397	-0.559851688827812
-0.905467879498135	-1.04847143910098
-1.31737117586255	-1.45968854937547
-1.63043599724175	-1.75664680873275
-1.81121777085485	-1.90249000625429
-1.84700477442925	-1.91984824519128
-1.80479057927915	-1.86372717790511
-1.71969926974663	-1.76696031661879
-1.62050241632582	-1.65491195845411
-1.52720092003155	-1.54712907441
-1.44991468719925	-1.45289284209389
-1.38987716443697	-1.37515452234718
-1.34168052050459	-1.31122656868346
-1.29612762120894	-1.25434062058519
-1.24317663243754	-1.19529752208356
-1.17457346476477	-1.12458679366726
-1.07976738630858	-1.03159062161079
-0.967630762774773	-0.913622059065918
-0.846416007773125	-0.782391840087171
-0.724375534913401	-0.64809586644076
-0.609761757805367	-0.520930039892888
-0.510827090058793	-0.411090262209758
-0.439366600261721	-0.332900383492449
-0.401353031218319	-0.296317180863142
-0.397079790024536	-0.302632818357754
-0.421925353582644	-0.346515612596855
-0.467178131502057	-0.417220845376463
-0.521529797333979	-0.500664431086428
-0.572989241698195	-0.58183647181983
-0.610893573554733	-0.647105210853731
-0.627591335247521	-0.686177796049695
-0.619406628312207	-0.693504206368708
-0.586680659909838	-0.668839091176203
-0.532955588056913	-0.61669418180747
-0.463667388066528	-0.544720106872373
-0.384812852981884	-0.461523689439125
-0.301867208071604	-0.374635600777313
-0.219048134273316	-0.289182708128665
-0.138956067480086	-0.20746548663159
-0.0625574166537089	-0.129311828205933
0.0105605838057159	-0.0529258393403814
0.0817167376323215	0.0240519840681753
0.152519284864631	0.103520779032074
0.224238585191858	0.186133091662911
0.297337071562023	0.270942502982797
0.371313159876184	0.355645597575859
0.444908115104535	0.437355381501616
0.516550890557058	0.513590058551756
0.584830980697343	0.583048225988899
0.648829292983692	0.645818373430687
0.708229378656678	0.702965121131955
0.763228894325799	0.755754419897601
0.814350673356445	0.804942458914483
0.862280261652805	0.850532190280645
0.907770865324015	0.892187665586732
0.951583163136063	0.930097052105919
0.994463153481368	0.965708992896134
1.0371681188091	1.00171754940653
1.0805395032488	1.04116744569423
1.12567746954569	1.0863686761131
1.17424507380137	1.13856811781079
1.22874910929746	1.19857841390808
1.29242301757395	1.26749048510445
1.36820654153439	1.34631775258399
1.45652954716557	1.43409805362467
1.55224885867363	1.52490071364963
1.64184629512625	1.60500271134497
1.70242268581567	1.651876382026
1.69293267151551	1.63351226540074
1.54653701129851	1.48199680914636
1.28100330958842	1.20774937097364
0.924774298966716	0.840804880624543
0.506292712014879	0.411198267841038
0.0540012813143829	-0.051035537634919
-0.403657260553295	-0.515861606061364
-0.838240181006677	-0.953245007696336
-1.22130474746429	-1.33315081279787
-1.52440822734465	-1.62554409162401
-1.71910788806629	-1.8003899144328
-1.78750609432056	-1.8439451621026
-1.77044778440829	-1.8043605342443
-1.70122980222148	-1.71553463165405
-1.6084646543299	-1.60141946375201
-1.51415193220335	-1.48462411962081
-1.43120437047128	-1.3856208096983
-1.36337979916807	-1.30795943583628
-1.30702143275057	-1.24733819895702
-1.2538504102965	-1.19380179223455
-1.19411625029464	-1.13440277294037
-1.11952401380267	-1.05711479327996
-1.01937756147903	-0.946689632094772
-0.902476964228	-0.813508619500862
-0.776963236362236	-0.668904541922374
-0.650977392194406	-0.524210185783451
-0.532660446037174	-0.390758337508234
-0.430153412203207	-0.279881783520867
-0.355378781876112	-0.20661630130281
-0.313361945149231	-0.175301517941901
-0.303695629374922	-0.18257202985339
-0.321389685150451	-0.219314092556928
-0.358003950113893	-0.27330560019365
-0.403191020900876	-0.332102955170506
-0.446417408298498	-0.385334722019701
-0.478664306477763	-0.425830535388788
-0.493766651984231	-0.449621483699974
-0.489040566283697	-0.455299334647752
-0.465061014983341	-0.443184934500953
-0.424688702780887	-0.414529943819975
-0.371714606487418	-0.370911712215131
-0.309668310173475	-0.314009231660726
-0.241182677879814	-0.245810204968156
-0.167973227869025	-0.169007446858043
-0.091242015866103	-0.0870911691129543
-0.0121755142684934	-0.00378669671573493
0.0678060794223311	0.0779114955471434
0.147143759825778	0.156429433649158
0.22441819983656	0.231568434410506
0.298609567122825	0.303892071206289
0.36924770198825	0.374118901300429
0.436500634704526	0.442929437071324
0.501204936536796	0.511095278414355
0.564696499005119	0.579551530942053
0.628319495825908	0.649162139280582
0.692746291517749	0.720226154941819
0.757467635284631	0.791986195159439
0.820765831744415	0.862429834466672
0.880268290239875	0.928608725609138
0.933884779866313	0.987537091229657
0.980700794062089	1.03735983195872
1.02144204480359	1.07820099524456
1.05835404199157	1.11227963274029
1.09456437606776	1.14329384993572
1.13314080308991	1.17534787581432
1.1761223517407	1.2117780762494
1.22386558283365	1.25423875961928
1.27503775658515	1.30237634381986
1.32738391152311	1.35426045956309
1.37906325215261	1.40745320470242
1.43007619927188	1.46047227723341
1.48314753311882	1.51420669937996
1.54340546393465	1.57241726495979
1.61647185643726	1.6404448116902
1.70597892678073	1.72191740545691
1.80739899365239	1.81418488433733
1.90278345651495	1.90406631959169
1.97169650171348	1.9659740394403
1.96345086992507	1.95269499517864
1.80404421846677	1.78254805879081
1.51421526950848	1.47415840230167
1.12420856631105	1.06081738183628
0.664268652135339	0.575816353519706
0.1646400702422	0.0524466734770186
-0.344432636107514	-0.476000302166722
-0.83270492365295	-0.976233217286451
-1.26993224913326	-1.4149607157571
-1.62587006928758	-1.75889144145361
-1.87027384085506	-1.97473403825092
-1.97289902057486	-2.0434586799372
-1.96877381261317	-2.01887790531849
-1.9071737571823	-1.94118342158939
-1.81942997932278	-1.84370414661138
-1.73002664545992	-1.75048897986276
-1.65415142726275	-1.67414315356153
-1.59748445948195	-1.61672561354615
-1.5575564044958	-1.57258556029396
-1.52610284449107	-1.53186262937872
-1.49198881226561	-1.48371077443678
-1.44430359187617	-1.41891885661682
-1.37514004041472	-1.32931061920483
-1.2767815735187	-1.21552039383734
-1.15957262647053	-1.08800043567717
-1.03251902978372	-0.955368643512255
-0.904626613971779	-0.826242916130539
-0.78490120954821	-0.709241152319962
-0.682348647026522	-0.614432358854978
-0.608626959147992	-0.549951842390358
-0.566144111415041	-0.516849576926956
-0.554177892925779	-0.51393122251893
-0.568317029443254	-0.537441471816542
