# Supplementary material for: A multiwavelength photoplethysmography dataset with blood pressure and heart rate reference measurements
Source: Data Brief. 2025 Nov 14;63:112284. doi: 10.1016/j.dib.2025.112284 (PMC12682042; doi:10.1016/j.dib.2025.112284)
Supplement: Supplementary file 1 [file mmc1.zip › ppg_csv/ppg_subject_125.csv]

IR_PPG	Red_PPG
-2.1986699204027	-2.23836962952943
-1.98020288409637	-1.99991603792347
-1.76095752286698	-1.76360309057654
-1.57031831363756	-1.56082812959666
-1.435835229665	-1.42006079103942
-1.33630232270505	-1.31388984806203
-1.25319295002993	-1.22395643158702
-1.17672047817202	-1.14302906639053
-1.09866095010829	-1.06527574576218
-1.01288638285354	-0.985845610965409
-0.915529531974401	-0.900402292649968
-0.805270430960886	-0.805056635829442
-0.683798637672827	-0.697073205780095
-0.556085403570083	-0.57636767988061
-0.4300471775684	-0.446981281457553
-0.315412705365633	-0.317396887413296
-0.221970662918214	-0.199184153250559
-0.157595066500082	-0.104315106911783
-0.12642729126251	-0.0419303575847413
-0.127584895070223	-0.0154775506174665
-0.154807549412651	-0.0211603053880995
-0.19735919511682	-0.0483979656501128
-0.242133893211839	-0.0823140563572277
-0.276381848179835	-0.107422089394032
-0.290149856022494	-0.111319523962806
-0.277683322144128	-0.0872570697433849
-0.237554600387817	-0.0347610743572768
-0.171772161843245	0.0417489379184305
-0.0843738515085014	0.135518502715304
0.0199589545541351	0.239984947312705
0.136864934752074	0.350367966651024
0.262721028954506	0.464086738060157
0.394652445870242	0.580309714306592
0.530354744284657	0.69914570543833
0.66787705904303	0.820954911429505
0.805418338571103	0.945933932113126
0.941128308750476	1.07369319304276
1.07295266040584	1.20265183934462
1.19864004072617	1.32968818178851
1.31605647622227	1.45072188911575
1.42398067411511	1.56240530662552
1.52342157326537	1.66440241147551
1.61905730777868	1.76118825446172
1.71986763480966	1.86220206534816
1.84680395050315	1.98719479521958
2.02257972332213	2.15378711288311
2.22149204223176	2.33828841335231
2.41685113111145	2.51669208422447
2.58196721384061	2.66499151309688
2.69015051429864	2.75896890397188
2.68229022987112	2.62902275413513
2.42644026048502	2.27408530412589
1.96821844738756	1.74650805319569
1.36342805215238	1.09864250059602
0.66787233635311	0.382840145578415
-0.0626454384365945	-0.348547512605617
-0.772322010643098	-1.04316897470456
-1.40535411869276	-1.64867274146689
-1.90593850101194	-2.11270731364111
-2.21827189602699	-2.38292119197569
-2.31057118910514	-2.43768883718573
-2.26722067867759	-2.38056590606971
-2.14395552003048	-2.23216161945284
-1.96426093920421	-2.02692273743191
-1.7596658940182	-1.7992960201037
-1.56169934229186	-1.58372822756498
-1.4018902418446	-1.41466611991255
-1.29286330123023	-1.30317623462583
-1.2123809121355	-1.2217091375466
-1.15254743268604	-1.16050095591363
-1.10401732116852	-1.10929096560214
-1.05705091577271	-1.05865684585387
-1.00252913655069	-1.00068183541432
-0.93323150031493	-0.929432115627456
-0.845253642902431	-0.841500409712432
-0.739077518646288	-0.736561467566425
-0.619802757530972	-0.617723011323069
-0.496373905110663	-0.49146749941854
-0.379987650265611	-0.367003060986608
-0.282033889440622	-0.254962965551885
-0.211963546348035	-0.165639049175327
-0.175418977534043	-0.107047476637076
-0.172873783456652	-0.0830681107816889
-0.199051194225813	-0.0919495748337293
-0.243471693468727	-0.125742550970726
-0.292343517922226	-0.171263084011457
-0.331463753012838	-0.212636350010941
-0.349210351324757	-0.234778323337909
-0.338639692873515	-0.226776905933937
-0.29814013693751	-0.184129199929854
-0.230676731731747	-0.10924764333694
-0.142141697626741	-0.0102886886522611
-0.0395196102498877	0.101296122677696
0.0705918833616222	0.213878880832147
0.182916301123968	0.318590529670985
0.293951993886693	0.411226120531782
0.402080842205361	0.492599469668433
0.507418448859994	0.567366641429812
0.611363731830675	0.641878091325771
0.715790357218155	0.721841152130602
0.822019851159008	0.810410014892981
0.929909784021101	0.907130471854497
1.03743044945841	1.00807069920238
1.14102679949762	1.10724907996016
1.23687520595535	1.19901436879229
1.32281613021522	1.28066452547314
1.40029743809064	1.35441757226638
1.47535839204885	1.42783051359529
1.55774331105538	1.51202490894305
1.65761836905535	1.61759389093698
1.78016551820458	1.75372356877059
1.91943706250256	1.90211864231401
2.05378520932739	2.03571801038306
2.14545311108999	2.12316361812434
2.13181762174634	2.09969526178582
1.92092845684047	1.86769817326523
1.54305542942165	1.45342029585964
1.04401276807379	0.908739507449709
0.46961470138079	0.285533685916066
-0.134324542073436	-0.364319290860649
-0.72199073370498	-0.988941544999799
-1.24756964492993	-1.53645519862074
-1.66524704716438	-1.95498237384285
-1.92920871182443	-2.19264519278548
-2.01209267047776	-2.2297582960604
-1.96710974124912	-2.17346241224964
-1.84646807042802	-2.03110968885755
-1.68340805605786	-1.84250251794449
-1.5086920240074	-1.6474432915708
-1.35308230014539	-1.4857344017968
-1.23402121643914	-1.36946271759767
-1.14615326260777	-1.27893209707687
-1.08359656859259	-1.20481791138938
-1.03728827343832	-1.13781671612234
-0.997402283166521	-1.07081598972322
-0.954882020574396	-0.999521091210415
-0.902438396541213	-0.922201004732802
-0.835375060319259	-0.838989571399102
-0.75234808174843	-0.751153738986131
-0.655838335742165	-0.660723857135442
-0.551993587208493	-0.57053918108318
-0.449699356973846	-0.484425824612158
-0.358998877087203	-0.407069285536408
-0.289104856891716	-0.3432996018879
-0.246366929191824	-0.296957901845832
-0.232683843902517	-0.269758321531287
-0.244830385798191	-0.260485961837811
-0.274979415125473	-0.26480432774092
-0.312358851631948	-0.275895499042671
-0.345592182773507	-0.285857137020071
-0.364983102198779	-0.287340271850417
-0.364039326836933	-0.27477781755325
-0.339945527543114	-0.244893640441554
-0.293133577961814	-0.196654483178082
-0.226312872756659	-0.131067545370769
-0.143380320688248	-0.0509547929245537
-0.0485413195710399	0.0395345011059969
0.0542539567376587	0.135779588470194
0.161640733959681	0.23368213211735
0.271018930405059	0.33052053817915
0.380564099755397	0.425449293567622
0.489041955265624	0.519406358591483
0.595518116213012	0.61434113320525
0.699143595750303	0.712069680198208
0.799109117991871	0.813265274822349
0.894659143849251	0.916887893871022
0.984991028456577	1.02008784353215
1.0690849224001	1.11865972273015
1.14578198151194	1.20821236759038
1.21445108782608	1.28597379809955
1.27626694886069	1.35274202152954
1.33557532334705	1.41425511663494
1.40036975856461	1.48108503690836
1.48089922546407	1.56615553452672
1.58594594524083	1.68291543550928
1.71722088111295	1.83262163859227
1.86347256630375	1.98663599618612
1.99684641927666	2.11514633789167
2.07415251698266	2.18284182558968
2.04551565217694	2.06683519514429
1.82181208195543	1.75165643877123
1.42336610646034	1.28656725891519
0.90126763694171	0.720829358020841
0.306606584649549	0.103704438532849
-0.309527139166118	-0.515545797104108
-0.896043623255267	-1.08765964644535
-1.40185295636788	-1.56337540704622
-1.77586522725392	-1.89343137646202
-1.96699052466338	-2.02856585224809
-1.99079728222689	-2.02121421879783
-1.90556796040535	-1.91950849893558
-1.75842598078026	-1.75040674692118
-1.57830689463675	-1.54971037601733
-1.3955534430836	-1.35322079948676
-1.24050836722961	-1.19673943059218
-1.13107525819046	-1.09302377731537
-1.05741042093666	-1.02216921863476
-1.01188281496805	-0.974673819238
-0.983288623454009	-0.9396900588353
-0.95951562939662	-0.907226476411214
-0.929675422716159	-0.869280647308301
-0.88569204659978	-0.820331234188332
-0.823366612264593	-0.757610367048552
-0.742857791509472	-0.681288136123315
-0.648519480264832	-0.594461219658603
-0.548101870329491	-0.502726542114339
-0.451334392383751	-0.413228456405002
-0.367988142171473	-0.333346143087178
-0.305802252544002	-0.269371777806686
-0.268857893539513	-0.225396562169344
-0.256838931879512	-0.202452334692999
-0.265254689782316	-0.198072332958819
-0.286408986722434	-0.206554737813272
-0.310866898754459	-0.219985298882748
-0.329199284250113	-0.229781484782282
-0.333667800493068	-0.228463031458011
-0.319406370969697	-0.211210342626879
-0.284793319184956	-0.176591795858094
-0.231042895281472	-0.126184513523107
-0.161276983458464	-0.0634137278546305
-0.0793992132562455	0.00783173991328442
0.0109044050092462	0.0844049194936647
0.106787675622785	0.164588839755407
0.206431422709279	0.248058690256402
0.308900556719203	0.335305735614117
0.413826715786919	0.426884463813947
0.521060646265165	0.522827908642051
0.630350635522605	0.622478424296463
0.741085834947455	0.724728804803318
0.852187128308917	0.828392671508656
0.962156241478613	0.93237893997107
1.069204155696	1.03556313155726
1.17140093931172	1.1364698465218
1.26688523384658	1.23304871907964
1.35428304365335	1.32291986118469
1.43347310705896	1.40441559134705
1.50659910297406	1.47834312102557
1.57886046551085	1.54966807092567
1.65831797989541	1.62777964244481
1.75395314834376	1.72412371110877
1.87165175144343	1.85555387623928
2.00867262956822	2.0060564181087
2.14829439141278	2.15116374134175
2.25722614014929	2.2668162460542
2.2884533498675	2.26782858256278
2.16815055697384	2.04433186831079
1.84075308394707	1.64282892146873
1.35652728926848	1.11078807072728
0.765739531419395	0.495677644777121
0.118656168881101	-0.155034027691051
-0.534456439865093	-0.793878617986551
-1.14333193633789	-1.37338779741869
-1.65770396205597	-1.84609323729679
-2.02730615853805	-2.16452660893015
-2.20187216730281	-2.28121958362809
-2.21091465187456	-2.2604713887652
-2.11822959390047	-2.15163879068859
-1.97030058067644	-1.98008665574582
-1.8009977842388	-1.78608838477824
-1.64549451286567	-1.60991737862721
-1.52434500442208	-1.487046174978
-1.43726920049046	-1.40581385653176
-1.37929067680417	-1.35295034644579
-1.34053428861851	-1.31692708204978
-1.30931427525137	-1.2863038258611
-1.27447510991549	-1.25165336398308
-1.22712170897125	-1.206212724378
-1.16183477816586	-1.1458696157483
-1.0773457552869	-1.06901721291365
-0.976565729066067	-0.976511110948273
-0.865917121043369	-0.871770868286115
-0.754091417203267	-0.760810909143308
-0.650486992845886	-0.651783375107294
-0.563580077801504	-0.553845334587129
-0.499463936794548	-0.475527264928291
-0.46083292709588	-0.422985943448932
-0.446620989139122	-0.398580804211911
-0.452247639152183	-0.40005176219239
-0.470302868290557	-0.420483150681453
-0.491652711971286	-0.449276011262678
-0.506946251944649	-0.474134094309905
-0.508240410791129	-0.483661711396527
-0.490304819743181	-0.469885261488173
-0.451296704253117	-0.429926100296748
-0.392685550807427	-0.366220027912306
-0.318427705149373	-0.285176700132542
-0.233580914003863	-0.194835212061738
-0.142834439569982	-0.102492447335446
-0.0495016124340673	-0.0131123434334321
0.0447786475676123	0.0712456781149781
0.139733785981581	0.151144708123778
0.235823541810525	0.228919023278794
0.333610396608144	0.307631355508421
0.43336020210941	0.390216106693666
0.534922858157659	0.478901835333637
0.637817778724471	0.574750882676756
0.741372700118979	0.67728360590989
0.844750121094256	0.784466329484584
0.946836138931672	0.893276534732406
1.04619768324117	1.00061960426719
1.14128233932562	1.10412477050713
1.23076176395526	1.20241245161725
1.31377806938411	1.29473635583917
1.38988372541263	1.38025711072521
1.45865706432274	1.45735937648497
1.51928623917414	1.52351357508748
1.57060006234134	1.57608675846522
1.61190621763014	1.61406084621465
1.64453359032872	1.64008526168421
1.67342728622308	1.66191380609326
1.70780344743345	1.69214414830228
1.75980173638834	1.74541314776847
1.8404705057879	1.83299132237292
1.95347864850371	1.9567317970022
2.08834463813434	2.10024953427281
2.21602827110578	2.22578999377372
2.28986734418701	2.28545832346591
2.17643069495974	2.16144758781479
1.86668754469773	1.82415076643366
1.40648808953067	1.32567093768083
0.841682525588275	0.718111179914631
0.218121049000237	0.0535745714933795
-0.418346144103742	-0.615835809224601
-1.02186885759396	-1.23801688388099
-1.54659689534072	-1.76086557411746
-1.94668006121433	-2.13227880157569
-2.17626815908507	-2.30015348789737
-2.21779620480109	-2.29869276925139
-2.14869017934386	-2.20238847894155
-2.01140956049339	-2.03935178909579
-1.83907852891288	-1.84842713071731
-1.66873153349375	-1.66845893480927
-1.53345452637975	-1.53433846790674
-1.43576389410508	-1.44265421691477
-1.37176472989414	-1.38453515058919
-1.33371732149698	-1.34982287518178
-1.31120756188063	-1.32675134095783
-1.29342109460859	-1.30414424742508
-1.27055535422573	-1.27279467040074
-1.23461799885585	-1.22630404655821
-1.18007971037801	-1.16152979876061
-1.10466311324224	-1.07866827699335
-1.01005235013205	-0.980935387761993
-0.902021324734625	-0.873790661023119
-0.789649496440674	-0.76382993057555
-0.683693740412879	-0.657717222971577
-0.594476600015437	-0.561429969562577
-0.529761819215633	-0.479827744575201
-0.49312742251802	-0.416395849811572
-0.483256446774136	-0.372899617280922
-0.494285809496031	-0.348813609987875
-0.517099809915156	-0.340773579944112
-0.541260711689025	-0.34255913080433
-0.557087614206898	-0.345975081910545
-0.557331031078997	-0.342515096577124
-0.538038983224328	-0.32523722669218
-0.498516814440663	-0.290208468115927
-0.440542380560922	-0.237114125231738
-0.367188934837435	-0.168839309146129
-0.28171039908829	-0.0901282397567732
-0.186856630515464	-0.00583392812950149
-0.0847413084611367	0.0805519897937141
0.0229025895354768	0.167595055479361
0.134417234324899	0.255685181749627
0.248118037677819	0.346083679901647
0.362358807366187	0.439766806714219
0.475558585650685	0.536587328939676
0.58613355403547	0.635039315118968
0.692496721284026	0.732684498648729
0.793275255011375	0.827028202771482
0.887671432241781	0.916370466474983
0.975708183581571	1.00021404128285
1.05815052730988	1.07910951699809
1.1360603731836	1.15410302951351
1.21010832773177	1.22601973147127
1.27994872278665	1.29481321098476
1.34405332250595	1.35927703787215
1.40028559783492	1.41737701844188
1.44715347454776	1.46731701778962
1.48532199817828	1.509145660268
1.51881808521653	1.54621057127733
1.55536703623719	1.58557375663412
1.60532488183635	1.6368377450877
1.6787875250666	1.70927284555678
1.78092057671916	1.80742629968536
1.90643464642478	1.92579169728688
2.03511591470107	2.04399534317862
2.13079562387615	2.12504273991704
2.12384684030099	2.10672441199112
1.91860567855432	1.88729108331085
1.55008635089258	1.49438566904962
1.06207633122703	0.975967727224087
0.498363093468907	0.379996815850912
-0.0972658884705312	-0.245567507053245
-0.681023140680039	-0.852765683471721
-1.20912118924837	-1.39363815538786
-1.63777256026427	-1.82022536478499
-1.92318977981651	-2.08456775364646
-2.03411668197281	-2.16005373909389
-2.00990962360335	-2.11618529179897
-1.90542640695881	-1.99661426272924
-1.75180035299101	-1.82949577521645
-1.58305475938926	-1.65078479060091
-1.43321292384285	-1.49643627022294
-1.31964178476281	-1.3806075006614
-1.23646951987175	-1.29138330818216
-1.17740846278013	-1.22171969408843
-1.13366656886796	-1.16384244150701
-1.09676458499053	-1.11161432877956
-1.05978970499059	-1.0610890918997
-1.01746711943322	-1.00979564312314
-0.965867268538215	-0.955737934734755
-0.902506159743634	-0.89697665010455
-0.827019880737326	-0.832056715311373
-0.741961173782862	-0.760950130521576
-0.653021418445038	-0.685892723531065
-0.568241352930878	-0.6115981140365
-0.496344462736345	-0.544630976437346
-0.444765690146579	-0.492030238768472
-0.417974085472875	-0.459512206480351
-0.416447797626518	-0.449724164317365
-0.436410466123446	-0.460992325080081
-0.470363435771009	-0.486935611935278
-0.508395676706781	-0.517325093862971
-0.540020493821862	-0.540267984441162
-0.556040821915034	-0.545101054392338
-0.549956097051811	-0.524982349052926
-0.518685808344558	-0.478364266237457
-0.462636408617111	-0.408930614533292
-0.385234596824803	-0.324029695080308
-0.292033948782197	-0.232082100610656
-0.189499196127743	-0.139881032827381
-0.0836566269157359	-0.0508096841727333
0.0210924625538793	0.0355059388193761
0.122676717939535	0.122194986545372
0.221370307671937	0.213244718829611
0.31911388850056	0.311448718860143
0.418350342538778	0.417010319477908
0.520758190603734	0.527366505978384
0.626375889994029	0.638238650449673
0.733520016889899	0.745257845495537
0.839507470136937	0.845349215106324
0.941746087816827	0.937470420664229
1.03857394033562	1.02265321027539
1.12945473450721	1.10336241299467
1.21456517405515	1.18228066145759
1.29406157038267	1.26087283153261
1.36739469304949	1.33830519644512
1.43305092515176	1.41134581324625
1.48897148535025	1.47560896399892
1.53369871911643	1.52798198805379
1.56803877719744	1.56938009638747
1.59667014579687	1.60643962349832
1.62876580130392	1.65092656848085
1.67657636811485	1.71646373337761
1.75132887475833	1.81301413892036
1.85679986081428	1.94020944318869
1.98234330642549	2.08138030124568
2.09840739013022	2.20079902416054
2.15774222365649	2.24667408102554
2.03917697067288	2.12006857814505
1.7161461683715	1.77591470428007
1.23764725172652	1.2677064115954
0.652677655712129	0.648937652255792
0.0102348153025076	-0.0268976215739664
-0.640683834528164	-0.706305457729106
-1.25108085880571	-1.33579190404485
-1.77195882255594	-1.86186300835643
-2.15432029080469	-2.23102481849907
-2.34916782857777	-2.38978338230799
-2.37172409045196	-2.38747143758022
-2.29782407666349	-2.28654401381103
-2.14364464273097	-2.1182685960962
-1.94799140249703	-1.91768458946897
-1.74966996980433	-1.7198313989626
-1.58748595849549	-1.55974842961035
-1.47678129899629	-1.44905256835919
-1.39980364478854	-1.36841251639089
-1.34686263701946	-1.30827180769941
-1.30571849144676	-1.25793674792182
-1.26451377794211	-1.20792225118986
-1.21395548712909	-1.15136617054154
-1.14865714349953	-1.08455849973321
-1.06763162663161	-1.00676898281802
-0.974025666031905	-0.919729461212162
-0.874307323811136	-0.827138209240097
-0.777105221986328	-0.734313712877374
-0.691755069157276	-0.647847678432305
-0.626613343846477	-0.575026885327576
-0.587385713287218	-0.522823878425091
-0.575882553592611	-0.496471436484513
-0.589584199195345	-0.497958162971543
-0.622203766245355	-0.524935522812689
-0.665118410279073	-0.570529168236968
-0.709189077712407	-0.624376597489302
-0.746331947158736	-0.674729658040987
-0.770401116252754	-0.710934564885875
-0.777360249289921	-0.725399809066226
-0.765049156293897	-0.714536619151291
-0.732873189933553	-0.678760041132228
-0.681585252584948	-0.621833582633186
-0.613151184388245	-0.549722546565096
-0.530546330289774	-0.469059950313349
-0.437301373045703	-0.385534856485735
-0.336810171056848	-0.302702797918049
-0.231722294903296	-0.221492721326553
-0.123760593643562	-0.140433468567073
-0.0139823845624916	-0.0565598212066189
0.0967895852287154	0.0332369217322463
0.207646243880948	0.130824646585769
0.317447390819743	0.235865492441292
0.424787082007212	0.345690582189625
0.528070336969703	0.456118047431488
0.62577170517335	0.562876556117739
0.71683371827736	0.663021473643383
0.800987950852473	0.755659363968472
0.878775278808873	0.841601803761914
0.951216859593791	0.922249148106975
1.01931669672122	0.998528160374563
1.08369369885749	1.0705397464477
1.14453243402258	1.13795971316571
1.20183844239635	1.20070114569038
1.25583811989008	1.25926458455181
1.30725536542792	1.3145462538217
1.35726551032486	1.36734756070932
1.40716738088856	1.41804805428195
1.45793113010803	1.46660562761231
1.50975764569065	1.51267800800539
1.56177241677826	1.5556988669945
1.61202923085425	1.59494721079046
1.65799229892266	1.6297554149787
1.69754010110401	1.66004837085414
1.73040174456669	1.68735678406694
1.75973181302798	1.71616440732715
1.79319608534098	1.75488512103667
1.84261407136602	1.81531079909906
1.92118998518782	1.91596133391428
2.04147194334003	2.06912865117521
2.20259748397505	2.24426373213219
2.36834327317094	2.40948961125609
2.50042149140046	2.53292932301782
2.55711031032956	2.53652864549264
2.41903165376598	2.28500520099328
2.04325670085155	1.83304774662128
1.48747697675077	1.23396699676977
0.809384006628092	0.54107366583185
0.0666693156480019	-0.192321531799355
-0.682975571025026	-0.912907881730732
-1.38185912822652	-1.56737466956917
-1.97228983079199	-2.10241118092155
-2.39657615355698	-2.46470670139477
-2.59702657135699	-2.6009505165957
-2.60701120113763	-2.58793058347106
-2.51740362533793	-2.48345252793367
-2.3518618009362	-2.31010411043241
-2.14735712765256	-2.10504118513091
-1.94086100520712	-1.90541960619283
-1.76934483331999	-1.74839522778182
-1.64798046519622	-1.64464583168552
-1.55897787284353	-1.56230746718743
-1.49386096630926	-1.49053071500049
-1.44271206265953	-1.42112987503029
-1.39646638566645	-1.35023307821842
-1.34810463735109	-1.27772689642007
-1.29301325687066	-1.20538453777409
-1.22894273808058	-1.13496097136104
-1.15597952506113	-1.06731882509452
-1.07662488483597	-1.00278954225331
-0.995673525423212	-0.942044539357453
-0.919549751441157	-0.886656540456923
-0.85507712160218	-0.839118905202847
-0.807965748269783	-0.802425545516793
-0.781452284173088	-0.779254560221601
-0.775519554358879	-0.770932609789776
-0.786874534709881	-0.77661013575558
-0.809547879939956	-0.792973903435749
-0.835894662337216	-0.814523263009329
-0.857831219542094	-0.834291543939377
-0.868131012890677	-0.84490826771988
-0.861564627739889	-0.839961460381637
-0.835621483540075	-0.815520760066184
-0.790557684801475	-0.771271088064492
-0.728665133990017	-0.710426856273868
-0.652995693649464	-0.638081652118438
-0.566139715161151	-0.55873837015815
-0.469684493308257	-0.474383677740734
-0.364512161051598	-0.384047873947946
-0.251512648696428	-0.284887193946471
-0.132102454620531	-0.174119754419468
-0.00822355038311046	-0.0508102370956081
0.118064953085954	0.0837617675887542
0.245072879104623	0.225118551541155
0.371781894823913	0.369294145778862
0.497828497393841	0.513137886501308
0.623143228792058	0.653702464838955
0.747406933729588	0.789112050480963
0.869622352175625	0.917538179899265
0.988051018313224	1.03701127422086
1.10056831324072	1.14580883035399
1.20528119715803	1.24323980941937
1.30108146923368	1.33021652836792
1.38779177190388	1.40910944683868
1.46582251246682	1.48279911245244
1.53553928489606	1.55330672801471
1.59668536912985	1.62056886383301
1.64825117366036	1.68190934054931
1.68901666297622	1.73277493704396
1.71872317335717	1.76899092555105
1.73959368583837	1.78988938247479
1.75763387343194	1.800947203024
1.78292227963592	1.81456424503976
1.82809762132801	1.84784431188981
1.90454649921907	1.91678952786762
2.01651078369666	2.02943253380726
2.15449340570159	2.17362232301408
2.29051903133343	2.30716325780515
2.37828574848249	2.38744576524842
2.35289290023224	2.26238055948135
2.10648009113435	1.92110093018475
1.66529155487385	1.41448085936557
1.08320946390497	0.793394329030771
0.414115990681899	0.108715321187284
-0.28810669234114	-0.58868218215794
-0.969576412709937	-1.24792419899795
-1.57641099797028	-1.81813674732581
-2.05472827566796	-2.24844584513457
-2.35064607334877	-2.48797751041727
-2.43445227490963	-2.51715631643754
-2.38328929734675	-2.45270753496916
-2.24743975842651	-2.30081959506001
-2.05293396948761	-2.0948124165479
-1.83352927882699	-1.8680059192706
-1.62298303474158	-1.65372002306592
-1.45505258552828	-1.48527464777165
-1.34527555730666	-1.37377273367105
-1.27289614074019	-1.29145672675688
-1.22843370581955	-1.2290748146732
-1.19936291760763	-1.17641408562551
-1.17219840299687	-1.12388824441712
-1.13470318954289	-1.06378878162799
-1.07818619455615	-0.991488835108778
-0.999409769932848	-0.906457034816225
-0.901417362771508	-0.812550720800849
-0.792810325711674	-0.717205964155454
-0.685561887188019	-0.629596661978097
-0.592039730810144	-0.558296903171022
-0.522173497338407	-0.509250422377244
-0.481550783652843	-0.48470199047053
-0.47074156234441	-0.483191416756308
-0.485647441833739	-0.500176687449015
-0.518497344967153	-0.52884190592635
-0.559232156147592	-0.561029413163728
-0.597129310402723	-0.588348931091987
-0.622463274294604	-0.603378570721514
-0.627889768296109	-0.600759111416619
-0.609249871269073	-0.577815484447529
-0.56565218053537	-0.534441248218341
-0.49887201857792	-0.472353004684292
-0.412294394325765	-0.394068023251547
-0.309866774047507	-0.30201214714993
-0.195484217655134	-0.198060866148343
-0.0727802114768805	-0.0836014236140322
0.0550105884679208	0.0400287269843753
0.185295097968374	0.171009497641399
0.316346295063748	0.306744875411228
0.447311157245779	0.444059544726344
0.577955065131729	0.579895643661784
0.708239144759413	0.712204692681913
0.837881308542654	0.840520565346924
0.966035853284211	0.965772607595651
1.09118895712291	1.08934553476978
1.21129427555417	1.21185685701184
1.32406545408034	1.33221898773998
1.42743669013252	1.44758750862162
1.52039142561204	1.55469238148545
1.60423726359223	1.65241342712768
1.68395513819743	1.74447857006887
1.76869791026985	1.84054806354953
1.87028124477129	1.96251050267087
2.01124951589005	2.13160314528756
2.17674865911837	2.32037920581254
2.34379485490864	2.50014413554017
2.48940428371327	2.6422033857648
2.58029148761874	2.71978839389188
2.45097387893059	2.57818677836489
2.09808210753127	2.19292940126664
1.57420775541843	1.62333746682126
0.93194240458976	0.92873217925286
0.22387763704292	0.16843474278554
-0.497394965224416	-0.598233638356585
-1.17928382021458	-1.3119517599494
-1.7691973459299	-1.9133984177688
-2.2145439603727	-2.34325240759068
-2.46273208154531	-2.54219252519091
-2.49666195020441	-2.54957882627172
-2.43589623702075	-2.44706452646384
-2.27835273114091	-2.27158759012735
-2.06116188307161	-2.05398453546669
-1.8214541433196	-1.8250918806863
-1.59635996239158	-1.61574614399065
-1.4230097907943	-1.45678384358416
-1.31351887493919	-1.35683028493741
-1.236833754051	-1.27977544519258
-1.18248917286847	-1.21456613525165
-1.13871216514599	-1.15223660970482
-1.09372293646073	-1.08631455994723
-1.03702649213224	-1.01230830382355
-0.961088401795761	-0.927440586545935
-0.863163402431622	-0.831194298533391
-0.746525746364651	-0.726185048888549
-0.620293450751245	-0.618351010003261
-0.497552402252081	-0.515913268297536
-0.392215349038803	-0.427491460084371
-0.315597290405359	-0.360172104935551
-0.273811032060056	-0.318066704348943
-0.266737922746122	-0.301530884846155
-0.288650450625355	-0.30708923815689
-0.329938671011295	-0.328030124892989
-0.379206283930001	-0.355491334313452
-0.425188389881473	-0.379849431343143
-0.458231812846711	-0.392326211046688
-0.471274439351881	-0.386592492478962
-0.460287693620231	-0.359851242358761
-0.424113864168006	-0.312884685577188
-0.363767850930859	-0.248914498355503
-0.281542482321757	-0.171712025097716
-0.180299828743457	-0.0839149840587536
-0.0631149877999566	0.0136265756021747
0.0667913700396576	0.121412456199485
0.206032476339712	0.240302130808156
0.351093796754709	0.371790202836834
0.498446250999627	0.513273881995959
0.644740239469334	0.660145166786018
0.78709854738905	0.809332343846717
0.923452987470315	0.957763699817764
1.05276183911305	1.10236752133887
1.1749134592999	1.23940444301931
1.29025337901738	1.3669351275875
1.3989042916606	1.48500838226835
1.5002723926399	1.59271631315363
1.59322303598954	1.68874686675322
1.67718040406946	1.77243698816521
1.75390605679063	1.84576333186034
1.82912962744562	1.91529004043465
1.91278892267156	1.99258010957093
2.01676366431132	2.09163541267856
2.16110311027314	2.23547156218241
2.32936762314083	2.40630235406616
2.49245451270972	2.57120352669757
2.62126108877513	2.69725081844445
2.67815461428136	2.70251430451663
2.54175337690889	2.45025360584109
2.17075863741915	1.99707730645051
1.62248385475368	1.39656289986891
0.954242487853979	0.702287879620286
0.223347995661577	-0.032170260771341
-0.512886162882007	-0.753234027781967
-1.19714652883525	-1.40732592788758
-1.77211964325664	-1.94086846756417
-2.18049204720465	-2.30028415328773
-2.36495028173777	-2.43199549153426
-2.36314080436688	-2.41338811307798
-2.25956087306085	-2.29024734502578
-2.08426071993754	-2.09204492469441
-1.87512241725536	-1.86755447558975
-1.67002803727269	-1.66554962121768
-1.50685965224792	-1.529029553629
-1.40405642688475	-1.44210898066324
-1.34143949496496	-1.38746360268967
-1.30886392475329	-1.3514511265086
-1.29339998940651	-1.32190182639756
-1.28114505173302	-1.29004576716167
-1.25856899326178	-1.25029616486039
-1.21411077819523	-1.1989937757944
-1.14031093855198	-1.13342172459813
-1.03599899056635	-1.05185383596423
-0.907398832230144	-0.954600278756856
-0.767072294734299	-0.845239651015865
-0.63068178369896	-0.730927388257165
-0.512910984000062	-0.621283954228522
-0.424253204984025	-0.526238656715698
-0.369557596254911	-0.45369375341093
-0.348167932930601	-0.407780090641001
-0.354966953214377	-0.388022453061039
-0.381726753022352	-0.389455936256542
-0.418462332321566	-0.403704058268413
-0.454708639240975	-0.420808569474841
-0.480754147952652	-0.431294588815653
-0.488804604981296	-0.427904561394762
-0.473884595592089	-0.406571446585182
-0.434209253477993	-0.366483384171067
-0.370906210275589	-0.309407907979553
-0.287229822084748	-0.238602818200586
-0.187540384496007	-0.157652053669683
-0.0762702165505946	-0.0694266755894075
0.0429431768042472	0.0247090953684947
0.167733460301306	0.125200188476019
0.296960628052371	0.233819214114185
0.430246097027366	0.352425062746192
0.567316258095978	0.481445736204108
0.70742235494576	0.618826447446447
0.849054359721985	0.760088175472779
0.989938204586201	0.899643539643267
1.12714083821491	1.03264427610088
1.25721053065073	1.1561777086212
1.37648070690938	1.2692136584805
1.48170009419502	1.37173031085827
1.57102920932063	1.46408492796102
1.64527702624404	1.54745939418491
1.70902163722648	1.62529222294483
1.77097729157379	1.70458877753689
1.84283630251717	1.79553731876988
1.93608568702325	1.9128420421734
2.05692908415311	2.06351637678494
2.20027817972165	2.22255491780514
2.3447060323012	2.36406739442059
2.45095115142907	2.46218861467463
2.44253123853359	2.44419151581651
2.21246582460127	2.19518030167493
1.79904133408721	1.74966549892708
1.25099481466161	1.16243767334894
0.617063313994644	0.488287390716484
-0.0540161202435092	-0.217994783194297
-0.713506440382665	-0.90161828260743
-1.31267059875264	-1.50779254174693
-1.80277154768326	-1.98172699483683
-2.13507223950433	-2.26863107610113
-2.26083562654568	-2.34078719813688
-2.24805852180984	-2.28713341099056
-2.14336979194426	-2.14763353570631
-1.96949552094879	-1.95447980151617
-1.7634825144607	-1.73986443765218
-1.56237757811724	-1.5359796733464
-1.40322751755566	-1.37501773783086
-1.29886914048686	-1.26697069410378
-1.22686704579442	-1.1856501769107
-1.178090258432	-1.1221445805555
-1.14192804480504	-1.06855679658274
-1.10811941586861	-1.01889595819049
-1.06782801673276	-0.968539524344636
-1.01438666684462	-0.913244392839678
-0.944050766996591	-0.848936981524778
-0.856750025175294	-0.772857771110109
-0.756456499316179	-0.685337099411637
-0.650710637832674	-0.590762043607725
-0.549150924828769	-0.496851765381031
-0.461390149853805	-0.412521020552314
-0.394901549659442	-0.345333887008403
-0.353524426671325	-0.29954554232902
-0.336919539222509	-0.275265127059387
-0.340957860828897	-0.268671747221139
-0.358771587732263	-0.272900288699514
-0.382100630363664	-0.279437377706472
-0.402585862775678	-0.279991169881834
-0.412837157710435	-0.268385645394372
-0.407254985651987	-0.241773088986074
-0.38254528122611	-0.200766606837156
-0.337806102755549	-0.148499279456086
-0.274178994493627	-0.089038178815749
-0.194208130282269	-0.0258199185789306
-0.101084682377121	0.0394150817512141
0.00205349303097473	0.107040992630897
0.112590189262252	0.179378715870541
0.228530965815682	0.259988803817333
0.348294902479053	0.352501217743694
0.470470307430025	0.459265815856528
0.593773062629558	0.580310969782609
0.717182831132697	0.713027762326953
0.840005409417024	0.852597755420161
0.96163001058421	0.992844062199806
1.08102920492789	1.12719526753289
1.19632415378976	1.24971484951811
1.30477312533582	1.35618921240826
1.40340291443608	1.44508341420227
1.49031853110124	1.51820646696244
1.56640176604693	1.58103289990055
1.63668876868816	1.64256835656723
1.7105070012149	1.71445814890382
1.79956884563589	1.80876271152409
1.91369615765488	1.94505588116664
2.05844197938981	2.10682023665822
2.21274771598206	2.26701647770802
2.34953129182531	2.39860530402524
2.42463268817516	2.46567185476724
2.30174446194185	2.33456386197413
1.9663039980659	1.97788394746569
1.46814761878329	1.45059820704827
0.857111646330016	0.807672736528191
0.183032402942059	0.10407363171179
-0.504253789144596	-0.605233011594598
-1.15491060769396	-1.26528109758464
-1.71910173047006	-1.82110453045199
-2.14699083523689	-2.21773721439033
-2.38874159975848	-2.40021305359332
-2.4268145515422	-2.40275243785013
-2.34734321418635	-2.31107289998359
-2.19955229680312	-2.15305867600935
-2.01505896642674	-1.96304254251384
-1.82828446323833	-1.7753572760835
-1.67365002741903	-1.62433565330475
-1.57003840420695	-1.5251570387724
-1.50200287094985	-1.45576718866443
-1.45966865009523	-1.40659115475774
-1.4309074649533	-1.36772030592316
-1.40394362622318	-1.33069455894433
-1.36883318257972	-1.28910048874597
-1.31826834270101	-1.23854151406867
-1.24817729208625	-1.17658828630706
-1.15827136327446	-1.10295756612043
-1.05233188914864	-1.01967953352325
-0.937843335454115	-0.930879578367301
-0.824699718387891	-0.842058179318708
-0.723146798372642	-0.759027744159505
-0.641573251915979	-0.686781385270248
-0.584879402890133	-0.628666346010717
-0.553855283483719	-0.58612108041841
-0.545506001955756	-0.558787421222132
-0.553948510766102	-0.544584135368126
-0.57154140044283	-0.539633295494784
-0.590080310220699	-0.538370370337859
-0.601956979450238	-0.53429378541169
-0.601147061511343	-0.521447609739698
-0.583852386326774	-0.496012056465683
-0.548621856073779	-0.457042451581618
-0.495911727857589	-0.405961159973058
-0.427309131706476	-0.345207833077193
-0.344815324330574	-0.276800696188545
-0.250430774934556	-0.201486650934885
-0.146028221617885	-0.118735863870993
-0.0334283246164047	-0.0273986253193206
0.0854540516309584	0.0733289183667159
0.208568585164926	0.183064874530621
0.333838407060544	0.299896094033615
0.459326963509078	0.420679894304618
0.58337534796078	0.541932016998086
0.704685701695982	0.660973896793866
0.822350479942985	0.776717758098491
0.935808737931996	0.889576148836106
1.04471133220635	1.00052703976152
1.14870517311381	1.10985038413844
1.24725211759096	1.21628474514763
1.33963756344456	1.31712742856497
1.42518951382957	1.40922041194568
1.50358728007687	1.49027862703914
1.57511762024221	1.55985637802784
1.6407586809721	1.61950473653782
1.70201135600019	1.67216141582848
1.76047031889951	1.7210818667024
1.81721872185709	1.76868316497625
1.87225508999619	1.8157554942304
1.92421403575098	1.86135636518672
1.97055310845824	1.90328422758234
2.00824990679268	1.93882844446656
2.03497738875955	1.96576435314143
2.05064635351247	1.98372797851468
2.05899492298003	1.99582562465561
2.0685528036948	2.00981580315826
2.09204285871449	2.03772919429489
2.14339088563341	2.09285163344993
2.23211719519255	2.18387921678892
2.35597792279974	2.30731528072146
2.49409393038622	2.44041246702678
2.60384281734731	2.53800952343308
2.59451646129378	2.5175663593474
2.33412321490541	2.24663087821273
1.86517248245201	1.75990607582037
1.24175375296662	1.11493577117235
0.517956515482303	0.369263783270745
-0.252129740967897	-0.419566068882401
-1.01441552735093	-1.19400996628504
-1.71481135463374	-1.8965240899351
-2.29922773378329	-2.46956462083055
-2.71357517576652	-2.85558773996932
-2.90376419155038	-2.99704962834937
-2.90674627174964	-2.93911490586805
-2.80929432940349	-2.791021549203
-2.64222485432402	-2.59133577452264
-2.44722277558986	-2.37862379799537
-2.26597302227966	-2.19145183578957
-2.13623349680648	-2.06401472364428
-2.05094394564646	-1.98557293938958
-1.99749833653731	-1.93985371488088
-1.96441148829823	-1.91179870430414
-1.93983852293857	-1.88753117571686
-1.91312247168996	-1.8568830447138
-1.87533039148102	-1.81413384206127
-1.81974351864526	-1.75748629170417
-1.74285219769685	-1.68804380611501
-1.64561928302582	-1.60881997440638
-1.53415589912685	-1.5239236921733
-1.41895907938631	-1.43789090928122
-1.31251638785098	-1.35512649131183
-1.22601269359517	-1.27942776139687
-1.16642422603636	-1.21358111119603
-1.13508398109782	-1.15917346619983
-1.12805400715838	-1.11676935530897
-1.13784835993366	-1.08620759055103
-1.15562255903321	-1.0665091002664
-1.17300604772457	-1.05531051402797
-1.18317887454266	-1.04845360047649
