# Supplementary material for: A multiwavelength photoplethysmography dataset with blood pressure and heart rate reference measurements
Source: Data Brief. 2025 Nov 14;63:112284. doi: 10.1016/j.dib.2025.112284 (PMC12682042; doi:10.1016/j.dib.2025.112284)
Supplement: Supplementary file 1 [file mmc1.zip › ppg_csv/ppg_subject_126.csv]

IR_PPG	Red_PPG
-1.87745956142378	-1.84108160925355
-1.68610389943091	-1.61005024829522
-1.47579005136167	-1.36996706866122
-1.26926250211279	-1.15336270147736
-1.08926573658101	-0.990406838302402
-0.957633737915784	-0.880234008199814
-0.862165922147448	-0.812753675457136
-0.788134964577078	-0.773653939941379
-0.724833493842125	-0.745870898272701
-0.662821136713064	-0.71436357042478
-0.596287026403096	-0.669362445015135
-0.524045746624466	-0.60735434901083
-0.449084385133729	-0.530373722673737
-0.377010273642717	-0.444482153307858
-0.314012466299408	-0.357973698618184
-0.265029895527493	-0.279652787992768
-0.232627177224623	-0.217369065426666
-0.216667827383117	-0.176648308798435
-0.214600446181802	-0.159382630190714
-0.222107985907162	-0.163115104345142
-0.233826891927923	-0.181364470016655
-0.243950345545172	-0.204811320055814
-0.246745254470815	-0.222925868577007
-0.237105284365035	-0.225769872451569
-0.211198154132638	-0.205859388391797
-0.167107142804142	-0.15986667331509
-0.105213532221113	-0.0895026222804284
-0.028118695257676	-0.00092624774116039
0.0598906319426187	0.0971240364394544
0.153670174873574	0.195617751424572
0.248129180634601	0.287216607840785
0.339034822760505	0.367703063686861
0.423602217144594	0.436711786915812
0.50086972928807	0.497521952064486
0.571839736027677	0.55582264515511
0.639259203328032	0.617799612938793
0.70696040233095	0.688262177998364
0.778819748929046	0.76940812159215
0.857497051672006	0.860396803287328
0.943292102688987	0.957569208657364
1.03355947164745	1.05512614448318
1.12300004219615	1.14617376878523
1.20483571987878	1.22396253618818
1.27250616994424	1.28300301430371
1.32135698533205	1.3198008301956
1.34993122789703	1.33340922693351
1.36064424461206	1.32613472108843
1.35964383857989	1.30416709832094
1.35571711387154	1.27746682274336
1.35823224764029	1.25808706692369
1.37421091481076	1.25643874470046
1.40483586770114	1.27623043494667
1.44223387226746	1.31004986616383
1.46799203157717	1.33774205079672
1.45484225092562	1.32901313265005
1.33926787497723	1.24050362851954
1.09117262926737	1.01640504419755
0.740307774353438	0.679876625838086
0.316424570792819	0.263009128025059
-0.150725720857087	-0.202106694657618
-0.631391840038888	-0.683380087626031
-1.09582252619519	-1.14872029629627
-1.51426651876859	-1.56603656608441
-1.8569725572017	-1.90323814240656
-2.09418938093713	-2.12823427067878
-2.20148349107059	-2.2177094704835
-2.18927494812838	-2.18918278820611
-2.09659568495606	-2.07011793301545
-1.9440389843463	-1.89703257243618
-1.75799908144236	-1.70020420620285
-1.56487021138749	-1.50947210803803
-1.39104660932495	-1.35301100863018
-1.26105943858895	-1.23945351605738
-1.16837625362064	-1.16645709259874
-1.10117419247997	-1.12443652099947
-1.04769383706268	-1.09844466236338
-0.995455526815528	-1.07163485127418
-0.934085223649853	-1.02857120944239
-0.857227456301416	-0.958119643596924
-0.763393095331732	-0.855539088161252
-0.655814398782305	-0.723471604480613
-0.541478112944932	-0.571641930650662
-0.429606690932415	-0.415223961191045
-0.32991596640535	-0.271878107236901
-0.25083698576059	-0.157743243884337
-0.197810677046915	-0.0834810865621387
-0.171981357529764	-0.0517819330022879
-0.169746612212645	-0.0569425552828015
-0.183409984818195	-0.0862932083101177
-0.202782378588392	-0.12307732516835
-0.217283322850605	-0.150313395329385
-0.217998722536053	-0.154744978022305
-0.199201863246014	-0.129742841039299
-0.159031980574509	-0.0762664675809619
-0.0992357954833817	-0.00162714142788409
-0.0241432304791279	0.0834463731944825
0.0607064584359325	0.168387205577256
0.149883056334138	0.245825714098135
0.239073981205313	0.313252617220113
0.325651517386292	0.372928567415705
0.408808671129849	0.430303575029753
0.489392021924542	0.49185084529772
0.56954886494861	0.563256719900919
0.652165589057392	0.648381632856762
0.740032538732334	0.748765708463214
0.834812821405511	0.863339341155704
0.936087695839225	0.988325880132686
1.04085491878696	1.11744258645996
1.14376764103977	1.24244905772123
1.23814486003643	1.35403687553249
1.31749050035877	1.44309673572076
1.37706006112329	1.50237490408699
1.41502858166979	1.52825614128122
1.43303253914086	1.52214438201029
1.43600489488766	1.49093334961227
1.43128425432492	1.44619003175609
1.4271121381987	1.4019160228854
1.43066455575175	1.37118097333424
1.44569613770495	1.36214406014285
1.47003129426997	1.37421820168343
1.49352830765153	1.39563524446567
1.49751998630758	1.40377502175997
1.45679978906436	1.36887450351401
1.31218738132525	1.22838146803475
1.05218748360389	0.967371551635568
0.703843764397022	0.614545532757219
0.294199892201345	0.198604189840464
-0.149700464486419	-0.251751698673933
-0.600813637169552	-0.707821354345213
-1.03209595735134	-1.14090399873261
-1.41650375653505	-1.52229885339538
-1.72699336622399	-1.82330513989274
-1.93652111792142	-2.01522207978394
-2.02448206957137	-2.08075885061647
-2.0045572695405	-2.03350614638083
-1.90715698486801	-1.90265716580825
-1.7513861658762	-1.71517773738293
-1.56009992284627	-1.49698739213118
-1.35615336605947	-1.2740056610793
-1.16240160579701	-1.0721520752536
-1.00169975234013	-0.916522208388456
-0.886745171870229	-0.807179164046284
-0.804478130918185	-0.7352482604968
-0.745821255720377	-0.689139720629487
-0.698821488920959	-0.654304080219725
-0.651890351188064	-0.616660112456845
-0.596733539867538	-0.56601754162771
-0.53029404209845	-0.49869955895589
-0.455163888571201	-0.418284801274267
-0.37839243799363	-0.334048343061597
-0.309094804355014	-0.257711787468656
-0.255602754684452	-0.199636054968078
-0.223035600883975	-0.165641684164252
-0.211993733039146	-0.155452948070699
-0.218694883637501	-0.163336402602939
-0.236393674969175	-0.180725760704878
-0.257473035268042	-0.199674670578598
-0.275378201625209	-0.215353191345287
-0.285683568479691	-0.226286820461293
-0.28601806657688	-0.232582873671146
-0.275175582706646	-0.233608865869917
-0.252194101995478	-0.22665315714619
-0.216043916619316	-0.207288963639596
-0.165962742343608	-0.171182442774097
-0.102047065884271	-0.116380756890768
-0.0256742874378439	-0.0447023452693206
0.0604521249616262	0.0387085254113224
0.152633346423209	0.127272389939849
0.24680186298524	0.215144099414478
0.339298663905244	0.298796034044097
0.42753180163711	0.377586497226509
0.510289784516526	0.453139567022651
0.58764592512601	0.527770910782812
0.660493206241899	0.602704235785293
0.729873331395711	0.677000948234018
0.796365119397972	0.74783517927669
0.85978652016551	0.812074557935128
0.91932153277232	0.868269414246675
0.973963220718668	0.917677295743615
1.02300318960051	0.963547491765727
1.06636363579451	1.00921160973059
1.10480829039301	1.0562317392969
1.14007994398484	1.1037067294826
1.17480685570846	1.1491125375614
1.21192069237614	1.18999029650477
1.25342876296187	1.22513120231082
1.2985904040549	1.25414959436277
1.34182061008379	1.27522139345157
1.37104736922862	1.28197327767707
1.36760797059755	1.26140323059567
1.2995960580642	1.19456522390907
1.1151333416771	1.02528465013816
0.832113060989347	0.754312991055744
0.477207489305078	0.409255277402888
0.0770888999284465	0.0177165399206642
-0.3415704338364	-0.392698190649859
-0.752098238685313	-0.794383883567612
-1.12782224131414	-1.15973550809152
-1.44207016841874	-1.46114803348053
-1.66816974669497	-1.67101642899355
-1.78172838154246	-1.76633089017303
-1.7832232746719	-1.74885318421808
-1.69462068245524	-1.63959511320663
-1.5484462137993	-1.47210285072099
-1.36515154574028	-1.27125459112844
-1.16445446105573	-1.06071240439715
-0.966072742523222	-0.864138360495308
-0.789724172920318	-0.704264440822833
-0.655462470651604	-0.583765968135936
-0.558558200023109	-0.497883058608746
-0.487749513386752	-0.438688564688143
-0.433107164188936	-0.394942647960242
-0.384406835562774	-0.355067563485566
-0.334096683860337	-0.310371597596159
-0.279408393285248	-0.25773602171276
-0.222840355228437	-0.200762408559197
-0.170798999126072	-0.148429951198761
-0.131005056864771	-0.111380479313931
-0.10977799575033	-0.0975433952052722
-0.110108893013684	-0.109160031511271
-0.130859225818501	-0.142216267544843
-0.167005091445149	-0.188037960383585
-0.210669470079557	-0.236061877450642
-0.252688626094318	-0.276586981665567
-0.284456716396752	-0.302631473513291
-0.299630201264317	-0.310701873272267
-0.295166702584039	-0.300576785436025
-0.271380065851404	-0.274249134502687
-0.231102847641121	-0.234453956337268
-0.178343422592636	-0.183455250655376
-0.11688462865551	-0.122594413445585
-0.0492115465928634	-0.0524401421767918
0.0239298714111059	0.0269088216638552
0.103209183832071	0.115461484110604
0.189755949041029	0.212789509120845
0.283922069612222	0.31726833410491
0.384223728743688	0.425328998835007
0.48688488571089	0.531237058128995
0.586162070767687	0.627817064069284
0.675434733290563	0.70798211730963
0.748843501976962	0.7664527045162
0.802910148121308	0.801061912980218
0.837500366743686	0.813415820981745
0.8558679890973	0.808923546509233
0.863923218930833	0.796098518695625
0.869039977200488	0.785002935344765
0.878699699520465	0.785007467824192
0.899115459367806	0.802355485796704
0.933869902298301	0.838287640427088
0.982568900094354	0.888348498283861
1.03955576271706	0.942885775266251
1.09302240763078	0.988263313939564
1.12524955011258	1.00843147143721
1.11475442457915	0.986853283328227
1.03390941843961	0.908892083431014
0.852872613570979	0.743080216525538
0.592245134617518	0.50302688067897
0.277054228455658	0.212866948694177
-0.0676728580381678	-0.103264706625977
-0.416908877987525	-0.421233212478626
-0.745626584515981	-0.716903696060906
-1.0287987307471	-0.966141284569951
-1.24139806980445	-1.1448111052029
-1.35876795445736	-1.22641871656873
-1.37896312556292	-1.2076378458234
-1.31807325723683	-1.10581368502824
-1.19978366109621	-0.95024875722563
-1.05200842620539	-0.772371232418836
-0.892151430641784	-0.601734061220003
-0.736215786838975	-0.45511195338483
-0.599741430290516	-0.340091522893428
-0.483922595257718	-0.254772893163731
-0.383596779082919	-0.191418591781149
-0.293215738603188	-0.140097482599328
-0.208046136455984	-0.0920264344631013
-0.126063914997726	-0.0419878603205922
-0.0484445302255761	0.0108026217558854
0.0212080550384385	0.063481699329429
0.0782895900993974	0.111351346853226
0.118634426367207	0.149654129831629
0.139557508163148	0.174494424655209
0.14036371766955	0.182997395758217
0.122410133009942	0.17344998435039
0.0888953122174265	0.145843078919776
0.0444951760210069	0.102479617215794
-0.0050999364164648	0.0481798306354661
-0.0537123232532247	-0.00996691374698314
-0.0952296588934896	-0.0632800331498334
-0.124097684405607	-0.102852174479748
-0.135653685612205	-0.121522870753105
-0.126391525898476	-0.115702667137056
-0.0943915846676111	-0.086170374891078
-0.0398934698718805	-0.0373078708874351
0.0343642396395787	0.024969981051057
0.123442789668351	0.095421913447172
0.221206283791583	0.170675647827407
0.321607664233093	0.249145841574946
0.419673984879288	0.330169503108935
0.51191189733836	0.412911377283176
0.596269741850222	0.495428048712061
0.671911073137733	0.574359992724975
0.738956144767028	0.645727684604539
0.798315238999993	0.706697026178825
0.851673918942673	0.757237038088152
0.901520511224733	0.800642272659982
0.95101889740486	0.84278638702805
1.00351283803686	0.890395198391725
1.06153304898222	0.948554102148474
1.12538937507288	1.01792019739728
1.19155870338611	1.09264654721924
1.25123945939902	1.15988559669361
1.28971436220789	1.20107813282914
1.28728892937255	1.19480501881316
1.21452364837581	1.11274058848557
1.02766612881333	0.916822735731668
0.744909790504431	0.627112463570937
0.392089820868084	0.269830613634507
-0.00495859267675904	-0.12880197244649
-0.42040026271114	-0.542564453040923
-0.828400001816101	-0.94523598651766
-1.20312262257268	-1.31059573124557
-1.51873293756193	-1.61242284559352
-1.74939575936489	-1.82449648793038
-1.8692759005626	-1.92425885133395
-1.88323609564193	-1.91342201945754
-1.81050565823822	-1.81141737924661
-1.67880888922711	-1.65069354517899
-1.51117544683528	-1.46299398650538
-1.33181569052165	-1.27817456823429
-1.16493997974515	-1.12496904734345
-1.0329707360144	-1.01580293550151
-0.936684802424308	-0.949444097161867
-0.869386253653424	-0.914881465310833
-0.820504593850046	-0.894859061608737
-0.777158628266474	-0.871488415668112
-0.728000630627328	-0.831197530339675
-0.666276580905557	-0.767761532905069
-0.591229138272045	-0.682823862553833
-0.507520835417847	-0.584047940129258
-0.423046037208897	-0.48180554890415
-0.345998467739273	-0.385724221778744
-0.282203203638469	-0.302189798662501
-0.23349452502165	-0.233239207737504
-0.19748526343317	-0.176688322759624
-0.168630301082766	-0.127192294557009
-0.140096772071665	-0.0781010741295599
-0.105759899775402	-0.0237677247227203
-0.0617611371979299	0.038575860885102
-0.00721174156841065	0.108329593668015
0.0561849235463224	0.182576620688883
0.125388499462294	0.257834419702534
0.19753463433559	0.331477412325386
0.270987748341739	0.402327336842898
0.3454746110647	0.470464597296365
0.42143960628721	0.536708591921271
0.499262735890894	0.602177014101263
0.578844423950632	0.668010038447866
0.659605117811912	0.73511694379633
0.740648866842475	0.803880082242981
0.820812720105781	0.873882044400414
0.898615057782301	0.94363534550912
0.972437632002802	1.01058747619128
1.04117461823793	1.07192014154859
1.10508952390327	1.12598570378624
1.16621954163512	1.1734670214358
1.22778276083346	1.21753671917088
1.29250890118243	1.26273196576209
1.36020849746542	1.31237537308429
1.42523873418721	1.36488227938115
1.47486206435916	1.41042697723955
1.48951741520882	1.42998643395063
1.43917702178351	1.39797451876816
1.26752307686353	1.25749896629458
0.98873061380502	0.993903252093478
0.629826255284967	0.637183092933838
0.217836623980363	0.217334205584656
-0.220211657431799	-0.235647693185077
-0.657291966274527	-0.691766886606365
-1.06637767987083	-1.12102765791022
-1.42044217554371	-1.49343429032764
-1.69245883061618	-1.77899106708965
-1.85540102241125	-1.94770227142724
-1.90035105045312	-1.99038171043104
-1.84487962790856	-1.92377611043813
-1.72216362016361	-1.78278840147171
-1.55858897660798	-1.5973902150723
-1.37338235714987	-1.39036757084227
-1.18577042169752	-1.18450648838397
-1.01497983015914	-1.00259298729974
-0.880210432559922	-0.858488235664072
-0.777343242369541	-0.744733649473982
-0.696122521095986	-0.655824541972131
-0.627314979255017	-0.582943737985374
-0.561198015620845	-0.516037289654466
-0.489781687675413	-0.446180225489146
-0.408435478287291	-0.367634688447104
-0.316651089328817	-0.278905315742536
-0.217823242163855	-0.1825567746899
-0.118132621767013	-0.0839502654055672
-0.0248100141700577	0.0106793273528282
0.0557942499258832	0.0960915843086316
0.11980605543877	0.16920481081497
0.166627561988037	0.229402990616201
0.198804935337912	0.278213491437664
0.221140311569628	0.318613513091037
0.239371460808815	0.354201693010061
0.258878540288868	0.388481484005185
0.283877449669194	0.424431024339089
0.317217702995997	0.464254290651832
0.360511967555118	0.50906470768328
0.414244062338574	0.558595557426699
0.477702111438495	0.611255455245529
0.54886652511082	0.664611010807716
0.624525183804899	0.716128152624511
0.700793003750847	0.763906462191337
0.773998217659977	0.8071737456293
0.841683797305445	0.846455394907617
0.903348150165067	0.883470444658648
0.960689123162653	0.920875540150815
1.01736769942629	0.962045576656717
1.0783085475757	1.01094801545442
1.14844052791163	1.0716897801443
1.2309215653546	1.14737654655014
1.32516439661255	1.23839561624155
1.42506624918819	1.34024809538534
1.51780753361237	1.44131943541457
1.58374260882404	1.52176874399318
1.59810384049524	1.55500001534726
1.52926967814052	1.51231590318126
1.32932371274175	1.34451971980594
1.01763264656021	1.04633871218134
0.624915055798069	0.652288855881103
0.1818895166575	0.196886126478872
-0.280725394659327	-0.28535350045171
-0.73221110195024	-0.759914049337
-1.14184902901307	-1.19227954460335
-1.47892059964564	-1.54793401067712
-1.71270723764578	-1.79236147198467
-1.81801556503832	-1.89818036379166
-1.81112384283415	-1.87874070298807
-1.72106965549481	-1.76470391289207
-1.58075072394476	-1.59511625361102
-1.41681728760898	-1.40496588469422
-1.25612459338203	-1.22968630073135
-1.12335495340826	-1.09216305198351
-1.02441772447597	-0.997378840384469
-0.95666601059635	-0.940827100787358
-0.911081165040418	-0.909571654779351
-0.874236613203847	-0.886222553442661
-0.831755888029277	-0.853273541667114
-0.771852112949342	-0.797248243917986
-0.688229397201037	-0.711905879302736
-0.58153188471929	-0.599631762642893
-0.458895012353222	-0.470440202866741
-0.33171949017731	-0.338685758954033
-0.212354810485367	-0.218479656070931
-0.110809065127316	-0.119628082471904
-0.0325577853006545	-0.0456202497503881
0.0220855063145453	0.00603967029465653
0.0572284275400153	0.0418255963362664
0.0797463200913619	0.0694766013767198
0.0972336733620598	0.095468721650431
0.116146347864252	0.123420652727711
0.140734658852595	0.154033181758466
0.173112855569308	0.18662994099675
0.214253213475975	0.221557502833035
0.265111759728628	0.262064498585261
0.327005307659267	0.314192756969442
0.400922336924617	0.38415695500256
0.486275757138559	0.474545138108722
0.580108346685222	0.581819118569285
0.677496638346949	0.696873239138997
0.773069739559522	0.808442060897148
0.862825025698176	0.907313379636267
0.945355125829158	0.989114603517244
1.02207052308401	1.05492415348003
1.09656019115415	1.11037479207854
1.17362217545208	1.16413384691854
1.25837131874264	1.22610687890937
1.35519026884248	1.30528943211641
1.46584978726993	1.40705089085707
1.58652743295033	1.52975809321735
1.70458756080538	1.66133686607574
1.7969529596612	1.77738502420258
1.83189544815408	1.84276322617945
1.77202250740671	1.81777974002199
1.55873094435005	1.62385741151244
1.2112307504637	1.27503707880107
0.766013833061371	0.812039775948124
0.259572099456801	0.275586537013841
-0.271602543036286	-0.293601603941537
-0.791018187104166	-0.854803612857769
-1.26218292543311	-1.36729845567462
-1.6486048507094	-1.79036509833183
-1.9137920556193	-2.08328250676919
-2.02892036289348	-2.21333601915039
-2.02555868142717	-2.20680687551951
-1.93935370894948	-2.10170251149808
-1.80580894983276	-1.94107318753494
-1.65568810205179	-1.76190853942484
-1.51685680051652	-1.59812939621616
-1.40299514072561	-1.46541934197146
-1.31949787457376	-1.36809024395599
-1.26235271115613	-1.3005060285837
-1.22110501347183	-1.25162348343333
-1.1820540687622	-1.20854056198399
-1.13160647354773	-1.15858457640477
-1.05932528796111	-1.0905494554614
-0.960151305651297	-0.99618095226402
-0.83536199837967	-0.872175519285799
-0.691761244209365	-0.721624943400629
-0.541264246509505	-0.55370332676166
-0.395681530081479	-0.381495367238911
-0.265693977176884	-0.218852558265314
-0.158498052990724	-0.0772664549187197
-0.076494340581383	0.0365402332363084
-0.0175235287793943	0.12171205519441
0.0242078274837108	0.182758114758979
0.0566414351306668	0.227860793119837
0.0880919907553925	0.266614981229777
0.125520805117762	0.307576006142085
0.173302576784387	0.356177057414563
0.232865733428609	0.41380790467701
0.303279159586401	0.478542664527538
0.38242375086469	0.547162898244867
0.468122499100139	0.617308711388865
0.558787920804483	0.688697334862543
0.653551867207334	0.763013259325494
0.752013628975914	0.842675393762882
0.853715294369726	0.929120795869741
0.957527261841352	1.02149228965162
1.06122852210287	1.11642501730069
1.16153619425797	1.20901188590915
1.25477355710869	1.29458328505672
1.33812049936179	1.37057311006529
1.41099583593567	1.43770706360345
1.47593882935467	1.50010910817798
1.53844162322049	1.56413806410907
1.60542233630555	1.63605719768262
1.6824294503204	1.71913196334341
1.77008735056165	1.81094950735042
1.86069428826154	1.90150907690329
1.93627079832793	1.97245282157683
1.96936053822813	1.997941935318
1.92326646521274	1.94126346520529
1.72965154991327	1.73201604626339
1.40340672918399	1.38719348148303
0.97831142897832	0.941375006347638
0.488145075249712	0.429139856340664
-0.0333129060483979	-0.114932733054457
-0.552283088962571	-0.656263526354288
-1.03498604753937	-1.16027328807539
-1.44764235582535	-1.59238278273432
-1.75647258786707	-1.91801277484764
-1.92769731771111	-2.10258402893192
-1.96603073125997	-2.14675929084346
-1.91500385652995	-2.09152719120646
-1.81149527267563	-1.97650143800357
-1.69085046073002	-1.84055734132632
-1.58060703593335	-1.71439420811701
-1.4969507059508	-1.61613616036128
-1.44396552335638	-1.55026586696258
-1.41529317816794	-1.50954479580437
-1.39761284472834	-1.47930516569991
-1.3751758845459	-1.44310067277584
-1.33433687152492	-1.38802304791506
-1.26693434415504	-1.30793613694243
-1.17178621610043	-1.20395753662541
-1.05422724747446	-1.08292523300856
-0.924174030399527	-0.955100757325428
-0.793487946913456	-0.831821925870619
-0.673375658906522	-0.723212396272128
-0.57232128907577	-0.636221058361305
-0.494812783913586	-0.573540541630199
-0.440968897635548	-0.53353280216768
-0.40700825543026	-0.510862961489717
-0.386334057337036	-0.497524276928234
-0.370927793026463	-0.484074819840725
-0.352783428010651	-0.461213233666935
-0.325097745421507	-0.421618062715366
-0.282934058521703	-0.361324980369867
-0.223306048532094	-0.279993041130079
-0.144957529301264	-0.180028594380538
-0.0482425553029226	-0.0651532910422457
0.0647384000117502	0.0606934991230915
0.190004689924455	0.193630154250425
0.322033798782177	0.329670930418695
0.454804744113557	0.464920944640735
0.583229044651356	0.5963526053073
0.704274866920025	0.722500158423205
0.817236910156732	0.843392489258532
0.923126414533563	0.959758629437607
1.0235735780444	1.07197762514494
1.11970930987785	1.17920476689279
1.21140613897979	1.27908514935088
1.29712306682389	1.36834815691687
1.37444318655366	1.44405317957719
1.44119095771749	1.50483043612356
1.49676368953737	1.55160077972551
1.54313590203123	1.58769209233853
1.58498638627052	1.61852289399296
1.62860857665067	1.65083058973046
1.67964478207975	1.69109726367666
1.74006861189594	1.74298235109159
1.80517975761398	1.80414770751879
1.86162117629081	1.86353373472682
1.88737511427801	1.90038826140155
1.85439700717096	1.88598770944631
1.70399716690318	1.75500444403869
1.42036921886725	1.47699174947507
1.03525231740252	1.08661958721208
0.580385616848328	0.618557918706321
0.0875082715440273	0.107476705414404
-0.411640564171041	-0.411954091207062
-0.885321735957532	-0.905064509701466
-1.3017960894761	-1.3371845886122
-1.6293244703874	-1.67364436648265
-1.83616772435209	-1.87977388185621
-1.90361987801818	-1.94385476961503
-1.87062372917331	-1.89811985634788
-1.77198562135672	-1.78163798483945
-1.64432619172028	-1.63580338117166
-1.51944139852268	-1.49614632618991
-1.41968916967095	-1.38729147167948
-1.35593565130156	-1.32094124066066
-1.32769690599003	-1.29592416831706
-1.32494813500481	-1.299877026322
-1.33119425924419	-1.31271600504738
-1.32750320270986	-1.31178812534437
-1.2970581419868	-1.27778271035485
-1.22940062449921	-1.19985291938484
-1.12315021007778	-1.07829226304218
-0.985130441278929	-0.923663597699066
-0.8321455016201	-0.752708194703732
-0.679108235120932	-0.582840062171487
-0.540180364594656	-0.427479476937246
-0.424357519866499	-0.293880654980155
-0.334718694660171	-0.183831167342559
-0.269403703988301	-0.0961891018005734
-0.223927069628882	-0.0294349745000818
-0.193040459415315	0.0172345033367054
-0.171632487843087	0.0446733088987719
-0.154745579957242	0.0555796247952752
-0.137363002576915	0.0557640686424063
-0.114595647739331	0.0537929609255088
-0.0823691253802146	0.0589460388385376
-0.0382336011397488	0.0783356463466346
0.0181734316524381	0.114666991035379
0.0852981339067913	0.165840449696226
0.160454507692531	0.226489920693091
0.24084183765358	0.290619182279161
0.324233855231143	0.353916744286497
0.408991249627655	0.414491311199132
0.493579419344169	0.472018042500192
0.576161299997311	0.526514045327234
0.654708561093197	0.577887992613983
0.727603717613243	0.626383436144091
0.794284531981765	0.673184804878135
0.855452214855103	0.720458585020526
0.912712046901312	0.770805128721489
0.967907184724834	0.826490638183152
1.02254895036143	0.888655188770323
1.07757827901352	0.956648365152854
1.13339931834702	1.02784479648824
1.19004761596078	1.09839966555555
1.24746098916988	1.16486213995365
1.30581798824361	1.22577404423826
1.36581736979656	1.28226381614021
1.42871964269271	1.33732426946449
1.49596229180034	1.39444837828679
1.56815514667401	1.45636423822724
1.64337828079916	1.52355172170452
1.71505850594975	1.59190060975528
1.7701795719028	1.65015712320625
1.78885745600942	1.67884981082586
1.73927208329112	1.65203885837185
1.55616090893162	1.50809030615963
1.25374323849221	1.22594032223167
0.861575282232587	0.838645314092479
0.409213250412456	0.379261689246585
-0.0737866467084901	-0.119154144801498
-0.557868198870556	-0.623545780547256
-1.01347519581404	-1.10085681048617
-1.41105142727926	-1.51803082711373
-1.72104068300651	-1.84201142292541
-1.91388675273609	-2.03974219041669
-1.97338247016328	-2.09725631457866
-1.92934876885274	-2.03449927744566
-1.81483230726347	-1.89051266870432
-1.66114894435858	-1.70272769649399
-1.50272112992344	-1.51107299002754
-1.37047939044367	-1.35188522149357
-1.27524836240582	-1.23858423848609
-1.21816671633923	-1.17164987738176
-1.19040381030916	-1.13984828293268
-1.17694477734651	-1.12531086931511
-1.16110190001872	-1.10920193864575
-1.12871360782193	-1.07635933181684
-1.07128555082848	-1.01824830489073
-0.98750046728844	-0.934065188348299
-0.882832243900089	-0.82999701754238
-0.767537989300246	-0.716772697401356
-0.653765992906953	-0.606117600772352
-0.552576107890014	-0.507274095322841
-0.471565273700544	-0.424903154129504
-0.413650364888503	-0.35919486395393
-0.377188433078436	-0.307841501741519
-0.357129627917333	-0.268355205180687
-0.346615571495	-0.239191692009679
-0.338493894821979	-0.219366329679427
-0.326467833251724	-0.20732197116898
-0.305853029802808	-0.199963267575131
-0.27400608739548	-0.192451736533492
-0.230417282555698	-0.178956846905083
-0.176428215184267	-0.154165455015752
-0.114622764647962	-0.114971205184192
-0.0480227150264223	-0.0615932203939222
0.0207584090931387	0.00255048402714449
0.0901920342235335	0.072379229184685
0.160122407986799	0.143453654658268
0.231577445540007	0.213972853046615
0.306218372429222	0.285410245420946
0.385634983240047	0.361486982219289
0.470618284303568	0.446137609343523
0.560542463972726	0.541328035174266
0.653077291676319	0.645365993770517
0.74440049592508	0.752314249122438
0.829917630219114	0.853035812610458
0.905322841549427	0.937803738681775
0.967675703326303	0.999563239635714
1.01615835097811	1.03644090408352
1.05227638763945	1.05239522619239
1.07948522100368	1.05583498024019
1.1024908222797	1.05703946269698
1.12653599804965	1.06560626970234
1.1567550826068	1.08866739818425
1.19734806384414	1.1298107436286
1.25026334571026	1.18825372155397
1.31339433831896	1.25808122685812
1.37873991398678	1.32784801078369
1.43138426491303	1.38098182184531
1.45027538152383	1.39726838877766
1.41139330342498	1.35547588169601
1.27062779834838	1.21411448534459
1.02326567018281	0.970973854053139
0.695610485946457	0.651505929114778
0.313965812657525	0.281162651822629
-0.0953647826657898	-0.114604036530186
-0.50607773300529	-0.510342194650544
-0.891869471342777	-0.880599881245324
-1.22643643066006	-1.1999251550214
-1.48347504393893	-1.44286607468565
-1.63668174416119	-1.58300281456177
-1.67993762081021	-1.6206762797888
-1.63683686294644	-1.57665050053992
-1.53184713643125	-1.47584182781695
-1.39323866228527	-1.34492467026215
-1.24450914985381	-1.20691089634961
-1.10658347332776	-1.07768357828631
-0.989298676269115	-0.96484731816142
-0.894269222780817	-0.868593951040131
-0.816132253169695	-0.784006275813529
-0.745552077215734	-0.703968275890759
-0.672738039716224	-0.621835367883284
-0.590593596622999	-0.53347020909172
-0.496716652676761	-0.438473181581234
-0.393852838331618	-0.340231361175689
-0.288960078525565	-0.244630938058615
-0.191340244597143	-0.157953648912966
-0.110361855510306	-0.0850436848220762
-0.0532991926461297	-0.0286835847911018
-0.0237368175709505	0.00985568803760373
-0.0208482446504509	0.0300979720242759
-0.0396582926784491	0.0324085486795391
-0.0721682833131859	0.0186582673399737
-0.108998297563193	-0.00739445552883005
-0.141079812356923	-0.0404053919070837
-0.160995381668203	-0.0739366818337685
-0.163739229431591	-0.100760950388382
-0.146899596990009	-0.11337499840192
-0.110448146564385	-0.105299346038324
-0.056340665023677	-0.0728712935328756
0.0120173852263758	-0.0164123272250192
0.0904320781927921	0.0598742294227214
0.174594555056654	0.14899153205722
0.260588361028018	0.242734307777967
0.345156784886908	0.333400446236964
0.425876858951896	0.415238903476406
0.501403914304933	0.48530206261757
0.571660037428834	0.543608090338939
0.637663970966283	0.592641925962626
0.700899329766785	0.636254496796184
0.762439850591125	0.678258223973245
0.822264629532174	0.721237148816546
0.879217849471363	0.766090058199215
0.931762272961936	0.812455072084027
0.979154410777101	0.85966488198946
1.02234372457736	0.907671287522099
1.06406306427815	0.957437970793503
1.10801996744864	1.01054278137371
1.15746343455017	1.06799831054816
1.21347328874371	1.1287110724532
1.27316688893484	1.18815251639391
1.32807154789727	1.23743443001032
1.36333464604843	1.2628783946519
1.35871600626868	1.24678923301388
1.28387033317497	1.17023454378652
1.09547502848342	0.992104642390038
0.812627190798283	0.722575111561968
0.461670732607643	0.387758165757899
0.0689495663995693	0.0137660194334149
-0.339192395337864	-0.373289112955896
-0.736411240116586	-0.747295016954447
-1.09636305544852	-1.08213947810665
-1.3927039288456	-1.35171028195693
-1.59908994781975	-1.52989521404968
-1.69351894294186	-1.59773390008614
-1.68507988124137	-1.56908122121489
-1.59709024461265	-1.46696529347376
-1.45887324562597	-1.32166550067387
-1.29595982552904	-1.16428298663074
-1.13391696696176	-1.02061228816452
-0.995573368135768	-0.906574091591346
-0.886455802812911	-0.826146433131815
-0.804658234902841	-0.772361755923722
-0.741704679710555	-0.731142931137096
-0.685929734080521	-0.686774137727278
-0.626492701526182	-0.62733886750464
-0.556553654906605	-0.548423827171599
-0.474839014803722	-0.453813536185608
-0.385414385119467	-0.353108717683675
-0.296001734290175	-0.257601214727107
-0.215501530841882	-0.176340326988202
-0.151561515036966	-0.113840044603525
-0.108897875472673	-0.0699900826876604
-0.0886222455740552	-0.0417722471208796
-0.0884452123178769	-0.0255749165236824
-0.10342793029516	-0.0188178877348803
-0.126905326616148	-0.0201661688359045
-0.151399830183205	-0.0285110910821262
-0.169612914847911	-0.0415421872484567
-0.175518991967124	-0.0548403635727906
-0.165302864796552	-0.0622608508855283
-0.137824573648722	-0.0576736880165093
-0.0944304777969814	-0.0371320912255298
-0.0381201450377277	-6.74218461513789e-05
0.0276611015182963	0.0512723035226161
0.100152088822341	0.113622271224897
0.177902282927558	0.184427254689838
0.260669895536382	0.262518865475351
0.348643465119367	0.347633315630403
0.441304037049907	0.439225950591041
0.53644520084808	0.535189913739635
0.629913491656269	0.631066920905112
0.716332060421573	0.720265807875291
0.790502036451944	0.795464371630143
0.848887963702917	0.850755824248342
0.890737512753229	0.883590960953185
0.918537032763315	0.895687027336161
0.937648982378193	0.892765059137122
0.955250188212214	0.883524385384141
0.978915931923791	0.878266424246444
1.01513833270875	0.887244861592486
1.06780771079507	0.91851582983018
1.13655127175769	0.975117609822193
1.21501613316817	1.05197065438882
1.28963427974639	1.1337646349266
1.33974062577759	1.19550224785675
1.3398550774814	1.20653569009829
1.2577674413638	1.13294450403138
1.05420474083462	0.936073063091623
0.750857909126264	0.637338825698603
0.37696027959991	0.267453401309415
-0.03825481438328	-0.14287160061885
-0.46555403946214	-0.562924570629097
-0.875704062275504	-0.961993899264235
-1.23947154946221	-1.30936797706717
-1.52762316766108	-1.57433519458081
-1.71092558351096	-1.72617456565347
-1.77534897314949	-1.76451131386306
-1.74365328398835	-1.70941383382817
-1.64084050673827	-1.58818958896663
-1.49657928272156	-1.4329138715954
-1.33675487860032	-1.27354975566074
-1.18683011209467	-1.13242044268371
-1.06323775383668	-1.02137845751446
-0.971275166195368	-0.941872896009609
-0.908352337683925	-0.887237500042243
-0.865096821856182	-0.845991537318538
-0.828392524142986	-0.805070089728883
-0.784832196278901	-0.752505593040095
-0.723903328976049	-0.679557595878066
-0.640319410423415	-0.582200133373271
-0.53506799772872	-0.461723051933261
-0.414975558516745	-0.3244189060578
-0.290943509031198	-0.180624426186318
-0.175430620327041	-0.0433519152492223
-0.0798678109306991	0.0735612595628054
-0.0125075950983914	0.157851548816454
0.0230156295300541	0.201569094269732
0.0283457946319596	0.203505256512766
0.0102553251223289	0.170267882064246
-0.020419190885034	0.115399717788184
-0.0507538100568973	0.0567575444790174
-0.0683251228594994	0.0126698557436454
-0.0637815547623264	-0.0023905000164353
-0.0325978304439675	0.0187172241644071
0.0245451311920272	0.074644696984349
0.102705823063066	0.157238848621962
0.194471142824422	0.255099368792987
0.292019270145239	0.357194736096305
0.388916310938014	0.455183640965368
0.48121320998918	0.544197195823539
0.567608618446267	0.622629090244005
0.648743142895588	0.691520625358554
0.725989915624692	0.753678668299754
0.800294200224489	0.812448199271079
0.871580104714105	0.870419150625277
0.938911516939739	0.928480722444176
1.0011850488187	0.985522418153331
1.05791417252178	1.03907040120576
1.10967869105974	1.08667736574592
1.15810807989806	1.12737644380426
1.20556950434932	1.16255981129934
1.25468028464331	1.19581814033603
1.30754529346288	1.23150981606722
1.36455695864328	1.27235913608966
1.42280526734909	1.31687712518968
1.47451203535648	1.35758040184962
1.50613785958789	1.38072396488274
1.49889047391073	1.36767621159953
1.42243981823037	1.2977472192925
1.23123877814902	1.12160412704431
0.94371698427558	0.844137142475447
0.585362464397253	0.49169255572942
0.18166324630124	0.0906166569497283
-0.241892642225259	-0.332744263720123
-0.659817173395044	-0.752043916136633
-1.04662231942091	-1.1409360101563
-1.37682005251567	-1.47307425563561
-1.62492234489211	-1.72211236243108
-1.76544116876303	-1.86107038210318
-1.79675626483018	-1.88640752755995
-1.74102046032027	-1.8187034170163
-1.62541767430059	-1.6863021858169
-1.47902367245139	-1.52125907939802
-1.32664731359196	-1.35298778742273
-1.19109013729563	-1.20321961229341
-1.08298693875989	-1.08361379762319
-1.00458436337544	-0.99609199041043
-0.950561609511549	-0.93473498146416
-0.910426065640528	-0.888191816842693
-0.871538170036842	-0.842440984028416
-0.82211114129117	-0.784068507957415
-0.753761796357568	-0.703670989353825
-0.663285346829287	-0.598364289058828
-0.553321366125701	-0.472520611543567
-0.431678078208026	-0.336521909282694
-0.309418386998799	-0.203965536119545
-0.19822313302851	-0.0882270421153212
-0.107807001837198	0.000596986334300784
-0.0440650820895108	0.057554747166996
-0.00824641651115053	0.0831563966325082
0.00285068024145816	0.0824589537285582
-0.00413376966689017	0.0636098042170795
-0.0205936956281377	0.0361884359414993
-0.037544064494471	0.00940946304805891
-0.0470797923301045	-0.00935407350685951
-0.0434828584109579	-0.015196737362923
-0.0237804460223999	-0.00553750671182006
0.0122759403444433	0.0202038219611715
0.0627154954044908	0.0607565647215393
0.124193688173641	0.113186902275932
0.192972960362215	0.173510397402743
0.26579351291702	0.237834955610858
0.340472454326176	0.303663315607553
0.416170178010367	0.370702931596156
0.493290164725564	0.440713637173175
0.573016479530186	0.516461933399249
0.6565987016285	0.600317833516839
0.74461091830441	0.693115379858462
0.836404922539651	0.793684737029099
0.929921658499444	0.899064925316514
1.02195029641519	1.00510608669578
1.10875816630951	1.10718021071465
1.18687170440074	1.20084410693376
1.25383116016382	1.28238181854579
1.3088309973647	1.34920648797783
1.35310427741896	1.40023753781928
1.38980619825578	1.4362829747817
1.42312670930401	1.46002374708708
1.45649750790714	1.47498131848951
1.49003983433289	1.48327777912586
1.51786924134955	1.48274532407157
1.52643620926965	1.46448758814762
1.49522011061622	1.41228756747871
1.36901812037704	1.29124583257685
1.13298669773117	1.05943879390648
0.812277323153767	0.741853531143268
0.432041477120033	0.36427272388029
