# Supplementary material for: A multiwavelength photoplethysmography dataset with blood pressure and heart rate reference measurements
Source: Data Brief. 2025 Nov 14;63:112284. doi: 10.1016/j.dib.2025.112284 (PMC12682042; doi:10.1016/j.dib.2025.112284)
Supplement: Supplementary file 1 [file mmc1.zip › ppg_csv/ppg_subject_127.csv]

IR_PPG	Red_PPG
-2.33882356116231	-2.48715699856329
-2.27640997865955	-2.36081061391898
-2.18794263633809	-2.19271639627635
-2.07690527375805	-1.99469735097436
-1.94678163047957	-1.77857648335198
-1.80105544606277	-1.55617679874815
-1.64321046006777	-1.33932130250184
-1.4767304120547	-1.139832999952
-1.30509904158369	-0.969534896437592
-1.13180008821485	-0.841114948286286
-0.960317291508319	-0.72865052504331
-0.794134391024216	-0.61676073728385
-0.636735126322668	-0.503387742577324
-0.4916032369638	-0.389875864756284
-0.362222462507736	-0.28045886512285
-0.252076542514602	-0.180796484908865
-0.167685338978955	-0.0960802577515492
-0.103204796881684	-0.0294789871351265
-0.055096372482439	0.018474988541888
-0.02479471196707	0.0494257968923427
-0.0125968490924032	0.0660298973426071
-0.0177591743982489	0.070722547305589
-0.0385815964013141	0.064962163353526
-0.0723949044791888	0.0492434858419555
-0.115445736909671	0.0239024506512733
-0.162847390823103	-0.00965500982172215
-0.208855992433745	-0.0480279727087864
-0.247590230840233	-0.0857927755153126
-0.274043218831949	-0.116455522939518
-0.285019284767863	-0.134009039462142
-0.279617411343064	-0.134462351960482
-0.25909586585032	-0.116741316943493
-0.226230863718891	-0.082668784479492
-0.184472652994004	-0.0361753368001299
-0.137230332520584	0.0177842403569643
-0.0874575639711752	0.0741544544003668
-0.0374932063321416	0.128357429141372
0.0109763342158381	0.17661166682023
0.0569040043687826	0.216200197028764
0.0998268461673418	0.245816220076794
0.13977990932054	0.265852236818682
0.177203726850215	0.278371341832423
0.212863561066177	0.286704301386563
0.247755666704571	0.294829601685918
0.28293595620563	0.306660230728308
0.319263089106248	0.325259263615845
0.357146415795023	0.35212578051136
0.396419053379571	0.386864226204212
0.436396372783199	0.427402088543672
0.476111326497808	0.470668581508862
0.51464307903457	0.513492282624682
0.551377780309068	0.553370830464741
0.586087165923045	0.588893154266902
0.618848196772257	0.619817164796909
0.649895937685196	0.646862303427028
0.67946933132574	0.671293151350052
0.707676426320381	0.694426442379097
0.734420681383676	0.717205014880027
0.759431343608825	0.739962326465386
0.78238737781299	0.762470652056535
0.803085224083895	0.784279783303633
0.82160519069458	0.80517203988988
0.838413226917905	0.825444248451356
0.854307949262403	0.845817090957098
0.870170710839387	0.867022919480854
0.886605239855448	0.889299716655062
0.90366098057346	0.91204934693805
0.920829846387936	0.933875376712716
0.937352039157652	0.953028849849188
0.952622364060625	0.968005693978204
0.966404264258606	0.97796874195999
0.978739966137283	0.982938382109359
0.989691573969519	0.98389214612134
0.999187551470626	0.982802165512585
1.00719537688689	0.982540560927274
1.01420465687883	0.986666129186236
1.02178602850759	0.999165029532403
1.03290488057714	1.02409431860059
1.05164984716296	1.06491015548021
1.08209939824009	1.12324926724829
1.12628496932621	1.19712595701038
1.18163370267121	1.27891396935444
1.23868408877772	1.3538579980385
1.28002616779076	1.39999887319341
1.26917653296856	1.39022958569086
1.13278027707936	1.27243519934177
0.883774311133228	1.01928681972525
0.546979378607313	0.660476726236961
0.14721622297876	0.225697198272572
-0.290694412275285	-0.255359484772251
-0.741931783677674	-0.753001043501844
-1.18167514775126	-1.23753519852054
-1.5851037610189	-1.67926967043268
-1.92739688000344	-2.04851217984259
-2.18373376122774	-2.31557044735461
-2.32929366121465	-2.45075219357307
-2.35641362539144	-2.4663027378056
-2.33212798198849	-2.39773145188996
-2.26408872206687	-2.28473264372223
-2.15952235105745	-2.13894834393458
-2.02565537439109	-1.97004975086416
-1.86971429749866	-1.78770806284807
-1.69892562581101	-1.60159447822346
-1.520515864759	-1.42138019532744
-1.3417115197735	-1.25673641249714
-1.16973909628537	-1.1173343280697
-1.01182509972547	-1.00991878684503
-0.87519603552467	-0.915229342111337
-0.767078409113819	-0.827642244474001
-0.688750915728856	-0.74063760756562
-0.607839277901687	-0.648397000113672
-0.520992562634935	-0.547487234290605
-0.431387984702188	-0.437865345066978
-0.341846533483196	-0.322821516796677
-0.255189198357708	-0.208075062334071
-0.174236968705477	-0.100534645926647
-0.105325737671451	-0.00719849480721554
-0.0539298223249627	0.0655636310839729
-0.0233240671338696	0.112378010497309
-0.0151818788715751	0.129123567107067
-0.0293794958331546	0.113421029694014
-0.0638120954581793	0.0654891592046473
-0.114336704236885	-0.0109789175895031
-0.175032642942606	-0.108548225417654
-0.238864173974204	-0.216771670608444
-0.298645687613483	-0.323807898901118
-0.348083851313076	-0.418410900860613
-0.38260452669122	-0.491632585855708
-0.399740893379924	-0.537766062662367
-0.399057505439526	-0.554467146949956
-0.381756327923074	-0.542359950389942
-0.350181822518599	-0.504504622891374
-0.307394326662862	-0.445880286649473
-0.256818177689277	-0.372772363263395
-0.201872472324812	-0.291974678679813
-0.145560953177913	-0.209946149709118
-0.09011870479905	-0.13215079041084
-0.0368851228344221	-0.0627240014486931
0.0135299269139343	-0.00443305609025482
0.0609437984144665	0.0412901841337521
0.105411053096951	0.0744700550927825
0.147243704504105	0.0968326724138047
0.187117108813303	0.111890577518396
0.226053060028764	0.124572073452993
0.265182926375489	0.140268999737753
0.30537213350134	0.163444651929309
0.346896774216678	0.196280738207145
0.389346684863256	0.238015681201763
0.431812672181951	0.285381373001138
0.473284583780934	0.334008185859781
0.513095352397309	0.380177216375779
0.551217943733283	0.422126311191923
0.58827723632252	0.460338587176872
0.625265813036587	0.496767833861628
0.663095202282617	0.53353556342336
0.702197596738583	0.571875366326856
0.742362411945438	0.6118075846958
0.782857627514282	0.652510216385281
0.822748533695009	0.693060085122891
0.861273403269313	0.733194981193449
0.898145460245726	0.773784005506718
0.933696495494196	0.816791314013771
0.968819571602741	0.864717640726556
1.00469925384041	0.91972213422743
1.04240010896842	0.982765547655639
1.0824624603128	1.05306047619548
1.12463314309901	1.12796509276478
1.16778792268184	1.20337030336486
1.21006159231697	1.27450476509115
1.24917284444101	1.33688169588288
1.28286701395979	1.3870610435183
1.30936227575158	1.42309130146076
1.32772661322701	1.44468532057059
1.33818048541344	1.45322484403978
1.34233499646884	1.4516771920618
1.34331958243117	1.44447942350026
1.3456403785848	1.43725329248441
1.35447872831767	1.43593349620162
1.37415114371765	1.44490414475677
1.40574103945216	1.46424112774247
1.44436963098776	1.4868941387018
1.47702588565396	1.49706687711657
1.48215161229246	1.4708908639592
1.40094437071711	1.34187845866906
1.18988230950463	1.08501864878033
0.874884338344426	0.727597437196896
0.481869366925911	0.296900826822649
0.0367563049384866	-0.17978517943852
-0.434535937928441	-0.675174578682723
-0.906088451985466	-1.16198136800607
-1.35198232754318	-1.61291954450467
-1.74629865491219	-2.00070310527463
-2.06311852440307	-2.29804604741207
-2.27652302632643	-2.47766236801309
-2.36059325099287	-2.52689471721074
-2.35734744150571	-2.48829743507585
-2.30665631838971	-2.39334412642984
-2.21482023056465	-2.2535729742038
-2.09180038680299	-2.08401016723974
-1.94755799587719	-1.89968189437966
-1.79205426655973	-1.71561434446559
-1.63525040762306	-1.54683370633953
-1.48710762783964	-1.4083661688435
-1.35758713598194	-1.30667982924917
-1.25665014082242	-1.22283502905111
-1.18666273304123	-1.15111607487675
-1.12305128475424	-1.0849026166494
-1.06026673426007	-1.01785155553432
-0.992851814421536	-0.945013357528199
-0.910730959837943	-0.863619290915611
-0.818955027287872	-0.773341656486154
-0.721175076797803	-0.676002832126557
-0.621042168394217	-0.574894939251773
-0.522207362103595	-0.473982995340239
-0.428321717952415	-0.377273507160422
-0.343036295967159	-0.288532189726377
-0.273415084359268	-0.211286998378077
-0.222243167601472	-0.148783057281146
-0.190113251478453	-0.10362151431074
-0.175999929640529	-0.0771453216215643
-0.177419383254601	-0.0688082026291634
-0.190557173562117	-0.0757305548152358
-0.210499686452492	-0.0926383081585965
-0.231713343113197	-0.112366831306268
-0.24877228623573	-0.126995633487211
-0.257146649976701	-0.129448852047575
-0.253832358466561	-0.115100212350265
-0.237683555618053	-0.0828385309507528
-0.209395185102641	-0.0352867351338407
-0.171172737770411	0.0218602936594313
-0.12617334512859	0.0812622394164549
-0.0777974064731041	0.13582790282712
-0.0289667921877884	0.180511323173311
0.0183787468727736	0.21333373917095
0.0633810319227528	0.235277605178815
0.105978556135845	0.249265855416525
0.146459276173675	0.258806909845548
0.185093858707242	0.266859948805509
0.221975241534852	0.275178802773382
0.257074653659369	0.284170261055192
0.290443566363968	0.293287343463554
0.322421017467115	0.301825667221902
0.353670466428199	0.309692775687267
0.384986333232647	0.317752150676705
0.417004032995803	0.327707150580929
0.450000856037742	0.341697957228035
0.483860993645148	0.361762116811227
0.518161096403225	0.389294639942717
0.552322099574035	0.424633978553802
0.585784338424085	0.466860907500756
0.618116777211754	0.513903338561135
0.648977534332137	0.562963834543939
0.677971810053097	0.611077751400081
0.704546935797096	0.655531645685021
0.728019423630562	0.693994125299937
0.74772303078844	0.724444243282046
0.763204952579581	0.745174764754823
0.774423383867762	0.75507259547219
0.781900475432643	0.754137090940851
0.786725719565558	0.743997095782249
0.79034433739724	0.728088118153025
0.794188511425052	0.711221664926973
0.799320826217884	0.698555110533732
0.806286622332325	0.694287609299782
0.81520221350128	0.700574350460312
0.825928219180502	0.717070012746786
0.838203009047726	0.741245482243959
0.85171425588474	0.769296507079285
0.866115797528792	0.79729377579184
0.880988832313291	0.822229581050281
0.89579532163232	0.842683939441765
0.909920032888505	0.858972493129293
0.922877518079599	0.872859860394319
0.934701847937161	0.887136572171984
0.946422032897915	0.905312606960653
0.960383613864375	0.931345527762229
0.980101739161348	0.969078416841172
1.00935728488919	1.02110632129331
1.05045050964325	1.08705316276478
1.10188249136795	1.1615690258328
1.15607907639785	1.23264638529391
1.19800994273715	1.28102995279627
1.20563305883484	1.2815138659045
1.12840084411319	1.18239338814043
0.926550662746477	0.949082544145973
0.626000704016227	0.610539455181823
0.252669157203966	0.195722242508656
-0.167525788408778	-0.26641097261285
-0.608665943540478	-0.746902068922013
-1.04483311890961	-1.21679292515816
-1.45010912523464	-1.6471254200606
-1.79857577323404	-2.00894143236867
-2.06431487362629	-2.27328284082168
-2.22140823712986	-2.41119152415895
-2.25903521487795	-2.43024382329897
-2.23855899906177	-2.3879835466218
-2.18055423363228	-2.29057759668651
-2.09015674161803	-2.1489012328948
-1.9725023460476	-1.97382971464836
-1.83272686994955	-1.77623830134889
-1.67596613635244	-1.56700225239809
-1.50735596828484	-1.35699682719765
-1.33203218877532	-1.15709728514926
-1.15513062085242	-0.978178885654636
-0.981787087544733	-0.831116888115459
-0.817137411880808	-0.718915467319671
-0.666317416889213	-0.615587063126932
-0.534462925598513	-0.516653048637491
-0.426709761037271	-0.418778473371246
-0.345061776903525	-0.320694320801745
-0.264606734420413	-0.223496390412871
-0.187261493457702	-0.130245373354208
-0.116280636978634	-0.0451191648258205
-0.0554287958515142	0.0275164107245054
-0.00815987420291402	0.0838695512219553
0.0230190044392665	0.121312394440434
0.0369303335036357	0.138888863997846
0.0338900806622499	0.137639860373693
0.0157078611483632	0.120481173965679
-0.0144643491204949	0.0915768908024197
-0.0524389303590806	0.0554940092717215
-0.0934517007410273	0.0165052102817072
-0.132725011744223	-0.0217822351345182
-0.16602131639715	-0.0565348459518768
-0.190083302734637	-0.0856777013990882
-0.202902355895361	-0.107819945998198
-0.203801061899852	-0.122118046778217
-0.193350526396203	-0.128118115029241
-0.17312528084928	-0.125714248992128
-0.145299437780267	-0.115275160993355
-0.112174718206968	-0.0978054822635402
-0.0757900508289146	-0.0749318715565719
-0.0377034159408027	-0.0486127346132402
0.00106809431815157	-0.0206556141816171
0.0400353638231375	0.00778659362436275
0.0792051352866281	0.0365483872286906
0.118982822454653	0.0664506857074114
0.159930398169194	0.0989086827219365
0.202406203384658	0.135251091683278
0.246250735364211	0.176039910493016
0.290694642354931	0.220718196525194
0.334569976309536	0.267732002335153
0.376754025379286	0.315059381143778
0.416626400514733	0.360908878721739
0.45428762250178	0.404233194094678
0.490392662985946	0.444766484839231
0.52567069841279	0.48257696859138
0.560409901772823	0.517451683785487
0.594203196157884	0.548560279876829
0.626076883538048	0.57468708881353
0.654925048280901	0.594919669380603
0.680054044634635	0.609330927260366
0.701585147748466	0.619243438384309
0.720509216444112	0.626980644855148
0.738374144974973	0.635254840994632
0.756779671296551	0.646525244989457
0.776937679000721	0.662665948422946
0.799467919284152	0.684958042824998
0.824441899625599	0.714138927162378
0.851583981483671	0.750324175927554
0.880473032961012	0.792824171265062
0.910603178435344	0.839964967209926
0.941268846283239	0.889017908998183
0.971386307303456	0.936369544014646
0.999455951399933	0.97807396727116
1.02380165953282	1.01079159151371
1.04306126485539	1.0328665640938
1.05679137903735	1.04514806378703
1.06602585273058	1.05125676017896
1.07360538647717	1.05712676830398
1.08405315069493	1.06977875295305
1.10276947581611	1.095498098888
1.13441146140425	1.1377667169862
1.18053624580684	1.19523511013239
1.23693312649075	1.25989245734369
1.29147373408742	1.31581672155515
1.32356188334794	1.33938420713872
1.30225084097285	1.29635121674763
1.15413189935196	1.11965672683093
0.886411880899991	0.821738452718407
0.526610155687285	0.431714492725643
0.102246093784198	-0.021297054831762
-0.359160934738916	-0.508178091638217
-0.830091559811705	-0.999810519378127
-1.28302641136381	-1.4670762397359
-1.69044611932489	-1.88085715439594
-2.02483131362458	-2.21203516504266
-2.25866262419254	-2.43149217336046
-2.3644206809584	-2.51851992406402
-2.36844798553243	-2.49983494140815
-2.31607490095973	-2.41676106496096
-2.22027509387503	-2.28802678285097
-2.09038389860252	-2.12459567416158
-1.93573664946642	-1.93743131797621
-1.76566868079091	-1.73749729337826
-1.58951532690019	-1.53575717945115
-1.41661192211848	-1.34317455527828
-1.25629380076997	-1.17071299994307
-1.11789629717886	-1.02933609252894
-1.01075474566935	-0.927417984329441
-0.937715012965007	-0.845258747431252
-0.871386829912986	-0.776116783381119
-0.805598230964497	-0.712103048165877
-0.735066356646469	-0.645959015465205
-0.653343338420373	-0.572641424286508
-0.564751114375773	-0.490337842877268
-0.473063521077322	-0.400667421825698
-0.382054395089676	-0.308022755363498
-0.295497572977489	-0.218298052899367
-0.217936638342489	-0.137498667347096
-0.155767977362923	-0.0707391271774441
-0.111909543508339	-0.0217806221434213
-0.0872428328234618	0.0071787518668377
-0.0807626220950755	0.0157989981779763
-0.0897721069179035	0.00600458601596309
-0.110106743360675	-0.0177483596454363
-0.136461389867513	-0.0486593781279372
-0.162964400901494	-0.0784801505398602
-0.18401731685563	-0.0991663635225875
-0.195207744983846	-0.104923558284448
-0.194004084432104	-0.0938510021017746
-0.180002006255216	-0.0683332637378379
-0.154653528817019	-0.033875242735239
-0.12058997106861	0.0031268558398353
-0.0807796479363842	0.0376630858284744
-0.0378002237594293	0.0674779737667059
0.00656641622181491	0.0931198600354413
0.0513523164005504	0.116922188017336
0.0961198950068019	0.141536781556191
0.140583394878755	0.168629765581959
0.18435338133739	0.19817994934297
0.226919186354377	0.228620937324779
0.267827809437758	0.257718750000713
0.306912770336966	0.283701331170415
0.344432944274245	0.30611716810455
0.38104734156204	0.326152235133336
0.417628376179669	0.346341499148532
0.454974404737117	0.369738076625794
0.49351084824369	0.398802019923609
0.533094405736936	0.434446772079209
0.573014517172905	0.475631247677428
0.612199477478273	0.519653062608969
0.649540908008285	0.563032849649909
0.684203572200954	0.602641977385873
0.715831212196317	0.636641384098435
0.744620517060239	0.664937688601407
0.771257813856085	0.689089168024096
0.796735049724541	0.711726254382461
0.822076894197413	0.735606044789993
0.848032594441624	0.762568908174135
0.874828081475088	0.792830540577824
0.902097273827142	0.824962101482646
0.929043715739632	0.8565270371038
0.954758005122783	0.884961305726987
0.978558928131022	0.908272510636922
1.00024627842117	0.925394563107972
1.02017876115743	0.936279358886931
1.03912702388583	0.941880446017823
1.0579499937672	0.944064241108203
1.07724106849079	0.945346416456095
1.09708982163158	0.948397440503867
1.11703900599929	0.955416511952542
1.1362593456716	0.967622518362132
1.15395755521262	0.985188987182108
1.17000350605106	1.0077899404696
1.1856062889601	1.03557805988202
1.20369333377299	1.0700753877617
1.22858555942638	1.11420676706966
1.26463262788919	1.17082663552531
1.31375632341088	1.2397186876201
1.37234334292222	1.31397695066361
1.42848486630851	1.37736454905518
1.4609081069961	1.4042631040995
1.43709309309291	1.35802340216396
1.28281387146677	1.16941206871413
1.0052101036778	0.852022014098807
0.631772602088395	0.437163829182545
0.189992179060969	-0.0438518951701092
-0.292640353042069	-0.559714568094606
-0.788634181858311	-1.0791135987264
-1.27049849502535	-1.57073839620093
-1.71074248018078	-2.00327836965366
-2.08187532496219	-2.34542292822004
-2.35640621700717	-2.56586148103552
-2.50684434395331	-2.64463793349664
-2.52030774982982	-2.6271797594533
-2.47041395936991	-2.54838356884951
-2.37866652450911	-2.41415094478299
-2.25345516287421	-2.23859730923704
-2.103169592092	-2.03583808419499
-1.93619952978928	-1.81998869164015
-1.76093469359285	-1.60516455355584
-1.5857648011295	-1.40548109192538
-1.41907957002603	-1.23505372873208
-1.26926871790923	-1.10823177465207
-1.14472196240589	-1.0065619601236
-1.05520320770793	-0.915868330625872
-0.973130919017304	-0.829149809579542
-0.8795898666545	-0.74005371052473
-0.778844179844631	-0.644160919494092
-0.673634941912914	-0.539929898342672
-0.566703236184572	-0.428942298197091
-0.460790145984823	-0.315287395835206
-0.358636754638887	-0.204284694321346
-0.262984145471986	-0.101117260484109
-0.176573401809338	-0.0100223792872741
-0.104643417368814	0.0657198436382974
-0.0544099595239161	0.123335502315499
-0.0258158707056375	0.160254000333447
-0.018104795203613	0.174400236983214
-0.0290833171321648	0.165110709219734
-0.0551764445687214	0.134220798174984
-0.0915334279877845	0.086591790514847
-0.132353361123363	0.0295828807042791
-0.171544976713335	-0.0284284949119069
-0.203627643703046	-0.0798919336246702
-0.224553204384959	-0.119545623175792
-0.232119444008293	-0.144987158750887
-0.225901964965262	-0.156348327220854
-0.206885355771308	-0.155450790932212
-0.17700974201208	-0.14491459254333
-0.138745133179525	-0.127548874221071
-0.0947131861486492	-0.106054537855223
-0.0473640549713501	-0.0828321561285121
0.0012625657823597	-0.0597017876496523
0.049644681786268	-0.0375703001678638
0.0967642820139188	-0.0162668446480005
0.142079518535237	0.00535277040065597
0.185544768937811	0.0291269110865471
0.227612786143249	0.0572059540752829
0.269138768093804	0.0915689756349913
0.31118522740175	0.133509030854117
0.354763174819106	0.183291011700547
0.400554666021943	0.240138745263818
0.448685789091863	0.302483704124243
0.498622834958794	0.368291098279896
0.549233661977403	0.435329346543488
0.599028234109196	0.501423334500339
0.646555879754583	0.564803283944858
0.690853977505262	0.624450752425961
0.731733311456683	0.680144892637569
0.769689824756524	0.732062465269606
0.805451002630076	0.780168901054939
0.839422956839211	0.823806806971232
0.871350613757106	0.861705807982562
0.900365272254425	0.892412534465904
0.925395475598603	0.91500100645336
0.945703537922834	0.929776604917398
0.961268949888639	0.938603758287204
0.972904781684257	0.94466831881278
0.98211909511831	0.951795204060192
0.990763960743517	0.963532169037703
1.0005827083729	0.982198102315745
1.0128231826043	1.00819282205415
1.02803071976232	1.03986982039238
1.0460425358503	1.07405720084634
1.06611925160761	1.10702764751726
1.08708826026772	1.13550537575521
1.1074211428914	1.15729249561433
1.12532465346664	1.17142706126535
1.13903064017381	1.17811643999938
1.1473766915185	1.1787158457211
1.15056415709844	1.17588469711114
1.1508076267201	1.17380114094732
1.15251650530036	1.17807815156167
1.16168554190556	1.19501607211777
1.18428726561071	1.22991992535808
1.22370340218056	1.28441597794288
1.27764221449717	1.35324438717657
1.33543714249902	1.42167963218221
1.37687697269779	1.46501191721607
1.3621719218149	1.44537899771895
1.20757838807896	1.28078794971261
0.925533696759185	0.980817535672736
0.544360327318655	0.575949510701381
0.0923807592204413	0.0966656299006058
-0.402082528072383	-0.426552351627534
-0.910707055096745	-0.963222678780979
-1.40517034238957	-1.48286359645767
-1.85714991048778	-1.95499334955556
-2.23832327992831	-2.34913018297258
-2.52036797124809	-2.63479234160668
-2.67496150498403	-2.7814980703558
-2.69169564125005	-2.80000777200837
-2.66141298368816	-2.75321548357712
-2.60355327572254	-2.64872126994891
-2.52093975960519	-2.49696052383679
-2.4163956775881	-2.30836863795381
-2.29274427192327	-2.093381005013
-2.1528087848627	-1.86243301772741
-1.99941245865838	-1.62596006881009
-1.83537853556231	-1.39439755097409
-1.66353025782648	-1.17818085693243
-1.48669086770289	-0.987745379398182
-1.30768360744354	-0.833526511084374
-1.12933171930042	-0.718389245942493
-0.954458445525531	-0.606075912170794
-0.785887028370867	-0.492508885438641
-0.626440710088422	-0.377172426660208
-0.478942732930195	-0.263053008807427
-0.346216339148182	-0.155572970209347
-0.231084770994377	-0.0610071756389632
-0.136371270720778	0.0150883481225968
-0.070548629627793	0.0689953078833466
-0.0234925027345363	0.0992675563371362
0.00411005219305205	0.106551330598648
0.0130666850498235	0.0931337775707102
0.00557357519800375	0.0626137540218494
-0.0149051210926368	0.0197947348937615
-0.0438640176845999	-0.0295048604186597
-0.0762057652671337	-0.0791116470968343
-0.106928955923979	-0.123647591645196
-0.131910589903953	-0.159723928159861
-0.148499026332911	-0.186521009233956
-0.155662092389405	-0.205321857358932
-0.153639573898401	-0.218165355320309
-0.143300576847297	-0.226317309858145
-0.125548247273813	-0.229373409680943
-0.101050491592338	-0.225476623654931
-0.0703430868293363	-0.212543828755806
-0.0341149900184714	-0.18983961520865
0.00658978275864754	-0.158970692085987
0.0504018664267739	-0.123610978075313
0.0958629372719607	-0.0879921650343356
0.141719959775262	-0.0550123369785625
0.187107984493361	-0.0250402274265
0.231552014885575	0.00399082151784875
0.274844417116272	0.0353413708067397
0.31689030319815	0.0717872402556484
0.357594409427172	0.114335157004352
0.396847217563397	0.161913437880199
0.434610915528729	0.212110030692619
0.471012645546116	0.262426343371149
0.506352211669224	0.311310897305323
0.541024415811977	0.358533217018054
0.575395514034736	0.404885520485267
0.609670976937764	0.451489043376154
0.643801475807244	0.499109304605961
0.677442079250811	0.547797907331241
0.709964263835906	0.596845589414737
0.740533068277065	0.644864024928876
0.768251972878278	0.689992266103193
0.792357446690011	0.730319174457809
0.812429039501833	0.764431393313859
0.828555854568804	0.791864277304645
0.841378156691376	0.813296367012265
0.851971031593871	0.830441890287303
0.861624256285059	0.845710284492965
0.871608147758739	0.861740959470595
0.883009657660254	0.880931620333953
0.896705046652939	0.905153869975759
0.913475702281789	0.935751543956163
0.934204721008885	0.973654629771555
0.960012555316482	1.01935055641445
0.992089862265676	1.07251285452297
1.03098650334527	1.13120260495791
1.07527106708587	1.19070432146447
1.1197543247826	1.24226692055627
1.15385066110199	1.27226022058894
1.16098725957684	1.26241735266794
1.09489819936858	1.16435919001594
0.917861628074882	0.952300588676068
0.652120398254164	0.650389056965342
0.319917362464832	0.282772103200798
-0.0565046267347036	-0.126402764300532
-0.454902716786032	-0.552988037221617
-0.853034055130743	-0.972836207245423
-1.22865578921043	-1.36179976605492
-1.55952506646667	-1.69573120533307
-1.82339903434107	-1.95048301676285
-1.99803484027521	-2.10190769202723
-2.06118963171068	-2.14258810001008
-2.04582882377759	-2.09403558556309
-2.00175564982236	-1.98596548424449
-1.93198398461107	-1.83021539938547
-1.83952770290979	-1.64092471543245
-1.72740067948459	-1.43223281683183
-1.59861678910156	-1.21827908803004
-1.45618990652677	-1.01320291347348
-1.30313390652628	-0.831143677608578
-1.14246266386617	-0.68624076488174
-0.977190053312529	-0.584882803882841
-0.810329949631417	-0.494510927700784
-0.644896227588911	-0.404653649040635
-0.483902761951087	-0.307400236984417
-0.330363427484019	-0.199204824077513
-0.187292098953781	-0.0814101231187446
-0.0577026511264476	0.0404971198286815
0.0553910412319072	0.158541638642569
0.148975103355208	0.264162698095587
0.215192500357015	0.34974233452542
0.261245885198685	0.40957589187856
0.285054627915615	0.440487727286262
0.286799015791918	0.442252346618262
0.268770548986424	0.41771579881225
0.23502005707494	0.372467281728267
0.190874057191307	0.314076439053573
0.142342660004387	0.251034111797696
0.0954255697884924	0.191571123852976
0.0553736544765861	0.142511666087775
0.0260634476221345	0.108317907349184
0.00965356737155933	0.0905538127199233
0.00657119820724857	0.0880174652735815
0.015765510129371	0.0976028918264424
0.0351537108483702	0.115608652437266
0.0621812025748194	0.138952445961912
0.0943607523972249	0.165767160513673
0.129644611870192	0.195174628145353
0.166569490975271	0.226512763320948
0.204225944705685	0.258605069977879
0.242139616798303	0.289543106213079
0.280118398264272	0.317084329796311
0.318096994022515	0.339462506702894
0.356015333037787	0.356231636348395
0.393769176509107	0.368705496189457
0.431249074069587	0.379691713603779
0.468438029927182	0.392603564878658
0.505500502240005	0.4103768098915
0.542784142161327	0.434643983749784
0.580679342275508	0.46541237958652
0.619392340424081	0.501246221977694
0.658782004162276	0.53980218921876
0.698346837938228	0.578567451559172
0.737355932791359	0.615650472879445
0.775078424080106	0.650381023613738
0.811012181470821	0.683471384851148
0.845027118812016	0.716667536160052
0.877413752576084	0.752039683518154
0.90882039999551	0.791191004134668
0.940037489407446	0.834672336200654
0.971647628424547	0.881696641434507
1.00365226963141	0.930111529838861
1.03523803522417	0.976679389659946
1.06482033340784	1.01769957213413
1.09039871626621	1.04983264604443
1.11017638783608	1.07094197559883
1.12336559587079	1.08085031343341
1.13099989409334	1.08192857590327
1.13641307420434	1.07932017862038
1.14498919592064	1.08040571325412
1.16289391031321	1.09306591146501
1.19472093613132	1.12265394206147
1.24037265583705	1.16824789148027
1.29197801199641	1.21939794412612
1.33205259652221	1.25487951184699
1.32038602925402	1.24464370258729
1.17517642929423	1.12563446330497
0.909966009850189	0.865651340521339
0.551059585331115	0.4957294767337
0.124761970146251	0.0469040144393632
-0.34262202129517	-0.449789903864362
-0.824787574583909	-0.963317135680169
-1.29542987531073	-1.46264253851075
-1.7282441090664	-1.91673096985879
-2.09692546144168	-2.29454728722699
-2.37516911802733	-2.56505634811804
-2.53667026441412	-2.69722301003463
-2.57194425391719	-2.70797643457346
-2.5470850067715	-2.63541650982828
-2.47784193869619	-2.51826996230048
-2.37221705973388	-2.36959147730903
-2.23821237992722	-2.20060849312156
-2.08382990931884	-2.02254844800571
-1.91707165795137	-1.84663878022914
-1.74593963586745	-1.68410692805947
-1.57843585310972	-1.54618032976436
-1.4225623197208	-1.44002002934849
-1.28632104574334	-1.34793908178849
-1.17771404121997	-1.26462165433015
-1.0930393244286	-1.18393453545733
-0.997324719796865	-1.1001239797449
-0.894716518535823	-1.00893201953787
-0.787778372347526	-0.908318165218503
-0.679073932934031	-0.798672582759629
-0.571166851997393	-0.682557087915094
-0.46662078123967	-0.564189887119239
-0.367999372362916	-0.448909400977866
-0.277866277069189	-0.342651821208758
-0.201204861112458	-0.251338239305849
-0.145819056272568	-0.180145033636729
-0.112203329871176	-0.132782058429072
-0.0997110768810519	-0.110911062293636
-0.106044530958432	-0.113732260640774
-0.127460950092353	-0.137787859377088
-0.159102711172471	-0.177177444264261
-0.19546005562414	-0.224372027135866
-0.230944109247539	-0.271502682930348
-0.2605144514609	-0.311626434540899
-0.280243686398757	-0.339460591203403
-0.287659837839683	-0.35144556978021
-0.281775306565802	-0.34539904877693
-0.262854808672446	-0.320174125656278
-0.232069094423829	-0.275644189964415
-0.191166902291382	-0.213029465057725
-0.142225813730908	-0.135225865028254
-0.0874509797579005	-0.0467025643460339
-0.0289577767743586	0.0472194120333006
0.0314561606358155	0.141545642227907
0.0924756712402048	0.232829901021639
0.15329426849658	0.319886697823829
0.213480325673037	0.403610873510766
0.272764362131513	0.485999658592168
0.330888810725923	0.568894956643515
0.387603231816112	0.653048637878837
0.442751024249439	0.737793169939882
0.49629878544584	0.821184938212734
0.548213622572624	0.900401975561771
0.598267051682329	0.972341041191892
0.64594239388906	1.03437413626057
0.690540675197659	1.08510847827005
0.731443616288813	1.12487891565847
0.768417832807021	1.15569964245918
0.801822987207665	1.18066966860962
0.832616764415377	1.20313957487883
0.862125047624614	1.22594903723372
0.891612464044811	1.25085673716216
0.921763572550926	1.27813507021664
0.95225588011353	1.30624413344004
0.981605581349338	1.33159700319615
1.0073799691152	1.34863899891075
1.02674760184357	1.35057155040283
1.03725092594339	1.33089205293821
1.03759180630841	1.28542110670468
1.02815744961791	1.21398288870828
1.01106809182465	1.12090361625168
0.989693388127357	1.01406029600311
0.967809409542741	0.902976097792924
0.948718059546999	0.796883561030097
0.934668210967584	0.703533755167974
0.926804224363062	0.629000047721905
0.925641391986853	0.578152278912008
0.93181968928933	0.555217155702502
0.94674680295709	0.563942991661121
0.972791515546558	0.607126598007766
1.01283454811171	0.685525450503418
1.06912278293011	0.802049543911259
1.14222700010718	0.941403894032404
1.22766221583315	1.0854296271105
1.3111222047892	1.21596786938921
1.37769239855145	1.31439664222558
1.404434211892	1.3505821291558
1.33398078222626	1.2775396027555
1.13919777079743	1.07629893486254
0.844951093958148	0.773690492438774
0.476106668061016	0.39654464244609
0.0575304094586528	-0.0283082481536408
-0.385911765496327	-0.474037812398544
-0.829353940451306	-0.913813683326744
-1.24793019905367	-1.32080549397637
-1.6167746249508	-1.66818287738553
-1.91102130179009	-1.92911546659238
-2.10580431321891	-2.07677289463502
-2.17625774288465	-2.11389280897501
-2.17027130739227	-2.07443073689475
-2.13759819318631	-1.9814687736842
-2.07766592095119	-1.86130718503319
-1.99352385053678	-1.72428627112775
-1.88822134179292	-1.57775156550587
-1.76480775456946	-1.42904860170553
-1.62633244871624	-1.2855229132647
-1.47584478408313	-1.15452003372137
-1.31639412051996	-1.04085011985095
-1.15102981787658	-0.935213199336853
-0.982801236002851	-0.832693501789413
-0.814757734748612	-0.727544749250557
-0.649948673963715	-0.612391190462764
-0.491423413498008	-0.484446690066858
-0.342231313201339	-0.350145881537459
-0.205421732923559	-0.214761237946324
-0.0840440325145152	-0.0835652323652135
0.0188524281759434	0.0381696621341151
0.0969675597024588	0.140556700211506
0.150111014379792	0.214910191909888
0.179573606462543	0.257016333723569
0.184541918273499	0.266095192976889
0.166653146366541	0.244907041291133
0.129813341363507	0.199386384686853
0.0797670918821825	0.137783997243099
0.0234448043392503	0.0694458567599987
-0.0318965627947795	0.00348299993439921
-0.0796664398440707	-0.0524212580865927
-0.114878073608314	-0.0929124342291059
-0.13476669749919	-0.11546834394058
-0.138911232393167	-0.120426416597455
-0.128870548082922	-0.110520416778788
-0.107471890154407	-0.0899981347928254
-0.0779495540176005	-0.0635240306842813
-0.0431753471188513	-0.0351809179705354
-0.00520326577042291	-0.00780881828575973
0.0347694142395846	0.0172464199745684
0.0761263004964646	0.0399831356174537
0.118465795210805	0.0612493947758522
0.161311180708932	0.0820678891919063
0.203965910987956	0.103046055431258
0.245544330197706	0.12408494641604
0.28515858717701	0.14440958285297
0.322178988011838	0.162842171165596
0.356437192247803	0.178301343222139
0.388281129873504	0.190459676095257
0.418495754188608	0.200264435551952
0.448144322486871	0.21000574010976
0.478355038355989	0.222890340889697
0.510079554833279	0.242332850080889
0.543909389912924	0.271234053007568
0.580009133671193	0.311446809664887
0.618127799869024	0.363505265624098
0.657651965443514	0.426558814366778
0.697731831706632	0.498412764506224
0.737490547450529	0.575720766289226
0.776234046142335	0.654472121702176
0.8135377764908	0.730703005404466
0.849160274050908	0.801084734857898
0.882844735698131	0.86313979674308
0.914131638147315	0.915204790551084
0.942304322459274	0.956427976913206
0.966523103859805	0.986891357675686
0.986121070995263	1.0077474728737
1.00102862057089	1.02135121819179
1.01226966504046	1.0314105610974
1.02235120906555	1.04294034007398
1.03524298486854	1.0616318099847
1.05558359273849	1.09236373015127
1.08687291021226	1.13686467390015
1.12882245948988	1.19097974812396
1.17458420838312	1.24248537017266
1.20898845781913	1.27059733290041
1.20896674880311	1.24812784317267
1.11777885691068	1.11932534276259
0.898257677820187	0.863689936361357
0.57746757546891	0.509140551958307
0.182472913794146	0.0835961175427705
-0.259661943266812	-0.38502443889592
-0.721872631776672	-0.868802189368432
-1.17709478779814	-1.33981820588543
-1.59826404739392	-1.77015356045759
-1.95831604662673	-2.13188932509558
-2.23018642155927	-2.39710657181005
-2.38681080825424	-2.53788637261169
-2.41857542189995	-2.56173094365004
-2.3929469061407	-2.50260092815649
-2.32117367175613	-2.39540853662784
-2.21092418808603	-2.25060260015423
-2.06986692447016	-2.07761038123325
-1.90567035024831	-1.88585914236252
-1.72600293476026	-1.68477614603964
-1.53853314734579	-1.48378865476222
-1.35092945734467	-1.29232393102786
-1.17086033409669	-1.11980923733417
-1.00599424694161	-0.975671836178746
-0.863999665219233	-0.865386807841412
-0.75254505826932	-0.762421202332828
-0.672902073344997	-0.661462600728103
-0.588111850934131	-0.558858806774596
-0.49922193073019	-0.45312460195033
-0.408413373585264	-0.345059003706847
-0.317867240351444	-0.237529747207197
-0.22976459188082	-0.134840834604659
-0.146286489025483	-0.0417409311209978
-0.0709493783727661	0.0376361136831769
-0.00993745880945352	0.100589439950177
0.034742929807568	0.146209324567255
0.0625438008544748	0.175233341576474
0.0745011314569728	0.189674555380516
0.073058682463576	0.192586542616709
0.0617753805806883	0.187976466580922
0.0449285743044414	0.180527746015926
0.0270341818419862	0.174908252966894
0.0123059512779867	0.174821001572645
0.00410594227772297	0.182235893955645
0.00451089032161561	0.19722059720044
0.0141342462826698	0.218388698204755
0.0322763969329933	0.24362179358544
0.0573750422937151	0.270791718006682
0.0876182400521482	0.298417517003511
0.121488623041549	0.326140606066518
0.158026624763443	0.354770941152443
0.196766967962761	0.385773344876795
0.237474068100758	0.420360355489688
0.279826371858672	0.458551167018248
0.323154611042997	0.498558075251237
0.36633020509173	0.536759884563485
0.40787795793465	0.56839342914055
0.446329330335582	0.588900304139357
0.480715694079755	0.595527091446227
0.5109445705954	0.588517236563411
0.537821124348615	0.571347596972764
0.56271904603547	0.549904063684764
0.587108220722251	0.530959649150624
0.612174816175707	0.520514524981688
0.638658783293963	0.522516060413455
0.666874381793107	0.538307662288549
0.696816338623353	0.566829003964634
0.728295056971142	0.605320622086854
0.761076788259307	0.650252345822878
0.794978213221803	0.698229775814132
0.829851530027526	0.746655712294787
0.865450529584926	0.793927837278823
0.901250004604235	0.839081529144363
0.936336962356807	0.881151959497247
0.969468030570779	0.918781001201707
