# Supplementary material for: A multiwavelength photoplethysmography dataset with blood pressure and heart rate reference measurements
Source: Data Brief. 2025 Nov 14;63:112284. doi: 10.1016/j.dib.2025.112284 (PMC12682042; doi:10.1016/j.dib.2025.112284)
Supplement: Supplementary file 1 [file mmc1.zip › blood_pressure.csv]

SBP[mmHg]	DBP[mmHg]
100	61
140	90
148	90
130	83
102	63
121	73
135	81
120	85
108	64
105	60
106	70
128	71
119	68
134	69
109	64
133	78
128	83
121	73
126	77
146	96
131	82
115	65
141	88
125	70
107	58
130	90
125	78
152	83
117	77
109	72
113	65
115	85
108	66
158	72
105	60
117	85
132	78
106	64
124	78
133	77
124	84
109	72
140	75
138	66
119	71
111	63
138	84
138	73
142	86
114	76
91	58
99	55
112	56
122	68
102	70
106	67
143	93
150	87
120	75
110	60
125	70
130	70
122	73
110	66
132	69
113	66
106	62
112	70
119	82
138	76
126	83
170	91
111	70
106	63
148	75
108	70
126	78
123	71
139	87
109	72
108	65
137	72
107	71
115	73
174	99
139	99
117	73
116	72
133	74
134	81
120	76
113	70
135	87
149	95
109	74
109	74
122	82
105	62
98	65
134	74
112	65
115	72
116	74
160	55
121	81
140	74
98	65
123	70
104	67
117	72
110	63
123	73
125	80
128	90
108	71
98	60
109	68
132	77
127	83
122	75
110	62
93	59
118	76
125	75
154	93
108	80
123	66
