# Supplementary material for: A multiwavelength photoplethysmography dataset with blood pressure and heart rate reference measurements
Source: Data Brief. 2025 Nov 14;63:112284. doi: 10.1016/j.dib.2025.112284 (PMC12682042; doi:10.1016/j.dib.2025.112284)
Supplement: Supplementary file 1 [file mmc1.zip › physiological_data.csv]

Age	Sex	HeartRate[bpm]
28	1	68
55	1	67
42	1	75
41	1	71
27	0	69
27	0	79
26	0	68
40	1	78
28	0	69
28	0	61
37	1	93
27	0	85
26	0	66
25	1	63
72	0	68
29	1	73
58	1	65
28	1	79
44	1	68
54	1	76
44	1	73
57	0	70
62	1	74
57	1	60
57	0	75
30	0	64
25	1	75
57	0	57
32	0	81
27	1	57
68	0	69
57	0	86
33	1	69
74	1	61
27	0	69
27	0	80
61	1	55
21	0	66
27	1	64
26	0	80
63	1	85
31	1	75
21	1	76
66	1	69
69	0	52
86	1	76
59	1	88
51	0	70
65	1	83
31	1	73
62	1	84
72	0	85
68	1	83
62	1	66
72	1	70
74	1	74
62	1	83
71	1	54
27	1	72
27	1	68
28	1	62
28	1	62
64	0	81
19	0	71
62	0	76
26	0	58
42	0	75
27	0	53
26	0	78
29	1	64
33	1	73
62	1	77
58	1	71
28	0	77
63	0	70
51	1	78
29	0	77
41	1	63
62	1	63
53	0	80
63	0	84
59	0	71
57	0	80
27	1	57
68	0	98
52	1	65
61	1	50
26	0	77
21	1	63
27	0	68
33	0	68
28	1	78
32	1	75
28	1	76
36	0	93
21	0	80
21	1	67
21	0	69
21	0	81
21	1	71
21	0	62
21	0	65
20	0	95
80	0	79
59	0	58
21	1	60
21	0	81
21	1	58
21	0	69
22	1	59
20	0	72
50	0	69
55	0	82
34	1	72
52	0	75
28	0	75
57	0	72
37	1	68
21	0	77
21	0	94
24	0	74
56	0	68
54	0	79
23	1	79
23	1	85
18	0	97
25	0	61
