# Supplementary material for: A multiwavelength photoplethysmography dataset with blood pressure and heart rate reference measurements
Source: Data Brief. 2025 Nov 14;63:112284. doi: 10.1016/j.dib.2025.112284 (PMC12682042; doi:10.1016/j.dib.2025.112284)
Supplement: Supplementary file 1 [file mmc1.zip › README.txt]

This dataset contains synchronized photoplethysmographic (PPG) signals and reference cardiovascular measurements collected from 127 subjects. 
It is organized into three main components:

1) ppg_csv/

	This folder contains the raw PPG acquisitions for each subject, saved as individual CSV files named:
	ppg_subject_001.csv
	ppg_subject_002.csv
	...
	ppg_subject_127.csv

	Each file includes two columns:

	- IR_PPG – Infrared photoplethysmographic signal

	- Red_PPG – Red photoplethysmographic signal

	All signals are 10 seconds long and sampled at 100 Hz (1000 samples × 2 channels).

2) blood_pressure.csv

	This file contains the reference blood pressure values (target variables) for each subject.
	It has two columns:

	SBP_mmHg – Systolic blood pressure (mmHg)

	DBP_mmHg – Diastolic blood pressure (mmHg)

	Each row corresponds to the same subject index as the PPG files (e.g., row 1 ↔ ppg_subject_001.csv).

3) physiological_data.csv

	This file provides basic metadata for each subject. It contains three columns:

	Age – Age of the subject (years)

	Sex – Biological sex (0 = female, 1 = male)

	HeartRate_bpm – Heart rate in beats per minute (bpm)

	Each row refers to the same subject index used in the PPG and blood pressure data.
